# Supplementary material for: Cytokines reprogram airway sensory neurons in asthma
Source: bioRxiv. 2024 Sep 18:2023.01.26.525731. Preprint. [Version 2] doi: 10.1101/2023.01.26.525731 (PMC11429693; doi:10.1101/2023.01.26.525731)
Supplement: Supplement 11 [file media-11.xlsx]

## Sheet: Data description
	Sheet 1_DESeq2 Airway nociceptors	Results of the DESeq2 analysis comparing bulk sequencing of Airway nociceptors between naive and Allergic Airway Inflammation conditions. The table displays pvalue, adjusted pvalue, log2foldchange (AAI/Naive), and DESeq2 normalized expression for every single gene.
	Sheet 2_DEGs	Results of the DESeq2 analysis comparing bulk sequencing of Airway nociceptors between naive and Allergic Airway Inflammation conditions displaying only Differentially Expressed Genes (DEGs). The table display pvalue, adjusted pvalue, log2foldchange (AAI/Naive), and DESeq2 normalized expression for every single gene.
	Sheet 3_DEGs putative function	Table of DEGs in airway nociceptors sorted by function based on literature review. The table also displays PMID of relevant publications used to address the function of the gene.
	Sheet 4_DESeq2 Visceral nociceptors	Results of the DESeq2 analysis comparing bulk sequencing of other visceral nociceptors between naive and Allergic Airway Inflammation conditions. The table displays pvalue, adjusted pvalue, log2foldchange (AAI/Naive), and DESeq2 normalized expression for every single gene.
	Sheet 5_DESeq2 Glial cells	Results of the DESeq2 analysis comparing bulk sequencing of JNC glial cells (Nav1.8 negative) between naive and Allergic Airway Inflammation conditions. The table displays pvalue, adjusted pvalue, log2foldchange (AAI/Naive), and DESeq2 normalized expression for every single gene.

## Sheet: 1_DESeq2 Airway nociceptors
	Gene	log2FoldChange	pvalue	padj	Naive 1	Naive 2	Naive 3	AAI 1	AAI 2	AAI 3
ENSMUSG00000006344.17	Ggt5	-2.12592	4.74686e-27	7.3187e-23	164.762	178.598	187.243	777.293	954.488	586.916
ENSMUSG00000036437.6	Npy1r	-1.57877	6.17648e-23	4.76145e-19	680.445	735.469	578.961	2212.3	2187	1565.94
ENSMUSG00000053175.17	Bcl3	-1.82238	2.54792e-17	1.30946e-13	123.036	225.189	214.813	587.569	759.674	641.861
ENSMUSG00000037318.10	Traf3ip3	-1.67634	1.03855e-15	4.00309e-12	119.827	167.505	152.781	478.334	545.282	384.617
ENSMUSG00000046688.14	Tifa	-1.12418	2.82279e-12	8.70434e-09	534.941	520.264	544.499	1379.81	1180.63	932.197
ENSMUSG00000035673.10	Sbno2	-0.82056	2.80552e-11	7.20926e-08	1870.15	2093.26	2175.7	4025.6	3489.02	3331.06
ENSMUSG00000025473.16	Adam8	-1.28068	2.59835e-10	5.72305e-07	142.294	147.538	140.145	378.298	374.942	294.082
ENSMUSG00000048355.2	Arxes1	-1.65781	7.11856e-10	1.37192e-06	69.5423	73.2141	62.0315	211.571	269.215	167.333
ENSMUSG00000000278.10	Scpep1	-0.730037	1.93685e-09	3.31803e-06	3772.4	4325.18	4538.64	7050.83	7632.97	6278.12
ENSMUSG00000045725.5	Prr15	-1.81618	5.24193e-09	8.08201e-06	52.4242	51.028	101.088	217.32	321.099	181.694
ENSMUSG00000059991.7	Nptx2	-1.08687	9.25921e-09	1.2978e-05	381.948	644.506	694.982	1290.12	1222.72	1143.24
ENSMUSG00000026360.9	Rgs2	-0.803531	4.50823e-08	5.7122e-05	1050.62	1044.97	930.472	1725.91	2079.31	1480.4
ENSMUSG00000074575.4	Kcng1	-0.816679	4.81635e-08	5.7122e-05	1541.7	1929.08	1681.74	2653.83	3691.67	2730.41
ENSMUSG00000027858.13	Tspan2	-1.15119	1.49066e-07	0.000137689	253.562	255.14	148.186	571.471	452.28	438.314
ENSMUSG00000037428.14	Vgf	-0.923549	1.30152e-07	0.000137689	1333.07	1814.82	2207.86	3490.92	3924.66	2744.77
ENSMUSG00000021219.16	Rgs6	-0.656218	1.51817e-07	0.000137689	2286.34	2106.57	2685.73	3969.25	3596.71	3590.8
ENSMUSG00000024987.6	Cyp26a1	-1.78953	1.50893e-07	0.000137689	53.4941	59.9025	36.7594	229.968	189.919	102.398
ENSMUSG00000025925.14	Terf1	-0.63946	2.69381e-07	0.000218596	3165.78	2721.13	2768.44	4130.23	5071.02	4282.61
ENSMUSG00000048482.14	Bdnf	-0.832125	2.57412e-07	0.000218596	1009.97	1061.61	811.004	1750.06	2009.81	1376.75
ENSMUSG00000020205.8	Phlda1	-0.923833	3.07938e-07	0.000237389	360.55	413.771	361.85	725.55	868.339	565.062
ENSMUSG00000006342.15	Susd2	-0.576705	1.12107e-06	0.000785664	8502.35	9090.76	10137.6	13486.5	15289.4	12584.3
ENSMUSG00000022508.5	Bcl6	-0.712178	1.09021e-06	0.000785664	539.221	618.992	531.863	945.17	998.541	827.926
ENSMUSG00000022665.15	Ccdc80	0.558628	3.15663e-06	0.00207431	2025.29	2267.42	2295.17	1421.2	1454.74	1593.41
ENSMUSG00000024349.10	Sting1	-1.26464	3.22892e-06	0.00207431	95.2195	82.0886	91.8985	229.968	270.193	149.226
ENSMUSG00000000632.13	Sez6	-0.701226	3.69393e-06	0.00227812	931.867	1059.39	945.406	1268.28	1695.56	1805.7
ENSMUSG00000053552.14	Ebf4	-0.818612	4.67924e-06	0.00267202	220.396	226.298	213.664	411.643	404.311	350.901
ENSMUSG00000029321.1	Slc10a6	-0.711343	4.67212e-06	0.00267202	646.209	716.611	691.536	1110.75	1326.49	929.699
ENSMUSG00000027540.13	Ptpn1	-0.585403	6.03103e-06	0.00332095	929.728	848.618	971.827	1363.71	1478.23	1286.22
ENSMUSG00000079014.4	Serpina3i	-1.77833	6.35549e-06	0.00337893	18.188	37.7164	21.8259	100.036	89.0855	78.0473
ENSMUSG00000024960.9	Plcb3	0.443518	7.27202e-06	0.00373733	12083.2	12290	12888.8	9219.43	8835.13	9344.45
ENSMUSG00000048040.8	Arxes2	-0.894607	8.11908e-06	0.00403806	233.234	181.926	165.417	398.995	341.658	340.911
ENSMUSG00000040969.14	Arhgef38	-1.05012	9.6381e-06	0.00464376	206.487	118.696	122.914	313.907	325.994	289.712
ENSMUSG00000021091.8	Serpina3n	-0.56406	1.0553e-05	0.00493049	4695.71	5390.11	5431.2	7401.53	8832.19	6709.57
ENSMUSG00000025746.11	Il6	-1.61972	1.26677e-05	0.00574442	40.6555	25.514	32.1645	133.382	76.359	93.6567
ENSMUSG00000024256.7	Adcyap1	-0.671543	1.66319e-05	0.00732658	6381.85	6157.75	4492.69	10291.1	9555.65	7288.37
ENSMUSG00000020395.13	Itk	-1.14835	1.97683e-05	0.00835051	66.3327	70.9955	71.2213	140.281	179.15	142.983
ENSMUSG00000018339.11	Gpx3	-0.838015	2.00395e-05	0.00835051	429.023	633.413	534.16	1086.6	1084.69	686.816
ENSMUSG00000026836.15	Acvr1	-0.607884	2.18382e-05	0.00886056	573.457	660.037	623.761	1045.21	928.056	860.393
ENSMUSG00000087131.7	Gm16152	-2.67986	3.20312e-05	0.012663	6.41929	11.0931	3.44619	60.9416	52.8639	21.8532
ENSMUSG00000023224.12	Serping1	-0.560273	3.57871e-05	0.0136382	1935.42	2062.2	2089.54	2684.88	3573.21	2718.54
ENSMUSG00000046447.3	Camk2n1	-0.648366	3.6919e-05	0.0136382	1211.11	1437.66	1308.4	1785.7	2598.16	1819.44
ENSMUSG00000015533.9	Itga2	0.57435	3.7632e-05	0.0136382	2533.48	2112.12	2267.6	1572.98	1307.89	1758.87
ENSMUSG00000073418.4	C4b	-0.834619	3.80362e-05	0.0136382	215.046	230.735	186.094	411.643	297.604	417.085
ENSMUSG00000026773.19	Pfkfb3	-0.529123	3.97264e-05	0.0139205	1528.86	1876.94	1817.29	2528.5	2290.77	2714.8
ENSMUSG00000015134.15	Aldh1a3	-0.51588	4.41522e-05	0.0151275	1019.6	1184.74	1028.11	1624.73	1512.5	1486.64
ENSMUSG00000029193.7	Cckar	-0.635246	4.99746e-05	0.0167502	793.852	949.565	876.482	1149.84	1649.55	1269.36
ENSMUSG00000020926.16	Adam11	0.685375	7.50562e-05	0.0246216	1480.72	1402.16	1462.33	1047.51	633.388	1020.23
ENSMUSG00000024065.8	Ehd3	-0.457222	9.05538e-05	0.0290866	4537.37	5071.74	5450.73	6688.63	7495.91	6491.66
ENSMUSG00000028381.8	Ugcg	-0.492719	9.39809e-05	0.0295714	2059.52	1711.66	1612.82	2533.1	2561.94	2482.53
ENSMUSG00000069763.3	Tmem100	-0.641832	0.000107089	0.0318498	1425.08	1675.05	1369.29	2196.2	2951.57	1829.43
ENSMUSG00000053113.3	Socs3	-0.607315	0.000105668	0.0318498	1882.99	2538.09	2989	4079.64	3846.34	3364.15
ENSMUSG00000063632.6	Sox11	-0.886981	0.000107419	0.0318498	269.61	309.496	179.202	602.517	389.627	413.338
ENSMUSG00000024479.3	Mal2	-0.65109	0.000122686	0.03569	884.792	825.323	588.15	1285.52	1302.02	1025.85
ENSMUSG00000029334.14	Prkg2	-0.892734	0.000163275	0.0457704	106.988	99.8375	134.402	183.975	231.035	217.284
ENSMUSG00000044646.15	Zbtb7c	-0.534819	0.000161058	0.0457704	725.38	840.853	833.979	1075.1	1314.75	1087.67
ENSMUSG00000021477.9	Ctsl	-0.475149	0.000175685	0.04837	6641.83	6937.59	7047.47	10033.5	10719.6	7925.23
ENSMUSG00000037447.16	Arid5a	-0.654914	0.000180708	0.04888	568.107	644.506	513.483	1006.11	1023.02	693.684
ENSMUSG00000030341.17	Tnfrsf1a	-0.52561	0.000184565	0.0490625	779.944	789.825	737.485	1072.8	1260.9	990.264
ENSMUSG00000001420.13	Tmem79	-0.577719	0.00019741	0.0515877	507.124	550.215	642.141	875.029	921.203	742.386
ENSMUSG00000091345.9	Col6a5	0.528378	0.000206595	0.0530879	1459.32	1535.28	1155.62	899.176	977.983	999.005
ENSMUSG00000033316.14	Galnt9	-0.520262	0.000226303	0.0553832	1570.59	1723.86	1715.06	2119.16	2888.92	2177.21
ENSMUSG00000032009.8	Sesn3	0.64998	0.000222805	0.0553832	1757.82	1480.92	1653.02	1216.53	726.39	1173.83
ENSMUSG00000054204.6	Alkal2	-0.630994	0.0002193	0.0553832	329.524	290.638	340.024	547.325	508.081	434.567
ENSMUSG00000079017.3	Ifi27l2a	-1.03234	0.000253916	0.0611698	147.644	148.647	219.408	234.568	534.513	285.341
ENSMUSG00000036309.14	Skp1a	-0.392145	0.000317978	0.0745268	11325.8	10820.2	10566	14758.2	15297.3	12879.1
ENSMUSG00000040373.12	Cacng5	-0.941862	0.000319028	0.0745268	154.063	124.242	158.525	189.724	261.383	383.993
ENSMUSG00000027800.14	Tm4sf1	-1.18125	0.000327605	0.0751786	48.1447	41.0443	47.098	82.7886	101.812	123.003
ENSMUSG00000023367.14	Tmem176a	-0.46288	0.00033157	0.0751786	8033.74	8381.91	8505.21	10565.9	13697.6	10086.8
ENSMUSG00000048277.15	Syngr2	-0.740806	0.000373569	0.0834737	136.945	167.505	149.335	254.115	268.236	236.639
ENSMUSG00000022240.10	Ctnnd2	-0.388152	0.000447244	0.0979069	3056.65	3098.29	2808.65	3873.82	4153.74	3705.69
ENSMUSG00000022656.15	Nectin3	-0.477006	0.000450862	0.0979069	2069.15	1933.52	1700.12	2945.89	2257.49	2735.4
ENSMUSG00000026547.15	Tagln2	-0.575726	0.000497898	0.0984178	973.593	1103.76	1060.28	1428.1	1990.23	1260.62
ENSMUSG00000051379.12	Flrt3	-0.476777	0.000477448	0.0984178	2520.64	1973.45	1928.72	3277.05	2911.43	2754.13
ENSMUSG00000036960.10	Clca2	0.812359	0.000485249	0.0984178	212.907	201.894	171.161	106.935	104.749	121.129
ENSMUSG00000015652.9	Steap1	-2.53233	0.00046308	0.0984178	0	9.98375	11.4873	36.7949	62.6536	24.3508
ENSMUSG00000036611.5	Eepd1	-0.371388	0.000484437	0.0984178	3336.96	3355.65	3613.91	4352.15	4661.82	4318.82
ENSMUSG00000021133.9	Susd6	-0.409891	0.000497428	0.0984178	3047.02	3229.19	3511.67	4783.34	4141.01	4082.81
ENSMUSG00000040901.8	Kcnk18	0.802422	0.000484845	0.0984178	585.225	545.778	490.508	366.799	184.045	377.749
ENSMUSG00000041417.15	Pik3r1	0.394067	0.000562467	0.109774	10190.6	9152.88	8662.58	7365.88	6472.9	7472.56
ENSMUSG00000047557.2	Lxn	-0.492106	0.000584771	0.1127	984.291	1058.28	1040.75	1539.64	1607.46	1194.44
ENSMUSG00000014313.15	Cox6c	-0.533186	0.000655255	0.124725	2255.31	2472.64	2290.57	2886.1	4364.21	2907.73
ENSMUSG00000035095.11	Fam167a	-3.5571	0.000717864	0.134976	6.41929	0	1.14873	72.44	5.87377	12.4876
ENSMUSG00000001510.8	Dlx3	-0.593048	0.000731951	0.135966	288.868	360.524	361.85	495.582	577.587	453.299
ENSMUSG00000031842.15	Pde4c	-0.487888	0.000881293	0.159856	885.862	909.63	769.65	1309.67	1277.55	1015.24
ENSMUSG00000051111.16	Sv2c	0.474031	0.000874756	0.159856	17473.3	17458.2	19419.3	14282.2	10029.5	14815.9
ENSMUSG00000029378.5	Areg	-2.83646	0.00089982	0.161319	0	8.87444	2.29746	32.1956	20.5582	26.8483
ENSMUSG00000032232.14	Cgnl1	0.50385	0.000928902	0.164619	1956.81	1747.16	1934.46	1391.31	1034.76	1547.21
ENSMUSG00000032202.11	Rab27a	-0.464763	0.000985726	0.172704	718.961	766.53	817.897	1098.1	1154.2	929.699
ENSMUSG00000040212.12	Emp3	-0.560651	0.00100578	0.174237	410.835	496.969	425.031	661.159	760.653	546.955
ENSMUSG00000112643.1	Gm19688	-2.83093	0.00107554	0.184252	2.13976	2.21861	4.59493	27.5962	14.6844	21.2289
ENSMUSG00000032769.5	Trpa1	-0.455046	0.00118755	0.201206	17553.6	17764.4	12819.8	21681.4	24616	19694.8
ENSMUSG00000029622.16	Arpc1b	-0.447918	0.00126032	0.211213	1237.85	1548.59	1445.1	1846.65	2189.94	1737.02
ENSMUSG00000022861.17	Dgkg	0.378933	0.00137348	0.227703	6886.83	6770.09	6901.58	5358.26	4574.69	5872.9
ENSMUSG00000036523.16	Greb1	0.526446	0.001404	0.230286	1030.3	976.189	1205.02	878.479	588.356	763.615
ENSMUSG00000044288.6	Cnr1	0.43258	0.00144121	0.233901	4250.64	3971.31	4112.46	3363.29	2445.45	3329.19
ENSMUSG00000024691.13	Fam111a	-0.88848	0.00156331	0.251074	65.2628	67.6676	70.0726	123.033	140.971	112.388
ENSMUSG00000031398.13	Plxna3	0.408283	0.00158952	0.252651	1388.71	1323.4	1268.2	991.163	913.371	1092.04
ENSMUSG00000035576.13	L3mbtl1	0.556276	0.00164024	0.258054	350.921	368.289	396.312	247.216	234.951	274.726
ENSMUSG00000000958.10	Slc7a7	-0.44461	0.00167606	0.261026	1170.45	1303.43	1392.26	1705.21	2035.26	1523.48
ENSMUSG00000041594.18	Tmtc4	-0.43248	0.00182121	0.278014	888.002	922.942	745.527	1188.94	1202.17	1062.07
ENSMUSG00000024897.9	Apba1	0.366731	0.00180529	0.278014	14729.1	14792.6	16818.6	12499.9	10545.4	12890.9
ENSMUSG00000052911.9	Lamb2	0.508205	0.00184574	0.278997	513.543	471.455	495.103	304.708	373.963	360.266
ENSMUSG00000030930.14	Chst15	0.676415	0.00186991	0.279905	541.36	819.777	487.062	286.311	433.68	433.943
ENSMUSG00000040118.15	Cacna2d1	-0.458372	0.00188977	0.280158	5190	4894.25	4089.48	7726.93	5248.21	6502.28
ENSMUSG00000000093.6	Tbx2	0.875072	0.0019168	0.28146	138.015	155.303	151.633	109.235	66.5694	68.6816
ENSMUSG00000049285.4	Mblac1	-1.6071	0.00201452	0.282362	10.6988	19.9675	14.9335	40.2445	64.6115	34.3408
ENSMUSG00000029810.15	Tmem176b	-0.478485	0.002008	0.282362	7546.95	8861.13	8894.63	10150.8	15150.4	9953.84
ENSMUSG00000030256.11	Bhlhe41	-0.36658	0.00198721	0.282362	2130.14	2343.96	2063.12	2952.79	2561.94	2913.35
ENSMUSG00000015133.17	Lrrk1	-0.648099	0.00200459	0.282362	184.02	157.521	235.49	324.255	277.046	302.823
ENSMUSG00000025492.6	Ifitm3	-0.75712	0.00194503	0.282362	110.198	112.04	137.848	169.027	246.698	192.309
ENSMUSG00000025511.15	Tspan4	-0.949724	0.00207944	0.288835	58.8435	99.8375	89.601	134.531	219.287	126.124
ENSMUSG00000029007.8	Agtrap	-0.390406	0.00214609	0.292638	1276.37	1473.16	1363.54	1725.91	1986.31	1680.2
ENSMUSG00000022816.11	Fstl1	-0.310667	0.00216375	0.292638	90675.7	95666.5	94725.5	115817	124096	108693
ENSMUSG00000023067.14	Cdkn1a	-0.622002	0.00213535	0.292638	318.825	350.54	291.778	467.985	634.367	379.622
ENSMUSG00000053399.9	Adamts18	2.79614	0.00234595	0.314521	31.0266	14.421	17.231	6.89905	0	2.49751
ENSMUSG00000057058.16	Skap1	-1.21364	0.00239128	0.317834	19.2579	34.3885	40.2056	68.9905	82.2328	66.1841
ENSMUSG00000034127.15	Tspan8	-0.328764	0.00256838	0.335587	5781.64	5743.98	5502.42	6932.39	7809.18	6647.13
ENSMUSG00000033983.14	Coil	-0.443312	0.00254729	0.335587	497.495	461.471	549.094	707.153	650.031	693.06
ENSMUSG00000037705.13	Tecta	-0.598477	0.00261908	0.339336	351.991	321.698	428.477	692.205	423.89	553.824
ENSMUSG00000025221.16	Kcnip2	-1.13789	0.00267758	0.344024	65.2628	45.4815	70.0726	212.721	70.4853	116.134
ENSMUSG00000036907.9	C1ql2	0.471975	0.00270848	0.345118	625.881	742.125	690.388	433.49	559.966	489.513
ENSMUSG00000030872.14	Gga2	-0.337409	0.00274259	0.346601	2157.95	2367.26	2383.62	3051.68	2929.05	2751.01
ENSMUSG00000032135.15	Mcam	0.391259	0.00284496	0.356614	2618	2650.13	3219.89	2307.73	1916.81	2246.51
ENSMUSG00000057329.7	Bcl2	-0.368108	0.0029113	0.361987	2033.85	1667.29	1894.26	2512.4	2236.93	2472.54
ENSMUSG00000034813.18	Grip1	-0.49809	0.00293776	0.362355	405.485	370.508	305.563	527.777	513.955	487.639
ENSMUSG00000018830.10	Myh11	3.41737	0.00296335	0.36261	7.48917	2.21861	57.4366	4.59937	0	1.87313
ENSMUSG00000074817.2	Papolb	1.95516	0.00304235	0.36646	57.7736	18.8582	24.1234	10.3486	4.89481	10.6144
ENSMUSG00000050335.17	Lgals3	-0.788249	0.00303092	0.36646	90.94	92.0723	103.386	147.18	209.498	138.612
ENSMUSG00000101860.4	Mindy4b-ps	-1.97099	0.00310203	0.370753	22.4675	6.65583	3.44619	59.7918	48.9481	20.6045
ENSMUSG00000042473.8	Tbc1d8b	-0.560283	0.00314695	0.373229	430.093	386.038	329.686	532.377	459.133	694.933
ENSMUSG00000071369.11	Map3k5	-0.488865	0.00332057	0.390813	348.782	441.503	394.015	487.533	582.482	589.413
ENSMUSG00000009376.15	Met	1.73614	0.00350211	0.405982	39.5856	39.935	27.5696	4.59937	16.6424	10.6144
ENSMUSG00000018507.16	Trpv2	-0.387309	0.00349717	0.405982	1675.44	1891.37	1941.36	2169.75	2768.5	2265.87
ENSMUSG00000028794.13	A3galt2	-1.63353	0.0035729	0.411097	37.4459	26.6233	14.9335	169.027	29.3689	48.7015
ENSMUSG00000034295.10	Fhod3	0.339564	0.00363836	0.415528	3133.68	3100.51	3512.82	2368.67	2588.38	2741.65
ENSMUSG00000074269.10	Rec114	-1.46729	0.00383777	0.435079	12.8386	34.3885	20.6772	43.694	101.812	42.4577
ENSMUSG00000030257.16	Srgap3	0.372886	0.00388066	0.43673	6974.56	6693.55	6786.7	5345.61	4374	6072.08
ENSMUSG00000089762.3	Ier5l	-1.15252	0.00395795	0.442051	25.6772	32.1698	36.7594	64.3911	92.0224	54.3209
ENSMUSG00000031376.15	Atp2b3	0.488476	0.00398528	0.442051	1751.4	1612.93	1968.93	1467.2	915.329	1417.96
ENSMUSG00000021886.7	Gpr65	-1.14964	0.00403639	0.444522	48.1447	107.603	74.6675	302.408	93.9803	116.759
ENSMUSG00000027792.11	Bche	0.462844	0.00409365	0.447631	2565.58	1927.97	1911.49	1658.07	1234.47	1753.25
ENSMUSG00000039994.15	Timeless	-0.34537	0.00416908	0.449502	3318.77	3666.25	3904.54	4540.72	5093.54	4202.69
ENSMUSG00000034156.16	Tspoap1	0.609095	0.00415638	0.449502	454.7	369.399	418.138	330.005	189.919	294.707
ENSMUSG00000029561.17	Oasl2	-0.410171	0.00423814	0.453775	2453.24	2408.3	2186.04	2775.72	3829.7	2761.63
ENSMUSG00000101693.1	Gm19461	0.432479	0.00434127	0.461612	602.344	563.527	598.489	403.594	477.733	425.826
ENSMUSG00000056752.16	Dnah9	-1.15663	0.00448747	0.473889	35.3061	21.0768	44.8005	97.7365	57.7587	70.5547
ENSMUSG00000047786.12	Lix1	-0.391418	0.00455772	0.478033	1444.34	1275.7	1272.79	1948.98	1810.1	1484.15
ENSMUSG00000000934.9	Top1mt	-0.565245	0.00460727	0.479966	189.369	231.845	287.183	367.949	351.447	329.047
ENSMUSG00000059182.7	Skap2	-0.419627	0.00465862	0.482058	506.054	483.657	487.062	691.055	696.042	591.286
ENSMUSG00000014907.10	Naf1	-0.549038	0.00470337	0.483444	272.82	212.987	196.433	324.255	345.574	329.047
ENSMUSG00000031548.7	Sfrp1	0.47979	0.0048366	0.488359	1027.09	837.525	758.163	677.257	507.102	695.557
ENSMUSG00000033453.8	Adamts15	-0.688091	0.00482571	0.488359	131.595	175.27	168.863	319.656	185.024	262.239
ENSMUSG00000070327.14	Rnf213	0.616632	0.00484621	0.488359	1557.75	958.44	875.333	816.387	519.829	874.754
ENSMUSG00000068696.6	Gpr88	-1.76308	0.00493164	0.49374	8.55906	9.98375	8.04112	19.5473	35.2426	34.9652
ENSMUSG00000026839.17	Upp2	0.485025	0.00534437	0.518236	590.575	472.564	549.094	384.047	325.994	439.562
ENSMUSG00000029822.15	Osbpl3	-0.377777	0.00525163	0.518236	6197.83	6054.59	5600.07	9079.15	6314.3	7805.35
ENSMUSG00000045659.18	Plekha7	1.0668	0.00528962	0.518236	71.6821	84.3072	74.6675	24.1467	34.2637	49.9503
ENSMUSG00000001891.16	Ugp2	-0.356494	0.00522746	0.518236	3364.78	3019.53	2514.57	3730.09	3951.09	3713.8
ENSMUSG00000021071.17	Trim9	-0.480217	0.00533194	0.518236	454.7	439.285	352.661	643.911	493.397	602.525
ENSMUSG00000044197.8	Gpr146	-0.497475	0.00549053	0.525795	299.567	346.103	268.803	439.239	471.86	382.12
ENSMUSG00000019876.15	Pkib	-0.485644	0.00548408	0.525795	473.958	601.243	412.395	758.895	725.411	601.901
ENSMUSG00000070695.4	Cntnap5a	0.481045	0.00561014	0.53166	1526.72	1219.13	1495.65	1040.61	754.78	1240.02
ENSMUSG00000078235.3	Fam43b	-0.481793	0.00575867	0.53166	509.264	743.234	667.413	832.485	1060.22	789.214
ENSMUSG00000028780.13	Sema3c	0.371646	0.00575399	0.53166	3784.17	3479.89	3206.11	2768.82	2264.34	3056.33
ENSMUSG00000038522.7	Mfsd4b1	-0.989248	0.00571158	0.53166	75.9616	53.2466	33.3132	90.8375	139.013	93.6567
ENSMUSG00000054027.8	Nt5dc3	0.307292	0.00573307	0.53166	4141.51	4539.28	4351.39	3457.57	3281.48	3789.35
ENSMUSG00000025658.16	Cnksr2	0.531396	0.00562103	0.53166	4018.48	3433.3	3039.54	2798.71	1540.89	2917.72
ENSMUSG00000079845.8	Xlr4a	-1.62276	0.00584812	0.536705	12.8386	14.421	9.18985	18.3975	45.0322	48.0771
ENSMUSG00000052534.15	Pbx1	0.319572	0.00593833	0.541759	4125.47	3713.95	3609.31	2899.9	2941.78	3328.56
ENSMUSG00000045349.15	Sh2d5	-0.908573	0.00614538	0.55735	41.7254	46.5908	45.9493	88.5378	83.2118	80.5448
ENSMUSG00000003545.3	Fosb	0.337059	0.00623901	0.562533	7157.51	6776.75	7152	6472.46	4943.76	5280.99
ENSMUSG00000048668.16	Rhno1	-0.615459	0.00643763	0.577067	144.434	124.242	125.212	178.225	221.245	203.547
ENSMUSG00000028351.5	Brinp1	-0.408841	0.00654177	0.581228	438.652	546.887	493.954	646.211	671.568	646.232
ENSMUSG00000052981.6	Ube2ql1	-0.367971	0.00655945	0.581228	1854.11	2315.12	2256.11	2686.03	3127.78	2480.03
ENSMUSG00000031906.9	Smpd3	0.485615	0.00660999	0.582359	414.044	382.71	518.078	313.907	293.689	330.296
ENSMUSG00000118202.1	C030017B01Rik	-0.448847	0.0066718	0.584465	1359.82	1017.23	984.463	1706.36	1231.53	1650.86
ENSMUSG00000110622.1	Iqcn	0.928698	0.00678597	0.589475	112.338	95.4002	105.683	79.3391	35.2426	51.199
ENSMUSG00000039197.10	Adk	-0.387776	0.00680546	0.589475	1277.44	1036.09	1160.22	1532.74	1709.27	1306.82
ENSMUSG00000037465.10	Klf10	-0.448582	0.00687977	0.592583	572.387	468.127	441.113	748.547	581.503	693.06
ENSMUSG00000040435.12	Ppp1r15a	0.34969	0.0069789	0.594479	1566.31	1505.33	1708.16	1131.44	1385.23	1233.15
ENSMUSG00000039661.14	Dusp26	-0.417557	0.00697532	0.594479	2420.07	3168.18	3185.43	3463.32	4793	3462.8
ENSMUSG00000040724.5	Kcna2	0.457191	0.00708079	0.596776	7169.28	7054.07	7536.83	6057.36	3561.46	6229.42
ENSMUSG00000029851.5	Tcaf2	-0.346526	0.00708328	0.596776	755.337	804.246	809.856	1055.55	985.815	972.781
ENSMUSG00000060924.15	Csmd1	0.522196	0.00713181	0.597599	3404.36	3055.03	3000.49	2658.43	1342.16	2585.55
ENSMUSG00000031766.4	Slc12a3	-0.748756	0.00728928	0.607493	116.617	119.805	112.576	280.561	167.402	141.734
ENSMUSG00000036390.8	Gadd45a	-0.369299	0.00737644	0.611451	698.633	773.186	673.157	861.231	995.604	913.465
ENSMUSG00000030641.10	Ddias	-1.05285	0.00758807	0.625631	28.8868	25.514	39.0569	56.3422	67.5484	69.306
ENSMUSG00000041258.18	Zfp236	0.442936	0.00768535	0.63028	1176.87	1153.68	1122.31	860.081	642.199	1033.97
ENSMUSG00000109598.1	Gm36356	0.938632	0.00773172	0.630728	99.499	86.5258	109.129	68.9905	30.3478	54.9453
ENSMUSG00000118401.1	Gpr52	2.68581	0.00789197	0.636027	20.3278	8.87444	12.636	1.14984	1.95792	3.12189
ENSMUSG00000027347.18	Rasgrp1	-0.369094	0.00796168	0.636027	2696.1	2777.7	2594.98	4215.32	2960.38	3249.89
ENSMUSG00000029335.5	Bmp3	1.35548	0.00792886	0.636027	46.0049	44.3722	66.6264	8.04889	20.5582	31.2189
ENSMUSG00000019732.14	Calr3	-0.664102	0.00790313	0.636027	102.709	88.7444	99.9396	137.981	158.592	164.211
ENSMUSG00000108460.1	Gm39041	1.74205	0.00817881	0.646671	33.1663	32.1698	26.4208	2.29968	9.78962	14.3607
ENSMUSG00000047139.9	Cd24a	-0.328108	0.00815865	0.646671	6947.81	6531.59	5682.77	8247.81	8741.15	7071.71
ENSMUSG00000031790.8	Mmp15	0.356258	0.00831284	0.653916	1602.68	1756.03	1997.64	1362.56	1272.65	1545.34
ENSMUSG00000021647.7	Cartpt	-0.40945	0.00839921	0.657355	2325.92	2527	2283.68	2868.85	4028.43	2584.3
ENSMUSG00000043456.17	Zfp536	0.328378	0.00876153	0.67882	1793.12	1808.17	1651.88	1310.82	1321.6	1547.21
ENSMUSG00000042712.10	Tceal9	-0.423163	0.00875497	0.67882	815.25	847.509	846.615	981.965	1410.68	973.406
ENSMUSG00000027977.15	Ndst3	-0.408542	0.00882548	0.680356	1848.76	1496.45	1352.06	2410.07	1721.01	2106.03
ENSMUSG00000031015.8	Swap70	-0.810619	0.00909588	0.69436	62.0532	45.4815	72.3701	113.834	100.833	101.149
ENSMUSG00000039960.5	Rhou	-0.333188	0.00914224	0.69436	1392.99	1516.42	1422.13	2006.47	1846.32	1609.02
ENSMUSG00000021675.4	F2rl2	-0.287066	0.00911248	0.69436	3601.22	3674.02	3400.24	4208.42	4695.1	4124.02
ENSMUSG00000105572.1	Gm43300	1.50829	0.00928894	0.702044	92.0099	41.0443	34.4619	27.5962	4.89481	26.2239
ENSMUSG00000005045.16	Chd5	0.319574	0.00941155	0.70784	5413.6	5584.24	5169.29	4436.09	3696.56	4818.95
ENSMUSG00000024617.16	Camk2a	0.279524	0.00951562	0.712194	3452.51	3555.32	3311.79	2947.04	2688.23	2867.15
ENSMUSG00000005804.14	Bloc1s6	-0.425526	0.00958801	0.714144	384.088	407.115	457.195	603.667	591.293	484.518
ENSMUSG00000104553.1	9330178D15Rik	1.08913	0.00993491	0.735633	55.6339	46.5908	70.0726	25.2965	34.2637	21.8532
ENSMUSG00000037386.16	Rims2	-0.354581	0.00997193	0.735633	1504.25	1171.43	1370.44	1890.34	1559.49	1725.16
ENSMUSG00000053164.6	Gpr21	1.31684	0.0100835	0.74032	51.3543	37.7164	28.7183	16.0978	15.6634	15.6095
ENSMUSG00000040254.11	Sema3d	0.668791	0.0106103	0.760884	455.77	411.552	422.733	296.659	140.971	371.505
ENSMUSG00000031659.13	Adcy7	0.367143	0.010511	0.760884	1087	1176.97	1038.45	968.167	735.2	858.52
ENSMUSG00000049872.8	Calhm5	-0.430136	0.0105501	0.760884	371.249	449.269	380.23	562.272	591.293	467.035
ENSMUSG00000020485.14	Supt4a	-0.52854	0.0105931	0.760884	252.492	260.687	245.828	331.154	468.923	296.58
ENSMUSG00000023031.8	Cela1	-1.17257	0.0105887	0.760884	21.3976	39.935	33.3132	65.541	110.623	38.0871
ENSMUSG00000026207.16	Speg	0.368451	0.0107192	0.76445	723.24	797.59	842.02	638.162	551.156	639.988
ENSMUSG00000001986.16	Gria3	0.440644	0.0107592	0.76445	2466.08	2125.43	1793.17	1756.96	1149.3	1796.96
ENSMUSG00000058952.12	Cfi	-0.846336	0.010832	0.766089	39.5856	67.6676	66.6264	109.235	120.412	83.6667
ENSMUSG00000046574.8	Prr12	0.376521	0.011066	0.774584	1142.63	1214.69	1380.78	926.772	833.097	1115.14
ENSMUSG00000002900.17	Lamb1	-0.360769	0.011153	0.774584	784.224	763.202	746.675	973.916	860.507	1108.27
ENSMUSG00000021423.6	Ly86	-3.1065	0.0110819	0.774584	16.0482	13.3117	6.89239	265.613	11.7475	35.5896
ENSMUSG00000051980.13	Casr	-0.555035	0.0111429	0.774584	280.309	406.006	298.67	637.012	374.942	437.689
ENSMUSG00000027799.12	Nbea	0.42162	0.0114796	0.790147	1143.7	803.137	812.153	645.061	654.925	757.995
ENSMUSG00000003868.14	Ruvbl2	-0.482828	0.0114558	0.790147	262.121	322.808	356.107	367.949	511.018	434.567
ENSMUSG00000022246.14	Rai14	-1.40704	0.011648	0.798172	11.7687	24.4047	8.04112	44.8438	31.3268	41.209
ENSMUSG00000022602.14	Arc	0.500652	0.0119548	0.812375	253.562	272.889	233.192	186.274	168.381	182.318
ENSMUSG00000036932.14	Aifm1	-0.393109	0.0119606	0.812375	502.845	538.013	507.739	657.709	783.169	595.033
ENSMUSG00000039488.15	Cntn5	0.430381	0.0120267	0.813279	1707.53	1412.15	1750.67	1276.32	884.982	1449.81
ENSMUSG00000097960.1	A330074K22Rik	0.679344	0.0121313	0.816771	154.063	193.019	233.192	121.883	86.1486	152.348
ENSMUSG00000042807.15	Hecw2	0.557464	0.0124465	0.832652	225.745	231.845	219.408	183.975	123.349	153.597
ENSMUSG00000033470.12	Cysltr2	0.46672	0.0125292	0.832652	969.313	707.737	813.302	519.728	507.102	770.483
ENSMUSG00000024697.4	Gna14	-1.06854	0.0125046	0.832652	33.1663	58.7932	36.7594	135.681	43.0743	91.7836
ENSMUSG00000045624.15	Esf1	-0.397556	0.0128663	0.842236	767.105	837.525	665.115	880.779	1195.31	914.714
ENSMUSG00000042737.9	Dpm3	-1.07811	0.0130558	0.842236	19.2579	42.1536	36.7594	64.3911	95.9383	47.4527
ENSMUSG00000029471.13	Camkk2	-0.355028	0.0128656	0.842236	1095.56	1140.37	854.656	1337.27	1377.4	1240.64
ENSMUSG00000016503.18	Gtf3a	-0.508474	0.0130492	0.842236	265.331	378.273	307.86	393.246	568.777	392.11
ENSMUSG00000056771.7	Gm10010	1.0593	0.0129543	0.842236	125.176	122.024	114.873	86.2381	15.6634	71.8035
ENSMUSG00000038502.17	Ptov1	-0.347949	0.0127638	0.842236	1732.14	1871.4	2043.59	2267.49	2832.14	2089.79
ENSMUSG00000004151.17	Etv1	0.34303	0.0130523	0.842236	5700.33	5262.54	4066.51	3834.72	3685.79	4326.32
ENSMUSG00000032593.5	Amigo3	0.532371	0.0133342	0.856614	216.116	295.075	260.762	163.277	165.445	202.923
ENSMUSG00000016253.12	Nelfcd	-0.352432	0.0136236	0.864822	1787.77	1699.46	1949.4	2067.41	2797.87	2076.68
ENSMUSG00000004952.13	Rasa4	-0.368997	0.0136303	0.864822	480.377	534.685	439.964	632.413	638.283	609.393
ENSMUSG00000040524.9	Zfp609	0.397448	0.0135804	0.864822	1629.43	1590.74	1659.92	1348.76	913.371	1440.44
ENSMUSG00000036968.15	Cnpy4	-0.531365	0.0140429	0.887349	184.02	222.97	198.731	305.858	345.574	226.649
ENSMUSG00000105791.1	Gm43341	-2.21627	0.0141412	0.889917	4.27953	3.32792	2.29746	17.2476	16.6424	12.4876
ENSMUSG00000031214.13	Ophn1	-0.290136	0.0143518	0.8975	2105.53	2052.21	1790.87	2531.95	2425.87	2318.94
ENSMUSG00000064368.1	mt-Nd6	-0.39687	0.0143782	0.8975	659.047	758.765	537.606	753.146	918.266	901.602
ENSMUSG00000037259.15	Dzank1	0.323509	0.0147111	0.91458	2795.6	2549.18	2728.24	2285.88	1789.54	2373.89
ENSMUSG00000012350.15	Ehf	1.51345	0.0149968	0.9286	19.2579	36.6071	27.5696	12.6483	8.81066	8.11692
ENSMUSG00000005087.17	Cd44	-0.431072	0.0152422	0.937999	968.243	859.712	791.476	1499.39	1146.36	892.237
ENSMUSG00000046999.2	1110032F04Rik	-0.307173	0.0153312	0.937999	1899.04	1569.67	1920.68	2208.85	2368.11	2092.92
ENSMUSG00000055471.7	Alk	0.372372	0.0153043	0.937999	712.541	688.879	812.153	573.771	499.271	634.368
ENSMUSG00000022762.18	Ncam2	0.471107	0.0154165	0.939491	8341.87	6786.73	6548.92	5914.78	3212.95	6508.52
ENSMUSG00000040865.15	Ino80d	0.431216	0.0159064	0.950562	1343.77	1200.27	1175.15	799.14	733.242	1220.04
ENSMUSG00000040270.16	Bach2	0.428541	0.0158862	0.950562	376.598	331.682	396.312	248.366	280.962	289.712
ENSMUSG00000030525.8	Chrna7	1.40104	0.0157403	0.950562	42.7953	47.7001	27.5696	19.5473	4.89481	19.9801
ENSMUSG00000020250.10	Txnrd1	-0.250105	0.0157198	0.950562	3299.52	3280.22	3126.85	3845.07	3918.78	3781.23
ENSMUSG00000037627.16	Rgs22	-1.1082	0.0158027	0.950562	26.7471	32.1698	22.9746	67.8406	78.3169	31.8433
ENSMUSG00000042579.2	4632404H12Rik	0.735844	0.0163124	0.95414	175.461	108.712	103.386	72.44	67.5484	91.7836
ENSMUSG00000042647.13	Acad12	0.758129	0.0162002	0.95414	87.7303	92.0723	127.509	70.1403	60.6956	51.8234
ENSMUSG00000036913.15	Trim67	0.344172	0.016251	0.95414	2861.93	3073.88	3000.49	2677.98	1841.43	2519.99
ENSMUSG00000047828.4	A730018C14Rik	0.573142	0.0160976	0.95414	319.895	248.484	204.474	133.382	196.771	187.938
ENSMUSG00000095493.2	A630023A22Rik	-1.9029	0.0162257	0.95414	3.20965	9.98375	3.44619	28.746	19.5792	14.3607
ENSMUSG00000024500.20	Ppp2r2b	-0.267965	0.0163376	0.95414	6008.46	6245.39	6114.7	7011.73	8221.32	6886.27
ENSMUSG00000029406.15	Pitpnm2	0.269592	0.0165466	0.959078	7988.81	8628.18	8686.71	6818.56	6426.88	7740.42
ENSMUSG00000044707.7	Ccnjl	0.630056	0.0164853	0.959078	159.412	119.805	163.12	108.085	92.0224	86.7886
ENSMUSG00000025934.15	Gsta3	0.597735	0.0172553	0.966894	144.434	170.833	215.961	101.186	122.37	126.124
ENSMUSG00000045216.7	Hs6st1	-0.271449	0.0176221	0.966894	7556.58	8742.43	9189.85	9777.1	10924.2	10063.1
ENSMUSG00000037138.18	Aff3	0.267045	0.0171725	0.966894	2805.23	2702.27	2768.44	2433.06	2122.39	2322.69
ENSMUSG00000026447.17	Pik3c2b	0.758624	0.0175192	0.966894	124.106	82.0886	121.766	72.44	47.9691	73.0523
ENSMUSG00000102548.1	Gm16701	-1.24394	0.0172841	0.966894	12.8386	19.9675	13.7848	32.1956	37.2006	40.5846
ENSMUSG00000104661.1	Gm42768	-2.27254	0.0176008	0.966894	2.13976	2.21861	4.59493	10.3486	19.5792	13.1119
ENSMUSG00000093661.1	Eif4e3	-0.292771	0.0172396	0.966894	1215.39	1160.33	1179.75	1470.65	1549.7	1338.04
ENSMUSG00000004961.7	Syt5	-0.352672	0.0172442	0.966894	491.076	520.264	487.062	602.517	701.916	609.393
ENSMUSG00000110020.1	Gm45441	-2.22498	0.0169149	0.966894	3.20965	1.10931	5.74366	17.2476	10.7686	18.7313
ENSMUSG00000005533.10	Igf1r	0.331346	0.017526	0.966894	3774.54	3406.68	3167.05	2760.77	2274.13	3186.2
ENSMUSG00000031934.14	Panx1	-0.326359	0.0174222	0.966894	1039.93	1093.77	1075.21	1262.53	1554.59	1208.17
ENSMUSG00000039497.8	Dse	-0.41169	0.0168181	0.966894	288.868	283.982	264.208	397.845	347.531	369.008
ENSMUSG00000042846.8	Lrrtm3	0.421173	0.0167771	0.966894	433.302	353.868	390.569	274.812	281.941	320.93
ENSMUSG00000114442.1	F630042J09Rik	1.25405	0.0174352	0.966894	44.935	41.0443	40.2056	13.7981	9.78962	28.097
ENSMUSG00000095562.8	Erdr1	2.58998	0.0174299	0.966894	13.9085	13.3117	22.9746	0	0	7.49254
ENSMUSG00000021905.14	Dph3	-0.30252	0.0177908	0.972689	795.992	885.226	836.276	1032.56	1065.11	1007.75
ENSMUSG00000051951.5	Xkr4	0.245968	0.674644	0.999997	338.083	325.026	412.395	359.9	103.77	442.684
ENSMUSG00000103922.1	Gm6123	-0.0585892	0.877623	0.999997	41.7254	45.4815	48.2467	48.2933	47.9691	44.9552
ENSMUSG00000033845.13	Mrpl15	0.00756277	0.963109	0.999997	510.334	473.673	448.005	438.09	547.24	440.187
ENSMUSG00000025903.14	Lypla1	0.108716	0.658415	0.999997	400.136	225.189	204.474	279.411	248.656	242.883
ENSMUSG00000033813.15	Tcea1	-0.0438869	0.819405	0.999997	369.109	307.278	264.208	349.552	336.763	285.965
ENSMUSG00000002459.17	Rgs20	-0.468719	0.472341	0.999997	10.6988	29.9512	8.04112	18.3975	26.432	22.4776
ENSMUSG00000033793.12	Atp6v1h	-0.091993	0.415347	0.999997	3059.86	3128.24	2808.65	3210.36	3396.02	2985.78
ENSMUSG00000025905.14	Oprk1	-0.214017	0.676336	0.999997	37.4459	62.1211	18.3797	73.5899	35.2426	29.3458
ENSMUSG00000025907.14	Rb1cc1	-0.00218538	0.987099	0.999997	4307.35	3658.49	3420.92	4019.85	3233.51	4149.62
ENSMUSG00000090031.2	4732440D04Rik	0.427109	0.354574	0.999997	43.8652	47.7001	27.5696	36.7949	23.4951	28.7214
ENSMUSG00000103845.1	Gm19026	0.454856	0.286695	0.999997	88.8002	57.6839	42.5031	70.1403	34.2637	34.9652
ENSMUSG00000033740.17	St18	0.131047	0.476887	0.999997	745.708	874.132	607.679	655.41	546.261	829.174
ENSMUSG00000051285.17	Pcmtd1	0.112499	0.472382	0.999997	2321.64	1964.58	1701.27	1978.88	1484.11	2074.18
ENSMUSG00000103509.1	Gm38372	-0.0128349	0.980563	0.999997	104.848	45.4815	64.329	119.584	13.7055	83.6667
ENSMUSG00000025909.16	Sntg1	0.372395	0.0643167	0.999997	384.088	297.294	296.373	281.711	208.519	265.361
ENSMUSG00000103933.1	Gm36964	-0.0752133	0.930891	0.999997	8.55906	7.76514	9.18985	4.59937	12.7265	9.36567
ENSMUSG00000061024.8	Rrs1	-0.1024	0.593042	0.999997	245.003	349.431	296.373	333.454	327.952	295.955
ENSMUSG00000025911.14	Adhfe1	0.624196	0.515223	0.999997	19.2579	5.54653	9.18985	10.3486	0.978962	10.6144
ENSMUSG00000025912.16	Mybl1	0.441135	0.0950869	0.999997	158.343	123.133	133.253	114.984	83.2118	107.393
ENSMUSG00000045210.8	Vcpip1	0.0939299	0.589197	0.999997	2477.85	2006.73	1790.87	2227.24	1429.28	2222.79
ENSMUSG00000025915.14	Sgk3	0.119648	0.655312	0.999997	322.035	167.505	225.151	293.21	171.318	195.43
ENSMUSG00000046101.16	Mcmdc2	0.132583	0.796649	0.999997	63.123	26.6233	20.6772	43.694	26.432	31.2189
ENSMUSG00000098234.7	Snhg6	-0.212902	0.417427	0.999997	133.735	134.226	135.55	111.535	199.708	155.47
ENSMUSG00000025917.9	Cops5	-0.159648	0.219447	0.999997	2753.88	2604.65	2829.33	2964.29	3538.95	2646.12
ENSMUSG00000056763.16	Cspp1	0.191709	0.312968	0.999997	1113.75	898.537	667.413	839.384	626.536	879.749
ENSMUSG00000067851.11	Arfgef1	0.0449428	0.772981	0.999997	6045.9	5746.2	4745.41	6120.61	4039.2	5870.4
ENSMUSG00000048960.13	Prex2	0.117342	0.832657	0.999997	278.169	308.387	258.465	297.809	95.9383	384.617
ENSMUSG00000101827.1	Gm28686	0.449633	0.553172	0.999997	13.9085	11.0931	13.7848	6.89905	12.7265	8.7413
ENSMUSG00000057715.13	A830018L16Rik	0.00871272	0.961246	0.999997	982.152	799.809	722.552	978.515	631.43	880.373
ENSMUSG00000097628.1	Gm2383	-0.207448	0.814114	0.999997	6.41929	13.3117	4.59493	9.19873	6.85273	11.8632
ENSMUSG00000016918.15	Sulf1	-0.23931	0.262622	0.999997	372.319	261.796	290.629	427.741	272.151	392.11
ENSMUSG00000025938.16	Slco5a1	0.188384	0.6322	0.999997	75.9616	159.74	128.658	149.479	42.0954	127.998
ENSMUSG00000005886.14	Ncoa2	0.0968857	0.532746	0.999997	2904.73	2884.19	2796.01	3063.18	1968.69	2994.52
ENSMUSG00000103506.1	Gm38376	0.860645	0.312611	0.999997	25.6772	3.32792	22.9746	13.7981	2.93689	11.8632
ENSMUSG00000025935.10	Tram1	-0.0240854	0.880737	0.999997	511.404	563.527	487.062	457.637	592.272	536.965
ENSMUSG00000025937.6	Lactb2	0.133203	0.511397	0.999997	733.939	609.009	402.056	607.116	494.376	492.01
ENSMUSG00000025932.14	Eya1	0.103387	0.39484	0.999997	2175.07	1890.26	2034.4	1960.48	1727.87	1988.64
ENSMUSG00000054493.2	Gm9947	0.140777	0.707933	0.999997	63.123	62.1211	64.329	74.7397	34.2637	63.0622
ENSMUSG00000025930.6	Msc	0.141	0.711485	0.999997	62.0532	46.5908	55.1391	37.9448	63.6325	46.8284
ENSMUSG00000103492.1	Gm37412	0.254925	0.579911	0.999997	74.8917	35.4978	27.5696	40.2445	34.2637	41.209
ENSMUSG00000092083.4	Kcnb2	0.298636	0.384284	0.999997	12723	10673.7	10548.8	10584.3	5372.54	11640.9
ENSMUSG00000104379.1	Gm37509	1.1299	0.148026	0.999997	50.2845	24.4047	6.89239	3.44952	24.474	9.36567
ENSMUSG00000043716.13	Rpl7	-0.135978	0.333118	0.999997	1283.86	1428.79	1458.89	1515.49	1764.09	1307.45
ENSMUSG00000025921.7	Rdh10	-0.0451514	0.870936	0.999997	103.779	109.821	93.0472	83.9384	120.412	111.139
ENSMUSG00000025920.19	Stau2	0.0281104	0.808668	0.999997	1891.55	2032.25	1820.74	1882.29	1783.67	1966.17
ENSMUSG00000025939.19	Ube2w	-0.0641467	0.645328	0.999997	1144.77	1010.58	868.441	1046.36	1053.36	1062.07
ENSMUSG00000079658.9	Eloc	-0.0665634	0.586043	0.999997	2579.49	2229.7	2114.81	2459.51	2519.85	2274.61
ENSMUSG00000025940.6	Tmem70	-0.150896	0.3481	0.999997	496.425	442.613	414.692	476.034	556.05	472.03
ENSMUSG00000025779.10	Ly96	0.324262	0.499269	0.999997	41.7254	33.2792	27.5696	20.6971	34.2637	26.8483
ENSMUSG00000042686.5	Jph1	-0.0453371	0.825684	0.999997	254.632	245.156	222.854	273.662	198.729	272.853
ENSMUSG00000025777.8	Gdap1	0.0492646	0.672661	0.999997	4130.81	4005.7	3814.94	4230.27	3444.97	3876.76
ENSMUSG00000101589.1	Rbm6-ps1	-1.22786	0.16021	0.999997	4.27953	4.43722	11.4873	17.2476	25.453	4.99503
ENSMUSG00000025776.13	Crispld1	-1.37943	0.0798413	0.999997	12.8386	2.21861	8.04112	10.3486	26.432	23.102
ENSMUSG00000041859.10	Mcm3	0.14746	0.849168	0.999997	21.3976	11.0931	5.74366	9.19873	10.7686	14.3607
ENSMUSG00000097934.1	6720483E21Rik	0.305467	0.621955	0.999997	23.5374	33.2792	10.3386	16.0978	23.4951	14.9851
ENSMUSG00000025931.15	Paqr8	0.181974	0.120077	0.999997	2699.31	2732.22	2405.44	2297.38	2155.67	2453.18
ENSMUSG00000041809.5	Efhc1	0.0707933	0.802753	0.999997	95.2195	115.368	104.535	83.9384	124.328	91.7836
ENSMUSG00000041779.5	Tram2	0.594847	0.212558	0.999997	54.564	37.7164	31.0157	18.3975	27.4109	34.9652
ENSMUSG00000025933.15	Tmem14a	0.0585351	0.740347	0.999997	366.97	467.017	462.939	355.301	455.217	432.694
ENSMUSG00000099343.1	Gm28836	0.796441	0.356723	0.999997	4.27953	13.3117	19.5284	8.04889	7.83169	5.6194
ENSMUSG00000028033.16	Kcnq5	-1.03106	0.0575653	0.999997	20.3278	49.9187	13.7848	97.7365	35.2426	39.9602
ENSMUSG00000082935.3	Gm7658	-0.394608	0.460239	0.999997	23.5374	26.6233	17.231	26.4464	42.0954	20.6045
ENSMUSG00000041670.17	Rims1	-0.222657	0.349687	0.999997	160.482	201.894	165.417	241.467	152.718	221.654
ENSMUSG00000026158.11	Ogfrl1	-0.217896	0.117023	0.999997	1072.02	955.112	979.868	1337.27	1060.22	1103.28
ENSMUSG00000026156.8	B3gat2	-0.358639	0.257422	0.999997	65.2628	83.1979	81.5599	131.082	76.359	88.6617
ENSMUSG00000026155.13	Smap1	0.047368	0.692997	0.999997	2552.74	2197.53	2175.7	2111.11	2350.49	2240.27
ENSMUSG00000026154.4	Sdhaf4	-0.104943	0.577759	0.999997	307.056	321.698	340.024	309.307	422.912	310.316
ENSMUSG00000026153.15	Fam135a	0.0853801	0.682436	0.999997	562.758	489.204	512.334	555.373	321.099	596.281
ENSMUSG00000101939.1	Gm28438	-0.222046	0.782992	0.999997	18.188	14.421	3.44619	11.4984	23.4951	7.49254
ENSMUSG00000101111.1	Gm28437	-0.370256	0.723	0.999997	19.2579	9.98375	0	18.3975	1.95792	17.4826
ENSMUSG00000101249.1	Gm29216	-0.40774	0.668067	0.999997	12.8386	7.76514	1.14873	9.19873	11.7475	8.11692
ENSMUSG00000073725.8	Lmbrd1	-0.00013454	0.999033	0.999997	2998.88	2802.1	2874.13	2917.15	2696.06	3060.7
ENSMUSG00000033569.17	Adgrb3	-0.101289	0.656386	0.999997	242.863	280.654	268.803	341.503	190.898	317.184
ENSMUSG00000048874.15	Phf3	-0.0033951	0.979926	0.999997	2129.07	1845.88	2022.92	2154.8	1683.81	2172.21
ENSMUSG00000026064.16	Ptp4a1	0.477799	0.258763	0.999997	54.564	39.935	82.7087	34.4952	33.2847	58.0672
ENSMUSG00000026058.11	Khdrbs2	0.0715038	0.622223	0.999997	686.864	569.074	623.761	597.918	596.188	595.033
ENSMUSG00000103482.1	Gm37999	0.603139	0.159181	0.999997	74.8917	49.9187	40.2056	47.1435	37.2006	25.5995
ENSMUSG00000104313.1	Gm37911	-0.317626	0.704052	0.999997	12.8386	4.43722	9.18985	16.0978	7.83169	9.36567
ENSMUSG00000102321.1	Gm37792	1.19146	0.0820003	0.999997	54.564	25.514	14.9335	27.5962	6.85273	8.11692
ENSMUSG00000100481.1	Gm7114	-0.842604	0.274442	0.999997	6.41929	8.87444	8.04112	16.0978	12.7265	13.1119
ENSMUSG00000026134.11	Prim2	-0.365686	0.175037	0.999997	93.0797	84.3072	109.129	140.281	119.433	110.515
ENSMUSG00000004768.14	Rab23	-0.135133	0.392088	0.999997	527.452	489.204	453.749	604.817	491.439	520.731
ENSMUSG00000042215.8	Bag2	-0.339109	0.0414424	0.999997	440.791	461.471	482.467	525.478	698	528.848
ENSMUSG00000042197.13	Zfp451	0.00695793	0.964239	0.999997	1578.08	1228	1198.13	1231.48	1189.44	1560.32
ENSMUSG00000042182.16	Bend6	0.0726764	0.551063	0.999997	1933.28	1625.13	1685.19	1638.52	1627.03	1719.54
ENSMUSG00000104416.1	Gm37067	0.707969	0.425502	0.999997	13.9085	7.76514	10.3386	9.19873	2.93689	7.49254
ENSMUSG00000026131.20	Dst	0.197435	0.30881	0.999997	60117.7	54886.2	59565.2	60438	29868.1	61934
ENSMUSG00000103364.1	Gm38157	0.768247	0.226731	0.999997	16.0482	18.8582	28.7183	14.9479	12.7265	9.99005
ENSMUSG00000096992.3	Gm26788	-0.107789	0.853181	0.999997	26.7471	18.8582	32.1645	40.2445	9.78962	33.7164
ENSMUSG00000103001.1	A930005N03Rik	0.580318	0.26021	0.999997	40.6555	33.2792	26.4208	21.847	14.6844	29.9702
ENSMUSG00000102336.1	Gm37233	0.228957	0.684053	0.999997	28.8868	36.6071	28.7183	39.0946	8.81066	32.4677
ENSMUSG00000042111.9	Ccdc115	0.178474	0.339695	0.999997	315.615	303.95	318.199	262.164	323.057	244.756
ENSMUSG00000026127.13	Imp4	0.0799583	0.658388	0.999997	403.346	401.568	369.891	347.252	318.163	442.684
ENSMUSG00000045174.10	Amer3	0.0594772	0.66606	0.999997	665.467	668.911	719.106	622.064	678.421	668.709
ENSMUSG00000037509.21	Arhgef4	-0.0204129	0.892511	0.999997	884.792	1143.69	1199.28	1039.46	1216.85	1017.74
ENSMUSG00000037503.12	Fam168b	0.0739142	0.507674	0.999997	4307.35	4714.55	4557.02	4362.5	3934.45	4601.04
ENSMUSG00000026123.11	Plekhb2	-0.00605154	0.952842	0.999997	6795.89	7161.67	7328.91	6801.31	7180.69	7390.77
ENSMUSG00000104523.1	Gm37335	-0.54287	0.266144	0.999997	20.3278	25.514	21.8259	32.1956	35.2426	31.2189
ENSMUSG00000037470.14	Uggt1	0.155905	0.238397	0.999997	2584.84	2654.57	2778.78	2697.53	1997.08	2502.51
ENSMUSG00000010453.12	Kansl3	0.159049	0.155585	0.999997	2721.78	2538.09	2744.32	2430.76	2238.89	2497.51
ENSMUSG00000001143.13	Lman2l	0.151246	0.276116	0.999997	963.964	1072.7	1108.53	847.433	928.056	1052.08
ENSMUSG00000037408.10	Cnnm4	0.251033	0.18148	0.999997	328.454	386.038	442.262	280.561	370.048	320.306
ENSMUSG00000001138.13	Cnnm3	0.125161	0.397993	0.999997	552.059	612.336	609.976	508.23	529.618	586.291
ENSMUSG00000079610.9	Ankrd39	0.0181805	0.930739	0.999997	193.649	181.926	187.243	200.072	186.003	171.08
ENSMUSG00000026121.13	Sema4c	-0.0870745	0.648212	0.999997	271.75	302.84	362.999	290.91	327.952	374.003
ENSMUSG00000087589.3	D430040D24Rik	0.589487	0.192553	0.999997	50.2845	52.1373	36.7594	18.3975	41.1164	32.4677
ENSMUSG00000061518.11	Cox5b	-0.0901813	0.609567	0.999997	917.959	993.937	1129.2	879.629	1408.73	949.055
ENSMUSG00000037351.9	Actr1b	-0.0108155	0.921548	0.999997	4340.51	4477.16	5030.29	4710.9	4765.59	4476.79
ENSMUSG00000102416.4	4933424G06Rik	0.742531	0.275333	0.999997	17.1181	16.6396	20.6772	16.0978	8.81066	8.11692
ENSMUSG00000026116.11	Tmem131	0.0648309	0.65623	0.999997	2792.39	2447.13	2667.35	2916	1987.29	2656.73
ENSMUSG00000050122.19	Vwa3b	-0.354409	0.465319	0.999997	21.3976	25.514	41.3543	45.9937	25.453	41.209
ENSMUSG00000026113.17	Inpp4a	0.140491	0.32076	0.999997	3472.84	3174.83	3034.95	3411.58	2360.28	3013.87
ENSMUSG00000026112.7	Coa5	0.05602	0.647204	0.999997	2263.87	2340.63	2111.37	2311.18	1909.95	2239.02
ENSMUSG00000026111.15	Unc50	-0.110354	0.475166	0.999997	450.42	419.317	456.046	463.386	513.955	454.547
ENSMUSG00000026110.15	Mgat4a	0.140632	0.232459	0.999997	4238.87	3960.22	4123.95	3923.26	3265.82	3987.9
ENSMUSG00000026090.16	2010300C02Rik	-0.0663216	0.855407	0.999997	46.0049	57.6839	55.1391	66.6908	46.9902	53.0722
ENSMUSG00000060771.15	Tsga10	-0.0255876	0.876829	0.999997	652.628	561.308	503.144	585.269	507.102	653.724
ENSMUSG00000037216.5	Lipt1	-0.328786	0.384325	0.999997	71.6821	55.4653	39.0569	56.3422	58.7377	92.408
ENSMUSG00000026088.15	Mitd1	-0.18585	0.447898	0.999997	198.998	156.412	134.402	226.519	175.234	157.968
ENSMUSG00000026087.11	Mrpl30	-0.152489	0.373084	0.999997	590.575	600.134	639.843	582.97	851.697	600.652
ENSMUSG00000058407.12	Txndc9	-0.261558	0.0900011	0.999997	781.014	778.732	606.53	820.987	970.151	807.321
ENSMUSG00000026083.12	Eif5b	-0.149631	0.286172	0.999997	2334.48	2154.27	2183.74	2155.95	2990.73	2255.88
ENSMUSG00000026082.11	Rev1	-0.0477584	0.756721	0.999997	507.124	432.629	469.831	510.53	465.986	481.396
ENSMUSG00000103804.1	Gm37062	0.785942	0.481334	0.999997	23.5374	3.32792	6.89239	14.9479	0	4.99503
ENSMUSG00000048814.11	Lonrf2	0.140218	0.28457	0.999997	4545.93	4454.97	4581.14	4342.95	3359.8	4618.53
ENSMUSG00000026080.13	Chst10	0.145043	0.462066	0.999997	219.326	265.124	248.126	233.418	228.098	202.299
ENSMUSG00000026078.10	Pdcl3	-0.192518	0.172323	0.999997	674.026	840.853	760.46	837.085	912.392	850.403
ENSMUSG00000103046.1	Gm37309	0.589283	0.485483	0.999997	2.13976	15.5303	27.5696	9.19873	10.7686	9.99005
ENSMUSG00000026077.15	Npas2	1.22537	0.205717	0.999997	6.41929	9.98375	19.5284	1.14984	4.89481	8.7413
ENSMUSG00000073702.11	Rpl31	-0.260953	0.257833	0.999997	142.294	159.74	125.212	164.427	186.982	161.09
ENSMUSG00000003134.10	Tbc1d8	0.0879834	0.455336	0.999997	1306.33	1345.59	1396.86	1242.98	1305.94	1260
ENSMUSG00000003135.15	Cnot11	0.0080159	0.960088	0.999997	599.134	495.859	473.277	546.175	476.754	536.965
ENSMUSG00000085894.1	Gm15832	0.0382998	0.955704	0.999997	33.1663	7.76514	13.7848	26.4464	13.7055	13.7363
ENSMUSG00000077704.1	Snord89	0.17408	0.827247	0.999997	9.62894	7.76514	24.1234	6.89905	7.83169	21.2289
ENSMUSG00000048234.13	Rnf149	0.112632	0.449506	0.999997	720.031	650.053	642.141	546.175	676.463	636.866
ENSMUSG00000050967.5	Creg2	0.320785	0.0639919	0.999997	1180.08	1006.14	1006.29	987.714	624.578	943.436
ENSMUSG00000057173.8	Rfx8	0.324481	0.597969	0.999997	25.6772	21.0768	19.5284	17.2476	8.81066	26.2239
ENSMUSG00000026074.15	Map4k4	0.120691	0.415914	0.999997	3193.6	3324.59	3154.42	3456.42	2261.4	3178.71
ENSMUSG00000102985.1	4930456G14Rik	0.641255	0.404908	0.999997	34.2362	4.43722	16.0822	9.19873	14.6844	11.2388
ENSMUSG00000097899.2	Gm16894	0.225345	0.609338	0.999997	37.4459	42.1536	50.5442	24.1467	51.885	34.9652
ENSMUSG00000026072.12	Il1r1	-0.0228133	0.943089	0.999997	83.4508	74.3234	106.832	81.6387	68.5273	116.759
ENSMUSG00000026062.12	Slc9a2	0.305047	0.10869	0.999997	257.842	300.622	303.265	233.418	212.435	250.376
ENSMUSG00000041945.12	Mfsd9	-0.309239	0.0956793	0.999997	297.427	298.403	341.173	323.105	453.259	383.368
ENSMUSG00000079588.3	Tmem182	-0.214138	0.744181	0.999997	7.48917	41.0443	17.231	21.847	39.1585	15.6095
ENSMUSG00000060679.14	Mrps9	-0.016876	0.913427	0.999997	468.608	502.515	550.242	464.536	533.534	538.838
ENSMUSG00000041907.9	Gpr45	-0.359835	0.0259444	0.999997	415.114	482.548	441.113	586.419	635.346	498.878
ENSMUSG00000070939.9	Tgfbrap1	0.0334015	0.781747	0.999997	1248.55	1198.05	1144.14	1175.14	1189.44	1145.11
ENSMUSG00000010290.7	AI597479	0.145793	0.304522	0.999997	741.428	762.093	745.527	604.817	681.357	743.01
ENSMUSG00000008136.14	Fhl2	-0.0540513	0.941122	0.999997	11.7687	21.0768	8.04112	14.9479	7.83169	19.3557
ENSMUSG00000066877.11	Nck2	0.0327422	0.9209	0.999997	60.9833	86.5258	133.253	91.9873	102.791	79.9204
ENSMUSG00000100480.1	Gm29156	-0.388893	0.670962	0.999997	17.1181	6.65583	8.04112	25.2965	0.978962	15.6095
ENSMUSG00000057363.12	Uxs1	0.0496863	0.714756	0.999997	839.857	826.432	784.583	861.231	776.317	733.644
ENSMUSG00000041763.14	Tpp2	-0.0734574	0.620377	0.999997	2605.16	2204.19	1997.64	2707.88	1958.9	2496.89
ENSMUSG00000091844.2	Gm8251	-0.244356	0.795535	0.999997	13.9085	12.2024	2.29746	24.1467	3.91585	6.24378
ENSMUSG00000026049.11	Tex30	-0.412824	0.171751	0.999997	85.5906	69.8862	87.3036	102.336	137.055	84.9154
ENSMUSG00000026047.13	Poglut2	-0.036313	0.888873	0.999997	111.268	122.024	121.766	133.382	133.139	99.2761
ENSMUSG00000041684.11	Bivm	-0.0158466	0.922792	0.999997	525.312	471.455	407.8	511.679	449.343	460.791
ENSMUSG00000026048.16	Ercc5	-0.0605955	0.641631	0.999997	1065.6	916.286	1044.2	1039.46	1012.25	1102.65
ENSMUSG00000056870.9	Gulp1	0.562646	0.208538	0.999997	108.058	51.028	52.8416	71.2902	23.4951	49.3259
ENSMUSG00000026043.18	Col3a1	0.456198	0.145938	0.999997	85.5906	116.477	102.237	89.6876	52.8639	79.296
ENSMUSG00000026042.16	Col5a2	0.244691	0.385445	0.999997	179.74	266.233	234.341	212.721	108.665	251
ENSMUSG00000025995.16	Wdr75	-0.181586	0.234138	0.999997	668.676	556.871	603.084	650.81	781.212	643.11
ENSMUSG00000041144.12	Dnah7b	-0.411901	0.36764	0.999997	44.935	29.9512	40.2056	66.6908	24.474	61.8135
ENSMUSG00000101262.1	Gm8326	0.106515	0.882931	0.999997	12.8386	9.98375	14.9335	11.4984	13.7055	9.99005
ENSMUSG00000025986.6	Slc39a10	-0.0357261	0.812913	0.999997	1476.44	1387.74	1419.83	1549.99	1145.39	1693.31
ENSMUSG00000100213.1	Gm28151	0.634495	0.444482	0.999997	11.7687	12.2024	12.636	5.74921	13.7055	4.37065
ENSMUSG00000100033.1	Gm8337	-0.624167	0.256966	0.999997	14.9783	19.9675	18.3797	28.746	33.2847	20.6045
ENSMUSG00000026109.14	Tmeff2	0.111215	0.310605	0.999997	3912.56	4115.52	3710.4	3566.81	3856.13	3446.57
ENSMUSG00000099924.1	Gm28320	0.00118099	0.99864	0.999997	20.3278	14.421	10.3386	18.3975	7.83169	18.7313
ENSMUSG00000101799.1	9330175M20Rik	0.148188	0.831148	0.999997	5.34941	21.0768	28.7183	13.7981	21.5372	14.3607
ENSMUSG00000045954.7	Cavin2	0.503596	0.0286732	0.999997	201.138	295.075	314.752	206.971	155.655	208.542
ENSMUSG00000026107.11	Nabp1	0.158565	0.469122	0.999997	279.239	267.343	199.879	269.063	195.792	206.045
ENSMUSG00000018417.14	Myo1b	0.0470665	0.721912	0.999997	2297.04	2041.12	2079.2	2218.04	1751.36	2240.89
ENSMUSG00000072324.4	Gm8420	-0.0722084	0.808259	0.999997	67.4026	114.258	119.468	96.5867	110.623	108.642
ENSMUSG00000026104.14	Stat1	-0.182747	0.273018	0.999997	549.919	521.373	410.097	561.123	611.851	510.741
ENSMUSG00000026103.14	Gls	0.0417965	0.73365	0.999997	8705.63	8021.39	7142.81	7876.41	6846.86	8462.82
ENSMUSG00000002881.14	Nab1	-0.0968303	0.482678	0.999997	1070.95	961.768	877.631	1093.5	942.74	1076.43
ENSMUSG00000043015.15	Nemp2	0.24302	0.470328	0.999997	79.1713	61.0118	74.6675	55.1924	52.8639	72.4279
ENSMUSG00000103630.1	Gm37242	2.11024	0.0409774	0.999997	27.8169	9.98375	13.7848	1.14984	0	9.99005
ENSMUSG00000041439.15	Mfsd6	0.0504628	0.655611	0.999997	5591.2	5370.15	5335.86	5642.27	4664.75	5430.22
ENSMUSG00000026102.9	Inpp1	-0.225114	0.0920148	0.999997	1024.95	966.205	955.744	1018.76	1164.96	1256.87
ENSMUSG00000041426.12	Hibch	0.00768332	0.95849	0.999997	709.332	580.167	604.233	650.81	633.388	601.276
ENSMUSG00000043629.12	1700019D03Rik	-0.0356112	0.883867	0.999997	280.309	206.331	163.12	203.522	272.151	191.684
ENSMUSG00000026100.6	Mstn	-0.264596	0.761944	0.999997	12.8386	5.54653	9.18985	4.59937	7.83169	19.9801
ENSMUSG00000026098.13	Pms1	0.0200037	0.92385	0.999997	196.858	183.035	191.838	189.724	170.339	202.923
ENSMUSG00000026097.9	Ormdl1	-0.354262	0.194259	0.999997	131.595	109.821	81.5599	154.079	141.949	118.632
ENSMUSG00000026096.14	Osgepl1	-0.114616	0.639627	0.999997	154.063	126.461	112.576	139.131	139.013	147.353
ENSMUSG00000026095.15	Asnsd1	-0.308108	0.340338	0.999997	92.0099	97.6189	87.3036	70.1403	163.487	108.642
ENSMUSG00000096141.2	Dnah7a	-0.553608	0.590897	0.999997	11.7687	8.87444	0	10.3486	14.6844	5.6194
ENSMUSG00000026094.14	Stk17b	0.0768233	0.839345	0.999997	69.5423	61.0118	36.7594	56.3422	52.8639	49.9503
ENSMUSG00000041303.7	Gtf3c3	-0.0855017	0.523042	0.999997	1199.34	1083.79	1024.67	1287.82	1148.32	1077.68
ENSMUSG00000073678.4	Pgap1	0.226554	0.265214	0.999997	1123.38	874.132	742.08	871.58	536.471	932.197
ENSMUSG00000052331.14	Ankrd44	-0.0954287	0.685404	0.999997	338.083	333.901	235.49	396.695	217.33	355.896
ENSMUSG00000025982.13	Sf3b1	0.0249486	0.82898	0.999997	5941.06	5362.38	5037.19	5643.42	4896.77	5520.75
ENSMUSG00000025981.13	Coq10b	-0.347145	0.0297025	0.999997	375.529	432.629	356.107	507.08	497.313	477.649
ENSMUSG00000101122.1	Gm17971	0.468249	0.567043	0.999997	20.3278	17.7489	3.44619	13.7981	9.78962	6.86816
ENSMUSG00000025980.14	Hspd1	-0.0536851	0.609584	0.999997	2829.84	2928.57	2989	2956.24	3069.05	3052.59
ENSMUSG00000073676.4	Hspe1	-0.0770405	0.624656	0.999997	623.741	650.053	668.562	597.918	813.517	637.49
ENSMUSG00000025979.13	Mob4	-0.121615	0.389954	0.999997	2037.06	1608.49	1456.59	1775.36	1939.32	1836.92
ENSMUSG00000025978.14	Rftn2	0.38615	0.194237	0.999997	118.757	99.8375	91.8985	89.6876	61.6746	86.1642
ENSMUSG00000097649.2	Gm10561	-0.749471	0.440217	0.999997	11.7687	6.65583	4.59493	14.9479	0.978962	22.4776
ENSMUSG00000046994.9	2002-03-01	-0.138245	0.521976	0.999997	309.196	318.371	269.952	431.191	246.698	312.189
ENSMUSG00000100215.1	Gm8292	-0.602827	0.18291	0.999997	27.8169	36.6071	28.7183	39.0946	68.5273	34.3408
ENSMUSG00000038349.10	Plcl1	0.277329	0.223274	0.999997	476.098	351.65	389.42	369.099	218.308	415.212
ENSMUSG00000038331.15	Satb2	-0.145649	0.863835	0.999997	8.55906	3.32792	17.231	11.4984	12.7265	8.11692
ENSMUSG00000038323.3	1700066M21Rik	-0.0628385	0.775619	0.999997	387.297	335.01	218.259	331.154	282.92	367.759
ENSMUSG00000048495.16	Tyw5	-0.110982	0.602001	0.999997	297.427	259.577	226.3	267.913	348.51	231.644
ENSMUSG00000025971.6	Maip1	-0.0509948	0.789567	0.999997	300.637	244.047	250.423	265.613	302.499	256.619
ENSMUSG00000038305.15	Spats2l	-0.00871772	0.955492	0.999997	963.964	1071.59	1281.98	977.365	1304.96	1054.57
ENSMUSG00000054770.16	Kctd18	0.158345	0.363018	0.999997	452.56	438.176	350.363	405.894	349.489	358.393
ENSMUSG00000026039.9	Sgo2a	0.412341	0.254022	0.999997	102.709	68.7769	57.4366	73.5899	46.9902	52.4478
ENSMUSG00000063558.4	Aox1	0.243396	0.0312087	0.999997	3036.33	2785.47	2912.03	2554.95	2271.19	2551.21
ENSMUSG00000103839.1	Gm37607	-0.47581	0.273032	0.999997	44.935	42.1536	21.8259	54.0425	59.7167	38.7115
ENSMUSG00000051223.14	Bzw1	-0.107409	0.395326	0.999997	3060.93	2694.5	2411.19	3180.46	2778.29	2842.17
ENSMUSG00000026034.17	Clk1	-0.00587352	0.966146	0.999997	2193.26	1675.05	1718.5	1970.83	1702.41	1936.82
ENSMUSG00000026035.15	Ppil3	-0.0626362	0.710211	0.999997	416.184	457.034	405.502	386.347	510.039	438.314
ENSMUSG00000026036.17	Nif3l1	-0.0425421	0.803941	0.999997	521.033	503.625	487.062	427.741	624.578	503.873
ENSMUSG00000026037.14	Orc2	-0.135761	0.333234	0.999997	717.891	746.562	713.362	849.733	705.831	836.667
ENSMUSG00000085054.2	Gm15834	0.295106	0.6365	0.999997	12.8386	39.935	16.0822	14.9479	17.6213	23.102
ENSMUSG00000038174.14	Fam126b	0.191946	0.381698	0.999997	1111.61	1103.76	893.713	1187.79	530.597	1004
ENSMUSG00000026032.8	Ndufb3	-0.0706151	0.652672	0.999997	864.465	1033.87	1057.98	940.57	1247.2	917.836
ENSMUSG00000102059.1	Gm20257	0.193439	0.828817	0.999997	12.8386	9.98375	5.74366	6.89905	3.91585	13.7363
ENSMUSG00000026031.15	Cflar	0.217751	0.141641	0.999997	1422.94	1322.29	1233.74	1114.2	958.404	1344.91
ENSMUSG00000026029.14	Casp8	0.356212	0.70237	0.999997	21.3976	4.43722	4.59493	10.3486	8.81066	4.99503
ENSMUSG00000026028.12	Trak2	0.0220462	0.870148	0.999997	1846.62	1729.41	1815	2014.52	1490.96	1805.08
ENSMUSG00000026027.13	Stradb	-0.00143949	0.994795	0.999997	179.74	167.505	155.079	173.626	178.171	152.348
ENSMUSG00000038079.14	Tmem237	-0.0256938	0.869351	0.999997	442.931	515.827	492.806	465.686	537.45	474.527
ENSMUSG00000079550.9	Mpp4	-0.456123	0.341457	0.999997	31.0266	23.2954	22.9746	26.4464	39.1585	39.9602
ENSMUSG00000026024.14	Als2	0.184554	0.215269	0.999997	1492.49	1120.4	1215.36	1221.13	982.878	1165.09
ENSMUSG00000026023.16	Cdk15	-0.0193709	0.902386	0.999997	487.866	494.75	551.391	566.872	534.513	456.421
ENSMUSG00000041075.8	Fzd7	-0.305771	0.35401	0.999997	164.762	227.408	238.936	364.5	103.77	311.565
ENSMUSG00000026021.15	Sumo1	-0.242051	0.0781282	0.999997	698.633	676.676	653.628	762.345	869.318	768.61
ENSMUSG00000026020.9	Nop58	-0.2542	0.0748916	0.999997	922.238	834.197	709.916	927.922	1022.04	991.513
ENSMUSG00000067336.6	Bmpr2	0.239431	0.178631	0.999997	9396.77	8584.91	8006.66	8225.97	4806.7	8979.18
ENSMUSG00000041040.12	Fam117b	-0.0198585	0.893434	0.999997	1858.39	1864.74	1728.84	2166.3	1453.76	1908.72
ENSMUSG00000026018.12	Ica1l	-0.24531	0.0885187	0.999997	618.392	571.292	665.115	670.358	769.464	756.746
ENSMUSG00000026019.15	Wdr12	-0.0769957	0.56197	0.999997	697.563	711.065	754.716	776.143	745.969	759.868
ENSMUSG00000026017.13	Carf	0.205908	0.219119	0.999997	439.722	400.459	359.553	362.2	338.721	340.286
ENSMUSG00000073664.11	Nbeal1	0.0876293	0.837301	0.999997	2895.1	2155.38	2075.76	2855.06	1137.55	2713.55
ENSMUSG00000049439.13	Cyp20a1	-0.0872928	0.58175	0.999997	544.57	434.848	500.847	563.422	489.481	520.731
ENSMUSG00000026782.15	Abi2	0.103711	0.467714	0.999997	2978.55	2467.09	2373.28	2663.03	2009.81	2603.66
ENSMUSG00000026014.15	Raph1	0.22791	0.129434	0.999997	4379.03	3870.37	3454.23	3663.39	2600.12	3728.79
ENSMUSG00000101188.1	Eif4a-ps4	-0.232841	0.511544	0.999997	54.564	58.7932	45.9493	62.0914	73.4221	52.4478
ENSMUSG00000083355.1	Gm11581	-0.878082	0.234268	0.999997	6.41929	13.3117	9.18985	22.9968	8.81066	21.2289
ENSMUSG00000052062.14	Pard3b	0.427405	0.0596314	0.999997	174.391	174.161	164.269	129.932	119.433	131.744
ENSMUSG00000025969.15	Nrp2	-0.177395	0.55341	0.999997	310.266	271.78	269.952	471.435	141.949	350.901
ENSMUSG00000084799.7	Ino80dos	0.164777	0.515297	0.999997	143.364	113.149	124.063	106.935	117.475	114.886
ENSMUSG00000101599.1	Gm20342	0.115796	0.757899	0.999997	94.1496	64.3397	41.3543	62.0914	52.8639	69.306
ENSMUSG00000025968.16	Ndufs1	-0.0551201	0.592448	0.999997	3158.29	3144.88	3165.9	3290.85	3323.58	3224.29
ENSMUSG00000025967.16	Eef1b2	-0.178163	0.164819	0.999997	2197.54	2517.01	2532.95	2515.85	3117.01	2567.44
ENSMUSG00000046856.13	Gpr1	0.523785	0.482025	0.999997	22.4675	7.76514	14.9335	13.7981	7.83169	9.99005
ENSMUSG00000027520.16	Zdbf2	-0.266418	0.678541	0.999997	49.2146	23.2954	21.8259	65.541	5.87377	42.4577
ENSMUSG00000025964.15	Adam23	0.12897	0.370061	0.999997	4022.76	3481	3669.05	3835.87	2671.59	3709.43
ENSMUSG00000025962.15	Fastkd2	-0.00250892	0.987477	0.999997	500.705	491.422	499.698	519.728	424.869	548.204
ENSMUSG00000025961.1	4933402D24Rik	0.184694	0.734621	0.999997	46.0049	15.5303	29.867	22.9968	37.2006	20.6045
ENSMUSG00000025959.13	Klf7	0.0288756	0.768675	0.999997	11417.8	11251.7	10948.6	10711.9	10828.3	11409.3
ENSMUSG00000025958.14	Creb1	-0.0214271	0.879143	0.999997	1602.68	1457.63	1476.12	1790.3	1294.19	1522.23
ENSMUSG00000025956.10	Mettl21a	0.252743	0.254758	0.999997	342.362	280.654	236.639	189.724	294.668	236.639
ENSMUSG00000087213.2	2810408I11Rik	0.190737	0.845086	0.999997	10.6988	8.87444	6.89239	13.7981	8.81066	1.24876
ENSMUSG00000070871.10	Ccnyl1	-0.179721	0.537844	0.999997	169.041	144.21	93.0472	206.971	130.202	125.5
ENSMUSG00000045005.9	Fzd5	0.353502	0.123803	0.999997	187.229	262.905	257.316	189.724	148.802	213.537
ENSMUSG00000051344.13	Plekhm3	0.1082	0.45207	0.999997	7151.09	7202.72	7135.92	7156.61	5072	7705.45
ENSMUSG00000084416.3	Rpl10a-ps1	-0.394562	0.455221	0.999997	18.188	21.0768	32.1645	25.2965	45.0322	23.7264
ENSMUSG00000044816.10	D630023F18Rik	-0.387997	0.636441	0.999997	7.48917	6.65583	10.3386	12.6483	8.81066	10.6144
ENSMUSG00000025950.16	Idh1	-0.0784814	0.463844	0.999997	5340.85	5325.77	5077.39	5438.75	5975.58	5212.31
ENSMUSG00000025949.16	Pikfyve	0.278927	0.192296	0.999997	1659.39	1369.99	1194.68	1337.27	694.084	1448.56
ENSMUSG00000015222.18	Map2	0.367005	0.044215	0.999997	15740.1	13969.5	13797.4	13393.4	7118.03	13222.5
ENSMUSG00000055567.18	Unc80	0.312339	0.335941	0.999997	9141.07	8359.72	8266.27	8339.8	4104.79	8306.1
ENSMUSG00000026005.15	Rpe	0.0106991	0.9394	0.999997	860.185	790.935	775.394	807.189	719.537	879.749
ENSMUSG00000026004.15	Kansl1l	0.148543	0.41576	0.999997	422.603	363.852	361.85	388.646	284.878	362.764
ENSMUSG00000102559.1	Gm37570	-0.202124	0.743511	0.999997	12.8386	15.5303	24.1234	22.9968	12.7265	24.3508
ENSMUSG00000102374.1	Gm38387	-0.203643	0.757943	0.999997	17.1181	14.421	22.9746	24.1467	6.85273	31.2189
ENSMUSG00000102776.1	Gm38162	-0.547484	0.452662	0.999997	14.9783	7.76514	10.3386	25.2965	9.78962	13.7363
ENSMUSG00000103756.1	Gm37285	-0.271675	0.783393	0.999997	12.8386	1.10931	8.04112	10.3486	4.89481	11.2388
ENSMUSG00000026003.5	Acadl	-0.0287831	0.798292	0.999997	5134.36	4906.46	5103.81	5015.61	5705.39	4731.54
ENSMUSG00000061816.15	Myl1	-0.0060998	0.985315	0.999997	215.046	235.173	253.87	90.8375	364.174	250.376
ENSMUSG00000026000.16	Lancl1	0.0835846	0.442377	0.999997	2579.49	2787.68	2739.72	2465.26	2647.11	2537.47
ENSMUSG00000025997.13	Ikzf2	0.011205	0.953519	0.999997	493.216	364.961	403.205	474.885	327.952	448.928
ENSMUSG00000045648.15	Vwc2l	-0.0843708	0.782021	0.999997	161.552	96.5095	124.063	169.027	85.1697	151.1
ENSMUSG00000026196.7	Bard1	-0.10717	0.815064	0.999997	24.6073	42.1536	48.2467	28.746	38.1795	55.5697
ENSMUSG00000050296.14	Abca12	-0.47398	0.629983	0.999997	7.48917	2.21861	12.636	4.59937	21.5372	4.99503
ENSMUSG00000026192.13	Atic	-0.150971	0.250513	0.999997	851.626	829.76	937.365	1029.11	948.614	931.572
ENSMUSG00000039395.8	Mreg	0.0863427	0.685804	0.999997	204.347	215.205	222.854	167.877	237.888	198.552
ENSMUSG00000094655.1	Gm25360	-0.00402188	0.99581	0.999997	11.7687	6.65583	34.4619	5.74921	17.6213	28.7214
ENSMUSG00000093843.1	Gm25939	-0.0506461	0.954164	0.999997	148.714	106.493	492.806	136.831	141.949	495.132
ENSMUSG00000026189.13	Pecr	-0.344435	0.277948	0.999997	93.0797	58.7932	67.7751	88.5378	110.623	80.5448
ENSMUSG00000026188.11	Tmem169	0.000288417	0.998522	0.999997	460.049	435.957	462.939	465.686	413.122	478.898
ENSMUSG00000026187.9	Xrcc5	-0.0467337	0.720409	0.999997	874.094	855.274	785.732	893.427	866.381	839.789
ENSMUSG00000039372.5	Marchf4	-0.000375281	0.997716	0.999997	761.756	736.579	736.337	755.446	741.074	739.264
ENSMUSG00000039354.16	Smarcal1	0.0973303	0.453822	0.999997	1333.07	1466.5	1578.36	1349.91	1253.07	1486.02
ENSMUSG00000046330.10	Rpl37a	-0.20038	0.27623	0.999997	354.131	389.366	425.031	451.888	530.597	362.764
ENSMUSG00000039323.18	Igfbp2	-0.483235	0.141081	0.999997	56.7037	80.9793	76.965	80.4889	136.076	83.6667
ENSMUSG00000026185.8	Igfbp5	0.23835	0.393677	0.999997	235.374	350.54	276.844	326.555	130.202	274.726
ENSMUSG00000055322.16	Tns1	0.0572042	0.657615	0.999997	13645.3	14316.7	16244.2	14182.1	12077.5	16223.2
ENSMUSG00000006304.14	Arpc2	-0.268395	0.0269501	0.999997	2546.32	2343.96	2438.76	2927.5	3272.67	2631.13
ENSMUSG00000006299.13	Aamp	0.0103574	0.942076	0.999997	1307.4	1574.1	1684.04	1449.95	1716.12	1368.01
ENSMUSG00000026179.14	Pnkd	-0.0560744	0.66671	0.999997	1007.83	1180.3	1184.34	1127.99	1238.39	1139.49
ENSMUSG00000006301.17	Tmbim1	-0.0838873	0.488535	0.999997	1431.5	1397.72	1357.8	1428.1	1605.5	1405.48
ENSMUSG00000073650.8	Catip	1.44198	0.142615	0.999997	18.188	14.421	8.04112	8.04889	0	6.86816
ENSMUSG00000026177.11	Slc11a1	-0.684828	0.376828	0.999997	7.48917	13.3117	9.18985	10.3486	29.3689	8.7413
ENSMUSG00000026176.13	Ctdsp1	0.248455	0.333292	0.999997	134.805	139.772	111.427	119.584	99.8541	106.144
ENSMUSG00000033364.13	Usp37	0.109545	0.490753	0.999997	917.959	786.497	786.881	872.73	624.578	812.316
ENSMUSG00000103227.1	Gm37733	-0.14257	0.869768	0.999997	19.2579	6.65583	6.89239	24.1467	3.91585	8.7413
ENSMUSG00000026174.9	Cnot9	0.0688995	0.645848	0.999997	646.209	650.053	546.796	540.425	600.104	615.013
ENSMUSG00000026173.15	Plcd4	-0.247591	0.186567	0.999997	317.755	259.577	323.942	397.845	369.069	305.945
ENSMUSG00000026135.17	Zfp142	0.0675162	0.607106	0.999997	945.776	991.719	952.298	1000.36	847.781	910.968
ENSMUSG00000026172.12	Bcs1l	-0.121093	0.56048	0.999997	255.702	242.938	323.942	264.464	363.195	267.234
ENSMUSG00000026171.12	Rnf25	-0.086482	0.593797	0.999997	529.592	583.495	626.059	599.067	717.579	531.97
ENSMUSG00000033276.18	Stk36	0.156321	0.68032	0.999997	49.2146	48.8094	66.6264	59.7918	38.1795	49.9503
ENSMUSG00000033257.14	Ttll4	0.228596	0.293749	0.999997	278.169	189.691	213.664	201.222	182.087	198.552
ENSMUSG00000033227.7	Wnt6	0.123952	0.762485	0.999997	35.3061	58.7932	79.2625	57.4921	65.5904	36.8383
ENSMUSG00000090071.4	Cdk5r2	0.157344	0.264789	0.999997	2019.94	2711.14	2735.13	2038.67	2410.2	2244.02
ENSMUSG00000026162.7	Nhej1	0.214979	0.600531	0.999997	51.3543	34.3885	48.2467	34.4952	42.0954	38.7115
ENSMUSG00000033159.14	Cnppd1	-0.0961576	0.513192	0.999997	599.134	683.332	682.346	704.853	765.548	631.871
ENSMUSG00000049339.16	Retreg2	-0.0193496	0.883505	0.999997	1583.43	1682.82	1796.62	1535.04	1955.97	1639.62
ENSMUSG00000026197.12	Zfand2b	-0.0965112	0.642987	0.999997	281.379	333.901	323.942	263.314	430.743	309.692
ENSMUSG00000026198.15	Abcb6	-0.355423	0.55936	0.999997	6.41929	28.8419	29.867	25.2965	36.2216	21.8532
ENSMUSG00000033124.16	Atg9a	0.063857	0.65758	0.999997	767.105	939.581	901.754	823.287	761.632	907.846
ENSMUSG00000026199.17	Ankzf1	0.0131692	0.946801	0.999997	274.96	249.594	333.132	316.206	244.74	289.087
ENSMUSG00000026200.13	Glb1l	0.028939	0.921047	0.999997	98.4291	119.805	144.74	135.681	81.2538	137.988
ENSMUSG00000026201.12	Stk16	0.000177918	0.999073	0.999997	743.568	757.655	879.928	801.44	901.624	680.572
ENSMUSG00000026202.13	Tuba4a	-0.0463104	0.712203	0.999997	1952.53	2152.05	2217.05	2059.37	2448.38	2021.11
ENSMUSG00000026203.16	Dnajb2	0.0556003	0.622521	0.999997	1841.27	1862.52	1987.31	1848.95	1868.84	1759.5
ENSMUSG00000026204.15	Ptprn	0.0752161	0.499189	0.999997	7787.67	8532.78	9367.9	8177.67	8462.15	7744.79
ENSMUSG00000101840.1	Gm28294	0.769567	0.27751	0.999997	16.0482	15.5303	16.0822	9.19873	10.7686	8.11692
ENSMUSG00000033061.15	Resp18	0.15957	0.257026	0.999997	1141.56	1091.56	1123.46	932.521	1170.84	903.475
ENSMUSG00000026209.15	Dnpep	-0.197343	0.17129	0.999997	935.077	1054.95	1106.23	1053.25	1370.55	1125.75
ENSMUSG00000033021.16	Gmppa	-0.229542	0.242334	0.999997	344.502	348.322	399.758	355.301	548.219	377.749
ENSMUSG00000032997.16	Chpf	-0.0956535	0.523709	0.999997	743.568	757.655	948.852	800.29	957.425	859.145
ENSMUSG00000026211.17	Obsl1	0.031448	0.860777	0.999997	303.847	356.087	372.189	295.509	362.216	350.276
ENSMUSG00000051703.14	Tmem198	-0.166479	0.560175	0.999997	96.2894	94.2909	140.145	98.8864	151.739	119.881
ENSMUSG00000032968.4	Inha	-0.16948	0.459826	0.999997	143.364	144.21	165.417	193.173	167.402	150.475
ENSMUSG00000026213.15	Stk11ip	0.111599	0.376148	0.999997	959.684	986.172	1046.49	892.277	944.698	931.572
ENSMUSG00000006576.16	Slc4a3	0.0794588	0.592037	0.999997	878.373	1131.49	1207.32	1025.66	951.551	1065.81
ENSMUSG00000118426.1	Gm2102	0.513425	0.0710104	0.999997	112.338	151.975	199.879	83.9384	116.496	123.003
ENSMUSG00000032908.9	Sgpp2	0.191721	0.0876484	0.999997	6138.98	5868.22	6684.47	5305.37	5130.74	5925.35
ENSMUSG00000026245.16	Farsb	-0.0830114	0.503633	0.999997	1424.01	1453.19	1588.7	1528.14	1722.97	1480.4
ENSMUSG00000032883.15	Acsl3	0.0531743	0.682703	0.999997	3727.47	3710.63	2900.55	3240.25	3595.73	3130.63
ENSMUSG00000079470.8	Utp14b	0.194455	0.272325	0.999997	1020.67	826.432	651.331	838.234	643.178	704.299
ENSMUSG00000099377.1	Gm6159	0.763617	0.385526	0.999997	7.48917	12.2024	12.636	3.44952	7.83169	7.49254
ENSMUSG00000050711.7	Scg2	-0.113826	0.40921	0.999997	13297.6	13280.6	11534.4	11982.5	16772.6	12487.6
ENSMUSG00000054702.14	Ap1s3	-0.697191	0.0757332	0.999997	32.0965	35.4978	48.2467	74.7397	66.5694	47.4527
ENSMUSG00000073643.11	Wdfy1	-0.140179	0.352634	0.999997	1030.3	890.772	762.758	1016.46	1059.24	885.368
ENSMUSG00000026248.9	Mrpl44	-0.210201	0.273607	0.999997	262.121	346.103	361.85	344.952	432.701	344.657
ENSMUSG00000026249.10	Serpine2	0.0104127	0.946678	0.999997	620.532	562.418	542.201	588.719	496.334	626.251
ENSMUSG00000004364.14	Cul3	-0.122147	0.329048	0.999997	4031.32	3388.93	3300.3	4146.33	3492.94	4029.11
ENSMUSG00000103076.1	Gm37902	0.459944	0.590774	0.999997	18.188	14.421	6.89239	14.9479	1.95792	11.8632
ENSMUSG00000038608.15	Dock10	0.203227	0.304672	0.999997	1278.51	1210.25	1338.27	1286.67	690.168	1345.54
ENSMUSG00000054976.14	Nyap2	0.254993	0.0706905	0.999997	1517.09	1625.13	1410.64	1394.76	1058.26	1361.77
ENSMUSG00000055980.2	Irs1	0.341618	0.224072	0.999997	142.294	118.696	103.386	109.235	75.3801	103.022
ENSMUSG00000026142.15	Rhbdd1	-0.0506119	0.78839	0.999997	461.119	373.836	309.009	350.702	421.933	411.465
ENSMUSG00000067158.9	Col4a4	0.245729	0.635121	0.999997	24.6073	34.3885	28.7183	16.0978	24.474	32.4677
ENSMUSG00000079465.8	Col4a3	1.10907	0.191513	0.999997	25.6772	9.98375	6.89239	8.04889	4.89481	6.86816
ENSMUSG00000026150.14	Mff	-0.0608419	0.591001	0.999997	2971.06	2890.85	3059.07	3001.09	3393.08	2912.72
ENSMUSG00000101450.1	Gm28941	0.463384	0.595076	0.999997	5.34941	6.65583	22.9746	11.4984	7.83169	6.24378
ENSMUSG00000026159.13	Agfg1	-0.0148528	0.914791	0.999997	2673.64	2166.47	2091.84	2526.2	2021.56	2456.3
ENSMUSG00000038496.16	Slc19a3	-0.523642	0.0709606	0.999997	83.4508	77.6514	76.965	110.385	139.992	93.0324
ENSMUSG00000026163.17	Sphkap	0.235001	0.292652	0.999997	261.051	293.966	226.3	215.02	172.297	274.102
ENSMUSG00000045658.16	Pid1	0.222834	0.39133	0.999997	188.299	166.396	119.468	131.082	115.517	158.592
ENSMUSG00000036766.12	Dner	-0.0333291	0.783443	0.999997	2315.22	2401.65	2299.76	2462.96	2107.7	2607.4
ENSMUSG00000104396.1	Gm37959	1.20508	0.273288	0.999997	12.8386	3.32792	17.231	10.3486	0	4.37065
ENSMUSG00000026219.14	Trip12	0.137976	0.363231	0.999997	7329.76	6774.53	6489.18	6971.49	4623.64	7118.54
ENSMUSG00000073633.9	Fbxo36	0.0947559	0.675939	0.999997	184.02	178.598	152.781	159.828	181.108	142.983
ENSMUSG00000026220.6	Slc16a14	0.345594	0.346277	0.999997	108.058	74.3234	51.6929	50.593	55.8008	76.7985
ENSMUSG00000070034.13	Sp110	-0.323856	0.660307	0.999997	24.6073	4.43722	10.3386	17.2476	16.6424	15.6095
ENSMUSG00000026222.16	Sp100	-0.104588	0.639628	0.999997	385.158	252.922	227.449	310.457	267.257	352.149
ENSMUSG00000036707.16	Cab39	0.0237394	0.824266	0.999997	4643.29	4382.86	4384.71	4563.72	4095	4532.99
ENSMUSG00000026223.15	Itm2c	-0.0513387	0.687281	0.999997	2416.86	2970.72	3086.64	2921.75	3117.01	2743.52
ENSMUSG00000026229.17	Psmd1	-0.120994	0.233189	0.999997	5298.06	5266.98	5163.55	5842.34	5828.74	5436.46
ENSMUSG00000077274.1	Gm22786	-0.179453	0.854302	0.999997	7.48917	5.54653	14.9335	3.44952	2.93689	24.3508
ENSMUSG00000103272.1	Gm37914	-0.0677118	0.918818	0.999997	32.0965	9.98375	16.0822	10.3486	18.6003	31.2189
ENSMUSG00000062590.13	Armc9	0.101887	0.581931	0.999997	376.598	302.84	284.885	308.158	308.373	283.468
ENSMUSG00000026234.12	Ncl	-0.114611	0.250817	0.999997	7213.14	7166.11	7053.21	7847.67	7970.71	7388.89
ENSMUSG00000073627.7	C130036L24Rik	0.462538	0.397341	0.999997	32.0965	42.1536	18.3797	13.7981	29.3689	23.7264
ENSMUSG00000026238.14	Ptma	0.126622	0.420824	0.999997	446.141	459.252	445.708	451.888	395.501	392.11
ENSMUSG00000026239.14	Pde6d	-0.0493351	0.718364	0.999997	1213.25	1283.47	1352.06	1218.83	1536.97	1227.53
ENSMUSG00000026240.12	Cops7b	-0.0469001	0.79944	0.999997	381.948	319.48	410.097	378.298	443.47	328.423
ENSMUSG00000053333.15	Dis3l2	0.00370377	0.980924	0.999997	420.464	477.001	488.211	474.885	444.449	462.664
ENSMUSG00000084106.4	Gm6136	0.280423	0.683467	0.999997	17.1181	14.421	16.0822	6.89905	17.6213	14.3607
ENSMUSG00000026254.17	Eif4e2	-0.0654492	0.59851	0.999997	1222.88	1384.41	1332.53	1277.47	1397.96	1444.19
ENSMUSG00000048000.15	Gigyf2	0.0473013	0.729488	0.999997	1212.18	1234.66	1080.96	1268.28	1005.39	1141.99
ENSMUSG00000026289.15	Atg16l1	0.00980761	0.94533	0.999997	1058.11	840.853	939.662	1008.41	848.76	962.791
ENSMUSG00000087968.1	Gm25395	0.606444	0.330513	0.999997	27.8169	33.2792	44.8005	14.9479	6.85273	46.204
ENSMUSG00000089281.1	Scarna6	0.377737	0.619369	0.999997	25.6772	5.54653	18.3797	11.4984	6.85273	19.3557
ENSMUSG00000056055.13	Sag	1.70036	0.054323	0.999997	10.6988	13.3117	17.231	2.29968	5.87377	4.37065
ENSMUSG00000070738.10	Dgkd	0.127874	0.341219	0.999997	976.802	998.375	1030.41	1008.41	820.37	922.831
ENSMUSG00000005501.14	Usp40	0.300536	0.120166	0.999997	697.563	572.401	506.59	553.074	357.321	531.97
ENSMUSG00000081984.3	Dnajb3	-0.0232668	0.975341	0.999997	6.41929	18.8582	13.7848	9.19873	20.5582	9.99005
ENSMUSG00000044783.16	Hjurp	0.187059	0.278019	0.999997	1231.43	1163.66	1265.9	1285.52	766.527	1163.84
ENSMUSG00000036251.16	Trpm8	0.0453183	0.869694	0.999997	349.851	302.84	408.948	513.979	181.108	335.291
ENSMUSG00000049866.12	Arl4c	0.125566	0.327084	0.999997	1230.36	1267.94	1209.61	1208.48	1178.67	1015.86
ENSMUSG00000036206.12	Sh3bp4	0.206142	0.109882	0.999997	1128.73	1041.64	1139.54	895.727	1028.89	944.06
ENSMUSG00000055013.16	Agap1	0.0685967	0.579863	0.999997	3171.13	3278	3233.68	2921.75	2763.61	3542.1
ENSMUSG00000067081.13	Asb18	-0.666448	0.491255	0.999997	0	15.5303	8.04112	16.0978	10.7686	10.6144
ENSMUSG00000044337.5	Ackr3	-0.176644	0.732301	0.999997	22.4675	24.4047	26.4208	32.1956	18.6003	31.8433
ENSMUSG00000034432.11	Cops8	-0.130446	0.281931	0.999997	1474.3	1439.88	1417.53	1517.79	1729.83	1495.39
ENSMUSG00000048126.16	Col6a3	0.225235	0.549013	0.999997	48.1447	107.603	78.1137	58.6419	51.885	88.0373
ENSMUSG00000026305.15	Lrrfip1	-0.0101784	0.943474	0.999997	560.618	634.523	636.397	608.266	644.157	592.535
ENSMUSG00000034343.14	Ube2f	-0.0349235	0.813623	0.999997	745.708	626.757	696.131	715.201	772.401	634.368
ENSMUSG00000083064.1	Gm7785	0.075057	0.906105	0.999997	19.2579	19.9675	14.9335	9.19873	24.474	17.4826
ENSMUSG00000026307.12	Scly	0.0550709	0.782541	0.999997	225.745	221.861	224.003	226.519	188.94	230.396
ENSMUSG00000026309.14	Ilkap	-0.0905099	0.543784	0.999997	591.645	705.518	644.438	654.26	767.506	646.232
ENSMUSG00000067071.8	Hes6	0.210627	0.379499	0.999997	143.364	176.38	197.582	140.281	174.255	132.993
ENSMUSG00000055866.9	Per2	0.067851	0.823024	0.999997	161.552	232.954	253.87	317.356	117.475	185.44
ENSMUSG00000034292.13	Traf3ip1	0.0143631	0.937206	0.999997	293.148	268.452	281.439	274.812	304.457	256.619
ENSMUSG00000026311.16	Asb1	0.131878	0.313487	0.999997	2776.34	2919.69	2768.44	2679.13	2150.78	2892.12
ENSMUSG00000100980.1	Gm29100	0.72264	0.232329	0.999997	28.8868	14.421	37.9081	12.6483	12.7265	23.102
ENSMUSG00000007805.4	Twist2	0.233832	0.531223	0.999997	69.5423	87.6351	42.5031	48.2933	66.5694	54.9453
ENSMUSG00000026313.16	Hdac4	0.168907	0.289901	0.999997	763.896	785.388	765.055	764.645	543.324	749.878
ENSMUSG00000026260.12	Ndufa10	-0.131209	0.352652	0.999997	2761.37	3059.46	3163.61	2930.95	3994.16	2915.85
ENSMUSG00000073616.10	Cops9	-0.171266	0.336386	0.999997	545.64	672.239	627.207	637.012	871.276	571.306
ENSMUSG00000034220.7	Gpc1	-0.0327814	0.789199	0.999997	1975	2361.71	2460.58	2272.09	2322.1	2357.65
ENSMUSG00000101995.1	Gm29480	0.163189	0.713683	0.999997	34.2362	68.7769	37.9081	52.8927	46.0112	28.097
ENSMUSG00000034212.14	Ankmy1	0.266715	0.723261	0.999997	17.1181	21.0768	6.89239	8.04889	8.81066	19.9801
ENSMUSG00000047067.7	Dusp28	-0.337631	0.106367	0.999997	176.531	194.128	199.879	235.718	278.025	208.542
ENSMUSG00000097251.2	5033417F24Rik	-0.038406	0.950079	0.999997	13.9085	15.5303	24.1234	13.7981	21.5372	19.3557
ENSMUSG00000026269.14	Rnpepl1	0.292109	0.122733	0.999997	248.213	271.78	258.465	217.32	205.582	212.913
ENSMUSG00000026270.11	Capn10	0.0418765	0.802798	0.999997	404.415	396.022	403.205	334.604	422.912	409.592
ENSMUSG00000026271.15	Gpr35	-0.00400722	0.979314	0.999997	441.861	453.706	454.898	454.187	482.628	418.958
ENSMUSG00000014602.15	Kif1a	0.199664	0.138339	0.999997	39763.2	39771.9	42380.1	38843.9	27867.1	39445.1
ENSMUSG00000047793.13	Sned1	-0.14653	0.583675	0.999997	129.456	129.789	148.186	186.274	103.77	161.09
ENSMUSG00000026273.13	Mterf4	-0.246676	0.319854	0.999997	147.644	173.052	258.465	229.968	268.236	189.811
ENSMUSG00000026274.11	Pask	0.259879	0.371805	0.999997	203.278	115.368	117.171	147.18	99.8541	118.007
ENSMUSG00000026275.13	Ppp1r7	0.0492629	0.663934	0.999997	2547.39	2481.52	2397.4	2497.46	2201.69	2477.53
ENSMUSG00000034107.10	Ano7	-0.18051	0.697088	0.999997	62.0532	44.3722	39.0569	27.5962	94.9593	42.4577
ENSMUSG00000034088.15	Hdlbp	0.090598	0.436257	0.999997	11261.6	11607.8	12190.3	11544.4	9514.53	11864.4
ENSMUSG00000026276.20	Septin2	0.610853	0.0636831	0.999997	86.6604	85.4165	82.7087	64.3911	41.1164	61.1891
ENSMUSG00000034066.13	Farp2	0.30042	0.13777	0.999997	371.249	379.382	305.563	315.057	218.308	323.428
ENSMUSG00000026277.14	Stk25	-0.0532083	0.640283	0.999997	2644.75	2758.84	2960.28	2835.51	3105.27	2738.52
ENSMUSG00000026278.14	Bok	-0.0247322	0.929191	0.999997	97.3593	128.679	151.633	110.385	161.529	112.388
ENSMUSG00000026279.14	Thap4	0.0522111	0.793148	0.999997	276.03	306.168	302.116	228.818	342.637	280.346
ENSMUSG00000026280.17	Atg4b	-0.0106701	0.928379	0.999997	1813.45	1977.89	2169.95	1957.03	2008.83	2037.97
ENSMUSG00000026281.15	Dtymk	0.0782805	0.691848	0.999997	310.266	270.67	266.506	239.167	320.121	244.132
ENSMUSG00000026283.13	Ing5	0.0835538	0.681849	0.999997	282.449	281.764	211.367	267.913	247.677	218.532
ENSMUSG00000073609.9	D2hgdh	0.0789881	0.694612	0.999997	249.283	231.845	258.465	263.314	194.813	242.259
ENSMUSG00000051185.9	Fam174a	-0.0353441	0.825933	0.999997	846.277	825.323	642.141	722.1	913.371	736.766
ENSMUSG00000081051.4	Gm15427	0.0346359	0.951287	0.999997	17.1181	25.514	21.8259	22.9968	25.453	14.9851
ENSMUSG00000040710.10	St8sia4	-0.348241	0.236923	0.999997	131.595	75.4328	79.2625	131.082	113.56	120.505
ENSMUSG00000040693.7	Slco4c1	-0.834857	0.208225	0.999997	14.9783	21.0768	5.74366	37.9448	14.6844	22.4776
ENSMUSG00000097814.5	Panct2	-0.293442	0.755596	0.999997	12.8386	5.54653	3.44619	4.59937	12.7265	9.36567
ENSMUSG00000044768.16	D1Ertd622e	0.00688616	0.957443	0.999997	803.481	854.165	806.409	832.485	806.665	813.565
ENSMUSG00000040648.14	Ppip5k2	0.179239	0.26807	0.999997	1882.99	1560.79	1503.69	1639.67	1112.1	1617.14
ENSMUSG00000026333.14	Gin1	0.078212	0.730275	0.999997	189.369	146.428	160.822	154.079	151.739	164.211
ENSMUSG00000026335.16	Pam	-0.118911	0.252565	0.999997	4232.45	4519.31	4293.96	4824.73	4833.13	4511.13
ENSMUSG00000104140.1	Gm37140	-0.381898	0.661943	0.999997	22.4675	0	14.9335	17.2476	12.7265	18.7313
ENSMUSG00000089782.1	Gm3531	-0.0581189	0.906542	0.999997	19.2579	26.6233	42.5031	29.8959	31.3268	30.5945
ENSMUSG00000089706.7	B230216N24Rik	0.229116	0.555066	0.999997	79.1713	85.4165	39.0569	43.694	72.4432	57.4428
ENSMUSG00000100009.6	Gm7967	0.453846	0.563608	0.999997	13.9085	14.421	8.04112	11.4984	7.83169	7.49254
ENSMUSG00000067028.11	Cntnap5b	-0.168025	0.828681	0.999997	17.1181	11.0931	8.04112	24.1467	5.87377	11.2388
ENSMUSG00000082431.3	Prdx2-ps1	-0.551462	0.0945529	0.999997	59.9134	86.5258	78.1137	125.333	135.097	70.5547
ENSMUSG00000100794.1	Gm29667	-0.250813	0.713919	0.999997	13.9085	12.2024	11.4873	17.2476	16.6424	11.2388
ENSMUSG00000099375.1	Gm28187	0.417378	0.187905	0.999997	219.326	149.756	83.8574	104.636	106.707	127.373
ENSMUSG00000050840.8	Cdh20	0.337532	0.62244	0.999997	17.1181	29.9512	22.9746	19.5473	3.91585	31.2189
ENSMUSG00000047496.6	Rnf152	0.582723	0.409504	0.999997	29.9567	21.0768	12.636	21.847	3.91585	16.8582
ENSMUSG00000067017.5	Capza1-ps1	0.0942396	0.860655	0.999997	25.6772	21.0768	26.4208	29.8959	22.5161	16.8582
ENSMUSG00000056536.14	Pign	-0.0788141	0.690212	0.999997	314.545	266.233	268.803	313.907	241.804	340.286
ENSMUSG00000026319.13	Relch	0.0373527	0.809346	0.999997	2200.75	1926.86	1872.43	2222.64	1490.96	2132.88
ENSMUSG00000026321.7	Tnfrsf11a	0.0288443	0.914759	0.999997	186.159	100.947	134.402	135.681	133.139	144.231
ENSMUSG00000099843.1	Gm7160	-0.0206258	0.967102	0.999997	57.7736	31.0605	28.7183	39.0946	60.6956	20.6045
ENSMUSG00000038866.15	Zcchc2	0.172547	0.264643	0.999997	830.228	725.486	685.793	733.599	567.798	688.065
ENSMUSG00000044340.7	Phlpp1	0.349833	0.104931	0.999997	341.292	318.371	286.034	301.258	179.15	262.239
ENSMUSG00000009905.5	Kdsr	0.0347938	0.800114	0.999997	908.33	1000.59	866.143	998.062	865.402	848.53
ENSMUSG00000009907.17	Vps4b	0.02302	0.847255	0.999997	4077.32	3547.56	3416.33	3904.86	3359.8	3603.91
ENSMUSG00000067001.11	Serpinb7	-0.0993984	0.842082	0.999997	44.935	26.6233	19.5284	28.746	41.1164	28.097
ENSMUSG00000026315.13	Serpinb8	-0.615268	0.119181	0.999997	77.0315	122.024	36.7594	177.076	85.1697	100.525
ENSMUSG00000047216.8	Cdh19	0.0860451	0.727182	0.999997	481.447	452.597	446.856	442.689	243.761	611.266
ENSMUSG00000038702.6	Dsel	0.0691629	0.7396	0.999997	468.608	417.099	345.768	459.937	279.983	433.943
ENSMUSG00000100515.6	Gm17916	-0.566585	0.541525	0.999997	9.62894	7.76514	2.29746	8.04889	7.83169	13.1119
ENSMUSG00000026374.14	Tsn	0.0344363	0.777228	0.999997	1746.05	1611.82	1528.96	1479.85	1674.02	1616.52
ENSMUSG00000026377.12	Nifk	0.17367	0.327756	0.999997	412.974	479.22	400.907	453.038	342.637	353.398
ENSMUSG00000064302.13	Clasp1	0.126185	0.306496	0.999997	5957.1	5742.87	5610.4	5506.59	4477.77	5873.53
ENSMUSG00000026380.10	Tfcp2l1	-0.294888	0.767736	0.999997	0	9.98375	14.9335	10.3486	8.81066	11.2388
ENSMUSG00000004451.14	Ralb	-0.1157	0.50929	0.999997	289.938	362.743	335.43	370.249	370.048	331.545
ENSMUSG00000098923.1	Tmem185b	-0.0566869	0.794324	0.999997	216.116	209.659	180.351	179.375	250.614	200.425
ENSMUSG00000026383.14	Epb41l5	0.0112431	0.948333	0.999997	457.91	353.868	352.661	380.598	388.648	386.49
ENSMUSG00000026384.13	Ptpn4	0.0735198	0.750734	0.999997	460.049	401.568	400.907	476.034	238.867	483.893
ENSMUSG00000036975.5	Tmem177	-0.0896124	0.658542	0.999997	265.331	281.764	381.379	275.962	342.637	366.51
ENSMUSG00000026385.16	Dbi	0.0554085	0.636555	0.999997	1884.06	2139.85	2020.62	1846.65	2055.82	1913.72
ENSMUSG00000026388.15	3110009E18Rik	0.30558	0.57267	0.999997	27.8169	23.2954	21.8259	19.5473	21.5372	18.107
ENSMUSG00000026389.16	Steap3	0.13089	0.215488	0.999997	7016.29	7372.44	7711.43	6417.27	7170.9	6594.68
ENSMUSG00000003721.14	Insig2	0.0337733	0.803999	0.999997	701.843	796.481	719.106	731.299	733.242	702.426
ENSMUSG00000026339.18	Ccdc93	0.189881	0.267948	0.999997	996.06	1083.79	1174	993.463	706.81	1148.86
ENSMUSG00000050534.8	Htr5b	0.450901	0.221706	0.999997	54.564	69.8862	55.1391	50.593	42.0954	39.3358
ENSMUSG00000001674.11	Ddx18	0.0348703	0.870568	0.999997	162.622	212.987	205.623	188.574	186.003	192.309
ENSMUSG00000036815.17	Dpp10	0.0315893	0.927031	0.999997	157.273	171.942	172.31	274.812	73.4221	144.231
ENSMUSG00000026341.16	Actr3	-0.0502673	0.652	0.999997	2404.02	2213.06	2151.57	2389.37	2326.99	2293.97
ENSMUSG00000026342.10	Slc35f5	-0.197016	0.22877	0.999997	523.172	514.718	503.144	642.761	646.115	482.02
ENSMUSG00000026344.9	Lypd1	-0.0882109	0.950824	0.999997	36.376	36.6071	381.379	70.1403	21.5372	390.861
ENSMUSG00000049690.15	Nckap5	1.0429	0.172367	0.999997	20.3278	18.8582	16.0822	18.3975	4.89481	4.37065
ENSMUSG00000036155.13	Mgat5	0.191789	0.166696	0.999997	2522.78	2328.43	2271.04	2127.21	1711.23	2393.87
ENSMUSG00000026347.13	Tmem163	0.221551	0.216677	0.999997	623.741	569.074	675.454	402.445	625.557	571.306
ENSMUSG00000026348.7	Acmsd	0.148623	0.846788	0.999997	26.7471	4.43722	12.636	11.4984	17.6213	10.6144
ENSMUSG00000026349.14	Ccnt2	0.111626	0.468741	0.999997	1978.21	1714.99	1565.72	1694.87	1295.17	1875.01
ENSMUSG00000036104.12	Rab3gap1	0.02091	0.87505	0.999997	1755.68	1648.43	1495.65	1706.36	1396.98	1725.16
ENSMUSG00000036086.16	Zranb3	0.246449	0.223572	0.999997	206.487	211.877	220.556	186.274	173.276	179.197
ENSMUSG00000104164.1	Gm38248	0.538969	0.443963	0.999997	17.1181	13.3117	19.5284	16.0978	5.87377	12.4876
ENSMUSG00000056211.13	R3hdm1	0.0185055	0.888568	0.999997	2391.19	2186.44	2166.51	2383.62	1863.94	2409.48
ENSMUSG00000026353.9	Ubxn4	-0.217373	0.0651447	0.999997	2044.54	2168.69	2020.62	2462.96	2594.25	2194.07
ENSMUSG00000026355.11	Mcm6	0.104562	0.645036	0.999997	147.644	168.614	198.731	154.079	156.634	167.333
ENSMUSG00000026356.15	Dars	-0.11325	0.366713	0.999997	1018.53	966.205	972.975	1073.95	1006.37	1117.64
ENSMUSG00000045382.6	Cxcr4	0.168549	0.632891	0.999997	83.4508	56.5746	93.0472	67.8406	48.9481	89.2861
ENSMUSG00000042581.14	Thsd7b	0.395379	0.483396	0.999997	75.9616	31.0605	31.0157	32.1956	11.7475	59.9403
ENSMUSG00000086825.1	Gm15675	0.228778	0.496527	0.999997	152.993	90.963	79.2625	123.033	66.5694	87.413
ENSMUSG00000026399.12	Cd55	-0.192403	0.259941	0.999997	2184.7	1859.2	1449.7	2576.79	1751.36	1953.06
ENSMUSG00000085526.1	Gm16083	0.361137	0.399828	0.999997	85.5906	51.028	33.3132	45.9937	34.2637	51.8234
ENSMUSG00000026409.14	Pfkfb2	-0.00459467	0.983374	0.999997	302.777	230.735	261.911	325.405	198.729	274.726
ENSMUSG00000046404.5	Yod1	0.015996	0.936061	0.999997	514.613	372.727	425.031	423.142	338.721	533.219
ENSMUSG00000042510.7	AA986860	-0.17451	0.557172	0.999997	85.5906	82.0886	82.7087	106.935	72.4432	103.022
ENSMUSG00000016528.10	Mapkapk2	-0.164367	0.253216	0.999997	737.149	714.393	736.337	777.293	933.93	742.386
ENSMUSG00000102856.1	Gm37084	-0.480696	0.439584	0.999997	9.62894	22.1861	13.7848	24.1467	17.6213	21.8532
ENSMUSG00000016526.8	Dyrk3	-0.448669	0.360478	0.999997	23.5374	28.8419	22.9746	47.1435	28.3899	28.097
ENSMUSG00000026427.16	Eif2d	-0.12247	0.422359	0.999997	469.678	503.625	501.996	557.673	568.777	482.02
ENSMUSG00000026430.16	Rassf5	0.0488307	0.689455	0.999997	1549.19	1590.74	1530.11	1355.66	1603.54	1552.83
ENSMUSG00000042349.13	Ikbke	-0.118324	0.837995	0.999997	40.6555	17.7489	12.636	21.847	24.474	30.5945
ENSMUSG00000026425.15	Srgap2	0.258169	0.0805581	0.999997	1748.19	1620.69	1430.17	1493.64	1092.52	1426.7
ENSMUSG00000055184.4	Fam72a	-0.128281	0.775046	0.999997	34.2362	52.1373	31.0157	62.0914	34.2637	33.092
ENSMUSG00000013275.9	Slc41a1	-0.0365072	0.810244	0.999997	458.979	546.887	504.293	494.432	521.787	531.346
ENSMUSG00000026433.13	Rab29	0.089095	0.771589	0.999997	72.752	80.9793	82.7087	70.1403	67.5484	83.6667
ENSMUSG00000026434.12	Nucks1	-0.0101377	0.932764	0.999997	2253.17	2038.9	1890.81	1961.63	2104.77	2158.48
ENSMUSG00000026435.15	Slc45a3	-0.216694	0.139951	0.999997	773.525	1011.69	954.596	1105	1123.85	957.172
ENSMUSG00000026436.15	Elk4	0.109652	0.556456	0.999997	495.355	445.941	411.246	438.09	324.036	489.513
ENSMUSG00000059149.17	Mfsd4a	0.108386	0.669998	0.999997	169.041	133.117	132.104	159.828	109.644	134.241
ENSMUSG00000103966.1	Gm37120	-0.0293491	0.971917	0.999997	10.6988	7.76514	9.18985	6.89905	7.83169	13.1119
ENSMUSG00000026437.11	Cdk18	-0.238818	0.560935	0.999997	34.2362	89.8537	55.1391	96.5867	67.5484	48.7015
ENSMUSG00000118219.1	Gm29695	-1.44839	0.0838252	0.999997	1.06988	9.98375	8.04112	16.0978	13.7055	21.8532
ENSMUSG00000042115.4	Klhdc8a	-0.0310899	0.838784	0.999997	892.282	1250.19	1071.77	980.815	1197.27	1104.53
ENSMUSG00000009772.15	Nuak2	0.243252	0.592908	0.999997	43.8652	36.6071	37.9081	33.3454	21.5372	44.3309
ENSMUSG00000042066.16	Tmcc2	-0.0030297	0.980065	0.999997	2198.61	2589.12	2524.91	2259.44	2614.81	2451.93
ENSMUSG00000042046.15	Dstyk	0.239202	0.105528	0.999997	1610.17	1531.95	1563.42	1302.77	1087.63	1591.54
ENSMUSG00000026439.14	Rbbp5	0.195422	0.12775	0.999997	990.711	996.156	905.2	833.635	827.223	864.14
ENSMUSG00000048174.2	Tmem81	0.316173	0.501139	0.999997	42.7953	41.0443	24.1234	29.8959	32.3057	24.9751
ENSMUSG00000053024.14	Cntn2	0.262236	0.0429962	0.999997	6233.13	7117.3	7353.03	6227.54	4828.24	6205.07
ENSMUSG00000026442.14	Nfasc	0.172717	0.218373	0.999997	4447.5	4824.37	4812.04	4518.88	3270.71	4702.82
ENSMUSG00000026443.3	Lrrn2	0.154441	0.292079	0.999997	1059.18	1215.8	1423.28	999.212	1212.93	1108.9
ENSMUSG00000054387.13	Mdm4	0.152693	0.386576	0.999997	2524.92	1988.98	1981.56	2158.25	1375.44	2307.7
ENSMUSG00000046062.5	Ppp1r15b	0.193017	0.251214	0.999997	1029.23	985.063	1005.14	960.118	650.031	1028.98
ENSMUSG00000041757.17	Plekha6	0.189557	0.13512	0.999997	18576.4	18930.3	20248.7	18062.9	13885.6	18693.3
ENSMUSG00000070644.13	Etnk2	-0.455673	0.52438	0.999997	6.41929	17.7489	11.4873	12.6483	22.5161	13.7363
ENSMUSG00000070643.11	Sox13	0.165862	0.505503	0.999997	135.875	146.428	189.541	136.831	120.412	161.714
ENSMUSG00000090553.8	Snrpe	-0.439771	0.0496782	0.999997	197.928	261.796	265.357	280.561	428.785	274.726
ENSMUSG00000102976.6	Zc3h11a	0.140973	0.670504	0.999997	220.396	125.351	91.8985	141.431	88.1066	166.709
ENSMUSG00000094410.8	Gm38394	0.407814	0.414445	0.999997	1375.87	1039.42	974.124	1095.8	366.132	1092.66
ENSMUSG00000051998.14	Lax1	0.288505	0.756642	0.999997	5.34941	5.54653	16.0822	11.4984	5.87377	4.99503
ENSMUSG00000026463.17	Atp2b4	0.0987558	0.50654	0.999997	6755.24	7991.43	6297.34	6987.59	5129.76	7531.88
ENSMUSG00000020423.6	Btg2	0.0749341	0.583473	0.999997	2354.81	2495.94	2213.61	2254.84	2581.52	1875.01
ENSMUSG00000064246.10	Chil1	-0.41356	0.454242	0.999997	27.8169	22.1861	13.7848	26.4464	39.1585	19.9801
ENSMUSG00000042429.8	Adora1	-0.136285	0.220861	0.999997	2226.42	2472.64	2379.02	2482.51	2682.36	2613.02
ENSMUSG00000026458.13	Ppfia4	0.182055	0.165021	0.999997	2024.22	2321.78	2431.86	2147.9	1737.66	2087.92
ENSMUSG00000042305.12	Tmem183a	0.114315	0.338627	0.999997	2017.8	1890.26	1710.46	1681.07	1791.5	1718.29
ENSMUSG00000026456.18	Cyb5r1	0.106602	0.363425	0.999997	2906.87	3190.36	3183.13	2776.87	3169.88	2674.21
ENSMUSG00000026457.14	Adipor1	-0.0502351	0.682247	0.999997	3159.36	3265.79	3725.34	3325.34	3903.12	3282.36
ENSMUSG00000026455.14	Klhl12	0.115103	0.364054	0.999997	1262.46	1303.43	1108.53	1145.24	1093.5	1153.85
ENSMUSG00000042229.9	Rabif	-0.0946746	0.436149	0.999997	1188.64	1148.13	1196.98	1218.83	1340.2	1215.04
ENSMUSG00000042207.17	Kdm5b	0.152058	0.259505	0.999997	1229.29	1133.71	1254.41	1139.49	945.677	1168.84
ENSMUSG00000026452.15	Syt2	0.270149	0.084295	0.999997	3158.29	3138.22	3840.21	2812.51	2185.04	3403.49
ENSMUSG00000073557.12	Ppp1r12b	0.179413	0.20125	0.999997	2557.02	2704.49	2824.73	2556.1	1904.08	2677.96
ENSMUSG00000103976.1	Gm37677	-0.123751	0.8129	0.999997	25.6772	32.1698	17.231	29.8959	20.5582	31.2189
ENSMUSG00000026429.9	Ube2t	0.15415	0.692242	0.999997	67.4026	37.7164	63.1802	62.0914	48.9481	41.209
ENSMUSG00000042793.13	Lgr6	0.224979	0.778526	0.999997	12.8386	23.2954	6.89239	3.44952	16.6424	16.2338
ENSMUSG00000026426.10	Arl8a	-0.0646783	0.565761	0.999997	8310.84	8692.52	9188.7	8703.15	10157.7	8533.38
ENSMUSG00000085311.1	Gm15445	-0.276967	0.592776	0.999997	46.0049	32.1698	13.7848	49.4432	36.2216	26.8483
ENSMUSG00000026424.8	Gpr37l1	0.11584	0.517419	0.999997	330.594	364.961	344.619	326.555	275.088	356.52
ENSMUSG00000079139.4	Gm4204	-0.273536	0.311157	0.999997	144.434	104.275	88.4523	134.531	147.823	126.124
ENSMUSG00000041926.15	Rnpep	-0.12441	0.437715	0.999997	498.565	559.09	587.002	536.976	693.105	562.565
ENSMUSG00000062580.9	Timm17a	-0.068385	0.529426	0.999997	2463.94	2626.83	2639.78	2651.53	2820.39	2634.25
ENSMUSG00000048096.7	Lmod1	-0.31715	0.328194	0.999997	57.7736	78.7607	66.6264	67.8406	103.77	81.1692
ENSMUSG00000041889.7	Shisa4	-0.186532	0.287034	0.999997	580.946	726.595	765.055	639.312	957.425	760.493
ENSMUSG00000041879.13	Ipo9	0.0891119	0.478901	0.999997	2070.22	2047.78	2203.27	1834	1850.24	2252.76
ENSMUSG00000009418.16	Nav1	0.185103	0.184001	0.999997	10172.4	9961.56	9857.26	9540.23	6818.47	10018.8
ENSMUSG00000104524.1	Gm37333	-0.0306476	0.971676	0.999997	6.41929	8.87444	11.4873	14.9479	5.87377	6.86816
ENSMUSG00000054412.5	Gm4793	0.128147	0.865929	0.999997	11.7687	23.2954	8.04112	5.74921	13.7055	19.3557
ENSMUSG00000026421.14	Csrp1	-0.00592955	0.965722	0.999997	3271.7	3759.44	4177.94	3311.54	4370.09	3572.69
ENSMUSG00000041801.5	Phlda3	-0.234257	0.293851	0.999997	182.95	209.659	243.531	198.923	305.436	242.883
ENSMUSG00000026414.13	Tnnt2	0.239352	0.779777	0.999997	14.9783	9.98375	8.04112	10.3486	2.93689	14.3607
ENSMUSG00000026411.17	Tmem9	-0.0737899	0.629781	0.999997	526.382	607.899	618.017	586.419	687.231	571.306
ENSMUSG00000041642.18	Kif21b	-0.698463	0.282046	0.999997	21.3976	9.98375	18.3797	24.1467	10.7686	44.9552
ENSMUSG00000041570.14	Camsap2	0.176976	0.233502	0.999997	6893.25	6196.58	5774.67	6283.88	4247.72	6154.5
ENSMUSG00000097403.2	9230116N13Rik	-0.00502071	0.994837	0.999997	18.188	11.0931	11.4873	18.3975	19.5792	3.74627
ENSMUSG00000026404.12	Ddx59	-0.126292	0.611729	0.999997	139.085	180.817	187.243	154.079	237.888	161.714
ENSMUSG00000041483.14	Zfp281	0.0574413	0.78588	0.999997	639.789	420.427	418.138	539.276	354.384	526.975
ENSMUSG00000097113.7	Gm19705	0.206674	0.761493	0.999997	12.8386	13.3117	19.5284	17.2476	12.7265	9.99005
ENSMUSG00000026393.10	Nek7	0.111691	0.407772	0.999997	4124.4	3506.51	3389.91	3763.43	2867.38	3569.57
ENSMUSG00000079283.2	2310009B15Rik	-0.531568	0.391008	0.999997	19.2579	31.0605	6.89239	17.2476	33.2847	31.8433
ENSMUSG00000056268.15	Dennd1b	0.156814	0.425707	0.999997	699.703	489.204	429.626	507.08	409.206	535.092
ENSMUSG00000033964.12	Zbtb41	0.303449	0.153917	0.999997	987.501	721.048	674.305	701.403	427.806	799.829
ENSMUSG00000052726.16	Kcnt2	-0.673386	0.248224	0.999997	6.41929	33.2792	35.6107	35.6451	57.7587	26.8483
ENSMUSG00000101795.2	Gm5835	-0.175627	0.763745	0.999997	18.188	29.9512	12.636	29.8959	20.5582	18.7313
ENSMUSG00000026361.9	Cdc73	0.0455096	0.775258	0.999997	1551.33	1294.56	1131.5	1471.8	1057.28	1326.18
ENSMUSG00000033849.3	B3galt2	-0.0625557	0.860052	0.999997	84.5207	57.6839	55.1391	49.4432	74.4011	81.1692
ENSMUSG00000018196.18	Glrx2	-0.100485	0.429619	0.999997	959.684	952.893	947.703	1017.61	1092.52	958.421
ENSMUSG00000018199.9	Ro60	0.10895	0.555161	0.999997	2426.49	1708.33	1565.72	2074.31	1318.66	1893.74
ENSMUSG00000018189.12	Uchl5	-0.0539224	0.733869	0.999997	541.36	625.648	468.682	541.575	589.335	566.935
ENSMUSG00000100455.1	Gm29170	-0.141937	0.68736	0.999997	71.6821	57.6839	58.5853	94.287	53.8429	60.5647
ENSMUSG00000056220.14	Pla2g4a	0.208774	0.842493	0.999997	21.3976	3.32792	2.29746	14.9479	5.87377	3.12189
ENSMUSG00000006010.14	Odr4	-0.0020493	0.985688	0.999997	2089.48	1963.47	1833.38	1992.68	1946.18	1956.8
ENSMUSG00000006005.18	Tpr	0.113734	0.374955	0.999997	5406.11	4674.61	4640.87	4823.59	3862	4918.85
ENSMUSG00000066842.18	Hmcn1	0.53472	0.0804226	0.999997	223.605	206.331	192.987	190.874	68.5273	170.455
ENSMUSG00000100954.4	Gm10138	-0.085917	0.851317	0.999997	37.4459	25.514	34.4619	29.8959	43.0743	30.5945
ENSMUSG00000023150.14	Ivns1abp	-0.131023	0.310998	0.999997	1973.93	1953.49	1747.22	2275.54	1800.31	2139.12
ENSMUSG00000052748.14	Swt1	-0.230399	0.304454	0.999997	388.367	255.14	237.787	385.197	377.879	274.102
ENSMUSG00000053286.11	Trmt1l	0.0624096	0.640352	0.999997	1295.63	1112.63	1124.61	1234.93	1108.18	1043.96
ENSMUSG00000103928.1	Gm37893	0.635785	0.296254	0.999997	48.1447	31.0605	13.7848	33.3454	13.7055	13.7363
ENSMUSG00000026484.13	Rnf2	0.267873	0.26794	0.999997	245.003	180.817	198.731	182.825	129.223	205.42
ENSMUSG00000026483.13	Fam129a	0.20436	0.467621	0.999997	425.813	357.196	320.496	473.735	159.571	325.925
ENSMUSG00000100594.1	2810414N06Rik	-0.456905	0.477553	0.999997	11.7687	12.2024	16.0822	16.0978	16.6424	21.8532
ENSMUSG00000043019.12	Edem3	0.172193	0.333927	0.999997	1547.05	1255.73	1290.03	1286.67	864.423	1478.53
ENSMUSG00000032666.16	1700025G04Rik	0.00245913	0.98345	0.999997	1520.3	1625.13	1556.53	1674.17	1477.25	1544.09
ENSMUSG00000014980.14	Tsen15	0.0849022	0.625794	0.999997	292.078	306.168	323.942	295.509	282.92	290.96
ENSMUSG00000032649.14	Colgalt2	0.166296	0.243743	0.999997	1070.95	848.618	1002.84	853.182	810.58	938.441
ENSMUSG00000026482.13	Rgl1	0.268049	0.106773	0.999997	808.831	752.109	645.587	715.201	505.144	613.764
ENSMUSG00000008475.13	Arpc5	-0.0954206	0.38489	0.999997	2749.6	3090.52	2871.83	3168.96	3159.11	2981.41
ENSMUSG00000042772.15	Smg7	0.122427	0.384819	0.999997	1434.71	1201.38	1318.74	1338.42	1035.74	1259.37
ENSMUSG00000042751.14	Nmnat2	0.127259	0.212096	0.999997	4656.13	4846.55	4648.92	4308.46	4198.77	4448.07
ENSMUSG00000026479.13	Lamc2	0.106674	0.697088	0.999997	101.639	127.57	187.243	134.531	123.349	128.622
ENSMUSG00000026478.14	Lamc1	0.175184	0.342875	0.999997	936.147	1017.23	963.786	949.769	589.335	1042.09
ENSMUSG00000042708.12	Shcbp1l	-0.278091	0.719065	0.999997	9.62894	13.3117	10.3386	22.9968	5.87377	11.8632
ENSMUSG00000042699.11	Dhx9	-0.0119411	0.923134	0.999997	5201.77	4737.84	4342.2	5168.54	4208.56	5023.75
ENSMUSG00000042684.8	Npl	0.0280698	0.959298	0.999997	19.2579	21.0768	29.867	19.5473	18.6003	29.9702
ENSMUSG00000042671.12	Rgs8	0.287907	0.0376474	0.999997	1069.88	1012.8	1169.41	986.564	883.024	797.955
ENSMUSG00000026475.7	Rgs16	0.0485157	0.906209	0.999997	27.8169	64.3397	72.3701	58.6419	51.885	48.7015
ENSMUSG00000066800.11	Rnasel	0.314089	0.029161	0.999997	1190.78	1245.75	1184.34	1033.71	799.812	1077.05
ENSMUSG00000100183.1	Gm28512	0.611146	0.216829	0.999997	29.9567	39.935	42.5031	26.4464	14.6844	31.8433
ENSMUSG00000042641.19	Rgsl1	0.915238	0.0447639	0.999997	55.6339	47.7001	42.5031	14.9479	32.3057	29.3458
ENSMUSG00000045968.7	Teddm2	0.186745	0.749219	0.999997	34.2362	9.98375	34.4619	18.3975	23.4951	26.8483
ENSMUSG00000026473.16	Glul	-0.0749768	0.466924	0.999997	4048.43	4378.43	4238.82	4414.24	4378.9	4546.72
ENSMUSG00000004110.17	Cacna1e	0.341518	0.0544176	0.999997	2745.32	2591.34	2756.96	2283.59	1433.2	2667.34
ENSMUSG00000056708.5	Ier5	-0.136438	0.659609	0.999997	100.569	72.1048	70.0726	106.935	81.2538	79.9204
ENSMUSG00000026471.14	Mr1	-0.124167	0.649596	0.999997	99.499	120.914	125.212	128.782	95.9383	150.475
ENSMUSG00000026470.14	Stx6	-0.025108	0.850055	0.999997	729.66	729.923	792.625	742.798	772.401	775.478
ENSMUSG00000033722.9	BC034090	0.319362	0.142761	0.999997	196.858	211.877	245.828	170.177	152.718	199.801
ENSMUSG00000026469.14	Xpr1	0.0714045	0.700937	0.999997	1485	1062.71	1098.19	1375.21	837.012	1258.12
ENSMUSG00000033701.13	Acbd6	-0.0338754	0.824616	0.999997	744.638	737.688	707.618	727.85	875.192	641.861
ENSMUSG00000033684.14	Qsox1	-0.0556238	0.697138	0.999997	567.037	618.992	675.454	647.361	641.22	645.607
ENSMUSG00000033671.18	Cep350	0.188878	0.328028	0.999997	2874.77	2508.14	2622.55	2750.42	1443.97	2827.18
ENSMUSG00000026466.16	Tor1aip1	0.0983405	0.535577	0.999997	617.322	593.478	566.325	547.325	474.796	634.993
ENSMUSG00000102964.1	9430034N14Rik	0.336782	0.643639	0.999997	25.6772	6.65583	14.9335	11.4984	10.7686	14.9851
ENSMUSG00000050565.16	Tor1aip2	-0.0300086	0.807496	0.999997	1606.96	1449.86	1511.73	1552.29	1680.88	1434.2
ENSMUSG00000060985.15	Tdrd5	0.121754	0.80364	0.999997	28.8868	37.7164	22.9746	28.746	23.4951	29.9702
ENSMUSG00000026600.12	Soat1	0.0388685	0.792939	0.999997	799.202	779.842	651.331	704.853	672.547	791.712
ENSMUSG00000101523.2	Csnk2a3	-0.234485	0.600417	0.999997	31.0266	27.7326	34.4619	43.694	31.3268	34.9652
ENSMUSG00000026596.13	Abl2	0.159543	0.422451	0.999997	1406.89	1397.72	1361.25	1458	761.632	1508.5
ENSMUSG00000060519.11	Tor3a	0.0149882	0.955591	0.999997	93.0797	116.477	103.386	96.5867	101.812	110.515
ENSMUSG00000033557.17	Fam20b	0.105089	0.382018	0.999997	2493.9	2446.02	2290.57	2341.08	1995.12	2385.13
ENSMUSG00000026594.14	Ralgps2	0.104357	0.36335	0.999997	5877.93	5258.11	4968.26	5338.71	4663.77	4980.04
ENSMUSG00000101964.1	Gm28693	-1.06903	0.174848	0.999997	6.41929	11.0931	5.74366	19.5473	7.83169	21.2289
ENSMUSG00000033544.6	Angptl1	0.116652	0.888185	0.999997	9.62894	9.98375	10.3386	4.59937	10.7686	11.8632
ENSMUSG00000103303.1	Gm37802	-0.15743	0.848823	0.999997	32.0965	8.87444	2.29746	9.19873	17.6213	21.2289
ENSMUSG00000070565.11	Rasal2	0.240478	0.190519	0.999997	3236.39	3098.29	3360.04	3154.02	1750.38	3299.84
ENSMUSG00000049881.13	2810025M15Rik	-0.285022	0.331755	0.999997	90.94	126.461	132.104	109.235	196.771	119.881
ENSMUSG00000033488.11	Cryzl2	0.627546	0.389382	0.999997	6.41929	29.9512	19.5284	8.04889	12.7265	14.9851
ENSMUSG00000004031.13	Brinp2	-0.138713	0.541606	0.999997	180.81	139.772	150.484	180.525	157.613	180.445
ENSMUSG00000026587.15	Astn1	0.162387	0.191708	0.999997	3624.76	3613.01	3768.99	3467.92	2782.21	3582.68
ENSMUSG00000073530.11	Pappa2	0.217676	0.390441	0.999997	346.642	290.638	515.78	354.151	214.393	420.831
ENSMUSG00000040782.12	Cop1	-0.084305	0.621836	0.999997	349.851	397.131	351.512	349.552	380.816	431.445
ENSMUSG00000015829.13	Tnr	-0.932065	0.135435	0.999997	5.34941	49.9187	39.0569	95.4368	19.5792	64.9353
ENSMUSG00000058267.13	Mrps14	-0.165884	0.442034	0.999997	280.309	260.687	329.686	303.558	420.954	254.122
ENSMUSG00000014226.10	Cacybp	-0.116647	0.350314	0.999997	2707.87	2454.89	2315.84	2676.83	2997.58	2437.57
ENSMUSG00000026721.16	Rabgap1l	0.203927	0.12432	0.999997	5338.71	4381.76	4244.56	4428.04	3512.52	4184.58
ENSMUSG00000103632.1	Gm38329	-0.230431	0.771427	0.999997	21.3976	4.43722	8.04112	10.3486	15.6634	13.7363
ENSMUSG00000040423.11	Rc3h1	0.129494	0.413723	0.999997	2983.9	2594.66	2310.1	2431.91	1879.61	2896.49
ENSMUSG00000043467.19	Zbtb37	0.460036	0.0373237	0.999997	726.45	528.029	510.037	427.741	292.71	559.443
ENSMUSG00000053332.13	Gas5	0.000797161	0.994997	0.999997	1619.8	1739.39	1770.19	1498.24	1861.99	1763.24
ENSMUSG00000026709.10	Dars2	0.193073	0.205734	0.999997	469.678	520.264	472.129	421.992	437.596	419.582
ENSMUSG00000026708.16	Cenpl	0.114137	0.646526	0.999997	181.88	136.445	125.212	131.082	130.202	147.978
ENSMUSG00000026705.16	Klhl20	0.0981573	0.477085	0.999997	1186.5	1128.16	1132.65	1004.96	972.109	1238.77
ENSMUSG00000044835.15	Ankrd45	-0.227103	0.146479	0.999997	677.235	603.462	514.632	761.195	639.262	702.426
ENSMUSG00000026701.15	Prdx6	0.0301088	0.810176	0.999997	1801.68	1759.36	1891.96	1621.28	2002.96	1715.79
ENSMUSG00000040297.12	Suco	0.0758582	0.623986	0.999997	1830.57	1415.47	1375.03	1481	1233.49	1667.71
ENSMUSG00000026698.8	Pigc	-0.0259129	0.882405	0.999997	331.663	361.633	305.563	305.858	346.552	362.764
ENSMUSG00000040265.16	Dnm3	0.138768	0.379653	0.999997	15381.7	13889.6	13614.8	15130.8	9284.47	14537.4
ENSMUSG00000066752.4	Gm10176	0.251396	0.771791	0.999997	11.7687	17.7489	10.3386	16.0978	0.978962	16.2338
ENSMUSG00000026694.19	Eef1aknmt	0.0208202	0.909765	0.999997	300.637	358.306	404.353	308.158	377.879	360.266
ENSMUSG00000026696.15	Vamp4	-0.112932	0.312891	0.999997	4077.32	3771.64	3445.05	4040.54	4212.47	3962.3
ENSMUSG00000040225.15	Prrc2c	0.230053	0.200134	0.999997	7936.39	7366.9	7404.72	7647.6	4139.05	7573.08
ENSMUSG00000026692.12	Fmo4	0.231417	0.812889	0.999997	14.9783	15.5303	5.74366	13.7981	0	16.8582
ENSMUSG00000040181.14	Fmo1	0.095807	0.59413	0.999997	446.141	369.399	396.312	413.943	311.31	408.343
ENSMUSG00000040124.5	Gorab	0.0153607	0.956388	0.999997	119.827	86.5258	137.848	112.684	96.9172	129.871
ENSMUSG00000026585.13	Kifap3	-0.0421097	0.683559	0.999997	9839.71	8945.44	8703.94	9633.37	9240.42	9430.61
ENSMUSG00000026584.14	Scyl3	0.114715	0.468752	0.999997	596.994	480.329	516.929	478.334	463.049	529.473
ENSMUSG00000041406.14	BC055324	0.453034	0.302168	0.999997	31.0266	43.2629	52.8416	32.1956	29.3689	31.2189
ENSMUSG00000041396.13	Mettl18	-0.282649	0.444376	0.999997	47.0748	52.1373	63.1802	43.694	78.3169	74.301
ENSMUSG00000040918.12	Slc19a2	-0.0519212	0.807843	0.999997	397.996	309.496	328.537	466.836	271.172	338.413
ENSMUSG00000026578.6	Ccdc181	-0.0705834	0.632193	0.999997	652.628	627.867	688.09	737.048	731.284	602.525
ENSMUSG00000026577.13	Blzf1	-0.0957006	0.524046	0.999997	648.349	676.676	618.017	651.96	795.896	629.998
ENSMUSG00000026575.15	Nme7	-0.299387	0.188023	0.999997	160.482	147.538	205.623	217.32	234.951	181.07
ENSMUSG00000026576.12	Atp1b1	-0.108991	0.253954	0.999997	13648.5	13936.2	13974.3	15223.9	14819.5	14777.8
ENSMUSG00000104011.1	Gm32391	-0.354579	0.537785	0.999997	19.2579	27.7326	28.7183	22.9968	58.7377	15.6095
ENSMUSG00000040848.11	Sft2d2	-0.248151	0.217898	0.999997	227.885	232.954	297.521	327.705	252.572	319.682
ENSMUSG00000040843.10	Tiprl	-0.189497	0.104378	0.999997	1310.61	1273.48	1322.19	1461.45	1547.74	1446.06
ENSMUSG00000102302.1	Gm38190	0.231761	0.395463	0.999997	221.466	168.614	129.807	178.225	107.686	157.343
ENSMUSG00000040836.15	Gpr161	-0.14818	0.202222	0.999997	4498.85	4483.81	4937.25	5424.95	4563.92	5435.21
ENSMUSG00000026571.12	Dcaf6	0.0348864	0.759081	0.999997	2634.05	2509.25	2279.08	2450.31	2334.82	2460.05
ENSMUSG00000026568.6	Mpc2	-0.281759	0.127225	0.999997	483.587	671.13	551.391	608.266	865.402	601.276
ENSMUSG00000026566.15	Mpzl1	-0.089072	0.614526	0.999997	364.83	303.95	292.926	331.154	360.258	332.169
ENSMUSG00000103098.1	Gm37559	0.940523	0.317963	0.999997	14.9783	13.3117	16.0822	6.89905	0	15.6095
ENSMUSG00000040713.12	Creg1	-0.0860847	0.6333	0.999997	272.82	280.654	257.316	269.063	284.878	305.321
ENSMUSG00000026565.18	Pou2f1	0.352926	0.0911134	0.999997	601.274	477.001	475.575	474.885	276.067	465.162
ENSMUSG00000040612.13	Ildr2	0.368774	0.644778	0.999997	19.2579	16.6396	8.04112	22.9968	4.89481	6.86816
ENSMUSG00000103400.2	Gm15853	-0.44057	0.254034	0.999997	38.5158	45.4815	51.6929	80.4889	60.6956	44.3309
ENSMUSG00000026563.13	Tada1	0.196552	0.235284	0.999997	412.974	429.301	498.549	413.943	401.374	356.52
ENSMUSG00000040596.15	Pogk	0.0980917	0.439813	0.999997	2961.43	2644.58	2751.21	2751.57	2230.08	2824.69
ENSMUSG00000084093.1	Gm16418	0.159907	0.840551	0.999997	16.0482	6.65583	10.3386	9.19873	11.7475	8.7413
ENSMUSG00000097823.2	Gm16701	0.00839977	0.973481	0.999997	145.504	160.849	134.402	116.134	139.013	180.445
ENSMUSG00000060568.14	Fam78b	0.0465142	0.668215	0.999997	2698.24	2624.62	2544.44	2651.53	2525.72	2443.19
ENSMUSG00000026558.13	Uck2	-0.102105	0.417176	0.999997	982.152	1109.31	1095.89	1108.45	1186.5	1125.75
ENSMUSG00000052428.10	Tmco1	0.0552057	0.753767	0.999997	712.541	599.025	476.723	508.23	638.283	574.428
ENSMUSG00000088246.1	Gm25911	-0.372433	0.649308	0.999997	5.34941	7.76514	19.5284	6.89905	10.7686	23.7264
ENSMUSG00000026687.14	Aldh9a1	0.0709132	0.582746	0.999997	1035.65	1021.67	1035.01	1030.26	1024.97	892.237
ENSMUSG00000026688.5	Mgst3	-0.167898	0.520551	0.999997	121.967	105.384	125.212	142.58	149.781	105.52
ENSMUSG00000015843.10	Rxrg	0.125709	0.640847	0.999997	135.875	148.647	117.171	108.085	158.592	102.398
ENSMUSG00000026683.14	Nuf2	0.170986	0.826179	0.999997	11.7687	8.87444	19.5284	11.4984	4.89481	18.7313
ENSMUSG00000026678.10	Rgs5	0.0136223	0.995115	0.999997	0	23.2954	8.04112	22.9968	0	8.11692
ENSMUSG00000038530.11	Rgs4	0.192522	0.0920792	0.999997	9632.15	8969.84	9833.14	9213.68	7475.35	8196.21
ENSMUSG00000070532.5	Ccdc190	-0.464646	0.581254	0.999997	13.9085	4.43722	9.18985	22.9968	8.81066	6.86816
ENSMUSG00000026675.12	Hsd17b7	0.0668799	0.618468	0.999997	1751.4	1691.69	1476.12	1768.46	1404.81	1525.98
ENSMUSG00000097503.2	3110045C21Rik	-1.07875	0.0797241	0.999997	11.7687	11.0931	11.4873	28.746	19.5792	24.3508
ENSMUSG00000026674.9	Ddr2	0.0528856	0.712979	0.999997	959.684	1029.44	1010.88	1064.75	806.665	1020.23
ENSMUSG00000026670.15	Uap1	0.0209496	0.855547	0.999997	1448.62	1561.9	1485.31	1485.6	1469.42	1476.03
ENSMUSG00000026667.14	Uhmk1	0.175967	0.232656	0.999997	15496.2	14480.9	12885.3	13560.1	9685.85	14692.2
ENSMUSG00000102752.1	Gm7694	-0.516975	0.424451	0.999997	19.2579	5.54653	20.6772	22.9968	19.5792	22.4776
ENSMUSG00000038473.14	Nos1ap	-0.129395	0.827258	0.999997	21.3976	28.8419	12.636	33.3454	14.6844	21.2289
ENSMUSG00000038463.8	Olfml2b	0.0123097	0.9369	0.999997	435.442	410.443	445.708	448.438	423.89	409.592
ENSMUSG00000026663.6	Atf6	-0.0257582	0.847888	0.999997	2043.47	1714.99	1774.79	1901.84	1638.78	2089.79
ENSMUSG00000026659.13	Dusp12	-0.278021	0.179986	0.999997	181.88	203.003	186.094	231.118	260.404	202.299
ENSMUSG00000070524.1	Fcrlb	-0.56078	0.515292	0.999997	6.41929	2.21861	17.231	11.4984	14.6844	11.8632
ENSMUSG00000089838.1	Gm2962	-0.605941	0.417569	0.999997	8.55906	8.87444	11.4873	16.0978	19.5792	8.7413
ENSMUSG00000026649.14	Cfap126	-0.524366	0.603143	0.999997	1.06988	14.421	5.74366	5.74921	18.6003	6.24378
ENSMUSG00000058076.12	Sdhc	-0.0756962	0.611042	0.999997	657.977	803.137	807.558	761.195	885.96	744.259
ENSMUSG00000056569.11	Mpz	0.197218	0.15199	0.999997	1070.95	1211.36	1177.45	1030.26	879.108	1105.77
ENSMUSG00000038370.6	Pcp4l1	0.676775	0.617267	0.999997	57.7736	268.452	22.9746	109.235	4.89481	104.271
ENSMUSG00000005674.9	Tomm40l	-0.0824962	0.606591	0.999997	541.36	725.486	638.695	602.517	742.053	671.831
ENSMUSG00000013593.12	Ndufs2	-0.0559968	0.668943	0.999997	2320.57	2591.34	2661.61	2465.26	3040.66	2368.89
ENSMUSG00000052423.14	B4galt3	-0.0571032	0.700742	0.999997	556.339	570.183	658.223	620.914	658.841	578.174
ENSMUSG00000062729.11	Ppox	-0.148418	0.516996	0.999997	155.133	218.533	260.762	258.714	232.993	212.289
ENSMUSG00000053483.13	Usp21	0.183355	0.449854	0.999997	180.81	207.44	252.721	137.981	232.014	192.933
ENSMUSG00000062963.10	Ufc1	-0.223561	0.131788	0.999997	1162.96	1312.31	1463.48	1460.3	1804.23	1336.17
ENSMUSG00000103983.1	Gm20045	0.660272	0.4329	0.999997	9.62894	16.6396	8.04112	9.19873	7.83169	4.99503
ENSMUSG00000013973.12	Dedd	-0.0241661	0.863554	0.999997	583.086	579.057	560.581	591.019	596.188	565.687
ENSMUSG00000013997.10	Nit1	0.043235	0.790664	0.999997	376.598	415.989	423.882	369.099	425.848	385.241
ENSMUSG00000006412.10	Pfdn2	-0.147382	0.280654	0.999997	1252.83	1246.86	1345.16	1337.27	1648.57	1274.36
ENSMUSG00000045259.4	Klhdc9	-0.188423	0.752004	0.999997	12.8386	14.421	31.0157	19.5473	25.453	21.2289
ENSMUSG00000006411.12	Nectin4	0.351948	0.0500149	0.999997	319.895	372.727	340.024	289.76	242.783	276.6
ENSMUSG00000026641.13	Usf1	0.045413	0.786745	0.999997	532.801	520.264	618.017	440.389	581.503	593.784
ENSMUSG00000103711.1	Tstd1	0.486269	0.474133	0.999997	10.6988	26.6233	17.231	14.9479	15.6634	8.7413
ENSMUSG00000038235.4	F11r	0.0847254	0.81838	0.999997	51.3543	57.6839	94.196	74.7397	70.4853	47.4527
ENSMUSG00000060244.1	Alyref2	-0.249359	0.414468	0.999997	63.123	73.2141	75.8163	74.7397	90.0645	86.7886
ENSMUSG00000026556.15	Vangl2	0.189739	0.669191	0.999997	51.3543	39.935	28.7183	43.694	30.3478	31.8433
ENSMUSG00000003458.12	Ncstn	0.0335231	0.782849	0.999997	1511.74	1479.81	1739.18	1521.24	1558.51	1541.59
ENSMUSG00000026553.17	Copa	0.0568152	0.576632	0.999997	7619.7	8030.26	8336.34	7701.64	7422.49	7933.97
ENSMUSG00000003464.13	Pex19	-0.0521665	0.657622	0.999997	1447.55	1485.36	1519.77	1540.79	1626.06	1451.68
ENSMUSG00000026554.15	Dcaf8	0.0315859	0.778313	0.999997	2934.69	3233.62	3254.36	3032.13	2913.39	3269.87
ENSMUSG00000013698.12	Pea15a	-0.00616733	0.957218	0.999997	7995.23	8563.84	9226.61	8261.61	9567.39	8068.22
ENSMUSG00000038034.15	Igsf8	-0.0198609	0.901964	0.999997	891.212	1068.26	1349.76	1088.9	1234.47	1032.1
ENSMUSG00000007097.14	Atp1a2	0.0670884	0.641138	0.999997	2716.43	3329.02	3315.24	3206.91	2415.1	3311.08
ENSMUSG00000038026.12	Kcnj9	0.053194	0.930379	0.999997	21.3976	14.421	18.3797	18.3975	13.7055	19.9801
ENSMUSG00000044708.5	Kcnj10	0.271035	0.206257	0.999997	745.708	1078.24	963.786	925.622	482.628	900.978
ENSMUSG00000050229.3	Pigm	-0.0697992	0.708297	0.999997	357.341	367.18	334.281	330.005	325.994	451.426
ENSMUSG00000026544.6	Dusp23	-0.921475	0.0908514	0.999997	13.9085	19.9675	16.0822	26.4464	42.0954	26.2239
ENSMUSG00000037872.5	Ackr1	0.0654786	0.626438	0.999997	869.814	914.067	884.523	776.143	930.014	842.911
ENSMUSG00000005338.13	Cadm3	0.0832275	0.466566	0.999997	10611.1	11702.1	12297.2	11468.5	9769.06	11431.1
ENSMUSG00000028354.13	Fmn2	0.0748825	0.645529	0.999997	561.688	586.822	520.375	600.217	442.491	542.585
ENSMUSG00000050069.3	Grem2	-0.574676	0.193656	0.999997	24.6073	43.2629	28.7183	42.5441	39.1585	61.1891
ENSMUSG00000026527.13	Rgs7	-0.0782404	0.610475	0.999997	437.582	470.345	495.103	528.927	465.986	487.015
ENSMUSG00000026526.14	Fh1	-0.123103	0.384146	0.999997	1323.44	1282.36	1395.71	1328.07	1728.85	1302.45
ENSMUSG00000026525.9	Opn3	0.210929	0.581427	0.999997	65.2628	51.028	56.2878	33.3454	62.6536	52.4478
ENSMUSG00000078185.3	Chml	0.0501317	0.794097	0.999997	828.089	647.834	599.638	779.593	486.544	738.64
ENSMUSG00000055214.15	Pld5	-0.560105	0.12686	0.999997	88.8002	100.947	79.2625	226.519	74.4011	98.0274
ENSMUSG00000057335.11	Cep170	0.174314	0.301452	0.999997	5606.18	5154.94	5010.77	5280.07	3190.44	5504.52
ENSMUSG00000104154.1	Gm38104	0.831707	0.277104	0.999997	28.8868	9.98375	18.3797	12.6483	2.93689	16.2338
ENSMUSG00000026504.17	Sdccag8	0.0519224	0.749364	0.999997	397.996	414.88	410.097	409.344	352.426	417.085
ENSMUSG00000019699.16	Akt3	0.118241	0.384955	0.999997	7571.56	7020.79	6195.11	6744.97	5246.26	7158.5
ENSMUSG00000104391.1	Gm37960	-0.134501	0.893953	0.999997	16.0482	7.76514	1.14873	6.89905	3.91585	16.2338
ENSMUSG00000063659.11	Zbtb18	0.184877	0.179682	0.999997	1068.81	1011.69	1051.09	911.824	809.601	1030.22
ENSMUSG00000015961.8	Adss	-0.00436843	0.968991	0.999997	1953.6	1905.79	1839.12	1843.2	1880.59	1989.89
ENSMUSG00000091476.8	Catspere2	0.665396	0.127808	0.999997	100.569	72.1048	32.1645	31.0457	50.906	46.8284
ENSMUSG00000026502.13	Desi2	0.213148	0.229528	0.999997	453.63	373.836	340.024	341.503	317.184	348.403
ENSMUSG00000086350.1	B230369F24Rik	-0.525544	0.12565	0.999997	39.5856	64.3397	62.0315	68.9905	88.1066	81.1692
ENSMUSG00000026500.6	Cox20	-0.403585	0.0464645	0.999997	243.933	244.047	187.243	287.46	340.679	266.61
ENSMUSG00000039630.10	Hnrnpu	-0.0542433	0.622355	0.999997	8996.64	8232.15	7567.84	8742.24	8138.11	8866.17
ENSMUSG00000104279.1	Gm38300	-0.110959	0.827945	0.999997	19.2579	24.4047	49.3954	24.1467	38.1795	37.4627
ENSMUSG00000026495.8	Efcab2	0.125516	0.478719	0.999997	347.712	303.95	376.784	296.659	338.721	307.194
ENSMUSG00000026494.12	Kif26b	0.256904	0.0909107	0.999997	2500.31	2378.35	2327.33	2198.5	1522.29	2307.7
ENSMUSG00000055067.15	Smyd3	-0.222404	0.136055	0.999997	447.211	461.471	490.508	555.373	512.976	563.189
ENSMUSG00000026492.11	Tfb2m	-0.0669706	0.79413	0.999997	105.918	114.258	107.981	110.385	124.328	109.266
ENSMUSG00000038949.8	Cnst	-0.208056	0.0850939	0.999997	3360.5	3774.97	4208.95	4667.21	4135.13	4302.59
ENSMUSG00000038936.13	Sccpdh	0.0144813	0.893065	0.999997	2430.77	2550.29	2577.75	2511.25	2553.13	2420.09
ENSMUSG00000026491.13	Ahctf1	0.118293	0.499324	0.999997	1174.73	1064.93	1101.63	1092.35	734.221	1248.76
ENSMUSG00000026490.18	Cdc42bpa	0.152287	0.255061	0.999997	7342.6	7080.69	6620.14	6562.15	5127.8	7242.16
ENSMUSG00000026489.13	Coq8a	-0.0163228	0.924846	0.999997	378.738	399.35	404.353	331.154	441.512	420.831
ENSMUSG00000010609.15	Psen2	-0.143264	0.282072	0.999997	792.783	851.946	882.226	990.014	939.803	863.515
ENSMUSG00000102923.1	Gm31728	-0.203734	0.83557	0.999997	1.06988	12.2024	9.18985	9.19873	5.87377	10.6144
ENSMUSG00000055676.4	Gm5069	0.144754	0.660654	0.999997	92.0099	73.2141	81.5599	51.7429	95.9383	74.9254
ENSMUSG00000038855.10	Itpkb	-0.13567	0.37242	0.999997	712.541	936.254	879.928	1013.01	820.37	944.684
ENSMUSG00000053963.7	Stum	-0.271103	0.672861	0.999997	113.407	174.161	259.613	344.952	83.2118	232.269
ENSMUSG00000026496.11	Parp1	0.0308042	0.785848	0.999997	2951.8	3332.35	3507.08	3264.4	3151.28	3168.72
ENSMUSG00000058729.13	Lin9	-0.0128242	0.965829	0.999997	94.1496	85.4165	86.1548	75.8895	79.2959	111.139
ENSMUSG00000026499.5	Acbd3	0.145656	0.295131	0.999997	1954.67	1695.02	1565.72	1675.32	1352.93	1685.82
ENSMUSG00000060743.12	H3f3a	0.0396268	0.889916	0.999997	97.3593	128.679	107.981	79.3391	130.202	114.261
ENSMUSG00000073485.3	H3f3aos	-0.321734	0.729085	0.999997	13.9085	4.43722	3.44619	9.19873	10.7686	7.49254
ENSMUSG00000038806.7	Sde2	-0.0526606	0.764695	0.999997	364.83	382.71	320.496	405.894	322.078	380.246
ENSMUSG00000026520.8	Pycr2	-0.332733	0.136048	0.999997	167.971	290.638	292.926	297.809	324.036	323.428
ENSMUSG00000026519.16	Tmem63a	-0.00749892	0.978585	0.999997	106.988	92.0723	88.4523	87.388	93.9803	106.769
ENSMUSG00000038776.13	Ephx1	0.295237	0.0897564	0.999997	396.926	531.357	479.021	424.292	369.069	355.271
ENSMUSG00000026516.8	Nvl	0.0466263	0.737315	0.999997	1133.01	1088.23	1064.87	1169.39	901.624	1110.77
ENSMUSG00000062169.13	Cnih4	0.122309	0.444544	0.999997	567.037	444.831	487.062	478.334	446.407	453.299
ENSMUSG00000038733.14	Wdr26	-0.0250611	0.843426	0.999997	2647.96	2551.4	2130.9	2564.15	2276.09	2618.02
ENSMUSG00000026514.14	Cnih3	-1.48315	0.234079	0.999997	1.06988	4.43722	6.89239	25.2965	9.78962	0
ENSMUSG00000004880.11	Lbr	-0.063528	0.73391	0.999997	329.524	363.852	353.809	371.399	429.764	295.955
ENSMUSG00000022995.16	Enah	0.243457	0.0858548	0.999997	9535.86	9070.79	8037.67	7540.66	6044.11	8918
ENSMUSG00000103722.1	2700078F05Rik	-0.0155788	0.98662	0.999997	1.06988	13.3117	21.8259	9.19873	4.89481	21.8532
ENSMUSG00000026511.7	Srp9	-0.27433	0.0689929	0.999997	781.014	865.258	725.998	822.137	1099.37	946.557
ENSMUSG00000038633.5	Degs1	-0.106276	0.302886	0.999997	3164.71	3201.45	3193.47	3500.12	3442.03	3349.79
ENSMUSG00000047539.9	Fbxo28	0.0623951	0.592579	0.999997	1860.52	1741.61	1794.32	1773.06	1599.62	1794.46
ENSMUSG00000026510.10	Trp53bp2	-0.0466687	0.764117	0.999997	454.7	509.171	513.483	530.077	457.175	537.59
ENSMUSG00000026509.15	Capn2	-0.104672	0.300026	0.999997	7422.84	7477.83	7663.19	8067.29	8488.58	7707.95
ENSMUSG00000102234.1	Gm37885	0.111689	0.869044	0.999997	8.55906	22.1861	18.3797	14.9479	10.7686	19.3557
ENSMUSG00000038576.15	Susd4	0.209934	0.139442	0.999997	813.11	855.274	1017.78	746.247	814.496	761.117
ENSMUSG00000030768.12	Disp1	0.519716	0.199387	0.999997	70.6122	39.935	65.4777	52.8927	39.1585	31.8433
ENSMUSG00000046836.13	Brox	-0.0530862	0.674556	0.999997	1443.27	1297.89	1462.33	1584.48	1342.16	1436.07
ENSMUSG00000042901.10	Aida	-0.0164802	0.896902	0.999997	1871.22	1574.1	1505.99	1638.52	1729.83	1640.87
ENSMUSG00000056050.13	Mia3	-0.0220726	0.856246	0.999997	7594.02	7151.69	7181.87	8204.12	6299.62	7762.27
ENSMUSG00000072258.10	Taf1a	0.0208399	0.91213	0.999997	284.589	372.727	281.439	305.858	331.868	288.463
ENSMUSG00000053461.9	Hhipl2	-0.280852	0.758149	0.999997	8.55906	9.98375	9.18985	21.847	10.7686	1.87313
ENSMUSG00000039384.8	Dusp10	0.0481067	0.831012	0.999997	169.041	208.549	151.633	165.577	181.108	165.46
ENSMUSG00000073481.9	Mtarc2	-0.00962342	0.952095	0.999997	651.558	667.802	769.65	653.11	833.097	618.135
ENSMUSG00000039349.5	C130074G19Rik	0.234949	0.0675098	0.999997	1357.68	1382.19	1423.28	1121.1	1322.58	1095.16
ENSMUSG00000026620.11	Mark1	-0.0407169	0.749786	0.999997	2460.73	2446.02	2264.15	2645.79	2095.96	2633.63
ENSMUSG00000039318.12	Rab3gap2	0.221939	0.107726	0.999997	3925.4	3662.93	3965.42	3498.97	2643.2	3761.25
ENSMUSG00000026618.11	Iars2	0.0728505	0.535959	0.999997	1976.07	1883.6	1929.87	1898.39	1671.09	1933.7
ENSMUSG00000102526.1	Gm37785	0.503153	0.290918	0.999997	36.376	28.8419	37.9081	26.4464	25.453	21.2289
ENSMUSG00000026617.16	Bpnt1	0.0250492	0.832528	0.999997	1269.95	1378.87	1324.49	1288.97	1276.57	1338.04
ENSMUSG00000026615.14	Eprs	0.0490838	0.637165	0.999997	5250.98	5357.94	5519.65	5008.71	5517.43	5063.08
ENSMUSG00000026614.7	Slc30a10	1.22472	0.161085	0.999997	8.55906	16.6396	20.6772	13.7981	1.95792	4.37065
ENSMUSG00000039246.8	Lyplal1	0.157434	0.544012	0.999997	130.526	158.631	120.617	120.733	144.886	103.022
ENSMUSG00000039239.14	Tgfb2	-0.330153	0.209849	0.999997	97.3593	95.4002	122.914	152.929	118.454	126.124
ENSMUSG00000001305.5	Rrp15	-0.0678923	0.833181	0.999997	75.9616	84.3072	65.4777	77.0394	61.6746	96.7786
ENSMUSG00000097935.1	Gm3809	-0.145127	0.808944	0.999997	13.9085	17.7489	27.5696	21.847	30.3478	13.7363
ENSMUSG00000039210.16	Gpatch2	0.011145	0.94825	0.999997	450.42	390.475	472.129	446.138	371.027	483.893
ENSMUSG00000104394.2	Gm37254	0.380904	0.334818	0.999997	79.1713	70.9955	40.2056	64.3911	43.0743	39.9602
ENSMUSG00000026610.13	Esrrg	0.170296	0.694132	0.999997	64.1929	46.5908	31.0157	50.593	29.3689	46.204
ENSMUSG00000026608.13	Kctd3	0.135958	0.273581	0.999997	1235.71	1265.72	1419.83	1193.54	1149.3	1224.41
ENSMUSG00000037624.15	Kcnk2	-0.219662	0.065163	0.999997	2573.07	2451.56	2390.51	2750.42	3215.89	2670.47
ENSMUSG00000102824.1	Pdcd5-ps	-0.5277	0.280817	0.999997	26.7471	29.9512	19.5284	27.5962	49.9271	32.4677
ENSMUSG00000104507.1	A430027H14Rik	-0.554156	0.334055	0.999997	13.9085	23.2954	17.231	16.0978	31.3268	31.8433
ENSMUSG00000026605.14	Cenpf	0.160952	0.867067	0.999997	6.41929	5.54653	18.3797	1.14984	15.6634	9.99005
ENSMUSG00000026604.17	Ptpn14	0.546087	0.162425	0.999997	55.6339	69.8862	56.2878	49.4432	27.4109	47.4527
ENSMUSG00000104435.1	Gm37422	0.00821715	0.991524	0.999997	9.62894	5.54653	21.8259	11.4984	14.6844	10.6144
ENSMUSG00000026603.13	Smyd2	-0.0180469	0.904886	0.999997	1873.36	1932.41	2449.1	1930.58	2516.91	1886.87
ENSMUSG00000089872.10	Rps6kc1	0.0719109	0.563447	0.999997	999.27	1072.7	1060.28	1034.86	974.067	972.157
ENSMUSG00000026634.16	Angel2	-0.1666	0.262697	0.999997	543.5	566.855	608.828	679.556	678.421	574.428
ENSMUSG00000037568.12	Vash2	0.194153	0.258319	0.999997	448.281	370.508	359.553	355.301	325.994	349.027
ENSMUSG00000066595.9	Flvcr1	-0.0375904	0.790136	0.999997	1022.81	944.019	879.928	1092.35	864.423	967.162
ENSMUSG00000026632.17	Tatdn3	0.0541791	0.75763	0.999997	293.148	326.136	292.926	282.861	290.752	304.072
ENSMUSG00000062510.12	Nsl1	-0.596385	0.318097	0.999997	16.0482	21.0768	14.9335	42.5441	15.6634	21.2289
ENSMUSG00000091017.1	Fam71a	0.462125	0.583426	0.999997	8.55906	6.65583	76.965	6.89905	10.7686	48.0771
ENSMUSG00000026628.13	Atf3	-0.218647	0.133086	0.999997	5901.47	5752.86	5111.85	7096.82	7402.91	5016.88
ENSMUSG00000073478.6	D730003I15Rik	0.103258	0.810578	0.999997	36.376	42.1536	36.7594	44.8438	33.2847	29.9702
ENSMUSG00000103174.1	Gm37168	-0.0106244	0.965024	0.999997	115.547	149.756	161.971	148.33	140.971	141.109
ENSMUSG00000037499.9	Nenf	-0.179731	0.295449	0.999997	540.29	663.364	684.644	642.761	871.276	625.627
ENSMUSG00000026627.7	Pacc1	-0.102879	0.538394	0.999997	399.066	379.382	321.645	398.995	391.585	391.485
ENSMUSG00000026626.11	Ppp2r5a	-0.442112	0.0243137	0.999997	174.391	201.894	184.946	258.714	247.677	255.995
ENSMUSG00000037461.10	Ints7	0.158275	0.347871	0.999997	755.337	793.153	678.9	599.067	569.756	822.306
ENSMUSG00000026623.16	Lpgat1	0.0724964	0.638593	0.999997	3483.54	3208.11	3011.97	3310.39	2309.37	3605.78
ENSMUSG00000026622.15	Nek2	-0.377925	0.643006	0.999997	8.55906	8.87444	9.18985	13.7981	15.6634	5.6194
ENSMUSG00000055833.14	1700034H15Rik	-0.488734	0.420933	0.999997	11.7687	18.8582	21.8259	33.3454	12.7265	27.4726
ENSMUSG00000037434.7	Slc30a1	0.129607	0.593287	0.999997	179.74	203.003	166.566	162.128	129.223	208.542
ENSMUSG00000103653.1	Gstp-ps	-0.432902	0.396027	0.999997	17.1181	27.7326	29.867	26.4464	46.9902	27.4726
ENSMUSG00000037395.15	Rcor3	0.125992	0.45845	0.999997	1094.49	751	843.169	865.831	691.147	905.973
ENSMUSG00000097316.2	Gm10516	0.0404382	0.858078	0.999997	305.986	260.687	191.838	224.219	296.625	217.908
ENSMUSG00000058248.12	Kcnh1	-0.249284	0.538226	0.999997	60.9833	74.3234	98.7909	148.33	40.1374	90.5349
ENSMUSG00000037375.16	Hhat	-0.20137	0.754978	0.999997	13.9085	18.8582	26.4208	16.0978	10.7686	39.9602
ENSMUSG00000016262.14	Sertad4	0.0174047	0.928296	0.999997	332.733	293.966	319.347	377.148	258.446	300.95
ENSMUSG00000016200.14	Syt14	0.118998	0.452077	0.999997	1029.23	971.751	909.795	957.818	702.895	1017.74
ENSMUSG00000016181.9	Utp25	0.12501	0.495744	0.999997	392.647	328.354	343.471	373.698	279.004	324.677
ENSMUSG00000026638.15	Irf6	-0.0409593	0.732733	0.999997	1977.14	2120.99	2018.32	2080.06	1911.91	2297.09
ENSMUSG00000079144.7	A130010J15Rik	-0.281109	0.190851	0.999997	165.832	239.61	237.787	284.011	230.056	267.234
ENSMUSG00000026639.18	Lamb3	-0.00483603	0.993661	0.999997	23.5374	24.4047	10.3386	19.5473	15.6634	23.102
ENSMUSG00000016194.14	Hsd11b1	-0.223691	0.562619	0.999997	31.0266	59.9025	59.734	52.8927	64.6115	58.0672
ENSMUSG00000009633.3	G0s2	0.0125614	0.979274	0.999997	20.3278	34.3885	47.098	42.5441	27.4109	31.2189
ENSMUSG00000104348.1	Gm37691	0.365614	0.726258	0.999997	6.41929	14.421	8.04112	10.3486	0	11.8632
ENSMUSG00000016179.11	Camk1g	-0.0676159	0.784924	0.999997	112.338	136.445	157.376	126.483	150.76	147.353
ENSMUSG00000026640.12	Plxna2	0.245445	0.221532	0.999997	1225.01	950.675	932.77	1052.1	572.693	997.132
ENSMUSG00000097325.2	Gm16897	0.259669	0.613412	0.999997	37.4459	26.6233	26.4208	25.2965	16.6424	33.092
ENSMUSG00000096929.7	A330023F24Rik	0.029857	0.921944	0.999997	90.94	128.679	135.55	98.8864	87.1276	159.216
ENSMUSG00000016493.13	Cd46	-0.172325	0.546173	0.999997	83.4508	87.6351	75.8163	96.5867	88.1066	93.6567
ENSMUSG00000103443.1	Gm37132	0.441984	0.531529	0.999997	28.8868	21.0768	9.18985	22.9968	5.87377	14.9851
ENSMUSG00000016481.15	Cr1l	-0.0763412	0.602551	0.999997	1000.34	846.4	821.343	1036.01	824.286	954.05
ENSMUSG00000026616.16	Cr2	0.666769	0.298564	0.999997	23.5374	15.5303	26.4208	9.19873	21.5372	10.6144
ENSMUSG00000050530.14	Fam171a1	-0.0320757	0.773669	0.999997	1704.32	1778.22	1754.11	1789.15	1822.83	1743.26
ENSMUSG00000026643.16	Nmt2	-0.0266352	0.815649	0.999997	3497.44	3286.87	3178.54	3628.9	3086.67	3434.08
ENSMUSG00000049950.6	Rpp38	-0.0959359	0.806767	0.999997	47.0748	58.7932	117.171	62.0914	110.623	65.5597
ENSMUSG00000026644.7	Acbd7	0.468766	0.441551	0.999997	34.2362	17.7489	17.231	16.0978	22.5161	11.8632
ENSMUSG00000026645.11	Olah	0.743848	0.221459	0.999997	20.3278	18.8582	28.7183	16.0978	10.7686	13.7363
ENSMUSG00000026650.15	Meig1	0.163164	0.793507	0.999997	21.3976	22.1861	13.7848	10.3486	22.5161	18.107
ENSMUSG00000026648.18	Dclre1c	0.145828	0.561429	0.999997	426.883	302.84	307.86	375.998	186.003	375.251
ENSMUSG00000026646.16	Suv39h2	0.052522	0.86434	0.999997	88.8002	74.3234	89.601	97.7365	64.6115	81.7936
ENSMUSG00000109865.1	Hspa14	0.0430229	0.795541	0.999997	371.249	341.666	342.322	350.702	347.531	327.174
ENSMUSG00000051396.15	Gm45902	0.315788	0.273129	0.999997	201.138	107.603	168.863	126.483	97.8962	157.968
ENSMUSG00000039496.8	Cdnf	0.242646	0.31827	0.999997	155.133	224.08	157.376	163.277	130.202	159.841
ENSMUSG00000026655.15	Fam107b	-0.125268	0.332581	0.999997	1694.69	1417.69	1599.03	1865.04	1555.57	1719.54
ENSMUSG00000026657.17	Frmd4a	0.104905	0.370669	0.999997	5889.7	6761.21	6265.18	6519.6	5365.69	5706.82
ENSMUSG00000039449.14	Prpf18	0.0525291	0.665255	0.999997	1344.84	1432.11	1270.5	1276.32	1266.78	1358.02
ENSMUSG00000048186.14	Bend7	0.14442	0.604273	0.999997	169.041	141.991	129.807	94.287	124.328	177.323
ENSMUSG00000026662.13	Sephs1	-0.0710284	0.630168	0.999997	598.064	533.576	569.771	647.361	553.113	588.164
ENSMUSG00000026664.7	Phyh	-0.0253324	0.830648	0.999997	2095.9	2122.1	2039	1950.13	2334.82	2082.3
ENSMUSG00000026669.14	Mcm10	-0.623298	0.430818	0.999997	7.48917	12.2024	8.04112	17.2476	5.87377	19.3557
ENSMUSG00000026672.11	Optn	-0.0623355	0.606856	0.999997	1176.87	1237.98	1233.74	1293.57	1322.58	1195.68
ENSMUSG00000039145.16	Camk1d	0.0620201	0.806102	0.999997	314.545	280.654	343.471	387.497	171.318	340.286
ENSMUSG00000039128.13	Cdc123	-0.108222	0.444278	0.999997	961.824	951.784	990.206	969.316	1216.85	945.309
ENSMUSG00000025817.12	Nudt5	-0.242127	0.173994	0.999997	355.201	379.382	312.455	474.885	359.279	405.846
ENSMUSG00000056718.2	Gm13199	-0.148693	0.857472	0.999997	10.6988	8.87444	9.18985	10.3486	4.89481	16.2338
ENSMUSG00000025816.15	Sec61a2	-0.0736013	0.56865	0.999997	1058.11	931.816	1007.44	1118.8	1000.5	1036.47
ENSMUSG00000025815.13	Dhtkd1	0.569961	0.108707	0.999997	171.181	65.449	103.386	81.6387	59.7167	87.413
ENSMUSG00000043241.14	Upf2	-0.0169966	0.895545	0.999997	967.173	906.302	929.324	939.42	1011.27	887.242
ENSMUSG00000045319.13	Proser2	0.185936	0.256874	0.999997	497.495	469.236	453.749	384.047	477.733	387.739
ENSMUSG00000039046.15	Usp6nl	0.0204477	0.888408	0.999997	1254.97	1043.86	990.206	1184.34	950.572	1108.9
ENSMUSG00000002107.18	Celf2	0.0666692	0.655106	0.999997	1034.58	823.104	794.922	865.831	774.359	892.237
ENSMUSG00000025782.12	Taf3	-0.0322235	0.831337	0.999997	568.107	485.876	501.996	502.481	557.029	531.346
ENSMUSG00000025781.14	Atp5c1	-0.120038	0.339675	0.999997	2797.74	3163.74	3147.52	2972.34	3758.23	3168.1
ENSMUSG00000037262.7	Kin	-0.237532	0.312373	0.999997	159.412	183.035	175.756	189.724	258.446	164.211
ENSMUSG00000025780.7	Itih5	0.265458	0.185516	0.999997	614.112	565.746	588.15	576.071	326.973	566.935
ENSMUSG00000026778.13	Prkcq	-1.25572	0.153571	0.999997	83.4508	15.5303	34.4619	203.522	50.906	64.9353
ENSMUSG00000082424.4	Gm13292	0.156954	0.81832	0.999997	14.9783	16.6396	11.4873	11.4984	14.6844	12.4876
ENSMUSG00000037197.11	Rbm17	-0.0705882	0.624385	0.999997	975.732	1164.77	992.504	983.114	1254.05	1052.7
ENSMUSG00000023206.16	Il15ra	-0.525402	0.1277	0.999997	47.0748	55.4653	50.5442	80.4889	82.2328	58.6916
ENSMUSG00000058594.15	Fbh1	-0.0199559	0.866611	0.999997	1518.16	1504.22	1688.63	1563.78	1551.65	1658.97
ENSMUSG00000047909.11	Ankrd16	0.269585	0.212645	0.999997	404.415	330.573	445.708	319.656	238.867	417.709
ENSMUSG00000026767.12	Mindy3	-0.0105493	0.942212	0.999997	1774.93	1423.24	1281.98	1648.87	1459.63	1407.97
ENSMUSG00000102630.1	Gm37289	0.571933	0.510018	0.999997	13.9085	8.87444	8.04112	4.59937	7.83169	8.11692
ENSMUSG00000104449.1	Gm37255	0.109508	0.88918	0.999997	33.1663	15.5303	2.29746	21.847	10.7686	14.9851
ENSMUSG00000104406.1	Gm38014	0.986008	0.228799	0.999997	13.9085	14.421	12.636	10.3486	2.93689	7.49254
ENSMUSG00000026730.12	Pter	-0.714521	0.150701	0.999997	34.2362	27.7326	14.9335	28.746	41.1164	55.5697
ENSMUSG00000049630.6	C1ql3	0.160112	0.305459	0.999997	932.937	1054.95	997.099	757.746	828.202	1079.55
ENSMUSG00000102900.1	Gm37811	-0.270582	0.579795	0.999997	17.1181	48.8094	39.0569	29.8959	57.7587	38.7115
ENSMUSG00000026727.10	Rsu1	-0.0377155	0.783061	0.999997	1958.95	1944.61	1726.54	1724.76	2265.32	1790.09
ENSMUSG00000102691.1	Gm37780	-1.68076	0.0836377	0.999997	2.13976	6.65583	3.44619	20.6971	4.89481	13.7363
ENSMUSG00000086358.2	Gm13270	0.658496	0.441345	0.999997	14.9783	15.5303	4.59493	8.04889	8.81066	5.6194
ENSMUSG00000026726.10	Cubn	0.529789	0.187348	0.999997	56.7037	47.7001	57.4366	48.2933	27.4109	36.8383
ENSMUSG00000026723.10	Trdmt1	0.0569612	0.820626	0.999997	142.294	112.04	122.914	114.984	118.454	128.622
ENSMUSG00000026728.9	Vim	-0.229193	0.0421946	0.999997	4079.46	4204.27	3949.34	4647.66	5273.67	4420.6
ENSMUSG00000003418.11	St8sia6	0.076737	0.932286	0.999997	1.06988	17.7489	13.7848	8.04889	10.7686	11.8632
ENSMUSG00000063275.15	Hacd1	-0.509006	0.101877	0.999997	87.7303	72.1048	76.965	82.7886	151.739	102.398
ENSMUSG00000102553.1	D930036K23Rik	-0.821831	0.191211	0.999997	9.62894	19.9675	10.3386	17.2476	25.453	27.4726
ENSMUSG00000026718.17	Stam	-0.0541028	0.683425	0.999997	2467.15	2056.65	1963.18	2464.11	2031.35	2241.52
ENSMUSG00000103901.1	Gm37499	0.286771	0.309496	0.999997	119.827	106.493	95.3447	80.4889	80.2749	101.774
ENSMUSG00000026712.3	Mrc1	-0.291686	0.709143	0.999997	22.4675	7.76514	5.74366	16.0978	7.83169	19.9801
ENSMUSG00000057914.15	Cacnb2	-0.198587	0.541139	0.999997	69.5423	96.5095	52.8416	82.7886	84.1907	84.2911
ENSMUSG00000026707.15	Nsun6	-0.0316951	0.885235	0.999997	155.133	180.817	198.731	167.877	179.15	197.928
ENSMUSG00000017418.14	Arl5b	0.18429	0.339946	0.999997	648.349	522.483	526.119	527.777	364.174	599.403
ENSMUSG00000102258.1	Gm38257	0.8759	0.408557	0.999997	28.8868	17.7489	1.14873	11.4984	0	14.3607
ENSMUSG00000026748.13	Plxdc2	0.0717523	0.731838	0.999997	646.209	628.976	387.122	563.422	411.164	606.271
ENSMUSG00000053702.16	Nebl	0.175876	0.383149	0.999997	2107.67	1647.32	1400.3	1868.49	996.583	1698.93
ENSMUSG00000054057.2	A930004D18Rik	-0.00333641	0.987212	0.999997	195.788	193.019	192.987	206.971	205.582	172.328
ENSMUSG00000054074.9	Skida1	0.347999	0.228648	0.999997	160.482	177.489	101.088	139.131	87.1276	119.256
ENSMUSG00000026743.16	Mllt10	0.320575	0.0396896	0.999997	595.924	540.232	574.366	512.829	412.143	446.43
ENSMUSG00000026740.12	Dnajc1	-0.11966	0.516754	0.999997	273.89	367.18	288.332	338.053	320.121	350.901
ENSMUSG00000051154.11	Commd3	-0.253299	0.11825	0.999997	509.264	663.364	581.258	661.159	799.812	630.622
ENSMUSG00000026739.13	Bmi1	0.017567	0.914379	0.999997	767.105	729.923	553.688	751.996	629.472	646.856
ENSMUSG00000037708.16	Spag6	0.412234	0.196831	0.999997	79.1713	74.3234	104.535	55.1924	66.5694	71.1791
ENSMUSG00000026737.12	Pip4k2a	0.153703	0.216785	0.999997	1724.65	1636.23	1435.91	1491.34	1381.32	1440.44
ENSMUSG00000087674.7	4930447M23Rik	0.8084	0.0675819	0.999997	54.564	44.3722	39.0569	28.746	20.5582	29.3458
ENSMUSG00000023094.14	Msrb2	0.0681208	0.623843	0.999997	993.92	940.691	904.052	806.039	1013.23	887.866
ENSMUSG00000109733.1	Gm33940	0.284989	0.472179	0.999997	44.935	57.6839	42.5031	36.7949	38.1795	43.7065
ENSMUSG00000043415.5	Otud1	0.0532921	0.84637	0.999997	117.687	96.5095	143.591	127.632	124.328	94.2811
ENSMUSG00000036617.17	Etl4	0.214151	0.0866892	0.999997	3304.87	2877.54	2809.8	2667.63	2296.64	2785.98
ENSMUSG00000036591.16	Arhgap21	0.299484	0.0507712	0.999997	4889.36	4389.52	4096.38	4288.91	2746.97	3833.06
ENSMUSG00000075514.4	Gm13375	0.0467396	0.864105	0.999997	85.5906	118.696	125.212	106.935	107.686	104.271
ENSMUSG00000048550.17	Thnsl1	0.133627	0.413866	0.999997	545.64	512.499	513.483	416.243	457.175	555.072
ENSMUSG00000045967.11	Gpr158	0.116736	0.420308	0.999997	2149.39	2037.79	2175.7	2290.48	1556.55	2022.36
ENSMUSG00000083863.1	Gm13341	-0.764929	0.248735	0.999997	14.9783	14.421	6.89239	26.4464	21.5372	14.3607
ENSMUSG00000083563.1	Gm13340	-0.27497	0.320977	0.999997	120.897	90.963	80.4112	108.085	124.328	121.129
ENSMUSG00000026784.14	Pdss1	-0.0262493	0.924019	0.999997	93.0797	122.024	118.319	128.782	90.0645	120.505
ENSMUSG00000058835.14	Abi1	0.0481379	0.720225	0.999997	2215.73	2069.96	1724.25	2053.62	1737.66	2021.74
ENSMUSG00000026781.17	Acbd5	0.0171002	0.887618	0.999997	2598.74	2281.84	2221.65	2428.47	2147.84	2441.94
ENSMUSG00000026779.6	Mastl	0.130437	0.717987	0.999997	62.0532	79.87	48.2467	70.1403	47.9691	56.194
ENSMUSG00000026775.9	Yme1l1	-0.122603	0.348374	0.999997	3263.14	2663.44	2458.28	3196.56	2861.51	3071.94
ENSMUSG00000026771.14	Spopl	0.0865352	0.65362	0.999997	723.24	631.195	510.037	645.061	433.68	676.202
ENSMUSG00000026986.14	Hnmt	-0.180832	0.459626	0.999997	186.159	169.724	136.699	150.629	232.993	174.826
ENSMUSG00000026979.16	Psd4	0.236953	0.377872	0.999997	148.714	179.707	174.607	177.076	93.0014	156.719
ENSMUSG00000026976.15	Pax8	0.296032	0.509352	0.999997	35.3061	38.8257	34.4619	25.2965	32.3057	30.5945
ENSMUSG00000004113.18	Cacna1b	0.0580092	0.685797	0.999997	7380.05	7750.72	6998.07	8013.25	5441.07	7801.61
ENSMUSG00000036893.17	Ehmt1	0.0917082	0.546449	0.999997	572.387	555.762	536.458	540.425	461.091	559.443
ENSMUSG00000026972.15	Arrdc1	-0.257396	0.185471	0.999997	370.179	342.775	441.113	462.236	558.987	360.891
ENSMUSG00000026974.11	Zmynd19	0.0395948	0.833602	0.999997	272.82	380.492	329.686	349.552	306.415	301.575
ENSMUSG00000026975.10	Dph7	-0.253048	0.293925	0.999997	197.928	166.396	164.269	165.577	274.109	190.435
ENSMUSG00000036850.4	Mrpl41	-0.21904	0.227549	0.999997	497.495	591.26	603.084	576.071	836.033	558.194
ENSMUSG00000036833.16	Pnpla7	-0.0963244	0.67859	0.999997	148.714	133.117	157.376	136.831	167.402	164.211
ENSMUSG00000006476.19	Nsmf	-0.128334	0.340556	0.999997	847.347	877.46	802.963	887.678	1011.27	865.388
ENSMUSG00000078202.3	Nrarp	-0.012343	0.957058	0.999997	141.224	144.21	175.756	148.33	159.571	156.719
ENSMUSG00000013465.19	Nelfb	-0.0222147	0.863066	0.999997	1064.53	1066.04	1175.15	1052.1	1090.56	1210.67
ENSMUSG00000036752.4	Tubb4b	-0.09934	0.424195	0.999997	6068.37	6498.31	6816.57	6247.09	8036.3	6481.67
ENSMUSG00000044628.5	Rnf208	0.10213	0.549991	0.999997	569.177	646.725	683.495	484.083	711.705	572.555
ENSMUSG00000006471.18	Ndor1	-0.00289317	0.99149	0.999997	160.482	127.57	122.914	182.825	118.454	113.012
ENSMUSG00000078201.5	Tmem203	0.241352	0.57078	0.999997	31.0266	90.963	57.4366	39.0946	57.7587	54.3209
ENSMUSG00000048707.9	Tprn	0.133309	0.580281	0.999997	181.88	151.975	159.674	132.232	133.139	182.318
ENSMUSG00000026966.6	Ssna1	-0.179397	0.424126	0.999997	245.003	295.075	236.639	221.919	383.753	273.478
ENSMUSG00000026965.12	Anapc2	-0.0617502	0.618114	0.999997	2402.96	2741.09	2762.7	2541.15	3074.92	2636.13
ENSMUSG00000026959.13	Grin1	-0.0562134	0.64393	0.999997	2380.49	2706.7	2982.11	2844.71	2880.11	2666.1
ENSMUSG00000085830.1	Grin1os	-0.0794833	0.877528	0.999997	14.9783	33.2792	36.7594	34.4952	31.3268	24.3508
ENSMUSG00000036646.13	Man1b1	0.0291147	0.793453	0.999997	1978.21	2042.23	2064.27	1971.98	2077.36	1914.97
ENSMUSG00000026958.13	Dpp7	-0.105509	0.577553	0.999997	340.222	417.099	419.287	494.432	440.533	334.667
ENSMUSG00000026956.15	Uap1l1	-0.0930174	0.747282	0.999997	125.176	139.772	168.863	104.636	220.266	137.363
ENSMUSG00000015085.8	Entpd2	-0.048788	0.87492	0.999997	94.1496	90.963	62.0315	95.4368	87.1276	74.301
ENSMUSG00000015094.16	Npdc1	-0.114588	0.396199	0.999997	3057.72	3520.93	3697.77	3613.95	4303.52	3211.18
ENSMUSG00000026944.18	Abca2	0.153225	0.172184	0.999997	3531.68	3597.48	3499.04	3208.06	2906.54	3439.7
ENSMUSG00000047617.11	Paxx	-0.254143	0.234734	0.999997	247.143	237.391	306.711	265.613	400.395	277.848
ENSMUSG00000015090.13	Ptgds	-1.08402	0.189102	0.999997	9.62894	4.43722	5.74366	16.0978	17.6213	8.7413
ENSMUSG00000015083.11	C8g	-0.24644	0.792314	0.999997	6.41929	4.43722	11.4873	3.44952	10.7686	11.8632
ENSMUSG00000015095.12	Fbxw5	0.0661354	0.65271	0.999997	878.373	1030.54	1109.67	949.769	1076.86	858.52
ENSMUSG00000026942.13	Traf2	0.00327256	0.988883	0.999997	149.783	136.445	187.243	156.378	170.339	146.105
ENSMUSG00000015092.9	Edf1	-0.23553	0.142032	0.999997	1332	1631.79	1680.59	1652.32	2273.15	1544.09
ENSMUSG00000026941.16	Mamdc4	-0.0567235	0.932372	0.999997	21.3976	21.0768	8.04112	10.3486	18.6003	23.102
ENSMUSG00000036504.6	Phpt1	-0.804267	0.13636	0.999997	13.9085	27.7326	16.0822	40.2445	38.1795	23.102
ENSMUSG00000029419.8	Ajm1	-0.0298835	0.872607	0.999997	329.524	444.831	518.078	467.985	427.806	423.953
ENSMUSG00000015087.14	Rabl6	-0.0326479	0.772726	0.999997	2160.09	2419.39	2450.24	2448.01	2410.2	2333.3
ENSMUSG00000026939.12	Tmem141	-0.27832	0.269391	0.999997	155.133	185.254	143.591	179.375	257.467	151.724
ENSMUSG00000049086.8	Bmyc	0.0558907	0.774248	0.999997	305.986	418.208	372.189	317.356	423.89	314.062
ENSMUSG00000058740.14	Kcnt1	0.130064	0.33982	0.999997	1931.14	1714.99	1754.11	1693.72	1390.13	1848.16
ENSMUSG00000026933.17	Camsap1	0.100617	0.413728	0.999997	2524.92	2532.54	2450.24	2407.77	2030.37	2561.2
ENSMUSG00000036352.16	Ubac1	-0.20124	0.129086	0.999997	1420.8	1436.55	1553.08	1512.04	1940.3	1617.76
ENSMUSG00000026932.14	Nacc2	-0.104534	0.350486	0.999997	10045.1	10998.8	11948	12384.9	10951.6	12133.5
ENSMUSG00000087515.1	Gm13554	0.603192	0.527655	0.999997	8.55906	18.8582	4.59493	3.44952	3.91585	13.1119
ENSMUSG00000087679.2	Tmem250-ps	-0.131668	0.339737	0.999997	1399.41	1637.33	1601.33	1589.08	1965.76	1527.85
ENSMUSG00000036327.18	Qsox2	0.0847185	0.637215	0.999997	337.013	418.208	354.958	382.897	302.499	361.515
ENSMUSG00000026930.15	Gpsm1	-0.0327179	0.82914	0.999997	568.107	545.778	647.884	572.621	661.778	568.184
ENSMUSG00000075467.4	Dnlz	-0.29971	0.0498948	0.999997	439.722	496.969	519.227	573.771	649.052	569.433
ENSMUSG00000086779.1	Gm13562	0.698555	0.421262	0.999997	17.1181	8.87444	8.04112	11.4984	4.89481	4.99503
ENSMUSG00000036281.13	Snapc4	-0.0191993	0.917482	0.999997	386.227	453.706	451.451	539.276	411.164	362.139
ENSMUSG00000085767.1	Gm13563	0.258034	0.66566	0.999997	29.9567	23.2954	32.1645	6.89905	26.432	36.8383
ENSMUSG00000026927.17	Entr1	-0.0590057	0.625666	0.999997	1312.75	1282.36	1176.3	1265.98	1328.45	1333.67
ENSMUSG00000026926.14	Pmpca	-0.186051	0.120852	0.999997	1456.11	1387.74	1303.81	1622.43	1484.11	1612.14
ENSMUSG00000026925.16	Inpp5e	0.0452639	0.751915	0.999997	608.763	717.72	707.618	657.709	628.494	683.694
ENSMUSG00000026924.17	Sec16a	0.14081	0.334934	0.999997	1717.16	1556.36	1790.87	1635.07	1231.53	1724.53
ENSMUSG00000086714.1	0610009E02Rik	0.929099	0.137839	0.999997	19.2579	24.4047	24.1234	8.04889	12.7265	14.3607
ENSMUSG00000026923.15	Notch1	0.273841	0.281715	0.999997	589.505	569.074	448.005	666.908	257.467	407.095
ENSMUSG00000026921.20	Egfl7	0.0376834	0.867081	0.999997	237.514	222.97	250.423	197.773	303.478	192.309
ENSMUSG00000026922.13	Agpat2	-0.48385	0.0623039	0.999997	102.709	128.679	127.509	129.932	207.54	163.587
ENSMUSG00000036186.5	Dipk1b	-0.060668	0.78646	0.999997	228.955	214.096	212.515	170.177	281.941	230.396
ENSMUSG00000077192.3	Snora17	0.0125739	0.988655	0.999997	7.48917	9.98375	14.9335	3.44952	5.87377	21.8532
ENSMUSG00000036160.13	Surf6	-0.0611204	0.729322	0.999997	292.078	305.059	351.512	326.555	353.405	310.316
ENSMUSG00000015776.12	Med22	-0.0147395	0.91916	0.999997	565.968	549.106	567.473	523.178	573.672	600.652
ENSMUSG00000062647.16	Rpl7a	0.073561	0.650231	0.999997	542.43	547.997	668.562	635.862	532.555	505.746
ENSMUSG00000015790.16	Surf1	-0.0565582	0.726963	0.999997	1013.18	1074.92	1236.03	1050.96	1431.24	976.528
ENSMUSG00000014873.15	Surf2	-0.242801	0.192364	0.999997	324.174	364.961	439.964	417.392	526.681	392.734
ENSMUSG00000014867.9	Surf4	-0.027023	0.818052	0.999997	1841.27	1945.72	1864.39	1821.35	2091.06	1846.29
ENSMUSG00000052406.14	Rexo4	-0.103528	0.522318	0.999997	518.893	694.425	696.131	699.104	727.369	626.251
ENSMUSG00000015488.14	Cacfd1	0.0500732	0.728365	0.999997	1028.16	967.314	1086.7	960.118	1150.28	869.135
ENSMUSG00000036067.12	Slc2a6	-0.277302	0.170266	0.999997	298.497	403.787	365.297	342.653	541.366	408.968
ENSMUSG00000000889.8	Dbh	0.44245	0.748778	0.999997	3.20965	0	25.2721	2.29968	0	18.107
ENSMUSG00000009614.16	Sardh	0.332363	0.428525	0.999997	36.376	57.6839	59.734	32.1956	34.2637	54.3209
ENSMUSG00000009621.18	Vav2	0.250921	0.17529	0.999997	322.035	357.196	407.8	332.304	260.404	320.306
ENSMUSG00000109946.1	Brd3os	0.00132604	0.99533	0.999997	158.343	198.566	179.202	159.828	210.477	165.46
ENSMUSG00000026918.16	Brd3	0.0300846	0.835362	0.999997	833.438	798.7	708.767	804.889	677.442	809.819
ENSMUSG00000026917.15	Wdr5	-0.116184	0.47364	0.999997	410.835	450.378	466.385	433.49	540.387	464.537
ENSMUSG00000080538.1	Gm25541	-0.0702542	0.922776	0.999997	6.41929	21.0768	57.4366	20.6971	9.78962	57.4428
ENSMUSG00000085929.1	Gm13421	0.41031	0.580723	0.999997	9.62894	15.5303	16.0822	8.04889	8.81066	13.7363
ENSMUSG00000015846.15	Rxra	0.0757767	0.689896	0.999997	384.088	403.787	498.549	450.738	319.142	449.552
ENSMUSG00000026837.16	Col5a1	0.169954	0.681827	0.999997	43.8652	58.7932	58.5853	56.3422	26.432	59.9403
ENSMUSG00000026833.18	Olfm1	-0.15203	0.207797	0.999997	6561.59	7587.65	7357.62	7364.73	9038.75	7493.79
ENSMUSG00000035829.13	Ppp1r26	0.428458	0.0772862	0.999997	234.304	188.582	304.414	159.828	155.655	222.279
ENSMUSG00000035772.11	Mrps2	-0.207917	0.216672	0.999997	337.013	339.447	340.024	430.041	394.522	352.149
ENSMUSG00000026821.16	Ralgds	-0.159747	0.162287	0.999997	2256.38	2380.57	2507.68	2613.59	2850.74	2518.12
ENSMUSG00000026816.14	Gtf3c5	-0.118502	0.478398	0.999997	433.302	615.664	590.448	565.722	610.872	601.901
ENSMUSG00000026812.16	Tsc1	0.170908	0.283328	0.999997	1598.4	1560.79	1549.64	1641.97	1040.64	1500.38
ENSMUSG00000026807.8	Ak8	-0.304611	0.53037	0.999997	20.3278	28.8419	26.4208	31.0457	30.3478	31.8433
ENSMUSG00000035666.14	Gtf3c4	0.102763	0.528517	0.999997	876.233	774.295	753.568	820.987	588.356	828.55
ENSMUSG00000026806.15	Ddx31	-0.108999	0.557747	0.999997	269.61	310.605	322.793	285.161	317.184	368.383
ENSMUSG00000083773.4	Gm13394	-0.150867	0.822218	0.999997	9.62894	14.421	17.231	13.7981	17.6213	14.3607
ENSMUSG00000026803.17	Ttf1	0.226929	0.279222	0.999997	237.514	197.456	199.879	180.525	168.381	192.933
ENSMUSG00000043535.13	Setx	0.110125	0.786437	0.999997	2323.78	2001.19	1832.23	2335.33	977.004	2391.99
ENSMUSG00000035513.19	Ntng2	0.0947843	0.650706	0.999997	205.417	190.8	228.598	208.121	205.582	172.953
ENSMUSG00000079499.9	6530402F18Rik	0.399676	0.178258	0.999997	139.085	136.445	170.012	154.079	69.5063	114.886
ENSMUSG00000026799.15	Med27	0.138893	0.532709	0.999997	231.095	281.764	310.157	195.473	317.184	234.142
ENSMUSG00000039844.20	Rapgef1	0.209453	0.0893246	0.999997	1823.08	1859.2	2009.13	1628.18	1494.87	1795.71
ENSMUSG00000039826.13	Trub2	-0.0789888	0.620876	0.999997	375.529	408.224	437.667	412.793	424.869	450.801
ENSMUSG00000026798.10	Coq4	-0.189052	0.44901	0.999997	134.805	158.631	180.351	152.929	232.014	155.47
ENSMUSG00000059316.2	Slc27a4	0.0246474	0.829975	0.999997	2031.71	2022.26	1994.2	1874.24	2140.99	1930.58
ENSMUSG00000069020.9	Urm1	-0.148741	0.371521	0.999997	645.139	743.234	798.368	788.791	971.13	666.836
ENSMUSG00000039787.13	Cercam	0.0126102	0.974594	0.999997	32.0965	75.4328	65.4777	58.6419	47.9691	64.311
ENSMUSG00000026790.19	Odf2	0.0475134	0.711684	0.999997	1447.55	1299	1333.68	1387.86	1174.75	1384.87
ENSMUSG00000019715.14	Gle1	-0.167597	0.26733	0.999997	733.939	854.165	987.909	880.779	1062.17	949.055
ENSMUSG00000057738.14	Sptan1	0.132803	0.287007	0.999997	36045.4	36060.2	38278	36608.7	27672.3	36393.8
ENSMUSG00000039715.8	Wdr34	0.0540991	0.834614	0.999997	185.09	146.428	248.126	143.73	233.972	179.821
ENSMUSG00000054766.13	Set	-0.204834	0.100857	0.999997	936.147	982.844	916.688	1091.2	1132.66	1045.83
ENSMUSG00000015335.16	Zdhhc12	-0.460297	0.087547	0.999997	113.407	143.1	129.807	173.626	232.993	126.749
ENSMUSG00000039686.14	Zer1	0.0708071	0.545022	0.999997	1784.56	1791.53	1808.1	1586.78	1702.41	1833.17
ENSMUSG00000039678.12	Tbc1d13	0.0191935	0.881777	0.999997	1212.18	1301.21	1355.5	1192.39	1212.93	1407.97
ENSMUSG00000015337.5	Endog	-0.0641962	0.839291	0.999997	63.123	89.8537	78.1137	81.6387	93.9803	66.8085
ENSMUSG00000039660.16	Spout1	-0.133133	0.432811	0.999997	393.717	472.564	477.872	432.34	563.882	477.025
ENSMUSG00000039648.14	Kyat1	-0.048335	0.857367	0.999997	111.268	133.117	129.807	111.535	108.665	164.211
ENSMUSG00000007476.18	Lrrc8a	-0.113165	0.507901	0.999997	690.074	651.162	728.296	603.667	932.951	701.177
ENSMUSG00000075419.4	Dolk	-0.200739	0.269052	0.999997	265.331	268.452	255.018	292.06	333.826	281.595
ENSMUSG00000052533.14	Nup188	0.112423	0.525433	0.999997	305.986	316.152	329.686	263.314	314.247	301.575
ENSMUSG00000026860.16	Sh3glb2	-0.0239468	0.863861	0.999997	2251.03	2390.55	2812.09	2358.32	2953.53	2267.74
ENSMUSG00000026858.18	Miga2	-0.0584989	0.710208	0.999997	487.866	555.762	564.027	504.78	537.45	628.125
ENSMUSG00000026856.14	Dolpp1	-0.0492221	0.794418	0.999997	380.878	455.924	497.401	397.845	572.693	410.217
ENSMUSG00000026853.15	Crat	-0.24944	0.0664504	0.999997	856.976	797.59	836.276	907.225	1098.4	955.299
ENSMUSG00000039515.11	Ptpa	-0.00242483	0.984774	0.999997	3271.7	3597.48	3887.31	3216.11	4076.4	3480.91
ENSMUSG00000026857.9	Ntmt1	-0.547594	0.0388023	0.999997	90.94	141.991	155.079	166.727	231.035	169.207
ENSMUSG00000039483.10	Asb6	-0.0332688	0.842517	0.999997	365.9	359.415	443.41	387.497	416.059	392.11
ENSMUSG00000039476.13	Prrx2	-0.710384	0.306369	0.999997	7.48917	18.8582	10.3386	10.3486	25.453	23.7264
ENSMUSG00000050737.13	Ptges	0.235387	0.617346	0.999997	55.6339	38.8257	21.8259	35.6451	32.3057	31.2189
ENSMUSG00000026848.14	Tor1b	-0.0288524	0.840394	0.999997	635.51	660.037	619.166	587.569	696.042	668.085
ENSMUSG00000026849.18	Tor1a	-0.087839	0.659015	0.999997	317.755	402.678	527.268	418.542	403.332	501.376
ENSMUSG00000026851.9	BC005624	-0.0637043	0.652207	0.999997	1083.79	1168.1	1291.17	1132.59	1424.39	1146.36
ENSMUSG00000026854.16	Usp20	0.195706	0.066927	0.999997	3792.73	3996.83	4236.52	3387.43	3560.48	3550.84
ENSMUSG00000075415.13	Fnbp1	0.116213	0.297935	0.999997	5246.7	5377.91	5249.7	5239.83	4371.06	5034.99
ENSMUSG00000087269.1	D330023K18Rik	0.0668175	0.929769	0.999997	16.0482	21.0768	8.04112	9.19873	6.85273	26.2239
ENSMUSG00000000194.13	Gpr107	0.13131	0.274154	0.999997	1475.37	1360.01	1463.48	1246.43	1301.04	1374.88
ENSMUSG00000062661.6	Ncs1	0.0346882	0.759431	0.999997	2218.94	2430.49	2406.59	2369.82	2155.67	2362.02
ENSMUSG00000055632.18	Hmcn2	-0.657531	0.224939	0.999997	26.7471	12.2024	28.7183	50.593	21.5372	34.9652
ENSMUSG00000076441.9	Ass1	0.0642872	0.612325	0.999997	6236.34	6876.58	7379.45	5843.49	7543.88	6211.32
ENSMUSG00000026843.15	Fubp3	0.107794	0.551031	0.999997	707.192	583.495	524.97	639.312	441.512	604.398
ENSMUSG00000085224.2	Gm13425	-0.610712	0.66086	0.999997	35.3061	77.6514	8.04112	163.277	8.81066	13.1119
ENSMUSG00000079466.2	Prdm12	-1.03159	0.37195	0.999997	38.5158	87.6351	10.3386	200.072	62.6536	16.8582
ENSMUSG00000039356.15	Exosc2	-0.155181	0.410708	0.999997	272.82	267.343	303.265	265.613	356.342	315.935
ENSMUSG00000026842.16	Abl1	0.224997	0.138495	0.999997	779.944	846.4	931.621	704.853	641.22	838.54
ENSMUSG00000026841.7	Fibcd1	-0.487606	0.520624	0.999997	6.41929	8.87444	19.5284	27.5962	11.7475	9.99005
ENSMUSG00000001864.13	Aif1l	0.262279	0.331877	0.999997	103.779	126.461	121.766	108.085	82.2328	103.022
ENSMUSG00000001855.15	Nup214	0.0748898	0.607892	0.999997	1217.53	1332.28	1332.53	1315.42	996.583	1371.76
ENSMUSG00000051373.5	Plpp7	0.0783322	0.737532	0.999997	227.885	158.631	233.192	166.727	232.014	187.938
ENSMUSG00000039262.16	Prrc2b	0.232671	0.119273	0.999997	12042.6	12384.3	12965.7	11520.3	7876.73	12423.3
ENSMUSG00000039254.16	Pomt1	0.121663	0.496332	0.999997	326.314	288.419	320.496	295.509	303.478	262.239
ENSMUSG00000002550.16	Uck1	0.0853884	0.628446	0.999997	318.825	338.338	387.122	311.607	361.237	311.565
ENSMUSG00000044627.11	Swi5	-0.104245	0.511804	0.999997	1756.75	1943.5	2078.05	1789.15	2641.24	1781.98
ENSMUSG00000002546.17	Golga2	0.0475504	0.669455	0.999997	2596.6	2600.21	2912.03	2542.3	2670.61	2631.75
ENSMUSG00000026825.17	Dnm1	0.148106	0.158672	0.999997	9095.07	9422.44	9848.07	8682.45	7924.7	8988.55
ENSMUSG00000039205.16	Ciz1	-0.00409943	0.97604	0.999997	813.11	815.339	737.485	787.641	847.781	739.264
ENSMUSG00000039195.4	1110008P14Rik	-0.278016	0.175183	0.999997	397.996	607.899	649.033	584.119	845.823	576.926
ENSMUSG00000026820.5	Ptges2	-0.269611	0.17886	0.999997	254.632	343.885	313.604	309.307	446.407	343.408
ENSMUSG00000026819.15	Slc25a25	0.0102145	0.932798	0.999997	1873.36	2024.48	2266.45	2084.66	2094.98	1942.44
ENSMUSG00000039164.2	Naif1	-0.0874632	0.760444	0.999997	74.8917	114.258	109.129	112.684	112.581	92.408
ENSMUSG00000039157.12	Fam102a	-0.101603	0.448832	0.999997	996.06	1239.09	1161.37	1139.49	1222.72	1279.35
ENSMUSG00000026810.12	Dpm2	-0.224189	0.250356	0.999997	351.991	394.913	377.933	382.897	565.84	366.51
ENSMUSG00000046854.16	Pip5kl1	-0.0630227	0.884968	0.999997	44.935	26.6233	42.5031	40.2445	46.9902	32.4677
ENSMUSG00000079442.12	St6galnac4	-0.290705	0.194942	0.999997	157.273	164.177	212.515	220.77	186.003	244.756
ENSMUSG00000026811.18	St6galnac6	-0.0917663	0.531244	0.999997	683.655	865.258	885.672	870.43	903.582	821.057
ENSMUSG00000026817.14	Ak1	-0.0784924	0.545797	0.999997	2152.6	2380.57	2631.74	2324.98	2843.88	2396.36
ENSMUSG00000009566.12	Fpgs	-0.241617	0.268296	0.999997	220.396	241.829	221.705	349.552	238.867	223.527
ENSMUSG00000009555.16	Cdk9	-0.121956	0.415967	0.999997	844.137	959.549	1022.37	929.072	1203.14	943.436
ENSMUSG00000059013.12	Sh2d3c	-0.0288259	0.860151	0.999997	406.555	482.548	491.657	487.533	502.207	420.831
ENSMUSG00000009551.2	6330409D20Rik	0.513189	0.190494	0.999997	58.8435	52.1373	64.329	27.5962	44.0533	49.9503
ENSMUSG00000039021.15	Ttc16	-0.761719	0.331366	0.999997	10.6988	3.32792	12.636	19.5473	10.7686	14.9851
ENSMUSG00000009563.16	Tor2a	-0.287115	0.393551	0.999997	73.8219	61.0118	71.2213	57.4921	109.644	83.6667
ENSMUSG00000053746.8	Ptrh1	0.139145	0.61824	0.999997	90.94	125.351	129.807	93.1372	124.328	96.7786
ENSMUSG00000038987.8	Cfap157	1.03111	0.191288	0.999997	18.188	13.3117	11.4873	5.74921	9.78962	5.6194
ENSMUSG00000026797.16	Stxbp1	0.138384	0.159738	0.999997	16175.5	17048.9	17147.1	15509.1	14633.5	15620.7
ENSMUSG00000026796.16	Fam129b	-0.0526077	0.694882	0.999997	2132.27	2717.8	2708.71	2526.2	2892.83	2421.34
ENSMUSG00000026792.16	Lrsam1	0.0619653	0.586027	0.999997	2310.95	2607.98	2671.95	2368.67	2461.11	2440.69
ENSMUSG00000038900.17	Rpl12	-0.410535	0.319033	0.999997	53.4941	43.2629	45.9493	33.3454	90.0645	65.5597
ENSMUSG00000026791.14	Slc2a8	-0.213297	0.381187	0.999997	140.155	140.882	214.813	218.47	183.066	174.202
ENSMUSG00000038860.15	Garnl3	0.0807983	0.453168	0.999997	3062	2830.95	2972.92	2890.7	2799.83	2694.82
ENSMUSG00000104277.1	Gm38299	0.622689	0.0953732	0.999997	110.198	57.6839	66.6264	40.2445	62.6536	49.3259
ENSMUSG00000038831.16	Ralgps1	0.252583	0.0893089	0.999997	1308.47	1113.74	1124.61	1111.9	824.286	1041.46
ENSMUSG00000004105.8	Angptl2	-1.14426	0.0679692	0.999997	12.8386	25.514	18.3797	70.1403	46.0112	10.6144
ENSMUSG00000068966.10	Zbtb34	0.118426	0.640783	0.999997	145.504	128.679	121.766	117.284	105.728	140.485
ENSMUSG00000026788.13	Zbtb43	0.14781	0.509567	0.999997	329.524	261.796	211.367	240.317	198.729	284.092
ENSMUSG00000052951.5	C130021I20Rik	0.871618	0.274874	0.999997	5.34941	11.0931	39.0569	11.4984	8.81066	9.99005
ENSMUSG00000038740.9	Mvb12b	0.12329	0.312411	0.999997	2380.49	2554.73	2581.2	2168.6	2140.01	2586.8
ENSMUSG00000038718.15	Pbx3	0.0667794	0.748398	0.999997	262.121	269.561	321.645	334.604	219.287	262.239
ENSMUSG00000038696.14	Mapkap1	-0.00447278	0.970081	0.999997	1234.64	1252.41	1161.37	1215.38	1233.49	1211.29
ENSMUSG00000026867.18	Gapvd1	0.00975212	0.943299	0.999997	2431.84	2272.97	2095.29	2456.06	1860.03	2437.57
ENSMUSG00000026864.13	Hspa5	-0.180788	0.113931	0.999997	9556.19	10459.6	11066.9	10524.5	12428.9	12274.7
ENSMUSG00000070953.13	Rabepk	-0.0658231	0.735725	0.999997	361.62	391.585	380.23	357.601	507.102	323.428
ENSMUSG00000035949.15	Fbxw2	-0.0672247	0.596052	0.999997	1085.93	1230.22	1103.93	1147.54	1272.65	1163.22
ENSMUSG00000026869.12	Psmd5	-0.0388645	0.75796	0.999997	1198.27	1098.21	1106.23	1249.88	1153.22	1095.78
ENSMUSG00000026873.9	Phf19	0.423118	0.589274	0.999997	6.41929	21.0768	16.0822	9.19873	5.87377	16.8582
ENSMUSG00000026875.14	Traf1	-0.0125013	0.977421	0.999997	35.3061	29.9512	41.3543	28.746	36.2216	41.8333
ENSMUSG00000057110.15	Cntrl	0.210686	0.306711	0.999997	396.926	361.633	415.841	424.292	243.761	347.779
ENSMUSG00000026878.17	Rab14	-0.0568594	0.614916	0.999997	5203.91	4624.69	4319.23	5035.16	4723.49	4958.81
ENSMUSG00000026879.14	Gsn	-0.132706	0.278946	0.999997	2764.58	3140.44	3206.11	3145.97	3722.99	3120.64
ENSMUSG00000106961.1	Gm43128	0.553921	0.572922	0.999997	19.2579	6.65583	2.29746	6.89905	6.85273	5.6194
ENSMUSG00000026880.11	Stom	-0.00459614	0.969716	0.999997	1193.99	1304.54	1349.76	1290.12	1306.91	1263.74
ENSMUSG00000075391.6	Glo1-ps	0.0638068	0.834678	0.999997	69.5423	93.1816	86.1548	68.9905	90.0645	78.6717
ENSMUSG00000035778.17	Ggta1	-0.208406	0.186658	0.999997	370.179	376.054	394.015	448.438	413.122	455.172
ENSMUSG00000086555.2	Gm13446	0.402675	0.485804	0.999997	20.3278	36.6071	17.231	22.9968	18.6003	14.9851
ENSMUSG00000026883.17	Dab2ip	0.149838	0.226658	0.999997	2000.68	2117.66	2183.74	1973.13	1667.17	2037.97
ENSMUSG00000026885.13	Ttll11	0.0847286	0.678422	0.999997	344.502	360.524	565.176	364.5	396.48	434.567
ENSMUSG00000026895.7	Ndufa8	-0.157854	0.353411	0.999997	1000.34	1237.98	1447.4	1196.98	1686.75	1228.15
ENSMUSG00000026894.4	Morn5	-0.32963	0.64781	0.999997	8.55906	14.421	13.7848	9.19873	24.474	12.4876
ENSMUSG00000026890.19	Lhx6	-0.0853022	0.902243	0.999997	11.7687	19.9675	11.4873	8.04889	18.6003	18.7313
ENSMUSG00000026889.12	Rbm18	-0.0286933	0.813155	0.999997	1223.95	1179.19	1102.78	1185.49	1178.67	1211.92
ENSMUSG00000026887.9	Mrrf	-0.0162948	0.919009	0.999997	553.129	617.883	576.663	508.23	689.189	569.433
ENSMUSG00000009030.14	Pdcl	0.102202	0.432017	0.999997	951.125	967.314	929.324	818.687	887.918	943.436
ENSMUSG00000075376.10	Rc3h2	0.0456633	0.767479	0.999997	2380.49	1926.86	1649.58	2091.56	1628.99	2051.08
ENSMUSG00000066798.3	Zbtb6	-0.174523	0.451387	0.999997	163.692	186.363	153.93	232.268	159.571	178.572
ENSMUSG00000050714.9	Zbtb26	0.338871	0.219418	0.999997	200.068	135.335	180.351	118.434	103.77	182.943
ENSMUSG00000035437.15	Rabgap1	0.0836969	0.49803	0.999997	2911.15	2843.15	2737.43	2840.11	2299.58	2872.14
ENSMUSG00000026915.16	Strbp	-0.00637392	0.964371	0.999997	1413.31	1165.88	1074.06	1191.24	1141.47	1334.92
ENSMUSG00000035392.17	Dennd1a	0.0174115	0.898226	0.999997	854.836	742.125	840.871	835.935	815.475	759.244
ENSMUSG00000026749.11	Nek6	0.0651059	0.762673	0.999997	271.75	200.784	199.879	240.317	193.834	209.791
ENSMUSG00000026750.6	Psmb7	-0.0982222	0.456508	0.999997	2320.57	2397.21	2554.78	2485.96	3028.91	2272.74
ENSMUSG00000063972.13	Nr6a1	0.360953	0.0898501	0.999997	311.336	232.954	258.465	242.617	174.255	209.167
ENSMUSG00000046618.7	Olfml2a	0.345832	0.0694404	0.999997	487.866	547.997	465.236	395.545	300.541	482.02
ENSMUSG00000062997.6	Rpl35	-0.237834	0.271003	0.999997	322.035	338.338	415.841	400.145	558.987	312.189
ENSMUSG00000026755.14	Arpc5l	-0.217823	0.168356	0.999997	832.368	849.728	930.472	892.277	1247.2	899.729
ENSMUSG00000026754.16	Golga1	-0.000792126	0.99566	0.999997	1258.18	1050.51	916.688	1073.95	1022.04	1130.75
ENSMUSG00000035236.17	Scai	0.294223	0.196405	0.999997	1159.75	775.404	742.08	845.133	449.343	887.866
ENSMUSG00000026753.5	Ppp6c	-0.132024	0.335654	0.999997	1718.23	1537.5	1255.56	1674.17	1626.06	1644.61
ENSMUSG00000082536.1	Gm13456	-0.254214	0.256617	0.999997	154.063	144.21	138.996	157.528	176.213	186.689
ENSMUSG00000049252.17	Lrp1b	0.0928117	0.817849	0.999997	1619.8	1511.98	1387.67	1778.8	720.516	1738.27
ENSMUSG00000081999.3	Gm13461	-0.484464	0.411421	0.999997	20.3278	17.7489	11.4873	19.5473	29.3689	20.6045
ENSMUSG00000080994.2	Gm13464	-1.13877	0.238297	0.999997	12.8386	7.76514	3.44619	2.29968	44.0533	6.86816
ENSMUSG00000049744.15	Arhgap15	0.122215	0.417549	0.999997	1145.84	926.27	986.76	833.635	1090.56	886.617
ENSMUSG00000036890.13	Gtdc1	0.000234055	0.998966	0.999997	370.179	281.764	333.132	307.008	334.805	342.159
ENSMUSG00000026872.18	Zeb2	0.286523	0.0445555	0.999997	8904.63	7554.37	7959.56	6619.64	5388.21	8007.65
ENSMUSG00000052248.16	Zeb2os	0.200262	0.555348	0.999997	52.4242	79.87	80.4112	60.9416	67.5484	56.8184
ENSMUSG00000086644.1	Gm13470	-0.0454804	0.924554	0.999997	50.2845	43.2629	33.3132	25.2965	75.3801	30.5945
ENSMUSG00000052155.5	Acvr2a	-0.0125886	0.940459	0.999997	1038.86	884.116	645.587	857.782	856.592	877.251
ENSMUSG00000026761.12	Orc4	-0.0911415	0.604121	0.999997	785.293	596.806	499.698	617.465	672.547	713.664
ENSMUSG00000036792.12	Mbd5	0.196463	0.16676	0.999997	1682.92	1529.73	1558.83	1562.63	1135.6	1466.04
ENSMUSG00000081272.1	Ap2m1-ps	0.0496512	0.79399	0.999997	327.384	394.913	453.749	310.457	410.185	412.714
ENSMUSG00000069495.12	Epc2	-0.0562105	0.71564	0.999997	839.857	684.441	684.644	872.73	693.105	733.644
ENSMUSG00000026764.15	Kif5c	0.0339448	0.773062	0.999997	15055.4	14617.3	14570.5	15556.2	12287	15370.3
ENSMUSG00000050447.15	Lypd6	-0.274378	0.668148	0.999997	33.1663	9.98375	12.636	31.0457	15.6634	21.2289
ENSMUSG00000026766.16	Mmadhc	-0.210512	0.163198	0.999997	703.982	755.437	717.957	768.094	992.667	759.868
ENSMUSG00000085862.2	Gm13483	0.461302	0.348725	0.999997	31.0266	32.1698	43.6518	24.1467	17.6213	34.9652
ENSMUSG00000115545.1	Gm48908	0.802644	0.382426	0.999997	3.20965	24.4047	14.9335	13.7981	1.95792	8.7413
ENSMUSG00000083270.1	Gm13498	0.188425	0.726323	0.999997	25.6772	19.9675	29.867	20.6971	28.3899	17.4826
ENSMUSG00000017144.8	Rnd3	-0.48304	0.026286	0.999997	220.396	269.561	167.715	348.402	303.478	269.731
ENSMUSG00000036249.16	Rbm43	-0.127859	0.399886	0.999997	507.124	508.062	473.277	593.318	538.429	497.629
ENSMUSG00000026946.9	Nmi	-0.215668	0.322833	0.999997	257.842	177.489	202.177	252.965	277.046	212.289
ENSMUSG00000053475.5	Tnfaip6	-0.937071	0.222941	0.999997	11.7687	11.0931	10.3386	36.7949	3.91585	23.102
ENSMUSG00000036202.16	Rif1	0.244898	0.168138	0.999997	807.761	666.692	553.688	557.673	490.46	661.217
ENSMUSG00000026950.18	Neb	0.242677	0.630725	0.999997	42.7953	18.8582	50.5442	20.6971	33.2847	39.9602
ENSMUSG00000036093.7	Arl5a	0.00808124	0.950733	0.999997	3030.98	2687.85	2387.06	2737.77	2402.37	2918.97
ENSMUSG00000085315.7	A430018G15Rik	-0.0474288	0.910775	0.999997	42.7953	39.935	32.1645	33.3454	47.9691	37.4627
ENSMUSG00000017412.15	Cacnb4	0.0223665	0.896375	0.999997	3078.05	2521.45	2033.25	2774.57	1916.81	2823.44
ENSMUSG00000055371.17	Stam2	0.154466	0.332939	0.999997	812.04	879.679	779.989	746.247	602.062	869.135
ENSMUSG00000036053.17	Fmnl2	0.0123114	0.939885	0.999997	2067.01	1782.65	1410.64	1999.57	1422.43	1795.09
ENSMUSG00000061136.16	Prpf40a	0.124809	0.379965	0.999997	1257.11	1099.32	952.298	1071.65	947.635	1016.49
ENSMUSG00000026960.6	Arl6ip6	-0.0877868	0.789447	0.999997	69.5423	88.7444	57.4366	90.8375	75.3801	64.311
ENSMUSG00000083287.4	Gm13502	-0.419057	0.595593	0.999997	19.2579	7.76514	6.89239	27.5962	7.83169	10.6144
ENSMUSG00000075334.2	Rprm	0.0603662	0.635039	0.999997	1720.37	1964.58	1882.77	1735.11	1986.31	1620.26
ENSMUSG00000060988.12	Galnt13	0.168134	0.26082	0.999997	2413.65	2176.46	1764.45	1959.33	1591.79	2102.91
ENSMUSG00000026824.11	Kcnj3	0.056267	0.647846	0.999997	2451.1	2298.48	2070.01	2252.54	1986.31	2318.94
ENSMUSG00000026826.13	Nr4a2	0.101766	0.820641	0.999997	33.1663	31.0605	41.3543	26.4464	37.2006	34.3408
ENSMUSG00000026827.12	Gpd2	0.158647	0.212841	0.999997	2230.7	1939.07	1847.16	1881.14	1630.95	1878.13
ENSMUSG00000026828.11	Galnt5	0.230632	0.104009	0.999997	1392.99	1333.38	1388.82	1299.32	959.383	1248.13
ENSMUSG00000026834.13	Acvr1c	1.52315	0.0541181	0.999997	37.4459	17.7489	8.04112	12.6483	4.89481	4.99503
ENSMUSG00000086129.1	Gm13558	-0.276571	0.662295	0.999997	10.6988	15.5303	28.7183	16.0978	34.2637	16.2338
ENSMUSG00000036641.9	Ccdc148	0.265378	0.325759	0.999997	157.273	127.57	149.335	126.483	148.802	88.0373
ENSMUSG00000026991.20	Pkp4	-0.0359189	0.797538	0.999997	604.483	616.774	618.017	602.517	612.83	668.085
ENSMUSG00000035168.16	Tanc1	0.0438534	0.735768	0.999997	2590.18	2571.37	2895.95	2852.76	2212.45	2750.39
ENSMUSG00000026988.15	Wdsub1	-0.052027	0.75149	0.999997	557.409	464.799	531.863	484.083	623.599	503.873
ENSMUSG00000026987.16	Baz2b	0.117786	0.496769	0.999997	1059.18	896.319	806.409	1016.46	658.841	871.632
ENSMUSG00000026977.17	Marchf7	0.128425	0.45242	0.999997	1464.67	1031.65	1003.99	1094.65	896.729	1209.42
ENSMUSG00000060703.12	Cd302	0.0959064	0.888738	0.999997	10.6988	18.8582	16.0822	10.3486	11.7475	19.9801
ENSMUSG00000026980.15	Ly75	-0.111465	0.805878	0.999997	38.5158	65.449	29.867	72.44	39.1585	34.3408
ENSMUSG00000054580.14	Pla2r1	0.122557	0.789148	0.999997	43.8652	34.3885	48.2467	24.1467	32.3057	58.0672
ENSMUSG00000026971.15	Itgb6	0.657262	0.31032	0.999997	22.4675	26.6233	20.6772	5.74921	13.7055	23.7264
ENSMUSG00000026970.16	Rbms1	0.177859	0.154193	0.999997	7160.72	6351.88	5496.68	6021.72	5559.52	5227.3
ENSMUSG00000075325.3	Gm13582	0.272483	0.270503	0.999997	268.54	269.561	163.12	227.669	200.687	154.846
ENSMUSG00000064289.15	Tank	-0.0277564	0.862284	0.999997	528.522	496.969	413.543	502.481	467.944	497.005
ENSMUSG00000026914.15	Psmd14	-0.191527	0.0934784	0.999997	2647.96	2502.59	2462.88	2849.31	3143.45	2704.18
ENSMUSG00000026904.17	Slc4a10	0.614357	0.236571	0.999997	87.7303	28.8419	29.867	37.9448	19.5792	38.0871
ENSMUSG00000000392.17	Fap	1.02048	0.21029	0.999997	12.8386	22.1861	11.4873	2.29968	8.81066	11.2388
ENSMUSG00000026896.14	Ifih1	9.36502e-05	0.999629	0.999997	500.705	341.666	309.009	420.842	361.237	370.881
ENSMUSG00000026893.4	Gca	-0.00394145	0.983539	0.999997	401.206	342.775	322.793	388.646	283.899	396.48
ENSMUSG00000059742.10	Kcnh7	0.286669	0.19346	0.999997	1532.07	1166.99	1113.12	1287.82	606.956	1230.03
ENSMUSG00000075324.13	Fign	0.323194	0.229264	0.999997	281.379	298.403	302.116	242.617	129.223	330.296
ENSMUSG00000026888.14	Grb14	-0.178823	0.316718	0.999997	331.663	319.48	323.942	428.891	320.121	356.52
ENSMUSG00000034903.18	Cobll1	-0.151761	0.687402	0.999997	37.4459	73.2141	60.8828	74.7397	48.9481	66.8085
ENSMUSG00000057182.15	Scn3a	0.125061	0.534645	0.999997	820.6	500.297	520.375	592.168	465.007	630.622
ENSMUSG00000075318.13	Scn2a	0.0631154	0.708485	0.999997	800.272	767.639	643.29	716.351	567.798	829.799
ENSMUSG00000044647.16	Csrnp3	0.230439	0.250337	0.999997	1053.83	920.723	713.362	837.085	529.618	922.831
ENSMUSG00000026994.9	Galnt3	-0.0786962	0.887075	0.999997	37.4459	21.0768	16.0822	18.3975	25.453	34.3408
ENSMUSG00000034848.17	Ttc21b	0.234911	0.186778	0.999997	417.254	424.864	465.236	447.288	325.994	340.286
ENSMUSG00000064329.13	Scn1a	0.214355	0.533852	0.999997	189.369	220.752	255.018	293.21	71.4642	209.167
ENSMUSG00000075316.11	Scn9a	0.268097	0.149476	0.999997	18475.8	16050.5	15150.6	16691.1	8635.42	15925.4
ENSMUSG00000081307.1	Gm13627	0.672168	0.368372	0.999997	20.3278	9.98375	13.7848	10.3486	10.7686	6.86816
ENSMUSG00000034810.7	Scn7a	0.314705	0.093586	0.999997	16624.9	13916.2	14399.3	14498.4	7471.44	14162.1
ENSMUSG00000034780.6	B3galt1	-0.1407	0.632771	0.999997	158.343	102.056	113.724	175.926	93.0014	144.231
ENSMUSG00000027030.15	Stk39	-0.140698	0.198976	0.999997	6439.62	7006.37	7193.36	8222.52	7364.73	7169.74
ENSMUSG00000027035.10	Cers6	-0.110069	0.520906	0.999997	426.883	431.52	411.246	484.083	373.963	510.741
ENSMUSG00000027070.14	Lrp2	0.087678	0.86932	0.999997	70.6122	26.6233	27.5696	59.7918	17.6213	40.5846
ENSMUSG00000063145.10	Bbs5	-0.12499	0.545731	0.999997	187.229	226.298	242.382	221.919	271.172	222.279
ENSMUSG00000027086.16	Fastkd1	-0.119396	0.513946	0.999997	433.302	352.759	369.891	502.481	393.543	363.388
ENSMUSG00000042133.16	Ppig	-0.137929	0.355867	0.999997	2431.84	2002.3	1893.11	2039.82	2786.13	2137.25
ENSMUSG00000070883.3	Ccdc173	-0.388525	0.37208	0.999997	29.9567	94.2909	52.8416	66.6908	114.539	51.199
ENSMUSG00000027088.10	Phospho2	-0.119297	0.435	0.999997	424.743	421.536	441.113	482.933	474.796	442.06
ENSMUSG00000042155.3	Klhl23	0.222905	0.248471	0.999997	264.261	325.026	268.803	241.467	223.203	269.107
ENSMUSG00000068882.13	Ssb	-0.0969419	0.418241	0.999997	2844.82	2738.87	2405.44	2713.63	3082.75	2749.14
ENSMUSG00000051730.15	Mettl5	0.115738	0.608367	0.999997	219.326	189.691	165.417	170.177	155.655	202.923
ENSMUSG00000044308.17	Ubr3	0.100733	0.527691	0.999997	7307.29	6625.88	6211.19	7245.15	4505.18	7034.87
ENSMUSG00000014959.12	Gorasp2	-0.098882	0.403616	0.999997	1621.94	1591.85	1829.93	1812.15	1842.41	1747.63
ENSMUSG00000041997.16	Tlk1	0.0702918	0.58281	0.999997	3222.48	2924.13	2985.55	3204.61	2459.15	3034.48
ENSMUSG00000041975.17	Mettl8	0.173078	0.414687	0.999997	222.535	190.8	191.838	162.128	179.15	194.182
ENSMUSG00000041966.18	Dcaf17	-0.0729489	0.719448	0.999997	253.562	286.201	252.721	317.356	218.308	297.828
ENSMUSG00000027015.4	Cybrd1	0.396644	0.222278	0.999997	124.106	99.8375	78.1137	80.4889	53.8429	94.2811
ENSMUSG00000027012.15	Dync1i2	-0.0202949	0.849976	0.999997	11876.8	11455.8	10983	11079.9	12691.3	11032.1
ENSMUSG00000027010.16	Slc25a12	0.119436	0.239322	0.999997	4442.15	4630.24	4582.29	4247.51	4084.23	4237.66
ENSMUSG00000027018.11	Hat1	-0.0633523	0.735339	0.999997	420.464	317.261	294.075	363.35	377.879	338.413
ENSMUSG00000041921.16	Metap1d	-0.131978	0.36338	0.999997	624.811	604.571	738.634	717.501	750.864	688.689
ENSMUSG00000041911.3	Dlx1	-0.0286916	0.964062	0.999997	20.3278	15.5303	12.636	17.2476	12.7265	19.3557
ENSMUSG00000023391.8	Dlx2	0.0491501	0.950844	0.999997	23.5374	4.43722	10.3386	12.6483	16.6424	8.11692
ENSMUSG00000027111.16	Itga6	0.132174	0.583363	0.999997	259.981	222.97	210.218	232.268	142.928	255.995
ENSMUSG00000006494.11	Pdk1	0.122112	0.399047	0.999997	669.746	687.769	703.024	611.716	576.609	701.801
ENSMUSG00000049044.16	Rapgef4	-0.0422899	0.761937	0.999997	2058.45	2196.42	1796.62	2353.73	1758.22	2121.01
ENSMUSG00000004085.14	Map3k20	0.378644	0.18621	0.999997	253.562	141.991	138.996	156.378	103.77	151.1
ENSMUSG00000055612.15	Cdca7	-0.360984	0.49535	0.999997	10.6988	32.1698	39.0569	39.0946	30.3478	35.5896
ENSMUSG00000027109.16	Sp3	0.0269144	0.854453	0.999997	952.195	767.639	752.419	840.534	750.864	835.418
ENSMUSG00000063714.15	Sp3os	-0.326149	0.49761	0.999997	17.1181	31.0605	55.1391	49.4432	42.0954	38.0871
ENSMUSG00000027108.15	Ola1	-0.00872284	0.947826	0.999997	2395.47	2011.17	1927.57	1977.73	2383.77	2012.37
ENSMUSG00000041777.12	Cir1	-0.167743	0.368552	0.999997	263.191	228.517	228.598	272.512	273.13	264.112
ENSMUSG00000008226.14	Scrn3	-0.0739452	0.587193	0.999997	726.45	824.214	844.317	887.678	804.707	829.174
ENSMUSG00000041762.16	Gpr155	0.0510878	0.682993	0.999997	1421.87	1305.65	1388.82	1389.01	1199.23	1384.25
ENSMUSG00000087176.1	D230022J07Rik	0.0291713	0.96796	0.999997	16.0482	16.6396	6.89239	10.3486	16.6424	11.8632
ENSMUSG00000075284.10	Wipf1	0.0145493	0.924259	0.999997	770.315	616.774	651.331	715.201	599.125	703.674
ENSMUSG00000027107.3	Chrna1	0.854774	0.293948	0.999997	18.188	13.3117	17.231	1.14984	12.7265	12.4876
ENSMUSG00000056486.18	Chn1	-0.0436349	0.693618	0.999997	2045.61	2137.63	2098.73	2073.16	2263.36	2137.87
ENSMUSG00000027104.18	Atf2	0.12013	0.370698	0.999997	2589.11	2253	2048.19	2289.33	1857.09	2194.07
ENSMUSG00000018770.9	Atp5g3	-0.123594	0.339742	0.999997	3315.56	3448.83	3509.37	3288.55	4399.45	3504.64
ENSMUSG00000009207.15	Lnpk	0.0925447	0.614351	0.999997	1373.73	1069.37	866.143	1155.59	806.665	1141.36
ENSMUSG00000075277.5	Haglr	-0.187082	0.774207	0.999997	17.1181	17.7489	12.636	22.9968	22.5161	9.36567
ENSMUSG00000042448.5	Hoxd1	0.891703	0.247749	0.999997	9.62894	46.5908	8.04112	16.0978	8.81066	9.99005
ENSMUSG00000027099.9	Mtx2	-0.224411	0.133841	0.999997	624.811	650.053	582.407	680.706	826.244	664.338
ENSMUSG00000059005.13	Hnrnpa3	-0.191782	0.172713	0.999997	642.999	606.79	566.325	694.504	719.537	661.841
ENSMUSG00000015839.6	Nfe2l2	-0.0994382	0.438374	0.999997	1093.42	987.282	1116.57	1129.14	1218.81	1078.93
ENSMUSG00000087222.1	E030042O20Rik	0.141831	0.8685	0.999997	13.9085	12.2024	6.89239	10.3486	2.93689	16.2338
ENSMUSG00000042410.16	Agps	-0.0177432	0.903175	0.999997	1556.68	1348.92	1304.96	1440.75	1189.44	1629.63
ENSMUSG00000075273.4	Ttc30b	-0.426441	0.233188	0.999997	50.2845	48.8094	41.3543	57.4921	71.4642	59.9403
ENSMUSG00000075271.4	Ttc30a1	-0.486345	0.376137	0.999997	21.3976	15.5303	17.231	24.1467	25.453	26.2239
ENSMUSG00000075270.11	Pde11a	-0.0985079	0.795935	0.999997	135.875	166.396	117.171	250.665	54.8219	144.856
ENSMUSG00000042369.8	Rbm45	-0.00509222	0.975981	0.999997	464.329	448.159	580.109	531.227	530.597	438.314
ENSMUSG00000042359.18	Osbpl6	0.0438087	0.78958	0.999997	878.373	835.307	827.087	918.723	626.536	918.46
ENSMUSG00000002731.6	Prkra	-0.020828	0.904994	0.999997	427.953	371.617	413.543	349.552	473.818	406.47
ENSMUSG00000002732.14	Fkbp7	0.643196	0.16684	0.999997	46.0049	35.4978	51.6929	16.0978	35.2426	33.092
ENSMUSG00000002733.8	Plekha3	-0.101812	0.472523	0.999997	635.51	622.32	580.109	679.556	683.315	611.891
ENSMUSG00000044033.16	Ccdc141	0.174458	0.454248	0.999997	831.298	410.443	591.597	641.612	392.564	590.662
ENSMUSG00000042272.17	Sestd1	0.008831	0.946677	0.999997	2190.05	1893.58	1766.75	1974.28	1734.72	2104.15
ENSMUSG00000027016.17	Zfp385b	-0.199487	0.769538	0.999997	32.0965	14.421	14.9335	47.1435	8.81066	15.6095
ENSMUSG00000027014.14	Cwc22	-0.10543	0.593486	0.999997	250.352	214.096	230.895	228.818	282.92	236.639
ENSMUSG00000027011.14	Ube2e3	-0.0947626	0.547669	0.999997	686.864	646.725	553.688	691.055	744.011	583.794
ENSMUSG00000027009.18	Itga4	0.320942	0.0632258	0.999997	504.984	521.373	488.211	430.041	325.015	455.796
ENSMUSG00000075256.9	Cerkl	0.30448	0.223565	0.999997	148.714	134.226	137.848	133.382	103.77	104.896
ENSMUSG00000034701.9	Neurod1	0.00258903	0.993063	0.999997	114.477	79.87	110.278	112.684	75.3801	115.51
ENSMUSG00000027007.16	Itprid2	0.19379	0.314795	0.999997	1250.69	1174.75	1281.98	1301.62	692.126	1246.88
ENSMUSG00000034683.12	Ppp1r1c	-0.0650533	0.524752	0.999997	7448.52	6979.75	6891.24	7766.03	7334.38	7205.33
ENSMUSG00000059173.19	Pde1a	-0.0813754	0.905199	0.999997	201.138	166.396	71.2213	243.766	59.7167	161.09
ENSMUSG00000027006.13	Dnajc10	0.125505	0.303238	0.999997	2153.67	2094.37	1802.36	1914.49	1754.3	1878.13
ENSMUSG00000027004.3	Frzb	0.104668	0.57652	0.999997	710.402	983.954	574.366	660.009	791.98	658.719
ENSMUSG00000027002.13	Nckap1	0.024558	0.829819	0.999997	10810.1	9895	8906.11	10257.7	9034.84	9820.22
ENSMUSG00000081487.1	Gm13689	0.569534	0.5643	0.999997	18.188	2.21861	11.4873	8.04889	1.95792	11.2388
ENSMUSG00000083284.1	Gm13688	0.347443	0.674908	0.999997	8.55906	13.3117	10.3386	5.74921	12.7265	6.86816
ENSMUSG00000027001.10	Dusp19	0.087296	0.720703	0.999997	163.692	128.679	183.797	141.431	134.118	171.08
ENSMUSG00000026999.14	Nup35	-0.464466	0.319304	0.999997	26.7471	45.4815	20.6772	33.3454	50.906	43.7065
ENSMUSG00000070866.4	Zfp804a	0.102603	0.434256	0.999997	2368.72	2130.98	2280.23	2137.56	1800.31	2373.26
ENSMUSG00000027091.14	Zc3h15	-0.121197	0.330545	0.999997	2153.67	2226.38	1917.23	2136.41	2536.49	2177.21
ENSMUSG00000027087.11	Itgav	0.181356	0.473033	0.999997	438.652	344.994	361.85	419.692	186.003	403.973
ENSMUSG00000048388.3	Fam171b	0.192202	0.137709	0.999997	3504.93	3334.57	3291.12	3266.7	2460.13	3140
ENSMUSG00000027082.15	Tfpi	-0.366076	0.442032	0.999997	24.6073	38.8257	21.8259	45.9937	31.3268	33.092
ENSMUSG00000034101.14	Ctnnd1	0.0701968	0.651534	0.999997	426.883	419.317	438.815	396.695	427.806	399.602
ENSMUSG00000076437.10	Selenoh	-0.296653	0.195296	0.999997	155.133	214.096	196.433	205.822	285.857	203.547
ENSMUSG00000050043.16	Tmx2	-0.101835	0.440763	0.999997	1363.03	1478.7	1516.33	1361.41	1739.62	1573.43
ENSMUSG00000027080.6	Med19	-0.0816027	0.566525	0.999997	775.664	717.72	684.644	740.498	851.697	714.289
ENSMUSG00000034075.10	Zdhhc5	-0.0561118	0.644474	0.999997	1344.84	1271.26	1400.3	1374.06	1320.62	1478.53
ENSMUSG00000027079.15	Clp1	0.091229	0.787578	0.999997	75.9616	87.6351	70.0726	56.3422	61.6746	99.2761
ENSMUSG00000034059.14	Ypel4	-0.11272	0.392843	0.999997	1022.81	947.347	1094.74	1114.2	1183.56	1018.36
ENSMUSG00000097187.1	Gm19426	-0.0940139	0.900471	0.999997	14.9783	8.87444	9.18985	13.7981	11.7475	9.99005
ENSMUSG00000027078.14	Ube2l6	0.00896937	0.951017	0.999997	702.913	723.267	742.08	674.957	822.328	658.719
ENSMUSG00000027077.7	Smtnl1	-0.14117	0.790087	0.999997	21.3976	26.6233	42.5031	52.8927	29.3689	18.7313
ENSMUSG00000027076.10	Timm10	0.0492471	0.823156	0.999997	300.637	343.885	340.024	242.617	431.722	277.224
ENSMUSG00000050896.12	Rtn4rl2	-0.0490932	0.799918	0.999997	271.75	367.18	306.711	301.258	379.837	297.828
ENSMUSG00000027074.14	Slc43a3	0.194818	0.094738	0.999997	1982.49	1927.97	2009.13	1609.78	1702.41	1855.65
ENSMUSG00000027071.14	P2rx3	0.172522	0.168659	0.999997	9488.78	10502.9	11486.2	10093.3	8007.91	9827.71
ENSMUSG00000027067.16	Ssrp1	-0.0583975	0.61002	0.999997	1750.33	1802.62	1802.36	1796.05	1985.33	1795.71
ENSMUSG00000033955.13	Tnks1bp1	-0.0377418	0.746128	0.999997	3099.45	3192.58	3516.27	3389.73	3069.05	3606.41
ENSMUSG00000075224.10	Lrrc55	0.0575967	0.755331	0.999997	403.346	412.662	441.113	470.285	311.31	426.45
ENSMUSG00000025314.16	Ptprj	-0.025352	0.862251	0.999997	1053.83	957.33	904.052	984.264	852.676	1127
ENSMUSG00000051329.13	Nup160	0.0150568	0.943203	0.999997	414.044	320.589	289.48	327.705	268.236	415.212
ENSMUSG00000008200.15	Fnbp4	0.0438732	0.780065	0.999997	905.12	887.444	809.856	963.567	673.526	887.866
ENSMUSG00000040812.14	Agbl2	-0.269882	0.736801	0.999997	13.9085	3.32792	18.3797	8.04889	11.7475	22.4776
ENSMUSG00000027282.17	Mtch2	-0.161722	0.15874	0.999997	2834.12	2622.4	2628.3	3070.08	3219.81	2757.88
ENSMUSG00000040794.5	C1qtnf4	0.464349	0.504496	0.999997	8.55906	14.421	36.7594	16.0978	10.7686	16.2338
ENSMUSG00000005510.9	Ndufs3	-0.156435	0.274955	0.999997	726.45	788.716	766.204	807.189	965.256	771.732
ENSMUSG00000005505.12	Kbtbd4	0.011502	0.952955	0.999997	261.051	238.501	232.044	221.919	273.13	231.02
ENSMUSG00000063235.16	Ptpmt1	-0.157581	0.395195	0.999997	280.309	258.468	304.414	284.011	355.363	300.95
ENSMUSG00000005506.16	Celf1	0.11131	0.418176	0.999997	1639.06	1505.33	1323.34	1485.6	1209.02	1441.69
ENSMUSG00000002104.11	Rapsn	-0.660397	0.325009	0.999997	12.8386	12.2024	17.231	13.7981	40.1374	13.1119
ENSMUSG00000002102.15	Psmc3	-0.096131	0.457611	0.999997	3656.86	4220.91	4084.89	3954.3	4974.11	3859.91
ENSMUSG00000002105.15	Slc39a13	0.219573	0.207571	0.999997	396.926	420.427	497.401	325.405	404.311	397.105
ENSMUSG00000040687.16	Madd	0.091151	0.441275	0.999997	4355.49	4367.33	4813.18	4484.38	3730.82	4490.53
ENSMUSG00000002108.10	Nr1h3	0.513461	0.453104	0.999997	16.0482	25.514	10.3386	11.4984	13.7055	11.2388
ENSMUSG00000002103.16	Acp2	-0.0213381	0.844872	0.999997	2387.98	2339.52	2447.95	2356.03	2548.24	2378.26
ENSMUSG00000002109.14	Ddb2	0.124368	0.636852	0.999997	108.058	103.165	126.36	97.7365	108.665	103.022
ENSMUSG00000027257.13	Pacsin3	0.229199	0.470431	0.999997	79.1713	96.5095	65.4777	66.6908	74.4011	64.9353
ENSMUSG00000027255.14	Arfgap2	-0.030266	0.838776	0.999997	619.462	644.506	755.865	634.712	744.99	681.821
ENSMUSG00000040591.18	1110051M20Rik	-0.29303	0.043263	0.999997	1433.64	1822.59	1809.25	1893.79	2412.16	1900.61
ENSMUSG00000027253.15	Lrp4	-0.502914	0.0769414	0.999997	81.311	84.3072	87.3036	112.684	97.8962	146.105
ENSMUSG00000040549.16	Ckap5	0.119758	0.399415	0.999997	7825.12	7654.21	7169.23	7603.9	5360.8	7877.78
ENSMUSG00000075040.9	Zfp408	0.254113	0.344515	0.999997	152.993	113.149	194.136	136.831	142.928	107.393
ENSMUSG00000027247.16	Arhgap1	-0.0604526	0.632131	0.999997	1193.99	1391.07	1324.49	1398.21	1263.84	1413.59
ENSMUSG00000027244.14	Atg13	0.0125147	0.912093	0.999997	1915.09	1895.8	2084.95	1886.89	2003.93	1953.06
ENSMUSG00000027243.8	Harbi1	-0.318531	0.170506	0.999997	141.224	116.477	137.848	170.177	170.339	153.597
ENSMUSG00000040506.16	Ambra1	0.0176521	0.882214	0.999997	1348.05	1439.88	1340.57	1299.32	1356.84	1419.84
ENSMUSG00000040495.4	Chrm4	0.0647012	0.817375	0.999997	93.0797	137.554	148.186	96.5867	142.928	121.754
ENSMUSG00000027239.14	Mdk	0.0430057	0.904122	0.999997	47.0748	79.87	87.3036	60.9416	58.7377	86.7886
ENSMUSG00000040479.12	Dgkz	0.0572212	0.599773	0.999997	6830.13	6583.73	7274.92	6692.08	6110.68	7078.58
ENSMUSG00000027230.9	Creb3l1	-0.444906	0.094875	0.999997	78.1014	106.493	97.6422	133.382	119.433	131.119
ENSMUSG00000058318.15	Phf21a	0.173325	0.236988	0.999997	582.016	535.794	553.688	520.878	482.628	480.147
ENSMUSG00000040434.16	Large2	0.678964	0.398189	0.999997	18.188	8.87444	22.9746	20.6971	2.93689	8.11692
ENSMUSG00000027222.14	Pex16	-0.188739	0.291608	0.999997	271.75	260.687	283.737	287.46	335.784	306.57
ENSMUSG00000044916.10	1700029I15Rik	0.280994	0.584063	0.999997	29.9567	32.1698	24.1234	26.4464	28.3899	16.8582
ENSMUSG00000027223.15	Mapk8ip1	-0.0223506	0.842444	0.999997	5884.35	6701.31	6946.38	6487.41	7039.71	6310.59
ENSMUSG00000068742.11	Cry2	0.121873	0.317297	0.999997	1847.69	2027.81	2146.98	2001.87	1780.73	1754.5
ENSMUSG00000049922.8	Slc35c1	-0.120381	0.534553	0.999997	251.422	239.61	251.572	282.861	297.604	229.147
ENSMUSG00000085976.1	Gm13816	0.390414	0.610788	0.999997	11.7687	13.3117	11.4873	10.3486	6.85273	10.6144
ENSMUSG00000027220.2	Syt13	-0.484114	0.359493	0.999997	57.7736	16.6396	21.8259	48.2933	27.4109	58.6916
ENSMUSG00000075028.12	Prdm11	-0.535435	0.124799	0.999997	81.311	72.1048	63.1802	109.235	59.7167	143.607
ENSMUSG00000068735.14	Trp53i11	0.0527947	0.927327	0.999997	23.5374	21.0768	22.9746	26.4464	28.3899	11.2388
ENSMUSG00000027217.13	Tspan18	0.127433	0.447766	0.999997	663.327	682.223	722.552	684.156	488.502	718.659
ENSMUSG00000027215.13	Cd82	-0.210974	0.225021	0.999997	298.497	388.257	375.635	393.246	399.416	435.192
ENSMUSG00000027198.16	Ext2	0.17366	0.188763	0.999997	916.889	846.4	943.108	765.794	844.844	788.59
ENSMUSG00000040272.14	Accs	0.101828	0.650627	0.999997	164.762	169.724	186.094	187.424	145.865	152.973
ENSMUSG00000087006.3	Gm13889	-0.356615	0.0202085	0.999997	1106.26	1256.84	1464.63	1459.15	1945.2	1496.63
ENSMUSG00000040174.14	Alkbh3	-0.229781	0.28442	0.999997	206.487	227.408	306.711	304.708	323.057	242.259
ENSMUSG00000027195.10	Hsd17b12	-0.135088	0.262453	0.999997	1523.51	1701.67	1578.36	1631.63	1871.78	1770.11
ENSMUSG00000075020.6	Mir670hg	-0.25413	0.73132	0.999997	7.48917	9.98375	16.0822	10.3486	13.7055	15.6095
ENSMUSG00000027194.16	Ttc17	0.0566371	0.703121	0.999997	646.209	708.846	793.773	727.85	618.704	718.659
ENSMUSG00000045464.5	2810002D19Rik	0.331479	0.295196	0.999997	77.0315	93.1816	109.129	59.7918	93.9803	68.0572
ENSMUSG00000027193.12	Api5	-0.0586102	0.644522	0.999997	1551.33	1413.25	1252.12	1443.05	1502.71	1446.68
ENSMUSG00000050587.14	Lrrc4c	0.0444173	0.756386	0.999997	1211.11	1148.13	931.621	969.316	1097.42	1122.63
ENSMUSG00000082820.3	Gm13803	-0.534399	0.502471	0.999997	2.13976	31.0605	8.04112	13.7981	26.432	19.3557
ENSMUSG00000075014.1	Gm10800	0.705068	0.50604	0.999997	2.13976	4.43722	24.1234	2.29968	10.7686	5.6194
ENSMUSG00000027165.16	B230118H07Rik	-0.0965092	0.538806	0.999997	479.307	422.645	464.087	478.334	531.576	452.05
ENSMUSG00000027164.8	Traf6	0.226196	0.203786	0.999997	350.921	402.678	380.23	347.252	274.109	347.154
ENSMUSG00000027163.13	Commd9	-0.173423	0.344861	0.999997	279.239	276.217	275.696	296.659	358.3	283.468
ENSMUSG00000048058.17	Ldlrad3	0.114015	0.515523	0.999997	317.755	340.557	374.486	343.803	289.773	320.93
ENSMUSG00000027189.16	Trim44	0.136012	0.272858	0.999997	8260.56	8182.23	8074.43	8094.88	6190.95	8024.51
ENSMUSG00000075012.4	Fjx1	-0.409462	0.282503	0.999997	34.2362	62.1211	65.4777	54.0425	93.0014	67.4329
ENSMUSG00000005089.15	Slc1a2	0.172628	0.485295	0.999997	159.412	123.133	136.699	136.831	121.391	114.886
ENSMUSG00000010914.10	Pdhx	-0.00227585	0.988782	0.999997	692.214	584.604	634.1	732.449	652.968	533.219
ENSMUSG00000010911.12	Apip	-0.176584	0.348286	0.999997	284.589	281.764	328.537	303.558	398.437	309.692
ENSMUSG00000027187.10	Cat	0.0207111	0.845343	0.999997	2609.44	2656.79	2582.35	2517	2652.01	2567.44
ENSMUSG00000032724.5	Abtb2	0.206763	0.154662	0.999997	793.852	769.858	968.38	711.752	707.789	772.356
ENSMUSG00000027185.15	Nat10	0.237913	0.155436	0.999997	529.592	641.178	534.16	527.777	404.311	513.239
ENSMUSG00000027184.14	Caprin1	-0.0116589	0.920351	0.999997	10357.5	10074.7	9550.55	10852.2	8737.23	10636.3
ENSMUSG00000032698.15	Lmo2	-0.224033	0.679121	0.999997	19.2579	28.8419	24.1234	19.5473	43.0743	21.8532
ENSMUSG00000027180.12	Fbxo3	-0.0670528	0.544554	0.999997	2047.75	1969.02	1933.31	2013.37	2071.48	2146.61
ENSMUSG00000032679.12	Cd59a	-0.115273	0.386303	0.999997	905.12	910.74	1033.86	953.219	1035.74	1094.54
ENSMUSG00000068373.15	D430041D05Rik	-0.31324	0.338197	0.999997	85.5906	100.947	98.7909	148.33	64.6115	141.109
ENSMUSG00000081721.3	Gm13882	-0.408197	0.453889	0.999997	16.0482	18.8582	21.8259	24.1467	27.4109	23.7264
ENSMUSG00000027177.14	Hipk3	0.0989308	0.559455	0.999997	3442.88	3036.17	2913.18	3331.09	2038.2	3399.12
ENSMUSG00000086454.7	Platr14	-0.104549	0.796149	0.999997	52.4242	34.3885	40.2056	48.2933	50.906	38.0871
ENSMUSG00000027176.8	Cstf3	-0.00965659	0.945574	0.999997	822.739	778.732	678.9	757.746	811.559	728.025
ENSMUSG00000027175.10	Tcp11l1	0.2133	0.544296	0.999997	4302	4151.02	4329.57	4024.45	2096.94	4903.24
ENSMUSG00000027173.7	Depdc7	0.139126	0.720653	0.999997	58.8435	43.2629	47.098	44.8438	53.8429	37.4627
ENSMUSG00000074994.6	Qser1	0.0671138	0.743004	0.999997	827.019	685.551	685.793	819.837	450.322	827.301
ENSMUSG00000027171.10	Prrg4	0.0556171	0.889191	0.999997	81.311	73.2141	48.2467	52.8927	41.1164	99.2761
ENSMUSG00000027170.12	Eif3m	-0.113427	0.408787	0.999997	1022.81	965.095	922.431	1002.66	1187.48	960.294
ENSMUSG00000005973.6	Rcn1	0.0593434	0.753141	0.999997	282.449	399.35	343.471	307.008	315.226	359.642
ENSMUSG00000027167.11	Elp4	0.0265691	0.87489	0.999997	483.587	417.099	450.303	509.38	384.732	433.943
ENSMUSG00000042670.5	Immp1l	-0.431882	0.100712	0.999997	96.2894	119.805	91.8985	127.632	161.529	126.749
ENSMUSG00000027166.14	Dnajc24	0.163474	0.593948	0.999997	101.639	83.1979	82.7087	91.9873	86.1486	62.4378
ENSMUSG00000074981.13	Dcdc5	0.725896	0.112527	0.999997	31.0266	55.4653	52.8416	28.746	20.5582	34.3408
ENSMUSG00000085218.7	BB218582	0.280872	0.59312	0.999997	47.0748	46.5908	13.7848	24.1467	32.3057	31.8433
ENSMUSG00000016386.15	Mpped2	0.0923322	0.439414	0.999997	3287.75	3089.41	3384.16	2795.26	3420.49	2940.2
ENSMUSG00000027122.15	Arl14ep	0.156594	0.333268	0.999997	681.515	586.822	561.73	610.566	466.965	565.062
ENSMUSG00000042604.5	Kcna4	0.103541	0.573377	0.999997	403.346	460.362	313.604	346.102	381.795	367.759
ENSMUSG00000063684.9	Hadhb-ps	-0.498741	0.349034	0.999997	21.3976	19.9675	16.0822	25.2965	28.3899	27.4726
ENSMUSG00000057234.9	Mettl15	0.138566	0.620198	0.999997	105.918	92.0723	101.088	97.7365	78.3169	95.5299
ENSMUSG00000027115.14	Kif18a	0.172828	0.719713	0.999997	58.8435	34.3885	22.9746	44.8438	28.3899	30.5945
ENSMUSG00000027162.7	Lin7c	-0.0378778	0.79208	0.999997	1673.3	1363.34	1201.57	1491.34	1353.9	1506
ENSMUSG00000050199.13	Lgr4	0.315464	0.120698	0.999997	766.036	655.599	647.884	559.973	377.879	721.781
ENSMUSG00000027160.16	Ccdc34	-0.254917	0.286493	0.999997	128.386	128.679	124.063	144.88	173.276	137.363
ENSMUSG00000074971.4	Fibin	-0.473382	0.565956	0.999997	11.7687	14.421	9.18985	35.6451	10.7686	3.74627
ENSMUSG00000074968.11	Ano3	0.264338	0.0673049	0.999997	6732.77	5573.15	5648.31	5705.51	3953.05	5290.36
ENSMUSG00000050808.13	Muc15	0.676484	0.413257	0.999997	35.3061	6.65583	13.7848	24.1467	3.91585	7.49254
ENSMUSG00000027134.4	Lpcat4	-0.151867	0.391771	0.999997	392.647	453.706	461.79	478.334	574.651	402.724
ENSMUSG00000027133.3	Nop10	-0.26421	0.134652	0.999997	697.563	708.846	654.777	672.657	1069.03	734.269
ENSMUSG00000027130.15	Slc12a6	-0.0136107	0.916059	0.999997	1779.21	1635.12	1523.22	1853.54	1524.24	1609.65
ENSMUSG00000027131.3	Emc4	-0.205015	0.25583	0.999997	559.548	650.053	801.814	725.55	943.719	650.602
ENSMUSG00000027132.3	Katnbl1	-0.236612	0.411518	0.999997	227.885	147.538	102.237	144.88	218.308	199.177
ENSMUSG00000055943.5	Emc7	-0.0738598	0.526158	0.999997	1458.25	1568.56	1605.93	1616.68	1682.84	1577.18
ENSMUSG00000003604.14	Aven	-0.0837581	0.681465	0.999997	226.815	299.512	366.445	318.506	327.952	299.702
ENSMUSG00000057378.15	Ryr3	0.152341	0.503443	0.999997	514.613	438.176	487.062	578.37	266.278	452.05
ENSMUSG00000044042.19	Fmn1	0.106879	0.556435	0.999997	5696.05	5457.78	5538.03	6136.7	3282.46	6079.57
ENSMUSG00000074934.3	Grem1	-0.193821	0.632876	0.999997	65.2628	52.1373	59.734	110.385	53.8429	40.5846
ENSMUSG00000023236.7	Scg5	-0.0608362	0.651688	0.999997	2085.2	1954.6	2125.15	2084.66	2504.18	1845.04
ENSMUSG00000041219.14	Arhgap11a	-0.181068	0.685095	0.999997	43.8652	68.7769	47.098	97.7365	27.4109	56.8184
ENSMUSG00000040383.16	Aqr	-0.0160787	0.902573	0.999997	1081.65	1070.48	1008.59	1149.84	955.467	1091.41
ENSMUSG00000040321.3	Zfp770	0.123639	0.554278	0.999997	414.044	320.589	246.977	310.457	274.109	316.56
ENSMUSG00000057147.13	Dph6	-0.0638851	0.682027	0.999997	473.958	523.592	472.129	470.285	568.777	497.005
ENSMUSG00000040282.13	BC052040	-0.0754909	0.806265	0.999997	74.8917	70.9955	67.7751	77.0394	77.338	71.1791
ENSMUSG00000081787.1	Gm13991	0.37968	0.574735	0.999997	17.1181	14.421	16.0822	9.19873	12.7265	14.3607
ENSMUSG00000085316.1	D330050G23Rik	-0.548933	0.352856	0.999997	14.9783	11.0931	21.8259	20.6971	25.453	23.7264
ENSMUSG00000027351.14	Spred1	0.145116	0.381599	0.999997	1662.6	1395.51	1201.57	1425.8	1005.39	1420.46
ENSMUSG00000027349.5	Fam98b	-0.13522	0.355894	0.999997	570.247	542.45	490.508	585.269	570.735	604.398
ENSMUSG00000040152.8	Thbs1	0.485565	0.382233	0.999997	20.3278	38.8257	21.8259	18.3975	16.6424	22.4776
ENSMUSG00000027344.14	Fsip1	0.0800414	0.899885	0.999997	28.8868	16.6396	20.6772	18.3975	36.2216	8.7413
ENSMUSG00000040133.2	Gpr176	-0.00934987	0.952145	0.999997	418.324	460.362	464.087	454.187	475.775	422.704
ENSMUSG00000005102.13	Eif2ak4	0.23039	0.149908	0.999997	642.999	658.927	644.438	545.025	465.007	645.607
ENSMUSG00000009549.14	Srp14	-0.277257	0.0686744	0.999997	1671.16	1766.01	1897.7	1924.83	2697.04	1845.04
ENSMUSG00000040093.16	Bmf	-0.0233912	0.939479	0.999997	65.2628	88.7444	98.7909	73.5899	97.8962	84.9154
ENSMUSG00000040084.9	Bub1b	0.670406	0.0483425	0.999997	105.918	88.7444	153.93	68.9905	48.9481	99.2761
ENSMUSG00000074923.10	Pak6	-0.791009	0.126798	0.999997	21.3976	17.7489	25.2721	50.593	40.1374	21.8532
ENSMUSG00000040061.17	Plcb2	0.881927	0.377036	0.999997	12.8386	1.10931	18.3797	5.74921	6.85273	4.99503
ENSMUSG00000074918.4	Inafm2	-0.232644	0.163412	0.999997	472.888	471.455	410.097	469.135	618.704	503.873
ENSMUSG00000045838.8	Ccdc9b	0.104144	0.490938	0.999997	622.671	597.915	747.824	596.768	582.482	649.978
ENSMUSG00000040035.14	Disp2	0.187985	0.0955907	0.999997	13358.5	13344.9	14488.9	12137.7	10785.2	13233.1
ENSMUSG00000027331.15	Knstrn	0.553624	0.435396	0.999997	4.27953	42.1536	24.1234	16.0978	15.6634	16.2338
ENSMUSG00000027332.11	Ivd	0.0105482	0.946553	0.999997	504.984	539.122	578.961	477.184	527.66	602.525
ENSMUSG00000040007.8	Bahd1	0.0750273	0.617897	0.999997	748.917	829.76	813.302	846.283	635.346	789.214
ENSMUSG00000074916.5	Chst14	-0.014513	0.956916	0.999997	124.106	153.084	110.278	98.8864	150.76	140.485
ENSMUSG00000039983.13	Ccdc32	-0.170155	0.264371	0.999997	487.866	510.28	474.426	523.178	613.809	520.731
ENSMUSG00000027324.1	Rpusd2	0.141928	0.652834	0.999997	85.5906	107.603	86.1548	102.336	57.7587	93.0324
ENSMUSG00000027323.10	Rad51	0.137458	0.809199	0.999997	23.5374	29.9512	18.3797	12.6483	22.5161	29.3458
ENSMUSG00000070730.11	Rmdn3	-0.241198	0.157147	0.999997	373.389	397.131	431.923	456.487	549.198	417.085
ENSMUSG00000046814.3	Gchfr	-0.533323	0.525742	0.999997	13.9085	4.43722	6.89239	8.04889	18.6003	9.99005
ENSMUSG00000034278.3	Dnajc17	0.0379141	0.885755	0.999997	114.477	158.631	106.832	119.584	136.076	114.886
ENSMUSG00000068580.11	Zfyve19	-0.116699	0.532263	0.999997	268.54	341.666	331.983	311.607	389.627	320.306
ENSMUSG00000034226.7	Rhov	-0.347658	0.121348	0.999997	138.015	146.428	181.5	182.825	217.33	192.309
ENSMUSG00000034216.12	Vps18	0.0742225	0.596143	0.999997	896.561	1016.12	1136.1	888.827	998.541	1005.87
ENSMUSG00000027313.3	Chac1	-0.137981	0.678916	0.999997	51.3543	86.5258	65.4777	80.4889	76.359	67.4329
ENSMUSG00000034154.15	Ino80	0.144869	0.385925	0.999997	784.224	646.725	676.603	714.052	507.102	684.943
ENSMUSG00000048647.9	Exd1	-0.0158734	0.955083	0.999997	90.94	99.8375	125.212	127.632	90.0645	102.398
ENSMUSG00000014077.13	Chp1	0.0770309	0.447445	0.999997	5345.13	5218.17	5351.94	5180.04	4820.41	5087.43
ENSMUSG00000085438.1	Oip5os1	0.137826	0.363492	0.999997	4214.27	3719.5	3472.61	3858.87	2639.28	3868.02
ENSMUSG00000072980.3	Oip5	0.183611	0.742089	0.999997	26.7471	22.1861	19.5284	14.9479	22.5161	22.4776
ENSMUSG00000027306.15	Nusap1	0.253703	0.717129	0.999997	20.3278	12.2024	14.9335	14.9479	18.6003	6.86816
ENSMUSG00000027305.9	Ndufaf1	0.0435405	0.7687	0.999997	579.876	521.373	531.863	493.282	548.219	541.96
ENSMUSG00000027304.9	Rtf1	-0.0235239	0.843604	0.999997	1464.67	1394.4	1401.45	1383.26	1544.8	1402.98
ENSMUSG00000027296.7	Itpka	0.656021	0.167922	0.999997	26.7471	44.3722	52.8416	29.8959	29.3689	19.9801
ENSMUSG00000027297.14	Ltk	-0.0677992	0.736337	0.999997	422.603	560.199	464.087	434.64	666.673	416.46
ENSMUSG00000034032.15	Rpap1	0.236947	0.166343	0.999997	455.77	460.362	526.119	430.041	340.679	451.426
ENSMUSG00000027298.17	Tyro3	0.098389	0.60867	0.999997	424.743	369.399	534.16	419.692	341.658	477.025
ENSMUSG00000033943.15	Mga	0.154718	0.440727	0.999997	2583.77	1988.98	2071.16	2354.88	1224.68	2387.62
ENSMUSG00000033902.12	Mapkbp1	0.225619	0.155457	0.999997	691.144	638.96	569.771	585.269	465.007	574.428
ENSMUSG00000098488.7	Pla2g4b	0.664665	0.367589	0.999997	20.3278	14.421	14.9335	14.9479	3.91585	12.4876
ENSMUSG00000074899.6	Sptbn5	0.227485	0.6822	0.999997	26.7471	29.9512	25.2721	27.5962	10.7686	31.2189
ENSMUSG00000027293.13	Ehd4	-0.0370976	0.765847	0.999997	1950.4	1799.29	1743.77	1791.45	2094.98	1752.01
ENSMUSG00000050211.14	Pla2g4e	-0.177316	0.402731	0.999997	329.524	299.512	222.854	272.512	389.627	301.575
ENSMUSG00000027291.15	Vps39	0.141136	0.243077	0.999997	1790.98	1655.08	1669.11	1635.07	1412.64	1590.92
ENSMUSG00000033808.16	Tmem87a	-0.17749	0.196167	0.999997	892.282	1020.56	866.143	1064.75	950.572	1125.75
ENSMUSG00000062646.12	Ganc	-0.112107	0.484031	0.999997	358.41	353.868	352.661	382.897	380.816	387.115
ENSMUSG00000027288.16	Zfp106	0.242173	0.116233	0.999997	3678.25	3825.99	3643.78	3397.78	2322.1	3702.56
ENSMUSG00000027287.14	Snap23	0.244044	0.333185	0.999997	259.981	210.768	143.591	178.225	145.865	194.182
ENSMUSG00000027286.16	Lrrc57	0.261797	0.0818369	0.999997	586.295	522.483	569.771	434.64	490.46	473.903
ENSMUSG00000027285.13	Haus2	-0.0970516	0.546753	0.999997	519.963	450.378	495.103	573.771	451.301	542.585
ENSMUSG00000033705.17	Stard9	0.442441	0.0753006	0.999997	549.919	675.567	673.157	512.829	246.698	634.993
ENSMUSG00000027284.16	Cdan1	0.084957	0.6641	0.999997	301.707	309.496	252.721	315.057	234.951	265.985
ENSMUSG00000090100.7	Ttbk2	0.035217	0.824155	0.999997	6463.16	5322.45	4835.01	6004.47	4099.89	6114.54
ENSMUSG00000087519.8	AV039307	0.589009	0.30472	0.999997	42.7953	26.6233	17.231	19.5473	12.7265	24.9751
ENSMUSG00000027272.5	Ubr1	0.0325801	0.840068	0.999997	2308.81	2251.89	2322.73	2548.05	1613.33	2566.82
ENSMUSG00000054484.14	Tmem62	-0.0294888	0.843553	0.999997	511.404	624.539	581.258	585.269	559.966	606.271
ENSMUSG00000023572.16	Ccndbp1	-0.111242	0.417547	0.999997	1114.82	1088.23	1183.19	1146.39	1405.79	1107.02
ENSMUSG00000074890.4	Lcmt2	-0.125079	0.637663	0.999997	142.294	136.445	109.129	104.636	167.402	149.851
ENSMUSG00000027259.15	Adal	0.0731216	0.680942	0.999997	557.409	533.576	404.353	472.585	414.101	533.219
ENSMUSG00000050619.14	Zscan29	0.14413	0.486737	0.999997	392.647	350.54	337.727	431.191	270.193	280.346
ENSMUSG00000027263.12	Tubgcp4	-0.136261	0.286291	0.999997	1144.77	1190.28	1331.38	1344.16	1253.07	1429.83
ENSMUSG00000043909.16	Trp53bp1	0.102339	0.462754	0.999997	3159.36	2852.02	3200.37	3227.61	2300.56	3052.59
ENSMUSG00000027254.13	Map1a	0.235651	0.0872336	0.999997	49318.4	49794.5	54406.2	46363.9	34059.1	49957.8
ENSMUSG00000033526.16	Ppip5k1	0.191327	0.154002	0.999997	2520.64	2640.15	2555.93	2448.01	1844.36	2464.42
ENSMUSG00000000308.14	Ckmt1	0.0875077	0.530591	0.999997	2443.61	2804.32	3074	2229.54	2998.56	2601.78
ENSMUSG00000033486.14	Catsper2	0.150721	0.685694	0.999997	89.8701	79.87	47.098	79.3391	73.4221	44.3309
ENSMUSG00000027248.13	Pdia3	-0.146069	0.208592	0.999997	6161.45	6229.86	5822.92	6221.79	7605.55	6328.7
ENSMUSG00000046110.15	Serinc4	0.723156	0.316154	0.999997	18.188	17.7489	12.636	5.74921	10.7686	12.4876
ENSMUSG00000074884.12	Serf2	-0.163124	0.192182	0.999997	1315.95	1581.87	1371.59	1543.09	1657.38	1579.68
ENSMUSG00000027245.11	Hypk	0.261502	0.482125	0.999997	50.2845	55.4653	82.7087	41.3943	54.8219	59.9403
ENSMUSG00000048222.3	Mfap1b	-0.167462	0.419214	0.999997	235.374	201.894	180.351	208.121	235.93	248.503
ENSMUSG00000068479.5	Mfap1a	-0.155661	0.390952	0.999997	546.71	435.957	351.512	484.083	521.787	481.396
ENSMUSG00000027242.14	Wdr76	-0.0725154	0.785773	0.999997	106.988	96.5095	94.196	106.935	106.707	99.9005
ENSMUSG00000027238.17	Frmd5	-0.657531	0.279879	0.999997	13.9085	35.4978	10.3386	39.0946	39.1585	16.8582
ENSMUSG00000060227.15	Casc4	-0.037157	0.790444	0.999997	1376.94	1218.02	1080.96	1357.96	1126.79	1288.09
ENSMUSG00000033411.16	Ctdspl2	0.209263	0.315067	0.999997	348.782	279.545	272.249	243.766	217.33	315.311
ENSMUSG00000027236.8	Eif3j1	0.186198	0.479814	0.999997	129.456	143.1	107.981	93.1372	118.454	121.754
ENSMUSG00000033396.13	Spg11	0.279945	0.0868405	0.999997	713.611	794.262	740.932	651.96	490.46	707.421
ENSMUSG00000060802.8	B2m	-0.0861708	0.482052	0.999997	2067.01	1972.34	1963.18	1914.49	2370.07	2086.67
ENSMUSG00000027227.7	Sord	0.0774085	0.604116	0.999997	722.17	775.404	923.58	764.645	830.16	701.177
ENSMUSG00000033256.14	Shf	-0.418932	0.022998	0.999997	648.349	1010.58	1066.02	1091.2	1440.05	1111.39
ENSMUSG00000027199.14	Gatm	0.130275	0.409819	0.999997	728.59	672.239	642.141	648.511	516.892	699.304
ENSMUSG00000074876.6	Spata5l1	-0.443026	0.35564	0.999997	37.4459	18.8582	24.1234	33.3454	37.2006	38.7115
ENSMUSG00000005802.12	Slc30a4	-0.110829	0.599165	0.999997	316.685	316.152	235.49	346.102	240.825	350.276
ENSMUSG00000005803.14	Sqor	0.0814753	0.593538	0.999997	689.004	718.83	806.409	766.944	733.242	596.281
ENSMUSG00000027200.17	Sema6d	-0.148408	0.354311	0.999997	2695.03	2601.32	2076.91	3200.01	2091.06	2882.13
ENSMUSG00000027201.16	Myef2	-0.0526463	0.738909	0.999997	1266.74	935.144	864.995	1130.29	1037.7	1015.24
ENSMUSG00000074872.3	Ctxn2	-0.851587	0.270375	0.999997	10.6988	15.5303	3.44619	19.5473	8.81066	24.9751
ENSMUSG00000027203.15	Dut	-0.155573	0.381441	0.999997	327.384	337.229	300.968	317.356	408.227	349.652
ENSMUSG00000027204.13	Fbn1	0.390185	0.143226	0.999997	315.615	224.08	261.911	289.76	128.244	195.43
ENSMUSG00000068394.4	Cep152	0.341092	0.209721	0.999997	177.6	127.57	137.848	147.18	90.0645	113.637
ENSMUSG00000035109.14	Shc4	0.206543	0.375782	0.999997	220.396	228.517	194.136	205.822	135.097	215.411
ENSMUSG00000091337.3	Eid1	-0.0793445	0.54619	0.999997	3309.15	2933	2650.12	2912.55	3561.46	2922.71
ENSMUSG00000035093.16	Secisbp2l	0.213986	0.235226	0.999997	1999.61	1720.53	1595.59	1860.44	1055.32	1667.71
ENSMUSG00000027206.13	Cops2	-0.108911	0.453195	0.999997	3806.64	3207	2569.71	3751.93	3185.54	3399.74
ENSMUSG00000027207.15	Galk2	-0.0781415	0.637893	0.999997	354.131	386.038	397.461	410.493	430.743	361.515
ENSMUSG00000027208.14	Fgf7	1.21826	0.166204	0.999997	31.0266	24.4047	1.14873	8.04889	6.85273	9.36567
ENSMUSG00000023330.12	Dtwd1	0.669792	0.0914546	0.999997	50.2845	83.1979	80.4112	42.5441	29.3689	61.1891
ENSMUSG00000027361.15	Gabpb1	0.0979716	0.58443	0.999997	338.083	316.152	403.205	310.457	360.258	317.184
ENSMUSG00000027363.15	Usp8	0.0304317	0.798793	0.999997	2692.89	2555.84	2493.9	2725.12	2247.7	2608.65
ENSMUSG00000027365.14	Trpm7	0.0709311	0.683821	0.999997	1686.13	1304.54	1194.68	1435	1012.25	1535.97
ENSMUSG00000027366.12	Sppl2a	-0.0439726	0.819592	0.999997	624.811	535.794	498.549	688.755	411.164	611.266
ENSMUSG00000001998.15	Ap4e1	0.255131	0.149586	0.999997	637.65	609.009	635.248	584.119	392.564	598.779
ENSMUSG00000001999.15	Blvra	-0.339063	0.120508	0.999997	203.278	214.096	176.905	234.568	308.373	210.415
ENSMUSG00000034906.15	Ncaph	-0.855314	0.314887	0.999997	11.7687	5.54653	4.59493	18.3975	15.6634	6.24378
ENSMUSG00000074825.4	Itpripl1	0.357939	0.105218	0.999997	266.401	258.468	315.901	195.473	281.941	179.821
ENSMUSG00000044145.2	1810024B03Rik	-1.1847	0.243915	0.999997	1.06988	2.21861	13.7848	22.9968	9.78962	6.24378
ENSMUSG00000003660.10	Snrnp200	0.0972092	0.451324	0.999997	3082.33	3347.88	3003.93	3152.87	2475.79	3189.32
ENSMUSG00000003662.10	Ciao1	-0.143032	0.302076	0.999997	709.332	818.667	802.963	815.238	931.972	826.677
ENSMUSG00000034850.15	Tmem127	0.0503173	0.673152	0.999997	1751.4	1959.03	1906.89	1667.27	1879.61	1875.01
ENSMUSG00000027367.16	Stard7	0.135122	0.245302	0.999997	2101.25	1888.04	1843.71	1746.61	1819.89	1745.76
ENSMUSG00000027371.10	Fahd2a	-0.265394	0.195546	0.999997	210.767	179.707	195.284	216.17	265.299	222.903
ENSMUSG00000079056.12	Kcnip3	-0.142098	0.353305	0.999997	511.404	512.499	582.407	631.263	615.767	528.224
ENSMUSG00000034800.15	Zfp661	-0.256682	0.386775	0.999997	71.6821	138.663	118.319	158.678	115.517	119.256
ENSMUSG00000027374.12	Mrps5	0.0564048	0.69504	0.999997	996.06	824.214	785.732	787.641	881.066	837.291
ENSMUSG00000027375.14	Mal	0.0871134	0.60892	0.999997	350.921	374.945	365.297	365.65	303.478	357.769
ENSMUSG00000027378.16	Nphp1	-0.0641378	0.806865	0.999997	145.504	190.8	111.427	173.626	166.424	129.871
ENSMUSG00000051319.6	Mtln	-0.182621	0.361421	0.999997	189.369	210.768	246.977	236.867	255.509	241.634
ENSMUSG00000027381.16	Bcl2l11	-0.328658	0.50079	0.999997	21.3976	38.8257	20.6772	35.6451	32.3057	33.7164
ENSMUSG00000074813.14	Morrbid	0.81003	0.36535	0.999997	18.188	8.87444	9.18985	2.29968	12.7265	5.6194
ENSMUSG00000014355.10	Anapc1	0.114645	0.452034	0.999997	2282.06	2248.56	2238.88	2391.67	1569.28	2290.84
ENSMUSG00000014361.5	Mertk	0.0705191	0.805702	0.999997	99.499	178.598	120.617	152.929	103.77	123.627
ENSMUSG00000014353.15	Tmem87b	0.107921	0.426847	0.999997	2183.63	1845.88	1761.01	1886.89	1564.38	1921.21
ENSMUSG00000027386.9	Fbln7	0.153699	0.868149	0.999997	5.34941	9.98375	11.4873	2.29968	10.7686	10.6144
ENSMUSG00000027387.11	Zc3h8	-0.136797	0.626104	0.999997	82.3809	96.5095	90.7498	96.5867	89.0855	109.891
ENSMUSG00000074807.3	Gm10762	0.181354	0.597451	0.999997	66.3327	56.5746	60.8828	56.3422	52.8639	53.0722
ENSMUSG00000042851.17	Zc3h6	-0.0624148	0.756309	0.999997	465.399	449.269	322.793	425.441	521.787	347.779
ENSMUSG00000079051.5	Vinac1	-0.521322	0.609086	0.999997	2.13976	12.2024	6.89239	20.6971	1.95792	8.11692
ENSMUSG00000027394.13	Ttl	0.076367	0.498285	0.999997	5433.93	5692.95	5696.56	5753.81	4749.92	5452.7
ENSMUSG00000027395.15	Polr1b	-0.0198595	0.919087	0.999997	206.487	225.189	251.572	231.118	236.909	224.776
ENSMUSG00000037938.4	Chchd5	-0.384106	0.184206	0.999997	120.897	84.3072	122.914	157.528	172.297	100.525
ENSMUSG00000084826.7	AI847159	0.732298	0.439033	0.999997	10.6988	8.87444	10.3386	5.74921	10.7686	1.87313
ENSMUSG00000082274.1	Gm14026	-0.496373	0.395581	0.999997	12.8386	18.8582	16.0822	22.9968	20.5582	23.7264
ENSMUSG00000103532.1	Gm4430	0.156694	0.762373	0.999997	39.5856	28.8419	20.6772	24.1467	19.5792	35.5896
ENSMUSG00000103009.1	Gm4430	-0.13795	0.593533	0.999997	115.547	129.789	94.196	125.333	130.202	118.632
ENSMUSG00000027397.14	Slc20a1	0.0700785	0.520555	0.999997	2470.36	2392.77	2279.08	2322.68	2234.97	2247.14
ENSMUSG00000048327.6	Ckap2l	0.381164	0.475712	0.999997	42.7953	23.2954	37.9081	13.7981	23.4951	41.209
ENSMUSG00000037902.18	Sirpa	-0.232354	0.0726814	0.999997	763.896	818.667	762.758	902.626	954.488	898.48
ENSMUSG00000037885.18	Stk35	0.0891009	0.571919	0.999997	785.293	731.032	894.862	826.736	623.599	815.438
ENSMUSG00000027404.15	Snrpb	0.0123702	0.937496	0.999997	722.17	701.081	889.118	677.257	877.15	737.391
ENSMUSG00000027405.16	Nop56	-0.228425	0.0941801	0.999997	595.924	635.632	668.562	746.247	733.242	746.132
ENSMUSG00000027406.13	Idh3b	-0.0819075	0.534625	0.999997	2603.02	2769.94	3096.98	2759.62	3463.57	2742.27
ENSMUSG00000027408.7	Cpxm1	-0.00147148	0.995457	0.999997	105.918	163.068	145.889	140.281	154.676	121.129
ENSMUSG00000037773.14	Pced1a	0.00997833	0.950456	0.999997	440.791	468.127	536.458	438.09	519.829	476.401
ENSMUSG00000027411.17	Vps16	-0.170056	0.220793	0.999997	776.734	827.542	975.273	935.971	1004.41	960.918
ENSMUSG00000027303.18	Ptpra	0.00304634	0.97608	0.999997	5379.37	5073.96	5202.6	5350.21	5232.55	5042.48
ENSMUSG00000115955.1	9530056E24Rik	1.44287	0.0336117	0.999997	33.1663	33.2792	24.1234	12.6483	1.95792	18.107
ENSMUSG00000060029.13	4930473A02Rik	0.134017	0.82205	0.999997	18.188	17.7489	22.9746	24.1467	15.6634	14.3607
ENSMUSG00000037740.8	Mrps26	-0.0624237	0.771788	0.999997	316.685	389.366	451.451	334.604	535.492	339.037
ENSMUSG00000027300.10	Ubox5	0.116101	0.557452	0.999997	207.557	252.922	240.085	217.32	205.582	222.903
ENSMUSG00000079043.3	Fastkd5	-0.168052	0.622951	0.999997	62.0532	74.3234	52.8416	55.1924	85.1697	71.8035
ENSMUSG00000037703.14	Lzts3	0.251575	0.0745597	0.999997	798.132	947.347	773.096	691.055	705.831	718.035
ENSMUSG00000068290.11	Ddrgk1	-0.0228345	0.877035	0.999997	988.571	921.833	1012.03	930.222	1171.82	869.135
ENSMUSG00000074797.11	Itpa	-0.185678	0.289231	0.999997	379.808	308.387	364.148	369.099	378.858	446.43
ENSMUSG00000074796.10	Slc4a11	0.315939	0.0241462	0.999997	807.761	892.991	823.64	615.165	674.505	734.893
ENSMUSG00000027309.18	4930402H24Rik	0.0827137	0.526241	0.999997	1750.33	1809.28	1825.33	1777.65	1442.99	1861.9
ENSMUSG00000089662.1	Gm14057	-0.49039	0.416321	0.999997	7.48917	16.6396	40.2056	28.746	31.3268	29.9702
ENSMUSG00000085566.1	A730017L22Rik	0.321855	0.34844	0.999997	127.316	72.1048	83.8574	73.5899	53.8429	98.0274
ENSMUSG00000080989.1	Gm14048	0.499397	0.525642	0.999997	9.62894	9.98375	17.231	8.04889	7.83169	9.99005
ENSMUSG00000027312.14	Atrn	0.192486	0.198937	0.999997	3170.06	2917.47	2941.9	2841.26	2005.89	3051.96
ENSMUSG00000027316.15	Gfra4	0.108387	0.588216	0.999997	324.174	374.945	428.477	280.561	431.722	332.794
ENSMUSG00000074793.10	Hspa12b	0.0283217	0.902701	0.999997	173.321	235.173	179.202	190.874	227.119	159.841
ENSMUSG00000027327.16	1700037H04Rik	-0.070467	0.615738	0.999997	1245.34	1368.88	1389.96	1242.98	1646.61	1314.94
ENSMUSG00000027329.9	Spef1	-0.00832272	0.978986	0.999997	66.3327	133.117	134.402	95.4368	137.055	103.022
ENSMUSG00000068267.5	Cenpb	-0.00942958	0.947738	0.999997	1394.06	1658.41	1735.73	1443.05	1876.67	1499.76
ENSMUSG00000027330.16	Cdc25b	0.37305	0.204909	0.999997	119.827	103.165	90.7498	66.6908	79.2959	94.9055
ENSMUSG00000068264.11	Ap5s1	-0.29365	0.173985	0.999997	145.504	154.193	156.227	175.926	193.834	188.562
ENSMUSG00000037523.13	Mavs	0.0545143	0.80345	0.999997	176.531	158.631	207.92	170.177	172.297	179.821
ENSMUSG00000037514.17	Pank2	-0.0483845	0.736633	0.999997	669.746	635.632	661.669	624.364	754.78	654.973
ENSMUSG00000048911.15	Rnf24	0.140896	0.3649	0.999997	920.099	805.356	802.963	861.231	627.515	804.824
ENSMUSG00000082044.1	Snrpert	-0.204281	0.726961	0.999997	19.2579	18.8582	14.9335	24.1467	20.5582	16.8582
ENSMUSG00000027333.18	Smox	-0.13041	0.533201	0.999997	234.304	268.452	366.445	303.558	362.216	285.965
ENSMUSG00000079037.9	Prnp	-0.0213108	0.860568	0.999997	2176.14	2054.43	1860.94	2089.26	1905.06	2186.57
ENSMUSG00000027339.15	Rassf2	-0.0633805	0.843648	0.999997	85.5906	120.914	102.237	131.082	63.6325	127.373
ENSMUSG00000027340.15	Slc23a2	0.134099	0.418941	0.999997	1265.67	1225.78	1333.68	1175.14	875.192	1431.08
ENSMUSG00000027341.10	Tmem230	-0.031508	0.851164	0.999997	422.603	393.803	411.246	377.148	482.628	395.231
ENSMUSG00000027342.14	Pcna	0.0180013	0.923425	0.999997	301.707	269.561	323.942	257.564	330.889	294.707
ENSMUSG00000087377.1	AV099323	0.714215	0.429797	0.999997	10.6988	7.76514	13.7848	2.29968	6.85273	9.99005
ENSMUSG00000058793.14	Cds2	0.0135937	0.898977	0.999997	19220.4	20007.4	20092.5	20284.4	17628.2	20849.2
ENSMUSG00000050558.13	Prokr2	0.380196	0.86875	0.999997	22.4675	16.6396	0	26.4464	0	3.74627
ENSMUSG00000027346.15	Gpcpd1	-0.0152794	0.925785	0.999997	1523.51	1377.76	1365.84	1582.18	1058.26	1670.21
ENSMUSG00000044991.10	Shld1	-0.123209	0.647455	0.999997	124.106	138.663	124.063	117.284	187.961	116.759
ENSMUSG00000027350.8	Chgb	-0.142383	0.257716	0.999997	1119.1	1226.89	1335.97	1345.31	1401.87	1316.81
ENSMUSG00000037376.14	Trmt6	-0.00396028	0.981758	0.999997	383.018	328.354	330.835	382.897	335.784	328.423
ENSMUSG00000027353.14	Mcm8	-0.0352619	0.891592	0.999997	102.709	106.493	109.129	109.235	109.644	107.393
ENSMUSG00000027357.16	Crls1	-0.237652	0.147433	0.999997	607.693	518.046	496.252	594.468	745.969	573.804
ENSMUSG00000027358.6	Bmp2	-0.232765	0.758065	0.999997	16.0482	6.65583	24.1234	19.5473	4.89481	29.9702
ENSMUSG00000034723.11	Tmx4	-0.097733	0.488286	0.999997	6743.47	6004.67	5593.17	7800.52	5387.23	6442.34
ENSMUSG00000051177.16	Plcb1	0.0116453	0.954037	0.999997	648.349	625.648	565.176	788.791	412.143	625.003
ENSMUSG00000039943.16	Plcb4	0.200232	0.122245	0.999997	2808.44	2500.37	2557.08	2387.07	1946.18	2511.25
ENSMUSG00000039913.12	Pak7	0.0848233	0.827212	0.999997	68.4725	39.935	66.6264	40.2445	52.8639	70.5547
ENSMUSG00000027273.13	Snap25	0.0937419	0.369717	0.999997	49200.7	44327.8	42422.6	42202.6	44158	41039.8
ENSMUSG00000027274.16	Mkks	-0.190337	0.403803	0.999997	198.998	252.922	220.556	197.773	329.91	239.137
ENSMUSG00000027281.16	Slx4ip	-0.122398	0.49994	0.999997	253.562	288.419	249.275	294.359	283.899	283.468
ENSMUSG00000027276.7	Jag1	0.131323	0.663241	0.999997	152.993	129.789	147.038	162.128	72.4432	157.343
ENSMUSG00000086214.1	Gm14062	0.941739	0.280973	0.999997	31.0266	3.32792	17.231	9.19873	2.93689	14.3607
ENSMUSG00000062098.11	Btbd3	-0.108881	0.373364	0.999997	4170.4	3788.28	3940.15	4152.08	3812.08	4862.66
ENSMUSG00000074766.10	Ism1	-0.181466	0.758521	0.999997	9.62894	25.514	44.8005	44.8438	24.474	21.8532
ENSMUSG00000039033.11	Tasp1	0.0854959	0.629119	0.999997	288.868	363.852	333.132	308.158	306.415	314.062
ENSMUSG00000027384.6	Ndufaf5	-0.00784936	0.963983	0.999997	445.071	420.427	380.23	393.246	489.481	371.505
ENSMUSG00000068205.14	Macrod2	-0.0998683	0.522221	0.999997	820.6	766.53	678.9	939.42	690.168	801.077
ENSMUSG00000038844.10	Kif16b	0.14027	0.373541	0.999997	992.851	1242.42	1131.5	1072.8	819.391	1160.09
ENSMUSG00000008333.12	Snrpb2	-0.0355475	0.801447	0.999997	732.869	664.474	754.716	712.902	802.749	691.187
ENSMUSG00000086171.7	Pcsk2os1	0.162593	0.502169	0.999997	136.945	128.679	143.591	123.033	130.202	113.012
ENSMUSG00000027419.9	Pcsk2	0.0313273	0.790238	0.999997	5066.96	5431.16	6009.01	5859.59	4926.14	5367.78
ENSMUSG00000027420.13	Bfsp1	0.110021	0.739746	0.999997	54.564	106.493	88.4523	79.3391	82.2328	69.9304
ENSMUSG00000015932.8	Dstn	-0.135757	0.234933	0.999997	5318.38	4945.28	4381.26	5315.72	5622.18	5154.24
ENSMUSG00000027422.15	Rrbp1	-0.06488	0.559046	0.999997	1870.15	1941.28	2005.68	2043.27	2074.42	1968.04
ENSMUSG00000027423.15	Snx5	-0.161585	0.280668	0.999997	503.914	553.543	530.714	555.373	654.925	566.311
ENSMUSG00000065725.1	Gm26165	-0.424773	0.649194	0.999997	7.48917	4.43722	11.4873	9.19873	2.93689	18.7313
ENSMUSG00000077714.1	Snord17	-0.0484578	0.95229	0.999997	4.27953	13.3117	44.8005	9.19873	9.78962	44.3309
ENSMUSG00000027424.11	Mgme1	0.206541	0.340966	0.999997	204.347	196.347	180.351	180.525	178.171	146.729
ENSMUSG00000027425.18	Kat14	0.0248286	0.876596	0.999997	582.016	545.778	496.252	517.429	605.977	475.152
ENSMUSG00000083674.3	Zfp133-ps	0.420555	0.471838	0.999997	34.2362	49.9187	32.1645	5.74921	46.0112	34.3408
ENSMUSG00000027427.13	Polr3f	-0.0895547	0.569227	0.999997	469.678	402.678	459.493	440.389	490.46	485.142
ENSMUSG00000027428.9	Rbbp9	0.057916	0.779038	0.999997	204.347	242.938	244.68	225.369	189.919	247.878
ENSMUSG00000027429.16	Sec23b	0.0418823	0.72835	0.999997	1305.26	1262.39	1252.12	1291.27	1256.99	1165.09
ENSMUSG00000074754.4	Smim26	-0.0661374	0.800184	0.999997	154.063	160.849	168.863	139.131	233.972	134.241
ENSMUSG00000027430.12	Dtd1	0.0769539	0.692553	0.999997	379.808	462.58	537.606	424.292	530.597	355.271
ENSMUSG00000063873.10	Slc24a3	0.0399587	0.813692	0.999997	693.284	495.859	660.52	672.657	540.387	587.54
ENSMUSG00000001768.16	Rin2	-0.0990708	0.524903	0.999997	445.071	420.427	465.236	447.288	515.913	462.04
ENSMUSG00000002728.14	Naa20	-0.0243859	0.884529	0.999997	397.996	427.082	458.344	380.598	493.397	430.197
ENSMUSG00000001767.5	Crnkl1	-0.0948585	0.546544	0.999997	574.527	541.341	535.309	615.165	497.313	649.353
ENSMUSG00000037143.17	Cfap61	1.19968	0.0875007	0.999997	38.5158	25.514	26.4208	11.4984	1.95792	24.9751
ENSMUSG00000068154.5	Insm1	0.0581255	0.80677	0.999997	147.644	153.084	158.525	164.427	157.613	121.129
ENSMUSG00000037110.20	Ralgapa2	0.363067	0.0794814	0.999997	1174.73	1121.51	1013.18	1122.25	529.618	922.207
ENSMUSG00000074749.10	Kiz	-0.0407835	0.804587	0.999997	507.124	413.771	490.508	477.184	539.408	437.065
[truncated: 53,402 more rows]

## Sheet: 2_DEGs
EnsemblID	Gene	log2FoldChange	pvalue	padj	Naive 1	Naive 2	Naive 3	AAI 1	AAI 2	AAI 3
ENSMUSG00000035095.11	Fam167a	3.5571	0.000717864	0.134976	6.41929	0	1.14873	72.44	5.87377	12.4876
ENSMUSG00000029378.5	Areg	2.83646	0.00089982	0.161319	0	8.87444	2.29746	32.1956	20.5582	26.8483
ENSMUSG00000112643.1	Gm19688	2.83093	0.00107554	0.184252	2.13976	2.21861	4.59493	27.5962	14.6844	21.2289
ENSMUSG00000087131.7	Gm16152	2.67986	3.20312e-05	0.012663	6.41929	11.0931	3.44619	60.9416	52.8639	21.8532
ENSMUSG00000015652.9	Steap1	2.53233	0.00046308	0.0984178	0	9.98375	11.4873	36.7949	62.6536	24.3508
ENSMUSG00000006344.17	Ggt5	2.12592	4.74686e-27	7.3187e-23	164.762	178.598	187.243	777.293	954.488	586.916
ENSMUSG00000053175.17	Bcl3	1.82238	2.54792e-17	1.30946e-13	123.036	225.189	214.813	587.569	759.674	641.861
ENSMUSG00000045725.5	Prr15	1.81618	5.24193e-09	8.08201e-06	52.4242	51.028	101.088	217.32	321.099	181.694
ENSMUSG00000024987.6	Cyp26a1	1.78953	1.50893e-07	0.000137689	53.4941	59.9025	36.7594	229.968	189.919	102.398
ENSMUSG00000079014.4	Serpina3i	1.77833	6.35549e-06	0.00337893	18.188	37.7164	21.8259	100.036	89.0855	78.0473
ENSMUSG00000037318.10	Traf3ip3	1.67634	1.03855e-15	4.00309e-12	119.827	167.505	152.781	478.334	545.282	384.617
ENSMUSG00000048355.2	Arxes1	1.65781	7.11856e-10	1.37192e-06	69.5423	73.2141	62.0315	211.571	269.215	167.333
ENSMUSG00000025746.11	Il6	1.61972	1.26677e-05	0.00574442	40.6555	25.514	32.1645	133.382	76.359	93.6567
ENSMUSG00000036437.6	Npy1r	1.57877	6.17648e-23	4.76145e-19	680.445	735.469	578.961	2212.3	2187	1565.94
ENSMUSG00000025473.16	Adam8	1.28068	2.59835e-10	5.72305e-07	142.294	147.538	140.145	378.298	374.942	294.082
ENSMUSG00000024349.10	Sting1	1.26464	3.22892e-06	0.00207431	95.2195	82.0886	91.8985	229.968	270.193	149.226
ENSMUSG00000027800.14	Tm4sf1	1.18125	0.000327605	0.0751786	48.1447	41.0443	47.098	82.7886	101.812	123.003
ENSMUSG00000027858.13	Tspan2	1.15119	1.49066e-07	0.000137689	253.562	255.14	148.186	571.471	452.28	438.314
ENSMUSG00000020395.13	Itk	1.14835	1.97683e-05	0.00835051	66.3327	70.9955	71.2213	140.281	179.15	142.983
ENSMUSG00000046688.14	Tifa	1.12418	2.82279e-12	8.70434e-09	534.941	520.264	544.499	1379.81	1180.63	932.197
ENSMUSG00000059991.7	Nptx2	1.08687	9.25921e-09	1.2978e-05	381.948	644.506	694.982	1290.12	1222.72	1143.24
ENSMUSG00000040969.14	Arhgef38	1.05012	9.6381e-06	0.00464376	206.487	118.696	122.914	313.907	325.994	289.712
ENSMUSG00000079017.3	Ifi27l2a	1.03234	0.000253916	0.0611698	147.644	148.647	219.408	234.568	534.513	285.341
ENSMUSG00000040373.12	Cacng5	0.941862	0.000319028	0.0745268	154.063	124.242	158.525	189.724	261.383	383.993
ENSMUSG00000020205.8	Phlda1	0.923833	3.07938e-07	0.000237389	360.55	413.771	361.85	725.55	868.339	565.062
ENSMUSG00000037428.14	Vgf	0.923549	1.30152e-07	0.000137689	1333.07	1814.82	2207.86	3490.92	3924.66	2744.77
ENSMUSG00000048040.8	Arxes2	0.894607	8.11908e-06	0.00403806	233.234	181.926	165.417	398.995	341.658	340.911
ENSMUSG00000029334.14	Prkg2	0.892734	0.000163275	0.0457704	106.988	99.8375	134.402	183.975	231.035	217.284
ENSMUSG00000063632.6	Sox11	0.886981	0.000107419	0.0318498	269.61	309.496	179.202	602.517	389.627	413.338
ENSMUSG00000018339.11	Gpx3	0.838015	2.00395e-05	0.00835051	429.023	633.413	534.16	1086.6	1084.69	686.816
ENSMUSG00000073418.4	C4b	0.834619	3.80362e-05	0.0136382	215.046	230.735	186.094	411.643	297.604	417.085
ENSMUSG00000048482.14	Bdnf	0.832125	2.57412e-07	0.000218596	1009.97	1061.61	811.004	1750.06	2009.81	1376.75
ENSMUSG00000035673.10	Sbno2	0.82056	2.80552e-11	7.20926e-08	1870.15	2093.26	2175.7	4025.6	3489.02	3331.06
ENSMUSG00000053552.14	Ebf4	0.818612	4.67924e-06	0.00267202	220.396	226.298	213.664	411.643	404.311	350.901
ENSMUSG00000074575.4	Kcng1	0.816679	4.81635e-08	5.7122e-05	1541.7	1929.08	1681.74	2653.83	3691.67	2730.41
ENSMUSG00000026360.9	Rgs2	0.803531	4.50823e-08	5.7122e-05	1050.62	1044.97	930.472	1725.91	2079.31	1480.4
ENSMUSG00000048277.15	Syngr2	0.740806	0.000373569	0.0834737	136.945	167.505	149.335	254.115	268.236	236.639
ENSMUSG00000000278.10	Scpep1	0.730037	1.93685e-09	3.31803e-06	3772.4	4325.18	4538.64	7050.83	7632.97	6278.12
ENSMUSG00000022508.5	Bcl6	0.712178	1.09021e-06	0.000785664	539.221	618.992	531.863	945.17	998.541	827.926
ENSMUSG00000029321.1	Slc10a6	0.711343	4.67212e-06	0.00267202	646.209	716.611	691.536	1110.75	1326.49	929.699
ENSMUSG00000000632.13	Sez6	0.701226	3.69393e-06	0.00227812	931.867	1059.39	945.406	1268.28	1695.56	1805.7
ENSMUSG00000024256.7	Adcyap1	0.671543	1.66319e-05	0.00732658	6381.85	6157.75	4492.69	10291.1	9555.65	7288.37
ENSMUSG00000021219.16	Rgs6	0.656218	1.51817e-07	0.000137689	2286.34	2106.57	2685.73	3969.25	3596.71	3590.8
ENSMUSG00000037447.16	Arid5a	0.654914	0.000180708	0.04888	568.107	644.506	513.483	1006.11	1023.02	693.684
ENSMUSG00000024479.3	Mal2	0.65109	0.000122686	0.03569	884.792	825.323	588.15	1285.52	1302.02	1025.85
ENSMUSG00000046447.3	Camk2n1	0.648366	3.6919e-05	0.0136382	1211.11	1437.66	1308.4	1785.7	2598.16	1819.44
ENSMUSG00000069763.3	Tmem100	0.641832	0.000107089	0.0318498	1425.08	1675.05	1369.29	2196.2	2951.57	1829.43
ENSMUSG00000025925.14	Terf1	0.63946	2.69381e-07	0.000218596	3165.78	2721.13	2768.44	4130.23	5071.02	4282.61
ENSMUSG00000029193.7	Cckar	0.635246	4.99746e-05	0.0167502	793.852	949.565	876.482	1149.84	1649.55	1269.36
ENSMUSG00000054204.6	Alkal2	0.630994	0.0002193	0.0553832	329.524	290.638	340.024	547.325	508.081	434.567
ENSMUSG00000026836.15	Acvr1	0.607884	2.18382e-05	0.00886056	573.457	660.037	623.761	1045.21	928.056	860.393
ENSMUSG00000053113.3	Socs3	0.607315	0.000105668	0.0318498	1882.99	2538.09	2989	4079.64	3846.34	3364.15
ENSMUSG00000001510.8	Dlx3	0.593048	0.000731951	0.135966	288.868	360.524	361.85	495.582	577.587	453.299
ENSMUSG00000027540.13	Ptpn1	0.585403	6.03103e-06	0.00332095	929.728	848.618	971.827	1363.71	1478.23	1286.22
ENSMUSG00000001420.13	Tmem79	0.577719	0.00019741	0.0515877	507.124	550.215	642.141	875.029	921.203	742.386
ENSMUSG00000006342.15	Susd2	0.576705	1.12107e-06	0.000785664	8502.35	9090.76	10137.6	13486.5	15289.4	12584.3
ENSMUSG00000026547.15	Tagln2	0.575726	0.000497898	0.0984178	973.593	1103.76	1060.28	1428.1	1990.23	1260.62
ENSMUSG00000021091.8	Serpina3n	0.56406	1.0553e-05	0.00493049	4695.71	5390.11	5431.2	7401.53	8832.19	6709.57
ENSMUSG00000040212.12	Emp3	0.560651	0.00100578	0.174237	410.835	496.969	425.031	661.159	760.653	546.955
ENSMUSG00000023224.12	Serping1	0.560273	3.57871e-05	0.0136382	1935.42	2062.2	2089.54	2684.88	3573.21	2718.54
ENSMUSG00000044646.15	Zbtb7c	0.534819	0.000161058	0.0457704	725.38	840.853	833.979	1075.1	1314.75	1087.67
ENSMUSG00000014313.15	Cox6c	0.533186	0.000655255	0.124725	2255.31	2472.64	2290.57	2886.1	4364.21	2907.73
ENSMUSG00000026773.19	Pfkfb3	0.529123	3.97264e-05	0.0139205	1528.86	1876.94	1817.29	2528.5	2290.77	2714.8
ENSMUSG00000030341.17	Tnfrsf1a	0.52561	0.000184565	0.0490625	779.944	789.825	737.485	1072.8	1260.9	990.264
ENSMUSG00000033316.14	Galnt9	0.520262	0.000226303	0.0553832	1570.59	1723.86	1715.06	2119.16	2888.92	2177.21
ENSMUSG00000015134.15	Aldh1a3	0.51588	4.41522e-05	0.0151275	1019.6	1184.74	1028.11	1624.73	1512.5	1486.64
ENSMUSG00000028381.8	Ugcg	0.492719	9.39809e-05	0.0295714	2059.52	1711.66	1612.82	2533.1	2561.94	2482.53
ENSMUSG00000047557.2	Lxn	0.492106	0.000584771	0.1127	984.291	1058.28	1040.75	1539.64	1607.46	1194.44
ENSMUSG00000031842.15	Pde4c	0.487888	0.000881293	0.159856	885.862	909.63	769.65	1309.67	1277.55	1015.24
ENSMUSG00000022656.15	Nectin3	0.477006	0.000450862	0.0979069	2069.15	1933.52	1700.12	2945.89	2257.49	2735.4
ENSMUSG00000051379.12	Flrt3	0.476777	0.000477448	0.0984178	2520.64	1973.45	1928.72	3277.05	2911.43	2754.13
ENSMUSG00000021477.9	Ctsl	0.475149	0.000175685	0.04837	6641.83	6937.59	7047.47	10033.5	10719.6	7925.23
ENSMUSG00000032202.11	Rab27a	0.464763	0.000985726	0.172704	718.961	766.53	817.897	1098.1	1154.2	929.699
ENSMUSG00000023367.14	Tmem176a	0.46288	0.00033157	0.0751786	8033.74	8381.91	8505.21	10565.9	13697.6	10086.8
ENSMUSG00000024065.8	Ehd3	0.457222	9.05538e-05	0.0290866	4537.37	5071.74	5450.73	6688.63	7495.91	6491.66
ENSMUSG00000032769.5	Trpa1	0.455046	0.00118755	0.201206	17553.6	17764.4	12819.8	21681.4	24616	19694.8
ENSMUSG00000021133.9	Susd6	0.409891	0.000497428	0.0984178	3047.02	3229.19	3511.67	4783.34	4141.01	4082.81
ENSMUSG00000036309.14	Skp1a	0.392145	0.000317978	0.0745268	11325.8	10820.2	10566	14758.2	15297.3	12879.1
ENSMUSG00000022240.10	Ctnnd2	0.388152	0.000447244	0.0979069	3056.65	3098.29	2808.65	3873.82	4153.74	3705.69
ENSMUSG00000036611.5	Eepd1	0.371388	0.000484437	0.0984178	3336.96	3355.65	3613.91	4352.15	4661.82	4318.82
ENSMUSG00000041417.15	Pik3r1	-0.394067	0.000562467	0.109774	10190.6	9152.88	8662.58	7365.88	6472.9	7472.56
ENSMUSG00000024960.9	Plcb3	-0.443518	7.27202e-06	0.00373733	12083.2	12290	12888.8	9219.43	8835.13	9344.45
ENSMUSG00000051111.16	Sv2c	-0.474031	0.000874756	0.159856	17473.3	17458.2	19419.3	14282.2	10029.5	14815.9
ENSMUSG00000032232.14	Cgnl1	-0.50385	0.000928902	0.164619	1956.81	1747.16	1934.46	1391.31	1034.76	1547.21
ENSMUSG00000091345.9	Col6a5	-0.528378	0.000206595	0.0530879	1459.32	1535.28	1155.62	899.176	977.983	999.005
ENSMUSG00000022665.15	Ccdc80	-0.558628	3.15663e-06	0.00207431	2025.29	2267.42	2295.17	1421.2	1454.74	1593.41
ENSMUSG00000015533.9	Itga2	-0.57435	3.7632e-05	0.0136382	2533.48	2112.12	2267.6	1572.98	1307.89	1758.87
ENSMUSG00000032009.8	Sesn3	-0.64998	0.000222805	0.0553832	1757.82	1480.92	1653.02	1216.53	726.39	1173.83
ENSMUSG00000020926.16	Adam11	-0.685375	7.50562e-05	0.0246216	1480.72	1402.16	1462.33	1047.51	633.388	1020.23
ENSMUSG00000040901.8	Kcnk18	-0.802422	0.000484845	0.0984178	585.225	545.778	490.508	366.799	184.045	377.749
ENSMUSG00000036960.10	Clca2	-0.812359	0.000485249	0.0984178	212.907	201.894	171.161	106.935	104.749	121.129

## Sheet: 3_DEG putative function
Upregulated Genes
	Increase pain/ nociceptor activity			decrease pain/ nociceptor activity			nerve regeneration/growth			Inflammation/ immune response			unknown
	Il6	PMID: 27267059		Npy1r	PMID: 16714086		Bdnf	PMID: 30687012		Adam8	PMID: 28596294		Kcng1
	Trpa1	PMID: 12654248		Sting1	PMID: 33442058		Sox11	PMID: 22024412		Il6	PMID: 23136556		Serpina3i
	Alkal2	PMID: 35608912		Serpina3n	PMID: 25915831		Susd2	PMID: 25724483		Bcl3	PMID: 35355979		Serping1
	Bdnf	PMID: 29394316		Tnfrsf1a	PMID:24811380					Bcl6	PMID: 23455674		Skp1a
	Vgf	PMID: 24657450		Socs3	PMID: 20410127					Ggt5	PMID: 34088745		Ctnnd2
	Acvr1	PMID: 35442931		Tmem79	PMID: 30463955					Socs3	PMID: 24600449		Eepd1
	adcyap1	PMID: 15317855								Areg	PMID: 25692699		Ehd3
	Flrt3	PMID: 31346030								Traf3ip3	PMID: 30115741		Susd6
	Tmem100	PMID: 25640077								C4b	PMID: 17640961		Nectin3
	Ptpn1	PMID: 29526716								Tifa	PMID: 26501855		Aldh1a3
	Nptx2	PMID: 35501343								Itk	PMID: 19689375		Pfkfb3
	Tspan2 ?	PMID: 30258394								Steap1	PMID: 27884600		Dlx3
	Ugcg ?	PMID: 32028715								Tmem79	PMID: 30463955		Cox6c
	Rab27a	PMID: 32570938								Arid5a	PMID: 25190079		Cacng5
	Lxn	PMID: 16469302								Rgs2	PMID: 22704538		Prkg2
	Pde4c	PMID: 35156776								Sbno2	PMID: 35624480		Fam167a
	Camk2n1	PMID: 22296735								Ifi27l2a	PMID: 26699642		Emp3
										Cyp26a1	PMID: 33105029		Phlda1
										Tmem176a	PMID: 31354034		Gpx3
										Tagln2	PMID: 28821818		Ebf4
										Rab27a	PMID: 29034219		Syngr2
										Ctsl	PMID: 33774649		Sez6
													Arxes2
													maybe inf
													Arxes1
													Prr15
													Terf1
													Gm16152
													Gm19688
													Mal2
													Scpep1
													Arhgef38
													Tm4sf1
													Zbtb7c
													Rgs6
													Cckar
													Galnt9
													Slc10a6
Downregulated genes
	Increase pain/ nociceptor activity			decrease pain/ nociceptor activity						inflammation/ immune response			unknown
	Adam11	PMID: 16729981		Kcnk18	PMID: 31308053					Itga2	PMID: 30906828		Clca2
	Plcb3	PMID: 17114052		Col6a5	PMID: 28073787								Sesn3
													Ccdc80
													Cgnl1
													Pik3r1
													Sv2c

## Sheet: 4_DESeq2 visceral nociceptors
	Gene	log2FoldChange	pvalue	padj	Naive 1	Naive 2	Naive 3	AAI 1	AAI 2	AAI 3
ENSMUSG00000069045.11	Ddx3y	0.457864	6.69281e-06	0.196775	1007.6	1166.64	887.936	802.585	729.617	708.377
ENSMUSG00000051951.5	Xkr4	-0.0951061	0.420157	0.999647	378.755	369.563	343.975	403.612	402.225	366.47
ENSMUSG00000103377.1	Gm37180	-1.35242	0.737823	0.999647	0	0	0	0	0	1.58474
ENSMUSG00000104017.1	Gm37363	-2.19852	0.477913	0.999647	0	0	0	0	2.33851	0.792368
ENSMUSG00000103201.1	Gm37329	-1.00151	0.73253	0.999647	1.44563	0	0	0	0	2.37711
ENSMUSG00000103147.1	Gm7341	1.5514	0.703796	0.999647	0	0	1.33324	0	0	0
ENSMUSG00000103161.1	Gm38148	-0.596221	0.883122	0.999647	0	0	0	0	1.16926	0
ENSMUSG00000102331.1	Gm19938	1.37042	0.304479	0.999647	2.89126	4.75017	3.99971	0	3.50777	1.18855
ENSMUSG00000102348.1	Gm10568	-2.12674	0.548341	0.999647	0	0	0	0	0	2.77329
ENSMUSG00000025900.13	Rp1	1.5514	0.703796	0.999647	0	0.950034	0	0	0	0
ENSMUSG00000102269.1	Gm7357	0.687658	0.862503	0.999647	0	0	1.33324	0	0	0.396184
ENSMUSG00000096126.1	Gm22307	-0.273676	0.946317	0.999647	0	0	0	0	0	0.396184
ENSMUSG00000104328.1	Gm37323	1.77158	0.569657	0.999647	2.89126	0	0	0	0	0.396184
ENSMUSG00000102735.1	Gm7369	1.22835	0.534636	0.999647	1.44563	1.90007	1.33324	1.15981	0	0.792368
ENSMUSG00000098104.1	Gm6085	0.775993	0.537364	0.999647	1.44563	4.75017	3.99971	2.31961	2.33851	1.58474
ENSMUSG00000103922.1	Gm6123	0.300986	0.253787	0.999647	65.0533	73.1527	77.3277	54.5108	57.2936	62.2009
ENSMUSG00000033845.13	Mrpl15	-0.0234705	0.805893	0.999647	597.045	623.223	565.292	593.82	618.537	605.369
ENSMUSG00000102275.1	Gm37144	0.20168	0.882666	0.999647	4.33689	1.90007	1.33324	1.15981	2.33851	2.77329
ENSMUSG00000025903.14	Lypla1	-0.0574342	0.496508	0.999647	795.096	893.032	825.273	871.014	882.789	868.832
ENSMUSG00000033813.15	Tcea1	-0.0366063	0.749079	0.999647	390.32	444.616	425.302	400.133	433.794	456.404
ENSMUSG00000062588.4	Gm6104	1.68901	0.175773	0.999647	4.33689	4.75017	5.33295	3.47942	1.16926	0.396184
ENSMUSG00000103280.1	Gm37277	-0.550647	0.669811	0.999647	0	5.70021	1.33324	4.63922	2.33851	3.96184
ENSMUSG00000002459.17	Rgs20	0.19327	0.6059	0.999647	46.2601	38.0014	41.3303	22.0363	54.9551	33.2795
ENSMUSG00000102653.1	Gm37079	1.5514	0.703796	0.999647	0	0	1.33324	0	0	0
ENSMUSG00000033793.12	Atp6v1h	-0.011616	0.843416	0.999647	4128.72	4668.47	4278.36	4343.47	4537.89	4319.2
ENSMUSG00000104046.1	Gm37567	1.2818	0.652232	0.999647	1.44563	0.950034	0	0	1.16926	0
ENSMUSG00000025905.14	Oprk1	0.0660401	0.631135	0.999647	276.115	280.26	298.645	242.399	274.775	293.969
ENSMUSG00000033774.4	Npbwr1	3.7873	0.117952	0.999647	4.33689	1.90007	0	0	0	0
ENSMUSG00000025907.14	Rb1cc1	-0.0474667	0.422491	0.999647	5131.98	5902.56	5264.95	5542.71	5591.39	5720.9
ENSMUSG00000090031.2	4732440D04Rik	-0.109425	0.801851	0.999647	20.2388	38.0014	33.3309	39.4334	45.601	17.8283
ENSMUSG00000087247.3	Alkal1	0.38535	0.911617	0.999647	0	0	1.33324	0	1.16926	0
ENSMUSG00000103355.1	Gm2147	0.713324	0.63382	0.999647	1.44563	0.950034	5.33295	2.31961	2.33851	0.396184
ENSMUSG00000103845.1	Gm19026	-0.138469	0.543437	0.999647	78.064	95.0034	79.9942	93.9442	94.7098	91.9147
ENSMUSG00000033740.17	St18	0.0503266	0.414424	0.999647	4391.82	4866.08	4824.98	4741.28	4639.61	4245.51
ENSMUSG00000103329.2	Gm42492	-0.347291	0.818974	0.999647	2.89126	0	2.66647	3.47942	2.33851	1.18855
ENSMUSG00000104385.1	Gm7449	0.192843	0.961139	0.999647	0	0.950034	0	0	0	0.792368
ENSMUSG00000102135.1	Gm37108	-0.171728	0.913838	0.999647	1.44563	2.8501	1.33324	2.31961	4.67703	0
ENSMUSG00000051285.17	Pcmtd1	0.00924992	0.877971	0.999647	3576.49	3981.59	3753.06	3899.27	3783.72	3580.32
ENSMUSG00000103509.1	Gm38372	0.18568	0.504004	0.999647	130.107	109.254	66.6618	115.981	94.7098	62.9933
ENSMUSG00000048538.7	Gm9826	4.13852	0.0636089	0.999647	0	3.80014	3.99971	0	0	0
ENSMUSG00000097797.6	Gm26901	-0.308144	0.865242	0.999647	4.33689	0	0	1.15981	2.33851	1.58474
ENSMUSG00000104226.1	Gm7470	-1.32612	0.615258	0.999647	0	0.950034	0	2.31961	1.16926	0
ENSMUSG00000103903.1	Rps2-ps2	0.688106	0.865565	0.999647	0	0.950034	0	0	0	0.396184
ENSMUSG00000025909.16	Sntg1	0.0745619	0.56041	0.999647	398.994	423.715	503.963	394.334	485.242	385.883
ENSMUSG00000102647.1	Gm38024	-1.74404	0.462504	0.999647	1.44563	0	0	2.31961	2.33851	0
ENSMUSG00000102253.1	Gm38259	-0.740005	0.814609	0.999647	0	0.950034	0	2.31961	0	0
ENSMUSG00000103884.1	Gm37005	1.38234	0.569346	0.999647	1.44563	0	2.66647	0	0	1.18855
ENSMUSG00000103933.1	Gm36964	-0.634964	0.497427	0.999647	2.89126	3.80014	5.33295	4.63922	8.1848	5.94276
ENSMUSG00000066693.2	Gm7493	-0.273676	0.946317	0.999647	0	0	0	0	0	0.396184
ENSMUSG00000102316.1	Gm37629	1.5514	0.703796	0.999647	1.44563	0	0	0	0	0
ENSMUSG00000101571.2	Gm6187	0.916734	0.595208	0.999647	0	3.80014	2.66647	0	2.33851	1.18855
ENSMUSG00000102272.1	Gm7512	1.77158	0.569657	0.999647	2.89126	0	0	0	0	0.396184
ENSMUSG00000061024.8	Rrs1	-0.0453453	0.745163	0.999647	254.431	339.162	330.643	303.869	307.515	341.907
ENSMUSG00000025911.14	Adhfe1	-0.184539	0.748915	0.999647	18.7932	9.50034	13.3324	9.27844	19.8774	17.0359
ENSMUSG00000079671.8	2610203C22Rik	0.675362	0.525323	0.999647	2.89126	6.65024	5.33295	1.15981	3.50777	4.35803
ENSMUSG00000067879.3	Vxn	-0.596221	0.883122	0.999647	0	0	0	0	1.16926	0
ENSMUSG00000025912.16	Mybl1	0.113213	0.480072	0.999647	183.595	198.557	185.32	175.131	168.373	180.66
ENSMUSG00000045210.8	Vcpip1	0.0107335	0.860311	0.999647	2930.29	3322.27	3105.11	3085.08	3050.59	3158.38
ENSMUSG00000097893.8	1700034P13Rik	-0.272511	0.771728	0.999647	1.44563	7.60028	7.99942	1.15981	11.6926	7.92368
ENSMUSG00000025915.14	Sgk3	0.183246	0.295779	0.999647	189.377	167.206	157.322	134.537	160.188	155.7
ENSMUSG00000046334.4	Gm6195	1.14092	0.592014	0.999647	1.44563	2.8501	0	1.15981	0	0.792368
ENSMUSG00000046101.16	Mcmdc2	-0.131268	0.742112	0.999647	20.2388	35.1513	35.9974	39.4334	23.3851	37.2413
ENSMUSG00000098234.7	Snhg6	0.0875339	0.645948	0.999647	138.78	162.456	125.324	121.78	137.972	141.834
ENSMUSG00000093178.1	Snord87	1.12295	0.434447	0.999647	1.44563	1.90007	6.66618	0	3.50777	1.18855
ENSMUSG00000099032.2	Tcf24	0.589506	0.646744	0.999647	1.44563	4.75017	5.33295	6.95883	0	1.18855
ENSMUSG00000025916.10	Ppp1r42	-1.11358	0.469909	0.999647	1.44563	0.950034	1.33324	3.47942	1.16926	3.16947
ENSMUSG00000025917.9	Cops5	0.063287	0.308163	0.999647	3096.54	3350.77	3326.43	3001.58	3029.55	3310.52
ENSMUSG00000056763.16	Cspp1	0.103594	0.461932	0.999647	754.619	567.171	509.296	666.888	568.259	475.025
ENSMUSG00000067851.11	Arfgef1	-0.0479722	0.367628	0.999647	7369.82	8214	7792.77	7806.65	8223.39	8146.34
ENSMUSG00000102556.1	Gm37569	0.660721	0.740105	0.999647	2.89126	0	1.33324	1.15981	1.16926	0.396184
ENSMUSG00000042501.12	Cpa6	-0.77892	0.46012	0.999647	1.44563	2.8501	5.33295	2.31961	8.1848	5.94276
ENSMUSG00000083422.1	Gm15604	0.536897	0.591704	0.999647	10.1194	2.8501	3.99971	3.47942	2.33851	5.15039
ENSMUSG00000048960.13	Prex2	0.0695799	0.595369	0.999647	388.874	409.465	382.639	407.092	305.176	408.07
ENSMUSG00000101827.1	Gm28686	0.127894	0.849619	0.999647	8.67378	13.3005	7.99942	9.27844	10.5233	8.31987
ENSMUSG00000057715.13	A830018L16Rik	-0.0633661	0.533801	0.999647	1105.91	1149.54	955.931	1104.13	966.976	1272.54
ENSMUSG00000103825.1	Gm38178	-0.891016	0.744429	0.999647	1.44563	0	0	0	1.16926	1.18855
ENSMUSG00000103561.1	Gm38069	0.186731	0.959393	0.999647	0	0	1.33324	0	0	0.792368
ENSMUSG00000101610.1	Gm7560	-0.273676	0.946317	0.999647	0	0	0	0	0	0.396184
ENSMUSG00000093864.1	Gm22633	0.585016	0.635776	0.999647	2.89126	2.8501	5.33295	1.15981	1.16926	4.35803
ENSMUSG00000098163.1	Gm6216	-0.596221	0.883122	0.999647	0	0	0	1.15981	0	0
ENSMUSG00000016918.15	Sulf1	-0.145096	0.347192	0.999647	293.463	279.31	206.652	265.595	273.606	318.136
ENSMUSG00000025938.16	Slco5a1	0.0887267	0.621841	0.999647	148.9	163.406	187.986	139.177	153.173	173.925
ENSMUSG00000042414.7	Prdm14	-1.18863	0.768758	0.999647	0	0	0	1.15981	0	0.396184
ENSMUSG00000005886.14	Ncoa2	-0.00719468	0.894055	0.999647	3802.01	3724.14	3706.4	3867.95	3810.61	3623.1
ENSMUSG00000103506.1	Gm38376	0.762037	0.310136	0.999647	15.9019	8.55031	6.66618	8.11864	4.67703	5.54658
ENSMUSG00000103495.1	Gm37409	-3.32446	0.201179	0.999647	0	0	0	6.95883	0	0
ENSMUSG00000102639.1	Gm38223	-1.73125	0.65357	0.999647	0	0	0	2.31961	0	0
ENSMUSG00000104170.1	Gm37702	-0.596221	0.883122	0.999647	0	0	0	0	1.16926	0
ENSMUSG00000103085.1	Gm38120	0.234169	0.909936	0.999647	4.33689	0	0	2.31961	0	1.18855
ENSMUSG00000102664.1	Gm38380	-0.320357	0.826153	0.999647	1.44563	1.90007	2.66647	0	4.67703	2.77329
ENSMUSG00000101476.1	Gm29570	1.28165	0.652507	0.999647	1.44563	0.950034	0	1.15981	0	0
ENSMUSG00000025935.10	Tram1	0.0141802	0.87623	0.999647	887.617	1019.39	1075.92	929.004	1069.87	961.935
ENSMUSG00000025937.6	Lactb2	0.0585724	0.537635	0.999647	839.911	806.579	721.281	802.585	781.064	700.454
ENSMUSG00000102982.1	Gm38319	1.26843	0.322978	0.999647	4.33689	4.75017	3.99971	1.15981	0	3.56566
ENSMUSG00000067813.3	Xkr9	1.5514	0.703796	0.999647	0	0	1.33324	0	0	0
ENSMUSG00000097711.1	Gm5523	-0.411507	0.568808	0.999647	2.89126	16.1506	6.66618	11.5981	16.3696	8.31987
ENSMUSG00000102166.1	Gm36947	-0.596221	0.883122	0.999647	0	0	0	1.15981	0	0
ENSMUSG00000025932.14	Eya1	0.049142	0.400515	0.999647	2839.22	2956.51	2875.79	2774.25	2921.97	2700.79
ENSMUSG00000102588.1	Gm37444	0.339069	0.735718	0.999647	7.22815	3.80014	3.99971	2.31961	7.01554	2.77329
ENSMUSG00000054493.2	Gm9947	-0.0265925	0.909239	0.999647	83.8465	98.8036	82.6607	97.4236	99.3869	78.0483
ENSMUSG00000025930.6	Msc	-0.120949	0.651127	0.999647	76.6184	55.102	75.9945	84.6658	80.6788	61.8047
ENSMUSG00000103492.1	Gm37412	0.57254	0.0694943	0.999647	47.7058	70.3026	51.9962	41.753	36.247	37.6375
ENSMUSG00000082193.1	Rpl5-ps1	0.61673	0.648928	0.999647	4.33689	2.8501	1.33324	1.15981	2.33851	1.98092
ENSMUSG00000032769.5	Trpa1	-0.0039194	0.946475	0.999647	9467.43	10292.7	10627.2	10165.7	10759.5	9569.04
ENSMUSG00000073737.3	Gm10566	0.170991	0.881671	0.999647	4.33689	3.80014	3.99971	0	4.67703	5.54658
ENSMUSG00000092083.4	Kcnb2	-0.018166	0.719969	0.999647	13562.9	12238.3	13199	13344.7	13315.5	12830
ENSMUSG00000102937.1	Gm38116	0.652288	0.605657	0.999647	11.565	0	2.66647	1.15981	2.33851	4.75421
ENSMUSG00000104149.1	Gm37138	0.402888	0.833373	0.999647	2.89126	0	1.33324	1.15981	1.16926	0.792368
ENSMUSG00000101652.1	Gm6060	0.58902	0.639442	0.999647	4.33689	2.8501	2.66647	1.15981	2.33851	2.77329
ENSMUSG00000100814.1	Gm28669	-0.273676	0.946317	0.999647	0	0	0	0	0	0.396184
ENSMUSG00000025925.14	Terf1	-0.0354667	0.693412	0.999647	2019.54	2438.74	2611.81	2273.22	2719.69	2266.97
ENSMUSG00000104379.1	Gm37509	-0.0508982	0.930966	0.999647	21.6844	22.8008	7.99942	28.9951	19.8774	7.92368
ENSMUSG00000032719.4	Sbspon	0.160177	0.835041	0.999647	10.1194	8.55031	5.33295	8.11864	4.67703	8.31987
ENSMUSG00000067795.13	4930444P10Rik	-0.419852	0.582794	0.999647	4.33689	5.70021	11.9991	12.7579	4.67703	11.4893
ENSMUSG00000043716.13	Rpl7	-0.0344263	0.658101	0.999647	1234.57	1474.45	1354.57	1389.45	1366.86	1412.4
ENSMUSG00000025921.7	Rdh10	0.193019	0.3649	0.999647	193.714	137.755	109.325	118.3	126.28	137.476
ENSMUSG00000104165.1	Gm38249	-1.50311	0.546797	0.999647	0	0	1.33324	3.47942	0	0.396184
ENSMUSG00000025920.19	Stau2	-0.0363844	0.503663	0.999647	3105.21	3217.77	3094.44	3270.65	3165.18	3226.52
ENSMUSG00000025939.19	Ube2w	-0.0334002	0.664114	0.999647	1432.62	1711.96	1614.55	1564.58	1614.74	1692.9
ENSMUSG00000102457.1	Gm38342	-0.266831	0.760849	0.999647	8.67378	5.70021	3.99971	15.0775	4.67703	3.16947
ENSMUSG00000079658.9	Eloc	-0.0293723	0.625223	0.999647	3206.41	3632.93	3349.09	3448.1	3422.42	3534.36
ENSMUSG00000097744.1	D030040B21Rik	-0.767265	0.849795	0.999647	0	0	0	0	0	0.792368
ENSMUSG00000100959.1	Gm7654	-1.73125	0.65357	0.999647	0	0	0	2.31961	0	0
ENSMUSG00000025940.6	Tmem70	0.0566597	0.583261	0.999647	575.361	720.126	707.949	622.815	632.568	671.532
ENSMUSG00000025779.10	Ly96	0.163265	0.682296	0.999647	26.0213	33.2512	34.6642	27.8353	21.0466	33.6757
ENSMUSG00000091020.3	Gm5828	0.561351	0.709872	0.999647	1.44563	1.90007	3.99971	0	2.33851	2.37711
ENSMUSG00000042686.5	Jph1	-0.00401776	0.975349	0.999647	297.8	322.062	366.64	345.622	341.423	307.439
ENSMUSG00000100110.1	Gm28783	-1.18863	0.768758	0.999647	0	0	0	0	1.16926	0.396184
ENSMUSG00000025777.8	Gdap1	0.0343982	0.506027	0.999647	6250.9	6756.65	6762.18	6579.57	6285.93	6445.52
ENSMUSG00000099899.1	Gm28784	-0.280856	0.874841	0.999647	0	2.8501	1.33324	2.31961	0	2.77329
ENSMUSG00000101589.1	Rbm6-ps1	-0.150504	0.844943	0.999647	14.4563	4.75017	5.33295	12.7579	4.67703	9.11224
ENSMUSG00000102048.1	Gm6075	1.41956	0.479402	0.999647	2.89126	0	2.66647	1.15981	0	0.792368
ENSMUSG00000100053.1	Gm28154	1.03529	0.313361	0.999647	8.67378	3.80014	5.33295	4.63922	1.16926	2.77329
ENSMUSG00000085125.7	Gm16070	-0.225309	0.791502	0.999647	10.1194	3.80014	3.99971	9.27844	7.01554	4.75421
ENSMUSG00000025776.13	Crispld1	-0.033606	0.898826	0.999647	63.6077	81.703	59.9956	62.6295	80.6788	68.936
ENSMUSG00000099473.1	Gm18775	1.5514	0.703796	0.999647	0	0.950034	0	0	0	0
ENSMUSG00000109887.1	Gm28756	-0.732326	0.809485	0.999647	0	0	1.33324	2.31961	0	0
ENSMUSG00000101685.1	Gm17837	1.35169	0.649483	0.999647	0	2.8501	0	0	0	0.792368
ENSMUSG00000042596.7	Tfap2d	2.91546	0.338243	0.999647	1.44563	1.90007	0	0	0	0
ENSMUSG00000100720.1	Gm10075	0.376821	0.918677	0.999647	0	0.950034	0	0	1.16926	0
ENSMUSG00000100204.1	Gm4849	0.240134	0.757846	0.999647	5.78252	13.3005	6.66618	3.47942	8.1848	9.9046
ENSMUSG00000043760.16	Pkhd1	1.84654	0.382073	0.999647	1.44563	3.80014	0	0	1.16926	0.396184
ENSMUSG00000090142.2	Gm15795	1.5514	0.703796	0.999647	1.44563	0	0	0	0	0
ENSMUSG00000041859.10	Mcm3	-0.387199	0.527705	0.999647	5.78252	24.7009	7.99942	12.7579	21.0466	18.2245
ENSMUSG00000097934.1	6720483E21Rik	-0.0375864	0.94119	0.999647	28.9126	15.2006	17.3321	10.4382	26.8929	24.1672
ENSMUSG00000025931.15	Paqr8	-0.0424509	0.4716	0.999647	2592.01	2725.65	2778.46	2877.48	2704.49	2761.4
ENSMUSG00000100929.1	Gm28064	-0.228946	0.863964	0.999647	0	5.70021	2.66647	5.79903	4.67703	0.396184
ENSMUSG00000041809.5	Efhc1	-0.142885	0.492627	0.999647	118.542	93.1034	105.326	125.259	114.587	109.743
ENSMUSG00000041779.5	Tram2	0.125031	0.777778	0.999647	39.032	19.9507	21.3318	23.1961	30.4007	20.2054
ENSMUSG00000099971.1	Gm28287	-3.14964	0.174293	0.999647	0	0	0	4.63922	1.16926	0.396184
ENSMUSG00000100819.1	Gm2693	-0.593255	0.609797	0.999647	1.44563	3.80014	2.66647	6.95883	2.33851	3.16947
ENSMUSG00000025933.15	Tmem14a	-0.17883	0.121738	0.999647	368.636	422.765	462.633	489.438	446.656	483.345
ENSMUSG00000025934.15	Gsta3	-0.19516	0.466222	0.999647	82.4009	51.3019	74.6612	84.6658	86.525	67.3513
ENSMUSG00000099343.1	Gm28836	-0.455648	0.535043	0.999647	2.89126	7.60028	11.9991	11.5981	8.1848	11.0932
ENSMUSG00000096375.2	Gm7094	0.624042	0.826024	0.999647	0	0.950034	1.33324	0	0	1.18855
ENSMUSG00000067750.3	Khdc1a	-2.54975	0.333684	0.999647	0	0	0	1.15981	1.16926	1.58474
ENSMUSG00000028033.16	Kcnq5	-0.0197771	0.910226	0.999647	200.942	272.66	194.653	185.569	264.252	231.372
ENSMUSG00000082935.3	Gm7658	-0.226437	0.591725	0.999647	18.7932	38.9514	22.665	35.954	23.3851	35.6566
ENSMUSG00000099692.1	Gm5696	1.49332	0.608259	0.999647	2.89126	0	0	1.15981	0	0
ENSMUSG00000041670.17	Rims1	-0.128376	0.382122	0.999647	458.265	551.97	361.307	409.411	526.166	562.582
ENSMUSG00000101468.1	Gm7761	3.53637	0.172759	0.999647	4.33689	0.950034	0	0	0	0
ENSMUSG00000101227.1	Gm29506	1.39271	0.305177	0.999647	4.33689	4.75017	2.66647	1.15981	0	2.77329
ENSMUSG00000073730.2	Ppp1r14bl	2.83358	0.164763	0.999647	1.44563	3.80014	1.33324	0	1.16926	0
ENSMUSG00000100775.1	Gm29107	1.5514	0.703796	0.999647	1.44563	0	0	0	0	0
ENSMUSG00000026158.11	Ogfrl1	-0.0523221	0.489507	0.999647	1963.16	2240.18	1938.53	1998.34	2082.45	2283.21
ENSMUSG00000097920.1	Gm7784	-0.405256	0.677864	0.999647	2.89126	4.75017	3.99971	4.63922	5.84629	5.15039
ENSMUSG00000026156.8	B3gat2	0.233947	0.378274	0.999647	99.7484	97.8536	59.9956	67.2687	64.3092	85.1796
ENSMUSG00000026155.13	Smap1	-0.00791999	0.890473	0.999647	3239.66	3241.52	3450.42	3227.74	3466.85	3293.08
ENSMUSG00000026154.4	Sdhaf4	-0.103475	0.3799	0.999647	335.386	375.264	393.305	402.452	405.732	382.714
ENSMUSG00000102495.1	Gm26524	-1.74126	0.650675	0.999647	0	0	0	0	2.33851	0
ENSMUSG00000026153.15	Fam135a	0.120644	0.22891	0.999647	900.627	902.533	761.278	829.261	839.527	704.415
ENSMUSG00000102398.1	Gm37580	-0.281444	0.817162	0.999647	2.89126	0	6.66618	4.63922	3.50777	3.16947
ENSMUSG00000026147.16	Col9a1	1.20786	0.562153	0.999647	0	1.90007	2.66647	1.15981	0	0.792368
ENSMUSG00000026141.13	Col19a1	-0.480173	0.473749	0.999647	8.67378	11.4004	5.33295	15.0775	10.5233	10.697
ENSMUSG00000099997.1	Tubb4b-ps2	-0.228117	0.812157	0.999647	2.89126	3.80014	6.66618	6.95883	3.50777	5.15039
ENSMUSG00000100131.1	Gm28439	0.138874	0.951717	0.999647	2.89126	15.2006	0	0	1.16926	15.055
ENSMUSG00000067736.2	Gm10222	-2.24634	0.103521	0.999647	0	3.80014	0	2.31961	2.33851	14.6588
ENSMUSG00000101939.1	Gm28438	-0.421828	0.386207	0.999647	24.5757	54.152	10.6659	20.8765	56.1244	44.7688
ENSMUSG00000101111.1	Gm28437	-0.108726	0.751795	0.999647	39.032	32.3012	39.9971	34.7942	40.924	42.7879
ENSMUSG00000102070.1	Gm28661	-3.45044	0.00408908	0.999647	1.44563	0.950034	1.33324	1.15981	29.2314	9.9046
ENSMUSG00000101249.1	Gm29216	-0.182499	0.782672	0.999647	10.1194	12.3504	6.66618	8.11864	11.6926	13.0741
ENSMUSG00000073725.8	Lmbrd1	-0.0241683	0.656145	0.999647	4182.21	4462.31	4611.67	4476.85	4543.73	4466.58
ENSMUSG00000033569.17	Adgrb3	0.172209	0.094804	0.999647	607.164	622.273	529.295	541.629	503.95	518.209
ENSMUSG00000104257.1	Gm20172	1.5514	0.703796	0.999647	0	0.950034	0	0	0	0
ENSMUSG00000096866.1	Gm22260	-2.38235	0.38539	0.999647	0	0	0	1.15981	1.16926	1.18855
ENSMUSG00000102296.1	Gm37543	-0.767265	0.849795	0.999647	0	0	0	0	0	0.792368
ENSMUSG00000103209.1	Gm37331	-1.64596	0.682034	0.999647	0	0	0	0	0	1.98092
ENSMUSG00000104027.1	Gm37211	1.5514	0.703796	0.999647	1.44563	0	0	0	0	0
ENSMUSG00000102407.1	Gm37862	1.5514	0.703796	0.999647	1.44563	0	0	0	0	0
ENSMUSG00000103889.1	Gm37011	-0.767265	0.849795	0.999647	0	0	0	0	0	0.792368
ENSMUSG00000104221.1	Gm37051	-0.15061	0.967114	0.999647	0	0.950034	0	0	0	1.18855
ENSMUSG00000102250.1	Gm38260	-3.09667	0.209526	0.999647	0	0	0	0	4.67703	1.18855
ENSMUSG00000102317.1	Gm37628	1.5514	0.703796	0.999647	0	0	1.33324	0	0	0
ENSMUSG00000103563.1	8030445P17Rik	-0.767265	0.849795	0.999647	0	0	0	0	0	0.792368
ENSMUSG00000102465.1	Gm38198	1.4019	0.636805	0.999647	0	0	2.66647	0	1.16926	0
ENSMUSG00000102659.1	Gm37077	0.186731	0.959393	0.999647	0	0	1.33324	0	0	0.792368
ENSMUSG00000103924.1	Gm37895	-0.469516	0.834517	0.999647	2.89126	0	0	0	1.16926	2.37711
ENSMUSG00000104132.1	Gm36952	2.84406	0.211171	0.999647	0	1.90007	3.99971	0	0	0.396184
ENSMUSG00000102747.1	Gm37602	0.796604	0.643995	0.999647	4.33689	0	2.66647	0	1.16926	2.37711
ENSMUSG00000102386.1	2900022M07Rik	-0.213041	0.877477	0.999647	2.89126	1.90007	1.33324	2.31961	2.33851	2.37711
ENSMUSG00000103004.1	2900002M20Rik	2.16531	0.594079	0.999647	0	1.90007	0	0	0	0
ENSMUSG00000101372.1	Gm19028	1.4019	0.636805	0.999647	0	0	2.66647	0	1.16926	0
ENSMUSG00000086240.4	Gm7846	-0.0739882	0.946451	0.999647	2.89126	4.75017	2.66647	2.31961	4.67703	3.96184
ENSMUSG00000081557.2	Gm5697	-1.12518	0.681791	0.999647	0	0.950034	0	0	1.16926	1.58474
ENSMUSG00000099492.1	Gm5525	0.841047	0.419225	0.999647	10.1194	3.80014	3.99971	1.15981	2.33851	5.54658
ENSMUSG00000101726.1	Gm7858	-0.273581	0.880406	0.999647	1.44563	0.950034	1.33324	0	2.33851	1.98092
ENSMUSG00000100261.1	Gm6473	1.71837	0.558308	0.999647	1.44563	0	1.33324	0	0	0.396184
ENSMUSG00000048874.15	Phf3	-0.00445729	0.950804	0.999647	2149.65	2086.28	1963.86	2193.19	2146.76	1897.72
ENSMUSG00000103783.1	Gm37522	-0.554742	0.822226	0.999647	0	1.90007	0	2.31961	0	0.792368
ENSMUSG00000104315.1	Gm37906	-1.04017	0.406466	0.999647	1.44563	2.8501	1.33324	3.47942	3.50777	4.75421
ENSMUSG00000026064.16	Ptp4a1	0.122151	0.744187	0.999647	57.8252	29.4511	34.6642	34.7942	47.9396	29.7138
ENSMUSG00000117310.2	Ptp4a1	-2.784	0.294887	0.999647	0	0	0	0	3.50777	1.18855
ENSMUSG00000101093.1	Eef1a1-ps2	1.5514	0.703796	0.999647	1.44563	0	0	0	0	0
ENSMUSG00000070960.4	Gm19680	0.363595	0.806194	0.999647	2.89126	2.8501	1.33324	0	3.50777	1.98092
ENSMUSG00000026058.11	Khdrbs2	-0.0577572	0.667991	0.999647	255.876	287.86	287.979	310.828	287.637	272.971
ENSMUSG00000103482.1	Gm37999	0.820448	0.301994	0.999647	17.3476	4.75017	9.33266	5.79903	9.35406	3.16947
ENSMUSG00000104313.1	Gm37911	1.58769	0.309108	0.999647	1.44563	4.75017	2.66647	2.31961	0	0.792368
ENSMUSG00000102321.1	Gm37792	0.134064	0.898029	0.999647	4.33689	5.70021	2.66647	6.95883	2.33851	2.77329
ENSMUSG00000091318.2	Gm5415	2.47587	0.170995	0.999647	4.33689	0.950034	3.99971	0	0	1.18855
ENSMUSG00000104433.1	Gm37426	2.65152	0.452179	0.999647	2.89126	0	0	0	0	0
ENSMUSG00000100481.1	Gm7114	0.0522823	0.920636	0.999647	20.2388	12.3504	17.3321	16.2373	17.5389	14.2626
ENSMUSG00000101612.2	Gm7933	1.5514	0.703796	0.999647	0	0	1.33324	0	0	0
ENSMUSG00000026134.11	Prim2	-0.0796333	0.687258	0.999647	130.107	122.554	103.992	117.14	133.295	126.383
ENSMUSG00000101682.1	Gm29228	-1.55093	0.677622	0.999647	0	0	0	0	1.16926	0.792368
ENSMUSG00000103746.1	1700001G17Rik	-1.40793	0.150602	0.999647	4.33689	0.950034	3.99971	4.63922	10.5233	8.31987
ENSMUSG00000004768.14	Rab23	-0.175419	0.116911	0.999647	422.124	428.466	391.972	507.995	454.841	446.5
ENSMUSG00000042215.8	Bag2	0.00523912	0.96203	0.999647	412.004	482.618	470.633	447.685	447.826	465.913
ENSMUSG00000103072.1	Gm37905	-1.50757	0.546667	0.999647	0	0	1.33324	1.15981	0	2.37711
ENSMUSG00000042197.13	Zfp451	0.00759045	0.91096	0.999647	1526.58	1544.76	1601.22	1498.47	1537.57	1602.57
ENSMUSG00000081402.4	Gm15455	0.960082	0.485488	0.999647	1.44563	6.65024	1.33324	2.31961	1.16926	1.58474
ENSMUSG00000042182.16	Bend6	0.0076475	0.909225	0.999647	2101.95	2380.79	2431.82	2304.53	2255.5	2321.64
ENSMUSG00000104416.1	Gm37067	-0.246695	0.778775	0.999647	7.22815	3.80014	5.33295	6.95883	9.35406	3.56566
ENSMUSG00000026131.20	Dst	-0.0140627	0.7234	0.999647	52625.3	52774.4	53045.5	52812.9	52726.5	54443.6
ENSMUSG00000103596.1	Gm37354	2.78709	0.202037	0.999647	1.44563	2.8501	1.33324	0	0	0.396184
ENSMUSG00000103364.1	Gm38157	-0.407319	0.715185	0.999647	5.78252	4.75017	0	6.95883	2.33851	4.75421
ENSMUSG00000096992.3	Gm26788	-0.202029	0.726524	0.999647	14.4563	11.4004	11.9991	18.5569	10.5233	14.2626
ENSMUSG00000103001.1	A930005N03Rik	-0.0242713	0.959162	0.999647	13.0107	25.6509	22.665	24.3559	19.8774	19.413
ENSMUSG00000101462.2	Gm3052	-1.35969	0.316638	0.999647	0	1.90007	2.66647	6.95883	3.50777	1.98092
ENSMUSG00000042111.9	Ccdc115	0.0169948	0.90273	0.999647	297.8	299.261	389.305	307.348	309.853	350.623
ENSMUSG00000101711.1	Gm28306	-0.273676	0.946317	0.999647	0	0	0	0	0	0.396184
ENSMUSG00000026127.13	Imp4	0.0173273	0.875361	0.999647	452.482	465.517	495.964	446.525	438.471	503.55
ENSMUSG00000026126.15	Ptpn18	1.18316	0.290681	0.999647	14.4563	1.90007	2.66647	5.79903	1.16926	1.58474
ENSMUSG00000101223.6	4930568A12Rik	0.33705	0.862023	0.999647	0	0	5.33295	3.47942	0	0.792368
ENSMUSG00000045174.10	Amer3	-0.0676046	0.45081	0.999647	663.544	658.374	698.616	686.605	724.94	704.812
ENSMUSG00000037509.21	Arhgef4	-0.028719	0.711503	0.999647	1273.6	1180.89	1363.9	1326.82	1323.6	1246
ENSMUSG00000104002.2	Gm38336	-0.683329	0.457422	0.999647	2.89126	5.70021	3.99971	5.79903	4.67703	9.50842
ENSMUSG00000037503.12	Fam168b	0.0158381	0.754715	0.999647	4834.19	4846.13	5066.3	4749.4	4942.45	4889.31
ENSMUSG00000026123.11	Plekhb2	0.0133673	0.811006	0.999647	10929	11015.6	12507.1	11404.4	11403.8	11322.9
ENSMUSG00000103716.1	Gm19430	-0.596221	0.883122	0.999647	0	0	0	0	1.16926	0
ENSMUSG00000103548.1	Gm37670	-0.233249	0.799297	0.999647	4.33689	5.70021	3.99971	6.95883	4.67703	5.15039
ENSMUSG00000103760.1	Gm8009	-1.33303	0.60423	0.999647	0	0	1.33324	0	1.16926	1.98092
ENSMUSG00000077231.1	Gm25096	-0.452109	0.850854	0.999647	1.44563	0.950034	0	0	3.50777	0
ENSMUSG00000102531.1	1110002O04Rik	-0.414299	0.682985	0.999647	4.33689	5.70021	1.33324	5.79903	3.50777	5.94276
ENSMUSG00000103096.1	Gm8022	3.0127	0.309235	0.999647	0	0.950034	2.66647	0	0	0
ENSMUSG00000102279.1	Gm37146	2.59851	0.430921	0.999647	1.44563	0	1.33324	0	0	0
ENSMUSG00000103708.1	Gm33222	0.249067	0.903701	0.999647	0	0.950034	2.66647	2.31961	0	0.792368
ENSMUSG00000102434.1	Gm38049	-0.273676	0.946317	0.999647	0	0	0	0	0	0.396184
ENSMUSG00000045216.7	Hs6st1	-0.0464819	0.437358	0.999647	4926.71	5306.89	5735.58	5655.21	5468.62	5377.8
ENSMUSG00000104523.1	Gm37335	0.163917	0.810549	0.999647	10.1194	7.60028	11.9991	10.4382	8.1848	7.92368
ENSMUSG00000102202.1	Gm33280	0.190204	0.902466	0.999647	4.33689	0.950034	1.33324	4.63922	0	1.18855
ENSMUSG00000037470.14	Uggt1	-0.0511325	0.383002	0.999647	2931.74	3189.27	3137.11	3162.79	3120.75	3304.97
ENSMUSG00000098752.1	Mir6897	-0.596221	0.883122	0.999647	0	0	0	1.15981	0	0
ENSMUSG00000047180.8	Neurl3	0.426958	0.49035	0.999647	15.9019	13.3005	11.9991	5.79903	12.8618	11.4893
ENSMUSG00000037447.16	Arid5a	0.0187515	0.895712	0.999647	297.8	252.709	241.316	280.673	257.237	245.238
ENSMUSG00000102762.1	4930403P22Rik	-0.273676	0.946317	0.999647	0	0	0	0	0	0.396184
ENSMUSG00000010453.12	Kansl3	0.0674843	0.264622	0.999647	2677.31	2500.49	2623.81	2475.02	2571.2	2402.46
ENSMUSG00000037432.15	Fer1l5	0.655174	0.732467	0.999647	2.89126	1.90007	0	2.31961	0	0.792368
ENSMUSG00000001143.13	Lman2l	-0.0712196	0.365931	0.999647	998.93	1056.44	1091.92	1042.66	1131.84	1129.12
ENSMUSG00000037408.10	Cnnm4	-0.0184717	0.881374	0.999647	367.19	322.062	362.64	357.22	377.67	332.399
ENSMUSG00000104316.1	Gm37909	0.387713	0.909674	0.999647	1.44563	0	0	0	1.16926	0
ENSMUSG00000001138.13	Cnnm3	0.0788487	0.409761	0.999647	586.926	623.223	587.957	571.784	554.228	576.844
ENSMUSG00000067653.12	Ankrd23	-0.683356	0.485515	0.999647	4.33689	0.950034	6.66618	5.79903	5.84629	6.73513
ENSMUSG00000079610.9	Ankrd39	0.051053	0.771019	0.999647	198.051	150.105	158.655	160.053	159.019	166.397
ENSMUSG00000026121.13	Sema4c	-0.109058	0.412495	0.999647	274.67	266.96	251.982	274.874	295.822	285.253
ENSMUSG00000087589.3	D430040D24Rik	-0.540839	0.17309	0.999647	36.1407	20.9008	21.3318	31.3147	45.601	36.0528
ENSMUSG00000046337.17	Fam178b	0.185594	0.891808	0.999647	5.78252	3.80014	0	0	4.67703	3.56566
ENSMUSG00000089906.1	Gm6428	1.30975	0.71275	0.999647	0	1.90007	0	0	0	0.396184
ENSMUSG00000061518.11	Cox5b	0.0300854	0.720227	0.999647	1035.07	1208.44	1247.91	1090.22	1166.92	1163.99
ENSMUSG00000037351.9	Actr1b	-0.00713483	0.885714	0.999647	4961.4	5097.89	5027.64	5016.16	4957.65	5180.11
ENSMUSG00000102416.4	4933424G06Rik	-0.864131	0.145053	0.999647	18.7932	6.65024	6.66618	22.0363	16.3696	18.6207
ENSMUSG00000104237.1	Gm33533	0.605868	0.808071	0.999647	0	2.8501	0	0	1.16926	0.792368
ENSMUSG00000026117.10	Zap70	1.22766	0.298023	0.999647	4.33689	4.75017	7.99942	4.63922	3.50777	0
ENSMUSG00000026116.11	Tmem131	-0.0763201	0.173491	0.999647	2625.26	2699.05	2598.48	2763.82	2820.25	2774.87
ENSMUSG00000103016.1	Gm37506	2.65152	0.452179	0.999647	2.89126	0	0	0	0	0
ENSMUSG00000102930.1	Gm38115	-2.06899	0.524286	0.999647	0	0	0	0	1.16926	1.58474
ENSMUSG00000103159.1	F830112A20Rik	0.38753	0.909825	0.999647	1.44563	0	0	1.15981	0	0
ENSMUSG00000080054.3	Rpl12-ps1	-0.598081	0.835996	0.999647	0	0	1.33324	0	1.16926	0.792368
ENSMUSG00000095944.1	n-R5s210	3.06522	0.163543	0.999647	5.78252	0	1.33324	0	0	0.396184
ENSMUSG00000050122.19	Vwa3b	0.587187	0.0885157	0.999647	47.7058	57.0021	47.9965	47.552	24.5544	30.9024
ENSMUSG00000026114.14	Cnga3	-0.591542	0.844428	0.999647	0	0.950034	0	1.15981	0	0.792368
ENSMUSG00000026113.17	Inpp4a	-0.00643646	0.902613	0.999647	3927.78	3975.89	4077.04	4137.03	3918.18	3982.05
ENSMUSG00000026112.7	Coa5	0.00814963	0.879853	0.999647	3142.8	3177.87	3275.76	3145.39	3195.58	3198.79
ENSMUSG00000026111.15	Unc50	0.0219026	0.830087	0.999647	494.405	518.719	542.627	488.278	520.32	521.775
ENSMUSG00000026110.15	Mgat4a	-0.028469	0.653756	0.999647	2732.24	3042.96	2794.46	2984.18	3001.48	2778.84
ENSMUSG00000103948.1	4930594C11Rik	0.0978658	0.96286	0.999647	1.44563	1.90007	0	2.31961	1.16926	0
ENSMUSG00000087233.1	Gm43213	2.71745	0.440738	0.999647	0	2.8501	0	0	0	0
ENSMUSG00000026090.16	2010300C02Rik	-0.0810965	0.497166	0.999647	332.495	336.312	347.975	365.339	369.485	344.284
ENSMUSG00000060771.15	Tsga10	-0.0315463	0.732485	0.999647	732.934	817.98	719.948	723.718	796.264	801.877
ENSMUSG00000097268.1	Gm26805	-0.191016	0.887302	0.999647	1.44563	3.80014	1.33324	3.47942	3.50777	1.18855
ENSMUSG00000037216.5	Lipt1	0.0438925	0.86259	0.999647	70.8358	65.5524	78.661	73.0677	70.1554	65.7666
ENSMUSG00000026088.15	Mitd1	0.22603	0.150409	0.999647	224.073	234.659	191.986	193.687	177.727	186.207
ENSMUSG00000026087.11	Mrpl30	-0.0398649	0.647601	0.999647	714.141	786.629	737.28	772.43	774.048	760.674
ENSMUSG00000061584.6	Lyg2	0.490651	0.526301	0.999647	7.22815	7.60028	10.6659	4.63922	7.01554	6.33895
ENSMUSG00000058407.12	Txndc9	0.0101965	0.899259	0.999647	1063.98	1095.39	1107.92	993.953	1101.44	1139.82
ENSMUSG00000026083.12	Eif5b	0.0145796	0.824803	0.999647	2629.6	2939.41	2905.12	2643.2	2792.19	2946.82
ENSMUSG00000026082.11	Rev1	0.051233	0.689465	0.999647	432.243	380.014	325.31	387.375	367.147	346.265
ENSMUSG00000103804.1	Gm37062	-0.675259	0.52275	0.999647	7.22815	2.8501	2.66647	16.2373	3.50777	1.18855
ENSMUSG00000037138.18	Aff3	-0.0141212	0.814776	0.999647	2785.73	2782.65	2837.13	2654.79	2882.22	2938.1
ENSMUSG00000085391.1	Gm16150	-0.273676	0.946317	0.999647	0	0	0	0	0	0.396184
ENSMUSG00000087131.7	Gm16152	-0.351824	0.784956	0.999647	4.33689	1.90007	1.33324	5.79903	3.50777	0.792368
ENSMUSG00000048814.11	Lonrf2	-0.0186838	0.700113	0.999647	5476.04	5666.01	5754.25	5746.83	5724.68	5652.76
ENSMUSG00000026080.13	Chst10	-0.345008	0.0287399	0.999647	167.693	200.457	199.985	264.436	246.713	217.901
ENSMUSG00000102447.1	Gm6621	1.23295	0.668268	0.999647	0	0.950034	1.33324	1.15981	0	0
ENSMUSG00000067604.8	Nms	2.95549	0.086151	0.999647	0	4.75017	6.66618	0	1.16926	0.396184
ENSMUSG00000026078.10	Pdcl3	-0.00230933	0.976404	0.999647	964.235	940.534	994.594	980.035	962.299	960.747
ENSMUSG00000103046.1	Gm37309	-0.401066	0.53472	0.999647	13.0107	7.60028	9.33266	8.11864	12.8618	17.0359
ENSMUSG00000026077.15	Npas2	0.0565078	0.888771	0.999647	23.1301	48.4518	33.3309	20.8765	42.0933	38.4299
ENSMUSG00000092563.1	Gm3617	0.817538	0.743723	0.999647	1.44563	0	1.33324	1.15981	0	0.396184
ENSMUSG00000073702.11	Rpl31	-0.0635903	0.712287	0.999647	153.237	177.656	147.989	177.45	160.188	165.605
ENSMUSG00000003134.10	Tbc1d8	-0.0153212	0.831871	0.999647	1209.99	1192.29	1217.24	1259.55	1209.01	1193.31
ENSMUSG00000003135.15	Cnot11	-0.0377568	0.696721	0.999647	612.947	634.623	595.957	651.811	581.121	656.081
ENSMUSG00000085894.1	Gm15832	0.313785	0.580251	0.999647	30.3582	20.9008	10.6659	24.3559	19.8774	7.5275
ENSMUSG00000077704.1	Snord89	-0.155688	0.847989	0.999647	7.22815	7.60028	3.99971	8.11864	5.84629	7.13132
ENSMUSG00000048234.13	Rnf149	0.052433	0.565502	0.999647	790.759	719.176	839.939	749.234	782.233	733.337
ENSMUSG00000064936.1	Gm23722	2.39606	0.274826	0.999647	1.44563	0.950034	2.66647	0	1.16926	0
ENSMUSG00000102471.1	Gm5100	0.347833	0.863914	0.999647	2.89126	0	1.33324	2.31961	1.16926	0
ENSMUSG00000050967.5	Creg2	-0.0903167	0.206069	0.999647	1406.6	1418.4	1306.57	1472.95	1411.29	1509.86
ENSMUSG00000097083.1	D930019O06Rik	0.600112	0.3627	0.999647	13.0107	14.2505	10.6659	11.5981	4.67703	8.71605
ENSMUSG00000057173.8	Rfx8	0.0559745	0.92993	0.999647	15.9019	14.2505	5.33295	12.7579	10.5233	11.0932
ENSMUSG00000026074.15	Map4k4	0.00404314	0.948143	0.999647	2946.19	2644.9	2625.14	2700.03	2750.09	2734.86
ENSMUSG00000102985.1	4930456G14Rik	0.168536	0.774983	0.999647	11.565	13.3005	14.6656	10.4382	12.8618	11.8855
ENSMUSG00000026073.13	Il1r2	0.317737	0.71035	0.999647	8.67378	7.60028	3.99971	4.63922	8.1848	3.96184
ENSMUSG00000097899.2	Gm16894	0.20125	0.617937	0.999647	43.3689	28.501	41.3303	16.2373	42.0933	38.0337
ENSMUSG00000026072.12	Il1r1	-0.0442737	0.798672	0.999647	176.367	194.757	154.655	164.692	209.297	172.34
ENSMUSG00000103560.1	Gm38070	1.71837	0.558308	0.999647	1.44563	0	1.33324	0	0	0.396184
ENSMUSG00000070942.8	Il1rl2	0.19331	0.927723	0.999647	0	1.90007	1.33324	0	1.16926	1.58474
ENSMUSG00000026069.15	Il1rl1	0.965381	0.468295	0.999647	4.33689	2.8501	2.66647	1.15981	1.16926	2.37711
ENSMUSG00000026070.15	Il18r1	0.102951	0.963627	0.999647	1.44563	1.90007	0	0	0	2.77329
ENSMUSG00000026068.11	Il18rap	2.62316	0.132938	0.999647	5.78252	0.950034	2.66647	1.15981	0	0.396184
ENSMUSG00000026065.8	Slc9a4	-1.74063	0.459401	0.999647	1.44563	0	0	2.31961	0	1.98092
ENSMUSG00000026062.12	Slc9a2	-0.051409	0.659771	0.999647	359.962	423.715	434.635	427.968	437.302	404.108
ENSMUSG00000103270.1	Gm37915	0.771875	0.631143	0.999647	1.44563	1.90007	2.66647	1.15981	1.16926	1.18855
ENSMUSG00000041945.12	Mfsd9	0.174508	0.1804	0.999647	336.832	359.113	398.638	301.549	367.147	305.458
ENSMUSG00000079588.3	Tmem182	1.11735	0.10432	0.999647	8.67378	14.2505	17.3321	4.63922	8.1848	5.94276
ENSMUSG00000100832.1	Gm29260	-0.0134021	0.98362	0.999647	5.78252	16.1506	11.9991	6.95883	14.0311	13.4703
ENSMUSG00000100178.1	Gm5267	-0.596221	0.883122	0.999647	0	0	0	1.15981	0	0
ENSMUSG00000060424.14	Pantr1	-2.10229	0.181165	0.999647	1.44563	0	1.33324	3.47942	3.50777	3.96184
ENSMUSG00000104199.1	4930420N18Rik	-0.596221	0.883122	0.999647	0	0	0	1.15981	0	0
ENSMUSG00000045515.4	Pou3f3	-0.422855	0.581247	0.999647	8.67378	9.50034	2.66647	9.27844	7.01554	11.4893
ENSMUSG00000093436.6	Gm20646	-1.09996	0.785654	0.999647	0	0	0	0	0	1.18855
ENSMUSG00000097063.3	Pantr2	-1.74126	0.650675	0.999647	0	0	0	0	2.33851	0
ENSMUSG00000060679.14	Mrps9	-0.0197452	0.82908	0.999647	653.425	654.574	651.953	629.774	685.185	670.344
ENSMUSG00000041907.9	Gpr45	0.0947625	0.287572	0.999647	701.13	733.427	735.947	651.811	685.185	693.322
ENSMUSG00000070939.9	Tgfbrap1	0.00659847	0.929111	0.999647	1131.93	1131.49	1079.92	1118.05	1093.26	1116.45
ENSMUSG00000041878.3	8430432A02Rik	-0.726494	0.579668	0.999647	1.44563	1.90007	2.66647	1.15981	4.67703	3.96184
ENSMUSG00000010290.7	AI597479	-0.0557303	0.525408	0.999647	871.715	1032.69	993.261	974.236	1075.72	973.821
ENSMUSG00000008136.14	Fhl2	0.498697	0.405869	0.999647	20.2388	15.2006	9.33266	10.4382	9.35406	11.4893
ENSMUSG00000094497.1	Gm8210	-0.0611915	0.930686	0.999647	13.0107	6.65024	7.99942	13.9177	7.01554	7.92368
ENSMUSG00000101923.1	Gm29041	1.54589	0.614303	0.999647	1.44563	0.950034	0	0	0	0.396184
ENSMUSG00000066877.11	Nck2	0.0991147	0.530926	0.999647	183.595	197.607	207.985	190.208	187.081	175.51
ENSMUSG00000103945.1	Gm38228	0.395108	0.58803	0.999647	18.7932	6.65024	7.99942	11.5981	3.50777	9.50842
ENSMUSG00000026051.8	Ecrg4	-0.730144	0.808144	0.999647	1.44563	0	0	2.31961	0	0
ENSMUSG00000100764.1	Gm29155	0.508802	0.621995	0.999647	1.44563	6.65024	6.66618	3.47942	3.50777	3.56566
ENSMUSG00000100480.1	Gm29156	-0.199577	0.730754	0.999647	13.0107	13.3005	11.9991	13.9177	21.0466	10.3008
ENSMUSG00000057363.12	Uxs1	-0.0339588	0.674216	0.999647	903.518	1002.29	975.929	964.958	972.822	1012.25
ENSMUSG00000090243.1	Gm16103	0.816012	0.742367	0.999647	0	1.90007	1.33324	0	0	1.58474
ENSMUSG00000100701.1	Gm19587	-0.549841	0.67778	0.999647	4.33689	0.950034	1.33324	2.31961	2.33851	4.35803
ENSMUSG00000101395.1	Gm8241	-0.273676	0.946317	0.999647	0	0	0	0	0	0.396184
ENSMUSG00000041763.14	Tpp2	0.0186058	0.743727	0.999647	2886.92	3113.26	3013.11	3006.22	2983.94	2921.07
ENSMUSG00000047343.4	Mettl21c	-2.06899	0.524286	0.999647	0	0	0	0	1.16926	1.58474
ENSMUSG00000091844.2	Gm8251	0.0405061	0.950904	0.999647	13.0107	13.3005	7.99942	9.27844	18.7081	6.73513
ENSMUSG00000026047.13	Poglut2	0.062059	0.779543	0.999647	102.64	89.3032	114.658	96.2638	86.525	106.97
ENSMUSG00000041684.11	Bivm	0.0450479	0.664068	0.999647	479.949	518.719	490.631	468.561	477.057	496.815
ENSMUSG00000026048.16	Ercc5	-0.0469799	0.573671	0.999647	864.486	792.329	841.272	861.735	872.266	845.061
ENSMUSG00000089703.1	Gm15833	-2.06899	0.524286	0.999647	0	0	0	0	1.16926	1.58474
ENSMUSG00000101567.1	Txn-ps1	-0.789163	0.263791	0.999647	7.22815	6.65024	6.66618	11.5981	16.3696	8.31987
ENSMUSG00000056870.9	Gulp1	-0.0038925	0.986328	0.999647	102.64	94.0534	90.6601	112.501	78.3402	96.6689
ENSMUSG00000102319.1	Gm37626	2.71745	0.440738	0.999647	0	2.8501	0	0	0	0
ENSMUSG00000089877.1	Gm16102	-0.767265	0.849795	0.999647	0	0	0	0	0	0.792368
ENSMUSG00000103071.1	Gm38110	2.65152	0.452179	0.999647	2.89126	0	0	0	0	0
ENSMUSG00000100013.1	Gm19480	-0.273676	0.946317	0.999647	0	0	0	0	0	0.396184
ENSMUSG00000026043.18	Col3a1	0.0674178	0.826991	0.999647	57.8252	79.8029	59.9956	52.1912	45.601	87.1605
ENSMUSG00000026042.16	Col5a2	-0.00846877	0.963487	0.999647	255.876	222.308	174.654	220.363	168.373	260.689
ENSMUSG00000104476.1	Gm38211	3.38998	0.176392	0.999647	1.44563	1.90007	1.33324	0	0	0
ENSMUSG00000100218.1	Gm8296	1.71837	0.558308	0.999647	1.44563	0	1.33324	0	0	0.396184
ENSMUSG00000100361.1	Gm7063	1.5514	0.703796	0.999647	0	0.950034	0	0	0	0
ENSMUSG00000025995.16	Wdr75	-0.0436187	0.641417	0.999647	698.239	819.88	710.615	739.956	799.772	765.428
ENSMUSG00000084817.3	Gm5526	0.0869928	0.948182	0.999647	2.89126	1.90007	2.66647	1.15981	2.33851	3.16947
ENSMUSG00000098549.1	Gm5269	0.614931	0.81281	0.999647	0	0.950034	1.33324	0	1.16926	0.396184
ENSMUSG00000025993.10	Slc40a1	-0.323035	0.537023	0.999647	21.6844	18.0507	9.33266	20.8765	14.0311	25.3558
ENSMUSG00000070896.2	Rpl23a-ps1	-0.740005	0.814609	0.999647	0	0.950034	0	2.31961	0	0
ENSMUSG00000044457.8	Stk-ps2	0.376821	0.918677	0.999647	0	0.950034	0	0	1.16926	0
ENSMUSG00000041144.12	Dnah7b	0.200499	0.391623	0.999647	92.5203	88.3532	87.9936	69.5883	87.6943	76.8597
ENSMUSG00000096047.1	n-R5s211	2.60094	0.251295	0.999647	1.44563	0.950034	2.66647	0	0	0.396184
ENSMUSG00000101262.1	Gm8326	0.0317808	0.957481	0.999647	8.67378	14.2505	19.9985	11.5981	22.2159	9.50842
ENSMUSG00000101337.6	Dnah7c	-1.01734	0.168297	0.999647	7.22815	4.75017	6.66618	16.2373	5.84629	14.6588
ENSMUSG00000025986.6	Slc39a10	-0.0118036	0.854224	0.999647	2195.91	2439.69	2381.16	2268.58	2439.07	2373.14
ENSMUSG00000100213.1	Gm28151	0.0376992	0.956605	0.999647	8.67378	12.3504	6.66618	10.4382	9.35406	7.92368
ENSMUSG00000100160.1	Gm28527	0.38753	0.909825	0.999647	1.44563	0	0	1.15981	0	0
ENSMUSG00000081185.1	Gm4852	0.198635	0.832947	0.999647	5.78252	3.80014	6.66618	2.31961	5.84629	5.54658
ENSMUSG00000104067.1	Gm37196	-1.74126	0.650675	0.999647	0	0	0	0	2.33851	0
ENSMUSG00000100033.1	Gm8337	-0.00520817	0.991166	0.999647	18.7932	22.8008	26.6647	27.8353	29.2314	13.8664
ENSMUSG00000096973.1	Gm5974	-0.352797	0.768446	0.999647	2.89126	3.80014	1.33324	2.31961	3.50777	4.35803
ENSMUSG00000064943.1	Gm23240	0.687658	0.862503	0.999647	0	0	1.33324	0	0	0.396184
ENSMUSG00000097883.1	Gm8357	0.882828	0.642999	0.999647	4.33689	0	1.33324	1.15981	0	1.58474
ENSMUSG00000026109.14	Tmeff2	0.0127757	0.807734	0.999647	7329.34	8019.24	8151.41	7803.17	7836.36	7666.56
ENSMUSG00000101242.1	Gm28319	-2.31162	0.445012	0.999647	0	0	0	2.31961	1.16926	0
ENSMUSG00000099924.1	Gm28320	0.135547	0.799763	0.999647	30.3582	14.2505	19.9985	23.1961	28.0622	9.11224
ENSMUSG00000099625.1	Gm29325	-1.46484	0.222854	0.999647	2.89126	3.80014	0	5.79903	12.8618	1.18855
ENSMUSG00000101799.1	9330175M20Rik	0.238291	0.570364	0.999647	18.7932	36.1013	39.9971	34.7942	26.8929	20.9978
ENSMUSG00000045954.7	Cavin2	-0.0415462	0.666426	0.999647	1448.52	1538.11	1979.86	1608.65	1819.36	1682.99
ENSMUSG00000099741.1	Gm5253	0.773989	0.643289	0.999647	1.44563	1.90007	2.66647	2.31961	0	1.18855
ENSMUSG00000101702.1	1700072G22Rik	3.6546	0.180235	0.999647	5.78252	0	0	0	0	0
ENSMUSG00000026107.11	Nabp1	-0.0773865	0.456803	0.999647	513.198	502.568	541.294	539.309	593.983	515.039
ENSMUSG00000099413.1	Gm17767	0.205898	0.863401	0.999647	4.33689	2.8501	2.66647	1.15981	3.50777	3.56566
ENSMUSG00000103424.1	Gm37535	-0.273676	0.946317	0.999647	0	0	0	0	0	0.396184
ENSMUSG00000101741.1	Gm28055	-0.048247	0.970113	0.999647	2.89126	1.90007	2.66647	3.47942	2.33851	1.98092
ENSMUSG00000018417.14	Myo1b	0.0439318	0.48141	0.999647	2824.76	2736.1	2882.46	2793.97	2850.65	2560.14
ENSMUSG00000100696.1	Gm8419	0.861439	0.742993	0.999647	2.89126	0	0	0	1.16926	0.396184
ENSMUSG00000072324.4	Gm8420	-0.105871	0.703607	0.999647	53.4883	114.954	73.328	71.9079	94.7098	95.8766
ENSMUSG00000062939.11	Stat4	0.376614	0.91885	0.999647	0	0.950034	0	1.15981	0	0
ENSMUSG00000101628.1	Gm28177	-0.472008	0.851837	0.999647	0	1.90007	0	0	1.16926	1.58474
ENSMUSG00000078291.1	Gm3940	0.89347	0.756084	0.999647	2.89126	0	0	0	0	1.18855
ENSMUSG00000109599.1	Gm31812	0.376777	0.708223	0.999647	7.22815	3.80014	3.99971	3.47942	2.33851	5.15039
ENSMUSG00000026104.14	Stat1	-0.039445	0.664964	0.999647	696.793	707.776	647.953	679.646	699.216	727.394
ENSMUSG00000002881.14	Nab1	-0.0155874	0.824486	0.999647	1645.13	1873.47	1845.2	1798.86	1873.15	1763.81
ENSMUSG00000097833.1	Gm5976	-1.10365	0.533725	0.999647	0	2.8501	0	2.31961	3.50777	1.18855
ENSMUSG00000101501.1	Rps27a-ps1	-0.767265	0.849795	0.999647	0	0	0	0	0	0.792368
ENSMUSG00000100120.1	Gm553	-2.19852	0.477913	0.999647	0	0	0	0	2.33851	0.792368
ENSMUSG00000099878.1	Gm28178	1.5514	0.703796	0.999647	0	0	1.33324	0	0	0
ENSMUSG00000100007.1	Gm5527	-1.97557	0.54973	0.999647	0	0	0	2.31961	0	0.396184
ENSMUSG00000043015.15	Nemp2	-0.23304	0.438681	0.999647	47.7058	62.7023	39.9971	69.5883	54.9551	55.0696
ENSMUSG00000103630.1	Gm37242	0.137173	0.82616	0.999647	15.9019	7.60028	15.9988	10.4382	17.5389	8.31987
ENSMUSG00000041439.15	Mfsd6	-0.0158213	0.745997	0.999647	6344.87	6729.09	6467.53	6449.68	6670.61	6642.03
ENSMUSG00000100302.1	Gm29670	-1.74126	0.650675	0.999647	0	0	0	0	2.33851	0
ENSMUSG00000026102.9	Inpp1	0.0263628	0.7344	0.999647	1003.27	1071.64	1026.59	1042.66	982.176	1022.95
ENSMUSG00000041426.12	Hibch	0.00663393	0.938174	0.999647	763.292	843.631	795.942	788.668	804.449	802.669
ENSMUSG00000043629.12	1700019D03Rik	-0.105475	0.502396	0.999647	182.149	255.559	221.317	241.239	247.883	227.014
ENSMUSG00000026100.6	Mstn	-0.255796	0.651965	0.999647	15.9019	13.3005	9.33266	13.9177	14.0311	17.4321
ENSMUSG00000060715.9	1700019A02Rik	0.717394	0.501081	0.999647	4.33689	8.55031	3.99971	2.31961	8.1848	0.792368
ENSMUSG00000026098.13	Pms1	-0.272289	0.0831987	0.999647	179.258	220.408	201.319	219.203	236.19	268.217
ENSMUSG00000100763.1	Gm28777	1.5514	0.703796	0.999647	0	0.950034	0	0	0	0
ENSMUSG00000026097.9	Ormdl1	-0.113399	0.502523	0.999647	167.693	234.659	201.319	201.806	203.451	246.427
ENSMUSG00000026096.14	Osgepl1	-0.132913	0.404087	0.999647	190.823	183.357	166.655	205.286	201.112	188.98
ENSMUSG00000099913.1	Gm28551	0.543136	0.759013	0.999647	4.33689	0.950034	0	1.15981	1.16926	1.18855
ENSMUSG00000101838.6	Gm18800	-0.596221	0.883122	0.999647	0	0	0	0	1.16926	0
ENSMUSG00000026095.15	Asnsd1	0.053229	0.810626	0.999647	92.5203	113.054	125.324	124.099	111.079	88.7453
ENSMUSG00000096141.2	Dnah7a	0.160207	0.702477	0.999647	39.032	23.7509	26.6647	18.5569	28.0622	31.2986
ENSMUSG00000026094.14	Stk17b	-0.0671239	0.700084	0.999647	169.139	152.956	159.988	172.811	146.157	181.452
ENSMUSG00000042807.15	Hecw2	0.0890773	0.460957	0.999647	388.874	376.214	366.64	381.576	362.47	326.456
ENSMUSG00000094013.1	Gm25829	-0.273676	0.946317	0.999647	0	0	0	0	0	0.396184
ENSMUSG00000025983.11	Ccdc150	-0.168946	0.796368	0.999647	10.1194	7.60028	11.9991	12.7579	8.1848	11.8855
ENSMUSG00000041303.7	Gtf3c3	0.0502541	0.514604	0.999647	1387.8	1593.21	1655.88	1439.32	1506	1532.84
ENSMUSG00000109809.1	Gm34066	-0.596221	0.883122	0.999647	0	0	0	1.15981	0	0
ENSMUSG00000073678.4	Pgap1	-0.0559792	0.394924	0.999647	1653.8	1749.96	1730.54	1852.21	1755.06	1740.44
ENSMUSG00000104136.1	Gm36955	0.538905	0.658492	0.999647	2.89126	6.65024	1.33324	4.63922	2.33851	1.18855
ENSMUSG00000101130.1	Gm19637	1.5514	0.703796	0.999647	0	0.950034	0	0	0	0
ENSMUSG00000052331.14	Ankrd44	-0.03366	0.758467	0.999647	562.35	500.668	501.297	583.382	539.028	485.326
ENSMUSG00000101674.6	4930444A19Rik	0.222068	0.928784	0.999647	0	0.950034	1.33324	1.15981	0	0.792368
ENSMUSG00000102503.1	Gm37370	0.431805	0.566736	0.999647	20.2388	5.70021	6.66618	12.7579	7.01554	4.75421
ENSMUSG00000102642.1	A130048G24Rik	0.688106	0.865565	0.999647	0	0.950034	0	0	0	0.396184
ENSMUSG00000025982.13	Sf3b1	0.027354	0.621724	0.999647	6550.15	6528.64	5859.57	6301.22	6205.25	6086.58
ENSMUSG00000103030.1	E330011M16Rik	0.830926	0.570456	0.999647	2.89126	1.90007	3.99971	0	1.16926	3.16947
ENSMUSG00000025981.13	Coq10b	-0.0406004	0.666988	0.999647	638.968	605.172	694.616	651.811	673.492	664.797
ENSMUSG00000101122.1	Gm17971	0.1192	0.877225	0.999647	5.78252	16.1506	3.99971	9.27844	10.5233	5.54658
ENSMUSG00000025980.14	Hspd1	-0.0294085	0.644516	0.999647	3842.48	4226.7	4247.69	3972.33	4087.72	4496.69
ENSMUSG00000073676.4	Hspe1	0.0280663	0.744584	0.999647	860.15	966.185	927.933	883.772	858.235	954.408
ENSMUSG00000100736.1	Gm5147	-0.596221	0.883122	0.999647	0	0	0	0	1.16926	0
ENSMUSG00000089670.1	Gm16581	0.470729	0.795818	0.999647	2.89126	0	2.66647	0	1.16926	2.37711
ENSMUSG00000025979.13	Mob4	-0.0519046	0.45823	0.999647	2577.56	3110.41	2794.46	2825.29	3020.19	2959.89
ENSMUSG00000061863.6	Gm6822	-0.740005	0.814609	0.999647	0	0.950034	0	2.31961	0	0
ENSMUSG00000025978.14	Rftn2	0.32429	0.225694	0.999647	95.4115	80.7529	102.659	82.3462	46.7703	89.1414
ENSMUSG00000097649.2	Gm10561	-0.171076	0.798929	0.999647	2.89126	15.2006	15.9988	19.7167	8.1848	11.4893
ENSMUSG00000046994.9	2002-03-01	0.0526805	0.644288	0.999647	436.58	394.264	398.638	390.854	415.086	380.733
ENSMUSG00000025977.15	Boll	-1.64596	0.682034	0.999647	0	0	0	0	0	1.98092
ENSMUSG00000100215.1	Gm8292	0.126125	0.665399	0.999647	56.3796	56.052	55.9959	44.0726	60.8014	49.9192
ENSMUSG00000101945.1	Gm29138	1.4019	0.636805	0.999647	0	0	2.66647	0	1.16926	0
ENSMUSG00000038349.10	Plcl1	-0.0956564	0.475594	0.999647	385.983	556.72	443.968	430.288	529.674	525.736
ENSMUSG00000102145.1	Gm38056	0.192843	0.961139	0.999647	0	0.950034	0	0	0	0.792368
ENSMUSG00000100309.1	Gm6644	-1.18863	0.768758	0.999647	0	0	0	0	1.16926	0.396184
ENSMUSG00000100944.1	Gm28900	1.5514	0.703796	0.999647	0	0.950034	0	0	0	0
ENSMUSG00000038331.15	Satb2	-0.28468	0.687831	0.999647	7.22815	8.55031	7.99942	11.5981	7.01554	10.3008
ENSMUSG00000101429.1	BC055402	-0.273676	0.946317	0.999647	0	0	0	0	0	0.396184
ENSMUSG00000101129.1	Gm5254	-2.38235	0.38539	0.999647	0	0	0	1.15981	1.16926	1.18855
ENSMUSG00000038323.3	1700066M21Rik	-0.0464351	0.623809	0.999647	634.631	695.425	649.286	728.358	640.753	679.456
ENSMUSG00000048495.16	Tyw5	0.0652142	0.599617	0.999647	339.723	384.764	379.972	361.859	380.009	322.89
ENSMUSG00000025971.6	Maip1	0.05754	0.657392	0.999647	315.147	385.714	375.973	359.54	370.655	314.57
ENSMUSG00000038305.15	Spats2l	0.044076	0.548209	0.999647	1561.28	1712.91	1863.86	1674.76	1646.31	1664.37
ENSMUSG00000054770.16	Kctd18	0.0594948	0.633937	0.999647	524.764	486.418	442.635	552.067	410.409	436.595
ENSMUSG00000026039.9	Sgo2a	0.145836	0.4888	0.999647	105.531	105.454	107.992	91.6246	98.2176	97.8575
ENSMUSG00000063558.4	Aox1	0.00432862	0.954063	0.999647	2103.39	1901.02	1719.88	1887	1962.01	1859.69
ENSMUSG00000064294.12	Aox3	0.0129013	0.973156	0.999647	46.2601	26.601	27.998	38.2736	32.7392	28.9214
ENSMUSG00000038242.12	Aox4	0.172094	0.8406	0.999647	5.78252	10.4504	7.99942	3.47942	2.33851	14.2626
ENSMUSG00000089822.1	Gm15759	-1.72535	0.625495	0.999647	0	0	0	1.15981	1.16926	0
ENSMUSG00000079554.2	Aox2	-0.596221	0.883122	0.999647	0	0	0	0	1.16926	0
ENSMUSG00000103839.1	Gm37607	-0.186652	0.530149	0.999647	56.3796	43.7016	58.6624	69.5883	64.3092	48.3345
ENSMUSG00000051223.14	Bzw1	-0.0223623	0.685317	0.999647	3787.55	4163.05	3913.05	4012.93	3991.84	4052.57
ENSMUSG00000026034.17	Clk1	0.00289541	0.987014	0.999647	2281.2	1681.56	1779.87	2218.71	1790.13	1722.61
ENSMUSG00000026035.15	Ppil3	-0.113602	0.276553	0.999647	451.036	457.917	438.635	498.716	480.565	480.968
ENSMUSG00000026036.17	Nif3l1	0.0407846	0.70648	0.999647	507.416	597.572	609.289	530.031	528.504	602.596
ENSMUSG00000026037.14	Orc2	-0.0990683	0.219474	0.999647	951.224	1006.09	971.929	1000.91	1118.98	1024.93
ENSMUSG00000094245.1	Gm23966	0.651885	0.7391	0.999647	0	1.90007	2.66647	0	1.16926	1.58474
ENSMUSG00000085054.2	Gm15834	0.587511	0.335659	0.999647	10.1194	18.0507	19.9985	9.27844	17.5389	6.73513
ENSMUSG00000038174.14	Fam126b	-0.146974	0.0450501	0.999647	1889.44	2119.53	1802.54	2237.26	2179.5	2039.95
ENSMUSG00000026032.8	Ndufb3	-0.0321656	0.717187	0.999647	1071.21	1214.14	1239.91	1142.41	1121.32	1329.2
ENSMUSG00000100202.1	Gm29389	-0.273676	0.946317	0.999647	0	0	0	0	0	0.396184
ENSMUSG00000059647.5	Cbx3-ps7	-1.38018	0.439551	0.999647	1.44563	0	1.33324	4.63922	1.16926	1.18855
ENSMUSG00000047528.13	Flacc1	-1.08	0.0776941	0.999647	11.565	5.70021	7.99942	19.7167	17.5389	15.4512
ENSMUSG00000102059.1	Gm20257	-0.285074	0.700923	0.999647	7.22815	7.60028	9.33266	3.47942	14.0311	11.4893
ENSMUSG00000026031.15	Cflar	-0.0551337	0.462292	0.999647	1272.15	1388.95	1443.9	1468.31	1349.32	1446.86
ENSMUSG00000026029.14	Casp8	-0.201039	0.819084	0.999647	7.22815	2.8501	6.66618	9.27844	4.67703	5.15039
ENSMUSG00000102719.1	Gm37760	-1.18863	0.768758	0.999647	0	0	0	1.15981	0	0.396184
ENSMUSG00000026028.12	Trak2	0.00461992	0.940315	0.999647	2363.6	2360.84	2171.84	2321.93	2290.58	2267.76
ENSMUSG00000026027.13	Stradb	-0.130899	0.452738	0.999647	190.823	170.056	154.655	220.363	178.896	168.774
ENSMUSG00000072295.7	C2cd6	-0.395707	0.861548	0.999647	0	0.950034	1.33324	0	2.33851	0.792368
ENSMUSG00000099752.1	Gm29018	1.5514	0.703796	0.999647	0	0.950034	0	0	0	0
ENSMUSG00000038079.14	Tmem237	0.0403227	0.650164	0.999647	753.173	736.277	722.614	675.007	740.14	732.148
ENSMUSG00000097573.2	G730003C15Rik	-0.161178	0.859814	0.999647	5.78252	4.75017	3.99971	5.79903	5.84629	4.75421
ENSMUSG00000079550.9	Mpp4	0.21815	0.638919	0.999647	27.467	18.0507	27.998	28.9951	14.0311	19.8092
ENSMUSG00000101586.1	Gm29017	0.688106	0.865565	0.999647	0	0.950034	0	0	0	0.396184
ENSMUSG00000026024.14	Als2	-0.0956011	0.22331	0.999647	1120.36	1243.6	1309.24	1325.66	1252.27	1345.05
ENSMUSG00000026023.16	Cdk15	0.00904324	0.927329	0.999647	850.03	943.384	737.28	788.668	833.68	891.414
ENSMUSG00000041075.8	Fzd7	-0.163073	0.275754	0.999647	258.768	264.11	213.318	314.307	246.713	266.632
ENSMUSG00000097819.1	Gm26813	1.5514	0.703796	0.999647	0	0.950034	0	0	0	0
ENSMUSG00000047361.16	Gm973	0.221481	0.850685	0.999647	1.44563	2.8501	6.66618	3.47942	1.16926	4.35803
ENSMUSG00000026021.15	Sumo1	-0.11948	0.174889	0.999647	906.41	912.033	945.265	1007.87	899.159	1081.98
ENSMUSG00000103821.1	D430013B06Rik	-0.25894	0.780199	0.999647	13.0107	2.8501	1.33324	5.79903	9.35406	5.15039
ENSMUSG00000101400.1	Gm29596	0.38535	0.911617	0.999647	0	0	1.33324	0	1.16926	0
ENSMUSG00000026020.9	Nop58	0.00544526	0.944441	0.999647	1103.02	1121.04	1035.92	1058.9	1051.16	1131.11
ENSMUSG00000077345.1	Snord70	1.58836	0.26677	0.999647	4.33689	4.75017	1.33324	1.15981	2.33851	0.396184
ENSMUSG00000089512.3	Gm26287	2.31614	0.322046	0.999647	2.89126	1.90007	0	0	1.16926	0
ENSMUSG00000089093.3	Snord11	2.416	0.488157	0.999647	1.44563	0.950034	0	0	0	0
ENSMUSG00000067336.6	Bmpr2	-0.0616914	0.169062	0.999647	13088.7	13573.1	13809.7	14039.4	14363.2	13850.2
ENSMUSG00000104052.1	Gm38125	-1.54546	0.679263	0.999647	0	0	0	1.15981	0	0.792368
ENSMUSG00000103131.1	Gm37977	-1.54546	0.679263	0.999647	0	0	0	1.15981	0	0.792368
ENSMUSG00000041040.12	Fam117b	-0.0420887	0.488517	0.999647	2310.12	2463.44	2286.5	2383.4	2408.67	2477.74
ENSMUSG00000103696.1	Gm37531	1.8322	0.217241	0.999647	5.78252	3.80014	1.33324	0	1.16926	1.58474
ENSMUSG00000026018.12	Ica1l	-0.00610556	0.937091	0.999647	985.919	1004.19	1039.92	996.273	1000.88	1040.38
ENSMUSG00000026019.15	Wdr12	-0.0377321	0.657536	0.999647	874.606	941.484	838.606	925.525	862.912	936.579
ENSMUSG00000026017.13	Carf	0.0661275	0.588489	0.999647	443.808	391.414	435.968	461.602	381.178	374.394
ENSMUSG00000073664.11	Nbeal1	-0.0830296	0.248249	0.999647	3481.08	3110.41	3029.11	3645.27	3455.16	3102.91
ENSMUSG00000049439.13	Cyp20a1	0.0443206	0.68264	0.999647	478.503	550.07	582.624	485.958	554.228	524.152
ENSMUSG00000103822.1	6030460B20Rik	-1.42799	0.437216	0.999647	0	0.950034	1.33324	3.47942	2.33851	0.792368
ENSMUSG00000026782.15	Abi2	-0.0500798	0.374033	0.999647	3154.36	3419.17	3393.09	3486.37	3458.66	3386.98
ENSMUSG00000026014.15	Raph1	-0.0584035	0.243135	0.999647	5351.72	5594.75	5390.28	5841.94	5615.94	5569.16
ENSMUSG00000081562.1	Gm11575	-0.162195	0.961746	0.999647	1.44563	0	0	0	0	1.18855
ENSMUSG00000082160.1	Gm11578	-0.830303	0.453519	0.999647	1.44563	1.90007	5.33295	2.31961	5.84629	6.73513
ENSMUSG00000101188.1	Eif4a-ps4	0.124544	0.659802	0.999647	50.597	60.8022	79.9942	54.5108	65.4784	56.2582
ENSMUSG00000026012.2	Cd28	0.0391464	0.980801	0.999647	2.89126	0	2.66647	3.47942	1.16926	0.792368
ENSMUSG00000083355.1	Gm11581	0.180588	0.794524	0.999647	14.4563	6.65024	9.33266	11.5981	8.1848	7.13132
ENSMUSG00000102549.1	Gm38137	-0.654944	0.739709	0.999647	1.44563	0	1.33324	1.15981	2.33851	0.792368
ENSMUSG00000026011.13	Ctla4	1.5514	0.703796	0.999647	0	0	1.33324	0	0	0
ENSMUSG00000081382.1	Rpl18-ps1	0.349997	0.788735	0.999647	0	5.70021	5.33295	4.63922	0	3.96184
ENSMUSG00000080800.1	Gm11582	0.376821	0.918677	0.999647	0	0.950034	0	0	1.16926	0
ENSMUSG00000082804.3	Rpl17-ps1	0.484473	0.744042	0.999647	1.44563	0	6.66618	2.31961	2.33851	1.18855
ENSMUSG00000085248.2	Gm11587	0.186731	0.959393	0.999647	0	0	1.33324	0	0	0.792368
ENSMUSG00000085447.1	9530026F06Rik	0.688106	0.865565	0.999647	0	0.950034	0	0	0	0.396184
ENSMUSG00000086009.1	4930587A21Rik	1.5514	0.703796	0.999647	0	0.950034	0	0	0	0
ENSMUSG00000052062.14	Pard3b	0.010445	0.949569	0.999647	198.051	193.807	159.988	192.528	171.881	183.829
ENSMUSG00000103656.1	Gm37205	1.5514	0.703796	0.999647	1.44563	0	0	0	0	0
ENSMUSG00000085842.7	Pard3bos1	1.5514	0.703796	0.999647	0	0	1.33324	0	0	0
ENSMUSG00000102359.1	Gm38351	-0.767265	0.849795	0.999647	0	0	0	0	0	0.792368
ENSMUSG00000085400.1	Pard3bos3	-0.611271	0.799481	0.999647	0	0.950034	1.33324	0	0	3.16947
ENSMUSG00000100750.1	Gm29084	0.290827	0.753712	0.999647	7.22815	5.70021	3.99971	6.95883	4.67703	2.77329
ENSMUSG00000084333.1	Gm11599	-0.15061	0.967114	0.999647	0	0.950034	0	0	0	1.18855
ENSMUSG00000025969.15	Nrp2	-0.0481833	0.381173	0.999647	3322.06	3349.82	3510.41	3441.14	3471.52	3603.69
ENSMUSG00000100811.1	Gm29083	-0.113817	0.898105	0.999647	2.89126	5.70021	7.99942	8.11864	3.50777	6.33895
ENSMUSG00000103032.1	Gm37121	-0.146158	0.896552	0.999647	4.33689	2.8501	2.66647	5.79903	3.50777	1.98092
ENSMUSG00000100426.1	Gm4208	-1.35242	0.737823	0.999647	0	0	0	0	0	1.58474
ENSMUSG00000040865.15	Ino80d	0.0270348	0.696482	0.999647	1373.35	1330.05	1354.57	1314.06	1357.51	1311.77
ENSMUSG00000081429.1	Rps27-ps1	2.59851	0.430921	0.999647	1.44563	0	1.33324	0	0	0
ENSMUSG00000084799.7	Ino80dos	0.148223	0.522291	0.999647	124.324	120.654	118.658	89.305	152.003	90.7262
ENSMUSG00000101599.1	Gm20342	0.349308	0.367326	0.999647	85.2921	44.6516	34.6642	62.6295	42.0933	26.5443
ENSMUSG00000025968.16	Ndufs1	-0.0346606	0.571231	0.999647	4024.63	4340.71	4690.33	4328.39	4515.67	4527.2
ENSMUSG00000025967.16	Eef1b2	-0.0290157	0.621063	0.999647	2525.51	2637.3	2506.48	2524.9	2655.38	2645.72
ENSMUSG00000064612.2	Gm26457	0.387713	0.909674	0.999647	1.44563	0	0	0	1.16926	0
ENSMUSG00000064602.1	Snora41	0.528045	0.579885	0.999647	5.78252	7.60028	3.99971	2.31961	7.01554	3.16947
ENSMUSG00000046856.13	Gpr1	-0.107797	0.743117	0.999647	44.8145	38.9514	37.3306	48.7118	44.4318	38.4299
ENSMUSG00000027520.16	Zdbf2	-0.1067	0.500864	0.999647	205.279	181.457	171.988	207.605	198.774	195.319
ENSMUSG00000081643.1	Gm11605	-1.05292	0.431245	0.999647	1.44563	0.950034	2.66647	3.47942	4.67703	2.37711
ENSMUSG00000025964.15	Adam23	0.00742494	0.895046	0.999647	4925.26	4744.47	5258.28	4764.48	4982.21	5087.4
ENSMUSG00000069085.5	Dytn	-1.09885	0.446118	0.999647	1.44563	2.8501	0	2.31961	4.67703	2.77329
ENSMUSG00000025963.5	Mdh1b	-0.54326	0.45844	0.999647	7.22815	7.60028	5.33295	11.5981	10.5233	7.92368
ENSMUSG00000025962.15	Fastkd2	0.0558622	0.566875	0.999647	604.273	639.373	683.95	640.212	574.105	636.668
ENSMUSG00000025961.1	4933402D24Rik	0.205561	0.685684	0.999647	13.0107	18.0507	27.998	16.2373	21.0466	14.6588
ENSMUSG00000080817.1	Gm13751	-2.55033	0.367054	0.999647	0	0	0	0	2.33851	1.58474
ENSMUSG00000044689.5	Gm13749	-0.703688	0.434344	0.999647	5.78252	0.950034	7.99942	9.27844	5.84629	7.92368
ENSMUSG00000025959.13	Klf7	0.0205194	0.685893	0.999647	12464.2	13547.5	13755	12717.3	13136.6	13350.2
ENSMUSG00000098487.1	Mir6899	1.5514	0.703796	0.999647	0	0.950034	0	0	0	0
ENSMUSG00000086836.1	Gm13748	-1.00135	0.710977	0.999647	0	0	1.33324	0	2.33851	0.396184
ENSMUSG00000086721.2	Gm13750	0.500095	0.767842	0.999647	1.44563	0.950034	2.66647	1.15981	1.16926	1.18855
ENSMUSG00000101895.1	Gm28981	-1.27493	0.4989	0.999647	0	0.950034	1.33324	3.47942	1.16926	1.18855
ENSMUSG00000099658.1	Gm28980	-0.0544403	0.98388	0.999647	0	1.90007	0	1.15981	1.16926	0
ENSMUSG00000025958.14	Creb1	-0.0935674	0.127331	0.999647	1908.23	1984.62	2033.19	2095.77	2126.88	2103.34
ENSMUSG00000025956.10	Mettl21a	0.080147	0.564748	0.999647	273.224	258.409	293.312	253.997	285.299	243.653
ENSMUSG00000087213.2	2810408I11Rik	-0.189075	0.834497	0.999647	1.44563	11.4004	3.99971	4.63922	8.1848	7.13132
ENSMUSG00000070871.10	Ccnyl1	0.133811	0.480319	0.999647	187.932	133.005	169.321	169.332	134.465	141.438
ENSMUSG00000045005.9	Fzd5	-0.0161758	0.885322	0.999647	478.503	452.216	481.298	513.794	493.427	428.671
ENSMUSG00000102140.1	Gm38058	-1.64972	0.181986	0.999647	1.44563	1.90007	1.33324	6.95883	4.67703	3.56566
ENSMUSG00000051344.13	Plekhm3	-0.00471886	0.930041	0.999647	7547.63	7309.57	8054.08	7911.03	7720.61	7362.29
ENSMUSG00000084416.3	Rpl10a-ps1	0.282708	0.479364	0.999647	40.4776	29.4511	27.998	34.7942	23.3851	22.9787
ENSMUSG00000025955.13	Akr1cl	0.687658	0.862503	0.999647	0	0	1.33324	0	0	0.396184
ENSMUSG00000100774.1	Gm7329	-1.12177	0.682946	0.999647	0	0.950034	0	1.15981	0	1.58474
ENSMUSG00000044429.8	Cryga	1.5514	0.703796	0.999647	0	0	1.33324	0	0	0
ENSMUSG00000044816.10	D630023F18Rik	0.12824	0.803796	0.999647	18.7932	19.0007	15.9988	23.1961	14.0311	13.0741
ENSMUSG00000025950.16	Idh1	-0.0486309	0.360806	0.999647	6845.06	7378.92	7612.78	7339.25	7528.85	7713.71
ENSMUSG00000025949.16	Pikfyve	-0.0254624	0.721242	0.999647	1723.19	1616.01	1593.22	1769.86	1683.73	1576.81
ENSMUSG00000025946.13	Pth2r	-1.18819	0.629163	0.999647	0	1.90007	0	0	0	4.35803
ENSMUSG00000100340.1	Gm28923	-0.273676	0.946317	0.999647	0	0	0	0	0	0.396184
ENSMUSG00000082774.1	Gm8805	-0.596221	0.883122	0.999647	0	0	0	1.15981	0	0
ENSMUSG00000083242.1	Gm15659	0.376614	0.91885	0.999647	0	0.950034	0	1.15981	0	0
ENSMUSG00000083289.1	Gm8812	-0.421991	0.901917	0.999647	0	0.950034	0	0	0	1.58474
ENSMUSG00000015222.18	Map2	0.0453171	0.4314	0.999647	24880.7	22620.3	25060.8	24714.3	23856.4	21759.2
ENSMUSG00000088850.1	Gm24729	1.5514	0.703796	0.999647	0	0	1.33324	0	0	0
ENSMUSG00000073656.4	Gm10558	2.60094	0.251295	0.999647	1.44563	0.950034	2.66647	0	0	0.396184
ENSMUSG00000065694.1	Gm25411	-1.02997	0.647963	0.999647	2.89126	0	0	0	5.84629	0
ENSMUSG00000055567.18	Unc80	-0.0331374	0.502367	0.999647	8435.25	8111.39	8315.4	8749.57	8591.7	8112.27
ENSMUSG00000103375.1	Gm37181	-0.204946	0.904528	0.999647	2.89126	1.90007	0	0	3.50777	1.98092
ENSMUSG00000026005.15	Rpe	-0.0688235	0.400966	0.999647	1019.17	1173.29	1033.26	1177.2	1121.32	1098.62
ENSMUSG00000026004.15	Kansl1l	-0.0419183	0.738397	0.999647	488.623	450.316	467.966	574.104	468.872	414.409
ENSMUSG00000102559.1	Gm37570	0.547275	0.255209	0.999647	34.6951	26.601	15.9988	24.3559	15.2003	14.2626
ENSMUSG00000102374.1	Gm38387	0.438262	0.271146	0.999647	34.6951	28.501	34.6642	27.8353	24.5544	20.6016
ENSMUSG00000102776.1	Gm38162	-0.235959	0.707002	0.999647	14.4563	10.4504	7.99942	16.2373	15.2003	8.31987
ENSMUSG00000082057.1	Gm15789	0.723716	0.660895	0.999647	2.89126	4.75017	0	0	4.67703	0.396184
ENSMUSG00000103706.1	6820402A03Rik	0.753925	0.359054	0.999647	15.9019	4.75017	7.99942	9.27844	2.33851	5.15039
ENSMUSG00000103756.1	Gm37285	-2.14228	0.0669943	0.999647	0	0.950034	3.99971	5.79903	10.5233	5.54658
ENSMUSG00000103382.1	Gm37755	0.219563	0.920074	0.999647	2.89126	0.950034	0	0	3.50777	0
ENSMUSG00000103553.1	Gm38218	0.508183	0.476585	0.999647	10.1194	10.4504	9.33266	6.95883	5.84629	7.92368
ENSMUSG00000026003.5	Acadl	0.0207606	0.705432	0.999647	5740.59	6326.28	6383.54	6230.47	5984.26	5985.15
ENSMUSG00000082769.3	Gm15793	0.168986	0.879693	0.999647	4.33689	3.80014	2.66647	4.63922	2.33851	2.77329
ENSMUSG00000077328.1	Gm25832	1.5514	0.703796	0.999647	0	0	1.33324	0	0	0
ENSMUSG00000061816.15	Myl1	0.0478955	0.64462	0.999647	939.659	1090.64	1254.58	976.556	1198.49	1009.48
ENSMUSG00000094191.1	Rpl31-ps14	-1.94488	0.372892	0.999647	0	0.950034	0	1.15981	2.33851	1.58474
ENSMUSG00000026000.16	Lancl1	0.0339251	0.549189	0.999647	2976.55	3007.81	3149.1	3057.25	2899.76	2964.25
ENSMUSG00000025991.8	Cps1	-0.736426	0.535533	0.999647	2.89126	0.950034	3.99971	3.47942	2.33851	6.33895
ENSMUSG00000062209.15	Erbb4	0.737086	0.48494	0.999647	8.67378	9.50034	0	2.31961	4.67703	3.96184
ENSMUSG00000100354.1	Gm29113	-1.83347	0.595873	0.999647	0	0	0	0	1.16926	1.18855
ENSMUSG00000025997.13	Ikzf2	-0.0802468	0.569	0.999647	302.137	257.459	258.648	314.307	294.653	259.897
ENSMUSG00000099954.1	Gm28112	-1.09996	0.785654	0.999647	0	0	0	0	0	1.18855
ENSMUSG00000053153.14	Spag16	-2.26757	0.462759	0.999647	0	0	0	1.15981	0	1.98092
ENSMUSG00000101730.1	Gm28580	-0.432021	0.848507	0.999647	1.44563	0.950034	0	1.15981	2.33851	0
ENSMUSG00000045648.15	Vwc2l	0.0182442	0.900421	0.999647	323.821	287.86	351.974	310.828	264.252	364.886
ENSMUSG00000026196.7	Bard1	-0.127572	0.692706	0.999647	59.2708	36.1013	47.9965	42.9128	65.4784	47.5421
ENSMUSG00000101551.1	Gm8870	2.16531	0.594079	0.999647	0	1.90007	0	0	0	0
ENSMUSG00000050296.14	Abca12	-0.480756	0.55192	0.999647	7.22815	2.8501	9.33266	8.11864	14.0311	5.15039
ENSMUSG00000026192.13	Atic	-0.121128	0.120073	0.999647	997.484	1098.24	1139.92	1163.28	1169.26	1187.76
ENSMUSG00000026193.15	Fn1	-0.888509	0.243328	0.999647	8.67378	11.4004	2.66647	3.47942	16.3696	21.7901
ENSMUSG00000101834.1	Gm5829	-0.167461	0.883972	0.999647	4.33689	0.950034	6.66618	10.4382	1.16926	1.98092
ENSMUSG00000100319.1	Gm5256	0.797583	0.526071	0.999647	2.89126	4.75017	2.66647	2.31961	1.16926	2.37711
ENSMUSG00000101848.1	4933417E11Rik	1.5514	0.703796	0.999647	0	0.950034	0	0	0	0
ENSMUSG00000059483.5	Gm5528	-2.06512	0.525583	0.999647	0	0	0	1.15981	0	1.58474
ENSMUSG00000101496.1	Gm8885	0.350634	0.870849	0.999647	0	0	3.99971	0	2.33851	0.792368
ENSMUSG00000102123.1	Gm4319	-1.2449	0.506951	0.999647	1.44563	0.950034	0	3.47942	1.16926	1.18855
ENSMUSG00000039395.8	Mreg	0.0121965	0.927424	0.999647	264.55	327.762	317.31	302.709	316.869	288.818
ENSMUSG00000094655.1	Gm25360	0.90064	0.299071	0.999647	30.3582	8.55031	3.99971	1.15981	3.50777	16.2436
ENSMUSG00000094050.1	Gm23472	-2.832	0.283322	0.999647	0	0	0	0	2.33851	2.37711
ENSMUSG00000093956.1	Gm24497	-2.42212	0.226664	0.999647	0	0.950034	0	1.15981	3.50777	2.37711
ENSMUSG00000093843.1	Gm25939	1.02116	0.175473	0.999647	289.126	98.8036	73.328	38.2736	64.3092	123.213
ENSMUSG00000026189.13	Pecr	0.0207578	0.930774	0.999647	78.064	74.1027	87.9936	76.5471	80.6788	78.8407
ENSMUSG00000026188.11	Tmem169	-0.00816036	0.940481	0.999647	510.307	520.619	462.633	452.324	516.812	528.906
ENSMUSG00000026187.9	Xrcc5	-0.0723218	0.390362	0.999647	754.619	788.529	761.278	809.544	797.433	816.536
ENSMUSG00000039372.5	Marchf4	0.0906255	0.280368	0.999647	1007.6	993.736	1129.25	1029.91	981.007	934.202
ENSMUSG00000085812.1	Gm15843	0.387713	0.909674	0.999647	1.44563	0	0	0	1.16926	0
ENSMUSG00000039354.16	Smarcal1	0.0282846	0.671571	0.999647	1575.74	1569.46	1681.21	1584.29	1563.3	1581.96
ENSMUSG00000110712.1	Gm39662	0.46598	0.8533	0.999647	2.89126	0	0	1.15981	0	0.792368
ENSMUSG00000039342.5	Ankar	-1.54546	0.679263	0.999647	0	0	0	1.15981	0	0.792368
ENSMUSG00000046330.10	Rpl37a	-0.0328172	0.786583	0.999647	370.081	382.864	325.31	359.54	387.024	360.528
ENSMUSG00000039323.18	Igfbp2	-0.0337088	0.795307	0.999647	310.81	304.011	339.975	346.782	340.254	295.95
ENSMUSG00000026185.8	Igfbp5	-0.0360485	0.760116	0.999647	761.847	755.277	529.295	713.28	698.047	690.945
ENSMUSG00000100444.1	C530043A13Rik	1.94222	0.415971	0.999647	1.44563	0.950034	1.33324	1.15981	0	0
ENSMUSG00000100301.6	6030407O03Rik	0.249803	0.807066	0.999647	4.33689	4.75017	3.99971	3.47942	3.50777	3.96184
ENSMUSG00000101344.1	Gm29183	-0.273676	0.946317	0.999647	0	0	0	0	0	0.396184
ENSMUSG00000098504.1	Mir6351	-0.767265	0.849795	0.999647	0	0	0	0	0	0.792368
ENSMUSG00000055322.16	Tns1	-0.0742454	0.118691	0.999647	7395.84	7374.17	7108.82	7786.93	7463.37	7779.08
ENSMUSG00000061815.11	Rufy4	-1.43685	0.164445	0.999647	2.89126	0.950034	3.99971	6.95883	8.1848	5.54658
ENSMUSG00000006304.14	Arpc2	0.0232159	0.714225	0.999647	3236.76	3691.83	3383.75	3267.17	3341.74	3537.92
ENSMUSG00000064272.3	Gpbar1	1.5514	0.703796	0.999647	0	0	1.33324	0	0	0
ENSMUSG00000006299.13	Aamp	0.0156016	0.83288	0.999647	1624.89	1493.45	1605.22	1484.55	1503.66	1663.58
ENSMUSG00000101503.1	Gm28364	-2.97746	0.208467	0.999647	0	0	0	1.15981	3.50777	0.792368
ENSMUSG00000026179.14	Pnkd	-0.0107319	0.882908	0.999647	1408.04	1318.65	1331.9	1438.16	1339.97	1314.94
ENSMUSG00000103013.1	Gm37503	1.52359	0.494351	0.999647	0	2.8501	1.33324	1.15981	0	0.396184
ENSMUSG00000006301.17	Tmbim1	0.00341287	0.966719	0.999647	1202.76	1067.84	1278.57	1192.28	1192.64	1151.71
ENSMUSG00000099931.1	Gm29358	2.3501	0.0539301	0.999647	8.67378	4.75017	5.33295	1.15981	0	1.98092
ENSMUSG00000103403.1	Gm37931	1.57938	0.273105	0.999647	5.78252	0.950034	3.99971	2.31961	1.16926	0.396184
ENSMUSG00000073650.8	Catip	-0.604431	0.437383	0.999647	5.78252	8.55031	5.33295	17.3971	9.35406	4.75421
ENSMUSG00000026177.11	Slc11a1	0.106368	0.840087	0.999647	13.0107	28.501	35.9974	13.9177	45.601	14.6588
ENSMUSG00000026176.13	Ctdsp1	0.141471	0.570308	0.999647	131.552	105.454	65.3286	92.7844	92.3713	89.1414
ENSMUSG00000026175.12	Vil1	0.634522	0.751089	0.999647	1.44563	0	2.66647	1.15981	1.16926	0.396184
ENSMUSG00000033364.13	Usp37	-0.0408197	0.632961	0.999647	766.184	738.177	757.278	792.147	779.895	756.712
ENSMUSG00000103227.1	Gm37733	1.14996	0.310087	0.999647	7.22815	4.75017	2.66647	2.31961	3.50777	1.18855
ENSMUSG00000026174.9	Cnot9	-0.0158108	0.878548	0.999647	572.469	598.522	535.961	632.094	534.351	564.166
ENSMUSG00000026173.15	Plcd4	0.0267076	0.823062	0.999647	659.207	798.029	609.289	741.116	568.259	720.263
ENSMUSG00000026135.17	Zfp142	-0.0459604	0.639565	0.999647	696.793	615.622	719.948	744.595	650.107	697.68
ENSMUSG00000093155.1	Gm25035	-1.09996	0.785654	0.999647	0	0	0	0	0	1.18855
ENSMUSG00000026172.12	Bcs1l	-0.119306	0.367761	0.999647	257.322	266.96	287.979	280.673	305.176	295.95
ENSMUSG00000026171.12	Rnf25	-0.0917234	0.398027	0.999647	468.384	474.067	423.969	453.484	507.458	494.834
ENSMUSG00000033276.18	Stk36	0.127213	0.702915	0.999647	40.4776	56.052	38.6639	44.0726	47.9396	34.8642
ENSMUSG00000033257.14	Ttll4	0.0890085	0.678024	0.999647	179.258	136.805	121.325	136.857	169.542	108.951
ENSMUSG00000006542.13	Prkag3	0.376821	0.918677	0.999647	0	0.950034	0	0	1.16926	0
ENSMUSG00000033227.7	Wnt6	0.0560046	0.861153	0.999647	57.8252	42.7516	38.6639	45.2324	42.0933	45.5612
ENSMUSG00000099472.1	Gm29539	0.0420948	0.987051	0.999647	2.89126	0	0	0	0	2.37711
ENSMUSG00000026167.14	Wnt10a	0.180032	0.792537	0.999647	4.33689	8.55031	25.3315	9.27844	15.2003	9.50842
ENSMUSG00000089964.1	Gm16582	-1.18863	0.768758	0.999647	0	0	0	1.15981	0	0.396184
ENSMUSG00000090071.4	Cdk5r2	0.0706462	0.30073	0.999647	2401.19	2241.13	2390.49	2044.74	2331.5	2306.58
ENSMUSG00000006546.3	Cryba2	0.0670067	0.979412	0.999647	1.44563	0.950034	0	0	0	1.98092
ENSMUSG00000047021.14	Cfap65	0.077948	0.959929	0.999647	2.89126	2.8501	0	2.31961	1.16926	1.98092
ENSMUSG00000006538.12	Ihh	-0.317999	0.849475	0.999647	0	4.75017	0	2.31961	1.16926	2.77329
ENSMUSG00000026162.7	Nhej1	-0.273019	0.452273	0.999647	31.8038	34.2012	30.6644	39.4334	30.4007	45.5612
ENSMUSG00000026205.8	Slc23a3	-0.421991	0.901917	0.999647	0	0.950034	0	0	0	1.58474
ENSMUSG00000033159.14	Cnppd1	-0.090936	0.345942	0.999647	628.849	564.32	639.954	663.409	661.8	626.763
ENSMUSG00000049339.16	Retreg2	0.0580703	0.408256	0.999647	1824.38	1731.91	1971.86	1808.14	1690.75	1800.66
ENSMUSG00000026197.12	Zfand2b	-0.0752038	0.597064	0.999647	239.974	236.559	215.984	248.198	238.528	243.257
ENSMUSG00000026198.15	Abcb6	0.166065	0.72269	0.999647	17.3476	38.9514	17.3321	24.3559	21.0466	21.7901
ENSMUSG00000099519.1	Gm29253	1.5514	0.703796	0.999647	0	0	1.33324	0	0	0
ENSMUSG00000033124.16	Atg9a	0.0648094	0.446983	0.999647	871.715	887.332	878.603	871.014	875.774	786.822
ENSMUSG00000026199.17	Ankzf1	0.0443032	0.781666	0.999647	316.593	228.958	226.65	270.235	256.067	223.844
ENSMUSG00000026200.13	Glb1l	-0.028702	0.900424	0.999647	137.335	78.8529	107.992	114.821	102.895	109.347
ENSMUSG00000026201.12	Stk16	0.0185789	0.83846	0.999647	740.162	741.027	702.616	666.888	731.955	751.165
ENSMUSG00000026202.13	Tuba4a	-0.0394692	0.534411	0.999647	2804.52	2501.44	2823.8	2744.1	2754.77	2838.66
ENSMUSG00000096094.2	A630095N17Rik	0.687658	0.862503	0.999647	0	0	1.33324	0	0	0.396184
ENSMUSG00000026203.16	Dnajb2	0.00334041	0.959033	0.999647	1973.28	1935.22	2105.18	1961.23	2081.28	1959.13
ENSMUSG00000026204.15	Ptprn	0.0499371	0.415224	0.999647	8936.88	7887.19	9260.66	8514.13	8634.97	8046.5
ENSMUSG00000101840.1	Gm28294	-1.17394	0.129573	0.999647	4.33689	6.65024	5.33295	22.0363	5.84629	9.9046
ENSMUSG00000033061.15	Resp18	-0.0180692	0.812674	0.999647	1360.34	1210.34	1278.57	1231.71	1308.4	1343.46
ENSMUSG00000100556.1	Gm28902	0.852088	0.702123	0.999647	0	0.950034	2.66647	0	1.16926	0.792368
ENSMUSG00000026209.15	Dnpep	-0.0698123	0.414411	0.999647	881.834	779.978	851.938	889.571	893.313	853.777
ENSMUSG00000026208.9	Des	0.548075	0.798798	0.999647	0	0.950034	2.66647	0	1.16926	1.18855
ENSMUSG00000085653.7	Gm15179	2.16531	0.594079	0.999647	0	1.90007	0	0	0	0
ENSMUSG00000026207.16	Speg	0.117311	0.332456	0.999647	698.239	543.42	542.627	623.975	496.934	522.963
ENSMUSG00000033021.16	Gmppa	-0.016606	0.904365	0.999647	286.235	248.909	267.981	276.034	286.468	251.973
ENSMUSG00000033007.15	Asic4	0.411993	0.863455	0.999647	1.44563	0	1.33324	0	1.16926	0.792368
ENSMUSG00000102605.1	Gm37264	-0.369562	0.622165	0.999647	13.0107	5.70021	7.99942	10.4382	21.0466	3.96184
ENSMUSG00000032997.16	Chpf	0.0674893	0.471175	0.999647	902.073	741.027	867.937	765.471	805.618	814.159
ENSMUSG00000026211.17	Obsl1	0.0164138	0.901797	0.999647	300.691	264.11	287.979	276.034	293.484	272.971
ENSMUSG00000051703.14	Tmem198	0.0312543	0.892345	0.999647	106.977	81.703	127.991	89.305	100.556	114.893
ENSMUSG00000032968.4	Inha	-0.106363	0.614386	0.999647	148.9	110.204	110.659	129.898	157.85	112.516
ENSMUSG00000026213.15	Stk11ip	0.0217656	0.820843	0.999647	808.107	683.075	685.284	690.084	748.325	702.435
ENSMUSG00000082059.1	Gm15183	1.5514	0.703796	0.999647	1.44563	0	0	0	0	0
ENSMUSG00000006576.16	Slc4a3	0.0893794	0.38594	0.999647	990.256	826.53	893.268	942.922	873.435	739.676
ENSMUSG00000082528.1	Gm15182	-1.73125	0.65357	0.999647	0	0	0	2.31961	0	0
ENSMUSG00000082012.1	Gm5257	2.36692	0.192172	0.999647	2.89126	0.950034	3.99971	1.15981	0	0.396184
ENSMUSG00000026235.14	Epha4	-1.69449	0.00812936	0.999647	7.22815	3.80014	7.99942	20.8765	24.5544	15.4512
ENSMUSG00000032908.9	Sgpp2	0.0124792	0.824023	0.999647	8472.83	8682.37	9729.96	8893.39	8908.57	8850.36
ENSMUSG00000099561.1	Gm28410	0.318057	0.639464	0.999647	11.565	9.50034	10.6659	6.95883	11.6926	7.13132
ENSMUSG00000102945.1	Gm37884	4.04655	0.0564095	0.999647	2.89126	1.90007	2.66647	0	0	0
ENSMUSG00000026245.16	Farsb	0.00735749	0.904369	0.999647	1916.9	1996.02	1983.86	1960.07	1967.86	1944.08
ENSMUSG00000101798.1	Gm28995	0.463568	0.884169	0.999647	0	1.90007	0	0	0	1.18855
ENSMUSG00000104018.1	4833412K13Rik	0.237848	0.763922	0.999647	10.1194	12.3504	6.66618	15.0775	9.35406	1.98092
ENSMUSG00000090486.2	BC035947	-1.73125	0.65357	0.999647	0	0	0	2.31961	0	0
ENSMUSG00000012187.13	Mogat1	-3.79227	0.0588753	0.999647	0	0	0	2.31961	1.16926	5.54658
ENSMUSG00000100562.1	Gm29611	1.5514	0.703796	0.999647	0	0.950034	0	0	0	0
ENSMUSG00000032883.15	Acsl3	-0.00843388	0.87172	0.999647	5233.18	5376.25	5350.28	5331.62	5596.07	5144.85
ENSMUSG00000079470.8	Utp14b	0.114364	0.218662	0.999647	1019.17	938.634	842.605	916.246	879.282	800.292
ENSMUSG00000099377.1	Gm6159	-0.0185745	0.980404	0.999647	7.22815	10.4504	6.66618	4.63922	14.0311	6.73513
ENSMUSG00000047330.8	Kcne4	-1.22844	0.63191	0.999647	1.44563	0	0	0	2.33851	0.792368
ENSMUSG00000101324.1	Gm29187	2.416	0.488157	0.999647	1.44563	0.950034	0	0	0	0
ENSMUSG00000072978.3	Gm5830	0.0300333	0.981697	0.999647	1.44563	0.950034	7.99942	3.47942	0	5.94276
ENSMUSG00000050711.7	Scg2	0.0248644	0.66079	0.999647	34541.9	35232	38631.9	34106.4	38035.9	34419.7
ENSMUSG00000054702.14	Ap1s3	-0.154697	0.630637	0.999647	44.8145	41.8015	37.3306	51.0314	40.924	45.9574
ENSMUSG00000102235.1	Gm37886	2.8771	0.350479	0.999647	0	1.90007	1.33324	0	0	0
ENSMUSG00000073643.11	Wdfy1	-0.0392073	0.594722	0.999647	1127.59	1115.34	1195.91	1176.04	1173.93	1180.63
ENSMUSG00000026248.9	Mrpl44	-0.033164	0.777934	0.999647	375.864	399.965	378.639	407.092	357.793	413.616
ENSMUSG00000026249.10	Serpine2	0.139305	0.158219	0.999647	852.921	827.48	793.276	741.116	658.292	832.383
ENSMUSG00000067106.6	Gm5529	0.259758	0.886801	0.999647	4.33689	0.950034	0	0	1.16926	2.77329
ENSMUSG00000100397.1	Gm28071	0.279291	0.792207	0.999647	10.1194	2.8501	1.33324	3.47942	3.50777	4.35803
ENSMUSG00000096297.1	Gm23934	1.5514	0.703796	0.999647	0	0.950034	0	0	0	0
ENSMUSG00000043230.2	Fam124b	-0.767265	0.849795	0.999647	0	0	0	0	0	0.792368
ENSMUSG00000101257.1	2310015K22Rik	2.01053	0.466817	0.999647	0	1.90007	1.33324	0	0	0.396184
ENSMUSG00000103404.1	Gm37932	1.5514	0.703796	0.999647	0	0.950034	0	0	0	0
ENSMUSG00000004364.14	Cul3	-0.036645	0.540385	0.999647	5202.82	6019.42	5575.6	5526.47	5841.61	5869.86
ENSMUSG00000103076.1	Gm37902	0.264765	0.652526	0.999647	26.0213	15.2006	9.33266	20.8765	14.0311	8.31987
ENSMUSG00000103525.1	Gm37262	1.5514	0.703796	0.999647	1.44563	0	0	0	0	0
ENSMUSG00000101722.1	Gm29125	1.19415	0.368486	0.999647	5.78252	1.90007	3.99971	0	2.33851	2.37711
ENSMUSG00000090637.2	Gm6189	-0.218185	0.945696	0.999647	0	0.950034	0	1.15981	0	0.396184
ENSMUSG00000038608.15	Dock10	0.051561	0.385864	0.999647	3651.66	3314.67	3473.08	3462.02	3397.86	3217.41
ENSMUSG00000103192.1	Gm37645	-1.53174	0.296153	0.999647	2.89126	0.950034	0	5.79903	2.33851	2.77329
ENSMUSG00000099949.1	Gm29124	1.5514	0.703796	0.999647	0	0	1.33324	0	0	0
ENSMUSG00000054976.14	Nyap2	-0.025278	0.754263	0.999647	935.322	881.632	883.936	905.808	942.421	900.923
ENSMUSG00000100561.1	Gm7516	1.5514	0.703796	0.999647	1.44563	0	0	0	0	0
ENSMUSG00000055980.2	Irs1	0.0273705	0.906202	0.999647	93.9659	103.554	78.661	104.382	79.5095	88.7453
ENSMUSG00000022591.5	Gm9747	1.5514	0.703796	0.999647	0	0.950034	0	0	0	0
ENSMUSG00000026142.15	Rhbdd1	-0.0119187	0.909104	0.999647	484.286	476.917	455.967	477.84	460.687	487.703
ENSMUSG00000104493.1	Gm19552	-0.0743057	0.970771	0.999647	4.33689	0	0	2.31961	2.33851	0
ENSMUSG00000067158.9	Col4a4	0.685054	0.157859	0.999647	23.1301	26.601	23.9983	17.3971	9.35406	18.2245
ENSMUSG00000079465.8	Col4a3	0.0193683	0.977912	0.999647	10.1194	10.4504	6.66618	11.5981	9.35406	6.73513
ENSMUSG00000065055.1	n-R5s213	1.77158	0.569657	0.999647	2.89126	0	0	0	0	0.396184
ENSMUSG00000097564.2	C430014B12Rik	0.49229	0.681701	0.999647	1.44563	4.75017	5.33295	5.79903	2.33851	0.792368
ENSMUSG00000026150.14	Mff	-0.0355468	0.509436	0.999647	3718.16	3826.74	3958.38	3951.46	4019.91	3830.31
ENSMUSG00000101450.1	Gm28941	0.732074	0.206065	0.999647	24.5757	11.4004	17.3321	11.5981	8.1848	11.4893
ENSMUSG00000026149.2	Tm4sf20	1.5514	0.703796	0.999647	0	0.950034	0	0	0	0
ENSMUSG00000100170.1	Gm28942	-0.740005	0.814609	0.999647	0	0.950034	0	2.31961	0	0
ENSMUSG00000026159.13	Agfg1	-0.0326771	0.573222	0.999647	4237.14	4742.57	4269.02	4438.57	4612.72	4515.31
ENSMUSG00000113880.1	A030005L19Rik	-1.64328	0.351579	0.999647	1.44563	0.950034	0	3.47942	1.16926	2.77329
ENSMUSG00000101784.1	Gm7553	-0.790579	0.570971	0.999647	1.44563	0.950034	2.66647	2.31961	3.50777	2.77329
ENSMUSG00000038496.16	Slc19a3	-0.10284	0.651232	0.999647	104.085	104.504	81.3274	125.259	98.2176	91.5185
ENSMUSG00000100432.1	Gm7539	0.688106	0.865565	0.999647	0	0.950034	0	0	0	0.396184
ENSMUSG00000026166.14	Ccl20	-0.273676	0.946317	0.999647	0	0	0	0	0	0.396184
ENSMUSG00000101173.1	Gm29519	-0.273676	0.946317	0.999647	0	0	0	0	0	0.396184
ENSMUSG00000053161.16	Daw1	-1.35242	0.737823	0.999647	0	0	0	0	0	1.58474
ENSMUSG00000101896.1	Gm6244	1.5514	0.703796	0.999647	0	0.950034	0	0	0	0
ENSMUSG00000026163.17	Sphkap	-0.0312444	0.741467	0.999647	773.412	916.783	762.611	881.452	793.926	839.118
ENSMUSG00000079140.3	Gm6374	1.66412	0.286897	0.999647	0	2.8501	6.66618	1.15981	1.16926	0.792368
ENSMUSG00000045658.16	Pid1	0.0775134	0.670511	0.999647	174.921	191.907	257.315	167.012	189.42	228.598
ENSMUSG00000101934.1	Gm18304	-1.73125	0.65357	0.999647	0	0	0	2.31961	0	0
ENSMUSG00000036766.12	Dner	-0.012855	0.820059	0.999647	4857.32	5108.34	5470.27	5333.94	5189.16	5061.25
ENSMUSG00000104396.1	Gm37959	0.0201384	0.978896	0.999647	10.1194	7.60028	5.33295	9.27844	5.84629	7.5275
ENSMUSG00000102481.1	Gm37925	0.602361	0.671367	0.999647	2.89126	0.950034	3.99971	2.31961	1.16926	1.58474
ENSMUSG00000026219.14	Trip12	-0.0390827	0.385711	0.999647	8399.11	8516.11	8370.06	8845.83	8565.98	8576.2
ENSMUSG00000103505.1	Gm38374	-1.66545	0.46947	0.999647	0	0.950034	0	1.15981	2.33851	0.792368
ENSMUSG00000104503.1	Gm37738	1.77883	0.403007	0.999647	4.33689	0.950034	0	0	1.16926	0.396184
ENSMUSG00000073633.9	Fbxo36	0.12932	0.462688	0.999647	153.237	171.006	149.322	151.934	141.48	141.834
ENSMUSG00000026220.6	Slc16a14	0.195714	0.423882	0.999647	80.9553	79.8029	77.3277	70.7481	72.494	65.7666
ENSMUSG00000118590.1	AC167036.1	2.65152	0.452179	0.999647	2.89126	0	0	0	0	0
ENSMUSG00000052477.15	C130026I21Rik	-2.32885	0.478493	0.999647	0	0	0	0	3.50777	0
ENSMUSG00000064281.7	Rpl19-ps1	-0.531433	0.75414	0.999647	1.44563	0	2.66647	1.15981	3.50777	1.18855
ENSMUSG00000072109.11	A530040E14Rik	-2.85279	0.24308	0.999647	0	0	0	2.31961	2.33851	0.396184
ENSMUSG00000079457.11	Gm7609	3.02686	0.166672	0.999647	2.89126	0	3.99971	0	0	0.396184
ENSMUSG00000091199.10	Gm2619	-0.596221	0.883122	0.999647	0	0	0	1.15981	0	0
ENSMUSG00000089652.1	Gm16025	-0.767265	0.849795	0.999647	0	0	0	0	0	0.792368
ENSMUSG00000089714.1	Gm16092	-0.596221	0.883122	0.999647	0	0	0	1.15981	0	0
ENSMUSG00000094127.1	G530012D18Rik	-0.596221	0.883122	0.999647	0	0	0	0	1.16926	0
ENSMUSG00000070034.13	Sp110	-0.945155	0.248991	0.999647	7.22815	1.90007	6.66618	13.9177	9.35406	6.73513
ENSMUSG00000070031.11	Sp140	1.5514	0.703796	0.999647	0	0.950034	0	0	0	0
ENSMUSG00000090246.1	Gm17017	-1.54456	0.404175	0.999647	0	0	2.66647	5.79903	1.16926	0.792368
ENSMUSG00000026222.16	Sp100	-0.0652967	0.779641	0.999647	141.672	97.8536	85.3271	122.939	125.111	93.8957
ENSMUSG00000052760.16	A630001G21Rik	1.5514	0.703796	0.999647	0	0	1.33324	0	0	0
ENSMUSG00000036707.16	Cab39	0.00214674	0.965961	0.999647	6863.85	7525.22	7208.81	7197.75	7190.93	7189.55
ENSMUSG00000026223.15	Itm2c	0.0255188	0.650406	0.999647	3215.08	3016.36	3149.1	3031.73	3027.21	3141.34
ENSMUSG00000026224.11	4933407L21Rik	-1.74856	0.476111	0.999647	0	0.950034	0	3.47942	1.16926	0
ENSMUSG00000099767.1	Gm28884	-1.18863	0.768758	0.999647	0	0	0	1.15981	0	0.396184
ENSMUSG00000049608.8	Gpr55	0.750172	0.512927	0.999647	1.44563	2.8501	10.6659	1.15981	2.33851	4.75421
ENSMUSG00000100108.1	Gm28100	-0.596221	0.883122	0.999647	0	0	0	1.15981	0	0
ENSMUSG00000099342.1	Gm18180	-0.0370915	0.95274	0.999647	11.565	10.4504	11.9991	15.0775	12.8618	7.92368
ENSMUSG00000026227.11	2810459M11Rik	1.94231	0.415755	0.999647	1.44563	0.950034	1.33324	0	1.16926	0
ENSMUSG00000026229.17	Psmd1	-0.0193786	0.722039	0.999647	6125.13	6658.79	6935.5	6656.12	6640.21	6693.93
ENSMUSG00000077274.1	Gm22786	1.53107	0.264242	0.999647	8.67378	1.90007	1.33324	1.15981	2.33851	0.792368
ENSMUSG00000026228.6	Htr2b	-0.273676	0.946317	0.999647	0	0	0	0	0	0.396184
ENSMUSG00000103272.1	Gm37914	0.329293	0.638545	0.999647	10.1194	8.55031	10.6659	6.95883	9.35406	7.13132
ENSMUSG00000062590.13	Armc9	0.118042	0.357156	0.999647	328.158	292.611	315.977	291.111	286.468	284.064
ENSMUSG00000079445.3	B3gnt7	-0.328322	0.600938	0.999647	11.565	9.50034	9.33266	9.27844	14.0311	14.2626
ENSMUSG00000099644.1	Gm28626	-1.18863	0.768758	0.999647	0	0	0	1.15981	0	0.396184
ENSMUSG00000026234.12	Ncl	-0.0138934	0.778756	0.999647	8780.75	9446.19	9340.66	9143.9	9123.71	9561.91
ENSMUSG00000104627.1	Mir3535	-2.73593	0.357047	0.999647	0	0	0	4.63922	0	0
ENSMUSG00000064823.1	Snord82	-0.960893	0.519314	0.999647	0	1.90007	2.66647	1.15981	2.33851	5.15039
ENSMUSG00000073627.7	C130036L24Rik	-0.253448	0.50747	0.999647	34.6951	27.551	37.3306	53.351	40.924	26.5443
ENSMUSG00000026237.6	Nmur1	-0.503433	0.419612	0.999647	8.67378	14.2505	11.9991	5.79903	25.7237	18.2245
ENSMUSG00000026238.14	Ptma	-0.0206904	0.82911	0.999647	756.064	651.724	643.953	672.687	685.185	714.716
ENSMUSG00000026239.14	Pde6d	-0.0645054	0.39519	0.999647	1088.56	1218.89	1186.58	1202.72	1206.67	1246
ENSMUSG00000026240.12	Cops7b	-0.0601692	0.620465	0.999647	419.233	335.362	367.973	393.174	380.009	391.43
ENSMUSG00000103609.1	Gm37022	1.5514	0.703796	0.999647	1.44563	0	0	0	0	0
ENSMUSG00000053333.15	Dis3l2	-0.0497878	0.614668	0.999647	540.665	536.769	538.628	526.552	567.09	574.863
ENSMUSG00000100768.1	Gm29055	2.65152	0.452179	0.999647	2.89126	0	0	0	0	0
ENSMUSG00000104121.1	Gm37485	-0.273676	0.946317	0.999647	0	0	0	0	0	0.396184
ENSMUSG00000104400.1	Gm38010	0.89347	0.756084	0.999647	2.89126	0	0	0	0	1.18855
ENSMUSG00000102293.1	Gm37541	-1.73125	0.65357	0.999647	0	0	0	2.31961	0	0
ENSMUSG00000102649.1	Gm38021	1.40186	0.53562	0.999647	1.44563	0	2.66647	0	1.16926	0.396184
ENSMUSG00000084106.4	Gm6136	0.130833	0.834945	0.999647	13.0107	8.55031	15.9988	12.7579	7.01554	13.4703
ENSMUSG00000102571.1	Gm37967	-2.72987	0.314694	0.999647	0	0	0	2.31961	2.33851	0
ENSMUSG00000103984.1	Gm37447	0.949431	0.405405	0.999647	8.67378	4.75017	1.33324	4.63922	1.16926	1.98092
ENSMUSG00000099839.1	Gm29374	0.306129	0.756311	0.999647	4.33689	6.65024	3.99971	6.95883	3.50777	2.37711
ENSMUSG00000026247.13	Ecel1	-0.0778687	0.822491	0.999647	40.4776	72.2026	46.6633	55.6707	33.9085	76.8597
ENSMUSG00000026254.17	Eif4e2	0.0124894	0.854619	0.999647	1460.09	1475.4	1427.9	1490.35	1425.32	1416.36
ENSMUSG00000088318.1	Gm26187	-1.54546	0.679263	0.999647	0	0	0	1.15981	0	0.792368
ENSMUSG00000026255.15	Efhd1	-0.0395094	0.959014	0.999647	17.3476	8.55031	2.66647	5.79903	7.01554	15.055
ENSMUSG00000048000.15	Gigyf2	-0.0131215	0.853635	0.999647	1494.78	1600.81	1551.89	1462.51	1610.07	1614.45
ENSMUSG00000026259.14	Ngef	-0.0608651	0.930434	0.999647	8.67378	7.60028	13.3324	4.63922	11.6926	13.4703
ENSMUSG00000079434.8	Neu2	-1.74126	0.650675	0.999647	0	0	0	0	2.33851	0
ENSMUSG00000091123.1	Gm17181	1.45494	0.596731	0.999647	1.44563	0	1.33324	0	1.16926	0
ENSMUSG00000090994.1	Gm6153	1.99955	0.316056	0.999647	2.89126	0.950034	2.66647	0	0	1.18855
ENSMUSG00000026288.14	Inpp5d	-1.41448	0.476533	0.999647	1.44563	0.950034	0	0	1.16926	4.75421
ENSMUSG00000026289.15	Atg16l1	0.0527144	0.572227	0.999647	954.115	811.329	802.608	879.132	783.402	810.593
ENSMUSG00000087968.1	Gm25395	0.114844	0.8774	0.999647	24.5757	6.65024	9.33266	3.47942	7.01554	24.1672
ENSMUSG00000089281.1	Scarna6	0.591679	0.548068	0.999647	15.9019	1.90007	2.66647	3.47942	5.84629	3.96184
ENSMUSG00000056055.13	Sag	0.19839	0.683533	0.999647	14.4563	22.8008	23.9983	19.7167	19.8774	15.055
ENSMUSG00000070738.10	Dgkd	-0.0248004	0.760006	0.999647	987.365	1068.79	1014.59	1043.82	978.668	1096.24
ENSMUSG00000101942.1	Gm19582	-0.219519	0.901115	0.999647	1.44563	0	2.66647	2.31961	1.16926	1.18855
ENSMUSG00000103996.1	4833421G17Rik	1.5514	0.703796	0.999647	0	0	1.33324	0	0	0
ENSMUSG00000103591.1	Gm38365	3.20033	0.255026	0.999647	2.89126	0	1.33324	0	0	0
ENSMUSG00000005501.14	Usp40	0.175667	0.145944	0.999647	416.341	361.013	365.307	331.704	349.608	329.625
ENSMUSG00000084021.1	Gm5832	2.55445	0.482711	0.999647	0	0	2.66647	0	0	0
ENSMUSG00000092220.1	Gm20528	-2.19852	0.477913	0.999647	0	0	0	0	2.33851	0.792368
ENSMUSG00000090124.7	Ugt1a7c	-0.383079	0.818935	0.999647	1.44563	2.8501	0	3.47942	2.33851	0.396184
ENSMUSG00000090145.7	Ugt1a6b	1.5514	0.703796	0.999647	1.44563	0	0	0	0	0
ENSMUSG00000054545.17	Ugt1a6a	0.583501	0.687133	0.999647	4.33689	1.90007	1.33324	1.15981	1.16926	2.37711
ENSMUSG00000089943.1	Ugt1a5	1.51857	0.446323	0.999647	2.89126	2.8501	0	1.15981	1.16926	0
ENSMUSG00000083277.1	Gm15376	-0.273676	0.946317	0.999647	0	0	0	0	0	0.396184
ENSMUSG00000090171.1	Ugt1a2	-0.596221	0.883122	0.999647	0	0	0	1.15981	0	0
ENSMUSG00000081984.3	Dnajb3	0.210099	0.699731	0.999647	14.4563	20.9008	17.3321	9.27844	14.0311	20.9978
ENSMUSG00000089960.1	Ugt1a1	-0.887245	0.745667	0.999647	1.44563	0	0	1.15981	0	1.18855
ENSMUSG00000079429.9	Mroh2a	1.83994	0.32219	0.999647	1.44563	1.90007	3.99971	0	0	1.58474
ENSMUSG00000044783.16	Hjurp	-0.0521256	0.546458	0.999647	1613.32	1302.5	1302.57	1507.75	1476.77	1387.83
ENSMUSG00000036251.16	Trpm8	-0.311343	0.135203	0.999647	264.55	215.658	131.99	206.445	237.359	309.42
ENSMUSG00000026295.12	Spp2	0.185018	0.958987	0.999647	1.44563	0	0	0	0	0.792368
ENSMUSG00000100798.1	Gm19589	1.30975	0.71275	0.999647	0	1.90007	0	0	0	0.396184
ENSMUSG00000049866.12	Arl4c	-0.0172712	0.821413	0.999647	1131.93	1042.19	1047.92	1100.66	1086.24	1072.47
ENSMUSG00000101736.1	Gm29335	-0.273676	0.946317	0.999647	0	0	0	0	0	0.396184
ENSMUSG00000099544.1	Gm18699	-0.596221	0.883122	0.999647	0	0	0	0	1.16926	0
ENSMUSG00000036206.12	Sh3bp4	-0.0318794	0.711547	0.999647	1055.31	950.034	1045.26	1005.55	972.822	1121.6
ENSMUSG00000102700.1	Gm38312	-2.3791	0.420637	0.999647	0	0	0	2.31961	0	1.18855
ENSMUSG00000102083.1	Gm5259	-0.730144	0.808144	0.999647	1.44563	0	0	2.31961	0	0
ENSMUSG00000055013.16	Agap1	-0.0139845	0.801725	0.999647	3547.57	3299.47	3445.08	3526.97	3487.89	3378.26
ENSMUSG00000104114.1	Gm37297	-1.00135	0.710977	0.999647	0	0	1.33324	0	2.33851	0.396184
ENSMUSG00000103252.1	Gm37521	-0.277435	0.873783	0.999647	1.44563	0.950034	1.33324	1.15981	1.16926	1.98092
ENSMUSG00000034486.8	Gbx2	0.218916	0.887529	0.999647	1.44563	0	5.33295	3.47942	1.16926	1.18855
ENSMUSG00000092627.2	D130058E05Rik	-0.599191	0.562306	0.999647	2.89126	2.8501	3.99971	5.79903	4.67703	4.35803
ENSMUSG00000067081.13	Asb18	0.215333	0.500088	0.999647	60.7164	37.0513	61.3289	49.8716	40.924	44.7688
ENSMUSG00000026301.16	Iqca	-1.32549	0.616839	0.999647	0	0.950034	0	1.15981	0	1.98092
ENSMUSG00000100850.1	4930434B07Rik	3.76548	0.0985079	0.999647	2.89126	1.90007	1.33324	0	0	0
ENSMUSG00000044337.5	Ackr3	0.217429	0.354268	0.999647	104.085	87.4032	99.9927	96.2638	66.6477	85.972
ENSMUSG00000101028.1	Gm28723	-0.202091	0.910243	0.999647	0	2.8501	1.33324	3.47942	0	1.58474
ENSMUSG00000103292.1	Gm35048	3.36551	0.0129415	0.999647	5.78252	12.3504	2.66647	0	1.16926	0.792368
ENSMUSG00000034432.11	Cops8	-0.00361955	0.958132	0.999647	1672.59	1570.41	1763.87	1659.68	1646.31	1702.01
ENSMUSG00000056128.3	Gm9991	-1.80815	0.448032	0.999647	0	0	1.33324	0	1.16926	3.16947
ENSMUSG00000048126.16	Col6a3	-0.160891	0.587953	0.999647	49.1514	45.6017	54.6627	53.351	49.1088	62.2009
ENSMUSG00000103061.1	Gm36970	1.5514	0.703796	0.999647	0	0.950034	0	0	0	0
ENSMUSG00000026303.6	Mlph	-0.301913	0.853794	0.999647	1.44563	1.90007	1.33324	0	2.33851	3.16947
ENSMUSG00000026304.13	Rab17	0.688106	0.865565	0.999647	0	0.950034	0	0	0	0.396184
ENSMUSG00000026305.15	Lrrfip1	-0.0212753	0.833047	0.999647	500.188	554.82	562.626	545.108	568.259	534.056
ENSMUSG00000070732.2	Rbm44	0.68717	0.859275	0.999647	1.44563	0	0	0	0	0.396184
ENSMUSG00000100018.1	Gm7776	0.0125176	0.992852	0.999647	0	1.90007	5.33295	2.31961	3.50777	1.58474
ENSMUSG00000034353.14	Ramp1	0.0536738	0.880218	0.999647	37.5864	43.7016	41.3303	51.0314	43.2625	27.3367
ENSMUSG00000034343.14	Ube2f	0.104399	0.221206	0.999647	847.139	827.48	870.603	806.065	817.311	750.769
ENSMUSG00000083064.1	Gm7785	0.350684	0.430309	0.999647	26.0213	28.501	25.3315	23.1961	26.8929	14.6588
ENSMUSG00000026307.12	Scly	-0.191985	0.17171	0.999647	228.409	247.009	234.65	248.198	287.637	275.744
ENSMUSG00000049515.12	Espnl	-0.334488	0.802798	0.999647	2.89126	0.950034	3.99971	6.95883	0	2.77329
ENSMUSG00000026308.8	Klhl30	1.04454	0.480846	0.999647	5.78252	3.80014	0	1.15981	3.50777	0.396184
ENSMUSG00000047443.14	Erfe	-0.182303	0.913416	0.999647	1.44563	0	3.99971	0	3.50777	2.37711
ENSMUSG00000026309.14	Ilkap	-0.0667048	0.496949	0.999647	562.35	651.724	573.292	618.176	630.23	629.14
ENSMUSG00000100253.1	1700020N18Rik	-0.739186	0.805498	0.999647	1.44563	0	0	0	2.33851	0
ENSMUSG00000067071.8	Hes6	0.0261732	0.868949	0.999647	174.921	204.257	195.986	184.409	195.266	187.395
ENSMUSG00000055866.9	Per2	-0.00518104	0.97907	0.999647	132.998	120.654	115.992	139.177	111.079	120.836
ENSMUSG00000034292.13	Traf3ip1	0.0643818	0.647117	0.999647	261.659	285.01	263.981	288.791	233.851	255.143
ENSMUSG00000026311.16	Asb1	-0.0158537	0.76844	0.999647	3573.6	3485.68	3679.73	3702.1	3549.87	3602.5
ENSMUSG00000100980.1	Gm29100	-0.456611	0.619785	0.999647	7.22815	5.70021	1.33324	8.11864	8.1848	3.96184
ENSMUSG00000007805.4	Twist2	-0.0274478	0.957322	0.999647	31.8038	18.0507	11.9991	26.6755	24.5544	13.0741
ENSMUSG00000026313.16	Hdac4	-0.0509663	0.571953	0.999647	787.868	861.681	769.277	814.183	902.667	800.688
ENSMUSG00000102565.1	Gm37036	0.68717	0.859275	0.999647	1.44563	0	0	0	0	0.396184
ENSMUSG00000101522.1	Gm7837	2.55445	0.482711	0.999647	0	0	2.66647	0	0	0
ENSMUSG00000026260.12	Ndufa10	0.0594344	0.342906	0.999647	3388.56	3707.03	3877.05	3343.72	3602.48	3582.3
ENSMUSG00000046300.4	Olfr1412	-0.596221	0.883122	0.999647	0	0	0	1.15981	0	0
ENSMUSG00000063583.6	Olfr1410	-0.292072	0.873373	0.999647	0	0	5.33295	0	1.16926	4.75421
ENSMUSG00000061616.5	Olfr12	-0.107852	0.958289	0.999647	2.89126	0	1.33324	0	4.67703	0
ENSMUSG00000073616.10	Cops9	0.0279847	0.751533	0.999647	727.152	782.828	758.612	714.44	733.124	773.748
ENSMUSG00000044055.5	Otos	-0.767265	0.849795	0.999647	0	0	0	0	0	0.792368
ENSMUSG00000100546.1	Gm29483	0.0989591	0.918187	0.999647	1.44563	4.75017	9.33266	4.63922	4.67703	5.15039
ENSMUSG00000034220.7	Gpc1	-0.0463443	0.415535	0.999647	2969.32	2813.05	2893.12	2908.79	2967.58	3066.47
ENSMUSG00000101995.1	Gm29480	0.359515	0.404899	0.999647	33.2495	25.6509	22.665	18.5569	22.2159	22.1863
ENSMUSG00000034212.14	Ankmy1	-0.165382	0.7795	0.999647	17.3476	15.2006	6.66618	10.4382	17.5389	15.8474
ENSMUSG00000047067.7	Dusp28	-0.0174705	0.904502	0.999647	215.399	276.46	269.314	250.518	273.606	251.181
ENSMUSG00000097251.2	5033417F24Rik	-0.29896	0.590173	0.999647	10.1194	14.2505	14.6656	18.5569	17.5389	13.0741
ENSMUSG00000026269.14	Rnpepl1	0.110087	0.613762	0.999647	187.932	143.455	113.325	141.496	164.865	109.743
ENSMUSG00000100632.1	9430060I03Rik	2.15747	0.212195	0.999647	1.44563	3.80014	3.99971	0	0	1.58474
ENSMUSG00000026270.11	Capn10	0.0174651	0.885907	0.999647	371.527	359.113	366.64	325.905	363.639	387.468
ENSMUSG00000026271.15	Gpr35	0.0755393	0.370867	0.999647	1026.4	1178.99	1226.58	1107.61	1027.78	1120.41
ENSMUSG00000100021.1	Gm18697	1.5514	0.703796	0.999647	1.44563	0	0	0	0	0
ENSMUSG00000014602.15	Kif1a	-0.0305956	0.471337	0.999647	44633.8	43059.4	45852.7	45166.3	45313.4	45912.6
ENSMUSG00000101378.1	Gm28086	2.66747	0.0297856	0.999647	10.1194	4.75017	5.33295	1.15981	0	1.58474
ENSMUSG00000026273.13	Mterf4	0.133497	0.373986	0.999647	239.974	242.259	207.985	207.605	199.943	219.882
ENSMUSG00000101172.1	Gm28535	-1.06024	0.622194	0.999647	0	1.90007	0	1.15981	1.16926	1.98092
ENSMUSG00000100351.1	Gm7867	0.638592	0.771251	0.999647	1.44563	0.950034	1.33324	0	0	1.98092
ENSMUSG00000026274.11	Pask	0.298165	0.222429	0.999647	118.542	75.0527	94.6598	71.9079	77.171	82.0101
ENSMUSG00000026275.13	Ppp1r7	-0.0297774	0.630536	0.999647	2688.87	2844.4	2749.13	3007.37	2746.59	2717.43
ENSMUSG00000098689.1	Mir6345	3.20033	0.255026	0.999647	2.89126	0	1.33324	0	0	0
ENSMUSG00000064389.1	Gm26446	-0.637767	0.713318	0.999647	4.33689	0	0	3.47942	2.33851	0.792368
ENSMUSG00000034107.10	Ano7	-0.121374	0.716764	0.999647	59.2708	41.8015	42.6636	52.1912	70.1554	36.4489
ENSMUSG00000034088.15	Hdlbp	-0.0397371	0.395193	0.999647	12243	12667.8	13185.7	13198.6	12783.5	13175.5
ENSMUSG00000090489.3	Gm17415	-0.341422	0.84924	0.999647	0	0.950034	2.66647	1.15981	2.33851	1.18855
ENSMUSG00000026276.20	Septin2	-0.132915	0.708725	0.999647	88.1834	38.9514	41.3303	85.8256	57.2936	42.3917
ENSMUSG00000034066.13	Farp2	0.0270478	0.839118	0.999647	320.93	361.013	377.306	323.586	314.53	393.411
ENSMUSG00000103854.1	Gm37250	-1.50349	0.407091	0.999647	1.44563	0.950034	0	1.15981	4.67703	1.18855
ENSMUSG00000026277.14	Stk25	0.0505029	0.41633	0.999647	2953.42	2648.7	2713.14	2584.05	2725.54	2707.52
ENSMUSG00000100927.1	Gm28536	-0.136577	0.898971	0.999647	4.33689	3.80014	2.66647	4.63922	5.84629	1.98092
ENSMUSG00000026278.14	Bok	0.0624186	0.820767	0.999647	49.1514	78.8529	85.3271	75.3873	72.494	59.8238
ENSMUSG00000026279.14	Thap4	-0.00781438	0.952055	0.999647	323.821	282.16	317.31	287.632	321.546	314.57
ENSMUSG00000101952.1	Gm10550	-0.62291	0.678365	0.999647	4.33689	0.950034	0	2.31961	4.67703	1.18855
ENSMUSG00000026280.17	Atg4b	-0.0524589	0.39709	0.999647	2025.33	1939.02	2043.85	2089.97	2021.65	2108.89
ENSMUSG00000026281.15	Dtymk	0.0707814	0.619967	0.999647	247.203	289.761	278.646	280.673	270.098	234.145
ENSMUSG00000026283.13	Ing5	-0.0301869	0.833942	0.999647	213.953	236.559	231.983	227.322	235.021	235.333
ENSMUSG00000073609.9	D2hgdh	0.0649304	0.651874	0.999647	241.42	232.758	274.647	231.961	230.344	249.2
ENSMUSG00000094651.2	Gal3st2	-0.273676	0.946317	0.999647	0	0	0	0	0	0.396184
ENSMUSG00000100347.1	Gm7895	0.401477	0.629427	0.999647	8.67378	5.70021	7.99942	3.47942	9.35406	4.35803
ENSMUSG00000051185.9	Fam174a	0.0217781	0.791932	0.999647	1182.52	1390.85	1462.56	1287.38	1357.51	1334.74
ENSMUSG00000103973.1	BC055308	0.494626	0.520047	0.999647	11.565	9.50034	5.33295	8.11864	5.84629	5.15039
ENSMUSG00000081051.4	Gm15427	-0.0791116	0.870127	0.999647	13.0107	20.9008	23.9983	22.0363	16.3696	22.5825
ENSMUSG00000040710.10	St8sia4	-0.027694	0.846505	0.999647	242.866	310.661	303.978	270.235	327.392	282.083
ENSMUSG00000103197.1	Gm37642	-1.09996	0.785654	0.999647	0	0	0	0	0	1.18855
ENSMUSG00000095955.1	Gm22360	1.25481	0.592814	0.999647	1.44563	0.950034	1.33324	0	0	1.18855
ENSMUSG00000100362.1	Gm1833	0.192843	0.961139	0.999647	0	0.950034	0	0	0	0.792368
ENSMUSG00000040693.7	Slco4c1	0.0277397	0.91538	0.999647	62.1621	73.1527	90.6601	89.305	64.3092	69.3322
ENSMUSG00000097814.5	Panct2	0.0161194	0.963962	0.999647	31.8038	41.8015	37.3306	44.0726	38.5855	29.7138
ENSMUSG00000044757.7	Gm6430	-0.994085	0.713365	0.999647	0	0	1.33324	2.31961	0	0.396184
ENSMUSG00000026331.13	Slco6c1	-0.805751	0.479521	0.999647	1.44563	4.75017	1.33324	5.79903	4.67703	3.56566
ENSMUSG00000044768.16	D1Ertd622e	-0.0442112	0.569421	0.999647	981.582	1062.14	1070.59	1092.54	1081.56	1045.53
ENSMUSG00000118489.1	AC099860.1	-1.09996	0.785654	0.999647	0	0	0	0	0	1.18855
ENSMUSG00000040648.14	Ppip5k2	0.0352035	0.605685	0.999647	2239.28	2074.88	1962.52	2084.17	2091.8	1956.75
ENSMUSG00000026333.14	Gin1	0.139248	0.388488	0.999647	228.409	184.307	190.653	182.089	188.25	176.698
ENSMUSG00000026335.16	Pam	-0.018034	0.750592	0.999647	10621	11004.2	11848.5	11312.7	11922.9	10678
ENSMUSG00000104140.1	Gm37140	-0.137776	0.840701	0.999647	18.7932	2.8501	13.3324	10.4382	17.5389	9.9046
ENSMUSG00000089782.1	Gm3531	-0.124635	0.742827	0.999647	27.467	31.3511	30.6644	27.8353	38.5855	31.6947
ENSMUSG00000089706.7	B230216N24Rik	-0.024378	0.904645	0.999647	221.181	168.156	230.65	194.847	282.96	157.285
ENSMUSG00000100182.6	1810006J02Rik	0.42207	0.678127	0.999647	5.78252	2.8501	6.66618	6.95883	2.33851	2.37711
ENSMUSG00000100711.1	Gm29461	2.49884	0.26946	0.999647	2.89126	0	2.66647	0	1.16926	0
ENSMUSG00000097608.1	Gm7952	-0.891016	0.744429	0.999647	1.44563	0	0	0	1.16926	1.18855
ENSMUSG00000099634.1	Gm29462	-0.615812	0.767377	0.999647	1.44563	0.950034	0	1.15981	2.33851	0.396184
ENSMUSG00000089791.1	Gm3555	1.33664	0.190198	0.999647	4.33689	6.65024	7.99942	3.47942	1.16926	2.77329
ENSMUSG00000100009.6	Gm7967	0.0353664	0.949767	0.999647	13.0107	18.0507	11.9991	13.9177	11.6926	16.2436
ENSMUSG00000099686.1	Gm29460	-0.0458038	0.953791	0.999647	5.78252	5.70021	9.33266	9.27844	7.01554	5.54658
ENSMUSG00000067028.11	Cntnap5b	-0.445588	0.0758213	0.999647	118.542	63.6523	89.3268	147.295	94.7098	123.213
ENSMUSG00000082431.3	Prdx2-ps1	0.101893	0.667536	0.999647	88.1834	85.5031	113.325	107.862	83.0173	78.4445
ENSMUSG00000100662.1	Gm19029	-0.273676	0.946317	0.999647	0	0	0	0	0	0.396184
ENSMUSG00000099835.1	Gm29668	0.0402535	0.971216	0.999647	5.78252	3.80014	1.33324	2.31961	4.67703	3.56566
ENSMUSG00000100794.1	Gm29667	0.134023	0.788205	0.999647	14.4563	19.0007	23.9983	16.2373	15.2003	20.2054
ENSMUSG00000100222.1	Psmb6-ps2	0.9004	0.378606	0.999647	5.78252	5.70021	5.33295	1.15981	3.50777	3.96184
ENSMUSG00000100349.1	Gm28188	0.197452	0.857223	0.999647	2.89126	6.65024	2.66647	1.15981	4.67703	4.75421
ENSMUSG00000099375.1	Gm28187	0.426472	0.136252	0.999647	118.542	79.8029	69.3283	83.506	71.3247	47.5421
ENSMUSG00000099989.1	Gm20281	1.68048	0.599016	0.999647	0	0	2.66647	0	0	0.396184
ENSMUSG00000100955.1	Gm18728	-0.273676	0.946317	0.999647	0	0	0	0	0	0.396184
ENSMUSG00000099464.1	Gm5260	-0.596221	0.883122	0.999647	0	0	0	1.15981	0	0
ENSMUSG00000050840.8	Cdh20	0.0812055	0.809403	0.999647	53.4883	57.9521	45.33	45.2324	31.5699	67.7475
ENSMUSG00000103991.1	Gm38031	-0.215012	0.943086	0.999647	1.44563	0	0	0	1.16926	0.396184
ENSMUSG00000047496.6	Rnf152	-0.200303	0.465007	0.999647	69.3902	62.7023	47.9965	75.3873	59.6321	71.3132
ENSMUSG00000097482.2	Gm17634	-0.525599	0.815709	0.999647	0	0.950034	1.33324	0	1.16926	1.98092
ENSMUSG00000067017.5	Capza1-ps1	-0.00825003	0.983594	0.999647	28.9126	23.7509	34.6642	35.954	23.3851	28.1291
ENSMUSG00000056536.14	Pign	-0.0105596	0.934334	0.999647	375.864	387.614	335.976	390.854	318.038	394.996
ENSMUSG00000100672.1	Gm28404	-0.767265	0.849795	0.999647	0	0	0	0	0	0.792368
ENSMUSG00000101656.1	Gm8004	-0.273676	0.946317	0.999647	0	0	0	0	0	0.396184
ENSMUSG00000026319.13	Relch	-0.0309374	0.595748	0.999647	2526.96	2668.65	2621.14	2599.12	2745.42	2648.89
ENSMUSG00000104044.1	Gm37566	1.12466	0.490338	0.999647	5.78252	0.950034	2.66647	0	4.67703	0
ENSMUSG00000101330.1	Gm10193	1.01795	0.638062	0.999647	2.89126	0	1.33324	1.15981	0	0.792368
ENSMUSG00000026321.7	Tnfrsf11a	0.00722224	0.962362	0.999647	258.768	219.458	213.318	233.121	203.451	245.634
ENSMUSG00000099448.1	Gm18801	-3.74326	0.0929693	0.999647	0	0	0	1.15981	8.1848	0
ENSMUSG00000099843.1	Gm7160	0.190207	0.57981	0.999647	46.2601	42.7516	41.3303	48.7118	38.5855	29.3176
ENSMUSG00000097612.1	Gm26509	0.136664	0.873472	0.999647	7.22815	5.70021	6.66618	3.47942	4.67703	8.71605
ENSMUSG00000101583.1	Gm20753	1.77158	0.569657	0.999647	2.89126	0	0	0	0	0.396184
ENSMUSG00000103291.1	Gm38235	-2.44773	0.406763	0.999647	0	0	0	0	1.16926	2.37711
ENSMUSG00000099604.1	Gm6651	1.5514	0.703796	0.999647	0	0	1.33324	0	0	0
ENSMUSG00000057329.7	Bcl2	-0.059315	0.463598	0.999647	1717.41	2004.57	2217.17	2007.62	2130.39	2055.4
ENSMUSG00000054006.14	D630008O14Rik	0.56711	0.780471	0.999647	1.44563	0.950034	1.33324	0	1.16926	1.18855
ENSMUSG00000103348.1	Gm37053	-2.3791	0.420637	0.999647	0	0	0	2.31961	0	1.18855
ENSMUSG00000009905.5	Kdsr	0.0548815	0.461066	0.999647	1142.05	1128.64	1083.92	1065.86	1074.55	1087.13
ENSMUSG00000009907.17	Vps4b	-0.0318221	0.548076	0.999647	4351.34	4495.56	4386.35	4391.02	4430.32	4694.78
ENSMUSG00000067006.12	Serpinb5	0.376185	0.690074	0.999647	8.67378	5.70021	3.99971	8.11864	1.16926	4.75421
ENSMUSG00000059956.14	Serpinb12	-0.49439	0.838129	0.999647	0	0.950034	1.33324	0	3.50777	0
ENSMUSG00000084228.1	Gm8080	0.320146	0.857899	0.999647	1.44563	2.8501	1.33324	0	0	3.96184
ENSMUSG00000044594.14	Serpinb3a	-0.961241	0.434698	0.999647	2.89126	0.950034	2.66647	6.95883	2.33851	3.16947
ENSMUSG00000073601.2	Serpinb3c	0.164729	0.94595	0.999647	2.89126	0	0	1.15981	0	1.18855
ENSMUSG00000084189.1	Gm8089	-1.7452	0.464566	0.999647	0	0	1.33324	2.31961	2.33851	0
ENSMUSG00000026327.8	Serpinb11	-0.767265	0.849795	0.999647	0	0	0	0	0	0.792368
ENSMUSG00000087210.1	Gm15391	-0.598081	0.835996	0.999647	0	0	1.33324	0	1.16926	0.792368
ENSMUSG00000067001.11	Serpinb7	-2.38017	0.152819	0.999647	0	1.90007	0	3.47942	3.50777	4.35803
ENSMUSG00000062345.10	Serpinb2	0.591244	0.765375	0.999647	5.78252	0	0	0	3.50777	0.396184
ENSMUSG00000026315.13	Serpinb8	0.004213	0.985879	0.999647	163.356	238.459	114.658	120.62	198.774	196.507
ENSMUSG00000100041.1	Gm5702	1.5514	0.703796	0.999647	0	0.950034	0	0	0	0
ENSMUSG00000101097.1	Gm6679	-0.596221	0.883122	0.999647	0	0	0	1.15981	0	0
ENSMUSG00000100025.1	Gm8141	0.124884	0.84576	0.999647	14.4563	8.55031	11.9991	13.9177	11.6926	7.13132
ENSMUSG00000026312.17	Cdh7	0.141428	0.895546	0.999647	1.44563	8.55031	2.66647	2.31961	4.67703	4.75421
ENSMUSG00000047216.8	Cdh19	-0.0243993	0.873181	0.999647	524.764	588.071	493.298	489.438	418.594	712.735
ENSMUSG00000102788.1	Gm38255	0.280237	0.802091	0.999647	5.78252	1.90007	5.33295	4.63922	5.84629	0.792368
ENSMUSG00000102160.1	Gm36944	0.470488	0.677916	0.999647	4.33689	3.80014	3.99971	5.79903	2.33851	1.18855
ENSMUSG00000101253.1	Gm29088	2.02524	0.291261	0.999647	2.89126	1.90007	1.33324	0	1.16926	0.396184
ENSMUSG00000100555.1	Gm8173	0.271428	0.772303	0.999647	7.22815	4.75017	3.99971	4.63922	4.67703	3.96184
ENSMUSG00000038702.6	Dsel	0.0240039	0.784267	0.999647	863.041	920.583	831.94	801.425	858.235	907.658
ENSMUSG00000101875.1	Gm6028	2.71745	0.440738	0.999647	0	2.8501	0	0	0	0
ENSMUSG00000099732.2	Gm17752	-0.767265	0.849795	0.999647	0	0	0	0	0	0.792368
ENSMUSG00000101054.1	Gm18406	0.224501	0.819081	0.999647	4.33689	3.80014	6.66618	2.31961	5.84629	4.35803
ENSMUSG00000097648.1	9330185C12Rik	-0.650489	0.488986	0.999647	2.89126	9.50034	1.33324	11.5981	8.1848	3.56566
ENSMUSG00000100515.6	Gm17916	-0.876408	0.38516	0.999647	8.67378	2.8501	0	9.27844	7.01554	4.75421
ENSMUSG00000070695.4	Cntnap5a	-0.123892	0.197704	0.999647	715.587	916.783	871.937	951.04	887.466	900.527
ENSMUSG00000101373.2	Zfp813-ps	1.5514	0.703796	0.999647	0	0	1.33324	0	0	0
ENSMUSG00000099534.1	Gm28169	-0.273676	0.946317	0.999647	0	0	0	0	0	0.396184
ENSMUSG00000101363.1	Gm29490	1.5514	0.703796	0.999647	0	0	1.33324	0	0	0
ENSMUSG00000099870.1	Gm7200	-0.215012	0.943086	0.999647	1.44563	0	0	0	1.16926	0.396184
ENSMUSG00000026374.14	Tsn	0.00789403	0.901143	0.999647	2191.57	2265.83	2441.16	2330.05	2310.45	2227.74
ENSMUSG00000026377.12	Nifk	0.068824	0.504168	0.999647	484.286	532.019	529.295	479	487.58	505.927
ENSMUSG00000064302.13	Clasp1	-0.0148474	0.761765	0.999647	5807.09	6040.32	5946.24	5873.25	6166.66	5947.12
ENSMUSG00000107722.1	2900060B14Rik	3.04638	0.265483	0.999647	1.44563	0.950034	1.33324	0	0	0
ENSMUSG00000026380.10	Tfcp2l1	0.238934	0.552906	0.999647	30.3582	27.551	30.6644	28.9951	24.5544	22.1863
ENSMUSG00000048402.14	Gli2	2.59851	0.430921	0.999647	1.44563	0	1.33324	0	0	0
ENSMUSG00000101179.1	Gm29455	-0.767265	0.849795	0.999647	0	0	0	0	0	0.792368
ENSMUSG00000037035.5	Inhbb	-4.62442	0.00596559	0.999647	0	0	0	5.79903	9.35406	1.98092
ENSMUSG00000004451.14	Ralb	-0.0345964	0.774726	0.999647	345.505	347.713	346.642	354.9	381.178	334.379
ENSMUSG00000098447.2	Gm27184	-0.540733	0.718343	0.999647	0	5.70021	0	4.63922	3.50777	1.18855
ENSMUSG00000098923.1	Tmem185b	0.011686	0.935226	0.999647	265.996	238.459	225.317	247.039	226.836	247.219
ENSMUSG00000101731.1	3830432H09Rik	-1.81012	0.418449	0.999647	0	0.950034	0	2.31961	1.16926	1.18855
ENSMUSG00000026383.14	Epb41l5	-0.0959243	0.499339	0.999647	229.855	274.56	299.978	302.709	294.653	268.217
ENSMUSG00000102687.1	Gm37219	1.5514	0.703796	0.999647	0	0.950034	0	0	0	0
ENSMUSG00000026384.13	Ptpn4	-0.0542897	0.614858	0.999647	873.16	741.027	665.285	843.178	824.326	706.793
ENSMUSG00000103146.1	Gm37745	0.347833	0.863914	0.999647	2.89126	0	1.33324	2.31961	1.16926	0
ENSMUSG00000100636.1	Gm3551	-0.107852	0.958289	0.999647	2.89126	0	1.33324	0	4.67703	0
ENSMUSG00000101224.1	Gm28209	0.185018	0.958987	0.999647	1.44563	0	0	0	0	0.792368
ENSMUSG00000036975.5	Tmem177	-0.0751626	0.547279	0.999647	292.017	324.912	345.308	344.462	339.085	332.795
ENSMUSG00000036962.12	Cfap221	-0.138861	0.844983	0.999647	8.67378	13.3005	5.33295	10.4382	5.84629	13.4703
ENSMUSG00000026387.15	Sctr	-0.266691	0.394129	0.999647	43.3689	38.9514	53.3295	56.8305	63.1399	44.7688
ENSMUSG00000050777.7	Tmem37	1.48628	0.299249	0.999647	4.33689	2.8501	2.66647	1.15981	2.33851	0.396184
ENSMUSG00000026385.16	Dbi	0.0136458	0.859067	0.999647	1999.31	2118.58	1809.2	1963.55	1806.5	2093.83
ENSMUSG00000026388.15	3110009E18Rik	0.398069	0.348353	0.999647	28.9126	21.8508	41.3303	27.8353	21.0466	20.9978
ENSMUSG00000026389.16	Steap3	0.0122934	0.818877	0.999647	5410.99	4968.68	5387.61	5330.46	5124.85	5169.41
ENSMUSG00000036907.9	C1ql2	0.0856435	0.397018	0.999647	581.143	522.519	582.624	524.232	549.551	514.643
ENSMUSG00000101275.1	1700012E03Rik	-0.24207	0.898587	0.999647	2.89126	0	1.33324	4.63922	0	0.396184
ENSMUSG00000058665.8	En1	-0.596221	0.883122	0.999647	0	0	0	0	1.16926	0
ENSMUSG00000097881.7	Celrr	-1.82894	0.597337	0.999647	0	0	0	1.15981	0	1.18855
ENSMUSG00000003721.14	Insig2	0.0080723	0.92043	0.999647	1144.94	1254.05	1157.25	1199.24	1086.24	1246
ENSMUSG00000104253.1	Gm37174	-1.54772	0.340169	0.999647	1.44563	1.90007	0	6.95883	0	3.16947
ENSMUSG00000101791.1	2210011K15Rik	-3.28217	0.0574482	0.999647	0	0	1.33324	8.11864	3.50777	1.58474
ENSMUSG00000026339.18	Ccdc93	0.0613655	0.407211	0.999647	1103.02	1132.44	1139.92	1057.74	1089.75	1086.73
ENSMUSG00000083582.1	Gm15393	1.5514	0.703796	0.999647	0	0.950034	0	0	0	0
ENSMUSG00000050534.8	Htr5b	0.246468	0.296827	0.999647	85.2921	95.0034	95.993	64.9491	87.6943	80.0292
ENSMUSG00000001674.11	Ddx18	-0.127177	0.413404	0.999647	186.486	200.457	226.65	234.281	201.112	232.56
ENSMUSG00000100913.1	Gm8392	1.23295	0.668268	0.999647	0	0.950034	1.33324	1.15981	0	0
ENSMUSG00000100405.1	Gm28911	-0.15965	0.962936	0.999647	0	0	1.33324	0	0	1.18855
ENSMUSG00000036815.17	Dpp10	-0.0783712	0.805909	0.999647	1270.71	1730.96	838.606	1157.49	1349.32	1548.29
ENSMUSG00000102801.1	Gm37478	-0.0487163	0.96648	0.999647	1.44563	10.4504	0	3.47942	4.67703	4.75421
ENSMUSG00000102681.1	Gm37221	3.38998	0.176392	0.999647	1.44563	1.90007	1.33324	0	0	0
ENSMUSG00000104410.1	Gm37066	-2.63455	0.303985	0.999647	0	0	0	2.31961	1.16926	0.792368
ENSMUSG00000102940.1	Gm37551	0.861488	0.743135	0.999647	2.89126	0	0	1.15981	0	0.396184
ENSMUSG00000103914.1	Gm38073	-0.739186	0.805498	0.999647	1.44563	0	0	0	2.33851	0
ENSMUSG00000101006.1	Gm28299	-0.273676	0.946317	0.999647	0	0	0	0	0	0.396184
ENSMUSG00000102240.1	Gm37717	0.385162	0.911772	0.999647	0	0	1.33324	1.15981	0	0
ENSMUSG00000026341.16	Actr3	-0.0550524	0.343733	0.999647	3147.14	3433.42	3233.1	3288.05	3413.06	3494.74
ENSMUSG00000026342.10	Slc35f5	0.0907601	0.314132	0.999647	664.99	709.676	698.616	642.532	661.8	645.78
ENSMUSG00000026343.6	Gpr39	-0.559575	0.571675	0.999647	1.44563	4.75017	5.33295	3.47942	5.84629	7.5275
ENSMUSG00000026344.9	Lypd1	0.068658	0.746361	0.999647	1314.08	1027.94	1317.24	982.355	1048.82	1450.03
ENSMUSG00000049690.15	Nckap5	0.150778	0.751044	0.999647	18.7932	23.7509	21.3318	19.7167	14.0311	22.9787
ENSMUSG00000036155.13	Mgat5	0.0219401	0.7365	0.999647	2476.36	2477.69	2765.13	2651.31	2464.79	2488.04
ENSMUSG00000104039.1	Gm37772	-0.596221	0.883122	0.999647	0	0	0	0	1.16926	0
ENSMUSG00000104378.1	Gm37510	1.5514	0.703796	0.999647	0	0	1.33324	0	0	0
ENSMUSG00000099471.1	Gm8451	1.49638	0.630604	0.999647	0	0.950034	1.33324	0	0	0.396184
ENSMUSG00000065687.1	Gm23734	0.692482	0.764563	0.999647	2.89126	0.950034	0	0	0	1.98092
ENSMUSG00000026347.13	Tmem163	0.014486	0.877101	0.999647	721.369	650.774	698.616	710.961	637.245	694.907
ENSMUSG00000026348.7	Acmsd	-0.2196	0.710353	0.999647	13.0107	12.3504	10.6659	16.2373	9.35406	15.8474
ENSMUSG00000102014.1	2900009J06Rik	0.746335	0.276707	0.999647	8.67378	13.3005	14.6656	5.79903	5.84629	9.50842
ENSMUSG00000026349.14	Ccnt2	-0.0290875	0.667855	0.999647	1997.86	1860.17	1833.2	1972.83	2007.61	1835.92
ENSMUSG00000051590.10	Map3k19	1.5514	0.703796	0.999647	0	0.950034	0	0	0	0
ENSMUSG00000036104.12	Rab3gap1	0.00959942	0.88121	0.999647	2125.08	2290.53	2102.51	2153.76	2089.46	2230.12
ENSMUSG00000036086.16	Zranb3	-0.120488	0.418945	0.999647	200.942	202.357	211.985	233.121	224.497	213.543
ENSMUSG00000099760.1	Gm28800	0.407697	0.820151	0.999647	0	2.8501	2.66647	3.47942	1.16926	0
ENSMUSG00000104164.1	Gm38248	0.402593	0.557893	0.999647	5.78252	9.50034	21.3318	11.5981	10.5233	6.33895
ENSMUSG00000058603.10	Rpl28-ps1	-1.44886	0.430887	0.999647	0	0.950034	1.33324	1.15981	2.33851	2.77329
ENSMUSG00000102782.1	Gm37625	3.82171	0.117938	0.999647	1.44563	4.75017	0	0	0	0
ENSMUSG00000103999.1	Gm38026	2.35692	0.388318	0.999647	4.33689	0	0	0	0	0.396184
ENSMUSG00000056211.13	R3hdm1	0.0209386	0.737979	0.999647	2453.23	2389.34	2335.83	2444.87	2409.84	2234.87
ENSMUSG00000104239.1	Gm37588	-1.34607	0.63444	0.999647	0	0.950034	0	0	3.50777	0
ENSMUSG00000102179.1	Gm37868	-0.596221	0.883122	0.999647	0	0	0	1.15981	0	0
ENSMUSG00000103497.1	Gm37407	0.328964	0.816672	0.999647	5.78252	0.950034	1.33324	4.63922	1.16926	0.792368
ENSMUSG00000065520.2	Mir128-1	-0.273676	0.946317	0.999647	0	0	0	0	0	0.396184
ENSMUSG00000026353.9	Ubxn4	0.0471985	0.450779	0.999647	2610.81	2755.1	2978.45	2674.51	2738.4	2666.72
ENSMUSG00000026354.8	Lct	-0.470431	0.393107	0.999647	20.2388	6.65024	15.9988	16.2373	22.2159	19.413
ENSMUSG00000026355.11	Mcm6	-0.0353201	0.837041	0.999647	198.051	168.156	217.318	177.45	184.743	227.014
ENSMUSG00000026356.15	Dars	-0.00307709	0.96655	0.999647	1321.31	1371.85	1363.9	1329.14	1290.86	1434.58
ENSMUSG00000100078.1	Gm6170	0.258657	0.770333	0.999647	4.33689	8.55031	5.33295	5.79903	3.50777	5.94276
ENSMUSG00000045382.6	Cxcr4	-0.0557026	0.823939	0.999647	75.1727	78.8529	82.6607	70.7481	72.494	98.6499
ENSMUSG00000042581.14	Thsd7b	-0.0681031	0.733	0.999647	261.659	190.007	135.99	175.131	213.974	222.656
ENSMUSG00000103742.1	Gm38240	1.28165	0.652507	0.999647	1.44563	0.950034	0	1.15981	0	0
ENSMUSG00000089648.1	Gm15790	0.858091	0.372658	0.999647	7.22815	5.70021	5.33295	3.47942	2.33851	3.96184
ENSMUSG00000094122.1	Rpl31-ps9	0.376614	0.91885	0.999647	0	0.950034	0	1.15981	0	0
ENSMUSG00000103803.1	Gm37064	1.5514	0.703796	0.999647	0	0	1.33324	0	0	0
ENSMUSG00000100623.1	Gm29428	0.688106	0.865565	0.999647	0	0.950034	0	0	0	0.396184
ENSMUSG00000026401.15	Cd55b	-0.886345	0.756806	0.999647	0	0.950034	0	0	1.16926	1.18855
ENSMUSG00000087691.1	Cd55os	-2.31487	0.443955	0.999647	0	0	0	1.15981	2.33851	0
ENSMUSG00000086825.1	Gm15675	0.195461	0.42596	0.999647	216.844	132.055	109.325	157.734	147.326	98.2537
ENSMUSG00000026399.12	Cd55	-0.0439943	0.819662	0.999647	4585.54	6200.88	4322.35	4522.08	5264	5791.02
ENSMUSG00000085526.1	Gm16083	-0.00679735	0.981186	0.999647	82.4009	58.9021	59.9956	77.7069	78.3402	49.1268
ENSMUSG00000102139.1	Gm37109	-0.899092	0.542771	0.999647	1.44563	0.950034	2.66647	4.63922	0	4.35803
ENSMUSG00000103751.1	Gm37283	0.912851	0.557764	0.999647	2.89126	0.950034	3.99971	0	3.50777	0.792368
ENSMUSG00000064395.1	Gm23623	0.687658	0.862503	0.999647	0	0	1.33324	0	0	0.396184
ENSMUSG00000026405.14	C4bp	-2.69314	0.323873	0.999647	0	0	0	2.31961	0	1.98092
ENSMUSG00000101904.1	Gm29427	-2.832	0.283322	0.999647	0	0	0	0	2.33851	2.37711
ENSMUSG00000100257.1	C4bp-ps1	-0.767265	0.849795	0.999647	0	0	0	0	0	0.792368
ENSMUSG00000026409.14	Pfkfb2	0.0809035	0.574017	0.999647	267.441	234.659	230.65	237.76	223.328	230.183
ENSMUSG00000046404.5	Yod1	-0.0565523	0.609266	0.999647	451.036	475.967	477.299	438.406	535.52	487.703
ENSMUSG00000042510.7	AA986860	0.236285	0.355642	0.999647	70.8358	88.3532	71.9948	69.5883	58.4629	68.5399
ENSMUSG00000099556.1	Gm28857	2.416	0.488157	0.999647	1.44563	0.950034	0	0	0	0
ENSMUSG00000016524.12	Il19	-0.49439	0.838129	0.999647	0	0.950034	1.33324	0	3.50777	0
ENSMUSG00000016528.10	Mapkapk2	0.0542003	0.58808	0.999647	568.132	526.319	533.295	503.355	526.166	533.264
ENSMUSG00000088705.1	Gm25549	2.416	0.488157	0.999647	1.44563	0.950034	0	0	0	0
ENSMUSG00000102856.1	Gm37084	-0.13123	0.889632	0.999647	7.22815	8.55031	1.33324	12.7579	2.33851	4.35803
ENSMUSG00000016526.8	Dyrk3	-0.222147	0.432913	0.999647	73.7271	47.5017	51.9962	60.3099	74.8325	65.3704
ENSMUSG00000026427.16	Eif2d	-0.0198379	0.861421	0.999647	414.896	452.216	453.3	472.041	468.872	408.07
ENSMUSG00000026430.16	Rassf5	-0.0341211	0.615433	0.999647	1604.65	1606.51	1723.87	1754.79	1638.13	1661.6
ENSMUSG00000042349.13	Ikbke	-0.17889	0.813631	0.999647	10.1194	6.65024	6.66618	15.0775	7.01554	5.15039
ENSMUSG00000102027.1	Gm28914	1.80321	0.485941	0.999647	1.44563	1.90007	0	0	1.16926	0
ENSMUSG00000102055.1	Gm28913	-0.91896	0.24951	0.999647	2.89126	9.50034	3.99971	16.2373	10.5233	6.33895
ENSMUSG00000026425.15	Srgap2	0.115957	0.238515	0.999647	1063.98	885.432	834.606	923.205	812.634	831.987
ENSMUSG00000102733.1	Gm38262	-0.887245	0.745667	0.999647	1.44563	0	0	1.15981	0	1.18855
ENSMUSG00000104060.1	Gm37954	-0.749265	0.811969	0.999647	0	0.950034	0	0	2.33851	0
ENSMUSG00000101778.1	Gm29488	-2.59274	0.180589	0.999647	0	0.950034	0	2.31961	4.67703	1.18855
ENSMUSG00000055184.4	Fam72a	0.26174	0.488482	0.999647	34.6951	35.1513	43.9968	30.1549	22.2159	40.0146
ENSMUSG00000026432.7	Avpr1b	-1.72535	0.625495	0.999647	0	0	0	1.15981	1.16926	0
ENSMUSG00000095841.2	Gm8532	-0.596221	0.883122	0.999647	0	0	0	0	1.16926	0
ENSMUSG00000004552.16	Ctse	1.33199	0.464299	0.999647	0	4.75017	1.33324	1.15981	1.16926	0.396184
ENSMUSG00000052688.12	Rab7b	1.35433	0.325332	0.999647	5.78252	1.90007	3.99971	1.15981	0	2.77329
ENSMUSG00000042251.12	Pm20d1	-0.399055	0.738083	0.999647	4.33689	2.8501	1.33324	2.31961	2.33851	5.94276
ENSMUSG00000013275.9	Slc41a1	-0.067694	0.539273	0.999647	482.84	432.266	413.303	475.52	443.149	469.874
ENSMUSG00000026433.13	Rab29	0.211325	0.432322	0.999647	65.0533	86.4531	71.9948	56.8305	57.2936	76.8597
ENSMUSG00000026434.12	Nucks1	0.00146004	0.980738	0.999647	3064.73	3190.22	3247.76	2971.42	3199.09	3310.52
ENSMUSG00000103569.1	Gm38067	1.28354	0.416933	0.999647	4.33689	5.70021	0	1.15981	3.50777	0
ENSMUSG00000103975.1	Gm37676	-0.105969	0.962172	0.999647	1.44563	0.950034	0	1.15981	1.16926	0.396184
ENSMUSG00000100037.1	Gm29103	-0.596221	0.883122	0.999647	0	0	0	1.15981	0	0
ENSMUSG00000026435.15	Slc45a3	0.0104036	0.899097	0.999647	933.877	915.833	945.265	942.922	965.807	874.775
ENSMUSG00000026436.15	Elk4	0.0576905	0.60686	0.999647	492.96	428.466	427.969	445.365	439.641	412.824
ENSMUSG00000059149.17	Mfsd4a	0.0510769	0.703727	0.999647	263.105	302.111	298.645	259.796	287.637	286.441
ENSMUSG00000103966.1	Gm37120	0.171078	0.772	0.999647	15.9019	10.4504	14.6656	12.7579	9.35406	13.4703
ENSMUSG00000026437.11	Cdk18	-0.00439591	0.975201	0.999647	325.267	270.76	257.315	260.956	312.192	281.291
ENSMUSG00000099874.1	Gm29629	-2.77888	0.260613	0.999647	0	0	0	1.15981	2.33851	1.18855
ENSMUSG00000079330.9	Lemd1	-0.166406	0.695906	0.999647	20.2388	22.8008	30.6644	32.4745	30.4007	21.3939
ENSMUSG00000118219.1	Gm29695	0.220992	0.378751	0.999647	76.6184	91.2033	77.3277	83.506	60.8014	67.7475
ENSMUSG00000065435.1	Mir135b	-1.64596	0.682034	0.999647	0	0	0	0	0	1.98092
ENSMUSG00000101549.1	Gm29630	-0.273676	0.946317	0.999647	0	0	0	0	0	0.396184
ENSMUSG00000089808.3	Gm7241	-0.036925	0.984719	0.999647	1.44563	1.90007	0	1.15981	1.16926	1.18855
ENSMUSG00000042115.4	Klhdc8a	-0.0514015	0.531351	0.999647	1056.76	1020.34	1066.59	1185.32	1049.99	1029.29
ENSMUSG00000009772.15	Nuak2	0.353155	0.450426	0.999647	17.3476	29.4511	22.665	20.8765	17.5389	17.0359
ENSMUSG00000042066.16	Tmcc2	0.0411835	0.514572	0.999647	3366.87	3193.07	3643.74	3393.59	3368.63	3159.17
ENSMUSG00000090079.1	Gm15849	0.68717	0.859275	0.999647	1.44563	0	0	0	0	0.396184
ENSMUSG00000042046.15	Dstyk	-0.0071257	0.908806	0.999647	2443.11	2659.15	2619.81	2472.7	2608.61	2675.43
ENSMUSG00000097760.2	6030442K20Rik	-0.553478	0.545023	0.999647	2.89126	8.55031	2.66647	5.79903	4.67703	10.3008
ENSMUSG00000026439.14	Rbbp5	-0.0298649	0.686553	0.999647	1090	1122.94	1146.58	1166.76	1148.21	1120.41
ENSMUSG00000048174.2	Tmem81	-0.424458	0.299976	0.999647	31.8038	23.7509	17.3321	34.7942	35.0777	28.5253
ENSMUSG00000053024.14	Cntn2	-0.0412816	0.412338	0.999647	7887.35	7553.72	8242.07	7962.06	8092.43	8297.29
ENSMUSG00000026442.14	Nfasc	-0.0163701	0.781448	0.999647	5371.96	4890.78	5464.94	5579.82	5179.81	5145.24
ENSMUSG00000026443.3	Lrrn2	0.0190552	0.84979	0.999647	691.011	606.122	765.278	692.404	666.477	671.136
ENSMUSG00000054387.13	Mdm4	0.0237215	0.781242	0.999647	2203.14	1835.47	2013.19	2113.17	2101.16	1748.76
ENSMUSG00000100228.1	Gm29257	-0.671941	0.784195	0.999647	0	1.90007	0	0	1.16926	1.98092
ENSMUSG00000026447.17	Pik3c2b	-0.00708736	0.97476	0.999647	138.78	105.454	83.9939	120.62	107.572	102.216
ENSMUSG00000101102.1	Gm28609	-0.596221	0.883122	0.999647	0	0	0	0	1.16926	0
ENSMUSG00000102425.1	Gm26616	-0.676176	0.387076	0.999647	4.33689	5.70021	10.6659	4.63922	21.0466	7.92368
ENSMUSG00000046062.5	Ppp1r15b	-0.0245097	0.745882	0.999647	1170.96	1248.35	1286.57	1267.67	1311.91	1201.63
ENSMUSG00000041757.17	Plekha6	-0.00125561	0.980399	0.999647	12455.5	11212.3	12139.1	12056.2	12104.2	11672.4
ENSMUSG00000101693.1	Gm19461	0.0291655	0.836788	0.999647	245.757	235.609	267.981	237.76	236.19	255.935
ENSMUSG00000070644.13	Etnk2	-0.181248	0.692589	0.999647	31.8038	19.0007	17.3321	30.1549	30.4007	17.8283
ENSMUSG00000070643.11	Sox13	0.225969	0.275889	0.999647	124.324	103.554	133.324	107.862	98.2176	101.423
ENSMUSG00000101004.1	Gm8596	0.376614	0.91885	0.999647	0	0.950034	0	1.15981	0	0
ENSMUSG00000090553.8	Snrpe	-0.00645076	0.959487	0.999647	316.593	403.765	355.974	346.782	384.686	356.17
ENSMUSG00000102976.6	Zc3h11a	0.0534252	0.763518	0.999647	237.083	198.557	159.988	183.249	220.99	172.736
ENSMUSG00000094410.8	Gm38394	0.020128	0.924414	0.999647	1178.19	872.132	805.275	1077.46	950.606	789.991
ENSMUSG00000051998.14	Lax1	0.353165	0.414778	0.999647	28.9126	38.0014	23.9983	31.3147	26.8929	15.8474
ENSMUSG00000026463.17	Atp2b4	-0.0278463	0.585401	0.999647	19595.5	18826.8	20027.9	20344.1	20600	18663
ENSMUSG00000098606.1	Mir6903	0.376821	0.918677	0.999647	0	0.950034	0	0	1.16926	0
ENSMUSG00000102509.1	Gm37368	-0.882398	0.758075	0.999647	0	0.950034	0	1.15981	0	1.18855
ENSMUSG00000010311.15	Optc	-0.587177	0.598338	0.999647	1.44563	4.75017	2.66647	4.63922	2.33851	6.33895
ENSMUSG00000041577.5	Prelp	-0.240858	0.898697	0.999647	0	1.90007	1.33324	1.15981	1.16926	1.58474
ENSMUSG00000100987.1	Gm1627	0.139127	0.955082	0.999647	0	0.950034	1.33324	1.15981	1.16926	0
ENSMUSG00000041559.7	Fmod	-2.74612	0.353966	0.999647	0	0	0	0	4.67703	0
ENSMUSG00000020423.6	Btg2	-0.0537103	0.574658	0.999647	1642.24	1550.46	1361.23	1665.48	1735.18	1344.25
ENSMUSG00000102380.1	Gm38140	0.186731	0.959393	0.999647	0	0	1.33324	0	0	0.792368
ENSMUSG00000073559.2	Gm8618	1.49638	0.630604	0.999647	0	0.950034	1.33324	0	0	0.396184
ENSMUSG00000026450.14	Chit1	1.4153	0.303805	0.999647	2.89126	7.60028	1.33324	0	3.50777	1.18855
ENSMUSG00000064246.10	Chil1	-0.0787426	0.751467	0.999647	96.8572	61.7522	81.3274	82.3462	88.8636	80.4254
ENSMUSG00000042451.12	Mybph	-0.584673	0.525225	0.999647	8.67378	1.90007	3.99971	10.4382	3.50777	7.13132
ENSMUSG00000042429.8	Adora1	0.0226854	0.653387	0.999647	3949.46	3980.64	3925.05	3879.55	3873.75	3915.49
ENSMUSG00000026459.5	Myog	0.0214869	0.984348	0.999647	5.78252	0.950034	5.33295	4.63922	2.33851	4.35803
ENSMUSG00000026458.13	Ppfia4	-0.00785959	0.904572	0.999647	2576.11	2290.53	2495.82	2520.26	2529.1	2355.31
ENSMUSG00000042305.12	Tmem183a	0.0120229	0.848091	0.999647	2232.05	2421.64	2453.16	2272.06	2381.78	2393.74
ENSMUSG00000050526.5	Mgat4f	-2.38529	0.418559	0.999647	0	0	0	0	2.33851	1.18855
ENSMUSG00000026456.18	Cyb5r1	0.0655477	0.222967	0.999647	3189.06	3224.42	3195.77	3110.6	3001.48	3070.43
ENSMUSG00000026457.14	Adipor1	-0.00304306	0.955068	0.999647	3460.84	3486.63	3578.41	3419.11	3623.53	3506.23
ENSMUSG00000101061.1	Platr1	1.5514	0.703796	0.999647	1.44563	0	0	0	0	0
ENSMUSG00000102722.1	Gm37935	-1.7447	0.460601	0.999647	0	0	1.33324	0	2.33851	1.98092
ENSMUSG00000026455.14	Klhl12	0.0508766	0.489351	0.999647	1192.64	1287.3	1303.91	1244.47	1189.13	1221.83
ENSMUSG00000042229.9	Rabif	0.0434526	0.535613	0.999647	1377.68	1507.7	1483.89	1387.13	1430	1425.87
ENSMUSG00000077202.1	Gm25612	1.03064	0.748705	0.999647	0	1.90007	0	0	1.16926	0
ENSMUSG00000096712.1	Gm15454	-0.720851	0.799455	0.999647	0	0	1.33324	1.15981	1.16926	0
ENSMUSG00000101955.1	Gm29376	-0.802282	0.319798	0.999647	7.22815	2.8501	6.66618	9.27844	14.0311	5.94276
ENSMUSG00000046367.10	Mgat4e	1.5514	0.703796	0.999647	0	0	1.33324	0	0	0
ENSMUSG00000042207.17	Kdm5b	-0.00865517	0.921573	0.999647	1043.74	1018.44	919.933	1018.31	1073.38	921.524
ENSMUSG00000097435.1	Gm26783	0.228701	0.795343	0.999647	5.78252	6.65024	5.33295	4.63922	7.01554	3.96184
ENSMUSG00000026452.15	Syt2	-0.0667038	0.413464	0.999647	4639.03	3830.54	5134.29	4546.44	4712.11	4967.75
ENSMUSG00000103614.1	Gm37949	0.948949	0.416151	0.999647	11.565	0.950034	2.66647	3.47942	2.33851	1.98092
ENSMUSG00000103976.1	Gm37677	-0.354156	0.583732	0.999647	20.2388	5.70021	7.99942	17.3971	16.3696	9.50842
ENSMUSG00000101168.1	Gm28892	-0.474909	0.749973	0.999647	1.44563	1.90007	1.33324	2.31961	2.33851	1.98092
ENSMUSG00000026429.9	Ube2t	0.10739	0.738323	0.999647	46.2601	54.152	45.33	56.8305	33.9085	45.165
ENSMUSG00000042793.13	Lgr6	0.0294675	0.947668	0.999647	23.1301	22.8008	22.665	28.9951	22.2159	17.4321
ENSMUSG00000097993.7	Ptprv	-2.19237	0.446126	0.999647	0	0	0	1.15981	1.16926	0.792368
ENSMUSG00000031506.11	Ptpn7	0.449572	0.84181	0.999647	2.89126	0.950034	0	0	0	2.37711
ENSMUSG00000026426.10	Arl8a	0.0505028	0.359775	0.999647	9464.54	9489.89	10577.9	9210.01	9822.93	9480.29
ENSMUSG00000085311.1	Gm15445	0.0993306	0.851807	0.999647	21.6844	19.0007	15.9988	18.5569	26.8929	9.50842
ENSMUSG00000026424.8	Gpr37l1	0.173455	0.284677	0.999647	362.853	317.312	278.646	287.632	216.313	336.757
ENSMUSG00000079139.4	Gm4204	0.0707863	0.705913	0.999647	135.889	158.656	137.323	129.898	127.449	151.739
ENSMUSG00000097680.1	Gm26642	2.01053	0.466817	0.999647	0	1.90007	1.33324	0	0	0.396184
ENSMUSG00000003051.13	Elf3	-0.35823	0.613575	0.999647	4.33689	8.55031	10.6659	11.5981	10.5233	8.71605
ENSMUSG00000041926.15	Rnpep	-0.0642225	0.503137	0.999647	588.371	614.672	582.624	584.542	639.584	641.026
ENSMUSG00000062580.9	Timm17a	-0.0577624	0.290999	0.999647	3472.4	3740.29	3738.4	3764.73	3810.61	3827.54
ENSMUSG00000048096.7	Lmod1	0.153073	0.121646	0.999647	597.045	663.124	667.952	536.99	609.183	588.334
ENSMUSG00000041889.7	Shisa4	-0.0987447	0.257367	0.999647	860.15	831.28	946.598	887.251	935.406	990.064
ENSMUSG00000041879.13	Ipo9	-0.0519105	0.394343	0.999647	2245.06	2197.43	2322.5	2304.53	2426.21	2285.59
ENSMUSG00000100620.1	Gm28277	2.04985	0.243823	0.999647	1.44563	3.80014	2.66647	1.15981	1.16926	0
ENSMUSG00000009418.16	Nav1	-0.0318812	0.544813	0.999647	8686.79	8853.37	8302.06	9119.55	8997.44	8329.38
ENSMUSG00000102474.1	2610012C04Rik	0.121796	0.962859	0.999647	0	0.950034	1.33324	2.31961	0	0
ENSMUSG00000104524.1	Gm37333	3.64826	0.0198369	0.999647	8.67378	4.75017	2.66647	0	0	0.792368
ENSMUSG00000054412.5	Gm4793	0.997049	0.11124	0.999647	24.5757	14.2505	10.6659	9.27844	5.84629	9.11224
ENSMUSG00000026421.14	Csrp1	0.0353651	0.593966	0.999647	3348.08	3053.41	3642.4	3275.29	3323.03	3197.21
ENSMUSG00000041801.5	Phlda3	0.16857	0.278061	0.999647	241.42	227.058	203.985	207.605	177.727	209.978
ENSMUSG00000026418.16	Tnni1	0.146335	0.834019	0.999647	11.565	13.3005	5.33295	11.5981	5.84629	9.9046
ENSMUSG00000041782.14	Lad1	0.0676998	0.959551	0.999647	0	3.80014	3.99971	2.31961	3.50777	1.98092
ENSMUSG00000026414.13	Tnnt2	-0.0675677	0.737293	0.999647	104.085	117.804	122.658	111.341	116.926	130.741
ENSMUSG00000101482.1	Gm28883	-0.617787	0.763296	0.999647	2.89126	0	0	2.31961	1.16926	0.792368
ENSMUSG00000026413.12	Pkp1	-1.74126	0.650675	0.999647	0	0	0	0	2.33851	0
ENSMUSG00000051985.12	Igfn1	0.113027	0.953594	0.999647	0	4.75017	0	1.15981	0	3.16947
ENSMUSG00000026411.17	Tmem9	-0.0589908	0.529717	0.999647	624.512	625.123	666.618	633.254	705.062	658.458
ENSMUSG00000026407.17	Cacna1s	-0.301722	0.799252	0.999647	0	6.65024	2.66647	5.79903	2.33851	3.96184
ENSMUSG00000086264.9	Gm15850	-1.73125	0.65357	0.999647	0	0	0	2.31961	0	0
ENSMUSG00000041642.18	Kif21b	-0.209532	0.39524	0.999647	85.2921	93.1034	58.6624	99.7432	83.0173	92.7071
ENSMUSG00000041605.16	Inava	-0.273676	0.946317	0.999647	0	0	0	0	0	0.396184
ENSMUSG00000097433.1	Gm26781	-0.319776	0.845741	0.999647	0	1.90007	2.66647	1.15981	1.16926	3.16947
ENSMUSG00000041570.14	Camsap2	-0.049625	0.332363	0.999647	7368.37	7926.14	7291.47	7593.24	7938.09	7854.35
ENSMUSG00000097403.2	9230116N13Rik	-0.325829	0.62488	0.999647	17.3476	6.65024	9.33266	5.79903	14.0311	19.8092
ENSMUSG00000026404.12	Ddx59	0.174346	0.272052	0.999647	193.714	208.058	230.65	171.651	203.451	185.81
ENSMUSG00000041498.13	Kif14	0.415227	0.732711	0.999647	4.33689	1.90007	3.99971	1.15981	3.50777	2.77329
ENSMUSG00000101413.1	Gm29485	-0.273676	0.946317	0.999647	0	0	0	0	0	0.396184
ENSMUSG00000097229.1	Platr23	-1.17798	0.576473	0.999647	0	1.90007	0	2.31961	2.33851	0.396184
ENSMUSG00000041483.14	Zfp281	0.0771076	0.450049	0.999647	680.891	621.323	581.291	632.094	543.705	605.766
ENSMUSG00000097113.7	Gm19705	0.631375	0.365616	0.999647	11.565	16.1506	7.99942	4.63922	7.01554	10.697
ENSMUSG00000097448.1	Platr22	1.5514	0.703796	0.999647	1.44563	0	0	0	0	0
ENSMUSG00000104360.1	Gm8762	-0.596221	0.883122	0.999647	0	0	0	0	1.16926	0
ENSMUSG00000103953.1	Gm29718	0.435889	0.878911	0.999647	0	1.90007	0	0	1.16926	0.396184
ENSMUSG00000098243.3	Gm4258	0.790846	0.355139	0.999647	14.4563	5.70021	5.33295	2.31961	5.84629	5.94276
ENSMUSG00000104118.1	Gm37298	0.85557	0.701117	0.999647	0	0.950034	2.66647	1.15981	0	0.792368
ENSMUSG00000103038.1	Gm37124	3.08175	0.288275	0.999647	2.89126	0.950034	0	0	0	0
ENSMUSG00000102277.1	A130050O07Rik	4.29595	0.0324881	0.999647	4.33689	1.90007	2.66647	0	0	0
ENSMUSG00000102142.1	Gm26930	-0.210072	0.924011	0.999647	1.44563	0	1.33324	0	2.33851	0.792368
ENSMUSG00000104145.1	D130019J16Rik	-0.378251	0.790142	0.999647	5.78252	0	1.33324	1.15981	5.84629	1.98092
ENSMUSG00000103427.1	Gm37534	-0.783595	0.313523	0.999647	7.22815	4.75017	5.33295	12.7579	11.6926	5.94276
ENSMUSG00000098206.1	Mir181a-1hg	-1.33977	0.62422	0.999647	1.44563	0	0	0	3.50777	0
ENSMUSG00000026395.16	Ptprc	-2.06899	0.524286	0.999647	0	0	0	0	1.16926	1.58474
ENSMUSG00000102822.1	1700113B19Rik	1.5514	0.703796	0.999647	0	0	1.33324	0	0	0
ENSMUSG00000026394.5	Atp6v1g3	2.48982	0.278054	0.999647	1.44563	3.80014	0	1.15981	0	0
ENSMUSG00000026393.10	Nek7	0.0204618	0.724101	0.999647	5619.16	6185.67	6276.88	5670.29	5963.21	6187.21
ENSMUSG00000099510.2	Gm28501	0.614811	0.728676	0.999647	0	1.90007	3.99971	0	1.16926	2.37711
ENSMUSG00000102448.1	Gm37101	2.65152	0.452179	0.999647	2.89126	0	0	0	0	0
ENSMUSG00000100459.6	Gm5833	-0.596221	0.883122	0.999647	0	0	0	0	1.16926	0
ENSMUSG00000019230.14	Lhx9	0.687658	0.862503	0.999647	0	0	1.33324	0	0	0.396184
ENSMUSG00000079283.2	2310009B15Rik	-0.00826948	0.98342	0.999647	28.9126	26.601	27.998	28.9951	24.5544	29.7138
ENSMUSG00000102365.1	Gm37045	-2.43284	0.268233	0.999647	0	0.950034	0	6.95883	0	0.396184
ENSMUSG00000056268.15	Dennd1b	-0.183258	0.0466552	0.999647	730.043	710.626	631.954	767.791	821.988	767.805
ENSMUSG00000104436.1	Gm37423	1.78184	0.472947	0.999647	2.89126	0	1.33324	0	0	0.792368
ENSMUSG00000104900.1	4930596I21Rik	1.5514	0.703796	0.999647	1.44563	0	0	0	0	0
ENSMUSG00000085361.2	Gm16305	-0.767265	0.849795	0.999647	0	0	0	0	0	0.792368
ENSMUSG00000102157.1	Gm37470	1.5514	0.703796	0.999647	0	0	1.33324	0	0	0
ENSMUSG00000105936.1	Gm43544	2.91546	0.338243	0.999647	1.44563	1.90007	0	0	0	0
ENSMUSG00000085481.1	Gm16304	-0.273676	0.946317	0.999647	0	0	0	0	0	0.396184
ENSMUSG00000102243.1	Gm37718	0.827082	0.44314	0.999647	8.67378	2.8501	3.99971	1.15981	4.67703	2.77329
ENSMUSG00000063681.14	Crb1	-0.15061	0.967114	0.999647	0	0.950034	0	0	0	1.18855
ENSMUSG00000033964.12	Zbtb41	-0.0262053	0.76383	0.999647	1069.77	1089.69	897.268	1010.19	1049.99	1054.25
ENSMUSG00000033952.14	Aspm	0.0277757	0.976447	0.999647	4.33689	6.65024	3.99971	6.95883	5.84629	2.77329
ENSMUSG00000104496.1	Gm5837	0.759092	0.325807	0.999647	11.565	8.55031	7.99942	4.63922	4.67703	6.73513
ENSMUSG00000085867.1	Gm5834	-0.273676	0.946317	0.999647	0	0	0	0	0	0.396184
ENSMUSG00000026365.15	Cfh	0.380605	0.599443	0.999647	11.565	18.0507	6.66618	10.4382	2.33851	14.2626
ENSMUSG00000052726.16	Kcnt2	0.153465	0.19787	0.999647	442.363	519.669	570.625	416.37	458.349	498.004
ENSMUSG00000102698.1	Gm37777	-0.215744	0.943655	0.999647	0	0	1.33324	1.15981	0	0.396184
ENSMUSG00000102368.1	4930590L20Rik	1.5514	0.703796	0.999647	0	0	1.33324	0	0	0
ENSMUSG00000102740.1	Gm37599	-0.273676	0.946317	0.999647	0	0	0	0	0	0.396184
ENSMUSG00000101909.2	Gm28724	1.5514	0.703796	0.999647	0	0.950034	0	0	0	0
ENSMUSG00000101795.2	Gm5835	-0.0266941	0.955887	0.999647	18.7932	21.8508	19.9985	15.0775	30.4007	17.4321
ENSMUSG00000026361.9	Cdc73	-0.014795	0.806556	0.999647	2211.81	2387.44	2289.17	2337.01	2344.36	2289.94
ENSMUSG00000033849.3	B3galt2	0.180776	0.525026	0.999647	76.6184	71.2526	55.9959	49.8716	78.3402	53.4849
ENSMUSG00000089640.1	Gm6397	-0.0841057	0.961823	0.999647	1.44563	2.8501	0	3.47942	1.16926	0.396184
ENSMUSG00000018196.18	Glrx2	0.0537128	0.457558	0.999647	1288.06	1325.3	1337.24	1322.18	1276.83	1217.87
ENSMUSG00000018199.9	Ro60	-0.02741	0.683862	0.999647	2255.18	2565.09	2270.5	2490.1	2418.02	2338.28
ENSMUSG00000018189.12	Uchl5	-0.0413485	0.653328	0.999647	769.075	857.881	891.935	789.827	886.297	911.224
ENSMUSG00000100455.1	Gm29170	0.232173	0.381381	0.999647	69.3902	74.1027	79.9942	55.6707	79.5095	57.0505
ENSMUSG00000026360.9	Rgs2	-0.175505	0.123651	0.999647	617.284	589.021	687.95	786.348	763.525	601.011
ENSMUSG00000100389.1	Rbm6-ps2	-1.18863	0.768758	0.999647	0	0	0	0	1.16926	0.396184
ENSMUSG00000026358.13	Rgs1	-0.767265	0.849795	0.999647	0	0	0	0	0	0.792368
ENSMUSG00000100441.1	Gm7266	0.594958	0.830176	0.999647	2.89126	0	0	0	0	1.58474
ENSMUSG00000099617.1	Gm6550	-0.273676	0.946317	0.999647	0	0	0	0	0	0.396184
ENSMUSG00000097130.1	Gm5262	0.0448213	0.977068	0.999647	0	2.8501	2.66647	2.31961	1.16926	1.98092
ENSMUSG00000099964.6	Gm29514	-0.245751	0.8231	0.999647	2.89126	2.8501	3.99971	3.47942	3.50777	4.35803
ENSMUSG00000090323.2	Gm5263	0.435889	0.878911	0.999647	0	1.90007	0	0	1.16926	0.396184
ENSMUSG00000035131.14	Brinp3	0.297095	0.416119	0.999647	79.5096	40.8515	33.3309	53.351	38.5855	33.6757
ENSMUSG00000087627.2	A230059L01Rik	-1.58761	0.52316	0.999647	0	0.950034	0	2.31961	0	1.58474
ENSMUSG00000104331.1	Gm38284	1.5514	0.703796	0.999647	0	0	1.33324	0	0	0
ENSMUSG00000101973.1	Gm29516	1.5514	0.703796	0.999647	0	0	1.33324	0	0	0
ENSMUSG00000099842.1	Gm4034	-0.598594	0.834089	0.999647	1.44563	0	0	0	1.16926	0.792368
ENSMUSG00000082588.1	Gm15443	0.0579199	0.983062	0.999647	0	1.90007	0	1.15981	0	0.792368
ENSMUSG00000056220.14	Pla2g4a	0.941228	0.319189	0.999647	2.89126	6.65024	10.6659	3.47942	3.50777	3.56566
ENSMUSG00000097028.2	Ptgs2os	-0.273676	0.946317	0.999647	0	0	0	0	0	0.396184
ENSMUSG00000032487.8	Ptgs2	-0.022784	0.979245	0.999647	2.89126	7.60028	6.66618	4.63922	8.1848	5.15039
ENSMUSG00000101199.1	Gm9687	-1.18863	0.768758	0.999647	0	0	0	1.15981	0	0.396184
ENSMUSG00000097754.1	Ptgs2os2	-0.59356	0.837371	0.999647	0	0	1.33324	1.15981	0	0.792368
ENSMUSG00000099875.1	Rbm3-ps	0.209543	0.793024	0.999647	7.22815	6.65024	7.99942	8.11864	7.01554	4.35803
ENSMUSG00000006010.14	Odr4	-0.0159597	0.788391	0.999647	2550.09	2731.35	2790.46	2668.71	2729.05	2763.38
ENSMUSG00000006005.18	Tpr	-0.00300194	0.956865	0.999647	5371.96	6029.87	5636.92	5563.59	5687.27	5828.27
ENSMUSG00000006014.16	Prg4	-1.30106	0.398794	0.999647	4.33689	0	0	3.47942	4.67703	1.98092
ENSMUSG00000066842.18	Hmcn1	0.10239	0.600534	0.999647	209.616	169.106	146.656	178.61	123.941	181.849
ENSMUSG00000093650.2	Gm20631	-0.273676	0.946317	0.999647	0	0	0	0	0	0.396184
ENSMUSG00000099622.1	Gm29188	-2.36853	0.26379	0.999647	0	0	1.33324	3.47942	0	3.16947
ENSMUSG00000100595.1	Gm19087	2.36195	0.505677	0.999647	0	0.950034	1.33324	0	0	0
ENSMUSG00000097426.1	Gm8941	1.64987	0.42337	0.999647	1.44563	1.90007	1.33324	0	1.16926	0.396184
ENSMUSG00000100954.4	Gm10138	0.0122837	0.973992	0.999647	36.1407	27.551	34.6642	30.1549	39.7547	28.1291
ENSMUSG00000023150.14	Ivns1abp	0.0128801	0.936614	0.999647	2938.96	3282.37	2267.84	2626.96	2905.6	2883.03
ENSMUSG00000052748.14	Swt1	0.0506334	0.700447	0.999647	420.678	432.266	349.308	450.004	365.978	353
ENSMUSG00000053286.11	Trmt1l	-0.0534893	0.486368	0.999647	1056.76	1138.14	1203.91	1169.08	1170.43	1187.76
ENSMUSG00000106406.1	Mir7682	1.5514	0.703796	0.999647	1.44563	0	0	0	0	0
ENSMUSG00000103928.1	Gm37893	0.712873	0.15929	0.999647	37.5864	19.0007	15.9988	13.9177	15.2003	14.6588
ENSMUSG00000026484.13	Rnf2	-0.10108	0.427412	0.999647	357.07	391.414	301.311	392.014	360.131	377.564
ENSMUSG00000103238.1	Gm36527	-1.12177	0.682946	0.999647	0	0.950034	0	1.15981	0	1.58474
ENSMUSG00000100551.1	Gm19503	0.946869	0.213283	0.999647	11.565	8.55031	11.9991	2.31961	7.01554	6.73513
ENSMUSG00000026483.13	Fam129a	0.0609269	0.687174	0.999647	529.1	425.615	355.974	454.644	328.561	465.516
ENSMUSG00000100594.1	2810414N06Rik	0.165319	0.76505	0.999647	17.3476	17.1006	17.3321	13.9177	8.1848	22.1863
ENSMUSG00000043019.12	Edem3	-0.0352173	0.608932	0.999647	1595.97	1670.16	1631.88	1590.09	1660.35	1759.06
ENSMUSG00000032666.16	1700025G04Rik	-0.00427903	0.94811	0.999647	1726.08	1793.67	1662.55	1754.79	1689.58	1754.7
ENSMUSG00000100685.1	Gm28610	0.192843	0.961139	0.999647	0	0.950034	0	0	0	0.792368
ENSMUSG00000102090.1	Gm8964	0.103556	0.951194	0.999647	0	0.950034	3.99971	2.31961	1.16926	1.18855
ENSMUSG00000014980.14	Tsen15	-0.0551342	0.672998	0.999647	264.55	288.81	295.979	285.312	304.007	294.365
ENSMUSG00000032649.14	Colgalt2	-0.0564777	0.518455	0.999647	871.715	853.131	835.939	888.411	814.972	948.069
ENSMUSG00000026482.13	Rgl1	0.142217	0.120814	0.999647	844.248	948.134	795.942	811.864	745.986	791.972
ENSMUSG00000086145.1	Gm15479	-0.596221	0.883122	0.999647	0	0	0	1.15981	0	0
ENSMUSG00000008475.13	Arpc5	-0.0372932	0.528695	0.999647	3981.26	4532.61	4253.02	4258.8	4351.98	4494.31
ENSMUSG00000026480.12	Ncf2	1.20394	0.345401	0.999647	7.22815	3.80014	2.66647	0	1.16926	3.96184
ENSMUSG00000042772.15	Smg7	0.0506876	0.517466	0.999647	1364.67	1474.45	1277.24	1376.69	1359.85	1254.72
ENSMUSG00000100394.1	Gm28791	0.363335	0.841666	0.999647	0	6.65024	0	4.63922	1.16926	0
ENSMUSG00000100702.1	Gm8976	0.291483	0.913154	0.999647	2.89126	0	0	0	0	1.98092
ENSMUSG00000042751.14	Nmnat2	0.0345074	0.57044	0.999647	6041.29	6297.78	7123.48	6373.13	6247.34	6378.57
ENSMUSG00000026479.13	Lamc2	-0.068299	0.619155	0.999647	277.561	298.311	313.311	327.065	265.421	335.172
ENSMUSG00000026478.14	Lamc1	0.0675928	0.527079	0.999647	1155.06	1055.49	1009.26	1154.01	823.157	1087.13
ENSMUSG00000103818.1	Gm38009	0.287498	0.910069	0.999647	0	0	2.66647	1.15981	1.16926	0
ENSMUSG00000079138.3	Gm8818	0.843378	0.321561	0.999647	7.22815	5.70021	14.6656	3.47942	2.33851	8.31987
ENSMUSG00000042708.12	Shcbp1l	0.0293307	0.960118	0.999647	11.565	10.4504	21.3318	13.9177	9.35406	17.8283
ENSMUSG00000064435.1	Gm25588	-1.55093	0.677622	0.999647	0	0	0	0	1.16926	0.792368
ENSMUSG00000103543.1	Gm37669	-2.03446	0.227791	0.999647	0	0.950034	1.33324	4.63922	4.67703	0.792368
ENSMUSG00000042699.11	Dhx9	-0.0309657	0.532225	0.999647	5646.63	5918.71	5960.9	5853.54	5958.54	6090.14
ENSMUSG00000042684.8	Npl	-0.0959052	0.806081	0.999647	31.8038	35.1513	27.998	32.4745	23.3851	43.5803
ENSMUSG00000099858.1	Gm6652	0.159091	0.867197	0.999647	2.89126	5.70021	9.33266	1.15981	5.84629	8.31987
ENSMUSG00000042671.12	Rgs8	-0.0704332	0.400985	0.999647	1030.73	1124.84	950.598	1041.51	1104.95	1117.64
ENSMUSG00000026475.7	Rgs16	0.0463731	0.823779	0.999647	146.009	116.854	174.654	170.491	136.803	118.459
ENSMUSG00000099568.1	Gm28513	1.46136	0.539911	0.999647	4.33689	0	0	1.15981	0	0.396184
ENSMUSG00000066800.11	Rnasel	0.0510439	0.491919	0.999647	1457.19	1499.15	1634.55	1470.63	1562.13	1408.04
ENSMUSG00000100183.1	Gm28512	0.287141	0.444181	0.999647	34.6951	47.5017	29.3312	31.3147	36.247	26.1482
ENSMUSG00000042641.19	Rgsl1	0.313604	0.449897	0.999647	36.1407	34.2012	19.9985	24.3559	23.3851	24.9596
ENSMUSG00000045968.7	Teddm2	-0.160443	0.754987	0.999647	23.1301	13.3005	15.9988	16.2373	15.2003	24.9596
ENSMUSG00000102459.1	Gm38352	-1.32355	0.606696	0.999647	0	0	1.33324	1.15981	2.33851	0
ENSMUSG00000047053.5	Teddm1a	-0.596221	0.883122	0.999647	0	0	0	1.15981	0	0
ENSMUSG00000026473.16	Glul	-0.0603545	0.208965	0.999647	5506.4	5651.76	5514.27	5702.76	5788.99	5889.67
ENSMUSG00000100014.1	Gm29290	-1.64596	0.682034	0.999647	0	0	0	0	0	1.98092
ENSMUSG00000100627.6	A830008E24Rik	-0.273676	0.946317	0.999647	0	0	0	0	0	0.396184
ENSMUSG00000004110.17	Cacna1e	0.059908	0.362882	0.999647	4719.98	4060.45	4770.32	4388.7	4451.36	4156.37
ENSMUSG00000101880.1	Gm29282	-0.596221	0.883122	0.999647	0	0	0	0	1.16926	0
ENSMUSG00000096950.2	Gm9530	0.889268	0.529823	0.999647	1.44563	3.80014	5.33295	0	5.84629	0.396184
ENSMUSG00000056708.5	Ier5	-0.122335	0.58293	0.999647	154.682	137.755	79.9942	133.378	142.649	130.741
ENSMUSG00000026471.14	Mr1	-0.0393026	0.82259	0.999647	173.476	138.705	161.322	162.373	154.342	166.001
ENSMUSG00000026470.14	Stx6	-0.0626166	0.533979	0.999647	581.143	693.525	723.947	688.924	668.815	728.187
ENSMUSG00000104181.1	Gm8850	0.652681	0.655382	0.999647	5.78252	0.950034	1.33324	1.15981	1.16926	2.37711
ENSMUSG00000033722.9	BC034090	0.206238	0.210262	0.999647	212.508	193.807	215.984	185.569	201.112	157.285
ENSMUSG00000026469.14	Xpr1	0.0270841	0.65391	0.999647	2194.47	2305.73	2165.18	2190.87	2161.96	2192.88
ENSMUSG00000073535.5	Gm5532	0.905506	0.239733	0.999647	14.4563	5.70021	14.6656	5.79903	2.33851	9.11224
ENSMUSG00000033701.13	Acbd6	-0.0446439	0.599662	0.999647	795.096	772.378	851.938	848.977	818.48	826.044
ENSMUSG00000026468.14	Lhx4	0.185018	0.958987	0.999647	1.44563	0	0	0	0	0.792368
ENSMUSG00000033684.14	Qsox1	0.022267	0.814655	0.999647	631.74	598.522	631.954	605.418	584.629	635.479
ENSMUSG00000102299.1	Gm37539	-0.273676	0.946317	0.999647	0	0	0	0	0	0.396184
ENSMUSG00000102837.1	Gm37383	0.262898	0.915016	0.999647	1.44563	0.950034	0	1.15981	0	0.792368
ENSMUSG00000102833.1	Gm9694	-0.596221	0.883122	0.999647	0	0	0	1.15981	0	0
ENSMUSG00000026466.16	Tor1aip1	0.0325293	0.728518	0.999647	659.207	698.275	681.284	712.12	620.876	662.816
ENSMUSG00000102964.1	9430034N14Rik	0.126714	0.843691	0.999647	14.4563	15.2006	7.99942	16.2373	14.0311	5.94276
ENSMUSG00000050565.16	Tor1aip2	-0.000660867	0.99198	0.999647	1663.92	1727.16	1685.21	1716.51	1625.27	1733.31
ENSMUSG00000015484.3	Fam163a	-0.258029	0.543823	0.999647	17.3476	20.9008	34.6642	28.9951	28.0622	29.7138
ENSMUSG00000060985.15	Tdrd5	0.232643	0.585403	0.999647	31.8038	24.7009	30.6644	28.9951	30.4007	16.6397
ENSMUSG00000102372.1	A430050A11Rik	1.5514	0.703796	0.999647	1.44563	0	0	0	0	0
ENSMUSG00000103705.1	4930518J20Rik	1.94231	0.415755	0.999647	1.44563	0.950034	1.33324	0	1.16926	0
ENSMUSG00000026602.9	Nphs2	1.01134	0.558775	0.999647	0	2.8501	3.99971	0	1.16926	1.98092
ENSMUSG00000026601.14	Axdnd1	-0.39838	0.719497	0.999647	1.44563	3.80014	3.99971	4.63922	5.84629	2.37711
ENSMUSG00000078193.2	Gm2000	0.99844	0.27601	0.999647	7.22815	9.50034	5.33295	6.95883	2.33851	2.37711
ENSMUSG00000026600.12	Soat1	-0.00304721	0.970752	0.999647	809.553	841.731	861.271	817.663	837.188	859.72
ENSMUSG00000101523.2	Csnk2a3	-0.0601639	0.850328	0.999647	44.8145	38.9514	47.9965	49.8716	39.7547	46.7497
ENSMUSG00000026596.13	Abl2	-0.0133344	0.839145	0.999647	1701.51	1631.21	1678.54	1680.56	1741.02	1640.2
ENSMUSG00000104293.1	Gm38043	1.5514	0.703796	0.999647	0	0	1.33324	0	0	0
ENSMUSG00000033557.17	Fam20b	-0.00408205	0.943586	0.999647	3207.85	3216.82	3503.75	3257.89	3328.88	3362.02
ENSMUSG00000102961.1	Gm19918	-0.277064	0.864599	0.999647	0	1.90007	2.66647	3.47942	1.16926	1.18855
ENSMUSG00000026594.14	Ralgps2	-0.0155021	0.811833	0.999647	4962.85	5512.1	5582.26	5548.51	5732.87	4976.87
ENSMUSG00000101964.1	Gm28693	-0.386669	0.660501	0.999647	10.1194	0	10.6659	9.27844	10.5233	6.73513
ENSMUSG00000033544.6	Angptl1	0.193194	0.685477	0.999647	24.5757	16.1506	23.9983	16.2373	17.5389	21.3939
ENSMUSG00000103303.1	Gm37802	-0.222534	0.813235	0.999647	10.1194	2.8501	2.66647	3.47942	5.84629	7.92368
ENSMUSG00000102960.1	Gm37943	-0.276335	0.785926	0.999647	7.22815	3.80014	2.66647	11.5981	1.16926	3.96184
ENSMUSG00000101905.1	4930439D14Rik	0.278751	0.898053	0.999647	0	0	3.99971	2.31961	1.16926	0
ENSMUSG00000026592.13	Tex35	0.614795	0.738287	0.999647	1.44563	2.8501	1.33324	0	0	3.16947
ENSMUSG00000070565.11	Rasal2	-0.00767828	0.884999	0.999647	3317.72	3231.07	3233.1	3248.61	3298.47	3283.57
ENSMUSG00000102326.1	Gm37788	3.23816	0.283545	0.999647	4.33689	0	0	0	0	0
ENSMUSG00000103808.1	Gm37060	0.885113	0.573335	0.999647	0	2.8501	5.33295	2.31961	0	1.98092
ENSMUSG00000049881.13	2810025M15Rik	0.12007	0.552599	0.999647	128.661	150.105	151.989	121.78	109.91	159.266
ENSMUSG00000033488.11	Cryzl2	0.289878	0.538646	0.999647	15.9019	25.6509	26.6647	23.1961	17.5389	16.2436
ENSMUSG00000026589.14	Sec16b	-1.41807	0.567724	0.999647	1.44563	0	0	2.31961	0	1.18855
ENSMUSG00000102245.1	Gm37713	-0.273676	0.946317	0.999647	0	0	0	0	0	0.396184
ENSMUSG00000004031.13	Brinp2	-0.12313	0.496166	0.999647	258.768	318.262	185.32	250.518	249.052	328.437
ENSMUSG00000026587.15	Astn1	-0.0549857	0.294706	0.999647	4141.73	3990.14	3887.72	4098.75	4217.51	4167.07
ENSMUSG00000103762.1	Gm37861	-0.162195	0.961746	0.999647	1.44563	0	0	0	0	1.18855
ENSMUSG00000103971.1	Gm37679	-0.962224	0.562852	0.999647	0	4.75017	0	2.31961	0	7.13132
ENSMUSG00000070103.2	Mir488	-0.273676	0.946317	0.999647	0	0	0	0	0	0.396184
ENSMUSG00000102508.1	Gm37367	-1.31735	0.432396	0.999647	1.44563	1.90007	0	0	5.84629	2.77329
ENSMUSG00000102618.1	Gm37848	-1.18863	0.768758	0.999647	0	0	0	1.15981	0	0.396184
ENSMUSG00000073530.11	Pappa2	-0.33056	0.00762496	0.999647	539.22	537.72	618.622	846.658	709.739	587.541
ENSMUSG00000047661.9	1600012P17Rik	-1.73125	0.65357	0.999647	0	0	0	2.31961	0	0
ENSMUSG00000104014.1	4930562F17Rik	1.5514	0.703796	0.999647	0	0.950034	0	0	0	0
ENSMUSG00000061992.2	Gm4953	-0.273676	0.946317	0.999647	0	0	0	0	0	0.396184
ENSMUSG00000040782.12	Cop1	-0.0172655	0.880343	0.999647	387.429	472.167	418.636	444.205	425.61	429.86
ENSMUSG00000103572.1	Gm37115	0.317364	0.866639	0.999647	0	2.8501	2.66647	0	0	3.96184
ENSMUSG00000089536.1	Scarna3a	-2.64487	0.337787	0.999647	0	0	0	0	3.50777	0.792368
ENSMUSG00000103289.1	Gm31256	1.5514	0.703796	0.999647	0	0	1.33324	0	0	0
ENSMUSG00000015829.13	Tnr	-0.0498962	0.875259	0.999647	319.484	386.664	258.648	264.436	270.098	461.158
ENSMUSG00000073528.7	Gm10530	-0.596221	0.883122	0.999647	0	0	0	0	1.16926	0
ENSMUSG00000103719.1	Gm38039	0.688106	0.865565	0.999647	0	0.950034	0	0	0	0.396184
ENSMUSG00000090394.8	4930523C07Rik	0.12161	0.870026	0.999647	7.22815	10.4504	6.66618	8.11864	7.01554	7.5275
ENSMUSG00000026725.17	Tnn	-2.77692	0.297052	0.999647	0	0	0	3.47942	0	1.18855
ENSMUSG00000058267.13	Mrps14	-0.0674069	0.562811	0.999647	436.58	420.865	411.97	414.05	415.086	490.476
ENSMUSG00000014226.10	Cacybp	-0.00817827	0.897806	0.999647	3800.56	4396.76	4482.34	4269.24	4268.96	4224.51
ENSMUSG00000103006.1	4933417C20Rik	-0.0381566	0.982336	0.999647	1.44563	2.8501	0	1.15981	2.33851	1.18855
ENSMUSG00000026721.16	Rabgap1l	-0.01624	0.754189	0.999647	5094.4	5342.04	4999.64	5220.28	5331.81	5077.5
ENSMUSG00000103522.1	9430087J23Rik	1.96318	0.43377	0.999647	2.89126	0.950034	0	1.15981	0	0
ENSMUSG00000103693.1	Gm37529	0.51464	0.705306	0.999647	5.78252	1.90007	1.33324	4.63922	1.16926	0.792368
ENSMUSG00000104026.1	Gm37212	-0.733334	0.730967	0.999647	1.44563	0.950034	0	0	2.33851	1.58474
ENSMUSG00000118401.1	Gpr52	0.452955	0.562979	0.999647	7.22815	13.3005	6.66618	3.47942	5.84629	9.9046
ENSMUSG00000104020.1	Gm37215	1.5514	0.703796	0.999647	1.44563	0	0	0	0	0
ENSMUSG00000103432.1	6720464F23Rik	1.45487	0.596979	0.999647	1.44563	0	1.33324	1.15981	0	0
ENSMUSG00000103200.1	Gm37328	-0.219519	0.901115	0.999647	1.44563	0	2.66647	2.31961	1.16926	1.18855
ENSMUSG00000103632.1	Gm38329	-0.343759	0.617057	0.999647	8.67378	7.60028	13.3324	15.0775	18.7081	5.15039
ENSMUSG00000102852.1	Gm37083	-0.230853	0.879775	0.999647	1.44563	0.950034	3.99971	6.95883	0	0.792368
ENSMUSG00000103631.1	Gm38060	0.263774	0.823917	0.999647	4.33689	0.950034	6.66618	1.15981	2.33851	5.54658
ENSMUSG00000077648.1	Gm24988	-0.273676	0.946317	0.999647	0	0	0	0	0	0.396184
ENSMUSG00000057499.3	Gm6177	-1.54546	0.679263	0.999647	0	0	0	1.15981	0	0.792368
ENSMUSG00000040423.11	Rc3h1	0.0153766	0.787279	0.999647	3603.95	3489.48	3273.1	3445.78	3351.09	3455.52
ENSMUSG00000103343.1	Gm37052	-0.567791	0.712156	0.999647	0	3.80014	1.33324	5.79903	2.33851	0.396184
ENSMUSG00000103846.1	Gm37809	1.58326	0.41927	0.999647	1.44563	1.90007	2.66647	2.31961	0	0
ENSMUSG00000103739.1	Gm37653	0.487855	0.623098	0.999647	10.1194	2.8501	6.66618	8.11864	5.84629	0.792368
ENSMUSG00000026715.12	Serpinc1	-0.216543	0.881874	0.999647	1.44563	2.8501	1.33324	4.63922	1.16926	1.18855
ENSMUSG00000103680.1	Gm37072	1.5514	0.703796	0.999647	0	0.950034	0	0	0	0
ENSMUSG00000043467.19	Zbtb37	0.121719	0.376494	0.999647	702.576	574.771	459.967	596.14	550.72	456.8
ENSMUSG00000053332.13	Gas5	0.0694476	0.324404	0.999647	1798.36	1640.71	1629.22	1528.62	1648.65	1642.98
ENSMUSG00000026709.10	Dars2	0.0505891	0.677697	0.999647	462.601	469.317	525.295	443.046	413.917	537.226
ENSMUSG00000102864.1	Gm37634	3.04638	0.265483	0.999647	1.44563	0.950034	1.33324	0	0	0
ENSMUSG00000026708.16	Cenpl	-0.104211	0.583793	0.999647	146.009	130.155	121.325	157.734	144.988	127.571
ENSMUSG00000026705.16	Klhl20	-0.0177043	0.801037	0.999647	1315.52	1320.55	1310.57	1281.58	1349.32	1359.7
ENSMUSG00000044835.15	Ankrd45	-0.00141182	0.986968	0.999647	743.054	825.58	818.607	809.544	803.28	783.652
ENSMUSG00000049160.15	Tex50	0.387713	0.909674	0.999647	1.44563	0	0	0	1.16926	0
ENSMUSG00000102817.2	Gm6185	0.088618	0.943805	0.999647	0	6.65024	2.66647	2.31961	4.67703	2.37711
ENSMUSG00000026701.15	Prdx6	-0.0682277	0.307067	0.999647	1856.19	1866.82	1807.87	2064.45	1880.17	1864.84
ENSMUSG00000066755.2	Tnfsf18	-1.73125	0.65357	0.999647	0	0	0	2.31961	0	0
ENSMUSG00000040323.13	Gm15429	1.90448	0.187883	0.999647	5.78252	1.90007	3.99971	1.15981	0	1.58474
ENSMUSG00000102399.1	Gm5049	-0.648531	0.756888	0.999647	0	0.950034	1.33324	2.31961	1.16926	0.396184
ENSMUSG00000000817.10	Fasl	-0.105941	0.952081	0.999647	0	2.8501	1.33324	3.47942	1.16926	0.396184
ENSMUSG00000103625.1	Gm37357	-0.205245	0.902264	0.999647	4.33689	0	1.33324	0	2.33851	3.56566
ENSMUSG00000040297.12	Suco	-0.0324667	0.625378	0.999647	1872.09	2070.13	1877.2	2033.14	1936.29	1991.22
ENSMUSG00000102254.1	Gm7496	-0.596221	0.883122	0.999647	0	0	0	1.15981	0	0
ENSMUSG00000086277.2	4930558K02Rik	-0.596221	0.883122	0.999647	0	0	0	0	1.16926	0
ENSMUSG00000026698.8	Pigc	0.0992271	0.430129	0.999647	341.169	402.815	329.309	332.864	334.408	338.341
ENSMUSG00000040265.16	Dnm3	-0.0294619	0.513437	0.999647	17288.3	18303.4	18445.3	18226.3	18694.1	18243.1
ENSMUSG00000090260.1	2810442N19Rik	1.5514	0.703796	0.999647	0	0.950034	0	0	0	0
ENSMUSG00000102994.1	Gm37767	2.36195	0.505677	0.999647	0	0.950034	1.33324	0	0	0
ENSMUSG00000078190.7	Dnm3os	0.767608	0.734259	0.999647	1.44563	1.90007	0	0	1.16926	0.792368
ENSMUSG00000066752.4	Gm10176	0.775946	0.273645	0.999647	15.9019	17.1006	9.33266	12.7579	1.16926	10.3008
ENSMUSG00000026694.19	Eef1aknmt	-0.0775322	0.518395	0.999647	341.169	320.162	351.974	349.101	354.285	362.112
ENSMUSG00000026696.15	Vamp4	-0.00186923	0.971278	0.999647	5162.34	5576.7	5347.61	5431.37	5451.08	5245.08
ENSMUSG00000091743.2	Gm5705	0.68717	0.859275	0.999647	1.44563	0	0	0	0	0.396184
ENSMUSG00000026697.10	Myoc	-0.48872	0.644164	0.999647	1.44563	1.90007	7.99942	5.79903	8.1848	2.37711
ENSMUSG00000091060.2	Myocos	-0.273676	0.946317	0.999647	0	0	0	0	0	0.396184
ENSMUSG00000040225.15	Prrc2c	0.0160063	0.73903	0.999647	7820.86	7571.77	7310.14	7535.25	7542.88	7378.93
ENSMUSG00000098259.1	Gm27616	0.77056	0.630121	0.999647	2.89126	2.8501	1.33324	2.31961	2.33851	0
ENSMUSG00000026692.12	Fmo4	0.510519	0.477189	0.999647	18.7932	5.70021	9.33266	10.4382	5.84629	7.13132
ENSMUSG00000040181.14	Fmo1	0.228696	0.102525	0.999647	482.84	368.613	381.306	395.494	292.314	358.943
ENSMUSG00000040170.13	Fmo2	-1.39394	0.183733	0.999647	1.44563	4.75017	2.66647	4.63922	2.33851	15.8474
ENSMUSG00000095576.5	Fmo6	0.139127	0.955082	0.999647	0	0.950034	1.33324	1.15981	1.16926	0
ENSMUSG00000026586.16	Prrx1	-0.0247663	0.970899	0.999647	7.22815	26.601	3.99971	12.7579	11.6926	15.055
ENSMUSG00000040124.5	Gorab	0.0155092	0.925704	0.999647	190.823	177.656	162.655	183.249	160.188	180.264
ENSMUSG00000102117.1	Rpsa-ps1	1.42953	0.371333	0.999647	2.89126	3.80014	1.33324	2.31961	0	0.792368
ENSMUSG00000026585.13	Kifap3	-0.0182826	0.732809	0.999647	11893.2	13039.2	13584.3	12946.9	12863	13199.3
ENSMUSG00000026584.14	Scyl3	-0.0796224	0.43492	0.999647	584.034	519.669	499.964	552.067	579.952	560.601
ENSMUSG00000041406.14	BC055324	-0.20553	0.588299	0.999647	28.9126	42.7516	29.3312	25.5157	43.2625	47.1459
ENSMUSG00000041396.13	Mettl18	-0.247709	0.343295	0.999647	49.1514	78.8529	75.9945	74.2275	83.0173	85.972
ENSMUSG00000026581.14	Sell	3.23816	0.283545	0.999647	4.33689	0	0	0	0	0
ENSMUSG00000086593.2	Gm16548	1.5514	0.703796	0.999647	1.44563	0	0	0	0	0
ENSMUSG00000026579.8	F5	-2.98613	0.240741	0.999647	0	0	0	0	4.67703	0.792368
ENSMUSG00000040918.12	Slc19a2	-0.174334	0.233075	0.999647	292.017	312.561	270.647	388.535	332.069	278.121
ENSMUSG00000026578.6	Ccdc181	-0.0961437	0.278789	0.999647	699.685	779.028	771.944	795.626	774.048	833.968
ENSMUSG00000026577.13	Blzf1	-0.138668	0.157624	0.999647	633.186	772.378	699.949	736.476	756.509	824.459
ENSMUSG00000026575.15	Nme7	0.0994688	0.541255	0.999647	235.638	224.208	199.985	176.29	198.774	234.145
ENSMUSG00000103493.1	Gm37411	0.304577	0.88124	0.999647	2.89126	0.950034	0	2.31961	0	0.792368
ENSMUSG00000026576.12	Atp1b1	0.00817226	0.866024	0.999647	25075.9	26457.5	27494	25857.9	25643	27068.9
ENSMUSG00000104011.1	Gm32391	-0.133672	0.798139	0.999647	26.0213	10.4504	21.3318	15.0775	16.3696	28.9214
ENSMUSG00000097281.2	Gm26685	1.5514	0.703796	0.999647	0	0	1.33324	0	0	0
ENSMUSG00000102389.1	D630023O14Rik	1.59987	0.580798	0.999647	0	2.8501	0	1.15981	0	0
ENSMUSG00000103383.1	Gm37754	2.36195	0.505677	0.999647	0	0.950034	1.33324	0	0	0
ENSMUSG00000103659.1	Gm32569	-1.12874	0.448536	0.999647	2.89126	0.950034	1.33324	6.95883	4.67703	0
ENSMUSG00000104117.5	Gm20743	-0.110983	0.868601	0.999647	7.22815	11.4004	13.3324	15.0775	4.67703	14.2626
ENSMUSG00000103320.1	Gm37403	-1.31894	0.605698	0.999647	1.44563	0	0	2.31961	1.16926	0
ENSMUSG00000102408.1	4930568G15Rik	0.546889	0.581075	0.999647	1.44563	9.50034	7.99942	1.15981	4.67703	6.73513
ENSMUSG00000040848.11	Sft2d2	0.111264	0.3507	0.999647	357.07	389.514	378.639	356.06	325.054	359.339
ENSMUSG00000040843.10	Tiprl	-0.0609698	0.37331	0.999647	1405.15	1455.45	1518.56	1494.99	1556.28	1518.57
ENSMUSG00000102302.1	Gm38190	0.205221	0.471988	0.999647	182.149	82.653	109.325	117.14	139.142	70.5208
ENSMUSG00000040836.15	Gpr161	-0.0311513	0.614394	0.999647	3562.03	3726.99	4067.7	4046.56	3757.99	3804.95
ENSMUSG00000026571.12	Dcaf6	-0.0236313	0.689184	0.999647	2782.84	3042.96	2798.46	2896.03	2957.05	2924.24
ENSMUSG00000102401.1	Gm37864	0.542486	0.690086	0.999647	2.89126	3.80014	1.33324	2.31961	2.33851	1.18855
ENSMUSG00000026568.6	Mpc2	0.0212186	0.810091	0.999647	718.478	721.076	774.61	706.321	726.109	744.43
ENSMUSG00000103763.1	Gm37860	1.19343	0.306483	0.999647	7.22815	2.8501	3.99971	1.15981	3.50777	1.58474
ENSMUSG00000026567.16	Adcy10	-0.0424194	0.983264	0.999647	1.44563	1.90007	0	0	2.33851	1.18855
ENSMUSG00000103583.1	Gm38325	-1.55093	0.677622	0.999647	0	0	0	0	1.16926	0.792368
ENSMUSG00000026566.15	Mpzl1	0.0482674	0.746124	0.999647	377.309	267.91	317.31	329.385	263.083	329.625
ENSMUSG00000103098.1	Gm37559	-0.211122	0.790162	0.999647	14.4563	3.80014	5.33295	12.7579	10.5233	4.35803
ENSMUSG00000104517.1	Gm18407	-1.09996	0.785654	0.999647	0	0	0	0	0	1.18855
ENSMUSG00000040723.14	Rcsd1	-0.0434847	0.881452	0.999647	43.3689	67.4524	62.6621	60.3099	70.1554	51.9001
ENSMUSG00000040713.12	Creg1	0.0666516	0.573857	0.999647	375.864	346.763	393.305	360.699	349.608	353
ENSMUSG00000089829.2	Gm16565	-1.54546	0.679263	0.999647	0	0	0	1.15981	0	0.792368
ENSMUSG00000005763.15	Cd247	0.0145104	0.992934	0.999647	1.44563	1.90007	1.33324	2.31961	2.33851	0.396184
ENSMUSG00000094394.1	Gm23402	-0.273676	0.946317	0.999647	0	0	0	0	0	0.396184
ENSMUSG00000026565.18	Pou2f1	-0.00159653	0.9891	0.999647	706.913	658.374	574.625	764.312	606.845	579.617
ENSMUSG00000026564.9	Dusp27	-1.71352	0.510277	0.999647	1.44563	0	0	0	0	3.96184
ENSMUSG00000040629.8	Mael	2.76578	0.232009	0.999647	0	2.8501	2.66647	0	0	0.396184
ENSMUSG00000040612.13	Ildr2	-0.17172	0.624859	0.999647	47.7058	78.8529	30.6644	73.0677	39.7547	65.7666
ENSMUSG00000091393.1	5330438I03Rik	-0.218124	0.945643	0.999647	0	0.950034	0	0	1.16926	0.396184
ENSMUSG00000103400.2	Gm15853	-0.183678	0.554487	0.999647	36.1407	53.2019	46.6633	52.1912	57.2936	47.5421
ENSMUSG00000026563.13	Tada1	-0.0496605	0.680532	0.999647	407.668	513.019	414.637	485.958	479.396	429.464
ENSMUSG00000040596.15	Pogk	0.00314515	0.96284	0.999647	2026.77	2283.88	2027.85	2063.29	2165.46	2107.3
ENSMUSG00000084093.1	Gm16418	0.0566195	0.929369	0.999647	10.1194	16.1506	7.99942	9.27844	15.2003	9.50842
ENSMUSG00000086056.1	Gm4846	-0.273676	0.946317	0.999647	0	0	0	0	0	0.396184
ENSMUSG00000026560.13	Fmo9	-0.767265	0.849795	0.999647	0	0	0	0	0	0.792368
ENSMUSG00000103073.1	Gm37904	-1.35242	0.737823	0.999647	0	0	0	0	0	1.58474
ENSMUSG00000086925.1	Gm6286	0.188845	0.874647	0.999647	4.33689	0.950034	5.33295	1.15981	4.67703	3.16947
ENSMUSG00000102548.1	Gm16701	0.204852	0.694034	0.999647	21.6844	20.9008	14.6656	17.3971	23.3851	10.697
ENSMUSG00000097823.2	Gm16701	0.0456191	0.798412	0.999647	199.497	210.908	197.319	155.414	185.912	239.691
ENSMUSG00000060568.14	Fam78b	0.0444836	0.549757	0.999647	1931.36	2060.62	2218.51	1978.63	2175.99	1881.87
ENSMUSG00000026558.13	Uck2	-0.037159	0.656896	0.999647	964.235	1056.44	941.265	1013.67	958.791	1064.15
ENSMUSG00000102909.1	Gm2453	-3.0902	0.178515	0.999647	0	0	0	1.15981	3.50777	1.18855
ENSMUSG00000098379.1	Mir6347	1.5514	0.703796	0.999647	0	0	1.33324	0	0	0
ENSMUSG00000052428.10	Tmco1	-0.023498	0.797159	0.999647	754.619	892.082	854.605	795.626	861.743	885.075
ENSMUSG00000088246.1	Gm25911	0.266119	0.687011	0.999647	21.6844	6.65024	10.6659	10.4382	7.01554	13.4703
ENSMUSG00000095752.1	Gm24182	-2.31819	0.490514	0.999647	0	0	0	0	0	3.16947
ENSMUSG00000026687.14	Aldh9a1	0.0313124	0.662503	0.999647	1286.61	1286.35	1381.23	1260.71	1293.2	1309.78
ENSMUSG00000026688.5	Mgst3	-0.0637721	0.687627	0.999647	200.942	200.457	190.653	183.249	204.62	226.221
ENSMUSG00000040485.5	Lrrc52	0.387713	0.909674	0.999647	1.44563	0	0	0	1.16926	0
ENSMUSG00000015843.10	Rxrg	0.099039	0.606616	0.999647	159.019	125.405	125.324	132.218	123.941	125.194
ENSMUSG00000093538.2	Gm20711	-0.421991	0.901917	0.999647	0	0.950034	0	0	0	1.58474
ENSMUSG00000052534.15	Pbx1	0.0659086	0.330212	0.999647	4203.89	3592.08	4074.37	4028	3650.42	3657.18
ENSMUSG00000103780.1	Gm37524	1.5514	0.703796	0.999647	1.44563	0	0	0	0	0
ENSMUSG00000102594.1	Gm38381	0.463568	0.884169	0.999647	0	1.90007	0	0	0	1.18855
ENSMUSG00000026683.14	Nuf2	0.0330744	0.960161	0.999647	10.1194	6.65024	14.6656	10.4382	10.5233	9.50842
ENSMUSG00000103267.1	Gm36980	-0.596221	0.883122	0.999647	0	0	0	1.15981	0	0
ENSMUSG00000026678.10	Rgs5	-0.0292306	0.898493	0.999647	135.889	140.605	166.655	96.2638	150.834	197.696
ENSMUSG00000038530.11	Rgs4	0.0305316	0.672577	0.999647	17486.3	21296.9	19453.3	17430.7	18604.1	20973.6
ENSMUSG00000070532.5	Ccdc190	0.245844	0.739679	0.999647	7.22815	7.60028	11.9991	9.27844	4.67703	8.31987
ENSMUSG00000089990.1	Gm15852	-1.90559	0.613226	0.999647	0	0	0	0	0	2.37711
ENSMUSG00000026675.12	Hsd17b7	0.021713	0.752292	0.999647	2083.15	2141.38	2211.84	2268.58	2121.03	1968.24
ENSMUSG00000097503.2	3110045C21Rik	0.665888	0.163032	0.999647	15.9019	35.1513	26.6647	16.2373	15.2003	17.8283
ENSMUSG00000026674.9	Ddr2	0.00302146	0.96992	0.999647	1071.21	1201.79	1225.24	1225.91	1155.23	1121.2
ENSMUSG00000026670.15	Uap1	-0.029562	0.680458	0.999647	1500.56	1585.61	1694.54	1711.87	1582.01	1591.87
ENSMUSG00000104266.1	Gm37748	0.325534	0.89744	0.999647	1.44563	0	1.33324	0	2.33851	0
ENSMUSG00000026667.14	Uhmk1	0.00344816	0.945325	0.999647	20168	21649.4	22627.7	21018	21488.6	21783
ENSMUSG00000044306.4	4930500M09Rik	-0.652819	0.740596	0.999647	1.44563	0	1.33324	2.31961	1.16926	0.792368
ENSMUSG00000073494.5	Sh2d1b2	2.16531	0.594079	0.999647	0	1.90007	0	0	0	0
ENSMUSG00000102752.1	Gm7694	-0.162305	0.745285	0.999647	26.0213	14.2505	17.3321	15.0775	18.7081	28.1291
ENSMUSG00000038473.14	Nos1ap	0.237339	0.524736	0.999647	34.6951	38.9514	46.6633	22.0363	33.9085	43.5803
ENSMUSG00000102193.1	Gm7299	0.762242	0.538807	0.999647	4.33689	4.75017	2.66647	0	3.50777	3.16947
ENSMUSG00000038463.8	Olfml2b	0.0730019	0.523608	0.999647	508.862	476.917	617.289	525.392	519.15	480.571
ENSMUSG00000026663.6	Atf6	-0.044068	0.51907	0.999647	1766.56	2023.57	1999.85	2006.46	1979.55	1992.01
ENSMUSG00000053925.4	Gm9929	2.83358	0.164763	0.999647	1.44563	3.80014	1.33324	0	1.16926	0
ENSMUSG00000026659.13	Dusp12	0.132372	0.362939	0.999647	257.322	238.459	238.649	216.884	244.375	211.166
ENSMUSG00000096968.1	Gm26620	0.672031	0.597397	0.999647	4.33689	0.950034	5.33295	2.31961	1.16926	2.77329
ENSMUSG00000070524.1	Fcrlb	-0.300329	0.734322	0.999647	2.89126	6.65024	6.66618	5.79903	11.6926	3.56566
ENSMUSG00000089838.1	Gm2962	-0.1933	0.768006	0.999647	8.67378	8.55031	13.3324	12.7579	7.01554	14.2626
ENSMUSG00000026656.15	Fcgr2b	-0.273676	0.946317	0.999647	0	0	0	0	0	0.396184
ENSMUSG00000059498.13	Fcgr3	-0.381695	0.674368	0.999647	5.78252	1.90007	7.99942	8.11864	3.50777	7.92368
ENSMUSG00000026649.14	Cfap126	-0.0325354	0.938138	0.999647	24.5757	29.4511	21.3318	23.1961	29.2314	25.3558
ENSMUSG00000058076.12	Sdhc	-0.032574	0.691443	0.999647	1040.85	1092.54	1155.92	1099.5	1053.5	1199.65
ENSMUSG00000056569.11	Mpz	0.0368911	0.73902	0.999647	1204.21	1095.39	1098.59	1046.14	913.19	1331.58
ENSMUSG00000038370.6	Pcp4l1	-0.354338	0.0155361	0.999647	662.098	524.419	389.305	569.464	689.862	746.807
ENSMUSG00000005677.14	Nr1i3	0.153955	0.840186	0.999647	8.67378	6.65024	11.9991	11.5981	2.33851	9.9046
ENSMUSG00000005681.12	Apoa2	0.798865	0.227613	0.999647	8.67378	13.3005	19.9985	11.5981	4.67703	7.92368
ENSMUSG00000058715.11	Fcer1g	-0.730144	0.808144	0.999647	1.44563	0	0	2.31961	0	0
ENSMUSG00000013593.12	Ndufs2	-0.0546186	0.364475	0.999647	2675.86	2775.05	2974.45	2878.64	2878.71	2985.64
ENSMUSG00000006403.13	Adamts4	-0.161366	0.871402	0.999647	1.44563	4.75017	6.66618	5.79903	3.50777	5.15039
ENSMUSG00000052423.14	B4galt3	-0.0707709	0.487541	0.999647	479.949	486.418	521.295	533.51	506.288	521.775
ENSMUSG00000062729.11	Ppox	0.253962	0.196518	0.999647	237.083	156.756	186.653	192.528	166.035	131.137
ENSMUSG00000053483.13	Usp21	0.0952503	0.574788	0.999647	212.508	169.106	199.985	205.286	160.188	177.094
ENSMUSG00000062963.10	Ufc1	-0.0611402	0.402051	0.999647	1477.43	1578.96	1549.22	1508.91	1573.82	1711.12
ENSMUSG00000079137.3	Rpl27-ps1	-0.274318	0.750697	0.999647	2.89126	6.65024	6.66618	5.79903	9.35406	5.15039
ENSMUSG00000103983.1	Gm20045	-0.412541	0.561285	0.999647	5.78252	13.3005	5.33295	15.0775	11.6926	7.5275
ENSMUSG00000013973.12	Dedd	0.00301844	0.976983	0.999647	534.883	551.02	477.299	501.036	515.642	541.188
ENSMUSG00000013997.10	Nit1	-0.0379139	0.726765	0.999647	409.113	439.866	431.969	436.087	451.333	431.445
ENSMUSG00000006412.10	Pfdn2	0.00732924	0.923796	0.999647	1597.42	1744.26	1879.86	1637.64	1701.27	1845.43
ENSMUSG00000102929.1	Gm37154	1.0236	0.297655	0.999647	14.4563	2.8501	5.33295	3.47942	1.16926	5.54658
ENSMUSG00000045259.4	Klhdc9	0.0386265	0.9234	0.999647	40.4776	25.6509	25.3315	37.1138	26.8929	25.3558
ENSMUSG00000103727.1	Gm37097	-0.273676	0.946317	0.999647	0	0	0	0	0	0.396184
ENSMUSG00000006411.12	Nectin4	-0.0244816	0.87836	0.999647	189.377	210.908	242.649	223.842	190.589	235.73
ENSMUSG00000048865.16	Arhgap30	3.0127	0.309235	0.999647	0	0.950034	2.66647	0	0	0
ENSMUSG00000026641.13	Usf1	-0.105901	0.324074	0.999647	438.026	453.166	483.965	462.762	495.765	516.228
ENSMUSG00000103711.1	Tstd1	0.299583	0.434141	0.999647	30.3582	32.3012	35.9974	26.6755	28.0622	25.752
ENSMUSG00000038235.4	F11r	0.104205	0.707382	0.999647	80.9553	66.5024	87.9936	90.4648	46.7703	79.2368
ENSMUSG00000091993.2	B930036N10Rik	-0.212615	0.798009	0.999647	2.89126	8.55031	6.66618	5.79903	7.01554	8.31987
ENSMUSG00000060244.1	Alyref2	0.152697	0.602805	0.999647	69.3902	71.2526	70.6615	46.3922	52.6166	85.972
ENSMUSG00000004707.14	Ly9	1.5514	0.703796	0.999647	0	0.950034	0	0	0	0
ENSMUSG00000103137.1	Gm37981	1.5514	0.703796	0.999647	0	0.950034	0	0	0	0
ENSMUSG00000059058.7	Tma7-ps	-0.208005	0.773604	0.999647	8.67378	4.75017	13.3324	8.11864	16.3696	6.73513
ENSMUSG00000015316.11	Slamf1	0.577348	0.603284	0.999647	7.22815	1.90007	3.99971	2.31961	3.50777	2.77329
ENSMUSG00000104413.1	Gm37065	-0.596221	0.883122	0.999647	0	0	0	0	1.16926	0
ENSMUSG00000026556.15	Vangl2	0.189124	0.572524	0.999647	70.8358	42.7516	35.9974	45.2324	46.7703	39.2222
ENSMUSG00000051251.3	Nhlh1	1.5514	0.703796	0.999647	1.44563	0	0	0	0	0
ENSMUSG00000003458.12	Ncstn	-0.0229556	0.732983	0.999647	1561.28	1538.11	1625.22	1604.01	1545.76	1640.99
ENSMUSG00000026553.17	Copa	0.0150838	0.751037	0.999647	8858.82	8824.87	9344.65	9124.19	8813.86	8811.14
ENSMUSG00000102779.1	Gm38164	-1.83347	0.595873	0.999647	0	0	0	0	1.16926	1.18855
ENSMUSG00000103380.1	Gm37756	-0.395707	0.861548	0.999647	0	0.950034	1.33324	0	2.33851	0.792368
ENSMUSG00000003464.13	Pex19	0.020177	0.758261	0.999647	1801.25	1758.51	1869.2	1833.65	1709.45	1803.83
ENSMUSG00000089803.3	Gm10171	0.68717	0.859275	0.999647	1.44563	0	0	0	0	0.396184
ENSMUSG00000026554.15	Dcaf8	-0.00410374	0.943629	0.999647	3189.06	3146.51	3407.75	3281.09	3141.79	3335.47
ENSMUSG00000013698.12	Pea15a	0.0106235	0.838079	0.999647	9977.73	10240.4	10967.2	10375.6	9931.67	10636
ENSMUSG00000007122.11	Casq1	-0.720851	0.799455	0.999647	0	0	1.33324	1.15981	1.16926	0
ENSMUSG00000092085.1	Gm17224	-0.0125734	0.993464	0.999647	5.78252	1.90007	0	4.63922	3.50777	0
ENSMUSG00000007107.6	Atp1a4	0.255141	0.864441	0.999647	1.44563	1.90007	2.66647	2.31961	1.16926	1.58474
ENSMUSG00000038034.15	Igsf8	0.0261628	0.723987	0.999647	1435.51	1294.9	1358.57	1273.47	1346.98	1381.49
ENSMUSG00000007097.14	Atp1a2	0.0962917	0.566307	0.999647	3618.41	3190.22	3194.43	3248.61	2491.69	3609.63
ENSMUSG00000038026.12	Kcnj9	0.158387	0.373631	0.999647	213.953	173.856	186.653	191.368	185.912	142.23
ENSMUSG00000102413.1	Gm36937	-0.767265	0.849795	0.999647	0	0	0	0	0	0.792368
ENSMUSG00000044708.5	Kcnj10	0.11287	0.318227	0.999647	1072.66	962.385	939.932	1010.19	717.924	1011.46
ENSMUSG00000050229.3	Pigm	-0.052757	0.625357	0.999647	445.254	440.816	425.302	480.159	440.81	442.142
ENSMUSG00000037995.15	Igsf9	-0.76348	0.501036	0.999647	5.78252	0	3.99971	5.79903	8.1848	2.37711
ENSMUSG00000026547.15	Tagln2	-0.00934133	0.927562	0.999647	1366.12	1512.45	1103.92	1210.84	1486.13	1319.69
ENSMUSG00000104351.1	Gm37125	-0.720851	0.799455	0.999647	0	0	1.33324	1.15981	1.16926	0
ENSMUSG00000026546.16	Cfap45	-1.11479	0.534815	0.999647	0	2.8501	0	2.31961	1.16926	3.16947
ENSMUSG00000085184.9	4933439K11Rik	0.537866	0.745601	0.999647	2.89126	1.90007	1.33324	2.31961	2.33851	0
ENSMUSG00000049598.9	Vsig8	-0.176502	0.907342	0.999647	0	2.8501	2.66647	2.31961	1.16926	2.77329
ENSMUSG00000053318.7	Slamf8	-1.14906	0.479723	0.999647	1.44563	1.90007	0	4.63922	1.16926	1.98092
ENSMUSG00000070504.9	Fcrl6	-0.112012	0.951847	0.999647	1.44563	0.950034	1.33324	2.31961	0	1.58474
ENSMUSG00000026544.6	Dusp23	0.0618298	0.877342	0.999647	56.3796	27.551	26.6647	25.5157	46.7703	32.8833
ENSMUSG00000060128.5	Gm2710	-1.86039	0.27416	0.999647	0	0	2.66647	4.63922	2.33851	2.37711
ENSMUSG00000037924.6	Olfr16	1.5514	0.703796	0.999647	1.44563	0	0	0	0	0
ENSMUSG00000058981.4	Olfr1406	-0.596221	0.883122	0.999647	0	0	0	0	1.16926	0
ENSMUSG00000037872.5	Ackr1	0.0123656	0.889748	0.999647	997.484	874.032	1086.59	986.994	965.807	972.632
ENSMUSG00000005338.13	Cadm3	0.00507887	0.929402	0.999647	15031.7	14686.6	17081.4	15225.9	15629.5	15767.3
ENSMUSG00000037860.15	Aim2	-0.708524	0.476015	0.999647	1.44563	3.80014	5.33295	8.11864	5.84629	3.96184
ENSMUSG00000043263.13	Ifi209	2.65152	0.452179	0.999647	2.89126	0	0	0	0	0
ENSMUSG00000073489.6	Ifi204	-0.611044	0.77927	0.999647	2.89126	0	0	3.47942	0	0.792368
ENSMUSG00000090222.2	Ifi203-ps	-0.187234	0.808076	0.999647	13.0107	5.70021	3.99971	6.95883	11.6926	7.13132
ENSMUSG00000090272.9	Mndal	0.26444	0.585692	0.999647	15.9019	20.9008	27.998	13.9177	18.7081	20.6016
ENSMUSG00000026536.9	Ifi211	-2.31875	0.481677	0.999647	0	0	0	3.47942	0	0
ENSMUSG00000039997.16	Ifi203	0.315906	0.47763	0.999647	40.4776	21.8508	26.6647	22.0363	33.9085	16.6397
ENSMUSG00000026532.7	Spta1	-0.596221	0.883122	0.999647	0	0	0	0	1.16926	0
ENSMUSG00000028354.13	Fmn2	-0.0212098	0.81472	0.999647	769.075	861.681	730.614	793.307	818.48	792.765
ENSMUSG00000050069.3	Grem2	0.149079	0.41627	0.999647	161.911	162.456	135.99	129.898	154.342	133.118
ENSMUSG00000026527.13	Rgs7	-0.0209196	0.813967	0.999647	1523.69	1674.91	1346.57	1549.5	1390.25	1666.75
ENSMUSG00000104343.1	5730408A14Rik	-2.48702	0.438994	0.999647	0	0	0	0	0	3.56566
ENSMUSG00000103079.1	Gm36307	1.77158	0.569657	0.999647	2.89126	0	0	0	0	0.396184
ENSMUSG00000026526.14	Fh1	0.0894443	0.205197	0.999647	1580.07	1751.86	1809.2	1645.76	1607.73	1586.72
ENSMUSG00000039783.15	Kmo	-0.408255	0.738886	0.999647	2.89126	0.950034	3.99971	4.63922	2.33851	3.16947
ENSMUSG00000026525.9	Opn3	-0.0669864	0.77062	0.999647	118.542	78.8529	93.3266	105.542	88.8636	106.177
ENSMUSG00000078185.3	Chml	-0.0175138	0.790355	0.999647	1685.6	1783.21	1750.54	1827.85	1763.24	1705.18
ENSMUSG00000026523.14	Wdr64	0.521933	0.841918	0.999647	1.44563	0	1.33324	0	0	1.58474
ENSMUSG00000039748.11	Exo1	-0.32637	0.736426	0.999647	2.89126	3.80014	9.33266	1.15981	5.84629	11.8855
ENSMUSG00000094820.1	Gm23805	0.688106	0.865565	0.999647	0	0.950034	0	0	0	0.396184
ENSMUSG00000103540.1	Gm37668	0.530747	0.825127	0.999647	0	0	3.99971	0	0	2.37711
ENSMUSG00000055214.15	Pld5	-0.0825262	0.521651	0.999647	443.808	494.018	385.305	416.37	444.318	534.056
ENSMUSG00000078184.1	Rbm8a2	0.268686	0.797462	0.999647	5.78252	2.8501	5.33295	1.15981	4.67703	5.15039
ENSMUSG00000104363.1	Gm38081	-0.218185	0.945696	0.999647	0	0.950034	0	1.15981	0	0.396184
ENSMUSG00000104157.1	Gm38101	0.186084	0.834579	0.999647	2.89126	10.4504	5.33295	3.47942	5.84629	7.13132
ENSMUSG00000104021.1	Gm36536	-0.994085	0.713365	0.999647	0	0	1.33324	2.31961	0	0.396184
ENSMUSG00000103471.1	Gm17966	1.5514	0.703796	0.999647	0	0	1.33324	0	0	0
ENSMUSG00000057335.11	Cep170	-0.0131934	0.782729	0.999647	6395.46	6740.49	6712.85	6622.49	6690.49	6721.66
ENSMUSG00000103634.1	3110062G12Rik	-0.13725	0.88661	0.999647	8.67378	4.75017	1.33324	3.47942	7.01554	5.54658
ENSMUSG00000104154.1	Gm38104	0.16832	0.767938	0.999647	24.5757	21.8508	6.66618	22.0363	10.5233	15.055
ENSMUSG00000103435.1	Gm36992	1.03036	0.749008	0.999647	0	1.90007	0	1.15981	0	0
ENSMUSG00000065573.1	Mir350	-1.98371	0.547087	0.999647	0	0	0	0	2.33851	0.396184
ENSMUSG00000026504.17	Sdccag8	0.0840943	0.457312	0.999647	443.808	513.019	425.302	429.128	430.287	446.896
ENSMUSG00000102475.1	Gm37246	-0.626041	0.776383	0.999647	2.89126	0	0	1.15981	0	2.77329
ENSMUSG00000102211.1	Gm37490	1.5514	0.703796	0.999647	1.44563	0	0	0	0	0
ENSMUSG00000103251.1	Gm37519	-1.00543	0.718502	0.999647	0	0.950034	0	0	2.33851	0.396184
ENSMUSG00000019699.16	Akt3	-0.0265373	0.574518	0.999647	8613.06	8780.22	8967.35	9136.95	9071.1	8659.4
ENSMUSG00000104391.1	Gm37960	0.79172	0.297082	0.999647	17.3476	5.70021	9.33266	6.95883	8.1848	3.96184
ENSMUSG00000102133.1	Gm37106	-0.504156	0.783674	0.999647	2.89126	0.950034	0	2.31961	0	2.77329
ENSMUSG00000102749.1	Gm37598	-0.589311	0.699695	0.999647	1.44563	0	3.99971	1.15981	5.84629	1.18855
ENSMUSG00000103163.1	Gm38146	1.49332	0.608259	0.999647	2.89126	0	0	1.15981	0	0
ENSMUSG00000103646.1	Gm37706	0.362249	0.866026	0.999647	4.33689	0	0	1.15981	2.33851	0
ENSMUSG00000103633.1	Gm38328	2.65152	0.452179	0.999647	2.89126	0	0	0	0	0
ENSMUSG00000097892.2	Gm26801	0.0904802	0.947389	0.999647	4.33689	0.950034	2.66647	1.15981	1.16926	4.35803
ENSMUSG00000063659.11	Zbtb18	-0.0632831	0.39164	0.999647	1623.44	1637.86	1786.54	1628.37	1883.67	1760.25
ENSMUSG00000015961.8	Adss	-0.0463529	0.4389	0.999647	2618.04	2656.3	2705.14	2712.78	2895.08	2644.93
ENSMUSG00000089657.1	Gm16585	-1.54546	0.679263	0.999647	0	0	0	1.15981	0	0.792368
ENSMUSG00000091476.8	Catspere2	0.254733	0.30853	0.999647	141.672	86.4531	83.9939	97.4236	90.0328	74.8788
ENSMUSG00000095731.1	Gm25312	-0.273676	0.946317	0.999647	0	0	0	0	0	0.396184
ENSMUSG00000102493.1	Gm8010	0.625693	0.626653	0.999647	1.44563	3.80014	3.99971	2.31961	2.33851	1.58474
ENSMUSG00000026502.13	Desi2	0.0153187	0.89223	0.999647	498.742	458.867	413.303	483.639	439.641	435.803
ENSMUSG00000104126.1	Gm37486	0.893834	0.453604	0.999647	4.33689	1.90007	7.99942	0	4.67703	2.77329
ENSMUSG00000086350.1	B230369F24Rik	0.262484	0.312546	0.999647	91.0747	114.954	69.3283	66.1089	70.1554	91.5185
ENSMUSG00000026500.6	Cox20	-0.00284124	0.981669	0.999647	306.473	339.162	335.976	320.106	323.884	338.737
ENSMUSG00000039630.10	Hnrnpu	0.00597393	0.896449	0.999647	9876.54	10015.3	9576.64	10024.2	9653.39	9679.18
ENSMUSG00000104279.1	Gm38300	-0.0925667	0.779786	0.999647	43.3689	53.2019	33.3309	45.2324	56.1244	40.0146
ENSMUSG00000026495.8	Efcab2	-0.128326	0.214128	0.999647	490.068	483.568	563.959	556.707	557.736	562.978
ENSMUSG00000026494.12	Kif26b	-0.0402723	0.531628	0.999647	2672.97	2719	2925.12	2944.75	2950.04	2673.85
ENSMUSG00000089713.1	Gm16564	-0.0243196	0.985108	0.999647	2.89126	5.70021	0	1.15981	4.67703	3.16947
ENSMUSG00000055067.15	Smyd3	-0.0713179	0.447948	0.999647	615.838	716.326	647.953	697.043	700.385	690.549
ENSMUSG00000096474.2	Gm5561	2.71534	0.244968	0.999647	2.89126	0	2.66647	0	0	0.396184
ENSMUSG00000026492.11	Tfb2m	0.0595873	0.75865	0.999647	124.324	123.504	138.657	119.46	114.587	133.514
ENSMUSG00000038949.8	Cnst	-0.0703895	0.282278	0.999647	4939.72	5134.94	5967.57	5531.11	5632.31	5675.73
ENSMUSG00000038936.13	Sccpdh	0.0306007	0.597497	0.999647	4352.79	4433.81	4868.98	4423.5	4602.2	4349.31
ENSMUSG00000087236.3	Kif28	0.826744	0.562123	0.999647	1.44563	3.80014	2.66647	1.15981	2.33851	1.18855
ENSMUSG00000026491.13	Ahctf1	0.0484839	0.548454	0.999647	1220.11	1159.99	1114.59	1198.08	1144.7	1047.91
ENSMUSG00000073486.2	Gm10518	0.199673	0.904871	0.999647	1.44563	0	3.99971	2.31961	1.16926	1.18855
ENSMUSG00000104418.1	Gm37070	0.24129	0.865947	0.999647	1.44563	2.8501	3.99971	1.15981	0	5.15039
ENSMUSG00000026490.18	Cdc42bpa	-0.0177138	0.706627	0.999647	8258.88	8641.51	8150.08	8475.86	8553.12	8346.81
ENSMUSG00000102194.1	Gm38169	-2.3791	0.420637	0.999647	0	0	0	2.31961	0	1.18855
ENSMUSG00000103636.1	Gm38331	-1.00543	0.718502	0.999647	0	0.950034	0	0	2.33851	0.396184
ENSMUSG00000026489.13	Coq8a	0.0157702	0.899885	0.999647	332.495	335.362	401.304	363.019	332.069	359.339
ENSMUSG00000104520.1	Gm37336	0.542199	0.760061	0.999647	1.44563	0	3.99971	1.15981	2.33851	0.396184
ENSMUSG00000010609.15	Psen2	0.0304413	0.740527	0.999647	865.932	745.777	862.604	815.343	841.865	765.824
ENSMUSG00000102923.1	Gm31728	0.214462	0.813671	0.999647	7.22815	4.75017	5.33295	3.47942	8.1848	3.56566
ENSMUSG00000055676.4	Gm5069	0.264453	0.214816	0.999647	108.422	118.754	102.659	92.7844	86.525	95.0842
ENSMUSG00000038855.10	Itpkb	-0.0424995	0.638995	0.999647	1329.98	1393.7	1083.92	1253.75	1286.18	1379.51
ENSMUSG00000104388.1	Gm37033	-1.50311	0.546797	0.999647	0	0	1.33324	3.47942	0	0.396184
ENSMUSG00000053963.7	Stum	0.0058274	0.946176	0.999647	3041.6	2932.76	3691.73	3220.78	3538.17	2878.28
ENSMUSG00000104210.1	Gm37984	3.07934	0.106118	0.999647	8.67378	1.90007	0	0	0	0.792368
ENSMUSG00000026496.11	Parp1	0.00847105	0.878354	0.999647	3006.91	2963.16	3011.78	2954.02	2907.94	3054.98
ENSMUSG00000098926.1	Mir6904	-2.06512	0.525583	0.999647	0	0	0	1.15981	0	1.58474
ENSMUSG00000058729.13	Lin9	-0.118301	0.60769	0.999647	80.9553	84.5531	91.9933	86.9854	85.3558	104.196
ENSMUSG00000026497.7	Mixl1	1.5514	0.703796	0.999647	0	0	1.33324	0	0	0
ENSMUSG00000104202.1	Gm8101	1.5514	0.703796	0.999647	0	0.950034	0	0	0	0
ENSMUSG00000026499.5	Acbd3	-0.00679991	0.918516	0.999647	2255.18	2490.04	2565.15	2361.36	2421.53	2555.78
ENSMUSG00000103649.1	Gm37768	-1.13073	0.667728	0.999647	1.44563	0	0	0	1.16926	1.58474
ENSMUSG00000103156.1	Gm38293	-1.17542	0.437424	0.999647	0	1.90007	2.66647	4.63922	0	5.54658
ENSMUSG00000060743.12	H3f3a	0.0782349	0.672702	0.999647	153.237	152.956	126.657	147.295	133.295	131.533
ENSMUSG00000073485.3	H3f3aos	-0.437031	0.59052	0.999647	8.67378	4.75017	3.99971	8.11864	8.1848	7.13132
ENSMUSG00000038806.7	Sde2	0.0830927	0.453465	0.999647	440.917	462.667	442.635	458.123	417.425	402.127
ENSMUSG00000026520.8	Pycr2	-0.15051	0.290142	0.999647	231.301	228.958	238.649	251.678	242.036	276.933
ENSMUSG00000038793.8	Lefty1	-2.5448	0.368881	0.999647	0	0	0	2.31961	0	1.58474
ENSMUSG00000026519.16	Tmem63a	0.00677805	0.972949	0.999647	157.574	150.105	127.991	118.3	135.634	173.529
ENSMUSG00000085563.2	2210411M09Rik	1.5514	0.703796	0.999647	0	0.950034	0	0	0	0
ENSMUSG00000038776.13	Ephx1	0.0315234	0.753155	0.999647	1351.66	1249.3	1414.56	1151.69	1209.01	1543.93
ENSMUSG00000038768.8	9130409I23Rik	1.03064	0.748705	0.999647	0	1.90007	0	0	1.16926	0
ENSMUSG00000104390.1	Gm17967	1.5514	0.703796	0.999647	0	0.950034	0	0	0	0
ENSMUSG00000026516.8	Nvl	-0.0147916	0.868282	0.999647	1270.71	1129.59	1007.93	1187.64	1180.95	1080.79
ENSMUSG00000103178.1	Fgfr3-ps	-1.18863	0.768758	0.999647	0	0	0	1.15981	0	0.396184
ENSMUSG00000062169.13	Cnih4	-0.0194495	0.841387	0.999647	653.425	791.379	682.617	752.714	701.554	711.547
ENSMUSG00000038733.14	Wdr26	0.0391551	0.539799	0.999647	3056.06	3289.97	2890.46	3139.59	2958.22	2908.78
ENSMUSG00000054135.2	A430110L20Rik	3.46909	0.0168875	0.999647	13.0107	1.90007	5.33295	1.15981	1.16926	0
ENSMUSG00000081214.3	Rpl35a-ps2	0.808469	0.80936	0.999647	0	1.90007	0	0	0	0.792368
ENSMUSG00000103260.1	Gm8146	1.71837	0.558308	0.999647	1.44563	0	1.33324	0	0	0.396184
ENSMUSG00000026514.14	Cnih3	0.11208	0.732074	0.999647	72.2815	48.4518	43.9968	55.6707	63.1399	36.0528
ENSMUSG00000050625.4	Ccdc121	-0.447756	0.33021	0.999647	30.3582	16.1506	15.9988	35.954	29.2314	20.6016
ENSMUSG00000047369.17	Dnah14	-0.0903115	0.879799	0.999647	13.0107	15.2006	11.9991	20.8765	16.3696	7.5275
ENSMUSG00000064970.1	Gm23690	3.08175	0.288275	0.999647	2.89126	0.950034	0	0	0	0
ENSMUSG00000004880.11	Lbr	-0.0699263	0.531885	0.999647	455.373	433.216	434.635	512.634	440.81	439.368
ENSMUSG00000056699.7	Gm5533	-1.54546	0.679263	0.999647	0	0	0	1.15981	0	0.792368
ENSMUSG00000022995.16	Enah	0.0130743	0.819063	0.999647	15923.6	15706.9	17785.4	16361.4	17081.7	15537.2
ENSMUSG00000103722.1	2700078F05Rik	0.00585006	0.991727	0.999647	31.8038	11.4004	11.9991	23.1961	22.2159	10.3008
ENSMUSG00000103317.1	Gm38359	0.0173601	0.991595	0.999647	1.44563	0	5.33295	4.63922	2.33851	0
ENSMUSG00000102950.1	Gm37018	0.0154277	0.989236	0.999647	5.78252	1.90007	2.66647	2.31961	3.50777	3.96184
ENSMUSG00000102760.1	Gm37258	-0.787275	0.627051	0.999647	1.44563	0	2.66647	3.47942	2.33851	1.18855
ENSMUSG00000026511.7	Srp9	-0.0218658	0.774764	0.999647	1037.96	1143.84	1127.92	1133.13	1130.67	1104.56
ENSMUSG00000038633.5	Degs1	-0.0154294	0.7618	0.999647	4641.92	4910.73	4883.65	4803.91	4845.4	4941.61
ENSMUSG00000100147.2	1700047M11Rik	-0.596221	0.883122	0.999647	0	0	0	0	1.16926	0
ENSMUSG00000047539.9	Fbxo28	0.00169658	0.978573	0.999647	2000.75	2031.17	2126.51	2038.94	1984.23	2117.6
ENSMUSG00000097260.1	Gm5706	-0.0630574	0.953197	0.999647	1.44563	5.70021	3.99971	3.47942	3.50777	4.75421
[truncated: 53,559 more rows]

## Sheet: 5_DESeq2 Glial cells
	Gene	log2FoldChange	pvalue	padj	Naive 1	Naive 2	Naive 3	AAI 1	AAI 2	AAI 3
[truncated: 55,401 more rows]
