# Supplementary material for: Cytokines reprogram airway sensory neurons in asthma
Source: bioRxiv. 2024 Sep 18:2023.01.26.525731. Preprint. [Version 2] doi: 10.1101/2023.01.26.525731 (PMC11429693; doi:10.1101/2023.01.26.525731)
Supplement: Supplement 12 [file media-12.xlsx]

## Sheet: Feuil1
	Note	BDNF, IL-1b, and TNF-a sequencings were made on the same day and compared to the same vehicle condition. IL-13 sequencing and corresponding vehicle were made on a different day.
	Sheet_1 DESeq2 BDNF	Results of the DESeq2 analysis comparing bulk sequencing of cultured JNC nociceptors between vehicle and BDNF exposed conditions. The table displays pvalue, adjusted pvalue, log2foldchange (BDNF/Vehicle), and DESeq2 normalized expression for every single gene.
	Sheet_2 DESeq2 IL-1b	Results of the DESeq2 analysis comparing bulk sequencing of cultured JNC nociceptors between vehicle and TNF-a exposed conditions. The table displays pvalue, adjusted pvalue, log2foldchange (IL-1b/Vehicle), and DESeq2 normalized expression for every single gene.
	Sheet_3 DESeq2 TNF-a	Results of the DESeq2 analysis comparing bulk sequencing of cultured JNC nociceptors between vehicle and TNF-a exposed conditions. The table displays pvalue, adjusted pvalue, log2foldchange (TNF-a/Vehicle), and DESeq2 normalized expression for every single gene.
	Sheet_4 DESeq2 IL-13	Results of the DESeq2 analysis comparing bulk sequencing of cultured JNC nociceptors between vehicle and IL-13 exposed conditions. The table displays pvalue, adjusted pvalue, log2foldchange (IL-13/Vehicle), and DESeq2 normalized expression for every single gene.
	Sheet_5 DESeq2 Nerve injury	Data from Cobos et al. reanalyzed. Results of the DESeq2 analysis comparing bulk sequencing of whole lumbar DRG between naive and spared nerve injury (SNI) mice. The table displays pvalue, adjusted pvalue, log2foldchange (SNI/Naive), and DESeq2 normalized expression for every single gene.
	Sheet_6 DEGs_up	Displays upregulated differentially expressed genes (adjusted pvalue < 0.2) identified in each condition.

## Sheet: 1_BDNF
	Gene	log2FoldChange	pvalue	padj	Vehicle 1	Vehicle 2	Vehicle 3	BDNF 1	BDNF 2	BDNF 3	BDNF 4
ENSMUSG00000037428.14	Vgf	1.20662	8.37041e-36	9.18736e-32	3024.08	3596.59	3508.66	7896.63	6776.19	8278.01	8228.09
ENSMUSG00000067586.4	S1pr3	1.05028	1.09304e-30	5.99859e-27	1659.95	1685.18	1859.26	3504.26	3872.67	3433.75	3569.23
ENSMUSG00000019647.16	Sema6a	-1.29976	1.69044e-25	6.18477e-22	2026.1	2110.64	2541.85	837.368	1028.58	827.69	925.66
ENSMUSG00000024427.7	Spry4	2.44094	4.21196e-25	1.15576e-21	94.8863	80.9649	72.8977	477.046	448.929	522.985	346.564
ENSMUSG00000037239.8	Spred3	1.3242	2.5225e-17	5.53739e-14	356.103	437.369	551.519	1091.12	1198.9	1172.28	1042.67
ENSMUSG00000027800.14	Tm4sf1	1.12724	1.6934e-16	3.09779e-13	429.779	470.708	504.393	1130.45	1019.33	1021.59	929.387
ENSMUSG00000026628.13	Atf3	-0.639923	1.44884e-13	2.27178e-10	7311.83	8506.07	8073.97	4970.92	5068.94	4825.42	5575.58
ENSMUSG00000019864.14	Rtn4ip1	0.976187	1.85895e-13	2.55047e-10	500.107	520.715	543.419	970.585	1057.62	941.816	1132.85
ENSMUSG00000019851.8	Perp	0.925716	3.63743e-13	4.43605e-10	819.371	973.166	758.431	1401.96	1666.32	1687.51	1703.75
ENSMUSG00000022887.9	Masp1	-1.04544	5.67817e-13	6.23236e-10	1148.68	1115.25	1388	545.558	616.617	521.877	673.004
ENSMUSG00000083307.1	AA414768	1.90857	6.99956e-13	6.98429e-10	79.258	93.6652	103.088	288.004	470.055	285.869	342.837
ENSMUSG00000036390.8	Gadd45a	-1.03245	1.22603e-12	1.12141e-09	1367.48	1369.26	1465.32	640.713	777.704	782.261	544.068
ENSMUSG00000054263.12	Lifr	-0.853362	1.87949e-12	1.58687e-09	4522.17	5689.77	6112.36	2758.24	3652.17	2877.52	2768.04
ENSMUSG00000027533.10	Fabp5	0.671703	2.31522e-12	1.81513e-09	1979.22	2287.65	2346.72	3357.08	3370.93	3806.04	3520.79
ENSMUSG00000029378.5	Areg	1.78047	6.49106e-12	4.74972e-09	637.413	357.992	334.298	1456.51	1369.23	1598.87	1652.33
ENSMUSG00000009291.13	Pttg1ip	0.597822	8.37132e-12	5.74272e-09	2688.07	2729.79	3098.52	4127.21	4177.68	4495.23	4389.06
ENSMUSG00000022829.14	Stxbp5l	-1.61456	1.16737e-11	7.53708e-09	359.452	327.828	350.498	126.874	105.63	105.262	114.031
ENSMUSG00000024803.9	Ankrd1	-2.33358	3.88147e-11	2.36683e-08	407.453	179.393	592.018	98.9616	67.3394	77.5613	68.5674
ENSMUSG00000074934.3	Grem1	2.65282	4.1221e-11	2.38127e-08	113.864	107.159	75.1067	419.953	500.424	500.824	1055.34
ENSMUSG00000037487.7	Ubr5	-0.552102	6.88826e-11	3.78028e-08	5378.38	4550.7	4884.88	3335.51	3396.02	3352.86	3382.16
ENSMUSG00000026072.12	Il1r1	1.34048	7.27384e-11	3.8018e-08	190.889	165.105	215.011	444.059	422.521	474.232	584.314
ENSMUSG00000041193.15	Pla2g5	1.17647	1.03763e-10	5.17685e-08	497.874	324.653	488.194	1110.15	810.713	881.983	1140.31
ENSMUSG00000051379.12	Flrt3	-0.897318	1.34944e-10	6.43977e-08	3024.08	3520.38	3266.41	1471.74	2297.46	1463.69	1793.19
ENSMUSG00000048388.3	Fam171b	-0.678916	2.29918e-10	1.00943e-07	4396.03	4805.5	4565.31	2760.78	2371.4	3222.12	3104.91
ENSMUSG00000024640.9	Psat1	0.740666	2.2359e-10	1.00943e-07	1166.54	1226.38	1508.76	1969.08	2257.85	2319.08	2154.66
ENSMUSG00000029762.6	Akr1b8	1.06567	2.53973e-10	1.07216e-07	370.615	323.859	393.206	701.613	937.469	694.728	704.307
ENSMUSG00000048721.2	Fndc9	0.765304	3.59608e-10	1.46187e-07	1348.5	1663.75	1688.43	2178.42	2887.67	2801.07	2792.63
ENSMUSG00000039328.11	Rnf122	-1.68861	1.21577e-09	4.76582e-07	280.194	358.786	516.175	139.561	113.553	132.962	93.9076
ENSMUSG00000031310.16	Zmym3	-0.794668	1.63049e-09	6.17112e-07	1425.53	1773.29	1600.07	1058.13	825.237	833.23	972.614
ENSMUSG00000090061.9	Nwd2	1.92645	2.12646e-09	7.78001e-07	56.9318	41.2762	72.1614	239.792	240.309	173.959	210.919
ENSMUSG00000015243.4	Abca1	-0.756467	2.45766e-09	8.70169e-07	3256.28	3275.11	4441.6	2222.83	2236.72	1809.39	2392.41
ENSMUSG00000041268.17	Dmxl2	-0.647317	3.37522e-09	1.1577e-06	3768.66	3556.1	4160.32	2651.66	2009.62	2616.03	2497.49
ENSMUSG00000036667.14	Tcaf1	-0.540499	4.5214e-09	1.50384e-06	4402.73	4229.22	4267.83	2942.21	2774.12	3345.11	2764.31
ENSMUSG00000006445.3	Epha2	1.69948	5.1325e-09	1.65689e-06	72.5601	76.996	83.2065	319.722	260.115	249.304	182.598
ENSMUSG00000032625.14	Thsd7a	-1.08313	9.16416e-09	2.87388e-06	1144.22	931.89	1312.16	666.088	389.512	456.504	617.852
ENSMUSG00000027919.5	Lce1g	1.67057	9.48194e-09	2.89012e-06	188.656	138.117	153.159	628.026	252.192	439.883	710.269
ENSMUSG00000039910.10	Cited2	1.09133	9.74257e-09	2.89012e-06	275.729	219.875	296.009	663.55	489.861	520.769	573.88
ENSMUSG00000027457.15	Snph	-0.721029	1.06679e-08	3.00233e-06	1241.34	1395.45	1273.13	876.698	707.723	747.913	829.517
ENSMUSG00000022462.7	Slc38a2	-0.485206	1.04493e-08	3.00233e-06	3124.55	3230.66	3019.73	2159.39	2259.17	2207.17	2301.48
ENSMUSG00000026821.16	Ralgds	-0.661156	1.10276e-08	3.02597e-06	2076.34	1966.97	2367.33	1183.73	1377.16	1503.58	1340.79
ENSMUSG00000041773.8	Enc1	0.669409	1.282e-08	3.43201e-06	1759.3	1751.06	1737.76	2840.71	2981.42	3110.21	2204.59
ENSMUSG00000032601.13	Prkar2a	0.505899	1.6399e-08	4.24603e-06	2858.87	3358.45	2893.08	4280.72	4396.86	4493.02	4086.47
ENSMUSG00000048978.14	Nrsn1	0.462746	1.66344e-08	4.24603e-06	5917.56	6162.06	5656.57	7946.11	8742.23	8401	7508.13
ENSMUSG00000042650.3	Alkbh5	-0.628946	1.97324e-08	4.92233e-06	1801.72	1808.22	1690.64	1008.65	1264.92	1139.04	1156.7
ENSMUSG00000066406.16	Akap13	-0.585678	2.10826e-08	5.14229e-06	2918.03	2843.3	3520.44	2179.69	2164.1	1942.36	1966.84
ENSMUSG00000003814.8	Calr	0.440229	2.32107e-08	5.53828e-06	3731.82	3586.27	3438.71	4784.41	5043.85	4661.43	4964.43
ENSMUSG00000026657.17	Frmd4a	0.617868	2.43373e-08	5.68353e-06	2100.9	1977.29	2234.06	3409.1	2718.66	3100.24	3681.03
ENSMUSG00000029802.13	Abcg2	1.16068	2.54468e-08	5.70758e-06	221.029	334.972	351.971	572.201	838.441	743.481	562.7
ENSMUSG00000029992.14	Gfpt1	-0.601172	2.65203e-08	5.70758e-06	1926.75	2247.97	2301.8	1488.23	1356.03	1336.27	1512.96
ENSMUSG00000025492.6	Ifitm3	0.864211	2.63794e-08	5.70758e-06	476.664	371.486	407.933	705.419	784.305	713.564	837.715
ENSMUSG00000038059.7	Smim3	0.599931	2.60861e-08	5.70758e-06	1071.66	1212.09	1062.54	1651.9	1754.78	1587.79	1768.59
ENSMUSG00000075012.4	Fjx1	2.49609	3.04261e-08	6.42224e-06	44.6524	41.2762	13.2541	117.993	266.717	144.042	210.919
ENSMUSG00000031266.7	Gla	-0.726912	3.27742e-08	6.78735e-06	1591.86	1421.65	1386.53	752.362	950.673	1008.3	832.498
ENSMUSG00000041324.14	Inhba	0.997583	3.80635e-08	7.73677e-06	461.036	529.447	535.319	719.375	1312.46	1093.61	941.312
ENSMUSG00000091345.9	Col6a5	0.656956	4.28665e-08	8.5546e-06	2295.13	2807.58	3496.14	4836.43	4210.69	4573.9	4470.3
ENSMUSG00000021140.9	Pcnx	-0.683473	5.77106e-08	1.13113e-05	1784.98	1907.44	2348.93	1365.16	1097.24	1223.25	1330.36
ENSMUSG00000020919.11	Stat5b	-0.675654	6.04917e-08	1.16152e-05	1726.93	1870.92	1906.39	979.466	1048.38	1269.79	1291.6
ENSMUSG00000059708.12	Akap17b	-0.88189	6.13776e-08	1.16152e-05	826.069	823.937	1158.26	510.033	458.172	546.253	517.982
ENSMUSG00000062901.3	Klhl24	-0.792802	7.37988e-08	1.37291e-05	1405.43	1532.78	1404.94	649.594	837.121	818.826	1030.75
ENSMUSG00000028328.13	Tmod1	-0.500972	1.0694e-07	1.94167e-05	2997.29	3036.18	3147.85	2357.32	1960.76	2099.7	2231.42
ENSMUSG00000003549.9	Ercc1	1.09323	1.0791e-07	1.94167e-05	409.686	280.202	220.902	719.375	627.18	650.407	585.059
ENSMUSG00000027351.14	Spred1	0.809607	1.23917e-07	2.19373e-05	515.735	434.194	495.557	907.148	695.84	849.85	919.698
ENSMUSG00000003541.6	Ier3	0.816994	1.43877e-07	2.50666e-05	435.361	592.949	522.065	786.618	888.615	946.248	1022.55
ENSMUSG00000029580.14	Actb	0.383509	1.50706e-07	2.58461e-05	10111.5	9856.28	9973.73	12593.5	13283	12564.9	13631.5
ENSMUSG00000030102.11	Itpr1	-1.11898	1.74063e-07	2.93925e-05	462.152	599.299	653.134	215.686	345.939	241.548	251.911
ENSMUSG00000053214.7	Gm9899	1.15898	1.87359e-07	3.08628e-05	289.124	204	182.612	430.102	594.171	419.939	559.719
ENSMUSG00000034295.10	Fhod3	0.556057	1.88394e-07	3.08628e-05	1258.08	1281.94	1494.03	2023.64	2039.99	1826.01	2024.23
ENSMUSG00000033400.14	Agl	-0.593995	2.04389e-07	3.29908e-05	2181.27	1941.57	2018.31	1547.86	1263.6	1401.64	1214.09
ENSMUSG00000014164.15	Klhl3	1.56831	2.83765e-07	4.51391e-05	65.8623	84.9337	67.7433	260.091	212.581	232.684	161.73
ENSMUSG00000045991.19	Onecut2	-0.982205	2.89762e-07	4.54347e-05	960.026	954.115	1563.25	550.633	746.014	497.5	556.738
ENSMUSG00000029291.11	Rufy3	-0.40563	3.23258e-07	4.9973e-05	7369.88	6842.33	6679.34	5383.26	4938.22	5196.61	5501.05
ENSMUSG00000021756.12	Il6st	-0.451097	3.3678e-07	5.13403e-05	6038.12	6425.59	6163.17	4535.74	4099.78	4449.8	5073.24
ENSMUSG00000002718.14	Cse1l	-0.6299	3.5674e-07	5.3638e-05	1363.01	1183.52	1320.99	794.23	779.024	824.366	928.641
ENSMUSG00000031451.6	Gas6	-0.536165	3.66298e-07	5.43309e-05	2145.55	1983.64	1873.25	1330.91	1337.54	1516.88	1331.1
ENSMUSG00000026728.9	Vim	0.399541	4.57265e-07	6.69192e-05	8385.72	7524.97	8456.13	11299.4	10808.6	10288	10461
ENSMUSG00000033060.16	Lmo7	-1.2262	4.84771e-07	7.00111e-05	419.732	342.91	667.124	208.073	203.338	203.875	200.485
ENSMUSG00000029377.5	Ereg	2.8055	5.49279e-07	7.82972e-05	27.9077	23.8132	17.6722	234.717	27.728	212.74	168.437
ENSMUSG00000019947.10	Arid5b	-0.589009	6.4095e-07	9.01931e-05	1762.65	1980.46	2111.09	1395.61	1197.58	1163.42	1431.72
ENSMUSG00000078671.11	Chd2	-0.657518	6.57532e-07	9.13553e-05	1168.78	992.217	1055.91	667.357	683.957	618.274	745.298
ENSMUSG00000025178.9	Pi4k2a	-0.563249	7.03327e-07	9.64965e-05	2068.52	2410.69	2468.95	1658.24	1342.83	1590.01	1677.67
ENSMUSG00000042485.7	Mustn1	-0.794822	8.80724e-07	0.000119344	778.068	1096.2	818.074	469.433	499.103	540.713	558.974
ENSMUSG00000035640.18	Cbarp	0.633718	9.49505e-07	0.000127095	738.997	665.976	757.694	1127.91	1072.15	1012.73	1256.57
ENSMUSG00000026880.11	Stom	0.471707	1.03253e-06	0.000136542	2987.25	3114.77	3176.57	3711.06	4180.32	4694.68	4566.44
ENSMUSG00000002603.15	Tgfb1	1.09912	1.26185e-06	0.000164882	169.679	144.467	139.168	310.841	294.445	375.618	310.789
ENSMUSG00000013089.15	Etv5	1.09726	1.34755e-06	0.000174008	323.73	419.906	405.724	493.539	710.364	959.544	1113.48
ENSMUSG00000037426.18	Depdc5	-0.847125	1.40386e-06	0.000179172	800.394	592.949	935.152	421.221	450.249	417.723	436.745
ENSMUSG00000039886.8	Tmem120a	0.862311	1.45309e-06	0.000183323	262.333	334.179	288.645	517.645	526.831	613.842	491.151
ENSMUSG00000019960.8	Dusp6	1.10581	1.50017e-06	0.000187112	216.564	165.899	165.677	346.366	376.308	505.257	341.347
ENSMUSG00000074746.3	Pdzd8	-0.465055	1.52778e-06	0.000188414	3726.24	3779.95	4414.36	2890.19	2599.83	3041.51	2981.94
ENSMUSG00000030407.2	Qpctl	1.2855	1.69967e-06	0.000207284	261.217	311.159	129.596	394.578	718.286	583.926	581.333
ENSMUSG00000017801.15	Mlx	1.05561	2.12237e-06	0.00025599	194.238	227.019	151.686	397.115	470.055	366.754	354.762
ENSMUSG00000024843.15	Chka	-0.568898	2.14941e-06	0.000256434	2288.44	2148.74	2406.36	1688.69	1249.08	1703.02	1509.23
ENSMUSG00000024143.15	Rhoq	-0.550352	2.24866e-06	0.00026539	2258.29	2559.12	2130.97	1480.62	1789.11	1391.67	1665
ENSMUSG00000073139.9	Tmem185a	0.849914	2.28636e-06	0.000266969	512.386	465.151	393.942	792.962	607.375	920.764	965.906
ENSMUSG00000022377.16	Asap1	-0.441584	2.50933e-06	0.00028992	3197.11	3329.88	3693.48	2319.25	2669.81	2591.66	2457.99
ENSMUSG00000036333.11	Kidins220	-0.440275	2.63359e-06	0.000301107	4176.12	4252.24	5105.78	3149.01	3390.73	3356.19	3406.01
ENSMUSG00000056947.5	Mab21l1	0.622484	2.75895e-06	0.000312188	901.978	931.89	804.82	1347.4	1196.26	1612.17	1258.81
ENSMUSG00000034525.7	Ice1	-0.503727	2.79733e-06	0.000313302	1955.77	2016.18	2130.97	1289.04	1359.99	1532.39	1553.2
ENSMUSG00000006638.15	Abhd1	2.5897	3.11479e-06	0.000345333	27.9077	26.1945	7.3634	65.9744	200.698	98.6137	123.719
ENSMUSG00000015647.9	Lama5	-1.00429	3.46659e-06	0.00037638	424.198	412.762	484.512	170.011	266.717	208.308	233.278
ENSMUSG00000033316.14	Galnt9	-0.69942	3.4977e-06	0.00037638	722.252	723.921	840.901	430.102	459.492	519.661	468.793
ENSMUSG00000019951.10	Uhrf1bp1l	-0.561301	3.47589e-06	0.00037638	2678.03	2794.08	2853.32	2054.09	1449.78	2042.08	1973.55
ENSMUSG00000005968.14	Tuft1	2.61827	3.59389e-06	0.000382976	25.6751	3.96887	31.6626	102.768	170.329	98.6137	128.937
ENSMUSG00000035173.14	Ccdc186	-0.702794	3.82896e-06	0.000404103	1168.78	1090.64	847.528	581.082	603.413	631.571	722.939
ENSMUSG00000039473.8	Ubn1	-0.584987	4.4365e-06	0.000463762	1403.2	1511.34	1935.84	1093.65	1066.87	1071.45	1082.92
ENSMUSG00000025130.11	P4hb	0.398193	4.69336e-06	0.000485984	2578.68	2473.4	2277.5	3227.67	3093.65	3219.9	3328.5
ENSMUSG00000068699.12	Flnc	-1.23107	4.95049e-06	0.000507819	483.362	488.964	413.087	268.973	155.805	118.558	242.222
ENSMUSG00000026131.20	Dst	-0.479846	5.39936e-06	0.000543701	23233.8	22563	25760.1	17695.1	14302.4	16907.3	19501.5
ENSMUSG00000042816.4	Gpr151	-0.973813	5.36117e-06	0.000543701	620.668	588.98	699.523	288.004	219.183	374.51	409.914
ENSMUSG00000030077.11	Chl1	-0.532663	5.6525e-06	0.000562131	4980.97	4934.09	5926.8	3467.46	3274.54	3329.6	4521.72
ENSMUSG00000020427.11	Igfbp3	0.788215	5.73603e-06	0.000562131	776.952	923.158	977.124	1341.06	1337.54	1288.63	2193.41
ENSMUSG00000021392.8	Nol8	-0.65793	5.70732e-06	0.000562131	1114.08	1153.35	1470.47	851.324	660.19	799.989	846.659
ENSMUSG00000002265.17	Peg3	-0.525876	6.3309e-06	0.000614938	8089.9	7401.14	8791.17	6728.12	4452.32	5592.17	5712.71
ENSMUSG00000022016.17	Akap11	-0.454985	6.43667e-06	0.000619728	3077.67	3479.11	3390.11	2475.31	2115.25	2409.94	2670.4
ENSMUSG00000056050.13	Mia3	-0.461999	7.05954e-06	0.000673787	3716.2	3507.68	4535.12	2688.46	2760.91	2951.76	2980.45
ENSMUSG00000045658.16	Pid1	1.42489	7.46687e-06	0.00070652	79.258	80.9649	103.088	266.435	295.765	140.718	242.222
ENSMUSG00000004113.18	Cacna1b	-0.476556	8.00415e-06	0.000750885	1971.4	2109.06	1841.59	1386.73	1316.42	1565.63	1404.14
ENSMUSG00000112058.1	Gm47593	-1.02203	8.48587e-06	0.00078933	488.944	333.385	363.752	216.954	211.261	169.527	181.107
ENSMUSG00000073530.11	Pappa2	-1.11805	9.1027e-06	0.00083959	665.321	701.696	578.027	493.539	232.387	232.684	238.495
ENSMUSG00000025348.9	Itga7	-0.606712	9.82501e-06	0.000898661	2536.26	2843.3	2650.83	1712.8	2177.31	1317.43	1826.73
ENSMUSG00000048482.14	Bdnf	0.815842	1.06255e-05	0.000963849	464.385	479.439	514.702	1082.23	583.608	865.363	892.122
ENSMUSG00000032495.8	Lrrc2	-1.23834	1.14504e-05	0.00103016	405.22	451.657	634.725	182.698	124.116	214.956	317.497
ENSMUSG00000019979.12	Apaf1	-0.570532	1.17571e-05	0.00104916	1467.95	1356.56	1647.93	980.735	1072.15	1116.88	851.13
ENSMUSG00000037172.14	Dennd11	-0.882853	1.21184e-05	0.00107268	617.319	517.54	806.293	350.172	335.376	428.803	291.412
ENSMUSG00000022385.11	Gtse1	0.853097	1.29969e-05	0.00114123	406.337	433.4	416.769	688.925	969.159	520.769	848.149
ENSMUSG00000032253.13	Phip	-0.754409	1.31788e-05	0.00114802	1164.31	828.699	1458.69	690.194	731.49	602.762	704.307
ENSMUSG00000026558.13	Uck2	-0.704787	1.36077e-05	0.00117605	989.051	981.897	907.908	659.744	627.18	638.219	435.254
ENSMUSG00000028300.14	C9orf72	-0.473853	1.4002e-05	0.0011963	1623.11	1458.16	1465.32	1016.26	1105.16	1136.83	1103.04
ENSMUSG00000038664.16	Herc1	-0.481638	1.406e-05	0.0011963	2790.77	3402.91	3217.07	2288.8	1940.96	2210.5	2542.21
ENSMUSG00000021822.3	Plau	0.893396	1.42497e-05	0.00120311	173.028	201.618	187.03	332.41	376.308	350.134	334.639
ENSMUSG00000050022.16	Amz1	-0.96292	1.43999e-05	0.00120651	586.063	673.12	456.531	293.079	202.018	316.893	357.743
ENSMUSG00000055430.4	Nap1l5	0.386062	1.51183e-05	0.00125711	3448.28	3069.52	3169.21	4629.63	4209.37	3973.35	4064.86
ENSMUSG00000026585.13	Kifap3	-0.407651	1.57019e-05	0.00129582	6057.1	5240.49	5775.12	4061.23	3863.43	4709.08	4517.25
ENSMUSG00000034308.13	Sdr42e1	-0.989742	1.6322e-05	0.00133694	452.105	423.875	496.293	210.611	161.086	253.736	292.157
ENSMUSG00000002980.14	Bcam	-0.361093	1.70656e-05	0.0013875	10517.9	11225.5	10967.8	7980.37	7864.18	8859.72	9245.42
ENSMUSG00000034958.11	Atcay	0.467148	1.74477e-05	0.00140744	1195.57	1218.44	1229.69	1684.89	1886.82	1587.79	1562.89
ENSMUSG00000018293.4	Pfn1	0.577216	1.75674e-05	0.00140744	1417.71	1731.22	1248.1	1840.94	2560.22	2224.9	2122.61
ENSMUSG00000041439.15	Mfsd6	-0.499815	1.77631e-05	0.00141281	2184.62	1802.66	1832.01	1466.66	1216.07	1335.16	1462.27
ENSMUSG00000007041.9	Clic1	0.335949	1.79812e-05	0.00141987	3548.75	3410.84	3504.98	4392.37	4465.52	4173.91	4575.39
ENSMUSG00000022995.16	Enah	-0.419644	1.82842e-05	0.00142331	4543.38	4170.48	4417.31	3461.12	2767.52	3503.56	3351.61
ENSMUSG00000041608.8	Entpd3	-0.527449	1.81692e-05	0.00142331	1723.58	1553.41	1601.54	1007.38	1007.45	1214.39	1275.21
ENSMUSG00000043909.16	Trp53bp1	-0.634233	2.05156e-05	0.00158577	1131.94	1381.96	1519.07	885.58	701.122	1017.16	861.565
ENSMUSG00000021215.15	Net1	-1.07519	2.15712e-05	0.0016557	420.849	267.502	501.448	175.086	184.853	173.959	217.627
ENSMUSG00000025757.13	Hspa4l	-0.372392	2.1874e-05	0.00166728	3331.07	3483.08	3530.75	2772.19	2528.53	2837.64	2521.34
ENSMUSG00000002222.14	Rmnd5a	-0.546898	2.26195e-05	0.00171222	1867.59	2145.57	1568.4	1152.01	1264.92	1444.86	1231.23
ENSMUSG00000029648.13	Flt1	-0.6581	2.35401e-05	0.0017697	1312.78	1656.6	1956.46	809.455	1037.82	1142.37	1171.61
ENSMUSG00000020687.13	Cdc27	-0.428397	2.55296e-05	0.00190621	2184.62	2259.87	2393.84	1537.71	1634.63	1756.21	1842.38
ENSMUSG00000027692.16	Tnik	-0.82134	2.58805e-05	0.00191773	690.996	627.875	931.47	517.645	322.173	437.667	421.093
ENSMUSG00000035439.13	Haus8	0.73694	2.60333e-05	0.00191773	321.497	356.404	335.771	610.263	451.57	586.142	603.692
ENSMUSG00000061755.10	Bod1l	-0.549248	2.68752e-05	0.00196655	1866.47	1694.71	2276.03	1328.37	1142.13	1517.99	1329.61
ENSMUSG00000085795.8	Zfp703	0.914822	2.75286e-05	0.00200102	271.263	180.98	222.375	343.828	495.142	418.831	433.764
ENSMUSG00000032498.9	Mlh1	1.42503	2.91706e-05	0.00210642	75.9091	91.2839	41.9714	192.848	188.814	192.795	172.909
ENSMUSG00000026715.12	Serpinc1	-1.51866	3.01676e-05	0.00216159	196.471	161.93	291.591	77.3931	48.854	68.6972	105.832
ENSMUSG00000032826.19	Ank2	-0.517735	3.03284e-05	0.00216159	18173.5	15998.5	20750.1	13854.6	10291	11801.5	15194.4
ENSMUSG00000020315.18	Sptbn1	-0.359868	3.09733e-05	0.00219331	15354.8	15470.6	17601.5	13117.5	12468.3	11535.6	13194.8
ENSMUSG00000030744.13	Rps3	0.339685	3.12755e-05	0.00220051	2673.56	2665.49	2621.37	3459.85	3434.31	3349.54	3192.11
ENSMUSG00000040850.17	Psme4	-0.444269	3.19645e-05	0.00223466	2974.97	2525.79	2826.81	2066.78	1779.87	2044.29	2260.49
ENSMUSG00000032666.16	1700025G04Rik	-0.718916	3.28091e-05	0.00227919	714.438	691.376	751.067	411.071	541.356	447.64	351.781
ENSMUSG00000040537.17	Adam22	-0.544922	3.32725e-05	0.00229685	1160.96	1462.13	1257.67	929.985	796.189	978.38	844.423
ENSMUSG00000026127.13	Imp4	0.691038	3.63247e-05	0.00249187	306.985	359.579	343.871	532.87	491.181	561.765	589.531
ENSMUSG00000051111.16	Sv2c	-0.463534	3.76996e-05	0.00257013	9702.97	8963.29	8672.62	6824.55	5297.36	6408.78	7891.96
ENSMUSG00000037111.9	Setd7	-0.475296	3.8536e-05	0.00261093	2814.22	3404.49	3493.93	2065.51	2597.19	2105.24	2548.92
ENSMUSG00000003119.14	Cdk12	-0.566519	4.17472e-05	0.00281115	1348.5	1239.87	1522.75	912.223	800.15	876.443	1106.77
ENSMUSG00000018932.9	Map2k3	0.834646	4.38413e-05	0.00293115	392.941	410.381	253.301	777.737	620.578	560.657	552.266
ENSMUSG00000001131.11	Timp1	1.02156	4.40633e-05	0.00293115	190.889	230.988	438.122	676.238	570.404	613.842	476.246
ENSMUSG00000034765.6	Dusp5	1.11483	4.69764e-05	0.0031061	123.91	94.459	97.1969	187.773	235.028	252.628	232.533
ENSMUSG00000042622.14	Maff	0.963412	4.92974e-05	0.00324005	190.889	265.914	181.14	436.446	385.551	525.201	314.516
ENSMUSG00000027797.15	Dclk1	0.390407	5.00653e-05	0.0032578	2348.72	2590.08	2582.35	3102.07	3067.24	3687.49	3289.75
ENSMUSG00000060012.9	Kif13b	-0.778116	5.01611e-05	0.0032578	486.711	682.645	571.4	289.272	406.677	335.73	324.205
ENSMUSG00000040560.10	Wdr7	-0.475001	5.14629e-05	0.00332268	1927.87	1703.44	1753.96	1395.61	1086.67	1358.43	1320.67
ENSMUSG00000021972.14	Hmbox1	-0.440136	5.20065e-05	0.00333815	4080.11	3485.46	4214.81	2981.54	2552.29	2712.43	3322.54
ENSMUSG00000030465.19	Psd3	-0.528769	5.29176e-05	0.00337688	1741.44	1680.42	1669.28	1389.27	959.916	1090.29	1262.54
ENSMUSG00000039756.12	Dnttip2	-0.606623	5.68274e-05	0.00360542	1041.52	1075.56	1440.28	855.13	686.597	849.85	726.666
ENSMUSG00000045095.16	Magi1	-0.69664	5.76817e-05	0.00363859	968.957	724.715	812.183	395.846	518.909	599.438	543.322
ENSMUSG00000027665.13	Pik3ca	-0.628684	6.26269e-05	0.00392796	1290.45	1404.18	1552.94	852.592	1168.54	699.16	945.783
ENSMUSG00000022350.7	Washc5	-0.551377	6.42721e-05	0.00400824	1030.35	1046.19	1270.92	710.494	685.277	834.338	813.866
ENSMUSG00000035198.9	Tubg1	1.02461	6.70107e-05	0.00415542	114.98	141.292	209.121	276.585	314.25	333.514	342.092
ENSMUSG00000038708.10	Golga4	-0.395029	6.8745e-05	0.00423902	3034.13	3067.93	3365.81	2576.81	2086.2	2455.37	2480.35
ENSMUSG00000011256.16	Adam19	0.375151	7.19764e-05	0.00441348	2205.83	2473.4	2458.64	2984.07	3413.18	3020.46	2936.47
ENSMUSG00000030966.13	Trim21	0.995345	7.54374e-05	0.0046	229.96	177.011	136.959	268.973	434.405	376.726	360.724
ENSMUSG00000036036.15	Zfp57	0.7856	7.64296e-05	0.00463476	199.819	234.163	231.947	350.172	390.832	425.479	366.687
ENSMUSG00000037270.18	4932438A13Rik	-0.493774	7.99628e-05	0.00472044	4794.55	4446.72	5990.86	4251.54	3072.52	3221.01	3877.79
ENSMUSG00000047412.16	Zbtb44	-0.649463	7.9354e-05	0.00472044	741.23	879.501	1012.47	587.426	484.579	507.473	657.353
ENSMUSG00000006736.9	Tspan31	0.516213	7.96087e-05	0.00472044	1005.8	1134.3	964.606	1245.9	1415.45	1541.25	1711.95
ENSMUSG00000021675.4	F2rl2	0.513305	8.01424e-05	0.00472044	709.973	760.435	684.06	1056.86	1143.45	982.813	921.934
ENSMUSG00000031431.13	Tsc22d3	0.686369	7.84637e-05	0.00472044	368.382	327.035	276.128	511.302	541.356	517.445	510.529
ENSMUSG00000031353.13	Rbbp7	0.374895	8.04229e-05	0.00472044	1732.51	1815.36	1704.63	2088.34	2408.37	2301.35	2283.59
ENSMUSG00000025580.15	Eif4a3	0.572185	8.16526e-05	0.00476712	564.853	612.793	616.317	914.761	1043.1	773.397	831.007
ENSMUSG00000049421.13	Zfp260	0.560242	8.29067e-05	0.00481473	590.528	685.026	575.082	940.135	1029.9	855.39	818.337
ENSMUSG00000028757.4	Ddost	0.554702	8.39829e-05	0.00485156	571.551	620.731	717.195	865.28	1060.26	897.495	922.679
ENSMUSG00000030660.9	Pik3c2a	-0.515744	8.5627e-05	0.00492064	1064.96	1065.24	1066.96	867.817	691.879	685.864	737.1
ENSMUSG00000036398.13	Ppp1r11	0.53295	8.685e-05	0.00496493	887.466	1062.07	787.884	1157.09	1406.2	1429.34	1288.62
ENSMUSG00000026473.16	Glul	-0.508991	8.7751e-05	0.00499044	3110.04	4084.76	4427.61	2305.3	3002.54	2499.69	3083.3
ENSMUSG00000028228.5	Cpne3	-0.524296	8.90447e-05	0.00503791	1152.03	1332.75	1331.3	866.549	755.257	888.631	1023.29
ENSMUSG00000033902.12	Mapkbp1	-0.610197	9.03554e-05	0.00508585	1348.5	1297.03	1125.86	1016.26	623.219	815.502	836.97
ENSMUSG00000039239.14	Tgfb2	-0.988541	9.14627e-05	0.00512191	315.916	315.922	366.697	157.324	192.775	202.767	120.738
ENSMUSG00000041000.8	Trim62	0.948084	9.25676e-05	0.00513308	146.237	246.863	188.503	337.485	474.016	331.298	358.488
ENSMUSG00000050555.9	Hyls1	1.36544	9.30652e-05	0.00513308	50.2339	78.5835	59.6436	158.592	199.377	124.098	167.692
ENSMUSG00000001435.15	Col18a1	0.488791	9.29226e-05	0.00513308	1233.52	1246.22	1421.14	1877.73	1802.32	1513.55	2103.98
ENSMUSG00000051977.16	Prdm9	-0.994693	9.48753e-05	0.00520676	432.012	332.591	540.474	257.554	157.125	273.681	185.579
ENSMUSG00000056342.16	Usp34	-0.511271	9.8291e-05	0.00529719	2411.23	2365.44	2738.45	1870.12	1352.07	1730.73	2071.18
ENSMUSG00000047821.16	Trim16	0.711489	9.84536e-05	0.00529719	294.706	424.669	433.704	579.814	569.084	711.348	661.825
ENSMUSG00000033004.16	Mycbp2	-0.422682	9.77648e-05	0.00529719	4354.72	4041.89	4895.93	3331.71	2797.88	3307.44	3777.92
ENSMUSG00000054034.10	Tceal5	1.17258	9.71811e-05	0.00529719	93.77	103.191	73.634	192.848	245.591	161.771	212.41
ENSMUSG00000025817.12	Nudt5	0.861221	9.91949e-05	0.00531104	363.917	278.614	240.047	493.539	644.345	384.482	609.654
ENSMUSG00000050069.3	Grem2	0.876676	0.000102509	0.00543545	267.914	359.579	222.375	416.146	681.316	530.741	454.632
ENSMUSG00000057156.10	Homez	0.670677	0.000102415	0.00543545	396.29	366.723	491.139	586.157	716.966	603.87	754.987
ENSMUSG00000054855.13	Rnd1	0.9534	0.000108114	0.00570508	146.237	203.206	225.32	263.898	439.686	382.266	401.716
ENSMUSG00000022607.18	Ptk2	0.5769	0.000109811	0.00576694	690.996	727.096	983.751	1229.41	1321.7	1032.67	1200.68
ENSMUSG00000057738.14	Sptan1	-0.354603	0.000112576	0.00588396	17866.5	16597.8	17537.4	13826.7	11637.8	14602.6	14151.7
ENSMUSG00000009772.15	Nuak2	1.1236	0.00011567	0.00598864	97.119	187.33	240.047	328.603	514.948	377.834	310.789
ENSMUSG00000034007.10	Scaper	-0.76739	0.000115472	0.00598864	781.417	698.52	852.682	375.547	353.862	634.895	460.594
ENSMUSG00000057230.14	Aak1	-0.514499	0.000117371	0.00604818	3003.99	2997.29	3508.66	2439.78	1612.18	2374.48	2446.07
ENSMUSG00000028278.14	Rragd	-0.513648	0.000121586	0.00620936	1280.41	1397.83	1646.46	853.861	1053.66	1014.95	1115.71
ENSMUSG00000045136.6	Tubb2b	-0.451668	0.00012163	0.00620936	3005.11	3020.31	3062.44	2443.59	1727.06	2245.95	2437.87
ENSMUSG00000028960.20	Ube4b	-0.442248	0.00012643	0.00642453	2532.91	2912.35	2717.1	1626.52	2059.79	2091.94	2227.7
ENSMUSG00000039318.12	Rab3gap2	-0.371732	0.000128692	0.00650931	3452.75	3511.65	3485.1	2783.61	2347.63	2993.87	2641.34
ENSMUSG00000048234.13	Rnf149	0.592133	0.000130161	0.00655344	928.77	788.217	902.753	1319.49	1701.97	1173.39	1075.47
ENSMUSG00000033487.14	Fndc3a	-0.476529	0.00013455	0.00674349	1740.33	1762.97	2290.75	1517.41	1418.09	1254.28	1367.62
ENSMUSG00000039989.7	Cbx4	0.962552	0.000135359	0.0067532	138.422	110.334	140.641	243.598	220.503	273.681	272.034
ENSMUSG00000020023.18	Tmcc3	0.493478	0.000136652	0.00678682	1978.1	1977.29	2510.18	3042.44	2397.81	3193.31	3500.67
ENSMUSG00000001998.15	Ap4e1	-0.681912	0.000140294	0.00690526	536.945	448.482	520.593	304.497	323.493	283.653	338.365
ENSMUSG00000060780.2	Lrrtm1	0.760882	0.000140048	0.00690526	415.267	469.12	579.5	726.987	1154.01	631.571	801.196
ENSMUSG00000042507.15	Elmsan1	-0.761433	0.00014184	0.00695018	707.74	869.975	1421.14	614.07	653.588	531.849	563.445
ENSMUSG00000063077.15	Kif1b	-0.361433	0.000143052	0.00697515	19359	17357.4	19552	14577.8	12752.2	14787.6	16270.6
ENSMUSG00000022812.14	Gsk3b	-0.350337	0.000143621	0.00697515	6482.41	6435.12	7680.03	5572.3	5302.64	4928.47	5739.54
ENSMUSG00000071531.3	Gprin2	-0.827975	0.00014433	0.00697869	550.341	622.318	556.673	227.104	400.075	270.357	399.48
ENSMUSG00000061039.5	Olfr920	-0.926878	0.000146797	0.00706687	277.961	291.315	414.56	175.086	154.484	171.743	188.56
ENSMUSG00000023026.16	Dip2b	-0.614106	0.000158442	0.00759412	875.187	770.754	913.798	550.633	698.481	497.5	487.425
ENSMUSG00000040407.18	Akap9	-0.459361	0.000160075	0.00763907	2146.66	1952.68	2083.11	1516.14	1246.44	1458.15	1765.61
ENSMUSG00000053641.9	Dennd4a	-0.539844	0.00016325	0.00775686	1432.23	1131.13	1566.93	819.605	891.256	1019.38	1053.11
ENSMUSG00000031709.15	Tbc1d9	-0.360386	0.000165409	0.0078176	3750.8	3625.96	3300.28	2808.99	2502.12	2725.73	3042.31
ENSMUSG00000053414.8	Hunk	1.64457	0.000165953	0.0078176	68.0949	54.7704	23.5629	190.311	112.232	110.802	192.287
ENSMUSG00000030560.17	Ctsc	0.904762	0.000167184	0.00784193	177.493	149.229	211.33	267.704	417.24	334.622	324.95
ENSMUSG00000062949.13	Atp11c	-0.602232	0.000168574	0.00787347	712.206	704.871	826.91	537.945	463.453	417.723	550.775
ENSMUSG00000024150.12	Mcfd2	0.443494	0.000174632	0.00812188	1574	1436.73	1158.26	1861.24	1966.05	1921.3	1804.37
ENSMUSG00000000605.9	Clcn4	-0.404969	0.000177865	0.00823731	1867.59	1839.17	1902.7	1313.14	1378.48	1612.17	1345.26
ENSMUSG00000050379.15	Septin6	0.47301	0.000180405	0.00831985	726.718	832.668	714.986	1083.5	1114.4	1052.62	963.671
ENSMUSG00000024750.11	Zfand5	-0.408792	0.000186103	0.00851112	2009.36	2300.35	1925.53	1607.49	1390.36	1633.22	1628.48
ENSMUSG00000024975.13	Pdcd4	-0.696356	0.000185481	0.00851112	444.291	517.54	572.873	342.559	291.804	347.918	283.213
ENSMUSG00000032560.14	Dnajc13	-0.409521	0.000191589	0.00872564	3203.81	2878.22	3120.61	2236.79	1970.01	2337.92	2682.33
ENSMUSG00000027130.15	Slc12a6	-0.624213	0.000193261	0.00874523	674.251	662.801	886.554	556.976	470.055	444.315	455.377
ENSMUSG00000056900.13	Usp13	-0.555509	0.000193613	0.00874523	1037.05	1100.17	1278.29	653.4	693.199	909.683	839.951
ENSMUSG00000019590.16	Cyb561	0.727713	0.000195586	0.00879818	472.199	581.836	307.79	700.344	841.082	741.264	722.939
ENSMUSG00000039844.20	Rapgef1	-0.581367	0.000196927	0.00882233	1307.2	1140.65	1535.27	1008.65	1023.29	696.944	825.045
ENSMUSG00000057715.13	A830018L16Rik	-1.32041	0.000198616	0.00886181	295.822	211.937	179.667	131.949	97.7081	52.0769	85.7093
ENSMUSG00000026981.15	Il1rn	1.82833	0.000201395	0.00887754	13.3957	33.3385	59.6436	125.605	91.1062	154.015	137.88
ENSMUSG00000008730.17	Hipk1	-0.373465	0.000201039	0.00887754	2038.38	2081.27	2335.67	1552.94	1720.45	1639.87	1731.33
ENSMUSG00000035397.8	Klf16	0.844786	0.000200107	0.00887754	296.938	177.805	223.111	364.128	497.783	429.911	375.63
ENSMUSG00000048911.15	Rnf24	-0.673689	0.000205643	0.00899256	841.698	681.851	960.924	555.708	425.162	453.18	638.721
ENSMUSG00000022533.14	Atp13a3	-0.359062	0.000205024	0.00899256	3054.22	3523.56	3642.68	2793.76	2750.35	2425.45	2662.2
ENSMUSG00000031530.6	Dusp4	1.34714	0.000207733	0.00904792	61.397	65.8832	61.1162	219.492	180.892	127.422	113.285
ENSMUSG00000038034.15	Igsf8	-0.62693	0.000212128	0.00920285	901.978	947.765	1059.59	513.839	587.569	578.386	826.536
ENSMUSG00000021706.14	Zfyve16	-0.649771	0.00023137	0.0099981	673.135	570.723	574.345	381.89	324.813	375.618	457.613
ENSMUSG00000049907.8	Rasl11b	1.26551	0.000234322	0.0100859	114.98	116.685	65.5343	301.96	312.93	147.366	190.051
ENSMUSG00000053931.11	Cnn3	0.308083	0.000238088	0.010208	2633.37	2709.94	2766.43	3180.73	3431.67	3259.79	3514.08
ENSMUSG00000008489.18	Elavl2	-0.408302	0.000246724	0.0105371	2049.54	1960.62	2372.49	1512.34	1476.18	1658.7	1761.14
ENSMUSG00000002996.17	Hbp1	-0.563243	0.000259202	0.0110272	1380.88	1139.86	1041.19	848.786	619.258	848.742	890.631
ENSMUSG00000027254.13	Map1a	-0.366106	0.000261226	0.0110704	14152.6	14342.7	14179.7	11885.5	8945.57	11838.1	11473.1
ENSMUSG00000028351.5	Brinp1	0.872603	0.000268291	0.011326	142.888	203.206	150.213	282.929	318.211	343.486	269.798
ENSMUSG00000027562.12	Car2	0.775561	0.000273827	0.0114061	409.686	397.68	709.096	1032.75	839.761	960.652	636.485
ENSMUSG00000005481.18	Ddx39	0.830481	0.000272571	0.0114061	253.402	196.856	292.327	591.232	396.114	387.807	387.555
ENSMUSG00000032038.7	St3gal4	0.661862	0.000274013	0.0114061	310.334	305.603	337.244	479.583	599.452	429.911	503.822
ENSMUSG00000017119.19	Nbr1	-0.350912	0.000274346	0.0114061	3787.64	4491.96	4256.78	3095.72	3640.29	3318.52	3060.94
ENSMUSG00000033628.15	Pik3c3	-0.50832	0.00027576	0.0114217	1015.84	908.87	1016.89	707.956	574.365	757.885	713.996
ENSMUSG00000022570.7	Tsta3	1.03877	0.000277682	0.011458	179.726	177.011	118.551	449.134	208.62	294.733	346.564
ENSMUSG00000040212.12	Emp3	0.746596	0.000282079	0.0115959	413.035	615.968	487.457	1020.07	542.676	860.931	969.633
ENSMUSG00000028583.14	Pdpn	0.902401	0.000284548	0.0116537	267.914	163.517	231.947	309.572	347.26	472.016	517.982
ENSMUSG00000042428.6	Mgat3	0.556677	0.000287594	0.0117347	467.734	431.019	555.937	738.406	681.316	668.135	765.421
ENSMUSG00000022054.11	Nefm	0.351707	0.000292323	0.0118835	11186.5	9502.26	9676.25	13429.6	14025.1	13074.6	11136.2
ENSMUSG00000061603.8	Akap6	-0.436773	0.000295237	0.0119577	5112.7	5281.77	5100.63	4072.65	2815.05	4129.59	4239.26
ENSMUSG00000034731.11	Dgkh	-0.433001	0.000299689	0.0120933	1560.6	1786.78	1510.23	1239.56	1227.95	1036	1293.09
ENSMUSG00000000804.14	Usp32	-0.368993	0.000309757	0.0124538	3133.48	3083.81	3350.35	2776	2531.17	2442.07	2138.26
ENSMUSG00000050002.14	Idnk	0.958256	0.000317	0.0126985	128.376	172.249	183.349	412.34	244.27	349.026	252.656
ENSMUSG00000032011.5	Thy1	-0.470814	0.000318179	0.0126994	3374.6	3837.89	4029.25	3336.78	2066.39	2664.78	2748.66
ENSMUSG00000026525.9	Opn3	0.837965	0.00033347	0.0132136	222.146	185.743	173.776	289.272	392.153	414.399	289.176
ENSMUSG00000024937.15	Ehbp1l1	0.643296	0.000332803	0.0132136	351.638	355.61	452.849	489.733	673.394	603.87	650.645
ENSMUSG00000022952.17	Runx1	0.631431	0.000335898	0.0132619	284.659	358.786	304.845	504.958	472.696	459.828	522.454
ENSMUSG00000020936.8	Nmt1	-0.297487	0.000338835	0.01333	4628.22	5088.09	5122.72	3790.99	4212.01	4169.47	3932.19
ENSMUSG00000021027.17	Ralgapa1	-0.317939	0.000341102	0.0133712	3063.15	3051.26	3425.46	2430.9	2524.57	2617.14	2630.9
ENSMUSG00000024855.10	Pacs1	-0.554965	0.000351992	0.013749	693.228	602.474	647.979	436.446	488.54	405.535	433.764
ENSMUSG00000004105.8	Angptl2	0.50189	0.000357356	0.0138598	1131.94	1109.69	1292.28	1285.23	1975.29	1619.92	1792.44
ENSMUSG00000070733.13	Fryl	-0.50055	0.000357318	0.0138598	1271.48	1490.71	1565.46	1185	812.033	1058.16	1024.78
ENSMUSG00000038560.7	Sp6	1.2728	0.000359167	0.013881	171.912	56.3579	101.615	340.022	170.329	273.681	272.779
ENSMUSG00000022762.18	Ncam2	-0.553571	0.000366396	0.0141108	1571.76	1050.16	1424.08	888.117	790.907	1090.29	902.556
ENSMUSG00000041548.4	Hspb8	0.312437	0.000371819	0.0142695	6377.48	5988.23	5389.27	6825.81	7923.6	7165.56	7474.6
ENSMUSG00000039747.11	Orai2	0.664689	0.000373647	0.0142897	328.195	417.525	477.149	549.364	761.859	568.414	709.524
ENSMUSG00000028691.12	Prdx1	0.300013	0.000375716	0.0143189	3646.98	3241.77	3193.51	4166.54	4255.58	4145.1	3978.4
ENSMUSG00000040151.9	Hs2st1	-0.621115	0.000379684	0.0144201	752.393	1067.62	1295.22	657.207	636.423	783.369	627.541
ENSMUSG00000062296.8	Trank1	-0.638543	0.000391192	0.014806	715.555	789.011	695.105	568.395	341.978	464.26	507.548
ENSMUSG00000030847.8	Bag3	0.311428	0.000398566	0.0150332	2548.54	2931.4	2938.73	3489.03	3584.83	3498.01	3368.75
ENSMUSG00000001473.7	Tubb6	0.514142	0.000409125	0.0153786	795.929	835.049	1178.14	1276.35	1275.49	1337.38	1463.77
ENSMUSG00000021493.15	Pdlim7	0.501399	0.00041117	0.0154027	701.043	688.201	567.718	841.174	1041.78	875.335	932.368
ENSMUSG00000059248.13	Septin9	0.440549	0.000430073	0.016056	1012.49	878.707	798.193	1193.88	1152.69	1198.88	1310.98
ENSMUSG00000037405.8	Icam1	1.53274	0.000437295	0.0162703	36.8382	126.21	67.007	204.267	159.766	132.962	392.027
ENSMUSG00000033499.14	Larp4b	-0.413175	0.00044132	0.0163646	1271.48	1389.1	1320.99	1074.62	888.615	1050.4	974.105
ENSMUSG00000040661.6	Rad54l2	-0.520662	0.000443414	0.0163869	1580.69	1538.33	1818.02	971.854	1254.36	940.708	1417.56
ENSMUSG00000036087.18	Slain2	-0.665314	0.00044678	0.0164559	869.605	739.797	882.136	558.245	344.619	630.463	558.228
ENSMUSG00000030451.16	Herc2	-0.347766	0.000450916	0.0165527	5604.99	5187.31	4904.03	4652.46	3635	3854.8	4297.39
ENSMUSG00000033793.12	Atp6v1h	-0.281491	0.000458408	0.0167716	6635.35	6830.42	6588.77	5336.32	5206.26	6028.73	5426.52
ENSMUSG00000097828.2	6430562O15Rik	-1.44366	0.000466221	0.0170008	139.539	106.366	127.387	54.5558	39.6114	48.7528	40.2461
ENSMUSG00000036745.15	Ttll7	-0.376066	0.000469571	0.0170099	10306.9	9388.75	8322.85	7625.12	5900.78	7934.52	7317.34
ENSMUSG00000046997.5	Spsb4	1.21202	0.000468363	0.0170099	94.8863	118.272	50.8075	178.892	269.357	186.147	180.362
ENSMUSG00000073664.11	Nbeal1	-0.600565	0.00047956	0.0172579	714.438	650.894	795.984	579.814	394.793	495.284	432.273
ENSMUSG00000043885.14	Slc36a4	-0.759965	0.000478812	0.0172579	848.395	664.388	918.953	512.57	277.28	548.469	572.389
ENSMUSG00000020823.16	Sec14l1	0.488371	0.000482068	0.0172914	712.206	646.131	616.317	836.099	1056.3	845.418	952.491
ENSMUSG00000017144.8	Rnd3	0.519333	0.000488444	0.0174631	1057.15	842.193	754.749	1051.78	1348.11	1222.14	1439.17
ENSMUSG00000046186.8	Cd109	-0.401439	0.000493897	0.0176007	1797.26	1646.29	2089.73	1280.16	1379.8	1470.34	1454.08
ENSMUSG00000051747.15	Ttn	-1.03822	0.000497123	0.0176583	298.055	259.564	613.371	196.655	205.979	145.15	213.155
ENSMUSG00000034574.10	Daam1	-0.546329	0.00050515	0.0178856	756.858	949.353	942.516	728.256	595.491	532.957	566.427
ENSMUSG00000072720.9	Myo18b	1.28282	0.000515759	0.0182025	61.397	46.0388	100.142	123.068	194.096	189.471	168.437
ENSMUSG00000045767.9	B230219D22Rik	-0.385856	0.000518197	0.0182299	2379.97	2840.12	3069.07	1985.58	1967.37	2165.07	2339.49
ENSMUSG00000061589.14	Dot1l	-0.546642	0.000529518	0.0185687	760.207	735.828	829.856	628.026	518.909	440.991	536.615
ENSMUSG00000062604.11	Srpk2	-0.441816	0.000534268	0.0186755	1388.69	1164.47	1166.36	978.198	876.732	973.948	822.064
ENSMUSG00000041570.14	Camsap2	-0.29952	0.000538656	0.0187692	3538.7	3685.49	4047.66	2954.89	2997.26	3045.94	3212.98
ENSMUSG00000029397.15	Rchy1	-0.59934	0.000545682	0.0189538	653.041	639.781	743.704	516.377	397.434	371.186	506.057
ENSMUSG00000079084.10	Ccdc82	-0.543817	0.000548016	0.0189748	1089.52	885.057	730.45	607.726	587.569	665.919	608.909
ENSMUSG00000038587.10	Akap12	-0.363986	0.000552603	0.0190137	21514.6	21179.5	26623.9	17215.5	16429.5	17861.3	20304.2
ENSMUSG00000061911.15	Myt1l	-0.433638	0.000551736	0.0190137	1054.91	988.248	966.078	786.618	718.286	685.864	777.346
ENSMUSG00000009073.16	Nf2	-0.437637	0.000556297	0.019081	1480.23	1623.27	1891.66	1055.59	1208.15	1338.49	1314.71
ENSMUSG00000032186.15	Tmod2	-0.383319	0.000578514	0.0197198	4154.91	3471.96	4450.44	2916.83	2729.22	3524.61	3170.5
ENSMUSG00000064363.1	mt-Nd4	0.315547	0.000578242	0.0197198	30581.3	28087.7	26687.2	34347.3	36280.1	37715.8	33285.8
ENSMUSG00000024030.7	Abcg1	0.526434	0.000581119	0.0197473	504.572	596.124	610.426	758.706	987.644	786.693	760.204
ENSMUSG00000034653.11	Ythdc2	-0.835673	0.00058726	0.0198943	578.248	383.392	750.331	252.479	423.842	277.005	326.441
ENSMUSG00000037580.10	Gch1	0.887163	0.000592866	0.0200225	135.073	260.358	224.584	322.26	396.114	326.866	486.68
ENSMUSG00000111394.1	Gm49759	1.21062	0.000595658	0.020055	147.353	82.5524	71.425	213.148	301.047	136.286	274.27
ENSMUSG00000031314.18	Taf1	-0.404438	0.000605408	0.020321	2362.11	2245.58	2472.63	1914.53	1419.41	1910.22	1884.11
ENSMUSG00000037907.16	Ankrd13b	0.509293	0.000609643	0.0203614	736.764	1025.56	685.533	1243.36	1152.69	1102.48	1150
ENSMUSG00000041096.13	Tspyl2	-0.389888	0.000610322	0.0203614	3025.2	2703.59	2820.92	1814.3	2194.47	2145.12	2536.25
ENSMUSG00000098912.7	1500004A13Rik	-0.599987	0.00061624	0.0204965	727.834	689.789	618.526	492.271	336.697	494.176	465.066
ENSMUSG00000021366.8	Hivep1	-0.484515	0.000618742	0.0205176	944.398	823.143	926.316	706.687	621.899	681.431	559.719
ENSMUSG00000029823.16	Luc7l2	-0.368116	0.000628908	0.0207919	1925.63	1753.45	2060.28	1560.55	1369.23	1421.59	1574.81
ENSMUSG00000011751.16	Sptbn4	-0.603689	0.00063751	0.0210129	711.089	686.614	954.297	579.814	406.677	555.117	522.454
ENSMUSG00000032641.18	Gpr19	-0.599528	0.000645645	0.0212174	542.527	679.47	539.001	352.709	349.901	423.263	421.839
ENSMUSG00000022789.15	Dnm1l	-0.350611	0.00065895	0.02159	5753.46	5696.12	6543.12	5153.62	3957.18	5123.48	4581.35
ENSMUSG00000021061.15	Sptb	-0.684119	0.000664173	0.0216574	478.897	460.388	472.73	262.629	237.668	366.754	302.591
ENSMUSG00000036983.7	Tfb1m	-1.28508	0.000664955	0.0216574	165.214	196.062	237.838	50.7495	92.4266	127.422	58.1333
ENSMUSG00000001847.14	Rac1	0.301859	0.000673558	0.0218401	3648.1	3616.43	3080.85	4417.75	4112.98	4291.36	4176.65
ENSMUSG00000024130.16	Abca3	-0.379854	0.000674543	0.0218401	2851.06	2725.02	2447.6	2334.48	1779.87	1937.92	2164.35
ENSMUSG00000002028.13	Kmt2a	-0.419953	0.000678961	0.0218707	3113.39	2796.46	2984.39	2545.09	2014.9	1788.34	2510.91
ENSMUSG00000052681.8	Rap1b	0.31382	0.000679474	0.0218707	2910.22	2571.03	2806.19	3343.13	3645.57	3599.95	3148.14
ENSMUSG00000022973.18	Synj1	-0.468676	0.000693262	0.0222492	3249.58	2583.73	3749.44	2389.04	1787.79	2452.05	2598.85
ENSMUSG00000029516.19	Cit	-0.72331	0.000695917	0.0222693	343.823	365.929	369.643	177.623	229.746	219.388	243.712
ENSMUSG00000027475.9	Kif3b	-0.366914	0.000701107	0.0223476	1755.96	1811.39	1914.48	1261.13	1374.52	1513.55	1515.19
ENSMUSG00000031441.15	Atp11a	-0.31747	0.000702435	0.0223476	3657.03	4233.99	3463.01	2891.46	3010.47	3127.94	3116.84
ENSMUSG00000029657.15	Hsph1	-0.314046	0.000707833	0.0224543	6662.14	6603.4	6529.13	5073.69	4855.04	6172.77	5126.16
ENSMUSG00000039354.16	Smarcal1	-0.386592	0.00071032	0.0224682	1501.44	1432.76	1311.42	1020.07	1047.06	1185.58	1073.97
ENSMUSG00000045725.5	Prr15	1.19034	0.000734187	0.0231564	104.933	88.9026	71.425	313.378	199.377	161.771	132.663
ENSMUSG00000049866.12	Arl4c	-0.450179	0.000741498	0.02332	1584.04	1781.23	1560.31	964.241	1393	1300.81	1150.74
ENSMUSG00000026062.12	Slc9a2	1.34046	0.000752452	0.0234628	56.9318	65.8832	47.8621	109.112	155.805	212.74	99.1247
ENSMUSG00000042659.15	Arrdc4	-0.625663	0.0007511	0.0234628	636.297	693.758	517.647	343.828	411.958	355.674	481.463
ENSMUSG00000036138.16	Acaa1a	0.838139	0.000751856	0.0234628	204.285	191.299	167.149	435.177	373.667	254.844	278.742
ENSMUSG00000004099.16	Dnmt1	-0.457399	0.000754601	0.0234632	1092.87	1145.41	1403.46	839.905	815.995	1006.08	875.725
ENSMUSG00000020411.2	Nipal4	1.43639	0.000757733	0.023494	52.4666	59.533	29.4536	101.499	101.669	128.53	175.89
ENSMUSG00000023075.9	Akirin1	0.380448	0.000763155	0.0235955	1461.25	1487.53	1256.2	1683.62	2034.7	1851.5	1728.35
ENSMUSG00000090100.7	Ttbk2	-0.437234	0.000778659	0.0240072	1753.72	1926.49	1837.91	1347.4	1106.48	1326.3	1646.36
ENSMUSG00000018697.14	Aatf	0.565526	0.000784706	0.0241259	536.945	531.828	377.006	681.313	785.626	732.4	651.391
ENSMUSG00000035284.10	Vps13c	-0.543266	0.000802595	0.0246069	1519.3	1616.92	2312.11	1555.47	1002.17	1204.42	1226.02
ENSMUSG00000002897.5	Il17ra	-0.980957	0.000814247	0.0248946	250.053	331.797	514.702	216.954	167.688	231.576	127.446
ENSMUSG00000029104.15	Htt	-0.366499	0.000835195	0.0254358	2560.81	2850.44	2542.58	2106.11	1777.23	1986.68	2349.18
ENSMUSG00000020954.16	Strn3	-0.47456	0.000836583	0.0254358	850.628	908.87	854.155	570.932	726.209	642.651	571.644
ENSMUSG00000031015.8	Swap70	0.870174	0.000850542	0.0257888	152.934	172.249	150.213	239.792	398.755	236.008	285.449
ENSMUSG00000032883.15	Acsl3	-0.500252	0.00085828	0.0259517	1143.1	1276.39	1485.93	989.616	805.431	1106.91	784.054
ENSMUSG00000082361.6	Btc	1.10444	0.000881949	0.0265942	238.89	134.941	147.268	370.472	639.064	257.06	226.571
ENSMUSG00000034075.10	Zdhhc5	0.410576	0.000886819	0.0265949	1136.4	1324.81	1393.89	1738.17	1439.21	1888.06	1769.34
ENSMUSG00000031628.9	Casp3	-0.418774	0.000885159	0.0265949	962.259	1000.95	944.725	666.088	716.966	783.369	732.628
ENSMUSG00000033526.16	Ppip5k1	-0.50582	0.000893705	0.0267284	887.466	944.59	1147.95	643.251	658.869	845.418	652.881
ENSMUSG00000025377.14	Tepsin	0.665321	0.000901563	0.0268901	346.056	221.463	298.954	425.027	444.968	496.392	461.34
ENSMUSG00000035941.15	Ibtk	-0.87396	0.000908402	0.0270052	439.826	505.634	306.318	298.154	258.794	201.659	155.022
ENSMUSG00000020644.9	Id2	0.84711	0.000910342	0.0270052	409.686	232.576	192.921	369.203	603.413	537.389	485.934
ENSMUSG00000116673.1	A630089N07Rik	1.19406	0.000930886	0.0274661	93.77	44.4513	112.66	157.324	213.901	229.36	164.711
ENSMUSG00000025272.16	Tro	-0.323085	0.000930037	0.0274661	2310.76	2506.74	2460.11	1925.95	2149.58	1835.99	1852.07
ENSMUSG00000024122.16	Pdpk1	-0.325236	0.000935764	0.027536	2248.25	2336.87	2540.37	1813.03	1832.69	2075.32	1863.99
ENSMUSG00000056158.14	Car10	-0.546161	0.000951386	0.0279209	613.97	634.225	647.243	456.746	359.143	417.723	494.133
ENSMUSG00000022636.13	Alcam	-0.34818	0.000954487	0.0279372	2287.32	2205.1	2210.49	1599.88	1667.64	2014.38	1735.8
ENSMUSG00000069793.12	Slfn9	-0.950927	0.000964617	0.0281586	359.452	312.747	709.832	158.592	262.756	258.168	273.524
ENSMUSG00000010067.13	Rassf1	0.515628	0.000974866	0.0283823	485.595	480.233	484.512	622.951	814.674	713.564	616.362
ENSMUSG00000026228.6	Htr2b	1.05434	0.000983359	0.0285538	109.398	75.4085	80.9974	209.342	132.038	186.147	204.957
ENSMUSG00000038241.16	Cep250	0.42295	0.000989902	0.028668	698.81	709.633	724.559	978.198	845.043	950.68	1035.96
ENSMUSG00000039994.15	Timeless	0.468092	0.00100458	0.0290165	1200.03	1074.77	1134.7	1592.27	1865.7	1649.84	1186.51
ENSMUSG00000026638.15	Irf6	0.619317	0.00100777	0.0290323	365.033	300.046	408.669	611.532	491.181	468.692	626.05
ENSMUSG00000053141.16	Ptprt	-0.569595	0.00102569	0.0294712	1821.82	1623.27	1046.34	838.636	915.023	1135.72	1138.82
ENSMUSG00000031093.14	Dock11	-0.441662	0.00102949	0.0295029	1559.48	1524.04	2056.6	1365.16	1126.28	1386.13	1172.35
ENSMUSG00000030802.14	Bckdk	0.961094	0.0010426	0.0296575	130.608	153.992	111.924	170.011	322.173	312.461	225.08
ENSMUSG00000019464.6	Ptger1	1.00602	0.00104298	0.0296575	97.119	107.159	129.596	265.166	269.357	221.604	142.352
ENSMUSG00000021843.17	Ktn1	-0.400059	0.00103952	0.0296575	4436.22	3749.78	5628.59	3780.84	3091.01	3527.93	3559.54
ENSMUSG00000074259.10	Gramd2	1.3919	0.00106903	0.0302414	63.6297	50.0077	49.3348	88.8117	220.503	168.419	92.417
ENSMUSG00000039585.15	Myo9a	-0.410035	0.00106805	0.0302414	2279.5	2297.97	3117.66	1988.11	1709.89	1911.33	2112.17
ENSMUSG00000045636.16	Mtus1	-0.436988	0.00107585	0.0303553	850.628	908.87	776.103	640.713	640.384	612.734	604.437
ENSMUSG00000017291.13	Taok1	-0.365807	0.00107859	0.0303553	3653.68	3206.05	3946.05	3147.74	2335.75	2828.77	2866.42
ENSMUSG00000030557.17	Mef2a	-0.402959	0.00108219	0.0303788	1713.54	1702.64	1830.54	1304.26	1087.99	1526.85	1368.37
ENSMUSG00000011831.16	Evi5	-0.390119	0.00108531	0.0303886	1569.53	1477.21	1834.96	1168.51	1155.33	1278.65	1360.91
ENSMUSG00000040118.15	Cacna2d1	-0.403189	0.00108976	0.0304357	1515.95	1342.27	1471.94	916.029	1146.09	1191.12	1109.75
ENSMUSG00000020189.15	Osbpl8	-0.377561	0.00109267	0.0304396	1853.07	1643.11	1875.46	1511.07	1474.86	1206.63	1323.65
ENSMUSG00000036053.17	Fmnl2	-0.65353	0.00109949	0.0305518	656.39	670.738	435.913	442.79	336.697	333.514	380.102
ENSMUSG00000032238.17	Rora	-0.823937	0.00111739	0.0309708	450.989	562.785	350.498	277.854	254.833	165.095	327.931
ENSMUSG00000074994.6	Qser1	-0.421504	0.0011246	0.0309771	1148.68	1001.74	1203.18	866.549	862.208	735.724	873.489
ENSMUSG00000020029.6	Nudt4	-0.366686	0.00112608	0.0309771	2091.96	2105.88	2189.14	1755.93	1531.64	1878.09	1443.64
ENSMUSG00000020740.13	Gga3	-0.630254	0.00112528	0.0309771	591.644	461.182	613.371	298.154	411.958	320.217	403.206
ENSMUSG00000036292.14	Gramd1c	-0.904545	0.00113276	0.0310829	318.148	277.027	580.973	219.492	192.775	255.952	171.419
ENSMUSG00000044197.8	Gpr146	0.843096	0.00114386	0.0312315	111.631	165.899	130.332	225.835	237.668	240.44	272.779
ENSMUSG00000044626.13	Liph	-1.18056	0.00114251	0.0312315	148.469	229.4	186.294	46.9433	89.7858	87.5335	106.578
ENSMUSG00000042323.17	Pbrm1	-0.43499	0.00115469	0.0314488	1824.05	1850.29	2566.15	1620.18	1330.94	1591.11	1613.57
ENSMUSG00000041346.11	Wrap53	0.805561	0.00118734	0.032258	122.794	178.599	150.95	255.016	266.717	238.224	295.883
ENSMUSG00000021745.14	Ptprg	-0.438138	0.00124499	0.0337407	1447.85	1098.58	1250.31	888.117	896.538	873.119	1070.99
ENSMUSG00000074151.13	Nlrc5	0.44013	0.00125243	0.0338587	603.924	634.225	718.668	819.605	900.499	847.634	972.614
ENSMUSG00000035247.16	Hectd1	-0.349995	0.00125704	0.0338998	3479.54	3044.91	3982.86	2907.95	2980.1	2572.82	2537.74
ENSMUSG00000038797.13	Zscan2	-1.34757	0.00126738	0.0340951	156.283	102.397	117.814	45.6746	42.2521	64.2651	44.7179
ENSMUSG00000022905.12	Kpna1	-0.364565	0.0012774	0.0342805	1682.28	1662.95	1781.21	1164.7	1270.21	1409.4	1459.29
ENSMUSG00000055436.18	Srsf11	-0.302224	0.00129215	0.0344237	2803.05	2999.67	3122.82	2391.57	2490.24	2579.47	2198.63
ENSMUSG00000036940.15	Kdm1a	-0.521591	0.00128623	0.0344237	1015.84	1196.22	1022.04	866.549	607.375	897.495	634.994
ENSMUSG00000019916.14	P4ha1	0.507745	0.00129087	0.0344237	615.087	514.365	551.519	844.98	631.141	815.502	888.395
ENSMUSG00000038112.15	AW551984	-0.437802	0.00130133	0.0345154	965.608	1141.45	1189.19	713.031	860.887	895.279	778.837
ENSMUSG00000021831.9	Ero1l	0.360802	0.00130187	0.0345154	1676.7	1750.27	1665.6	2222.83	1867.02	2111.88	2510.16
ENSMUSG00000038217.13	Tlcd2	0.46186	0.00130547	0.0345274	887.466	937.446	988.169	1130.45	1598.98	1093.61	1346.01
ENSMUSG00000028399.18	Ptprd	-0.862511	0.00132271	0.0348154	256.751	261.945	326.199	150.98	154.484	200.551	115.521
ENSMUSG00000041544.11	Disp3	-0.927541	0.00132085	0.0348154	193.122	214.319	215.011	124.336	110.912	116.342	86.4546
ENSMUSG00000074825.4	Itpripl1	0.609682	0.00132779	0.0348657	269.031	300.84	258.455	381.89	483.259	432.127	389.791
ENSMUSG00000015745.9	Plekho1	-0.638026	0.00133215	0.0348967	591.644	598.505	823.228	441.521	534.754	320.217	431.528
ENSMUSG00000021708.17	Rasgrf2	-0.736377	0.00134063	0.0350351	463.269	485.789	566.246	238.523	409.318	343.486	225.08
ENSMUSG00000078515.4	Ddi2	-0.36255	0.00134434	0.0350485	1663.3	1930.46	1934.37	1417.18	1587.1	1278.65	1454.82
ENSMUSG00000052516.19	Robo2	-0.44291	0.0013626	0.0354404	2171.22	2055.08	1561.78	1428.6	1183.06	1644.3	1416.07
ENSMUSG00000022801.13	Lrch3	-0.582554	0.00140561	0.0363866	1076.12	746.147	1304.8	730.794	641.704	591.682	817.592
ENSMUSG00000081137.3	BC022960	-1.47315	0.00140441	0.0363866	126.143	176.218	108.242	34.2559	87.145	36.5646	40.2461
ENSMUSG00000028108.15	Ecm1	0.747207	0.0014176	0.0365247	159.632	185.743	148.004	315.916	269.357	253.736	266.071
ENSMUSG00000037646.10	Vps13b	-0.506172	0.00141663	0.0365247	1211.2	885.057	1305.53	654.669	821.276	835.446	878.707
ENSMUSG00000049723.14	Mmp12	-2.00644	0.00142495	0.0366283	81.4906	243.688	83.9428	7.61243	47.5337	60.941	20.1231
ENSMUSG00000021268.17	Meg3	-0.268946	0.001432	0.0367234	19125.7	18242.5	21421.6	15926.5	17141.2	16220.3	15772.7
ENSMUSG00000031700.11	Gpt2	0.61583	0.00144445	0.0369563	315.916	268.295	302.636	402.19	438.366	414.399	552.266
ENSMUSG00000036323.14	Srp72	0.341489	0.0014527	0.0369948	2390.02	2567.06	1957.93	2739.21	3117.42	2844.28	2977.47
ENSMUSG00000031647.10	Mfap3l	-0.603807	0.00145206	0.0369948	697.694	704.871	782.73	484.658	324.813	522.985	580.587
ENSMUSG00000021532.11	Fastkd3	0.776821	0.00145606	0.0369948	304.753	269.883	293.8	332.41	739.413	409.967	502.331
ENSMUSG00000035392.17	Dennd1a	-0.774054	0.00146574	0.0371547	331.544	297.665	415.296	168.742	190.135	264.816	190.796
ENSMUSG00000024524.17	Gnal	-0.349218	0.00148044	0.0374409	7921.33	7517.83	7255.16	6022.7	4643.77	6490.77	6586.2
ENSMUSG00000015134.15	Aldh1a3	1.48159	0.00149124	0.037455	44.6524	48.4202	108.242	123.068	364.425	168.419	98.3794
ENSMUSG00000035890.9	Rnf126	0.518095	0.00148573	0.037455	371.731	391.33	451.377	586.157	645.666	559.549	532.888
ENSMUSG00000019952.15	Poc1b	-1.29623	0.00148937	0.037455	179.726	155.58	150.95	60.8995	30.3687	87.5335	83.4734
ENSMUSG00000025575.14	Cant1	-0.519008	0.00151402	0.0378539	682.065	975.547	1033.82	648.325	628.501	561.765	668.532
ENSMUSG00000022848.8	Slc49a4	-0.509085	0.00151232	0.0378539	1484.69	1547.06	1611.85	1403.23	761.859	1100.26	1085.15
ENSMUSG00000028902.4	Sf3a3	0.629154	0.00153037	0.0381652	404.104	676.295	387.315	638.176	753.937	787.801	847.404
ENSMUSG00000032714.6	Syde1	1.25198	0.00153342	0.0381652	110.515	114.303	66.2706	137.024	224.465	141.826	416.622
ENSMUSG00000053774.9	Ubxn7	-0.382978	0.00154002	0.0382426	1358.55	1295.44	1365.91	964.241	1109.12	1129.07	911.5
ENSMUSG00000033658.16	Ddx19b	0.439817	0.00155258	0.0384675	808.208	850.925	981.542	1144.4	1378.48	1000.54	1256.57
ENSMUSG00000041870.16	Ankrd13a	-0.328017	0.00156324	0.0386445	2074.1	2103.5	2045.55	1540.25	1867.02	1544.58	1659.78
ENSMUSG00000031374.13	Zfp92	0.921974	0.00157466	0.0388392	82.6069	147.642	164.94	218.223	297.085	258.168	230.297
ENSMUSG00000023118.15	Sympk	-0.323466	0.00159007	0.0391315	1798.38	2000.31	1816.55	1398.15	1575.21	1452.61	1556.93
ENSMUSG00000052981.6	Ube2ql1	-0.525935	0.00159511	0.0391677	866.256	903.314	868.882	482.121	790.907	599.438	573.134
ENSMUSG00000027111.16	Itga6	0.512228	0.00160012	0.0392028	488.944	519.921	590.545	785.349	810.713	598.33	848.895
ENSMUSG00000017765.17	Slc12a4	0.831776	0.00161498	0.039479	178.61	199.237	193.658	484.658	323.493	223.82	326.441
ENSMUSG00000074785.5	Plxnc1	-0.662052	0.00164635	0.0401563	630.715	909.664	563.3	413.609	477.977	551.793	332.403
ENSMUSG00000024844.15	Banf1	0.507551	0.00165729	0.0403336	357.219	449.276	379.952	573.47	549.278	555.117	573.134
ENSMUSG00000027433.5	Xrn2	-0.358029	0.0016716	0.0404245	1203.38	1405.77	1301.85	965.51	1012.73	1041.54	1049.38
ENSMUSG00000059495.14	Arhgef12	-0.335774	0.00167576	0.0404245	3370.14	3568.01	3479.21	2826.75	2718.66	2298.03	3157.83
ENSMUSG00000047669.8	Msl3l2	0.951523	0.00167281	0.0404245	136.19	139.704	94.9879	229.642	340.658	180.607	205.702
ENSMUSG00000085622.9	3110056K07Rik	1.44808	0.00167455	0.0404245	41.3035	81.7586	44.9168	192.848	245.591	96.3976	79.7469
ENSMUSG00000029207.16	Apbb2	-0.596633	0.00170162	0.0407795	632.948	762.022	943.252	622.951	582.287	406.643	455.377
ENSMUSG00000006517.5	Mvd	-0.686658	0.00170036	0.0407795	471.083	415.143	443.277	194.117	262.756	336.838	304.827
ENSMUSG00000022856.9	Tmem41a	0.746912	0.00169833	0.0407795	209.866	288.933	173.04	312.11	384.23	351.242	453.887
ENSMUSG00000020736.12	Nt5c	0.788797	0.00170999	0.0408907	180.842	174.63	192.185	441.521	265.396	259.276	296.629
ENSMUSG00000027244.14	Atg13	-0.431525	0.00171962	0.0409427	1254.73	1181.93	1520.54	1031.48	884.654	1119.1	880.197
ENSMUSG00000021301.9	Hecw1	-0.736304	0.00171779	0.0409427	492.293	596.917	731.186	392.04	213.901	454.288	395.753
ENSMUSG00000002221.11	Paxip1	-0.542129	0.00173146	0.0411354	824.953	818.38	851.209	461.821	477.977	610.518	727.411
ENSMUSG00000042148.8	Cox10	0.655386	0.00174524	0.0413732	189.773	227.019	219.429	340.022	295.765	367.862	333.894
ENSMUSG00000018604.18	Tbx3	0.340218	0.00175178	0.0414387	1121.89	1113.66	1257.67	1374.04	1515.8	1534.61	1474.2
ENSMUSG00000034115.10	Scn11a	-0.367432	0.00177174	0.0418207	2705.94	3475.14	2898.97	2282.46	2112.61	2229.33	2755.37
ENSMUSG00000062661.6	Ncs1	0.283831	0.00178029	0.0419323	1709.07	1840.76	1747.34	2084.54	2144.3	2182.8	2187.45
ENSMUSG00000038845.11	Phb	0.661407	0.00179158	0.0420178	342.707	288.14	267.292	617.876	485.9	399.995	390.536
ENSMUSG00000068220.6	Lgals1	0.380285	0.00179103	0.0420178	3940.57	3935.53	2664.82	4885.91	4279.35	4479.72	4640.23
ENSMUSG00000068856.3	Sf3b4	0.62544	0.00180359	0.0422095	407.453	384.186	274.655	485.927	664.151	576.17	465.811
ENSMUSG00000066595.9	Flvcr1	-0.462563	0.0018128	0.0422447	778.068	831.081	835.01	511.302	689.238	612.734	554.502
ENSMUSG00000059475.13	Zfp426	0.416091	0.00181071	0.0422447	685.414	716.777	694.369	828.486	882.013	1045.97	971.123
ENSMUSG00000040265.16	Dnm3	-0.374357	0.00182342	0.0423125	4442.91	3919.65	3917.33	3363.43	2425.54	3225.44	3606.5
ENSMUSG00000038056.15	Kmt2c	-0.483545	0.00182013	0.0423125	1744.79	1491.5	1957.93	1478.08	887.295	1285.3	1300.55
ENSMUSG00000031217.8	Efnb1	0.594295	0.00183069	0.0423916	253.402	304.809	275.391	378.084	392.153	429.911	476.991
ENSMUSG00000028364.15	Tnc	0.479793	0.00184507	0.0426348	1270.36	1051.75	1796.67	1710.26	1867.02	1920.2	2161.36
ENSMUSG00000035898.13	Uba6	-0.465786	0.00189589	0.0437171	1188.87	957.291	1457.22	947.748	892.577	788.909	851.876
ENSMUSG00000041153.9	Osgin2	0.537643	0.00190535	0.0437512	487.827	445.307	501.448	795.499	553.239	617.166	807.158
ENSMUSG00000058446.14	Znrf2	-0.523542	0.00190382	0.0437512	810.441	654.069	770.948	541.751	612.656	506.365	416.622
ENSMUSG00000026872.18	Zeb2	-0.319763	0.00191121	0.0437942	2741.66	2552.77	2832.7	2252.01	2115.25	1905.79	2404.33
ENSMUSG00000022629.17	Kif21a	-0.333536	0.0019189	0.0438788	22049.4	20055.5	23548.2	18094.8	14109.6	18421.9	18835.9
ENSMUSG00000020287.15	Mpg	1.46095	0.00195081	0.0445159	43.5361	113.51	25.0356	175.086	244.27	125.206	125.955
ENSMUSG00000028221.3	Pip4p2	0.442407	0.0019836	0.045079	738.997	971.578	695.842	1042.9	1047.06	1198.88	1072.48
ENSMUSG00000033355.6	Rtp4	0.690657	0.00198781	0.045079	264.565	199.237	352.707	380.622	505.705	450.964	421.839
ENSMUSG00000073563.3	Csnk1g3	0.351793	0.00198547	0.045079	1320.59	1570.88	1475.63	2018.56	1638.59	1799.42	1975.79
ENSMUSG00000042446.16	Zmym4	-0.416859	0.00202075	0.0456374	901.978	1029.52	963.133	786.618	643.025	780.045	683.438
ENSMUSG00000038622.8	Med30	0.999977	0.00201809	0.0456374	123.91	101.603	72.8977	209.342	264.076	161.771	159.494
ENSMUSG00000038028.9	Tigar	0.589005	0.0020427	0.0460384	476.664	553.26	426.341	695.269	584.928	989.461	650.645
ENSMUSG00000022105.6	Rb1	-0.439107	0.00205259	0.0461664	1784.98	1405.77	1756.91	1353.74	932.188	1273.11	1302.04
ENSMUSG00000018707.13	Dync1h1	-0.39664	0.00206024	0.0462437	23822.1	24788.7	25205.7	19236.6	13691	19172	22655.6
ENSMUSG00000078877.11	Gm14295	-1.50905	0.00207974	0.0465838	111.631	221.463	173.776	85.0055	44.8929	89.7495	19.3778
ENSMUSG00000030689.15	Ino80e	0.667778	0.00208388	0.0465838	322.614	456.42	502.92	600.113	953.314	515.229	653.626
ENSMUSG00000017639.13	Rab11fip4	-0.473267	0.0020931	0.0466949	814.906	780.279	730.45	478.315	635.103	509.689	608.163
ENSMUSG00000027429.16	Sec23b	0.35043	0.00210871	0.0467579	1339.57	1270.04	1443.23	1780.04	1534.28	1931.28	1644.87
ENSMUSG00000048216.13	Gpr85	-0.859848	0.00210816	0.0467579	308.102	481.82	337.244	290.541	129.397	220.496	188.56
ENSMUSG00000032548.14	Slco2a1	1.23956	0.00210473	0.0467579	45.7687	92.8715	100.879	128.143	231.066	115.234	281.723
ENSMUSG00000002257.8	Def6	-0.954699	0.00212209	0.0469597	193.122	201.618	287.173	161.13	116.193	93.0736	100.615
ENSMUSG00000027175.10	Tcp11l1	-0.447189	0.00212912	0.0469792	1366.36	1257.34	1578.71	1294.11	896.538	931.844	989.756
ENSMUSG00000052707.8	Tnrc6a	-0.363233	0.00213581	0.0469792	2162.29	2361.48	2964.51	1976.69	2106.01	1889.17	1799.15
ENSMUSG00000003948.17	Mmd	0.638167	0.00213406	0.0469792	589.412	480.233	325.462	683.85	553.239	784.477	863.801
ENSMUSG00000040836.15	Gpr161	-0.52505	0.00214549	0.0470038	640.762	735.034	645.034	438.984	467.414	575.062	393.517
ENSMUSG00000032382.14	Snx1	-0.436562	0.00214254	0.0470038	2484.91	2463.08	2144.96	1787.65	1246.44	1914.66	2030.94
ENSMUSG00000026439.14	Rbbp5	0.491407	0.00215238	0.0470608	501.223	680.264	666.388	823.411	882.013	747.913	1012.86
ENSMUSG00000040009.6	Gnaz	0.780067	0.00217182	0.0473914	177.493	180.98	122.232	328.603	249.552	244.872	275.76
ENSMUSG00000057667.7	Bloc1s3	0.789502	0.00218442	0.0475719	119.445	156.373	186.294	228.373	287.843	247.088	304.082
ENSMUSG00000073481.9	Mtarc2	0.608707	0.00220747	0.0479785	653.041	669.151	589.072	659.744	1408.84	922.98	895.848
ENSMUSG00000049225.14	Pdp1	0.406002	0.00225709	0.0487673	718.904	816.793	817.338	898.267	1027.26	1160.1	1072.48
ENSMUSG00000021069.17	Pygl	-0.650028	0.00225411	0.0487673	400.755	382.599	424.132	194.117	252.192	275.897	301.1
ENSMUSG00000023942.15	Slc29a1	0.693371	0.00224879	0.0487673	381.778	331.003	234.156	384.428	672.073	490.852	491.151
ENSMUSG00000026094.14	Stk17b	-0.623928	0.00227215	0.0489001	392.941	586.598	488.194	258.823	320.852	333.514	356.253
ENSMUSG00000049305.6	Ccdc71	0.799223	0.00227011	0.0489001	270.147	354.817	302.636	421.221	864.849	347.918	521.709
ENSMUSG00000002459.17	Rgs20	0.746095	0.00228153	0.049006	247.821	192.887	283.491	341.291	565.122	315.785	398.735
ENSMUSG00000005871.15	Apc	-0.352629	0.00230443	0.0494011	9369.19	10123	13016.3	9178.06	7633.11	7718.46	9416.84
ENSMUSG00000042541.10	Sem1	0.547815	0.00232904	0.0498314	644.111	579.454	373.325	729.525	765.82	804.422	805.667
ENSMUSG00000044783.16	Hjurp	0.431851	0.00235975	0.0498407	828.302	937.446	1047.08	1245.9	1099.88	1177.82	1533.82
ENSMUSG00000026655.15	Fam107b	-0.450595	0.00236126	0.0498407	836.116	1152.56	1092.73	738.406	841.082	670.351	760.949
ENSMUSG00000044313.13	Mab21l3	0.986994	0.00233422	0.0498407	117.213	84.9337	182.612	310.841	314.25	220.496	175.145
ENSMUSG00000030189.15	Ybx3	0.469413	0.00236091	0.0498407	928.77	972.372	1014.68	1352.48	1709.89	1003.86	1321.41
ENSMUSG00000030256.11	Bhlhe41	-0.571625	0.00235058	0.0498407	794.813	645.338	743.704	534.139	460.812	354.566	605.927
ENSMUSG00000043670.4	Diras1	-0.610707	0.00234547	0.0498407	803.743	984.279	877.718	681.313	610.015	686.972	355.507
ENSMUSG00000037896.17	Rcor1	-0.571614	0.00233993	0.0498407	686.531	642.163	607.481	343.828	368.386	473.124	545.558
ENSMUSG00000014592.21	Camta1	-0.339917	0.00237418	0.0500173	2505	2699.62	3179.52	2357.32	2203.71	1923.52	2350.67
ENSMUSG00000000184.12	Ccnd2	0.801918	0.0023864	0.0500578	254.519	196.062	175.985	305.766	245.591	412.183	485.934
ENSMUSG00000024423.6	Impact	-0.308014	0.00238979	0.0500578	5488.9	4812.65	4841.44	4266.77	3403.94	4355.62	4273.54
ENSMUSG00000034320.14	Slc26a2	0.668179	0.00238954	0.0500578	244.472	191.299	219.429	298.154	422.521	347.918	318.988
ENSMUSG00000026806.15	Ddx31	0.746487	0.00241192	0.0504251	229.96	242.101	197.339	266.435	508.346	320.217	401.716
ENSMUSG00000043384.15	Gprasp1	-0.263216	0.00244138	0.0509442	3699.45	3650.56	3797.31	3330.44	2822.97	3153.42	3077.34
ENSMUSG00000063810.7	Alms1	-0.636687	0.00248453	0.0517461	317.032	320.684	360.807	201.729	203.338	219.388	231.042
ENSMUSG00000026003.5	Acadl	-0.337398	0.00250671	0.0520108	3168.09	2925.05	2987.33	2519.72	1930.39	2658.14	2468.43
ENSMUSG00000032905.5	Atg12	-0.263805	0.00250541	0.0520108	2717.1	2573.41	2770.85	2307.84	2140.34	2280.3	2223.22
ENSMUSG00000034997.5	Htr2a	0.862178	0.00254682	0.0527432	108.282	174.63	209.121	370.472	294.445	209.416	322.714
ENSMUSG00000040855.15	Reps2	0.724693	0.00257107	0.0531452	1429.99	1170.82	1348.98	1953.86	1551.45	2248.17	2943.93
ENSMUSG00000046572.10	Zfp518b	0.570557	0.0025777	0.053182	359.452	349.26	304.109	452.94	467.414	453.18	626.05
ENSMUSG00000033350.7	Chst2	-0.591731	0.00258687	0.0532711	567.085	664.388	856.364	433.909	355.182	490.852	564.936
ENSMUSG00000015222.18	Map2	-0.554549	0.00261344	0.0537175	9512.08	9104.58	11286.6	7222.93	5001.6	6781.07	8137.91
ENSMUSG00000051920.7	Rspo2	0.987891	0.00262488	0.0538482	110.515	101.603	145.795	170.011	381.59	203.875	193.778
ENSMUSG00000023912.10	Slc25a27	-0.554239	0.00262961	0.0538482	464.385	681.851	649.452	414.878	365.745	458.72	393.517
ENSMUSG00000078956.3	Gm14221	0.90124	0.00264082	0.0539558	156.283	173.043	78.7884	223.298	246.911	289.193	254.147
ENSMUSG00000038648.5	Creb3l2	0.52848	0.0026447	0.0539558	357.219	465.945	466.103	733.331	528.152	593.898	628.286
ENSMUSG00000057335.11	Cep170	-0.395416	0.0026507	0.0539779	2421.28	2639.3	3731.77	2248.21	2135.05	2404.4	2130.81
ENSMUSG00000020580.10	Rock2	-0.366084	0.00265661	0.053998	2969.38	2917.91	3549.9	2852.12	2039.99	2248.17	2621.96
ENSMUSG00000019820.11	Utrn	-0.409903	0.00266637	0.0540962	1990.38	1746.3	2415.2	1717.87	1254.36	1517.99	1681.39
ENSMUSG00000027827.17	Kcnab1	-0.333125	0.00269891	0.0546555	3097.76	2999.67	2698.69	2500.68	1906.63	2418.8	2476.63
ENSMUSG00000022044.14	Stmn4	-0.357437	0.0027107	0.0547931	2739.42	2869.49	2514.6	1865.05	2562.86	1880.31	2147.2
ENSMUSG00000021488.8	Nsd1	-0.372011	0.00272639	0.0550089	2467.04	2126.52	3075.69	1859.97	2154.86	1853.72	2034.66
ENSMUSG00000022661.14	Cd200	-0.370515	0.00273735	0.0551288	1705.72	1757.41	1617.74	1462.86	1183.06	1467.02	1130.62
ENSMUSG00000005483.10	Dnajb1	0.36927	0.00276225	0.0554268	908.676	954.115	837.955	1134.25	1257	1034.89	1223.78
ENSMUSG00000024014.8	Pim1	-0.58715	0.00276045	0.0554268	545.876	535.003	533.11	389.503	454.211	289.193	303.336
ENSMUSG00000015714.11	Cers2	0.451021	0.00277017	0.0554337	1440.04	1321.63	957.979	1380.39	1984.53	1718.54	1690.34
ENSMUSG00000060212.13	Pcnx2	-0.651088	0.00277269	0.0554337	323.73	382.599	332.826	215.686	188.814	217.172	258.618
ENSMUSG00000031529.5	Tnks	-0.333048	0.00280744	0.0559246	2751.7	2565.48	3090.42	1896.76	2404.41	2169.5	2425.95
ENSMUSG00000075590.4	Nrbp2	-0.296726	0.00280357	0.0559246	1750.37	1650.25	1826.12	1379.12	1423.37	1401.64	1467.49
ENSMUSG00000034300.17	Fam53c	-0.450169	0.00281544	0.0559823	1614.18	1804.25	1612.59	913.492	1563.33	1174.5	1259.55
ENSMUSG00000075376.10	Rc3h2	-0.358544	0.00282799	0.0561302	1447.85	1498.64	1651.61	1172.31	1095.91	1127.96	1381.04
ENSMUSG00000062397.8	Zfp706	0.386364	0.0028386	0.0562392	1357.43	1560.56	1086.1	1677.27	1794.4	1886.96	1619.53
ENSMUSG00000034832.15	Tet3	-0.563949	0.00286915	0.0567419	456.571	560.404	691.424	446.596	364.425	371.186	362.215
ENSMUSG00000031539.6	Ap3m2	0.404538	0.00291472	0.0575394	893.048	861.244	709.832	1016.26	1214.75	986.137	1127.64
ENSMUSG00000033088.19	Triobp	0.471931	0.00292978	0.0577329	482.246	516.746	538.265	674.969	759.218	590.574	817.592
ENSMUSG00000021903.11	Galnt15	1.31688	0.00295311	0.0580884	27.9077	60.3268	55.9619	121.799	163.727	77.5613	119.248
ENSMUSG00000021209.12	Ppp4r4	-0.604686	0.00296424	0.058203	369.499	379.424	326.935	227.104	215.222	250.412	248.93
ENSMUSG00000023004.8	Tuba1b	0.734014	0.002992	0.0586432	350.521	311.953	159.05	491.002	471.375	463.152	392.772
ENSMUSG00000004798.14	Ulk2	-0.333868	0.0030705	0.0599676	1884.33	1556.59	1991.8	1443.82	1494.67	1413.83	1395.94
ENSMUSG00000022120.4	Rnf219	0.599633	0.00306918	0.0599676	363.917	261.151	360.07	464.358	627.18	440.991	458.358
ENSMUSG00000038718.15	Pbx3	-0.669412	0.00309124	0.0602654	528.015	448.482	600.854	409.803	297.085	394.455	224.335
ENSMUSG00000026672.11	Optn	-0.509896	0.00312067	0.0607313	968.957	1089.06	803.347	795.499	513.628	758.993	611.144
ENSMUSG00000017670.16	Elmo2	0.416751	0.00315111	0.0612153	1402.09	942.209	1298.9	1651.9	1501.27	1831.55	1495.81
ENSMUSG00000044734.16	Serpinb1a	-2.1779	0.00317534	0.061577	114.98	204	431.495	90.0804	55.4559	63.1571	13.4154
ENSMUSG00000026932.14	Nacc2	-0.371	0.00320167	0.061978	2348.72	2281.3	1917.43	2000.8	1571.25	1737.37	1443.64
ENSMUSG00000059816.5	Shisal2a	1.04546	0.00322035	0.0620114	131.725	136.529	61.1162	185.236	289.163	147.366	281.723
ENSMUSG00000066568.12	Lsm14a	-0.400058	0.00321471	0.0620114	771.37	831.081	843.846	600.113	669.432	569.522	634.249
ENSMUSG00000039908.14	Slc26a11	-0.850855	0.00321727	0.0620114	205.401	206.381	195.13	121.799	87.145	127.422	111.795
ENSMUSG00000032470.17	Mras	-0.428724	0.00322997	0.0620872	1395.39	1404.18	1315.84	976.929	1089.31	780.045	1226.02
ENSMUSG00000064341.1	mt-Nd1	0.321327	0.0032356	0.0620872	50319.9	50382.4	48997.6	63289.8	57070.8	70681.6	58353.9
ENSMUSG00000028967.10	Errfi1	0.487613	0.00329155	0.0630507	517.968	549.291	483.776	626.757	632.462	741.264	892.867
ENSMUSG00000018217.12	Pmp22	-0.311025	0.00332098	0.0635036	3938.34	4173.66	3834.12	2753.16	3769.68	3053.7	3263.66
ENSMUSG00000000134.17	Tfe3	0.444871	0.00334743	0.063898	1090.63	1206.54	943.252	1196.42	1419.41	1377.27	1879.64
ENSMUSG00000003226.7	Ranbp2	-0.271282	0.00338418	0.0643758	5194.19	5257.95	6328.84	4826.28	4366.49	4820.99	4530.67
ENSMUSG00000021585.10	Cast	-0.34591	0.00338326	0.0643758	4210.72	3749.78	4789.89	3893.76	2859.94	3586.66	3039.33
ENSMUSG00000028542.17	Slc6a9	0.980443	0.00339712	0.06451	82.6069	170.661	82.4701	163.667	268.037	211.632	241.477
ENSMUSG00000021614.16	Vcan	0.575882	0.00340459	0.0645403	868.489	446.101	709.096	979.466	1225.31	816.61	996.464
ENSMUSG00000009013.5	Dynll1	0.31404	0.00343692	0.064706	1658.84	1483.56	1348.24	1862.51	1909.27	1926.84	1741.02
ENSMUSG00000049470.13	Aff4	-0.329144	0.00342905	0.064706	4864.88	4966.64	5660.25	4392.37	3285.1	4111.86	4647.68
ENSMUSG00000068663.14	Clec16a	-0.439855	0.00343537	0.064706	737.881	665.182	773.157	479.583	550.598	599.438	509.784
ENSMUSG00000013663.7	Pten	-0.317647	0.00343437	0.064706	2061.82	2024.92	1974.86	1714.07	1511.83	1445.96	1807.35
ENSMUSG00000028528.17	Dnajc6	-0.331469	0.0034505	0.0648506	1876.52	1820.92	1525.7	1434.94	1293.97	1468.12	1334.83
ENSMUSG00000031979.17	Cog2	-0.719994	0.00347399	0.0651804	289.124	420.7	358.598	289.272	209.94	178.391	190.051
ENSMUSG00000028053.13	Ash1l	-0.391757	0.00349773	0.0652909	1769.35	1768.53	2434.34	1493.31	1313.78	1674.22	1588.23
ENSMUSG00000032009.8	Sesn3	-0.418866	0.00349219	0.0652909	718.904	708.839	675.96	535.408	484.579	568.414	509.039
ENSMUSG00000021807.6	Rtraf	0.469302	0.0034892	0.0652909	720.02	615.968	790.829	983.273	1209.47	955.112	784.054
ENSMUSG00000024502.10	Jakmip2	-0.504633	0.00350689	0.0653509	692.112	926.333	917.48	645.788	455.531	595.006	685.674
ENSMUSG00000053580.16	Tanc2	-0.345495	0.00352508	0.0655783	1879.87	1951.89	2259.09	1667.12	1371.87	1555.66	1793.93
ENSMUSG00000040734.14	Ppp1r13l	0.545737	0.00355466	0.0660168	429.779	603.268	632.516	654.669	798.83	742.373	1046.4
ENSMUSG00000052748.14	Swt1	-0.782064	0.00356568	0.0661097	305.869	322.272	305.581	178.892	112.232	195.011	234.769
ENSMUSG00000040220.10	Gas8	0.478822	0.00360367	0.0667013	450.989	484.202	463.158	515.108	735.451	664.811	682.693
ENSMUSG00000024907.7	Gal	1.14845	0.00362355	0.0669563	427.547	235.751	561.091	905.879	1266.24	586.142	861.565
ENSMUSG00000026249.10	Serpine2	0.418851	0.00363609	0.0670752	965.608	808.061	934.416	1485.69	1144.77	1018.27	1178.32
ENSMUSG00000034601.17	2700049A03Rik	-1.28039	0.00364716	0.0671665	123.91	132.56	162.731	81.1993	36.9706	78.6693	34.2837
ENSMUSG00000054280.14	Prr14l	-0.372248	0.00366129	0.0673138	1002.45	932.684	1132.49	831.024	753.937	814.394	762.44
ENSMUSG00000067851.11	Arfgef1	-0.426024	0.00370338	0.0679625	2954.87	2267.02	2641.25	2230.44	1371.87	2058.7	2136.02
ENSMUSG00000059890.16	Ube4a	-0.280231	0.00370896	0.0679625	2318.58	2282.1	2465.27	1946.25	1762.71	1973.38	2071.18
ENSMUSG00000055407.14	Map6	0.238651	0.00372317	0.0681092	3261.86	3655.33	3490.99	4190.64	4110.34	4186.09	3896.42
ENSMUSG00000000171.5	Sdhd	0.365193	0.00374847	0.068458	1123.01	1086.68	866.673	1291.58	1414.13	1232.12	1340.79
ENSMUSG00000001376.17	Vps50	-0.427468	0.00380244	0.0693281	839.465	738.209	863.727	671.163	518.909	642.651	587.295
ENSMUSG00000019726.12	Lyst	-0.638695	0.00381211	0.0693893	2494.95	2767.09	3237.69	1413.37	1721.77	1716.32	2424.45
ENSMUSG00000024661.7	Fth1	0.281456	0.00382431	0.069496	12636.6	12682.1	10693.9	14958.4	12610.9	15518.9	15262.2
ENSMUSG00000036057.11	Ptpn23	-0.37973	0.00384406	0.0695098	1803.96	2073.34	2662.61	1481.89	1770.63	1680.86	1771.57
ENSMUSG00000085925.3	Rtl1	1.04528	0.00384112	0.0695098	75.9091	50.8015	106.769	138.293	205.979	157.339	142.352
ENSMUSG00000034729.16	Mrps10	0.630574	0.00384259	0.0695098	280.194	199.237	207.648	397.115	328.774	316.893	371.158
ENSMUSG00000058600.13	Rpl30	0.371201	0.00385237	0.0695455	745.695	785.042	857.836	1018.8	1099.88	911.899	1091.12
ENSMUSG00000028161.17	Ppp3ca	-0.259195	0.0038845	0.0700104	2962.69	2673.43	2926.95	2455.01	2255.21	2483.07	2344.71
ENSMUSG00000023951.18	Vegfa	0.501335	0.00389386	0.070064	684.298	914.427	1187.72	1167.24	1123.64	1379.48	1591.21
ENSMUSG00000025907.14	Rb1cc1	-0.281475	0.00396552	0.0704296	2692.54	2564.68	3012.37	2337.02	2403.09	2089.72	2246.33
ENSMUSG00000026977.17	Marchf7	-0.430375	0.00395529	0.0704296	1329.53	1216.85	1167.1	1157.09	941.431	819.934	760.204
ENSMUSG00000028246.13	Faxc	-0.464008	0.00396469	0.0704296	1670	1618.5	1399.05	1555.47	985.003	1061.48	932.368
ENSMUSG00000028796.17	Phc2	0.469041	0.0039241	0.0704296	861.791	831.874	620.735	1026.41	1332.26	1013.84	899.575
ENSMUSG00000015653.13	Steap2	-0.774227	0.00394119	0.0704296	260.1	431.813	377.006	190.311	172.97	175.067	292.902
ENSMUSG00000029202.12	Pds5a	-0.426893	0.00396249	0.0704296	1676.7	1177.96	1812.87	1073.35	1049.7	1216.6	1284.89
ENSMUSG00000032502.8	Stac	0.36527	0.0039543	0.0704296	973.422	1243.84	1068.43	1289.04	1324.34	1452.61	1576.31
ENSMUSG00000015759.11	Cnih1	0.368754	0.00396187	0.0704296	1608.6	1461.34	1155.32	1672.2	1692.73	1995.54	1903.49
ENSMUSG00000042121.16	Ssh1	-0.47935	0.0039834	0.070633	484.478	602.474	551.519	409.803	381.59	407.751	370.413
ENSMUSG00000097333.7	Zfp87	0.87084	0.00399942	0.0708027	113.864	136.529	94.9879	220.761	256.154	222.712	144.588
ENSMUSG00000063632.6	Sox11	-1.01457	0.00401891	0.0710331	725.601	1058.89	1432.18	412.34	771.102	419.939	520.963
ENSMUSG00000063558.4	Aox1	-0.482537	0.00405657	0.0714366	1099.57	1052.54	1050.76	673.7	1051.02	696.944	639.466
ENSMUSG00000027206.13	Cops2	-0.249263	0.00405494	0.0714366	3436	3403.7	3732.51	2886.38	2883.71	3196.63	2894.74
ENSMUSG00000069114.8	Zbtb10	-0.475601	0.00406633	0.0714366	687.647	857.275	985.96	608.995	540.035	560.657	716.232
ENSMUSG00000063919.11	Srrm4	-0.607162	0.00407423	0.0714366	426.43	521.509	782.73	338.753	415.92	381.158	381.593
ENSMUSG00000054808.15	Actn4	0.266396	0.00407428	0.0714366	2839.89	2929.82	3361.39	3905.18	3471.28	3540.12	3732.45
ENSMUSG00000028780.13	Sema3c	-0.366023	0.00414574	0.0722172	2549.65	2097.94	1758.38	1533.91	1602.94	1650.95	1829.71
ENSMUSG00000043940.15	Wdfy3	-0.412996	0.0041517	0.0722172	2346.48	2010.63	2780.42	1780.04	1398.28	1766.18	2196.39
ENSMUSG00000030016.14	Zfp638	-0.350219	0.00413687	0.0722172	1764.89	1596.28	2187.67	1526.29	1416.77	1369.51	1492.83
ENSMUSG00000024856.10	Cdk2ap2	0.566175	0.0041472	0.0722172	264.565	222.257	251.092	355.247	406.677	353.458	341.347
ENSMUSG00000040663.9	Clcf1	1.15462	0.00414414	0.0722172	62.5134	124.622	44.9168	125.605	244.27	170.635	149.805
ENSMUSG00000065954.11	Tacc1	-0.367048	0.0041672	0.072326	1270.36	1273.21	1491.83	1004.84	953.314	996.109	1213.35
ENSMUSG00000020042.15	Btbd11	-0.780358	0.00417699	0.072326	284.659	314.334	292.327	224.567	132.038	126.314	207.938
ENSMUSG00000052253.6	Zfp622	0.391626	0.0041909	0.072326	780.301	727.89	887.29	1018.8	917.664	1058.16	1191.73
ENSMUSG00000055762.16	Eef1d	0.368778	0.00418499	0.072326	888.583	877.119	1007.31	1153.28	1366.59	1207.74	1053.85
ENSMUSG00000075033.4	Nxpe3	0.591792	0.00418899	0.072326	275.729	332.591	282.755	411.071	397.434	586.142	397.244
ENSMUSG00000026107.11	Nabp1	0.445964	0.00421481	0.0726244	1071.66	1288.29	1506.55	1825.72	1292.65	2114.1	1793.19
ENSMUSG00000070287.3	Slc35g2	0.357289	0.00425438	0.0731913	889.699	1068.42	974.178	1102.53	1291.33	1240.98	1373.58
ENSMUSG00000033904.16	Ccp110	-0.356027	0.00426511	0.0732611	2122.11	2104.29	2076.48	1786.38	1296.61	1884.74	1596.43
ENSMUSG00000025862.14	Stag2	-0.465813	0.00428633	0.0735106	1126.36	913.633	1441.02	907.148	685.277	876.443	890.631
ENSMUSG00000037416.13	Dmxl1	-0.461517	0.0043085	0.0737754	1387.57	1070.01	1605.96	1158.36	772.422	1058.16	945.783
ENSMUSG00000039218.17	Srrm2	-0.262783	0.00432313	0.0739108	8545.35	8014.73	9238.13	7358.68	6246.72	7305.17	7752.59
ENSMUSG00000045201.6	Lrrc3b	1.31001	0.00434111	0.0741026	50.2339	82.5524	23.5629	125.605	171.649	97.5056	122.229
ENSMUSG00000073680.2	Tmem88b	-0.779586	0.00438258	0.0746944	369.499	392.124	446.222	147.174	355.182	252.628	185.579
ENSMUSG00000027215.13	Cd82	0.764694	0.00440483	0.0749572	123.91	166.692	225.32	336.216	339.338	257.06	242.222
ENSMUSG00000055670.14	Zzef1	-0.488782	0.00441941	0.0750889	1248.03	1403.39	1672.23	1173.58	710.364	966.192	1255.08
ENSMUSG00000075270.11	Pde11a	-0.819437	0.00444043	0.0753294	214.331	317.509	270.973	133.218	208.62	155.123	112.54
ENSMUSG00000039633.7	Lonrf1	-0.445448	0.00446983	0.0757112	670.902	683.439	742.231	551.901	418.56	542.929	538.105
ENSMUSG00000019984.16	Med23	-0.61751	0.0044867	0.0758799	596.109	471.501	541.21	223.298	392.153	373.402	406.187
ENSMUSG00000024055.15	Cyp4f13	0.835255	0.00455812	0.0769691	130.608	119.86	91.3062	152.249	202.018	226.036	229.552
ENSMUSG00000023020.3	Cox14	0.86863	0.00463085	0.0780772	149.586	181.774	114.869	327.335	327.454	281.437	152.786
ENSMUSG00000040865.15	Ino80d	-0.63708	0.00465373	0.0782226	469.966	419.112	607.481	235.985	277.28	375.618	391.282
ENSMUSG00000030322.12	Mbd4	0.932541	0.00464905	0.0782226	71.4438	133.354	88.3608	228.373	198.057	142.934	179.617
ENSMUSG00000038301.15	Snx10	-0.236422	0.00467116	0.0783954	2948.17	2909.97	2918.12	2597.11	2397.81	2434.32	2502.71
ENSMUSG00000029048.3	Rer1	0.39602	0.00471572	0.0789824	1000.21	750.909	836.483	1058.13	1012.73	1277.55	1182.79
ENSMUSG00000032740.17	Ccdc88a	-0.464257	0.00472052	0.0789824	832.767	881.088	1135.44	848.786	615.297	603.87	688.655
ENSMUSG00000001520.12	Nrip2	0.706356	0.00477127	0.07971	149.586	159.548	237.838	285.466	273.319	279.221	353.271
ENSMUSG00000029191.16	Rfc1	-0.475046	0.00480042	0.0799536	964.492	907.283	1274.61	639.444	829.198	908.575	644.683
ENSMUSG00000056832.14	Ttc26	1.24971	0.00479463	0.0799536	55.8155	52.389	30.19	85.0055	151.844	110.802	90.1811
ENSMUSG00000027770.5	Dhx36	-0.390359	0.00481322	0.0800453	1588.51	1446.25	1655.29	1483.16	1000.85	1215.5	1073.97
ENSMUSG00000032010.15	Usp2	-0.775867	0.00485603	0.0805362	254.519	266.708	399.833	134.486	228.426	155.123	199.74
ENSMUSG00000036257.15	Pnpla8	-0.320015	0.00485741	0.0805362	1536.04	1381.17	1528.64	1287.77	1103.84	1249.85	1108.26
ENSMUSG00000042594.16	Sh2b3	0.478405	0.0048792	0.080686	665.321	500.871	492.612	817.068	607.375	844.31	804.922
ENSMUSG00000030522.14	Mtmr10	-0.803292	0.00488115	0.080686	559.271	383.392	482.303	182.698	179.572	284.761	435.999
ENSMUSG00000063851.12	Rnf183	1.21941	0.0049093	0.0810292	40.1872	45.2451	86.1518	139.561	155.805	165.095	76.0204
ENSMUSG00000053907.10	Mat2a	0.283742	0.00493632	0.0811094	3735.17	3382.27	4515.24	4529.4	4626.61	4823.21	4903.32
ENSMUSG00000031467.10	Agpat5	0.450104	0.00492531	0.0811094	984.585	885.851	1010.26	1254.78	1773.27	1139.04	1085.9
ENSMUSG00000033392.16	Clasp2	-0.320988	0.00493582	0.0811094	2921.38	3128.26	3226.64	2748.09	1975.29	2507.45	2667.42
ENSMUSG00000020515.13	Cnot8	0.510512	0.00494538	0.0811368	329.311	442.132	385.842	480.852	649.627	565.09	507.548
ENSMUSG00000056724.15	Nbeal2	0.631387	0.00496086	0.0812692	221.029	248.451	170.095	285.466	335.376	364.538	333.894
ENSMUSG00000028546.17	Elavl4	0.374042	0.00497924	0.0814488	1126.36	1443.87	1228.95	1615.1	1823.44	1787.23	1348.99
ENSMUSG00000049630.6	C1ql3	0.511897	0.00502961	0.0820283	456.571	506.427	689.951	777.737	970.479	755.669	647.664
ENSMUSG00000108414.1	Snhg1	0.392987	0.00502215	0.0820283	562.62	626.287	594.227	818.336	822.596	681.431	801.941
ENSMUSG00000044042.19	Fmn1	-0.463863	0.00506517	0.0822749	1296.04	1380.37	1607.43	1231.95	746.014	924.088	1236.45
ENSMUSG00000032839.13	Trpc1	-0.500522	0.00506722	0.0822749	449.873	516.746	541.21	366.665	352.541	396.671	308.553
ENSMUSG00000074862.11	BC025920	0.988014	0.00506148	0.0822749	116.096	137.323	50.0711	206.804	233.707	182.823	178.126
ENSMUSG00000072893.12	4933439C10Rik	1.11332	0.00509373	0.0825832	56.9318	42.8638	50.8075	92.6179	106.951	111.91	121.484
ENSMUSG00000039294.14	Cybc1	0.411644	0.00511065	0.0827353	655.274	569.135	532.374	732.062	736.772	886.415	755.732
ENSMUSG00000045752.13	Tssc4	0.66107	0.00513892	0.0830704	270.147	315.128	167.149	393.309	447.609	349.026	395.008
ENSMUSG00000066036.14	Ubr4	-0.266049	0.00516863	0.0833105	6105.1	6098.56	7251.48	5562.15	4932.94	5160.04	5913.94
ENSMUSG00000059518.14	Znhit1	0.564239	0.0051752	0.0833105	285.775	312.747	393.206	454.208	623.219	452.072	431.528
ENSMUSG00000022774.13	Ncbp2	0.45981	0.00517654	0.0833105	613.97	709.633	564.773	1020.07	666.792	843.202	930.877
ENSMUSG00000003500.13	Impdh1	-0.359687	0.00518682	0.0833537	1671.12	1575.64	1383.58	1013.72	1349.43	1300.81	1146.27
ENSMUSG00000021902.7	Phf7	1.07196	0.00519871	0.0834226	74.7928	55.5641	73.634	116.724	217.863	106.37	131.172
ENSMUSG00000031824.15	6430548M08Rik	-0.291819	0.00521747	0.0834795	2405.65	2362.27	2297.38	1925.95	1650.47	2101.91	2010.81
ENSMUSG00000021038.17	Vipas39	-0.325323	0.0052117	0.0834795	1409.9	1506.58	1499.19	1135.52	1080.07	1131.29	1346.75
ENSMUSG00000032135.15	Mcam	-0.294939	0.00524103	0.0837343	2435.79	2512.29	2412.99	1924.68	2338.39	1910.22	1833.43
ENSMUSG00000022131.3	Gpr180	0.615135	0.00533653	0.0851363	188.656	199.237	163.468	282.929	274.639	285.869	281.723
ENSMUSG00000021496.12	Pcbd2	1.3841	0.00536746	0.0855054	30.1404	70.6458	28.7173	59.6307	151.844	107.478	132.663
ENSMUSG00000031075.19	Ano1	-1.34357	0.00542685	0.0863263	63.6297	168.28	173.04	41.8684	40.9318	86.4255	43.9726
ENSMUSG00000050822.11	Slc29a4	0.472225	0.00544973	0.0863929	571.551	458.801	580.973	767.587	575.685	857.606	775.855
ENSMUSG00000043421.8	Hilpda	1.02164	0.00547629	0.0863929	65.8623	131.766	86.1518	142.099	301.047	146.258	181.853
ENSMUSG00000033735.9	Spr	0.664816	0.00547083	0.0863929	175.261	245.276	251.828	390.772	266.717	332.406	432.273
ENSMUSG00000038271.17	Iffo1	0.576251	0.00548463	0.0863929	532.48	447.688	726.768	765.049	1188.34	788.909	657.353
ENSMUSG00000030213.12	Atf7ip	-0.439502	0.00547642	0.0863929	816.022	1016.82	968.288	608.995	612.656	672.567	855.602
ENSMUSG00000021890.6	Eaf1	0.232636	0.00544912	0.0863929	4141.51	4422.9	4851.01	4989.95	5375.26	5357.27	5301.31
ENSMUSG00000043463.6	Rab9b	-0.551294	0.00548614	0.0863929	366.15	418.318	379.215	305.766	235.028	257.06	261.6
ENSMUSG00000034255.17	Arhgap27	0.718363	0.00550836	0.0866185	175.261	231.782	266.555	261.36	421.201	306.921	488.916
ENSMUSG00000057133.14	Chd6	-0.474912	0.00553386	0.0868951	947.747	1011.27	1068.43	822.143	513.628	681.431	883.178
ENSMUSG00000097574.2	C920006O11Rik	1.43967	0.00557264	0.0873791	49.1176	47.6264	26.5083	82.468	216.542	79.7773	67.0768
ENSMUSG00000031511.16	Arhgef7	-0.358616	0.00562556	0.0880045	783.65	814.411	854.155	631.832	650.947	649.299	620.088
ENSMUSG00000002799.6	Jag2	0.515769	0.00562857	0.0880045	513.503	431.813	687.742	847.517	885.975	606.086	777.346
ENSMUSG00000040659.3	Efhd2	0.537178	0.00565969	0.0883652	402.988	524.684	684.796	758.706	606.054	825.474	931.623
ENSMUSG00000032350.9	Gclc	0.45981	0.00568275	0.0884735	539.178	784.248	914.535	1148.21	1019.33	956.22	989.756
ENSMUSG00000023025.16	Larp4	-0.369726	0.00568004	0.0884735	1547.21	1525.63	2050.71	1447.63	1154.01	1272.01	1413.83
ENSMUSG00000056737.14	Capg	0.966149	0.00569867	0.0885958	93.77	107.159	90.5699	164.936	290.483	191.687	114.776
ENSMUSG00000025155.15	Dus1l	-0.500965	0.00570888	0.0886289	433.128	446.101	553.728	315.916	332.736	344.594	356.998
ENSMUSG00000006699.17	Cdc42	0.228874	0.00575226	0.0887897	4922.93	4922.98	4532.91	5417.51	6109.4	5324.03	5615.82
ENSMUSG00000037552.17	Plekhg2	-1.0533	0.00573907	0.0887897	206.517	141.292	211.33	124.336	71.3005	48.7528	114.031
ENSMUSG00000020261.15	Slc36a1	-0.277107	0.00575894	0.0887897	4980.97	4974.58	3989.49	3707.25	3797.41	3619.9	4210.19
ENSMUSG00000091971.3	Hspa1a	-0.56792	0.00574986	0.0887897	369.499	409.587	521.329	255.016	291.804	340.162	283.959
ENSMUSG00000038418.7	Egr1	0.40731	0.00575968	0.0887897	1832.98	1591.52	1552.21	1748.32	1861.74	2352.32	2824.68
ENSMUSG00000074968.11	Ano3	-0.4164	0.00578016	0.0889805	1344.04	1023.17	1119.97	1008.65	711.685	811.07	947.274
ENSMUSG00000043259.15	Fam13c	0.707223	0.00581868	0.089448	277.961	157.167	309.999	342.559	514.948	339.054	424.82
ENSMUSG00000021636.15	Marveld2	0.956464	0.00587963	0.0902585	100.468	69.0583	72.1614	119.261	198.057	173.959	132.663
ENSMUSG00000068744.12	Psrc1	0.662873	0.00589152	0.0903147	190.889	165.899	242.256	359.053	287.843	257.06	360.724
ENSMUSG00000038383.16	Pigu	0.691225	0.0059067	0.0904211	197.587	234.163	167.886	426.296	245.591	286.977	331.658
ENSMUSG00000036270.16	Edc4	0.358433	0.00592627	0.0905943	682.065	822.349	787.148	1042.9	1033.86	925.196	922.679
ENSMUSG00000005087.17	Cd44	-0.306853	0.00594538	0.09076	2510.58	3030.63	3176.57	2090.88	2580.02	2233.77	2495.26
ENSMUSG00000039943.16	Plcb4	-0.391104	0.00597487	0.0909246	1603.02	1623.27	1848.21	1460.32	1031.22	1136.83	1527.12
ENSMUSG00000003452.15	Bicd1	-0.359035	0.00596655	0.0909246	905.327	919.983	1030.14	697.806	818.635	703.592	750.515
ENSMUSG00000114584.1	Gm47694	-0.587774	0.00598101	0.0909246	308.102	331.003	361.543	216.954	191.455	241.548	237.005
ENSMUSG00000017221.14	Psmd3	-0.288218	0.00598967	0.0909304	1975.87	2182.08	1907.12	1532.64	1595.02	1817.15	1675.43
ENSMUSG00000002052.6	Supt6	-0.309068	0.00599802	0.0909314	3826.71	4253.04	5450.39	3744.05	3397.34	3584.44	3839.03
ENSMUSG00000040260.8	Daam2	0.784712	0.00604219	0.0914746	133.957	181.774	97.9333	234.717	208.62	224.928	280.232
ENSMUSG00000066306.13	Numa1	-0.354302	0.00607572	0.091684	1937.91	1719.31	2514.6	1726.75	1546.16	1514.66	1651.58
ENSMUSG00000030881.15	Arfip2	0.331569	0.00608108	0.091684	773.603	859.656	791.566	1022.6	996.887	963.976	1084.41
ENSMUSG00000034252.14	Senp6	-0.378071	0.0060804	0.091684	1792.79	1739.16	2080.9	1332.18	1841.93	1263.14	1327.38
ENSMUSG00000030616.16	Sytl2	-0.660981	0.00610007	0.0918441	515.735	499.283	473.467	337.485	458.172	217.172	245.948
ENSMUSG00000041297.8	Cdk13	-0.403811	0.00611305	0.0919135	762.44	823.143	778.312	655.938	516.268	552.901	655.117
ENSMUSG00000038970.7	Lmtk2	-0.422411	0.00613121	0.0920604	925.421	935.065	1056.65	881.773	771.102	597.222	657.353
ENSMUSG00000026341.16	Actr3	0.230989	0.00616146	0.0923882	2563.05	2592.46	2479.26	2888.92	3093.65	3088.05	2878.34
ENSMUSG00000020770.13	Unk	0.979578	0.00620831	0.0929637	114.98	110.334	72.8977	195.386	266.717	103.046	217.627
ENSMUSG00000052727.6	Map1b	-0.390272	0.00622469	0.0930821	77682.9	70125.1	87101.7	63603.1	46803.5	59310	69255.3
ENSMUSG00000044349.16	Snhg11	-0.203826	0.00624386	0.0932417	13654.7	14015.7	14980.8	11872.9	12567.4	12424.2	12513.6
ENSMUSG00000064302.13	Clasp1	-0.312597	0.00632145	0.0934011	1936.8	1936.81	2066.91	1653.17	1468.26	1411.62	1839.4
ENSMUSG00000027963.14	Extl2	0.49927	0.0062791	0.0934011	402.988	354.817	301.9	517.645	542.676	423.263	510.529
ENSMUSG00000028339.17	Col15a1	1.27944	0.00626569	0.0934011	43.5361	28.5758	70.6887	123.068	171.649	80.8854	88.6905
ENSMUSG00000003545.3	Fosb	0.505313	0.00628013	0.0934011	510.154	556.435	419.714	536.676	889.936	695.836	690.146
ENSMUSG00000074305.9	Peak1	0.358706	0.00632261	0.0934011	928.77	972.372	1198.76	1502.19	1266.24	1330.73	1208.87
ENSMUSG00000021646.9	Mccc2	1.09197	0.00629126	0.0934011	65.8623	53.9766	58.1709	115.455	188.814	113.018	89.4358
ENSMUSG00000061080.11	Lsamp	-0.53391	0.00630888	0.0934011	417.5	625.493	556.673	343.828	336.697	438.775	355.507
ENSMUSG00000024145.6	Pigf	1.28528	0.00631348	0.0934011	98.2353	71.4396	32.399	123.068	308.969	126.314	96.8888
ENSMUSG00000031897.9	Psmb10	0.706577	0.00636696	0.0939297	176.377	120.654	181.14	225.835	265.396	306.921	241.477
ENSMUSG00000032330.7	Cox7a2	0.399131	0.00645061	0.0950215	1863.12	1517.69	1145.01	2123.87	2216.92	1768.4	1843.12
ENSMUSG00000031379.13	Pir	0.781296	0.00645828	0.0950215	181.959	153.198	100.879	294.347	212.581	204.983	283.213
ENSMUSG00000038143.16	Stox2	-0.466509	0.0064863	0.095306	797.045	821.555	988.905	559.514	668.112	501.932	784.054
ENSMUSG00000032834.11	Pwp2	0.411262	0.00654877	0.0960954	557.039	535.003	495.557	674.969	817.315	627.139	695.363
ENSMUSG00000041341.10	Atg2b	-0.477987	0.0065982	0.0966914	1115.19	1025.56	1427.03	728.256	648.306	988.353	1045.65
ENSMUSG00000026812.16	Tsc1	-0.428747	0.00661519	0.0968111	1145.33	908.87	1182.56	635.638	761.859	952.896	851.876
ENSMUSG00000029201.14	Ugdh	-0.406962	0.00663941	0.0970361	933.235	839.018	1159	669.894	697.16	747.913	830.262
ENSMUSG00000028041.17	Adam15	0.367255	0.00665144	0.0970827	1164.31	1162.08	941.779	1692.5	1333.58	1269.79	1324.39
ENSMUSG00000025020.11	Slit1	-0.631822	0.0066606	0.0970874	382.894	378.63	447.695	181.43	332.736	289.193	238.495
ENSMUSG00000030539.13	Sema4b	0.679934	0.00668239	0.0972758	187.54	258.77	167.149	342.559	388.192	342.378	240.731
ENSMUSG00000029304.14	Spp1	1.8299	0.00669153	0.0972798	103.817	289.727	161.995	969.316	1047.06	399.995	219.863
ENSMUSG00000034088.15	Hdlbp	-0.266156	0.00672963	0.0973052	9944.09	8623.55	9750.62	8171.95	6587.37	8214.85	8413.67
ENSMUSG00000028788.14	Ptp4a2	0.238597	0.00671801	0.0973052	2353.18	2376.56	2442.44	2853.39	2594.55	2924.06	2908.15
ENSMUSG00000025854.15	Fam20c	0.631668	0.00674647	0.0973052	241.123	291.315	172.304	343.828	435.725	331.298	345.073
ENSMUSG00000030748.9	Il4ra	0.485769	0.00674038	0.0973052	360.568	492.933	459.476	520.183	612.656	587.25	731.883
ENSMUSG00000037601.11	Nme1	0.49716	0.00673429	0.0973052	587.179	602.474	422.659	875.43	566.443	778.937	808.648
ENSMUSG00000116617.1	Gm49767	1.16519	0.00672293	0.0973052	50.2339	75.4085	44.9168	107.843	182.212	147.366	74.5298
ENSMUSG00000062210.13	Tnfaip8	0.980187	0.00676133	0.0973916	75.9091	122.241	73.634	253.748	117.514	198.335	146.824
ENSMUSG00000005354.16	Txn2	0.409648	0.00677257	0.0974255	656.39	873.151	664.179	1003.57	908.421	1114.67	863.055
ENSMUSG00000007888.15	Crlf1	1.00499	0.00681399	0.0978931	83.7232	68.2645	63.3253	102.768	139.96	125.206	204.957
ENSMUSG00000033685.13	Ucp2	0.750902	0.00686871	0.0985503	133.957	153.992	175.249	230.91	339.338	181.715	289.176
ENSMUSG00000052534.15	Pbx1	-0.417573	0.0068845	0.0986478	712.206	658.832	722.35	444.059	599.452	520.769	525.435
ENSMUSG00000048486.6	Fitm2	-0.353816	0.00689665	0.0986931	1177.71	1570.88	1304.8	1111.42	1107.8	937.384	1076.21
ENSMUSG00000056476.13	Med12l	-0.624761	0.00698177	0.0991382	358.335	347.673	326.935	181.43	205.979	210.524	291.412
ENSMUSG00000020034.7	Tcp11l2	-0.606432	0.00697305	0.0991382	565.969	703.283	407.196	338.753	491.181	309.137	330.912
ENSMUSG00000061458.9	Nol10	0.566337	0.00698396	0.0991382	264.565	369.898	242.992	498.614	419.881	375.618	439.726
ENSMUSG00000023169.15	Slc38a1	-0.311085	0.00694285	0.0991382	3081.02	3203.67	2973.34	1951.32	2628.88	2637.08	2727.05
ENSMUSG00000034243.17	Golgb1	-0.278967	0.00699083	0.0991382	3865.78	3748.2	4160.32	3468.73	2836.18	2978.35	3649.73
ENSMUSG00000063888.7	Rpl7l1	0.426151	0.00698657	0.0991382	494.525	474.676	533.847	696.538	695.84	552.901	746.789
ENSMUSG00000024914.16	Drap1	0.45925	0.00699098	0.0991382	588.295	785.835	520.593	701.613	937.469	896.387	936.84
ENSMUSG00000040481.17	Bptf	-0.358179	0.00700207	0.0991674	1569.53	1646.29	2091.94	1295.38	1403.56	1223.25	1597.92
ENSMUSG00000027950.7	Chrnb2	0.360543	0.00705915	0.0992078	861.791	1034.29	1054.44	1176.12	1497.31	1152.34	1232.72
ENSMUSG00000049550.17	Clip1	-0.379406	0.00702409	0.0992078	1936.8	1715.34	2442.44	1787.65	1344.15	1725.19	1393.71
ENSMUSG00000052656.12	Rnf103	-0.368484	0.0070443	0.0992078	1120.78	1097.79	1379.17	1049.25	818.635	970.624	880.197
ENSMUSG00000032261.16	Sh3bgrl2	-0.295387	0.00705389	0.0992078	1647.67	1534.36	1637.62	1420.99	1169.86	1283.09	1359.42
ENSMUSG00000019891.15	Dcbld1	0.758761	0.00704424	0.0992078	236.658	194.474	168.622	319.722	513.628	298.057	222.844
ENSMUSG00000021470.19	Ercc6l2	-0.542355	0.00703471	0.0992078	695.461	458.007	609.69	426.296	319.532	488.636	377.866
ENSMUSG00000022217.14	Emc9	-0.640561	0.00709021	0.0995169	446.524	317.509	290.854	237.254	209.94	189.471	262.345
ENSMUSG00000029726.16	Mepce	-0.353925	0.0071315	0.0998978	1011.38	1134.3	987.432	789.155	730.17	826.582	918.207
ENSMUSG00000029804.17	Herc3	-0.428933	0.00713771	0.0998978	1422.18	1297.03	1794.46	847.517	1058.94	1361.75	1199.93
ENSMUSG00000020250.10	Txnrd1	0.230862	0.00714466	0.0998978	4940.79	4993.63	5616.07	5634.47	6539.84	6020.97	6142
ENSMUSG00000049649.8	Gpr3	0.979853	0.00722202	0.100724	103.817	52.389	83.2065	211.879	153.164	132.962	130.427
ENSMUSG00000040945.13	Rcc2	0.341614	0.00722304	0.100724	966.724	1016.03	910.117	1195.15	1435.25	1149.02	1112.73
ENSMUSG00000031921.17	Terf2	-0.40448	0.00723128	0.100724	752.393	850.925	705.414	608.995	650.947	508.581	559.719
ENSMUSG00000019710.13	Mrpl24	0.56829	0.00725391	0.100911	581.597	330.21	309.263	629.294	561.161	611.626	603.692
ENSMUSG00000111375.4	Btbd8	-0.559622	0.00727023	0.10101	573.783	733.446	611.899	342.559	619.258	397.779	380.102
ENSMUSG00000045252.11	Zfp574	1.09141	0.00728101	0.101032	78.1417	42.8638	114.133	196.655	186.174	91.9655	193.778
ENSMUSG00000032002.10	Dcun1d5	0.494491	0.00733152	0.10127	802.627	903.314	655.343	1098.73	1525.04	987.245	829.517
ENSMUSG00000020910.16	Adprm	-0.569944	0.00732476	0.10127	357.219	397.68	392.469	234.717	244.27	326.866	225.825
ENSMUSG00000037933.16	Bicd2	-0.400194	0.00733504	0.10127	1253.62	1333.54	1546.31	1338.52	942.751	887.523	1011.37
ENSMUSG00000022962.15	Gart	0.478987	0.00733254	0.10127	645.227	736.622	682.587	809.455	1287.37	1012.73	733.373
ENSMUSG00000047976.4	Kcna1	-0.990526	0.0073751	0.101695	209.866	261.151	219.429	177.623	47.5337	126.314	111.795
ENSMUSG00000074743.4	Thbd	0.557233	0.00741594	0.101874	396.29	530.241	801.875	883.042	673.394	1007.19	833.243
ENSMUSG00000027796.2	Smad9	-0.520223	0.00740997	0.101874	576.016	858.069	634.725	378.084	600.773	486.42	460.594
ENSMUSG00000034235.17	Usp54	0.865595	0.00740528	0.101874	118.329	176.218	172.304	137.024	281.241	337.946	377.866
ENSMUSG00000010097.15	Nxf1	0.35518	0.00744469	0.102141	1085.05	1120.01	1108.19	1329.64	1744.22	1368.4	1215.58
ENSMUSG00000044647.16	Csrnp3	-0.355757	0.00749842	0.102687	768.021	861.244	826.91	597.576	677.355	644.867	640.956
ENSMUSG00000028977.17	Casz1	-0.479245	0.00751253	0.102687	693.228	750.116	745.176	601.382	632.462	470.908	395.008
ENSMUSG00000042605.16	Atxn2	-0.354589	0.00750431	0.102687	1086.17	993.01	1267.98	852.592	841.082	825.474	968.888
ENSMUSG00000015656.17	Hspa8	-0.238193	0.00753013	0.102699	8147.95	7938.53	6832.5	6884.18	5958.87	6649.22	6410.31
ENSMUSG00000059439.15	Bcas3	-0.583186	0.00753216	0.102699	920.956	662.007	709.832	578.545	311.61	484.204	660.334
ENSMUSG00000018547.8	Pip4k2b	0.381995	0.00755258	0.10285	1174.36	1252.57	1159.74	1186.27	1453.74	1778.37	1807.35
ENSMUSG00000038014.7	Fam120a	-0.261556	0.00757477	0.103024	2298.48	2235.27	2644.2	1913.26	2028.1	1980.03	2062.99
ENSMUSG00000063856.7	Gpx1	0.32439	0.00759135	0.103122	1154.26	1231.94	1075.06	1583.39	1377.16	1562.31	1259.55
ENSMUSG00000021771.14	Vdac2	0.276869	0.00760381	0.103164	2608.82	2829.8	2220.8	2958.7	2892.95	3316.3	3198.82
ENSMUSG00000030397.11	Mark4	-0.380036	0.00762908	0.103379	1375.29	1474.04	1226.01	968.048	1077.43	1269.79	863.055
ENSMUSG00000020462.14	Cfap36	0.390406	0.00766677	0.103761	948.863	994.598	748.122	1007.38	1329.62	1290.84	1075.47
ENSMUSG00000062866.16	Phactr2	-0.338458	0.00771314	0.10426	2297.37	2092.39	2663.34	1670.93	1754.78	1736.27	2268.69
ENSMUSG00000040482.16	Dxo	0.878366	0.00773607	0.104442	101.584	120.654	78.0521	206.804	231.066	176.175	123.719
ENSMUSG00000037157.8	Il22ra1	1.01507	0.00777066	0.104523	51.3503	97.6341	70.6887	98.9616	199.377	142.934	152.786
ENSMUSG00000050271.12	Prag1	-0.494703	0.00776418	0.104523	513.503	623.112	605.272	315.916	485.9	401.103	445.688
ENSMUSG00000024234.7	Mtpap	0.5321	0.00775851	0.104523	327.079	346.085	511.757	531.602	646.986	479.772	629.777
ENSMUSG00000026999.14	Nup35	1.38103	0.00780105	0.104803	53.5829	27.7821	52.2802	88.8117	227.105	59.833	88.6905
ENSMUSG00000053716.9	Dusp7	0.650168	0.0078346	0.105125	177.493	250.832	171.567	322.26	256.154	383.374	294.393
ENSMUSG00000047539.9	Fbxo28	0.333738	0.00784495	0.105136	1006.91	958.878	1181.09	1182.46	1333.58	1301.92	1468.24
ENSMUSG00000058966.13	Fam57b	0.550614	0.00788909	0.105598	582.714	441.338	372.588	749.825	772.422	741.264	463.575
ENSMUSG00000026491.13	Ahctf1	-0.388034	0.00791438	0.105808	1835.21	1596.28	2452.01	1551.67	1264.92	1463.69	1711.95
ENSMUSG00000045975.8	C2cd2	-0.396893	0.00796704	0.106382	896.397	847.75	778.312	748.556	540.035	651.515	613.38
ENSMUSG00000048040.8	Arxes2	1.05128	0.0079845	0.106486	116.096	107.159	36.817	171.28	228.426	135.178	181.107
ENSMUSG00000027078.14	Ube2l6	0.439557	0.00800367	0.106612	366.15	393.712	449.168	534.139	537.394	611.626	506.803
ENSMUSG00000069833.13	Ahnak	-0.325638	0.00803276	0.10687	6803.91	7006.64	8778.65	6003.67	5990.56	4822.1	7214.49
ENSMUSG00000074480.4	Mex3a	1.57267	0.008052	0.106996	27.9077	81.7586	8.83608	128.143	113.553	72.0212	156.513
ENSMUSG00000025162.18	Csnk1d	-0.245292	0.00813936	0.108026	3096.64	3444.18	3505.72	2764.58	2941.81	3007.16	2596.62
ENSMUSG00000034544.17	Rsrc1	-0.675268	0.008176	0.108344	509.037	473.883	489.666	403.459	186.174	404.427	236.26
ENSMUSG00000008668.15	Rps18	0.414295	0.00818808	0.108344	618.436	465.945	544.892	696.538	804.111	747.913	645.428
ENSMUSG00000031422.16	Morf4l2	0.238576	0.00819293	0.108344	3398.05	3758.52	3225.91	3731.36	4241.06	4234.85	4124.48
ENSMUSG00000028033.16	Kcnq5	1.01012	0.00823191	0.108468	37.9545	108.747	94.9879	189.042	142.601	171.743	149.805
ENSMUSG00000027589.14	Pcmtd2	-0.468558	0.00823085	0.108468	432.012	477.851	535.319	326.066	385.551	337.946	345.073
ENSMUSG00000045160.14	Bola3	0.706993	0.00823018	0.108468	128.376	121.447	150.95	187.773	257.474	232.684	196.013
ENSMUSG00000028226.15	Mmp16	-0.919091	0.00827891	0.108956	190.889	363.548	457.267	258.823	89.7858	154.015	210.919
ENSMUSG00000074364.6	Ehd2	0.491807	0.00830048	0.109109	368.382	366.723	453.586	638.176	547.957	432.127	611.89
ENSMUSG00000026019.15	Wdr12	0.4284	0.00832957	0.109361	712.206	686.614	612.635	766.318	761.859	942.924	1129.13
ENSMUSG00000071456.6	1110002L01Rik	1.04637	0.00837404	0.109813	226.611	167.486	342.398	285.466	713.005	530.741	500.095
ENSMUSG00000034509.9	Mad2l1bp	0.580254	0.00841597	0.110231	250.053	255.595	221.638	329.872	287.843	376.726	450.905
ENSMUSG00000027864.9	Ptgfrn	0.646343	0.00843564	0.110357	265.682	182.568	233.42	425.027	332.736	250.412	411.405
ENSMUSG00000051344.13	Plekhm3	-0.35074	0.00847898	0.110497	1370.83	1235.9	1249.57	1098.73	846.363	1151.23	934.604
ENSMUSG00000030103.11	Bhlhe40	0.800158	0.00848177	0.110497	750.16	652.482	366.697	952.823	776.383	1197.77	1176.08
ENSMUSG00000035165.14	Kcne3	3.42174	0.00846122	0.110497	0	45.2451	4.41804	229.642	138.64	220.496	123.719
ENSMUSG00000064225.6	Paqr9	-0.496809	0.00849664	0.110497	718.904	596.917	767.267	488.464	646.986	447.64	389.791
ENSMUSG00000020182.16	Ddc	0.537773	0.00849626	0.110497	408.569	530.241	513.966	554.439	797.509	929.628	535.869
ENSMUSG00000063531.7	Sema3e	0.402683	0.00853935	0.110921	512.386	461.182	455.795	652.132	673.394	642.651	552.266
ENSMUSG00000032264.9	Zw10	0.483421	0.00856289	0.111095	407.453	338.941	316.626	487.196	439.686	582.818	468.047
ENSMUSG00000040990.17	Sh3kbp1	0.408217	0.00862288	0.111741	823.837	574.692	644.298	877.967	827.878	866.471	1032.24
ENSMUSG00000027353.14	Mcm8	0.823943	0.00863446	0.111759	151.818	100.015	134.75	290.541	249.552	135.178	236.26
ENSMUSG00000028004.12	Npy2r	0.486478	0.00869385	0.111888	389.592	319.891	491.875	496.077	561.161	576.17	610.399
ENSMUSG00000002416.13	Ndufb2	0.820481	0.00869537	0.111888	207.634	170.661	101.615	308.304	171.649	277.005	367.432
ENSMUSG00000035566.7	Pcdh17	-0.311209	0.00867082	0.111888	2129.92	2191.61	2792.94	2021.1	1712.53	1853.72	2058.51
ENSMUSG00000037458.15	Azin1	-0.242935	0.00869311	0.111888	6279.24	6234.29	7247.8	4930.32	5587.85	5838.15	5906.49
ENSMUSG00000034377.10	Tulp4	-0.301366	0.00867572	0.111888	1628.7	1935.22	2114.77	1654.44	1522.4	1438.21	1535.31
ENSMUSG00000028514.15	Usp24	-0.3898	0.00872556	0.112145	1291.57	1088.26	1479.31	837.368	1031.22	889.739	1164.9
ENSMUSG00000031227.8	Magee1	0.383309	0.00878124	0.112729	861.791	890.614	781.993	1177.39	1288.69	1076.99	870.508
ENSMUSG00000051890.13	Klhdc1	-0.339319	0.00879243	0.11274	1318.36	1088.26	1312.16	1046.71	1066.87	939.6	869.763
ENSMUSG00000031229.16	Atrx	-0.381229	0.00882437	0.113018	1043.75	885.057	1022.04	752.362	883.334	758.993	630.522
ENSMUSG00000045664.5	Cdc42ep2	0.578716	0.00884832	0.113193	232.192	398.474	266.555	468.165	388.192	416.615	515.001
ENSMUSG00000016921.14	Srsf6	0.253028	0.00887336	0.113381	1759.3	1787.58	1695.06	1979.23	2240.68	2140.69	1971.31
ENSMUSG00000034336.3	Ina	0.535768	0.00892377	0.11376	321.497	344.498	242.256	482.121	388.192	500.824	383.829
ENSMUSG00000031320.9	Rps4x	0.346128	0.00892057	0.11376	1866.47	1764.56	1507.29	2235.52	2385.93	2409.94	1680.65
ENSMUSG00000037447.16	Arid5a	-0.569608	0.00901505	0.114139	596.109	625.493	885.081	614.07	307.648	503.04	468.793
ENSMUSG00000026496.11	Parp1	-0.298328	0.00897358	0.114139	1251.38	1284.33	1340.88	1108.88	1039.14	948.464	1106.77
ENSMUSG00000032383.7	Ppib	0.384502	0.00901369	0.114139	1102.91	902.52	1016.15	1214.18	1612.18	1058.16	1372.84
ENSMUSG00000022456.18	Septin3	-0.279517	0.00901593	0.114139	1958.01	1843.14	1635.41	1597.34	1415.45	1502.47	1454.08
ENSMUSG00000022507.6	1810013L24Rik	-0.365911	0.00901417	0.114139	1624.23	1992.37	2329.04	1266.2	1657.08	1475.88	1752.94
ENSMUSG00000025034.9	Trim8	0.525758	0.00898428	0.114139	389.592	318.303	435.913	625.488	417.24	496.392	653.626
ENSMUSG00000037260.8	Hgsnat	0.346402	0.00907266	0.114593	2046.2	1922.52	1474.15	2617.41	1999.05	2087.51	2513.89
ENSMUSG00000019890.4	Nts	-1.02154	0.00907136	0.114593	167.446	221.463	134.014	63.4369	116.193	49.8608	113.285
ENSMUSG00000024087.4	Cyp1b1	-0.353397	0.00910156	0.114826	1839.68	1849.49	1787.1	1067.01	1622.75	1440.42	1581.52
ENSMUSG00000023008.18	Fmnl3	1.07318	0.00912629	0.115006	169.679	79.3773	59.6436	303.229	97.7081	234.9	225.08
ENSMUSG00000056201.8	Cfl1	0.193951	0.0091856	0.115621	7872.22	8053.62	7344.99	8650.26	8903.32	9215.39	8721.48
ENSMUSG00000034171.13	Faah	0.579825	0.00925988	0.116277	204.285	197.65	210.593	356.516	274.639	260.384	328.676
ENSMUSG00000070436.12	Serpinh1	0.538007	0.0092695	0.116277	622.901	405.618	442.541	716.837	913.703	503.04	711.014
ENSMUSG00000035152.14	Ap2b1	-0.234842	0.00925759	0.116277	6425.48	6312.88	6346.52	5671.26	4621.33	5622.09	5702.28
ENSMUSG00000000416.16	Cttnbp2	-0.826341	0.0092822	0.116303	136.19	261.151	265.819	109.112	145.242	109.694	135.644
ENSMUSG00000034889.8	Cactin	0.646035	0.00930305	0.116431	314.799	259.564	184.085	427.565	427.803	268.141	454.632
ENSMUSG00000022122.15	Ednrb	0.443515	0.00931783	0.116483	853.977	662.801	770.212	1341.06	793.548	938.492	1070.25
ENSMUSG00000029066.12	Mrpl20	0.440294	0.00933197	0.116528	540.294	421.494	441.068	611.532	604.734	562.873	751.261
ENSMUSG00000034947.13	Tmem106a	0.880541	0.00937147	0.116657	161.865	115.891	78.7884	248.673	275.959	131.854	216.136
ENSMUSG00000020611.14	Gna13	-0.229336	0.00935822	0.116657	4805.71	4925.36	5030.68	4528.13	3697.06	4275.84	4286.95
ENSMUSG00000043929.16	Klhl15	-0.656292	0.00937419	0.116657	266.798	231.782	275.391	181.43	149.203	135.178	187.815
ENSMUSG00000037353.9	Letmd1	0.427444	0.00948427	0.117893	535.829	708.839	636.934	707.956	1024.61	756.777	888.395
ENSMUSG00000028348.7	Cavin4	1.10186	0.00950816	0.118037	97.119	61.9143	29.4536	138.293	137.319	117.45	142.352
ENSMUSG00000049612.10	Omg	0.807983	0.00951734	0.118037	136.19	173.043	129.596	329.872	135.999	254.844	302.591
ENSMUSG00000026380.10	Tfcp2l1	0.787531	0.00959418	0.118479	199.819	168.28	92.7789	276.585	343.299	228.252	210.919
ENSMUSG00000026718.17	Stam	-0.299129	0.00961194	0.118479	1655.49	1462.13	1609.64	1169.78	1197.58	1440.42	1310.23
ENSMUSG00000040557.14	Mettl27	-0.491782	0.00958474	0.118479	485.595	608.03	586.863	300.691	438.366	398.887	454.632
ENSMUSG00000032216.15	Nedd4	-0.207699	0.00957915	0.118479	10965.5	10727.8	11560.5	9912.66	8725.07	9715.11	10036.2
ENSMUSG00000021143.10	Pacs2	-0.333743	0.00959667	0.118479	2022.75	2260.67	2490.3	1813.03	1461.66	1739.59	2147.2
ENSMUSG00000022664.11	Slc35a5	-0.532818	0.00962376	0.118479	1044.87	799.33	803.347	786.618	471.375	745.697	437.49
ENSMUSG00000004054.9	Map3k11	0.547888	0.00962856	0.118479	204.285	307.984	299.691	375.547	401.395	362.322	446.434
ENSMUSG00000026670.15	Uap1	-0.316174	0.00966962	0.118851	1031.47	1205.74	1200.97	870.355	938.79	990.569	886.159
ENSMUSG00000079144.7	A130010J15Rik	0.886592	0.00970874	0.119065	96.0026	77.7898	153.895	210.611	248.231	126.314	224.335
ENSMUSG00000018446.8	C1qbp	0.373792	0.00969927	0.119065	1272.59	1184.31	874.036	1365.16	1610.86	1247.63	1524.88
ENSMUSG00000014496.8	Ankrd28	-0.363684	0.00975105	0.11945	1562.83	1544.68	1952.04	1131.71	1152.69	1594.44	1362.41
ENSMUSG00000090841.2	Myl6	0.28083	0.00979071	0.119802	2976.08	3276.7	2406.36	3745.32	3254.74	3550.09	3473.09
ENSMUSG00000020435.17	Osbp2	-0.576419	0.00980155	0.119802	342.707	320.684	342.398	202.998	227.105	189.471	277.251
ENSMUSG00000018572.10	Phf23	0.304705	0.00983293	0.120051	908.676	839.812	832.065	1037.83	1143.45	1019.38	1047.89
ENSMUSG00000025777.8	Gdap1	-0.371762	0.00996757	0.12156	1851.96	1817.74	2016.84	1531.37	1041.78	1584.47	1696.3
ENSMUSG00000027164.8	Traf6	0.466693	0.0100147	0.122	322.614	427.05	419.714	522.72	460.812	620.49	553.011
ENSMUSG00000015711.8	Prune1	-0.392323	0.0100737	0.122446	750.16	661.213	755.485	507.495	598.132	487.528	605.927
ENSMUSG00000031146.6	Plp2	0.83585	0.0100704	0.122446	155.167	178.599	93.5152	268.973	373.667	178.391	196.759
ENSMUSG00000021690.10	Jmy	-0.295762	0.0101295	0.122988	1072.77	1038.26	1053.7	893.192	826.558	855.39	861.565
ENSMUSG00000035778.17	Ggta1	-0.374992	0.0102436	0.124237	1432.23	1409.74	1626.58	971.854	1453.74	1192.23	982.303
ENSMUSG00000040297.12	Suco	-0.243243	0.0102719	0.124328	2300.71	2171.76	2458.64	1856.16	2009.62	1910.22	2030.19
ENSMUSG00000110357.1	A030001D20Rik	-0.938696	0.0102738	0.124328	189.773	167.486	176.722	114.186	64.6986	132.962	60.3692
ENSMUSG00000041986.16	Elmod1	-0.678807	0.0103037	0.124532	351.638	423.875	336.508	166.205	169.009	322.433	266.071
ENSMUSG00000035575.11	Utp6	0.36281	0.0103133	0.124532	706.624	746.941	613.371	927.448	768.461	972.84	872.744
ENSMUSG00000055553.16	Kxd1	0.689323	0.0103765	0.125019	114.98	169.867	208.384	230.91	312.93	244.872	275.76
ENSMUSG00000056515.9	Rab31	-0.514889	0.0103669	0.125019	425.314	392.918	347.553	310.841	279.92	258.168	239.986
ENSMUSG00000061559.15	Wdr61	0.45809	0.010398	0.125141	649.692	555.641	525.011	927.448	951.994	623.815	667.787
ENSMUSG00000014837.15	4931428F04Rik	0.497488	0.0104465	0.125586	309.218	292.902	299.691	516.377	431.764	391.131	360.724
ENSMUSG00000042662.16	Dusp15	0.774436	0.0105098	0.12621	135.073	128.591	101.615	230.91	133.358	228.252	237.75
ENSMUSG00000038374.10	Rbm8a	0.449041	0.0105623	0.126701	954.445	900.933	731.186	867.817	1583.13	1154.56	1101.55
ENSMUSG00000055943.5	Emc7	0.330734	0.0107059	0.127901	1860.89	1711.38	1270.92	1939.9	2247.29	1930.17	1998.14
ENSMUSG00000060257.2	Scrt2	-0.71353	0.0107089	0.127901	218.797	234.163	231.947	130.68	101.669	175.067	148.314
ENSMUSG00000029030.14	Tprgl	-0.315639	0.0106748	0.127901	2892.36	2588.49	2648.62	2460.08	1675.56	2362.3	2206.83
ENSMUSG00000038510.12	Rpf2	0.422765	0.0107051	0.127901	490.06	446.101	460.213	549.364	760.539	569.522	616.362
ENSMUSG00000053398.11	Phgdh	0.641466	0.0107421	0.128019	215.448	137.323	195.13	314.647	286.522	228.252	307.808
ENSMUSG00000025408.15	Ddit3	0.458255	0.0107377	0.128019	888.583	1077.15	661.234	1220.53	866.169	1370.62	1349.73
ENSMUSG00000034064.14	Poglut1	0.29035	0.0108202	0.12881	1096.22	1247.02	1010.26	1352.48	1387.72	1352.89	1375.08
ENSMUSG00000034168.7	Irf2bpl	0.412731	0.0108497	0.129021	593.877	517.54	762.112	786.618	756.577	948.464	834.734
ENSMUSG00000002395.14	Use1	0.419924	0.010898	0.129456	471.083	520.715	463.158	719.375	586.248	548.469	739.336
ENSMUSG00000032698.15	Lmo2	1.51949	0.0109356	0.129761	72.5601	22.2257	36.0807	164.936	38.291	60.941	231.788
ENSMUSG00000036052.14	Dnajb5	0.464473	0.0109959	0.130336	552.573	509.602	426.341	694	870.13	541.821	632.758
ENSMUSG00000023033.14	Scn8a	-0.53671	0.0110424	0.130605	551.457	615.174	553.728	534.139	274.639	354.566	417.367
ENSMUSG00000036430.8	Tbcc	0.865445	0.0110408	0.130605	88.1885	86.5213	93.5152	171.28	147.883	109.694	221.354
ENSMUSG00000002524.17	Puf60	0.304487	0.0110632	0.13071	945.514	846.162	916.007	1098.73	1016.69	1140.15	1196.95
ENSMUSG00000020458.16	Rtn4	-0.21085	0.0111617	0.131732	26925.4	27398.7	28297.6	24754.4	21832.5	24521.6	24073.9
ENSMUSG00000026764.15	Kif5c	-0.313233	0.0112621	0.131924	10930.9	9762.62	9114.42	9080.36	5907.38	8731.19	8261.63
ENSMUSG00000101013.1	A630072M18Rik	0.863843	0.0112512	0.131924	208.75	86.5213	89.0972	256.285	229.746	264.816	177.381
ENSMUSG00000003752.9	Itpkc	-0.542903	0.0112165	0.131924	330.428	298.459	333.562	205.536	219.183	203.875	250.42
ENSMUSG00000018750.14	Zbtb4	-0.296903	0.0112237	0.131924	1515.95	1306.55	1453.54	1216.72	1031.22	1245.41	1144.78
ENSMUSG00000022358.7	Fbxo32	-0.390888	0.0112307	0.131924	808.208	1171.61	1190.66	787.887	838.441	727.968	872.744
ENSMUSG00000022686.14	B3gnt5	1.07921	0.0112509	0.131924	73.6764	69.0583	63.3253	105.305	246.911	152.907	76.7657
ENSMUSG00000049176.16	Frmpd4	-0.535212	0.0112462	0.131924	910.909	703.283	678.906	652.132	319.532	567.306	567.172
ENSMUSG00000029722.15	Agfg2	0.721385	0.0113069	0.132308	90.4211	138.91	143.586	227.104	199.377	213.848	183.343
ENSMUSG00000028341.9	Nr4a3	1.29277	0.0113719	0.13263	14.512	54.7704	97.9333	110.38	198.057	111.91	130.427
ENSMUSG00000042460.5	C1galt1	0.431226	0.0113828	0.13263	804.859	670.738	626.626	861.474	1155.33	717.996	1040.44
ENSMUSG00000038457.17	Tmem255b	0.560053	0.0113593	0.13263	208.75	189.712	187.767	277.854	283.882	259.276	328.676
ENSMUSG00000024410.15	Rmc1	-0.399614	0.0113493	0.13263	597.226	577.073	686.269	441.521	481.939	438.775	517.237
ENSMUSG00000042197.13	Zfp451	-0.333269	0.0114553	0.133012	1400.97	1463.72	1920.38	1277.62	1150.05	1246.52	1389.98
ENSMUSG00000027806.9	Tsc22d2	-0.311511	0.0114575	0.133012	1979.22	1681.21	1850.42	1778.77	1411.49	1320.76	1410.85
ENSMUSG00000049624.14	Slc17a5	-0.514938	0.0114762	0.133012	503.456	496.108	462.422	398.384	348.58	377.834	242.967
ENSMUSG00000020733.3	Slc9a3r1	0.729253	0.0114328	0.133012	156.283	210.35	133.278	328.603	297.085	169.527	310.044
ENSMUSG00000016319.3	Slc25a5	0.277044	0.0114747	0.133012	1429.99	1644.7	1323.94	1668.39	1849.85	1770.61	1817.04
ENSMUSG00000029022.18	Miip	-0.996489	0.0115363	0.133568	171.912	103.984	128.86	60.8995	92.4266	53.1849	64.0956
ENSMUSG00000050812.18	Ecpas	-0.290639	0.0115525	0.133615	3901.5	3012.37	3454.17	2520.98	2549.65	3067	3152.61
ENSMUSG00000021494.9	Ddx41	0.612592	0.0115716	0.133694	189.773	180.187	160.522	263.898	225.785	254.844	333.148
ENSMUSG00000003809.14	Gcdh	0.834503	0.0116577	0.134407	223.262	212.731	96.4606	183.967	455.531	295.841	327.931
ENSMUSG00000046711.16	Hmga1	0.569207	0.0116506	0.134407	293.589	493.727	569.927	588.695	738.092	513.013	848.895
ENSMUSG00000058454.15	Dhcr7	0.400237	0.0117084	0.134849	688.763	727.89	581.709	964.241	678.675	901.927	966.652
ENSMUSG00000058407.12	Txndc9	0.372315	0.0117303	0.134896	1312.78	1731.22	1032.35	1710.26	1820.8	1627.68	1875.17
ENSMUSG00000026229.17	Psmd1	-0.2591	0.0117371	0.134896	3962.9	3668.03	3799.52	3765.62	2899.55	3125.72	2946.91
ENSMUSG00000059742.10	Kcnh7	-0.813852	0.0117661	0.135089	312.567	210.35	268.764	210.611	172.97	137.394	81.9828
ENSMUSG00000021408.15	Ripk1	-0.814245	0.0117861	0.135177	224.378	146.848	354.18	161.13	125.436	120.774	143.097
ENSMUSG00000031834.15	Pik3r2	0.592271	0.0118256	0.135322	289.124	354.817	197.339	328.603	507.026	428.803	425.565
ENSMUSG00000063480.8	Snu13	0.59769	0.0118223	0.135322	339.358	202.412	212.802	376.815	310.289	445.424	383.829
ENSMUSG00000052752.15	Traf7	0.504408	0.0118417	0.135322	419.732	465.945	328.408	625.488	526.831	438.775	701.326
ENSMUSG00000046324.12	Ermp1	-0.587247	0.011848	0.135322	759.091	687.408	443.277	543.02	277.28	463.152	392.027
ENSMUSG00000029469.14	Ift81	-0.666811	0.0118647	0.135371	331.544	301.634	363.752	312.11	178.251	190.579	158.749
ENSMUSG00000034656.18	Cacna1a	-0.399083	0.0118939	0.135563	661.972	635.019	629.571	517.645	429.123	557.333	444.198
ENSMUSG00000049516.9	Spty2d1	0.275669	0.0119438	0.135711	1071.66	1139.06	1237.79	1319.49	1468.26	1396.1	1387
ENSMUSG00000051346.9	Spryd4	0.589464	0.011965	0.135711	187.54	207.175	217.957	268.973	398.755	300.273	264.581
ENSMUSG00000017405.14	Nek8	0.990101	0.0119366	0.135711	43.5361	134.941	120.023	222.029	231.066	228.252	114.776
ENSMUSG00000022552.16	Sharpin	0.49798	0.0119769	0.135711	270.147	347.673	286.436	383.159	507.026	437.667	378.611
ENSMUSG00000049076.12	Acap2	-0.368956	0.0119588	0.135711	983.469	1231.94	1381.37	1012.45	1018.01	901.927	790.016
ENSMUSG00000033863.2	Klf9	-0.31795	0.011981	0.135711	1658.84	1344.65	1498.45	1296.65	1329.62	1039.32	1150.74
ENSMUSG00000078546.8	Zfp995	0.689958	0.0120207	0.136019	139.539	146.054	150.213	267.704	233.707	277.005	161.73
ENSMUSG00000068923.14	Syt11	-0.209711	0.0121119	0.136769	7978.27	7971.07	7227.92	6240.93	6364.23	7140.07	6967.79
ENSMUSG00000028149.12	Rap1gds1	-0.27376	0.0121119	0.136769	8249.53	7586.88	7998.13	7168.37	5181.17	7379.4	6553.41
ENSMUSG00000059811.13	Atl2	-0.371811	0.0121303	0.136837	1009.14	858.069	1102.3	809.455	863.528	753.453	638.721
ENSMUSG00000038774.9	Ascc3	-0.430291	0.0121874	0.137339	999.097	887.438	741.495	601.382	819.956	524.093	654.372
ENSMUSG00000051427.14	Ccdc157	0.989114	0.0122165	0.137441	144.004	57.9454	81.7338	181.43	97.7081	224.928	241.477
ENSMUSG00000047126.17	Cltc	-0.223146	0.0122464	0.137441	11969.1	12117.7	13111.3	11041.8	9259.82	10793.2	11390.4
ENSMUSG00000021371.5	Mcur1	0.437351	0.0122396	0.137441	474.432	445.307	510.284	629.294	823.917	552.901	579.842
ENSMUSG00000039982.8	Dtx4	0.51182	0.0122398	0.137441	304.753	304.015	279.809	327.335	512.307	392.239	456.122
ENSMUSG00000066647.8	Gm5113	-0.626446	0.0122862	0.137747	321.497	399.268	302.636	178.892	184.853	304.705	214.646
ENSMUSG00000001995.9	Sipa1l2	0.463496	0.0123199	0.137842	427.547	407.999	490.403	621.682	782.985	507.473	530.652
ENSMUSG00000000632.13	Sez6	0.819234	0.0123091	0.137842	110.515	184.949	74.3704	210.611	252.192	189.471	218.372
ENSMUSG00000026526.14	Fh1	0.351159	0.0123651	0.138207	923.188	708.046	745.913	893.192	1011.41	1114.67	1016.59
ENSMUSG00000037151.8	Lrrc20	-0.484657	0.012404	0.138501	592.761	569.135	551.519	385.697	307.648	406.643	526.926
ENSMUSG00000038861.14	Pi4kb	-0.456367	0.0124757	0.139159	822.72	1159.7	909.38	903.342	521.55	736.832	650.645
ENSMUSG00000056608.14	Chd9	-0.351379	0.0125156	0.139463	1126.36	1046.19	1253.99	792.962	831.839	1085.86	869.763
ENSMUSG00000019699.16	Akt3	-0.263087	0.0125937	0.139908	3707.26	3560.87	3432.08	3284.76	2440.06	3063.67	3094.48
ENSMUSG00000067274.10	Rplp0	0.254601	0.0125802	0.139908	2836.54	2436.88	2288.55	2900.34	2892.95	2911.87	3309.12
ENSMUSG00000009293.17	Ube2g2	-0.407515	0.0125844	0.139908	571.551	685.026	600.854	413.609	472.696	536.281	445.688
ENSMUSG00000047875.6	Gpr157	0.715125	0.0126677	0.139975	122.794	116.685	135.487	145.905	232.387	203.875	237.75
ENSMUSG00000025326.12	Ube3a	-0.270528	0.012692	0.139975	1952.43	2165.41	2189.14	1911.99	1736.3	1812.72	1519.66
ENSMUSG00000040325.16	Dcaf1	-0.390125	0.0126315	0.139975	857.326	663.594	801.875	502.421	646.986	579.494	631.268
ENSMUSG00000021270.13	Hsp90aa1	-0.195465	0.0126892	0.139975	11979.1	10854.8	11962.6	10566.1	10181.4	10266.9	9506.28
ENSMUSG00000022999.15	Lmbr1l	-0.559892	0.0126126	0.139975	396.29	325.447	497.03	235.985	236.348	315.785	312.28
ENSMUSG00000097119.2	B230354K17Rik	-0.735642	0.0126564	0.139975	286.892	211.937	245.201	166.205	92.4266	147.366	187.07
ENSMUSG00000024085.13	Man2a1	0.633744	0.0126879	0.139975	188.656	193.681	202.494	314.647	398.755	207.199	291.412
ENSMUSG00000037104.9	Socs5	0.401204	0.0127018	0.139975	795.929	683.439	646.507	729.525	1109.12	870.903	1028.51
ENSMUSG00000034723.11	Tmx4	-0.270952	0.0127736	0.140538	2481.56	2443.23	2538.9	2032.52	1930.39	2434.32	1852.81
ENSMUSG00000063052.9	Lrrc40	-0.553249	0.0128019	0.140538	390.708	357.198	388.788	313.378	238.989	289.193	193.778
ENSMUSG00000041632.7	Mrps27	0.588242	0.0128041	0.140538	197.587	209.556	156.104	314.647	310.289	248.196	256.383
ENSMUSG00000031246.14	Sh3bgrl	-0.378182	0.0127876	0.140538	1358.55	1302.58	1212.02	1160.9	746.014	1143.48	921.934
ENSMUSG00000102869.2	2900097C17Rik	-0.218542	0.0128705	0.140984	3286.42	3434.66	3374.65	3052.59	2849.38	3028.22	2645.81
ENSMUSG00000002413.15	Braf	-0.404302	0.0129219	0.140984	1137.52	1087.47	1496.98	992.154	703.762	948.464	1102.3
ENSMUSG00000018583.5	G3bp1	0.286237	0.0128638	0.140984	1182.17	1190.66	1357.08	1358.82	1645.19	1474.77	1587.49
ENSMUSG00000015002.18	Efr3a	-0.33644	0.0128924	0.140984	1492.51	1677.24	1569.88	1205.3	1000.85	1509.12	1287.13
ENSMUSG00000015597.17	Zfp318	-0.338994	0.0129123	0.140984	1355.2	1362.11	1851.9	1146.94	1218.71	1105.8	1345.26
ENSMUSG00000004317.14	Clcn5	-0.370712	0.0129166	0.140984	1674.46	1514.52	1277.55	1306.8	879.373	1116.88	1296.07
ENSMUSG00000032299.10	Commd4	0.520592	0.012938	0.14102	251.17	254.007	260.664	456.746	305.008	346.81	356.998
ENSMUSG00000110444.2	Gm10033	-0.742441	0.0129804	0.141343	292.473	223.844	409.405	126.874	195.416	260.384	155.767
ENSMUSG00000024054.14	Smchd1	-0.382776	0.0130316	0.141759	917.607	904.901	1033.82	809.455	573.045	693.62	841.442
ENSMUSG00000063801.7	Ap3s2	-0.310479	0.0131001	0.142363	2238.2	2116.2	2496.19	1734.37	2249.93	1822.69	1566.62
ENSMUSG00000046404.5	Yod1	-0.639441	0.0131465	0.142391	506.805	261.151	439.595	206.804	270.678	229.36	323.459
ENSMUSG00000030930.14	Chst15	-0.471574	0.0131675	0.142391	571.551	570.723	793.039	426.296	407.997	589.466	438.235
ENSMUSG00000003849.8	Nqo1	0.592322	0.0131563	0.142391	209.866	263.533	218.693	337.485	265.396	321.325	464.321
ENSMUSG00000057193.8	Slc44a2	-0.326558	0.0131394	0.142391	1050.45	1077.94	966.078	850.055	695.84	862.039	877.961
ENSMUSG00000020372.15	Rack1	0.267242	0.0131428	0.142391	2362.11	2084.45	2104.46	3039.9	2488.92	2356.76	2623.45
ENSMUSG00000029502.14	Golga3	-0.417716	0.0131985	0.142445	1283.76	1531.98	1851.9	979.466	915.023	1268.68	1491.34
ENSMUSG00000025147.7	Mob2	0.485334	0.0131971	0.142445	343.823	323.859	298.218	516.377	405.356	515.229	366.687
ENSMUSG00000060373.15	Hnrnpc	0.25651	0.0132756	0.142989	3007.34	2982.21	2653.03	3121.1	3914.93	3136.8	3589.36
ENSMUSG00000062760.11	Shisal1	-0.526192	0.0132685	0.142989	455.454	488.171	318.835	305.766	305.008	306.921	251.911
ENSMUSG00000001576.15	Ergic1	0.558726	0.013288	0.142989	410.802	462.77	242.256	554.439	514.948	671.459	449.415
ENSMUSG00000070866.4	Zfp804a	-0.419555	0.0134287	0.14324	740.113	683.439	890.972	710.494	503.065	591.682	505.312
ENSMUSG00000038170.15	Pde4dip	-0.23348	0.0134136	0.14324	3480.65	3373.54	4017.47	2915.56	3291.71	2961.73	3163.05
ENSMUSG00000028211.11	Trp53inp1	-0.226353	0.0133543	0.14324	4703.01	4264.15	4791.37	3982.57	4348.01	3625.44	3730.22
ENSMUSG00000020087.5	Tysnd1	0.917843	0.0133966	0.14324	45.7687	95.2528	148.004	170.011	182.212	173.959	205.702
ENSMUSG00000003518.13	Dusp3	-0.242331	0.0134133	0.14324	3197.11	3226.69	2730.35	2628.83	2341.03	2649.27	2692.02
ENSMUSG00000020986.13	Sec23a	-0.318807	0.0133602	0.14324	2228.15	1832.82	1852.63	1588.46	1282.09	1830.45	1613.57
ENSMUSG00000039197.10	Adk	-0.539834	0.0133257	0.14324	810.441	787.423	578.027	669.894	405.356	575.062	347.309
ENSMUSG00000068245.14	Phf11d	0.990716	0.0134261	0.14324	96.0026	64.2956	50.8075	104.037	146.562	104.154	200.485
ENSMUSG00000032648.14	Pygm	1.04381	0.0133958	0.14324	49.1176	46.8326	69.9523	154.786	117.514	113.018	73.0392
ENSMUSG00000024346.6	Pfdn1	0.414341	0.01349	0.143754	661.972	830.287	538.265	858.936	1040.46	941.816	769.893
ENSMUSG00000023277.13	Twf2	0.498356	0.0136164	0.144959	357.219	450.069	280.546	484.658	598.132	437.667	528.416
ENSMUSG00000058267.13	Mrps14	0.564498	0.0136977	0.145677	192.005	229.4	223.847	317.185	404.036	272.573	282.468
ENSMUSG00000035849.14	Krt222	-0.468992	0.0137103	0.145677	464.385	494.521	530.901	380.622	271.998	408.859	372.649
ENSMUSG00000005054.7	Cstb	0.347402	0.0137524	0.145983	1579.58	1554.21	1376.22	1802.88	2438.74	1514.66	1895.29
ENSMUSG00000041079.12	Rwdd2b	0.865911	0.0138085	0.146437	93.77	130.973	73.634	186.505	146.562	130.746	259.364
ENSMUSG00000060568.14	Fam78b	0.404063	0.0140707	0.149074	622.901	561.198	695.105	815.799	683.957	774.505	1035.96
ENSMUSG00000026547.15	Tagln2	0.402678	0.0141119	0.149366	1110.73	1300.2	1221.59	1476.81	2124.49	1143.48	1662.01
ENSMUSG00000032575.16	Manf	0.404977	0.0141444	0.149566	679.833	552.466	725.295	916.029	1048.38	712.456	782.563
ENSMUSG00000023170.14	Gps2	0.661792	0.0141692	0.149684	126.143	126.21	161.995	210.611	269.357	206.091	190.796
ENSMUSG00000027801.7	Tm4sf4	0.736652	0.0142667	0.150424	149.586	118.272	106.769	280.391	159.766	178.391	211.665
ENSMUSG00000029771.12	Irf5	0.508288	0.0142554	0.150424	373.964	236.544	289.382	465.627	369.706	438.775	427.801
ENSMUSG00000020175.15	Rab36	1.15372	0.0143061	0.150694	65.8623	53.1828	37.5534	197.923	63.3782	107.478	94.6529
ENSMUSG00000023809.10	Rps6ka2	-0.38171	0.0143266	0.150766	872.954	1028.73	1100.09	735.868	870.13	864.255	608.909
ENSMUSG00000053004.9	Hrh1	0.59955	0.0143563	0.150934	177.493	221.463	203.23	237.254	402.716	286.977	292.157
ENSMUSG00000001632.16	Brpf1	0.604731	0.0143775	0.151012	236.658	412.762	265.819	350.172	587.569	377.834	541.832
ENSMUSG00000026442.14	Nfasc	-0.342825	0.0143965	0.151029	1578.46	1712.17	1995.48	1200.23	1341.51	1265.36	1745.49
ENSMUSG00000021260.8	Hhipl1	-0.826564	0.0144066	0.151029	198.703	188.124	301.163	187.773	75.2616	134.07	120.738
ENSMUSG00000028954.11	Nub1	-0.193135	0.0145479	0.152219	3577.77	3629.92	3693.48	3105.87	3304.91	3101.34	3203.29
ENSMUSG00000020471.11	Pold2	0.993836	0.0145417	0.152219	170.795	115.097	69.9523	181.43	415.92	234.9	111.795
ENSMUSG00000029617.10	Ccz1	0.408851	0.0146098	0.152721	432.012	464.357	519.12	593.77	761.859	551.793	602.946
ENSMUSG00000025223.15	Ldb1	0.287191	0.0146818	0.153328	942.166	1052.54	907.171	1088.58	1235.88	1199.98	1196.95
ENSMUSG00000053825.15	Ppfia2	-0.348169	0.0147077	0.153453	2208.06	1654.22	2397.52	1745.78	1937	1438.21	1440.66
ENSMUSG00000033732.10	Sf3b3	0.26828	0.0147277	0.153515	1657.72	1751.06	1486.67	1716.6	2010.94	2025.46	2102.49
ENSMUSG00000004508.6	Gab2	-0.384392	0.0148185	0.153732	836.116	932.684	1179.62	673.7	748.655	897.495	695.363
ENSMUSG00000041836.10	Ptpre	0.814923	0.0148111	0.153732	126.143	142.085	89.8335	157.324	319.532	210.524	153.531
ENSMUSG00000044749.13	Abca6	-0.501607	0.0148179	0.153732	484.478	461.182	465.367	333.678	241.629	332.406	416.622
ENSMUSG00000054423.14	Cadps	-0.28749	0.0147902	0.153732	5434.2	5153.97	4890.77	4701.95	3209.84	4705.76	4286.95
ENSMUSG00000002332.16	Dhrs1	0.250355	0.0147849	0.153732	1694.56	1885.21	1575.03	2068.04	2162.78	2024.35	1924.36
ENSMUSG00000034810.7	Scn7a	-0.320018	0.0149665	0.154391	2808.64	2129.69	2788.52	2520.98	1938.32	1800.53	1993.67
ENSMUSG00000031740.8	Mmp2	-1.51695	0.0149346	0.154391	114.98	136.529	131.069	105.305	6.6019	33.2406	33.5384
ENSMUSG00000072825.11	Cep170b	-0.295128	0.0149564	0.154391	3156.92	3329.08	3739.14	2522.25	2646.04	2467.56	3468.62
ENSMUSG00000021453.2	Gadd45g	-0.50099	0.0149062	0.154391	654.158	665.182	748.858	394.578	694.52	368.97	492.642
ENSMUSG00000022722.18	Arl6	0.515593	0.0149454	0.154391	274.612	229.4	304.845	334.947	479.298	364.538	364.451
ENSMUSG00000024276.7	Zfp397	-0.364989	0.0149452	0.154391	784.766	663.594	891.708	583.62	604.734	651.515	583.568
ENSMUSG00000030403.9	Vasp	0.441734	0.0150014	0.154606	559.271	802.505	617.053	766.318	1147.41	724.644	948.765
ENSMUSG00000020328.10	Nudcd2	0.559745	0.0150593	0.155058	229.96	155.58	198.076	285.466	279.92	295.841	283.213
ENSMUSG00000016346.17	Kcnq2	-0.342639	0.0151328	0.155522	1114.08	1185.1	1125.13	1105.07	892.577	850.958	757.968
ENSMUSG00000051043.16	Gprc5c	-0.806259	0.0151265	0.155522	194.238	162.724	216.484	104.037	108.271	72.0212	151.296
ENSMUSG00000027673.12	Ndufb5	0.390597	0.015208	0.155878	913.141	856.481	589.072	1084.77	876.732	1060.37	1093.35
ENSMUSG00000028969.10	Cdk5	-0.500008	0.01521	0.155878	804.859	701.696	617.053	626.757	340.658	599.438	434.509
ENSMUSG00000037876.17	Jmjd1c	-0.535431	0.0151817	0.155878	2566.4	2160.65	3085.27	2147.97	1254.36	1821.58	1961.62
ENSMUSG00000071753.13	Cdr1os	-0.57847	0.0153344	0.157006	377.313	491.346	664.915	395.846	409.318	233.792	333.894
ENSMUSG00000019189.13	Rnf145	-0.413601	0.015362	0.157142	708.857	787.423	725.295	412.34	660.19	565.09	585.804
ENSMUSG00000006418.17	Rnf114	0.457798	0.0154116	0.157502	694.345	669.945	512.493	701.613	1126.28	934.06	675.985
ENSMUSG00000063683.12	Glyat	0.927585	0.015489	0.158146	109.398	155.58	45.6531	186.505	186.174	157.339	255.637
ENSMUSG00000037364.12	Srrt	-0.313894	0.0155189	0.158304	1504.79	1658.99	1768.69	1447.63	1172.5	1143.48	1524.88
ENSMUSG00000029836.15	Cbx3	-0.943782	0.015544	0.158413	171.912	157.961	175.249	71.0494	48.854	145.15	84.2187
ENSMUSG00000020056.16	Washc3	-0.63532	0.0155763	0.158561	240.007	248.451	389.524	175.086	225.785	190.579	164.711
ENSMUSG00000020121.15	Srgap1	-0.349656	0.0155874	0.158561	992.399	1043.02	1219.38	907.148	974.44	698.052	831.007
ENSMUSG00000038368.16	Focad	-0.934561	0.0156269	0.158816	162.981	240.513	311.472	71.0494	77.9024	214.956	134.154
ENSMUSG00000041801.5	Phlda3	0.308253	0.015674	0.159147	1279.29	1336.71	1522.75	1651.9	2074.32	1584.47	1531.59
ENSMUSG00000029106.14	Add1	-0.197306	0.0157569	0.159841	5279.03	5723.9	5078.54	4981.07	4587	4620.44	4516.51
ENSMUSG00000032515.8	Csrnp1	-0.544226	0.0157862	0.159942	433.128	538.972	489.666	353.978	360.464	211.632	409.914
ENSMUSG00000059401.14	Mamld1	0.626942	0.015796	0.159942	294.706	262.739	209.857	267.704	430.444	318.001	558.228
ENSMUSG00000026153.15	Fam135a	-0.346025	0.0158453	0.160145	967.841	1073.18	1103.04	718.106	716.966	922.98	936.094
ENSMUSG00000038467.15	Chmp4b	0.178306	0.0158314	0.160145	5024.51	4981.72	5366.45	5680.14	5858.52	5832.61	5824.51
ENSMUSG00000010406.12	Mrpl52	0.760639	0.0159174	0.160603	147.353	207.175	171.567	298.154	182.212	224.928	480.717
ENSMUSG00000038344.14	Txlng	-0.889723	0.0159198	0.160603	372.847	284.965	273.182	171.28	55.4559	267.032	174.4
ENSMUSG00000024241.7	Sos1	-0.391527	0.0159588	0.160848	1187.75	1287.5	1936.58	1055.59	1329.62	1072.56	1032.98
ENSMUSG00000024691.13	Fam111a	-0.537791	0.0159963	0.161078	552.573	659.626	874.036	607.726	351.221	589.466	371.158
ENSMUSG00000038764.14	Ptpn3	-0.454616	0.0160427	0.161103	1010.26	916.808	1217.91	771.393	1074.79	609.41	610.399
ENSMUSG00000029020.13	Mfn2	-0.212779	0.0160352	0.161103	4135.93	4353.85	4479.16	3836.67	3316.79	3828.2	3935.92
ENSMUSG00000021451.16	Sema4d	-0.361517	0.0160244	0.161103	1189.99	1454.99	1925.53	1046.71	1258.32	1238.76	1203.66
ENSMUSG00000032580.12	Rbm5	-0.296519	0.0161	0.16153	1672.23	1623.27	1931.42	1200.23	1617.46	1462.58	1396.69
ENSMUSG00000029388.14	Eif2b1	0.424746	0.0161258	0.161641	322.614	326.241	290.118	416.146	434.405	434.343	395.753
ENSMUSG00000079641.3	Rpl39	0.389687	0.0161694	0.16193	413.035	380.217	382.161	527.795	479.298	487.528	555.247
ENSMUSG00000038481.13	Cdk19	-0.641399	0.0162021	0.16211	477.781	414.35	582.445	399.653	439.686	199.443	225.825
ENSMUSG00000029598.12	Plbd2	-0.323429	0.0162682	0.16246	2059.59	2055.87	2038.19	1502.19	1268.88	1842.64	1934.79
ENSMUSG00000061666.6	Gdpd1	-0.500752	0.0162642	0.16246	597.226	683.439	714.25	388.234	566.443	599.438	330.167
ENSMUSG00000008035.12	Mid1ip1	0.268865	0.0162815	0.16246	1653.25	1574.85	1449.85	1763.55	2164.1	1737.37	1849.08
ENSMUSG00000026155.13	Smap1	-0.399825	0.0163692	0.163082	1072.77	1123.19	1270.19	1067.01	670.753	1030.46	737.845
ENSMUSG00000027905.15	Ddx20	0.647099	0.0163736	0.163082	175.261	196.856	175.249	205.536	279.92	408.859	248.93
ENSMUSG00000037363.9	Letm2	-0.390995	0.0164092	0.16327	536.945	530.241	557.41	380.622	405.356	396.671	466.557
ENSMUSG00000021250.13	Fos	0.715321	0.0164222	0.16327	1045.98	818.38	703.941	1589.73	1931.72	1063.7	1037.46
ENSMUSG00000026187.9	Xrcc5	0.529884	0.0165743	0.163744	404.104	463.564	332.826	568.395	384.23	573.954	778.837
ENSMUSG00000044499.11	Hs3st5	-0.521101	0.0165414	0.163744	310.334	359.579	361.543	258.823	227.105	196.119	275.76
ENSMUSG00000020232.17	Hmg20b	0.654461	0.0165703	0.163744	150.702	238.926	276.864	281.66	499.103	284.761	338.365
ENSMUSG00000078676.9	Casc3	-0.253991	0.016553	0.163744	1928.98	1980.46	1819.5	1677.27	1398.28	1635.44	1689.59
ENSMUSG00000071172.13	Srsf3	0.331635	0.016571	0.163744	943.282	824.73	946.934	1230.68	1274.17	1129.07	927.151
ENSMUSG00000045038.14	Prkce	-0.215624	0.0165407	0.163744	2550.77	2521.82	2466.74	2273.58	2018.86	2234.87	2128.57
ENSMUSG00000067297.5	Ifit1bl2	0.943935	0.0164859	0.163744	56.9318	88.1088	92.0425	87.543	233.707	146.258	143.097
ENSMUSG00000102602.1	A930004J17Rik	-0.89192	0.0166179	0.16388	164.098	157.961	250.356	153.517	71.3005	66.4811	119.993
ENSMUSG00000018411.17	Mapt	-0.276361	0.0166129	0.16388	6542.69	6424.8	6307.49	5673.8	4120.9	5150.07	6264.98
ENSMUSG00000062647.16	Rpl7a	0.426893	0.0166375	0.163926	751.277	538.178	525.747	937.598	896.538	632.679	783.308
ENSMUSG00000021379.2	Id4	0.522737	0.0167238	0.164628	282.426	192.887	247.41	314.647	400.075	340.162	327.931
ENSMUSG00000014077.13	Chp1	0.21679	0.0167944	0.165175	5168.51	5407.18	5143.34	5317.28	6306.13	6720.13	6013.07
ENSMUSG00000026159.13	Agfg1	-0.307267	0.0168344	0.16542	1840.79	1787.58	2104.46	1650.63	1794.4	1482.53	1259.55
ENSMUSG00000027177.14	Hipk3	-0.233503	0.0168502	0.165427	3115.62	2844.09	3144.17	2283.73	2652.64	2567.28	2814.25
ENSMUSG00000037872.5	Ackr1	-0.542461	0.0168855	0.165478	705.508	706.458	661.97	635.638	260.115	516.337	485.189
ENSMUSG00000030000.10	Add2	-0.195611	0.0168813	0.165478	4454.08	5062.69	5064.55	4372.07	4181.64	4172.8	4256.4
ENSMUSG00000037624.15	Kcnk2	0.43766	0.0169497	0.165628	588.295	705.664	555.937	789.155	617.938	832.122	1095.59
ENSMUSG00000009555.16	Cdk9	0.355717	0.0169612	0.165628	862.908	708.046	664.915	1007.38	1078.75	803.314	922.679
ENSMUSG00000039168.15	Dap	0.462541	0.0169247	0.165628	265.682	290.521	287.173	450.402	356.502	345.702	397.989
ENSMUSG00000022324.15	Matn2	0.436654	0.0169598	0.165628	454.338	342.116	355.652	601.382	517.589	508.581	450.16
ENSMUSG00000004558.15	Ndrg2	0.248225	0.0171238	0.167068	1798.38	1574.85	1733.35	1920.87	1937	1973.38	2246.33
ENSMUSG00000030428.16	Ttyh1	0.922339	0.0171695	0.167216	155.167	126.21	72.1614	170.011	405.356	163.987	153.531
ENSMUSG00000021692.9	Dimt1	0.93611	0.017161	0.167216	44.6524	70.6458	64.0616	112.918	128.077	129.638	89.4358
ENSMUSG00000030980.17	Knop1	0.464019	0.017191	0.167277	551.457	389.743	445.486	484.658	812.033	619.382	631.268
ENSMUSG00000108348.2	Gm42372	0.490884	0.0172612	0.167515	330.428	377.836	350.498	394.578	472.696	672.567	444.943
ENSMUSG00000039485.8	Tspyl4	-0.313122	0.0172533	0.167515	3296.46	2931.4	2535.22	2725.25	2178.63	2619.36	1883.37
ENSMUSG00000035891.16	Cerk	-0.288832	0.0172432	0.167515	986.818	917.602	936.625	763.781	812.033	777.829	747.534
ENSMUSG00000004880.11	Lbr	0.684998	0.0172781	0.167531	293.589	265.12	149.477	244.867	429.123	321.325	517.237
ENSMUSG00000047037.5	Nipa1	-0.397233	0.017315	0.167592	850.628	770.754	818.074	734.6	608.695	668.135	462.83
ENSMUSG00000033949.12	Trim36	-0.338351	0.0173104	0.167592	2163.41	2281.3	2235.53	1531.37	1371.87	1900.25	2232.17
ENSMUSG00000031480.15	Thsd1	0.62136	0.0173845	0.167875	188.656	218.288	307.79	282.929	520.23	306.921	359.979
ENSMUSG00000032511.17	Scn5a	0.626614	0.0173897	0.167875	180.842	210.35	198.076	282.929	438.366	220.496	274.27
ENSMUSG00000023845.7	Lnpep	-0.277677	0.0173901	0.167875	3816.66	3163.98	4480.63	3273.35	3056.68	2818.8	3455.2
ENSMUSG00000030647.8	Ndufc2	0.383594	0.0174418	0.168167	494.525	527.065	464.631	606.457	673.394	754.561	553.011
ENSMUSG00000022906.15	Parp9	0.552154	0.0174511	0.168167	271.263	208.762	193.658	314.647	385.551	260.384	353.271
ENSMUSG00000027397.14	Slc20a1	0.21703	0.0175552	0.169023	2825.38	3033.01	3404.84	3514.41	3650.85	3447.05	3748.85
ENSMUSG00000028334.10	Nans	0.458216	0.017601	0.169046	325.962	293.696	259.928	346.366	396.114	429.911	434.509
ENSMUSG00000029034.9	Ints11	-0.530283	0.0175979	0.169046	430.896	331.797	424.868	310.841	265.396	318.001	204.212
ENSMUSG00000050786.8	Ccdc126	-1.02529	0.0176038	0.169046	141.771	113.51	142.114	48.2121	112.232	56.509	44.7179
ENSMUSG00000090071.4	Cdk5r2	0.475753	0.0176395	0.169182	445.408	669.945	357.125	678.775	617.938	657.055	775.11
ENSMUSG00000027652.15	Ralgapb	-0.255024	0.0177038	0.169182	2352.06	2191.61	2496.93	2116.26	1815.52	1771.72	2159.13
ENSMUSG00000097767.8	Miat	-0.398534	0.0177105	0.169182	985.702	1714.55	1193.61	964.241	1121	992.785	866.782
ENSMUSG00000002205.16	Vrk3	-0.396311	0.0176993	0.169182	502.339	459.595	466.84	341.291	363.104	373.402	368.177
ENSMUSG00000021196.14	Pfkp	-0.2099	0.0176677	0.169182	6348.45	6160.47	6006.33	4733.66	5296.04	5916.82	5392.23
ENSMUSG00000006050.12	Sra1	0.352779	0.0176571	0.169182	669.786	723.921	583.918	746.018	959.916	891.955	770.638
ENSMUSG00000060938.14	Rpl26	0.2782	0.0178138	0.170022	1008.03	907.283	1043.39	1160.9	1246.44	1111.34	1263.28
ENSMUSG00000029192.17	Tbc1d14	-0.392845	0.0179015	0.17071	788.115	836.637	710.568	493.539	532.113	740.156	602.946
ENSMUSG00000029547.10	Ints1	0.428364	0.017989	0.171396	453.222	437.369	340.189	657.207	481.939	534.065	532.888
ENSMUSG00000030257.16	Srgap3	-0.317146	0.018027	0.171608	1294.92	1447.05	1406.41	1349.94	1090.63	934.06	1069.5
ENSMUSG00000034263.13	Ints14	0.696578	0.0181305	0.172444	238.89	184.155	116.342	288.004	392.153	209.416	273.524
ENSMUSG00000005338.13	Cadm3	-0.285993	0.018163	0.172454	7349.78	8083.79	7516.56	6295.48	4719.04	6565.01	7508.88
ENSMUSG00000053930.13	Shisa6	0.657811	0.0181626	0.172454	162.981	211.937	184.821	249.942	413.279	322.433	196.013
ENSMUSG00000020900.15	Myh10	-0.517353	0.0182003	0.172659	709.973	528.653	513.966	477.046	257.474	445.424	448.669
ENSMUSG00000041757.17	Plekha6	-0.228762	0.0182274	0.172765	5139.49	4734.06	5121.25	4944.27	4200.13	4089.7	3833.81
ENSMUSG00000022269.13	Marchf11	0.936077	0.0182429	0.172765	96.0026	88.9026	70.6887	149.711	283.882	113.018	106.578
ENSMUSG00000034152.6	Exoc3	0.254465	0.018279	0.172957	1720.23	1716.93	1499.93	1946.25	1767.99	2165.07	1967.59
ENSMUSG00000027611.12	Procr	0.632795	0.0182957	0.172966	208.75	162.724	288.645	367.934	363.104	224.928	409.169
ENSMUSG00000023249.15	Parp3	-0.475569	0.0183298	0.173139	602.807	704.077	666.388	373.009	368.386	507.473	637.975
ENSMUSG00000039801.7	Cplane1	-0.391105	0.01836	0.173276	891.932	913.633	1164.89	607.726	951.994	709.132	754.242
ENSMUSG00000043843.17	Tmem145	0.967546	0.0184249	0.173738	75.9091	91.2839	38.2897	149.711	142.601	88.6415	153.531
ENSMUSG00000005674.9	Tomm40l	0.529483	0.0184668	0.173985	380.662	311.159	234.893	491.002	326.134	514.121	447.179
ENSMUSG00000033629.6	Hacd3	-0.353839	0.0185355	0.17443	1588.51	1281.94	1123.66	1056.86	1246.44	985.029	880.197
ENSMUSG00000041073.10	Nacad	-0.260716	0.0185459	0.17443	1764.89	2034.44	2118.45	1461.59	1746.86	1636.54	1742.51
ENSMUSG00000032966.14	Fkbp1a	0.241563	0.0187198	0.175915	5455.41	5216.68	4085.95	5653.5	5524.47	5800.48	6272.43
ENSMUSG00000037533.20	Rapgef6	-0.401723	0.0187774	0.176305	654.158	604.855	907.908	536.676	584.928	562.873	506.057
ENSMUSG00000014602.15	Kif1a	-0.217714	0.0189168	0.177169	22490.3	22743.2	22252.9	19078	17512.2	18642.4	22134.6
ENSMUSG00000028402.18	Mpdz	-0.26839	0.0188933	0.177169	1783.86	1696.29	1851.16	1432.41	1276.81	1517.99	1667.23
ENSMUSG00000106734.3	Gm20559	0.523239	0.0189179	0.177169	289.124	327.035	449.904	669.894	417.24	413.291	545.558
ENSMUSG00000040824.3	Snrpd2	0.478542	0.0189487	0.177306	312.567	271.47	216.484	390.772	378.949	352.35	362.215
ENSMUSG00000029861.17	Fam131b	-0.293463	0.0189973	0.177611	1513.72	1731.22	1664.13	1193.88	1165.9	1512.45	1464.51
ENSMUSG00000074582.10	Arfgef2	-0.239941	0.0190637	0.17775	3288.65	3534.67	3618.38	2720.18	2602.47	3196.63	3263.66
ENSMUSG00000097392.4	Thoc2l	-0.402899	0.0191094	0.17775	631.831	514.365	764.321	504.958	485.9	447.64	488.916
ENSMUSG00000035354.9	Uvrag	-0.581773	0.0190897	0.17775	380.662	419.112	322.517	359.053	227.105	226.036	190.051
ENSMUSG00000036534.6	Slc38a7	-0.374732	0.0190972	0.17775	709.973	698.52	569.191	518.914	481.939	460.936	567.917
ENSMUSG00000015501.10	Hivep2	-0.384512	0.0190337	0.17775	1025.89	1078.74	1291.54	730.794	934.829	706.916	1093.35
ENSMUSG00000025261.18	Huwe1	-0.255702	0.0190995	0.17775	8898.11	7960.75	10543.7	7531.23	6685.08	7620.95	8758.74
ENSMUSG00000025964.15	Adam23	-0.364223	0.0192495	0.17787	1652.14	1582.78	1240.73	1379.12	944.071	983.921	1323.65
ENSMUSG00000027194.16	Ttc17	-0.452579	0.0192038	0.17787	430.896	528.653	660.497	388.234	373.667	356.782	459.849
ENSMUSG00000008604.11	Ubqln4	0.286621	0.0191762	0.17787	1067.19	919.189	1052.23	1102.53	1326.98	1194.44	1313.96
ENSMUSG00000046574.8	Prr12	0.773161	0.0192132	0.17787	118.329	264.326	166.413	324.797	167.688	309.137	449.415
ENSMUSG00000041992.9	Rapgef5	0.61252	0.0192519	0.17787	175.261	136.529	169.358	208.073	318.211	228.252	226.571
ENSMUSG00000041112.17	Elmo1	-0.343203	0.0192167	0.17787	1796.14	1547.86	1479.31	1028.95	1081.39	1482.53	1467.49
ENSMUSG00000042354.7	Gnl3	-0.272451	0.0192465	0.17787	1704.61	1510.55	1702.42	1422.26	1468.26	1377.27	1166.39
ENSMUSG00000024170.15	Telo2	0.588268	0.0191397	0.17787	147.353	169.074	149.477	213.148	228.426	211.632	279.487
ENSMUSG00000016619.10	Nup50	0.274322	0.0193559	0.17868	1261.43	1281.15	1273.13	1662.05	1635.95	1287.52	1569.6
ENSMUSG00000029826.14	Zc3hav1	-0.309963	0.0194171	0.178793	2317.46	2427.36	2826.81	2134.02	1558.05	2399.97	2051.06
ENSMUSG00000033419.16	Snap91	-0.28832	0.019402	0.178793	3283.07	2673.43	2494.72	2424.56	1876.26	2477.53	2439.36
ENSMUSG00000024163.17	Mapk8ip3	-0.218585	0.019411	0.178793	7775.1	8259.21	7817.73	6413.47	5994.52	7425.94	7488.76
ENSMUSG00000020132.10	Rab21	0.268961	0.0195376	0.179752	1872.05	1665.34	1690.64	1947.51	2473.07	1874.77	2102.49
ENSMUSG00000027170.12	Eif3m	0.313726	0.0195892	0.179925	837.232	761.229	706.887	860.205	999.527	1059.27	898.83
ENSMUSG00000048280.18	Zfp738	-0.503688	0.0195847	0.179925	429.779	392.918	612.635	282.929	310.289	412.183	344.328
ENSMUSG00000014748.13	Tex261	0.28525	0.0196147	0.179986	831.651	822.349	726.768	960.435	1002.17	938.492	965.161
ENSMUSG00000020620.14	Abca8b	-0.430292	0.0196285	0.179986	1140.87	863.625	1391.68	885.58	590.21	989.461	892.867
ENSMUSG00000011837.4	Snapc2	0.556332	0.0196489	0.180022	216.564	190.506	223.111	257.554	368.386	362.322	248.93
ENSMUSG00000037805.15	Rpl10a	0.516896	0.0196907	0.180211	273.496	300.046	238.574	291.81	468.735	349.026	438.235
ENSMUSG00000024735.13	Prpf19	0.294397	0.0197023	0.180211	1246.92	1197.01	1360.02	1720.41	1649.15	1259.82	1593.45
ENSMUSG00000027642.15	Rpn2	0.242244	0.0197708	0.180686	1859.77	1795.52	1622.89	2180.96	1859.09	2077.53	2198.63
ENSMUSG00000030304.11	Ergic2	0.343042	0.019986	0.182501	716.671	827.112	666.388	914.761	1121	833.23	872.744
ENSMUSG00000026248.9	Mrpl44	0.491097	0.0200405	0.182846	286.892	240.513	252.565	329.872	415.92	300.273	412.895
ENSMUSG00000050213.6	Snip1	0.620091	0.0201034	0.183268	137.306	207.969	187.767	359.053	260.115	267.032	210.919
ENSMUSG00000027071.14	P2rx3	-0.203322	0.0201766	0.183419	6308.27	6413.69	6264.78	5535.51	4814.1	5976.65	5656.07
ENSMUSG00000037905.13	Bri3bp	0.628392	0.0202202	0.183419	174.144	185.743	122.232	308.304	249.552	196.119	239.241
ENSMUSG00000037049.9	Smpd1	0.287206	0.0202015	0.183419	1578.46	1538.33	1527.91	1659.51	2280.3	1956.76	1665
ENSMUSG00000040746.15	Rnf167	-0.336844	0.0202018	0.183419	721.136	789.804	808.502	601.382	596.812	703.592	550.03
ENSMUSG00000025153.9	Fasn	-0.227653	0.0201637	0.183419	3508.56	4000.62	3588.19	3329.17	2750.35	3383.89	3172.73
ENSMUSG00000066643.12	Wdr35	0.469153	0.0202058	0.183419	600.575	550.085	373.325	608.995	913.703	573.954	713.25
ENSMUSG00000042302.14	Ehbp1	-0.270186	0.0202643	0.183667	2029.45	1879.66	2211.23	1714.07	1943.6	1460.37	1653.07
ENSMUSG00000068854.7	H2bc21	1.06444	0.0203765	0.184532	120.561	116.685	22.8265	191.58	244.27	157.339	130.427
ENSMUSG00000066278.6	Vps37b	-0.521066	0.0204895	0.184944	310.334	346.879	329.144	284.197	198.057	239.332	196.759
ENSMUSG00000030523.18	Trpm1	-1.25417	0.0204416	0.184944	102.701	133.354	170.831	20.2998	126.756	39.8887	41.7367
ENSMUSG00000020444.19	Guk1	0.462971	0.0204873	0.184944	541.41	602.474	385.842	718.106	909.741	633.787	552.266
ENSMUSG00000022641.15	Bbx	-0.325458	0.0204827	0.184944	810.441	895.376	1052.23	669.894	735.451	736.832	792.997
ENSMUSG00000038214.15	Bend3	0.906694	0.0205134	0.185008	62.5134	108.747	80.2611	96.4241	139.96	144.042	247.439
ENSMUSG00000039145.16	Camk1d	-0.371211	0.0206251	0.18571	714.438	608.03	724.559	531.602	584.928	557.333	439.726
ENSMUSG00000019659.8	Ccdc12	0.679059	0.0206159	0.18571	126.143	101.603	111.187	139.561	198.057	185.039	198.995
ENSMUSG00000045969.8	Ing1	0.439631	0.0208252	0.186111	396.29	516.746	460.213	527.795	646.986	511.905	795.233
ENSMUSG00000031577.10	Tti2	0.385433	0.0207815	0.186111	382.894	373.867	406.46	454.208	521.55	484.204	564.191
ENSMUSG00000070056.6	Mfhas1	-0.544744	0.0207749	0.186111	419.732	632.637	591.281	356.516	476.657	435.451	239.241
ENSMUSG00000049957.14	Ccdc137	0.423724	0.0207722	0.186111	376.196	574.692	571.4	682.581	701.122	569.522	773.619
ENSMUSG00000051367.8	Six1	0.48484	0.0208391	0.186111	438.71	490.552	333.562	544.289	793.548	567.306	453.887
ENSMUSG00000022052.9	Ppp2r2a	0.238544	0.0207068	0.186111	2148.9	1895.53	1776.05	2210.14	2141.66	2457.59	2336.51
ENSMUSG00000022340.15	Sybu	-0.422466	0.020732	0.186111	928.77	652.482	1049.28	634.369	646.986	536.281	795.978
ENSMUSG00000015377.10	Dennd6b	-0.563264	0.0208101	0.186111	516.851	370.692	645.034	393.309	410.638	219.388	360.724
ENSMUSG00000062202.14	Btbd9	-0.64203	0.0207418	0.186111	428.663	204	479.358	242.329	199.377	265.924	241.477
ENSMUSG00000024608.11	Rps14	0.253702	0.0208378	0.186111	1759.3	1764.56	1407.88	2033.79	1911.91	2004.41	1886.35
ENSMUSG00000060032.6	H2aj	0.35877	0.0208601	0.186147	690.996	737.415	703.941	1072.08	1035.18	791.125	754.242
ENSMUSG00000006585.3	Cdt1	0.485756	0.0209448	0.186448	327.079	293.696	275.391	326.066	374.988	447.64	518.728
ENSMUSG00000007670.10	Khsrp	-0.336775	0.0209383	0.186448	1028.12	1173.2	887.29	952.823	817.315	761.209	732.628
ENSMUSG00000040022.14	Rab11fip2	-0.474243	0.0209309	0.186448	755.742	635.812	553.728	432.64	338.017	465.368	623.815
ENSMUSG00000003476.16	Crhr2	0.37814	0.0210014	0.186649	559.271	423.081	446.222	662.282	586.248	658.163	565.681
ENSMUSG00000024190.7	Dusp1	0.502109	0.0209913	0.186649	251.17	441.338	373.325	470.702	616.617	515.229	417.367
ENSMUSG00000017615.12	Tnfaip1	0.246231	0.0210303	0.186754	1369.71	1362.91	1228.22	1429.87	1612.18	1594.44	1622.51
ENSMUSG00000093930.2	Hmgcs1	-0.27124	0.0211317	0.187503	7229.22	8239.37	7548.96	6824.55	4972.55	7561.12	6071.94
ENSMUSG00000070923.4	Klhl9	-0.403205	0.0212071	0.187662	1248.03	1422.44	1616.27	1207.84	1016.69	1371.73	732.628
ENSMUSG00000030979.13	Uros	0.59515	0.021218	0.187662	234.425	296.077	224.584	503.689	390.832	401.103	229.552
ENSMUSG00000045519.15	Zfp560	0.788656	0.0212122	0.187662	77.0254	153.992	106.769	164.936	248.231	233.792	134.899
ENSMUSG00000019846.11	Lama4	0.418675	0.0211948	0.187662	997.981	603.268	974.915	1116.49	1155.33	904.143	1409.36
ENSMUSG00000026615.14	Eprs	-0.212284	0.0212659	0.187934	5487.78	5881.86	6261.84	4960.77	4484.01	5393.83	5449.62
ENSMUSG00000010476.14	Ebf3	-0.471389	0.0213559	0.188578	435.361	461.976	332.089	310.841	328.774	286.977	257.128
ENSMUSG00000026389.16	Steap3	0.256817	0.0214315	0.189094	1680.05	1747.89	1684.75	2049.01	2212.96	1700.81	2182.23
ENSMUSG00000031278.12	Acsl4	0.245379	0.0214514	0.189117	2069.64	2041.58	2148.64	2135.29	2828.25	2409.94	2521.34
ENSMUSG00000035051.15	Dhx57	-0.313946	0.0215213	0.189581	785.882	993.01	946.934	752.362	703.762	775.613	696.108
ENSMUSG00000068036.16	Afdn	-0.412071	0.0215937	0.190066	968.957	1037.46	1357.08	721.912	631.141	1026.03	988.265
ENSMUSG00000056267.14	Cep70	0.679576	0.02169	0.190761	156.283	108.747	120.76	185.236	231.066	252.628	154.277
ENSMUSG00000052299.9	Ltn1	-0.249094	0.0217499	0.191134	1816.24	1867.75	1846.74	1608.76	1659.72	1611.06	1333.34
ENSMUSG00000040596.15	Pogk	-0.33753	0.0217884	0.19132	1626.46	1578.81	2136.12	1475.54	1074.79	1593.33	1491.34
ENSMUSG00000004897.16	Hdgf	0.24562	0.0219504	0.192344	2472.63	2360.68	2382.06	2646.59	3409.22	2639.3	2714.38
ENSMUSG00000058388.14	Phtf1	-0.350299	0.0219294	0.192344	635.18	641.369	686.269	521.452	571.724	518.553	445.688
ENSMUSG00000033624.10	Pdpr	-0.493329	0.0219577	0.192344	497.874	431.019	461.685	222.029	363.104	398.887	331.658
ENSMUSG00000034154.15	Ino80	-0.419913	0.0219784	0.192372	754.625	785.835	920.425	570.932	843.722	499.716	543.322
ENSMUSG00000035443.10	Thyn1	0.287596	0.0220526	0.192868	871.838	800.917	845.319	988.347	1156.65	1012.73	942.802
ENSMUSG00000021711.17	Trappc13	-0.299312	0.0221	0.193128	903.095	855.688	943.252	723.181	769.781	780.045	658.098
ENSMUSG00000020362.13	Cnot6	-0.369089	0.0221282	0.193222	635.18	614.38	586.863	426.296	528.152	419.939	519.473
ENSMUSG00000026425.15	Srgap2	-0.46487	0.0222313	0.193967	611.738	605.649	797.457	421.221	380.269	473.124	667.042
ENSMUSG00000035772.11	Mrps2	0.570536	0.0222857	0.194091	207.634	315.128	234.156	309.572	500.424	282.545	408.423
ENSMUSG00000003378.9	Grik5	-0.49361	0.0222663	0.194091	506.805	473.883	583.918	447.865	265.396	311.353	454.632
ENSMUSG00000030739.18	Myh14	-0.663548	0.0222986	0.194091	1125.24	1337.51	1351.92	773.931	476.657	878.659	1079.19
ENSMUSG00000027230.9	Creb3l1	0.557418	0.0224066	0.194877	207.634	262.739	269.501	485.927	297.085	272.573	397.989
ENSMUSG00000037411.10	Serpine1	0.424537	0.0224504	0.194949	705.508	616.762	930.734	874.161	1000.85	807.746	1346.01
ENSMUSG00000032940.16	Rbm11	-0.500052	0.0224344	0.194949	432.012	342.116	413.823	301.96	203.338	325.757	286.94
ENSMUSG00000024639.5	Gnaq	-0.265117	0.0225166	0.195369	2699.24	2382.11	2061.02	1757.2	2062.43	1920.2	2175.53
ENSMUSG00000073889.10	Il11ra1	1.004	0.0225686	0.19544	41.3035	111.128	48.5985	139.561	155.805	81.9934	161.73
ENSMUSG00000044229.9	Nxpe4	0.885093	0.0225586	0.19544	68.0949	77.7898	88.3608	164.936	202.018	134.07	79.0016
ENSMUSG00000021770.11	Samd8	-0.363951	0.0225781	0.19544	826.069	850.131	1099.36	615.338	858.247	742.373	664.061
ENSMUSG00000029403.14	Cdkl2	-0.289761	0.0226715	0.196093	1810.65	1838.38	1943.2	1550.4	1205.51	1555.66	1781.26
ENSMUSG00000063450.14	Syne2	-0.828446	0.0227115	0.196284	634.064	742.178	835.746	408.534	308.969	268.141	673.004
ENSMUSG00000061576.15	Dpp6	-0.240147	0.0227459	0.196407	2088.62	2343.22	2203.13	1679.81	1782.51	2074.21	1951.19
ENSMUSG00000079215.8	Zfp664	-0.341009	0.0227615	0.196407	1741.44	2147.95	2763.49	1726.75	2065.07	1786.13	1435.44
ENSMUSG00000027858.13	Tspan2	-0.420099	0.0228005	0.196532	443.175	430.225	508.811	342.559	351.221	293.625	389.046
ENSMUSG00000029003.11	Mad2l2	-0.791591	0.0228118	0.196532	123.91	180.98	190.712	67.2432	124.116	99.7217	91.6717
ENSMUSG00000085566.1	A730017L22Rik	0.884757	0.0229028	0.196866	74.7928	107.953	72.1614	154.786	253.513	100.83	120.738
ENSMUSG00000030655.15	Smg1	-0.312575	0.0229106	0.196866	1857.54	1897.91	2535.96	1390.54	1960.76	1705.24	1701.52
ENSMUSG00000019943.10	Atp2b1	-0.308017	0.0229222	0.196866	1234.64	1104.93	1209.07	928.717	1160.61	881.983	854.857
ENSMUSG00000024943.9	Smc5	-0.315544	0.0229045	0.196866	784.766	820.762	882.872	746.018	595.491	680.323	646.173
ENSMUSG00000028974.13	Dffa	-0.343661	0.0230115	0.197339	883.001	884.263	1002.16	805.649	563.802	781.153	757.968
ENSMUSG00000030761.16	Myo7a	0.729137	0.0230313	0.197339	156.283	108.747	89.8335	189.042	268.037	159.555	166.201
ENSMUSG00000021945.9	Zmym2	-0.365767	0.0230237	0.197339	746.811	688.995	942.516	721.912	598.132	570.63	573.88
ENSMUSG00000103280.1	Gm37277	1.07991	0.023108	0.197761	39.0708	65.8832	55.9619	170.011	151.844	67.5891	67.0768
ENSMUSG00000028793.15	Rnf19b	-0.257589	0.0231165	0.197761	1360.78	1389.9	1509.5	1078.43	1291.33	1149.02	1233.47
ENSMUSG00000026626.11	Ppp2r5a	0.403853	0.0232407	0.197961	503.456	524.684	374.797	521.452	715.646	621.598	614.126
ENSMUSG00000027349.5	Fam98b	0.473447	0.0232228	0.197961	410.802	394.505	315.154	560.783	669.432	447.64	398.735
ENSMUSG00000021306.11	Gpr137b	-0.570144	0.0231839	0.197961	354.987	287.346	244.465	199.192	154.484	198.335	240.731
ENSMUSG00000022559.8	Fbxl6	0.879496	0.0232479	0.197961	87.0722	92.0777	151.686	201.729	351.221	116.342	146.078
ENSMUSG00000018040.9	Rrp7a	0.279555	0.0232001	0.197961	986.818	1158.12	1114.82	1389.27	1437.89	1142.37	1312.47
ENSMUSG00000006134.4	Crkl	0.303817	0.0232482	0.197961	1213.43	1358.94	1780.47	1683.62	2003.02	1789.45	1697.79
ENSMUSG00000029763.17	Exoc4	-0.260169	0.0233181	0.198249	1342.92	1350.21	1525.7	1054.32	1193.62	1197.77	1249.86
ENSMUSG00000040385.7	Ppp1ca	0.245902	0.0233073	0.198249	2368.81	2120.96	2057.33	2811.53	2199.75	2767.83	2566.06
ENSMUSG00000045671.17	Spred2	0.265988	0.0233428	0.198306	1446.74	1354.18	1357.81	1405.76	1639.91	1753.99	1859.52
ENSMUSG00000030216.12	Wbp11	-0.313211	0.0234558	0.198804	2009.36	1651.05	1432.92	1428.6	1143.45	1552.33	1335.57
ENSMUSG00000043017.9	Ptgir	0.277814	0.023432	0.198804	1956.89	2304.32	2914.43	2759.51	2737.15	3051.48	3057.21
ENSMUSG00000020707.6	Rnf135	0.88651	0.0234529	0.198804	55.8155	65.0894	57.4345	110.38	124.116	125.206	81.2375
ENSMUSG00000028318.14	Polr1e	0.685911	0.0234803	0.198817	131.725	136.529	125.178	257.554	215.222	243.764	129.682
ENSMUSG00000059897.5	Zfp930	0.817335	0.0234936	0.198817	144.004	224.638	85.4155	290.541	410.638	163.987	203.466
ENSMUSG00000007850.16	Hnrnph1	0.225578	0.0235615	0.199238	2695.89	2759.16	3207.5	3698.37	3483.16	3090.26	3242.79
ENSMUSG00000003812.13	Dnase2a	-0.800296	0.023612	0.19947	150.702	200.031	279.073	92.6179	192.775	93.0736	105.832
ENSMUSG00000020088.10	Sar1a	0.205247	0.0236253	0.19947	1934.56	1928.08	2052.92	2301.49	2211.64	2193.88	2384.95
ENSMUSG00000046879.7	Irgm1	0.406354	0.0236911	0.199872	695.461	972.372	1203.18	1026.41	1614.82	1174.5	1265.52
ENSMUSG00000006333.14	Rps9	0.235175	0.0237094	0.199873	2247.13	2397.2	1874.72	2617.41	2650	2524.07	2439.36
ENSMUSG00000060803.6	Gstp1	0.270184	0.0237769	0.200134	1030.35	1231.94	1119.24	1408.3	1210.79	1345.13	1472.71
ENSMUSG00000036985.12	Zdhhc9	0.298364	0.0237604	0.200134	855.093	846.162	910.117	881.773	1151.37	1123.53	1123.91
ENSMUSG00000034543.15	Morc2a	-0.286487	0.0238817	0.200862	1154.26	1144.62	1230.42	827.218	954.634	982.813	1088.88
ENSMUSG00000026755.14	Arpc5l	0.302351	0.0239322	0.201133	952.212	907.283	885.817	1138.06	1325.66	1102.48	952.491
ENSMUSG00000026577.13	Blzf1	0.353997	0.0242056	0.202676	670.902	850.131	714.986	1008.65	740.733	957.328	1101.55
ENSMUSG00000037885.18	Stk35	-0.348994	0.0242266	0.202676	803.743	857.275	850.473	729.525	536.074	765.641	599.22
ENSMUSG00000027490.17	E2f1	0.874016	0.0241523	0.202676	59.1644	125.416	55.2255	185.236	134.679	135.178	132.663
ENSMUSG00000046733.7	Gprc5a	0.615794	0.0242153	0.202676	188.656	241.307	149.477	256.285	373.667	210.524	342.837
ENSMUSG00000034533.10	Scn10a	-0.262337	0.0241539	0.202676	7059.54	7506.71	5523.29	4707.02	5422.8	5933.44	6259.76
ENSMUSG00000020601.8	Trib2	1.0445	0.0241739	0.202676	302.52	433.4	110.451	493.539	670.753	561.765	600.71
ENSMUSG00000089706.7	B230216N24Rik	0.616771	0.0242574	0.20278	136.19	173.043	201.757	303.229	314.25	249.304	183.343
ENSMUSG00000001123.15	Lgals9	0.332336	0.0242861	0.202865	1507.02	1609.77	1847.48	1593.54	2700.18	2060.91	1984.73
ENSMUSG00000108368.1	Gm45053	-0.46125	0.0244565	0.202932	568.202	477.058	625.153	369.203	529.472	303.597	416.622
ENSMUSG00000096054.3	Syne1	-0.307527	0.0244018	0.202932	2488.25	2948.87	3340.78	2545.09	1911.91	2130.72	2866.42
ENSMUSG00000039810.11	Zc3h10	-0.701767	0.0244605	0.202932	277.961	317.509	256.983	284.197	141.281	166.203	109.559
ENSMUSG00000019505.7	Ubb	0.225004	0.0243767	0.202932	1654.37	1650.25	1538.95	1896.76	1791.75	2050.94	1807.35
ENSMUSG00000038909.16	Kat7	-0.240527	0.0243651	0.202932	2628.91	2666.28	3086	2079.46	2467.79	2626	2288.81
ENSMUSG00000024109.18	Nrxn1	-0.27797	0.0244404	0.202932	1680.05	1820.92	2104.46	1689.96	1312.46	1481.42	1679.9
ENSMUSG00000010110.17	Stx5a	-0.309204	0.0243706	0.202932	754.625	850.131	871.827	605.188	650.947	723.536	685.674
ENSMUSG00000071646.9	Mta2	-0.368993	0.0244455	0.202932	864.024	694.552	703.941	682.581	538.715	624.923	490.406
ENSMUSG00000064370.1	mt-Cytb	0.28211	0.0243728	0.202932	78712.1	74540.9	68077.6	92506.3	87800	99430.3	79105.9
ENSMUSG00000026342.10	Slc35f5	-0.281376	0.0245472	0.203497	887.466	938.24	947.67	757.437	827.878	721.32	739.336
ENSMUSG00000074657.5	Kif5a	-0.225294	0.0245997	0.203625	16531.4	16952.6	16779.7	13363.6	12399.7	14868.5	16685.7
ENSMUSG00000000056.7	Narf	-0.304338	0.0245989	0.203625	790.347	819.174	957.979	682.581	656.229	704.7	728.902
ENSMUSG00000056091.12	St3gal5	0.570528	0.0246638	0.204001	200.936	220.669	287.909	307.035	505.705	314.677	282.468
ENSMUSG00000075254.12	Heg1	-0.924998	0.0248021	0.204991	281.31	134.148	251.092	68.5119	64.6986	207.199	125.955
ENSMUSG00000029120.10	Ppp2r2c	-0.194194	0.0248825	0.205501	3546.52	3870.44	3694.96	3023.4	3446.19	3352.86	3132.49
ENSMUSG00000036932.14	Aifm1	0.47213	0.0249045	0.205527	279.077	338.147	217.957	398.384	369.706	354.566	420.348
ENSMUSG00000031778.13	Cx3cl1	1.46726	0.0249985	0.206149	12.2794	35.7198	70.6887	19.0311	141.281	113.018	166.201
ENSMUSG00000032590.14	Apeh	-0.63007	0.0250261	0.206221	419.732	418.318	298.218	275.316	184.853	360.106	159.494
ENSMUSG00000041957.15	Pkp2	-0.645677	0.0250593	0.206339	284.659	310.365	335.771	189.042	271.998	224.928	111.049
ENSMUSG00000060487.7	Samd5	-0.440861	0.0250953	0.206481	625.134	472.295	679.642	418.684	353.862	552.901	418.858
ENSMUSG00000025255.18	Zfhx4	-0.453397	0.0252656	0.207727	573.783	387.361	550.783	447.865	326.134	364.538	333.894
ENSMUSG00000031583.13	Wrn	-0.758362	0.0253049	0.207894	266.798	321.478	318.099	164.936	75.2616	283.653	189.306
ENSMUSG00000026035.15	Ppil3	0.504714	0.0253853	0.208243	269.031	366.723	206.175	433.909	394.793	418.831	346.564
ENSMUSG00000016552.13	Foxred2	0.878247	0.0253815	0.208243	63.6297	57.9454	75.8431	162.399	112.232	129.638	81.2375
ENSMUSG00000048458.8	Inka2	0.288044	0.0254436	0.20841	1473.53	1203.36	1478.57	1747.05	1375.84	1788.34	1846.85
ENSMUSG00000023030.16	Slc11a2	-0.490628	0.0254336	0.20841	554.806	413.556	345.344	276.585	273.319	375.618	317.497
ENSMUSG00000017999.16	Ddx27	-0.440398	0.0255198	0.208878	579.365	549.291	516.911	458.015	275.959	443.207	436.745
ENSMUSG00000033862.7	Cdk10	-0.695446	0.025575	0.209173	234.425	256.389	384.37	214.417	139.96	253.736	114.776
ENSMUSG00000021607.9	Mrpl36	0.523714	0.0256121	0.209321	248.937	236.544	217.22	275.316	448.929	278.113	344.328
ENSMUSG00000016206.6	H2-M3	0.77763	0.0256815	0.209732	100.468	76.2022	78.0521	106.574	191.455	150.691	132.663
ENSMUSG00000020225.10	Tmbim4	0.39701	0.0257036	0.209757	570.434	581.836	502.184	813.262	666.792	880.875	546.304
ENSMUSG00000040040.16	Ift88	-0.396692	0.025773	0.210167	402.988	473.089	463.158	345.097	328.774	367.862	316.752
ENSMUSG00000031765.8	Mt1	0.34233	0.025881	0.210891	561.504	533.416	568.455	814.53	743.374	651.515	606.673
ENSMUSG00000004319.15	Clcn3	-0.287756	0.0259003	0.210891	1730.28	2035.23	2358.5	1667.12	1414.13	1898.04	1711.2
ENSMUSG00000030960.16	Eef1akmt2	0.886549	0.0259521	0.211157	112.747	69.0583	67.007	208.073	163.727	162.879	78.2563
ENSMUSG00000037395.15	Rcor3	-0.423306	0.0260875	0.211787	510.154	378.63	544.892	340.022	355.182	340.162	388.3
ENSMUSG00000109865.1	Hspa14	0.538323	0.0260701	0.211787	255.635	302.428	300.427	445.327	427.803	253.736	535.124
ENSMUSG00000037652.15	Phc3	-0.416115	0.0260791	0.211787	778.068	646.925	852.682	691.463	658.869	423.263	506.057
ENSMUSG00000028212.16	Ccne2	-0.432887	0.0261156	0.211858	436.477	377.836	474.203	379.353	286.522	295.841	311.535
ENSMUSG00000063268.12	Parp10	0.570921	0.0261895	0.212301	183.075	138.117	238.574	248.673	319.532	290.301	251.911
ENSMUSG00000070997.4	1700055D18Rik	1.21335	0.0262393	0.212354	44.6524	96.8403	25.0356	38.0622	163.727	149.583	163.22
ENSMUSG00000029714.11	Gigyf1	-0.429328	0.0262541	0.212354	358.335	419.906	432.232	258.823	331.415	306.921	302.591
ENSMUSG00000022441.17	Efcab6	0.401755	0.0262535	0.212354	546.992	665.182	711.305	847.517	596.812	905.251	1036.71
ENSMUSG00000026578.6	Ccdc181	-0.424039	0.0263336	0.212637	673.135	768.372	543.419	511.302	613.976	469.8	381.593
ENSMUSG00000028057.14	Rit1	-0.338907	0.0265256	0.212637	1329.53	1535.95	1050.02	893.192	1181.74	1134.61	919.698
ENSMUSG00000037996.17	Slc24a2	-0.364134	0.026565	0.212637	991.283	1250.19	1083.16	1102.53	874.091	660.379	811.63
ENSMUSG00000028518.8	Prkaa2	-0.411506	0.0263715	0.212637	871.838	1158.12	1557.36	895.73	697.16	900.819	1101.55
ENSMUSG00000028982.9	Slc25a33	0.427777	0.0264106	0.212637	299.171	361.961	430.023	440.252	547.957	429.911	541.832
ENSMUSG00000047228.9	A2ml1	0.530134	0.0265666	0.212637	513.503	384.186	234.893	506.227	698.481	490.852	481.463
ENSMUSG00000031521.5	Aga	-1.18968	0.0264052	0.212637	154.051	75.4085	113.396	69.7806	34.3299	77.5613	19.3778
ENSMUSG00000031808.7	Slc27a1	0.47351	0.0264875	0.212637	292.473	278.614	254.774	414.878	466.094	295.841	353.271
ENSMUSG00000031751.14	Amfr	0.262717	0.0265796	0.212637	2098.66	2144.78	2049.24	2027.44	2701.5	2910.77	2425.95
ENSMUSG00000012519.14	Mlkl	0.607451	0.0265177	0.212637	127.259	176.218	160.522	298.154	245.591	224.928	178.126
ENSMUSG00000049577.15	Zfpm1	0.584699	0.0264273	0.212637	192.005	196.856	120.023	257.554	220.503	251.52	284.704
ENSMUSG00000015757.10	Ppil4	0.396229	0.0265335	0.212637	328.195	482.614	390.997	549.364	489.861	538.497	534.379
ENSMUSG00000021610.8	Clptm1l	0.311069	0.0265308	0.212637	1518.18	1379.58	987.432	1493.31	1550.13	1741.81	1632.95
ENSMUSG00000022263.10	Trio	-0.317501	0.0263518	0.212637	1365.25	1702.64	1832.01	1271.28	1102.52	1260.93	1604.63
ENSMUSG00000024740.10	Ddb1	-0.167934	0.0263901	0.212637	5905.28	5792.16	5688.23	5304.6	4881.44	5355.05	5090.39
ENSMUSG00000025006.18	Sorbs1	-0.329725	0.0266137	0.212755	1049.33	962.053	962.397	917.298	619.258	763.425	851.13
ENSMUSG00000034636.9	Zyg11b	0.179069	0.026667	0.21287	3277.49	3192.56	3215.6	3437.01	3790.81	3637.63	3751.83
ENSMUSG00000040433.16	Zbtb38	-0.393454	0.0266497	0.21287	1027.01	929.508	1253.25	950.285	665.471	634.895	1004.66
ENSMUSG00000026289.15	Atg16l1	-0.40066	0.026759	0.213246	634.064	566.754	808.502	550.633	595.491	449.856	438.235
ENSMUSG00000009687.14	Fxyd5	0.682553	0.0267917	0.213246	632.948	424.669	502.92	710.494	1276.81	674.783	677.476
ENSMUSG00000020248.18	Nfyb	0.375653	0.0267902	0.213246	450.989	533.416	437.386	550.633	726.209	645.975	540.341
ENSMUSG00000021820.18	Camk2g	-0.2547	0.0267822	0.213246	2279.5	2006.66	2191.35	1985.58	2013.58	1676.43	1569.6
ENSMUSG00000033740.17	St18	-0.395011	0.0268351	0.213437	837.232	885.851	867.409	815.799	444.968	688.08	676.731
ENSMUSG00000026103.14	Gls	-0.208842	0.026915	0.213624	4396.03	4217.32	4245	4026.98	3215.12	3964.49	3625.13
ENSMUSG00000030878.11	Cdr2	0.271426	0.026917	0.213624	1356.32	1400.22	1466.05	1615.1	1843.25	1927.95	1416.81
ENSMUSG00000037190.12	Cyb561d2	0.868791	0.0269083	0.213624	75.9091	108.747	78.0521	208.073	229.746	91.9655	112.54
ENSMUSG00000041225.16	Arhgap12	-0.328684	0.0270114	0.214218	1153.15	984.279	1418.93	941.404	926.906	823.258	1082.17
ENSMUSG00000042548.14	Asxl1	-0.306136	0.027162	0.215248	807.092	820.762	902.017	702.881	734.131	705.808	591.021
ENSMUSG00000031134.16	Rbmx	0.484058	0.0271805	0.215248	344.94	631.843	443.277	570.932	901.819	598.33	583.568
ENSMUSG00000024044.19	Epb41l3	-0.236429	0.0272193	0.2154	13435.9	11866.9	12144.5	11475.7	8429.3	11441.4	11028.2
ENSMUSG00000035189.17	Ano4	-1.11205	0.0272581	0.215551	223.262	146.054	41.2351	74.8556	52.8152	67.5891	57.388
ENSMUSG00000052776.10	Oas1a	0.539628	0.0273092	0.2158	367.266	196.856	355.652	381.89	357.823	495.284	542.577
ENSMUSG00000037568.12	Vash2	-0.549791	0.0274048	0.216399	401.872	507.221	316.626	300.691	200.698	371.186	243.712
ENSMUSG00000027671.14	Actl6a	0.501535	0.0274374	0.216501	290.241	246.863	348.289	355.247	386.871	357.89	567.917
ENSMUSG00000049807.16	Arhgap23	-0.429177	0.0274994	0.216834	985.702	893.789	731.922	583.62	819.956	440.991	739.336
ENSMUSG00000027014.14	Cwc22	-0.565061	0.0275587	0.217082	255.635	286.552	270.973	241.06	190.135	145.15	158.749
ENSMUSG00000031785.16	Adgrg1	-0.458561	0.0275704	0.217082	557.039	449.276	519.12	370.472	347.26	275.897	482.208
ENSMUSG00000039960.5	Rhou	-0.34732	0.0277376	0.21819	679.833	858.863	630.307	621.682	566.443	548.469	538.851
ENSMUSG00000035011.15	Zbtb7a	0.356838	0.0277508	0.21819	981.236	1087.47	1201.71	1058.13	1843.25	1256.49	1430.23
ENSMUSG00000014601.13	Strip1	0.385797	0.0277989	0.218411	447.64	532.622	487.457	803.112	550.598	653.731	553.757
ENSMUSG00000090698.2	Apold1	0.599864	0.027903	0.218697	141.771	156.373	113.396	209.342	192.775	245.98	183.343
ENSMUSG00000031703.8	Itfg1	-0.229347	0.0279184	0.218697	7427.93	6481.16	5916.49	5800.67	4802.22	6238.15	5698.55
ENSMUSG00000051146.2	Camk2n2	0.471311	0.0279349	0.218697	301.404	504.84	355.652	652.132	458.172	448.748	591.021
ENSMUSG00000041552.7	Ptchd1	-0.533628	0.0279252	0.218697	361.684	280.202	282.018	211.879	157.125	234.9	243.712
ENSMUSG00000064345.1	mt-Nd2	0.254084	0.0279009	0.218697	53118.5	50114.1	47556.5	62439.7	52012.4	67693.3	57621.2
ENSMUSG00000034858.16	Fam214a	-0.437603	0.0279678	0.218799	861.791	931.096	613.371	587.426	728.849	642.651	413.64
ENSMUSG00000037470.14	Uggt1	-0.311178	0.0280936	0.219373	1477.99	1354.97	1678.86	1177.39	945.392	1399.43	1322.16
ENSMUSG00000025967.16	Eef1b2	0.208945	0.0281381	0.219373	3364.56	3520.38	2952.72	3761.81	4111.66	3814.91	3476.07
ENSMUSG00000026696.15	Vamp4	-0.281364	0.0281611	0.219373	2056.24	1902.67	1929.95	1555.47	1297.93	1653.16	1943.74
ENSMUSG00000014959.12	Gorasp2	0.235906	0.0281572	0.219373	1491.39	1574.85	1462.37	1745.78	2016.22	1705.24	1649.34
ENSMUSG00000051113.9	Fam71e1	1.05225	0.0280684	0.219373	68.0949	49.2139	43.4441	81.1993	199.377	64.2651	99.1247
ENSMUSG00000069744.7	Psmb3	0.395995	0.0281596	0.219373	645.227	654.863	429.286	667.357	827.878	665.919	867.527
ENSMUSG00000036775.13	Decr2	0.538736	0.0282303	0.219756	236.658	225.432	268.764	499.883	331.415	257.06	329.422
ENSMUSG00000071112.12	Spx	0.99489	0.0282918	0.219923	119.445	42.07	47.1258	96.4241	108.271	138.502	205.702
ENSMUSG00000022861.17	Dgkg	-0.417684	0.0282855	0.219923	907.56	675.501	723.823	688.925	393.473	624.923	591.767
ENSMUSG00000016526.8	Dyrk3	0.65272	0.0283699	0.220218	149.586	116.685	174.513	301.96	270.678	179.499	174.4
ENSMUSG00000054752.16	Fsd1l	-0.377313	0.0283696	0.220218	1039.28	922.364	1162.68	894.461	566.443	768.965	972.614
ENSMUSG00000047888.10	Tnrc6b	-0.418661	0.0284958	0.221039	644.111	902.52	1200.97	592.501	825.237	647.083	680.457
ENSMUSG00000041216.15	Clvs1	-0.265407	0.0285718	0.221316	1610.84	1663.75	1406.41	1165.97	1433.93	1191.12	1398.18
ENSMUSG00000022253.15	Nadk2	-0.777149	0.0285649	0.221316	198.703	205.587	125.178	117.993	62.0578	104.154	125.955
ENSMUSG00000021188.14	Trip11	-0.371134	0.028595	0.221339	1407.67	1122.4	1904.91	1224.33	1301.89	1157.88	894.358
ENSMUSG00000026766.16	Mmadhc	0.324022	0.0289131	0.223486	660.855	762.816	663.443	943.942	975.76	855.39	715.486
ENSMUSG00000027852.14	Nras	-0.273835	0.0289052	0.223486	1630.93	1633.59	2058.07	1323.29	1683.48	1480.31	1388.49
ENSMUSG00000028899.11	Taf12	0.571438	0.0289353	0.2235	236.658	294.49	161.995	332.41	336.697	257.06	444.198
ENSMUSG00000014956.15	Ppp1cb	0.195237	0.0290252	0.223879	2471.51	2565.48	2395.32	2887.65	2887.67	2971.71	2604.07
ENSMUSG00000024883.8	Rin1	0.485015	0.029009	0.223879	228.844	315.128	202.494	328.603	360.464	321.325	382.338
ENSMUSG00000027298.17	Tyro3	0.438794	0.0290923	0.223925	318.148	368.311	307.054	450.402	335.376	524.093	483.698
ENSMUSG00000053965.10	Pde5a	-0.765537	0.0290728	0.223925	141.771	214.319	349.762	167.474	83.1839	155.123	148.314
ENSMUSG00000001507.16	Itga3	0.263881	0.0290659	0.223925	1144.22	1224	1084.63	1471.74	1531.64	1319.65	1211.11
ENSMUSG00000022119.15	Rbm26	-0.381601	0.0291184	0.223969	716.671	750.909	992.587	639.444	776.383	596.114	512.765
ENSMUSG00000025572.17	Tmc6	0.650287	0.0291683	0.224195	183.075	150.817	120.76	199.192	341.978	177.283	231.788
ENSMUSG00000043467.19	Zbtb37	-0.545635	0.0292051	0.224321	343.823	406.412	494.821	371.74	262.756	181.715	321.969
ENSMUSG00000028826.14	Maco1	-0.274711	0.0292781	0.224342	2010.47	2110.64	1759.85	1440.02	1406.2	1884.74	1744
ENSMUSG00000003762.13	Coq8b	-0.861216	0.0292831	0.224342	110.515	211.144	288.645	78.6618	182.212	107.478	81.9828
ENSMUSG00000004393.10	Ddx56	0.35919	0.0292684	0.224342	494.525	458.007	378.479	567.126	529.472	621.598	554.502
ENSMUSG00000020850.14	Prpf8	0.190419	0.0293035	0.224342	5251.12	5313.52	4668.4	5794.33	6174.09	5264.2	5940.77
ENSMUSG00000022983.16	Scaf4	-0.394283	0.02931	0.224342	849.512	595.33	1054.44	640.713	571.724	638.219	683.438
ENSMUSG00000050947.9	Amigo1	-0.461221	0.0294789	0.225359	502.339	765.197	617.053	517.645	336.697	579.494	393.517
ENSMUSG00000033295.14	Ptprf	0.236176	0.0294839	0.225359	1680.05	1895.53	1824.65	1901.84	2220.88	1986.68	2370.05
ENSMUSG00000060098.11	Prmt7	0.377779	0.0296306	0.226194	454.338	456.42	460.213	449.134	644.345	664.811	615.616
ENSMUSG00000035569.17	Ankrd11	-0.196079	0.0296537	0.226194	4093.51	3616.43	4265.62	3253.05	3673.3	3517.96	3493.21
ENSMUSG00000020190.13	Mknk2	-0.427938	0.0296756	0.226194	697.694	665.182	756.958	370.472	491.181	521.877	711.76
ENSMUSG00000001785.13	Pwp1	0.386433	0.0296637	0.226194	493.409	606.443	542.683	654.669	872.771	791.125	550.775
ENSMUSG00000023191.9	P3h3	0.899547	0.0299034	0.227633	49.1176	48.4202	125.914	134.486	121.475	138.502	163.22
ENSMUSG00000018507.16	Trpv2	0.261405	0.0299059	0.227633	1610.84	1798.69	1611.85	1933.56	2239.36	1654.27	2197.88
ENSMUSG00000038894.7	Irs2	-0.268107	0.0299748	0.22798	1491.39	1943.16	2026.41	1541.52	1375.84	1609.95	1523.39
ENSMUSG00000057766.14	Ankrd29	-0.863538	0.029993	0.22798	261.217	240.513	186.294	150.98	40.9318	192.795	118.502
ENSMUSG00000032959.12	Pebp1	0.258332	0.0301306	0.228748	1155.38	1145.41	1023.51	1212.91	1259.64	1330.73	1489.85
ENSMUSG00000021606.8	Ndufs6	0.408864	0.0301387	0.228748	568.202	396.887	381.424	640.713	649.627	602.762	488.17
ENSMUSG00000041362.17	Shtn1	0.431421	0.0301565	0.228748	273.496	373.867	438.859	562.051	438.366	488.636	469.538
ENSMUSG00000051537.9	Gm5124	-0.703883	0.0302012	0.228928	303.636	358.786	261.401	228.373	77.9024	213.848	234.024
ENSMUSG00000028445.7	Enho	0.897028	0.0303159	0.229639	104.933	96.8403	50.0711	145.905	249.552	87.5335	141.607
ENSMUSG00000023104.9	Rfc2	0.452608	0.0303952	0.230081	240.007	249.245	221.638	351.441	297.085	286.977	359.979
ENSMUSG00000044033.16	Ccdc141	-0.795586	0.0305283	0.23088	179.726	127.004	170.831	98.9616	132.038	76.4533	61.1144
ENSMUSG00000050856.16	Atp5k	0.462346	0.0305478	0.23088	721.136	703.283	368.17	909.686	907.101	859.822	615.616
ENSMUSG00000030309.16	Caprin2	-0.355964	0.0305638	0.23088	615.087	739.003	766.53	541.751	460.812	552.901	651.391
ENSMUSG00000044600.14	Smim7	0.3882	0.0306085	0.231059	915.374	774.723	502.92	970.585	1040.46	983.921	828.026
ENSMUSG00000072258.10	Taf1a	-0.5442	0.0306455	0.231178	448.757	331.797	277.6	295.616	231.066	264.816	176.636
ENSMUSG00000051396.15	Gm45902	0.717594	0.0306812	0.231289	77.0254	144.467	179.667	238.523	149.203	222.712	271.289
ENSMUSG00000063273.11	Naa15	-0.268477	0.0308977	0.231965	1876.52	1763.76	1771.63	1277.62	1732.34	1645.41	1337.81
ENSMUSG00000032757.6	Bet1	0.608164	0.0308587	0.231965	125.027	164.311	259.928	275.316	225.785	329.082	289.176
ENSMUSG00000037997.12	Parp11	0.4254	0.0308971	0.231965	321.497	300.84	243.729	402.19	373.667	425.479	348.054
ENSMUSG00000032508.8	Myd88	0.469128	0.0308669	0.231965	453.222	372.28	434.441	531.602	854.286	494.176	448.669
ENSMUSG00000020407.13	Upp1	1.07976	0.0308951	0.231965	68.0949	102.397	19.1448	105.305	143.921	94.1816	189.306
ENSMUSG00000021982.14	Cdadc1	-0.357824	0.0308719	0.231965	1150.92	1179.55	1160.47	1073.35	707.723	1120.21	733.373
ENSMUSG00000003344.14	Btbd2	0.424041	0.0309755	0.232239	424.198	481.027	292.327	559.514	463.453	537.389	578.351
ENSMUSG00000042826.13	Fgf11	-0.860994	0.0309765	0.232239	158.516	131.766	103.088	50.7495	104.31	69.8052	64.0956
ENSMUSG00000031986.6	Sprtn	0.435182	0.0310534	0.232531	387.36	340.529	249.619	400.921	474.016	474.232	409.914
ENSMUSG00000002064.10	Sdf2	0.430818	0.0310577	0.232531	735.648	849.337	539.737	1065.74	1264.92	741.264	750.515
ENSMUSG00000036986.16	Pml	0.456226	0.0310808	0.232545	301.404	238.926	402.042	419.953	459.492	385.59	459.849
ENSMUSG00000057716.7	Tmem178b	-0.360077	0.0311092	0.232598	715.555	868.388	806.293	607.726	793.548	525.201	561.955
ENSMUSG00000056222.15	Spock1	-0.221802	0.0311552	0.232784	2776.26	3425.13	3269.35	2651.66	2467.79	2970.6	2740.46
ENSMUSG00000038628.8	Polr3k	0.603966	0.0311963	0.232919	145.12	227.813	220.166	294.347	423.842	204.983	283.213
ENSMUSG00000000078.7	Klf6	-0.225971	0.0312157	0.232919	4115.83	3845.04	4727.3	3669.19	3392.05	3271.98	4126.72
ENSMUSG00000054008.9	Ndst1	-0.226059	0.0312639	0.23312	3288.65	3539.43	3731.77	2963.77	3488.44	2610.49	2981.94
ENSMUSG00000040785.19	Ttc3	-0.260292	0.0313685	0.233741	7891.19	7771.04	8738.89	7460.18	5016.12	7070.27	7611.73
ENSMUSG00000039382.12	Wdr45	-0.541722	0.031524	0.23474	357.219	300.046	266.555	162.399	277.28	185.039	220.608
ENSMUSG00000019841.15	Rev3l	-0.40413	0.0317802	0.236487	982.353	979.516	1144.27	1126.64	653.588	593.898	757.968
ENSMUSG00000027803.14	Wwtr1	0.554799	0.0318709	0.237002	161.865	134.941	165.677	196.655	250.872	198.335	258.618
ENSMUSG00000051736.8	Fam229b	0.99274	0.0319143	0.237164	94.8863	37.3073	41.2351	88.8117	167.688	104.154	96.8888
ENSMUSG00000104362.1	Gm37928	-0.969669	0.0320386	0.237748	177.493	161.93	268.028	125.605	25.0872	159.555	102.851
ENSMUSG00000020124.10	Usp15	-0.228272	0.032025	0.237748	1983.68	1857.43	1977.07	1637.94	1684.8	1835.99	1467.49
ENSMUSG00000020802.8	Ube2o	-0.271401	0.0320578	0.237748	1415.48	1707.41	1664.87	1374.04	1087.99	1381.7	1443.64
ENSMUSG00000021252.11	Erg28	0.742585	0.032122	0.238063	181.959	165.105	61.1162	210.611	270.678	196.119	230.297
ENSMUSG00000024566.10	Atp9b	-0.284065	0.0322555	0.238891	872.954	885.851	918.953	754.9	703.762	817.718	658.844
ENSMUSG00000067336.6	Bmpr2	-0.283486	0.032319	0.239028	3122.32	3158.42	4293.6	3047.51	2362.16	2797.75	3373.96
ENSMUSG00000038949.8	Cnst	-0.196593	0.0323713	0.239028	2682.49	2663.9	2802.51	2548.9	2424.22	2340.14	2175.53
ENSMUSG00000037316.9	Bag4	0.364478	0.0323495	0.239028	330.428	366.723	365.961	474.508	419.881	486.42	445.688
ENSMUSG00000031782.15	Coq9	0.602735	0.0323521	0.239028	112.747	141.292	121.496	215.686	161.086	212.74	172.164
ENSMUSG00000031988.10	Vps26b	-0.321766	0.0323829	0.239028	1213.43	1229.55	1211.28	1088.58	718.286	1139.04	951
ENSMUSG00000027196.11	Alkbh3os1	2.68057	0.0324444	0.23904	55.8155	30.9572	0	162.399	184.853	161.771	230.297
ENSMUSG00000078532.9	Nkain1	-0.783624	0.0324498	0.23904	123.91	204.793	144.323	88.8117	62.0578	125.206	90.1811
ENSMUSG00000057506.5	Bloc1s2	0.555468	0.0324288	0.23904	227.727	255.595	235.629	332.41	528.152	305.813	246.694
ENSMUSG00000036206.12	Sh3bp4	-0.442904	0.0324915	0.239044	378.429	342.116	389.524	249.942	287.843	229.36	319.733
ENSMUSG00000039126.10	Prune2	-0.490613	0.032494	0.239044	17351.9	14795.1	17784.1	12913.2	7913.03	11392.6	15160.1
ENSMUSG00000031060.16	Rbm10	0.488472	0.0325303	0.239151	226.611	255.595	195.867	274.048	390.832	326.866	277.996
ENSMUSG00000037461.10	Ints7	-0.629644	0.0325995	0.239339	445.408	428.638	382.161	328.603	113.553	350.134	288.43
ENSMUSG00000049044.16	Rapgef4	-0.331774	0.0325786	0.239339	723.369	949.353	781.257	644.519	590.21	761.209	605.927
ENSMUSG00000051329.13	Nup160	0.415043	0.0326273	0.239383	453.222	419.906	399.096	567.126	393.473	633.787	661.825
ENSMUSG00000055994.15	Nod2	0.877375	0.0327211	0.239911	35.7219	81.7586	97.1969	106.574	116.193	151.799	153.531
ENSMUSG00000018501.17	Ncor1	-0.203343	0.0327522	0.239979	2154.48	2109.85	2204.6	1920.87	1705.93	1960.09	1902
ENSMUSG00000038705.13	Gmeb2	-0.540726	0.0328504	0.240208	363.917	338.941	587.6	246.135	298.406	401.103	239.241
ENSMUSG00000041355.13	Ssr2	0.386328	0.03288	0.240208	481.13	615.174	648.716	734.6	562.482	907.467	836.97
ENSMUSG00000030138.8	Bms1	-0.333553	0.0328248	0.240208	924.305	1039.84	1231.9	900.804	646.986	934.06	899.575
ENSMUSG00000054715.11	Zscan22	0.927652	0.0328852	0.240208	91.5374	153.992	60.3799	336.216	93.7469	127.422	218.372
ENSMUSG00000033065.14	Pfkm	-0.307798	0.0328929	0.240208	2037.27	1793.93	1906.39	1947.51	1159.29	1590.01	1482.4
ENSMUSG00000006304.14	Arpc2	0.215744	0.032991	0.240313	3183.72	3439.42	3266.41	3920.4	4222.57	3966.71	3215.22
ENSMUSG00000047205.12	Dusp18	0.617188	0.0330024	0.240313	194.238	175.424	130.332	291.81	343.299	188.363	199.74
ENSMUSG00000020883.18	Fbxl20	-0.322227	0.0329833	0.240313	947.747	875.532	1100.09	706.687	878.052	657.055	874.98
ENSMUSG00000039427.14	Alg1	-0.720296	0.0330168	0.240313	238.89	228.607	188.503	175.086	88.4654	181.715	86.4546
ENSMUSG00000005371.15	Fbxo11	-0.280788	0.0329536	0.240313	1254.73	1162.88	1472.68	985.81	1127.6	960.652	1193.97
ENSMUSG00000028698.13	Pik3r3	-0.454382	0.0331463	0.240746	512.386	500.871	412.351	419.953	410.638	296.949	263.09
ENSMUSG00000031781.14	Ciapin1	0.306242	0.0331547	0.240746	577.132	704.871	713.514	919.836	757.898	775.613	840.696
ENSMUSG00000032435.9	Dync1li1	-0.192142	0.0331091	0.240746	4777.81	4410.2	5383.38	4016.83	4353.29	4207.15	4427.82
ENSMUSG00000112080.1	Gm47595	-0.857583	0.0331829	0.240746	114.98	192.887	175.985	52.0183	91.1062	69.8052	141.607
ENSMUSG00000040048.14	Ndufb10	0.255939	0.0331859	0.240746	1098.45	1067.62	1078	1192.61	1164.57	1467.02	1336.32
ENSMUSG00000049354.8	Dcaf7	0.238153	0.0332329	0.240927	1845.26	1769.32	1778.26	2017.29	2527.21	1977.81	1963.12
ENSMUSG00000001157.13	Gmcl1	-0.378938	0.0333105	0.240958	616.203	478.645	521.329	397.115	360.464	481.988	414.386
ENSMUSG00000037563.15	Rps16	0.598036	0.0333688	0.240958	195.354	279.408	118.551	327.335	318.211	284.761	267.562
ENSMUSG00000059070.16	Rpl18	0.426845	0.0333134	0.240958	295.822	297.665	274.655	319.722	371.027	395.563	465.811
ENSMUSG00000055409.14	Nell1	0.717176	0.0332626	0.240958	99.3516	94.459	82.4701	187.773	165.047	149.583	104.342
ENSMUSG00000037649.10	H2-DMa	0.622252	0.0333531	0.240958	227.727	158.755	103.824	270.241	207.3	247.088	276.506
ENSMUSG00000033382.15	Trappc8	-0.203938	0.0333319	0.240958	1903.31	2137.63	2152.32	1797.8	1801	1838.2	1738.04
ENSMUSG00000005886.14	Ncoa2	-0.3054	0.0334382	0.2413	924.305	907.283	1210.54	823.411	909.741	794.449	760.204
ENSMUSG00000026640.12	Plxna2	-0.429871	0.0335884	0.241654	665.321	767.579	879.19	595.038	368.386	582.818	738.59
ENSMUSG00000030447.15	Cyfip1	0.295291	0.0335276	0.241654	718.904	662.007	642.089	796.768	942.751	828.798	743.062
ENSMUSG00000045733.7	Sprn	0.393149	0.0335362	0.241654	420.849	426.256	355.652	520.183	615.297	559.549	413.64
ENSMUSG00000053205.9	Styx	0.945495	0.0335973	0.241654	128.376	62.7081	39.7624	123.068	202.018	88.6415	175.145
ENSMUSG00000019558.14	Slc6a8	-0.225101	0.0335624	0.241654	1891.03	2000.31	2118.45	1788.92	1522.4	1865.9	1679.9
ENSMUSG00000027947.11	Il6ra	-0.554281	0.0336253	0.241697	195.354	306.396	366.697	183.967	212.581	195.011	198.995
ENSMUSG00000036372.14	Tmem258	0.64505	0.0336496	0.241713	179.726	146.848	112.66	255.016	147.883	294.733	215.391
ENSMUSG00000041959.14	S100a10	0.1972	0.0336959	0.241887	7100.85	7428.92	5954.78	7886.48	8441.19	7521.23	7464.91
ENSMUSG00000023960.13	Enpp5	-0.228586	0.0338073	0.24237	3432.65	3108.42	2974.81	2776	2257.85	2994.97	2791.89
ENSMUSG00000025085.16	Ablim1	-0.218461	0.0338047	0.24237	1770.47	1687.56	1700.21	1602.42	1427.33	1368.4	1511.46
ENSMUSG00000042447.13	Mios	-0.510405	0.0338417	0.242458	580.481	347.673	555.937	268.973	282.561	466.476	368.177
ENSMUSG00000023232.17	Serinc2	-0.343912	0.0340026	0.242972	559.271	596.917	539.737	400.921	437.046	432.127	508.293
ENSMUSG00000055489.8	Ano5	-0.824965	0.0340241	0.242972	148.469	157.961	201.757	110.38	62.0578	150.691	60.3692
ENSMUSG00000041729.15	Coro2b	-0.246617	0.0339672	0.242972	1576.23	1500.23	1621.42	1541.52	1251.72	1268.68	1221.54
ENSMUSG00000021156.17	Zmynd11	-0.261186	0.0339681	0.242972	1864.24	1772.5	1703.16	1719.14	1234.55	1400.54	1582.27
ENSMUSG00000031358.17	Msl3	-0.287932	0.0340156	0.242972	783.65	777.898	736.34	587.426	687.918	628.247	606.673
ENSMUSG00000041459.15	Tardbp	0.244882	0.0340652	0.243108	1333.99	1171.61	1174.46	1525.02	1588.42	1327.41	1373.58
ENSMUSG00000067365.10	Tmem128	0.361049	0.0341091	0.243236	407.453	425.462	410.142	541.751	437.046	540.713	605.927
ENSMUSG00000032251.12	Irak1bp1	0.789861	0.0341274	0.243236	107.166	88.9026	94.9879	210.611	236.348	88.6415	136.39
ENSMUSG00000021555.15	Naa35	-0.266204	0.0341635	0.243334	1183.29	950.147	1104.51	842.443	916.343	920.764	907.028
ENSMUSG00000004267.16	Eno2	-0.183535	0.0342041	0.243466	8856.8	9378.43	8246.28	8092.02	6933.31	8191.58	7869.6
ENSMUSG00000030057.15	Cnbp	0.214234	0.0342404	0.243566	3650.33	3822.02	3908.49	4203.33	5045.17	4582.77	3783.88
ENSMUSG00000026584.14	Scyl3	-0.491333	0.0343082	0.243744	410.802	516.746	751.803	296.885	363.104	423.263	508.293
ENSMUSG00000038127.15	Ccdc50	-0.305621	0.0343098	0.243744	981.236	873.151	1013.2	867.817	662.83	700.268	859.329
ENSMUSG00000056306.5	Sertm1	0.317293	0.0344788	0.244201	865.14	895.376	961.66	1120.3	1436.57	922.98	1048.63
ENSMUSG00000062937.7	Mtap	0.394569	0.0344783	0.244201	305.869	373.867	382.897	480.852	549.278	417.723	420.348
ENSMUSG00000063049.4	Ing2	0.890094	0.0344434	0.244201	120.561	50.0077	45.6531	138.293	161.086	110.802	120.738
ENSMUSG00000021983.16	Atp8a2	-0.234514	0.034453	0.244201	2925.85	2886.16	2485.15	2455.01	1958.12	2507.45	2475.14
ENSMUSG00000041935.10	AW549877	-0.225637	0.0344854	0.244201	1629.81	1684.39	1745.86	1349.94	1337.54	1573.39	1506.25
ENSMUSG00000044340.7	Phlpp1	0.879585	0.0345097	0.244215	88.1885	72.2334	95.7242	140.83	138.64	75.3453	271.289
ENSMUSG00000016257.15	Prelid3b	0.332193	0.0345876	0.244568	752.393	851.719	688.478	809.455	875.412	1208.85	952.491
ENSMUSG00000074886.11	Grk6	-0.372107	0.034604	0.244568	871.838	923.952	862.254	848.786	467.414	705.808	714.741
ENSMUSG00000019518.11	Ap4m1	-0.746372	0.0347152	0.245038	262.333	254.007	343.871	110.38	88.4654	192.795	288.43
ENSMUSG00000024104.11	Washc2	-0.23403	0.0346992	0.245038	3220.55	3188.59	3726.62	2661.81	2471.75	3143.45	3207.76
ENSMUSG00000038520.15	Tbc1d17	-0.495997	0.0347903	0.245411	245.588	403.237	403.514	238.523	279.92	247.088	232.533
ENSMUSG00000071489.1	Ptgdr	0.904524	0.0348148	0.245425	82.6069	139.704	33.1353	124.336	153.164	167.311	191.542
ENSMUSG00000021785.8	Ngly1	-0.361636	0.0348683	0.245645	672.019	692.17	661.234	672.432	491.181	505.257	436.745
ENSMUSG00000022822.16	Abcc5	-0.265723	0.0348997	0.245708	2748.35	2136.84	1976.34	2082	1672.92	2003.3	1845.36
ENSMUSG00000085385.7	Snhg17	0.656175	0.0349825	0.245762	111.631	138.117	98.6696	161.13	155.805	163.987	248.93
ENSMUSG00000028684.14	Urod	0.611018	0.034997	0.245762	196.471	212.731	174.513	365.397	335.376	334.622	156.513
ENSMUSG00000032594.11	Ip6k1	-0.244446	0.0349845	0.245762	1673.35	1570.08	1374.75	1169.78	1394.32	1307.46	1322.16
ENSMUSG00000025024.7	Smndc1	0.378618	0.0349342	0.245762	592.761	642.956	392.469	740.943	732.811	717.996	629.777
ENSMUSG00000054027.8	Nt5dc3	0.171708	0.035202	0.247044	3139.06	2956.81	3180.99	3327.9	3591.43	3515.74	3496.19
ENSMUSG00000026641.13	Usf1	0.485154	0.0352863	0.247066	229.96	257.183	349.762	447.865	415.92	418.831	285.449
ENSMUSG00000043719.14	Col6a6	0.666397	0.0352667	0.247066	337.126	431.019	695.842	737.137	953.314	578.386	832.498
ENSMUSG00000039716.12	Dock3	-0.307778	0.0352519	0.247066	1077.24	1093.82	1193.61	766.318	777.704	1073.67	1002.43
ENSMUSG00000020570.15	Sypl	0.337224	0.0352952	0.247066	468.85	448.482	393.206	536.676	557.2	509.689	599.965
ENSMUSG00000032290.7	Ptpn9	0.272842	0.0353689	0.247424	1267.01	1025.56	1172.25	1396.88	1217.39	1624.36	1338.56
ENSMUSG00000055932.15	Fto	-0.291192	0.0354089	0.247547	1047.1	983.485	1076.53	924.911	838.441	934.06	693.127
ENSMUSG00000056215.13	Lrguk	-1.02411	0.0356158	0.248835	145.12	138.91	215.011	72.3181	18.4853	116.342	118.502
ENSMUSG00000061751.16	Kalrn	-0.504775	0.035651	0.248922	524.666	421.494	477.149	327.335	200.698	355.674	448.669
ENSMUSG00000041571.9	Selenow	0.247003	0.035682	0.24898	3076.55	3261.61	2299.59	3741.51	3141.18	3438.18	3342.66
ENSMUSG00000040455.17	Usp45	-0.772132	0.0357542	0.249167	838.349	765.197	1097.88	539.214	258.794	676.999	632.758
ENSMUSG00000024083.16	Pja2	-0.220485	0.0357414	0.249167	6129.66	5091.26	5087.38	5223.4	3976.98	4693.57	4760.96
ENSMUSG00000025350.15	Rdh5	-0.720806	0.0358106	0.249402	150.702	119.86	167.149	86.2742	99.0285	99.7217	70.058
ENSMUSG00000059552.13	Trp53	0.387049	0.0358693	0.249652	591.644	565.167	509.547	595.038	996.887	649.299	665.551
ENSMUSG00000033059.7	Pygb	-0.495227	0.0359054	0.249745	3246.23	2943.31	2961.56	2689.73	1389.04	2250.39	2325.33
ENSMUSG00000019082.18	Slc25a22	0.23888	0.0359904	0.250019	1264.78	1175.58	1441.75	1426.06	1531.64	1642.08	1509.97
ENSMUSG00000032452.12	Clstn2	-0.658644	0.0359695	0.250019	333.777	182.568	209.121	189.042	113.553	187.255	122.229
ENSMUSG00000029245.16	Epha5	-0.420415	0.0360462	0.250091	361.684	468.326	424.868	274.048	295.765	377.834	303.336
ENSMUSG00000034037.14	Fgd5	0.934428	0.0360387	0.250091	40.1872	74.6147	61.1162	91.3492	169.009	69.8052	119.993
ENSMUSG00000039997.16	Ifi203	1.36585	0.0360832	0.250189	58.0481	133.354	298.954	454.208	268.037	284.761	679.712
ENSMUSG00000040675.17	Mthfd1l	0.365274	0.0362007	0.250845	554.806	476.264	558.882	662.282	715.646	524.093	825.045
ENSMUSG00000040710.10	St8sia4	-0.932893	0.036345	0.251369	150.702	66.677	127.387	52.0183	67.3394	75.3453	46.2085
ENSMUSG00000064210.7	Ano6	-0.264995	0.0363435	0.251369	1745.91	1823.3	1885.03	1712.8	1390.36	1243.2	1703.75
ENSMUSG00000024829.12	Mrpl21	0.48434	0.0363006	0.251369	275.729	315.128	287.173	364.128	557.2	431.019	289.921
ENSMUSG00000036737.12	Oxsr1	-0.324334	0.0364036	0.251458	683.182	749.322	827.647	511.302	669.432	565.09	661.079
ENSMUSG00000022108.8	Itm2b	0.180233	0.0363823	0.251458	5871.79	5613.56	5081.48	6158.46	6080.35	5948.95	6827.68
ENSMUSG00000039431.16	Mtmr7	-0.373602	0.0365141	0.252062	1056.03	964.434	1424.08	931.254	620.578	1050.4	941.312
ENSMUSG00000026247.13	Ecel1	0.376526	0.0365716	0.252233	449.873	825.524	677.433	791.693	817.315	881.983	894.358
ENSMUSG00000084957.3	Bbip1	0.430207	0.0365848	0.252233	370.615	279.408	293.063	395.846	467.414	489.744	340.601
ENSMUSG00000022051.15	Bnip3l	-0.365681	0.0366922	0.252815	975.655	1053.34	1277.55	1056.86	975.76	778.937	618.597
ENSMUSG00000020340.16	Cyfip2	-0.225265	0.0367281	0.252903	10202	9730.07	9651.21	7974.02	6825.04	9491.29	9440.69
ENSMUSG00000030779.16	Rbbp6	-0.246005	0.0367616	0.252975	3154.69	3007.61	3276.71	2611.06	3287.74	2424.34	2297.75
ENSMUSG00000071662.4	Polr2g	0.397742	0.0368071	0.25313	474.432	436.575	382.897	592.501	516.268	716.888	447.179
ENSMUSG00000007812.16	Zfp655	-0.304942	0.0368905	0.253227	906.444	1167.64	1175.2	820.874	806.752	833.23	1044.16
ENSMUSG00000038535.17	Zfp280d	-0.415307	0.0368889	0.253227	513.503	646.131	823.228	390.772	586.248	560.657	448.669
ENSMUSG00000041718.16	Alg13	-0.608563	0.0368611	0.253227	231.076	211.144	307.79	119.261	217.863	134.07	184.834
ENSMUSG00000032481.17	Smarcc1	-0.243925	0.0369871	0.253732	1486.92	1232.73	1511.71	1205.3	1263.6	1147.91	1148.5
ENSMUSG00000027185.15	Nat10	-0.327013	0.0372032	0.254114	1179.94	927.127	887.29	690.194	951.994	834.338	705.797
ENSMUSG00000042572.12	Ube2q1	0.225981	0.0371587	0.254114	1246.92	1157.32	1236.32	1466.66	1525.04	1326.3	1361.66
ENSMUSG00000029090.12	Adgra3	0.355654	0.0371457	0.254114	406.337	408.793	466.84	478.315	509.666	643.759	555.247
ENSMUSG00000005566.14	Trim28	0.307748	0.0371864	0.254114	960.026	899.345	676.697	950.285	1183.06	1051.51	997.209
ENSMUSG00000035274.13	Tpbg	0.830563	0.0371872	0.254114	92.6537	110.334	75.1067	195.386	83.1839	257.06	123.719
ENSMUSG00000047036.8	Zfp445	-0.246336	0.0372049	0.254114	2087.5	2120.17	2482.94	1976.69	2043.95	1955.65	1554.69
ENSMUSG00000038453.17	Srcin1	0.460297	0.0371671	0.254114	224.378	281.789	299.691	450.402	368.386	378.942	286.194
ENSMUSG00000068580.11	Zfyve19	0.431795	0.0372743	0.254425	237.774	238.926	296.009	334.947	376.308	380.05	301.846
ENSMUSG00000024186.15	Rgs11	-0.481302	0.0372968	0.254425	382.894	288.14	304.845	209.342	212.581	292.517	216.136
ENSMUSG00000061601.15	Pclo	-0.457019	0.0373502	0.254473	1918.94	1851.87	2550.68	1523.76	1185.7	1462.58	1965.35
ENSMUSG00000031788.14	Kifc3	0.645667	0.0373356	0.254473	138.422	113.51	80.2611	150.98	190.135	169.527	179.617
ENSMUSG00000038366.15	Lasp1	0.308592	0.0373763	0.254493	827.186	1062.07	807.029	1049.25	971.799	1099.15	1328.12
ENSMUSG00000051390.10	Zbtb22	-0.709828	0.0374584	0.254894	181.959	273.852	173.04	82.468	102.99	140.718	184.089
ENSMUSG00000069255.13	Dusp22	-0.403551	0.0376168	0.255813	788.115	824.73	575.818	544.289	454.211	731.292	475.5
ENSMUSG00000060935.6	Tmem263	-0.415331	0.0376432	0.255834	517.968	465.945	391.733	309.572	285.202	370.078	405.442
ENSMUSG00000072915.3	Gm12258	-0.386237	0.037669	0.255851	487.827	503.252	499.975	409.803	286.522	416.615	406.187
ENSMUSG00000022009.1	Nufip1	0.405145	0.0376928	0.255854	261.217	315.128	251.828	375.547	335.376	375.618	375.63
ENSMUSG00000003072.15	Atp5d	0.196719	0.0377333	0.25597	1779.4	1747.89	1707.57	2040.13	1942.28	1892.5	2119.63
ENSMUSG00000025938.16	Slco5a1	-0.614706	0.0377712	0.25607	245.588	268.295	216.484	117.993	238.989	134.07	146.078
ENSMUSG00000040188.10	Scamp2	0.580703	0.0378101	0.256175	236.658	219.875	125.178	315.916	364.425	240.44	238.495
ENSMUSG00000050967.5	Creg2	-0.690929	0.0378747	0.256193	269.031	277.027	289.382	187.773	72.6209	252.628	175.89
ENSMUSG00000039771.13	Polr2j	0.607793	0.0379198	0.256193	108.282	165.105	170.095	187.773	250.872	288.085	178.126
ENSMUSG00000005533.10	Igf1r	-0.412772	0.0378921	0.256193	516.851	401.649	483.039	407.265	294.445	303.597	395.753
ENSMUSG00000004637.15	Wwox	0.56905	0.0378964	0.256193	194.238	157.961	119.287	190.311	224.465	236.008	277.251
ENSMUSG00000059412.7	Fxyd2	0.226898	0.0379529	0.256193	2784.08	2998.08	2232.58	2961.24	3030.27	3112.42	3394.09
ENSMUSG00000001627.12	Ifrd1	0.193295	0.0379482	0.256193	2703.7	2906	2978.5	3278.42	3110.81	3068.1	3632.58
ENSMUSG00000064289.15	Tank	-0.40044	0.0379866	0.256263	659.739	572.31	734.868	518.914	390.832	651.515	426.311
ENSMUSG00000000631.20	Myo18a	-0.296183	0.0380547	0.256565	1429.99	1909.82	1569.14	1612.57	1087.99	1291.95	1340.05
ENSMUSG00000022184.8	Fbxo4	-0.843359	0.0380817	0.25659	267.914	159.548	264.346	114.186	208.62	147.366	46.2085
ENSMUSG00000028906.17	Epb41	-0.375917	0.0381262	0.256732	754.625	773.929	821.756	529.064	815.995	468.692	603.692
ENSMUSG00000040242.14	Fgfr1op2	0.232513	0.0382131	0.257155	1222.36	1377.2	1126.6	1541.52	1418.09	1426.02	1451.84
ENSMUSG00000014039.18	Prdm15	-0.565052	0.0382593	0.257155	324.846	296.077	374.061	138.293	196.737	248.196	310.044
ENSMUSG00000071862.3	Lrrtm2	-0.653049	0.0382421	0.257155	187.54	338.941	400.569	214.417	180.892	120.774	269.798
ENSMUSG00000027953.13	Slc50a1	0.556284	0.0383087	0.257172	248.937	192.093	138.432	276.585	228.426	268.141	356.998
ENSMUSG00000031711.7	Zfp330	0.457247	0.0383052	0.257172	424.198	539.766	287.909	597.576	427.803	591.682	670.768
ENSMUSG00000062127.11	Cttnbp2nl	0.424641	0.038448	0.257792	486.711	424.669	380.688	790.424	557.2	435.451	529.162
ENSMUSG00000027889.17	Ampd2	0.294135	0.0384278	0.257792	698.81	658.038	790.829	910.954	773.742	996.109	831.753
ENSMUSG00000032232.14	Cgnl1	-0.455125	0.0384761	0.257823	406.337	411.175	400.569	340.022	365.745	267.032	216.136
ENSMUSG00000030861.15	Acadsb	-0.324299	0.0385509	0.258166	933.235	815.205	963.133	743.481	551.919	758.993	828.026
ENSMUSG00000024854.4	Pold4	0.733693	0.0387034	0.25903	113.864	60.3268	112.66	143.367	149.203	130.746	210.174
ENSMUSG00000035310.15	Lin54	-0.560598	0.0388065	0.259561	348.289	387.361	318.099	252.479	132.038	321.325	245.203
ENSMUSG00000044026.3	Slc35g1	0.982607	0.0388606	0.259765	37.9545	55.5641	67.007	131.949	56.7763	78.6693	155.767
ENSMUSG00000042790.16	Rnf214	-0.334555	0.0388996	0.259867	1061.61	855.688	1230.42	877.967	644.345	870.903	931.623
ENSMUSG00000025782.12	Taf3	-0.501851	0.0390385	0.260588	347.172	394.505	600.117	313.378	422.521	280.329	251.911
ENSMUSG00000033222.16	Ttf2	-0.646231	0.0391261	0.260588	209.866	304.015	380.688	201.729	102.99	195.011	260.854
ENSMUSG00000055675.6	Kbtbd11	0.466389	0.039082	0.260588	257.868	292.902	237.102	351.441	290.483	479.772	329.422
ENSMUSG00000047284.14	Neurl4	0.354048	0.0391239	0.260588	598.342	844.575	621.471	766.318	916.343	757.885	1076.21
ENSMUSG00000024290.9	Rock1	-0.401489	0.03907	0.260588	971.19	868.388	1374.75	836.099	1037.82	814.394	563.445
ENSMUSG00000058056.16	Palld	-0.710543	0.0392083	0.260818	120.561	227.813	351.971	124.336	128.077	173.959	145.333
ENSMUSG00000022246.14	Rai14	-0.684908	0.0392033	0.260818	217.68	230.988	441.804	234.717	106.951	241.548	156.513
ENSMUSG00000053411.16	Cbx7	0.477791	0.0392658	0.261042	236.658	210.35	206.912	318.453	252.192	378.942	263.836
ENSMUSG00000059796.16	Eif4a1	0.263743	0.0393157	0.261216	1005.8	1089.06	1086.84	1310.61	1489.39	1196.66	1105.28
ENSMUSG00000001211.15	Agpat3	-0.367716	0.0393988	0.261452	1064.96	1146.21	1119.24	1182.46	621.899	741.264	895.848
ENSMUSG00000000753.15	Serpinf1	0.23361	0.0393857	0.261452	989.051	1035.08	1097.15	1145.67	1210.79	1320.76	1217.82
ENSMUSG00000058070.14	Eml1	-0.234052	0.0394288	0.261492	1294.92	1605.8	1473.42	1249.71	1220.03	1196.66	1294.58
ENSMUSG00000026502.13	Desi2	-0.383017	0.039466	0.261582	630.715	796.155	1156.79	596.307	724.888	689.188	635.739
ENSMUSG00000062203.15	Gspt1	-0.21375	0.0395271	0.261773	2213.64	2108.26	2499.14	1771.16	1951.52	2045.4	2071.93
ENSMUSG00000102918.1	Pcdhgc3	0.3418	0.0395426	0.261773	849.512	962.847	790.829	1280.16	917.664	860.931	1336.32
ENSMUSG00000001098.15	Kctd10	0.197474	0.0396125	0.26192	2945.94	2993.32	2669.23	3330.44	3616.52	2945.11	3270.37
ENSMUSG00000019810.15	Fuca2	-0.286363	0.0396064	0.26192	1080.59	1274.01	1348.98	1164.7	946.712	855.39	1084.41
ENSMUSG00000085438.1	Oip5os1	-0.284217	0.0397076	0.26239	1933.45	1339.1	1525.7	1457.78	1393	1167.85	1233.47
ENSMUSG00000041997.16	Tlk1	-0.26191	0.0398064	0.262822	1868.7	1866.95	1552.21	1433.67	1212.11	1577.82	1647.85
ENSMUSG00000015994.10	Fnta	0.392684	0.0398208	0.262822	718.904	563.579	449.904	581.082	776.383	737.94	927.896
ENSMUSG00000027940.18	Tpm3	0.298706	0.0401597	0.264899	543.643	665.182	663.443	864.011	738.092	717.996	755.732
ENSMUSG00000030846.15	Tial1	0.29575	0.0402561	0.265376	897.513	928.715	719.404	978.198	1208.15	1067.02	914.481
ENSMUSG00000039195.4	1110008P14Rik	0.396485	0.0403918	0.266111	463.269	491.346	399.833	582.351	450.249	566.198	772.129
ENSMUSG00000039782.15	Cpeb2	-0.189896	0.0404254	0.266172	2459.23	2593.26	2477.79	2141.63	2055.83	2216.04	2382.72
ENSMUSG00000037999.13	Arap2	-0.271689	0.0405007	0.266508	1303.85	1400.22	1537.48	1193.88	938.79	1237.66	1310.98
ENSMUSG00000020440.13	Arf5	0.350223	0.0406306	0.266574	651.925	642.163	570.664	633.101	1015.37	698.052	822.064
ENSMUSG00000031681.16	Smad1	-0.298628	0.0406564	0.266574	925.421	943.796	1119.24	782.812	929.547	671.459	857.838
ENSMUSG00000036099.16	Vezt	-0.378281	0.0406439	0.266574	1202.27	979.516	669.333	686.388	617.938	765.641	847.404
ENSMUSG00000052160.7	Pld4	-0.526227	0.0405501	0.266574	334.893	331.797	311.472	319.722	169.009	177.283	239.241
ENSMUSG00000037989.15	Wnk2	0.543231	0.0405916	0.266574	263.449	173.043	296.745	369.203	433.084	227.144	395.008
ENSMUSG00000034987.4	Hrh2	0.833114	0.0406289	0.266574	51.3503	58.7392	132.541	186.505	150.523	115.234	127.446
ENSMUSG00000059878.12	Zfp422	-0.486421	0.0408092	0.267293	323.73	341.322	397.624	347.634	196.737	233.792	234.769
ENSMUSG00000073293.4	Nudt10	-0.808039	0.0408148	0.267293	197.587	194.474	158.313	140.83	38.291	121.882	117.012
ENSMUSG00000031617.16	Tmem184c	0.20151	0.040893	0.267486	2376.62	2321.79	2418.14	2703.68	2392.53	2798.86	3008.02
ENSMUSG00000025733.17	Rhot2	0.424129	0.0408716	0.267486	366.15	295.284	372.588	501.152	464.774	549.577	336.875
ENSMUSG00000040140.15	Tdrd6	-0.896373	0.0409451	0.267667	126.143	104.778	103.088	38.0622	44.8929	76.4533	78.2563
ENSMUSG00000019831.14	Wasf1	-0.394026	0.0409866	0.267779	432.012	535.003	592.018	412.34	308.969	408.859	450.905
ENSMUSG00000032803.15	Cdv3	-0.311506	0.0410148	0.267804	1137.52	1386.72	1354.87	1211.65	772.422	1147.91	1036.71
ENSMUSG00000004040.16	Stat3	-0.392186	0.0411593	0.268496	4101.32	4806.3	5233.91	3299.99	2985.38	3433.75	4644.7
ENSMUSG00000042750.7	Bex2	0.246363	0.0411697	0.268496	2527.33	2367.03	2033.04	2616.14	3241.53	2783.34	2317.88
ENSMUSG00000036850.4	Mrpl41	0.496241	0.041248	0.268581	294.706	235.751	246.674	466.896	336.697	413.291	245.948
ENSMUSG00000085037.1	4933421O10Rik	-0.617246	0.0412717	0.268581	168.563	192.093	306.318	164.936	117.514	135.178	162.475
ENSMUSG00000035382.9	Pcsk7	0.550447	0.0412807	0.268581	168.563	213.525	169.358	192.848	327.454	332.406	225.825
ENSMUSG00000025612.5	Bach1	-0.427811	0.0412368	0.268581	468.85	411.175	474.203	384.428	244.27	310.245	400.225
ENSMUSG00000020817.16	Rabep1	-0.210035	0.0413242	0.268705	2024.99	1883.62	2049.97	1743.25	1542.2	1871.44	1708.97
ENSMUSG00000032407.14	U2surp	-0.265461	0.0413817	0.26892	1507.02	1261.31	1633.94	1339.79	1275.49	1229.9	1043.42
ENSMUSG00000028082.14	Sh3d19	-0.319131	0.0414731	0.269354	968.957	904.108	870.354	591.232	666.792	768.965	897.339
ENSMUSG00000047963.7	Stbd1	0.327129	0.0415704	0.269667	476.664	533.416	400.569	576.007	586.248	575.062	620.088
ENSMUSG00000047260.4	Emc6	0.487978	0.0415638	0.269667	236.658	346.879	187.767	370.472	406.677	353.458	313.771
ENSMUSG00000029715.5	Pop7	0.67788	0.0417729	0.270821	112.747	129.385	92.0425	164.936	233.707	111.91	201.976
ENSMUSG00000052031.8	Tagap1	-0.570864	0.0418925	0.271435	213.215	230.988	225.32	206.804	141.281	131.854	122.974
ENSMUSG00000030652.11	Coq7	0.434008	0.041968	0.271594	254.519	319.097	268.764	333.678	481.939	376.726	328.676
ENSMUSG00000048661.14	Lemd3	-0.383068	0.0420134	0.271594	461.036	676.295	678.906	437.715	554.559	406.643	462.085
ENSMUSG00000024521.8	Pmaip1	0.22685	0.0420159	0.271594	1611.95	1524.84	1334.25	1924.68	1628.03	1669.78	1749.21
ENSMUSG00000009535.13	Rnmt	-0.21918	0.0420147	0.271594	1630.93	1555	1588.29	1357.55	1253.04	1334.05	1516.68
ENSMUSG00000000934.9	Top1mt	-0.835449	0.0420883	0.271902	123.91	147.642	95.7242	86.2742	42.2521	65.3731	79.7469
ENSMUSG00000027002.13	Nckap1	-0.234279	0.0422642	0.272106	8624.61	7917.09	7939.22	7883.94	5261.71	7349.49	7247.28
ENSMUSG00000033396.13	Spg11	-0.434371	0.0421482	0.272106	329.311	399.268	477.885	348.903	297.085	242.656	304.082
ENSMUSG00000015882.18	Lcorl	-0.778047	0.0422562	0.272106	234.425	246.863	292.327	219.492	47.5337	195.011	139.371
ENSMUSG00000040681.16	Hmgn1	0.360085	0.0421905	0.272106	688.763	569.135	462.422	576.007	827.878	773.397	760.949
ENSMUSG00000023994.13	Nfya	-0.411482	0.0422429	0.272106	602.807	715.983	862.991	488.464	406.677	747.913	544.068
ENSMUSG00000024068.8	Spast	-0.246025	0.0422686	0.272106	1030.35	1040.64	1125.13	839.905	958.595	948.464	849.64
ENSMUSG00000045435.9	Tmem60	0.598151	0.042333	0.272201	252.286	226.225	178.931	361.591	425.162	376.726	165.456
ENSMUSG00000029920.9	Smarcad1	-0.381849	0.0423135	0.272201	589.412	482.614	460.213	383.159	404.036	319.109	457.613
ENSMUSG00000020841.5	Cpd	-0.246466	0.0423879	0.272394	2176.8	2244.79	2809.87	1993.19	1737.62	2129.61	2264.96
ENSMUSG00000034432.11	Cops8	0.318573	0.0424199	0.272441	1618.65	1027.94	1083.89	1606.22	1270.21	1636.54	1678.41
ENSMUSG00000073725.8	Lmbrd1	-0.218567	0.0426895	0.272523	2889.01	2256.7	2675.12	2238.06	2461.19	2134.04	2128.57
ENSMUSG00000025968.16	Ndufs1	-0.242365	0.0426977	0.272523	2106.48	2158.27	1790.04	1832.06	1420.73	1720.75	1844.61
ENSMUSG00000040152.8	Thbs1	0.880429	0.0426867	0.272523	81.4906	65.0894	155.368	126.874	84.5043	242.656	286.194
ENSMUSG00000051177.16	Plcb1	-0.477601	0.04263	0.272523	365.033	459.595	483.039	445.327	289.163	290.301	231.788
ENSMUSG00000028847.8	Trappc3	-0.312671	0.0426123	0.272523	601.691	577.073	632.516	540.483	439.686	498.608	466.557
ENSMUSG00000006641.12	Slc5a6	0.421749	0.0427058	0.272523	420.849	485.789	285.7	626.757	540.035	434.343	527.671
ENSMUSG00000029426.8	Scarb2	-0.179643	0.042639	0.272523	2996.18	3279.87	3112.51	2617.41	2955.01	2833.2	2652.52
ENSMUSG00000042492.12	Tbc1d10b	0.289627	0.0425427	0.272523	794.813	876.326	1175.2	1160.9	1209.47	1103.59	1171.61
ENSMUSG00000052298.12	Cdc42se2	0.266919	0.0425287	0.272523	1093.98	1158.12	1167.84	1183.73	1363.95	1670.89	1269.99
ENSMUSG00000021072.12	Tmx1	-0.291723	0.0425583	0.272523	923.188	1012.85	1083.16	777.737	973.12	850.958	693.873
ENSMUSG00000002320.15	Tm9sf1	0.503873	0.04259	0.272523	296.938	334.179	432.232	502.421	760.539	393.347	360.724
ENSMUSG00000042079.13	Hnrnpf	0.408747	0.0428583	0.273337	481.13	319.097	349.762	586.157	402.716	499.716	541.086
ENSMUSG00000034780.6	B3galt1	-0.97062	0.042884	0.273342	114.98	120.654	137.696	54.5558	22.4465	75.3453	99.87
ENSMUSG00000038365.8	Fbxo25	0.403452	0.04294	0.273381	439.826	549.291	350.498	565.857	454.211	672.567	666.297
ENSMUSG00000052557.11	Gan	-0.449077	0.0429216	0.273381	2426.86	2065.4	2765.69	1390.54	2141.66	1441.53	2113.67
ENSMUSG00000054256.11	Msi1	0.520382	0.0429744	0.273433	214.331	200.825	163.468	251.21	262.756	219.388	368.923
ENSMUSG00000057137.9	Tmem140	-1.18246	0.0429979	0.273433	276.845	419.112	515.438	100.23	85.8247	168.419	355.507
ENSMUSG00000039753.16	Fbxl5	0.301174	0.0430573	0.273494	690.996	804.886	768.739	918.567	1138.17	791.125	878.707
ENSMUSG00000064351.1	mt-Co1	0.295419	0.0430421	0.273494	129742	122746	116241	154258	149001	165915	134186
ENSMUSG00000004151.17	Etv1	-0.283429	0.0430955	0.273578	2384.44	1984.43	1717.15	1977.96	1558.05	1366.19	1760.39
ENSMUSG00000006611.15	Hfe	-0.58492	0.0431267	0.273617	285.775	190.506	286.436	201.729	176.931	189.471	111.795
ENSMUSG00000000194.13	Gpr107	-0.360449	0.0431647	0.2737	603.924	673.12	809.238	463.09	488.54	530.741	681.203
ENSMUSG00000050730.17	Arhgap42	-0.686893	0.0432646	0.274176	196.471	175.424	248.883	197.923	81.8635	101.938	132.663
ENSMUSG00000025533.15	Asl	0.474585	0.0432914	0.274187	569.318	523.097	265.819	628.026	723.568	691.404	471.774
ENSMUSG00000040225.15	Prrc2c	-0.185773	0.0434164	0.274232	4803.48	4568.96	5568.94	4406.33	4699.23	4200.5	4216.15
ENSMUSG00000041025.15	Iffo2	0.521543	0.0434733	0.274232	245.588	161.136	156.104	289.272	293.124	214.956	276.506
ENSMUSG00000029669.14	Tspan12	0.429382	0.043405	0.274232	372.847	304.015	270.237	475.777	477.977	314.677	430.037
ENSMUSG00000034201.13	Gas2l1	0.341678	0.0434364	0.274232	705.508	730.271	680.378	654.669	1142.13	900.819	878.707
ENSMUSG00000056895.4	H2bu2	1.02151	0.043461	0.274232	94.8863	130.973	19.1448	214.417	202.018	81.9934	163.966
ENSMUSG00000042292.18	Mrtfa	0.731771	0.0433594	0.274232	107.166	132.56	118.551	154.786	353.862	145.15	142.352
ENSMUSG00000036315.13	Znrd1	0.977234	0.0433823	0.274232	72.5601	48.4202	55.2255	41.8684	180.892	111.91	126.701
ENSMUSG00000021760.5	Gpx8	0.407525	0.0435652	0.274653	233.309	273.852	260.664	385.697	330.095	305.813	338.365
ENSMUSG00000020737.12	Jpt1	-0.265058	0.0436494	0.274868	1821.82	1993.16	1635.41	1573.24	1315.1	1821.58	1338.56
ENSMUSG00000033237.19	Arid2	-0.475891	0.0436476	0.274868	591.644	511.984	827.647	386.965	308.969	511.905	639.466
ENSMUSG00000004070.15	Hmox2	0.300994	0.0437013	0.275037	1098.45	1155.73	823.965	1342.33	1472.22	1149.02	1094.84
ENSMUSG00000028646.16	Rragc	-0.22391	0.0439925	0.275139	2520.63	2336.87	2983.65	2159.39	2319.91	2456.48	2021.99
ENSMUSG00000040351.11	Ankib1	-0.321109	0.0438559	0.275139	1138.64	941.415	1190.66	921.104	720.927	756.777	1085.9
ENSMUSG00000044465.19	Fam160a2	-0.319224	0.0439271	0.275139	1378.64	1345.45	1482.99	1008.65	821.276	1262.03	1396.69
ENSMUSG00000052926.16	Rnaseh2a	0.887477	0.043963	0.275139	155.167	135.735	34.608	237.254	143.921	289.193	130.427
ENSMUSG00000020224.15	Llph	0.585136	0.0439089	0.275139	112.747	214.319	253.301	348.903	298.406	301.381	218.372
ENSMUSG00000020716.16	Nf1	-0.469741	0.0437983	0.275139	1760.42	1369.26	2256.88	1267.47	1078.75	1202.2	1635.18
ENSMUSG00000025142.18	Aspscr1	-0.411978	0.0439365	0.275139	369.499	428.638	562.564	298.154	394.793	327.974	345.073
ENSMUSG00000035954.10	Dock4	0.364251	0.0438318	0.275139	656.39	538.972	507.338	576.007	709.044	689.188	939.076
ENSMUSG00000035248.9	Tut7	-0.250704	0.0439931	0.275139	1634.28	1495.47	1729.66	1582.12	1154.01	1304.14	1404.14
ENSMUSG00000002372.9	Ranbp3	0.363181	0.0438608	0.275139	611.738	665.182	673.015	620.413	1018.01	703.592	1000.94
ENSMUSG00000110277.2	Gm45871	0.417116	0.0438028	0.275139	490.06	415.143	300.427	466.896	643.025	449.856	582.078
ENSMUSG00000002820.6	Atg4d	0.600252	0.044032	0.275225	164.098	162.724	106.033	195.386	188.814	301.381	187.815
ENSMUSG00000024785.7	Rcl1	-0.467786	0.0441543	0.275832	325.962	367.517	429.286	307.035	184.853	312.461	277.996
ENSMUSG00000023932.9	Cdc5l	-0.31363	0.0444214	0.277343	764.672	735.828	787.148	607.726	602.093	739.048	508.293
ENSMUSG00000022565.15	Plec	0.223121	0.0446082	0.27789	6266.96	7119.35	8415.63	9039.76	8891.44	7090.21	8918.24
ENSMUSG00000014773.13	Dll1	1.16419	0.0445558	0.27789	39.0708	80.9649	19.1448	62.1682	205.979	72.0212	76.7657
ENSMUSG00000055839.6	Elob	0.382603	0.0445629	0.27789	650.809	828.699	724.559	647.057	1300.57	917.439	968.888
ENSMUSG00000037253.8	Mex3c	0.208969	0.0446102	0.27789	2031.68	2122.55	1786.36	2456.28	2104.68	2187.23	2402.1
ENSMUSG00000010755.17	Cars	0.198891	0.0446521	0.277993	2192.43	2088.42	2040.4	2424.56	2454.59	2643.73	2153.91
ENSMUSG00000040483.15	Xaf1	0.354042	0.0447093	0.278034	908.676	724.715	1089.78	1020.07	1563.33	982.813	1078.45
ENSMUSG00000021794.16	Glud1	0.179726	0.0446871	0.278034	2723.8	3181.44	2930.63	3282.23	3176.83	3507.99	3379.93
ENSMUSG00000035530.13	Eif1	0.229895	0.0448284	0.278576	2455.88	2702	2119.92	2984.07	3217.76	2491.93	2689.78
ENSMUSG00000059839.9	Zfp874b	-0.401829	0.0448472	0.278576	523.549	415.937	598.645	482.121	341.978	395.563	334.639
ENSMUSG00000032846.10	Zswim6	-0.429277	0.0448751	0.278591	416.384	497.696	423.396	310.841	248.231	433.235	330.912
ENSMUSG00000060244.1	Alyref2	1.83056	0.0449357	0.278652	4.46524	32.5447	86.1518	93.8867	250.872	87.5335	154.277
ENSMUSG00000017778.14	Cox7c	1.008	0.0449255	0.278652	59.1644	95.2528	37.5534	85.0055	258.794	77.5613	94.6529
ENSMUSG00000052331.14	Ankrd44	-0.695748	0.0449851	0.278684	205.401	218.288	197.339	189.042	112.232	65.3731	144.588
ENSMUSG00000030671.9	Pde3b	-0.473017	0.0449916	0.278684	270.147	410.381	502.184	246.135	322.173	300.273	270.543
ENSMUSG00000031958.16	Ldhd	0.4489	0.0450925	0.279087	263.449	276.233	201.021	307.035	320.852	302.489	413.64
ENSMUSG00000043154.15	Ppp2r3a	-0.459363	0.0451584	0.279087	360.568	346.879	357.861	288.004	328.774	221.604	198.249
ENSMUSG00000025647.16	Shisa5	0.295869	0.0451427	0.279087	1176.59	933.477	840.164	1217.99	1142.13	1043.75	1414.58
ENSMUSG00000021730.8	Hcn1	-0.335143	0.0451413	0.279087	606.156	484.995	645.77	501.152	447.609	456.504	431.528
ENSMUSG00000075318.13	Scn2a	-0.544164	0.0452654	0.279454	215.448	307.19	435.913	229.642	270.678	192.795	187.07
ENSMUSG00000039202.12	Abhd2	-0.204879	0.0452686	0.279454	3923.83	4545.15	3901.13	3514.41	3098.93	3708.54	3981.38
ENSMUSG00000022361.14	Zhx1	-0.28702	0.0453176	0.279598	929.886	806.474	975.651	794.23	812.033	732.4	629.777
ENSMUSG00000004561.14	Mettl17	-0.915133	0.0454484	0.280248	114.98	109.541	108.978	35.5247	100.349	47.6448	52.9162
ENSMUSG00000031214.13	Ophn1	-0.480184	0.0455247	0.280561	399.639	316.716	262.137	195.386	217.863	231.576	286.194
ENSMUSG00000039419.17	Cntnap2	-0.268498	0.0455624	0.280635	2881.2	2518.64	2784.1	2467.7	1633.31	2409.94	2540.72
ENSMUSG00000041390.18	Mdfic	-0.783234	0.0457171	0.281273	148.469	204	235.629	45.6746	138.64	165.095	106.578
ENSMUSG00000039242.10	B3galnt2	0.592314	0.0457109	0.281273	185.307	119.86	142.85	275.316	275.959	175.067	174.4
ENSMUSG00000051726.6	Kcnf1	0.728277	0.0457479	0.281305	79.258	168.28	67.7433	205.536	142.601	179.499	169.928
ENSMUSG00000027173.7	Depdc7	0.841713	0.0458089	0.281522	158.516	44.4513	65.5343	166.205	194.096	159.555	118.502
ENSMUSG00000027286.16	Lrrc57	0.409903	0.0459076	0.28158	557.039	559.61	611.899	513.839	1093.27	776.721	681.203
ENSMUSG00000037032.16	Apbb1	0.226016	0.045921	0.28158	2481.56	2525.79	1887.24	2811.53	2817.69	2598.3	2522.83
ENSMUSG00000032293.8	Ireb2	-0.29418	0.045871	0.28158	1369.71	1046.19	1608.9	1186.27	1025.93	996.109	1167.14
ENSMUSG00000023988.8	Bysl	0.576706	0.0458791	0.28158	252.286	329.416	149.477	407.265	402.716	422.155	223.589
ENSMUSG00000047434.14	Xxylt1	-0.810298	0.0459491	0.281595	151.818	134.941	206.175	153.517	84.5043	91.9655	46.9538
ENSMUSG00000032328.12	Tmem30a	-0.218626	0.0459978	0.281737	6859.72	6135.87	5800.15	5678.87	4301.8	5962.25	5585.26
ENSMUSG00000021681.8	Aggf1	-0.310901	0.0460762	0.282059	813.79	801.711	1105.25	759.975	628.501	743.481	792.252
ENSMUSG00000092416.2	Zfp141	0.599193	0.0461681	0.282464	137.306	180.187	171.567	338.753	275.959	229.36	148.314
ENSMUSG00000043535.13	Setx	-0.330637	0.0462695	0.282779	1313.9	1312.11	1690.64	1270.01	776.383	1249.85	1278.19
ENSMUSG00000003585.13	Sec14l2	0.773174	0.046271	0.282779	113.864	72.2334	84.6791	134.486	231.066	166.203	85.7093
ENSMUSG00000032525.15	Nktr	-0.243539	0.046301	0.282805	2415.69	2382.11	3210.44	2423.29	2129.77	2022.13	2445.32
ENSMUSG00000033955.13	Tnks1bp1	-0.278068	0.0463404	0.282888	1561.72	2046.35	2366.6	1513.61	1655.76	1495.83	1905.73
ENSMUSG00000026811.18	St6galnac6	-0.439755	0.0463774	0.282956	437.593	333.385	314.417	262.629	275.959	309.137	219.118
ENSMUSG00000028330.8	Ncbp1	-0.265738	0.0464137	0.28302	1063.84	958.878	1062.54	900.804	975.76	773.397	775.855
ENSMUSG00000042772.15	Smg7	0.276858	0.0464913	0.283336	1175.47	1031.11	1393.89	1558.01	1678.2	1276.44	1310.23
ENSMUSG00000073684.13	Faap20	0.379487	0.0465663	0.283611	333.777	527.065	400.569	484.658	510.987	600.546	593.257
ENSMUSG00000024480.9	Ap3s1	0.38145	0.046588	0.283611	605.04	496.108	462.422	792.962	503.065	819.934	596.984
ENSMUSG00000066979.6	Bub3	0.281145	0.0466672	0.283935	1649.91	1554.21	1340.14	2140.36	1445.82	2107.45	1666.49
ENSMUSG00000020641.16	Rsad2	-0.636117	0.0467556	0.284315	1299.38	1521.66	1567.67	567.126	1373.19	790.017	1035.22
ENSMUSG00000117183.1	Gm20008	-0.461366	0.0468163	0.284527	277.961	259.564	295.272	234.717	209.94	168.419	194.523
ENSMUSG00000020650.15	Bcap29	-0.311226	0.0468529	0.284592	1112.96	1202.57	1389.47	1138.06	718.286	1078.1	1046.4
ENSMUSG00000025060.15	Slk	-0.207519	0.0468938	0.284683	2815.33	2840.91	3261.99	2485.46	2875.79	2278.09	2662.2
ENSMUSG00000004364.14	Cul3	-0.210932	0.0469724	0.284882	3290.88	3823.61	3508.66	3386.26	2804.49	3356.19	2697.98
ENSMUSG00000036779.12	Tent4b	0.469948	0.0469786	0.284882	302.52	504.046	263.61	531.602	606.054	436.559	406.187
ENSMUSG00000032329.4	Hmg20a	0.308345	0.0470803	0.285341	557.039	519.128	641.352	715.569	668.112	631.571	818.337
ENSMUSG00000049940.7	Pgrmc2	-0.244991	0.0471359	0.285363	1628.7	1789.96	1755.44	1419.72	1196.26	1677.54	1524.88
ENSMUSG00000039706.11	Ldb2	-0.6435	0.0471217	0.285363	970.073	935.859	629.571	491.002	327.454	762.317	581.333
ENSMUSG00000020390.12	Ube2b	0.225098	0.0472439	0.285859	1793.91	2172.56	1712.73	2345.9	2360.84	2168.39	1983.24
ENSMUSG00000033813.15	Tcea1	0.425234	0.0473952	0.28625	352.754	255.595	294.536	352.709	470.055	327.974	462.085
ENSMUSG00000042570.14	Mier2	0.517312	0.0474128	0.28625	217.68	265.12	151.686	281.66	285.202	391.131	252.656
ENSMUSG00000034459.8	Ifit1	0.417183	0.0473528	0.28625	1666.65	1669.31	2463.06	2161.93	2362.16	2756.75	3043.8
ENSMUSG00000061273.3	Mmgt1	-0.254685	0.047405	0.28625	885.234	1050.96	970.497	805.649	759.218	799.989	882.433
ENSMUSG00000053317.11	Sec61b	0.724978	0.0474815	0.28635	99.3516	112.716	54.4892	144.636	122.795	186.147	132.663
ENSMUSG00000033166.11	Dis3	0.342585	0.0474724	0.28635	414.151	419.112	432.232	446.596	501.744	558.441	629.032
ENSMUSG00000033454.6	Zbtb1	-0.387924	0.0475942	0.286872	609.505	549.291	874.036	608.995	464.774	426.587	571.644
ENSMUSG00000021431.15	Snrnp48	-0.332751	0.0476564	0.287089	712.206	527.065	635.462	535.408	496.463	426.587	523.945
ENSMUSG00000078716.10	Tmem8b	0.308914	0.0478869	0.287855	933.235	1057.31	900.544	1220.53	921.625	1115.77	1510.72
ENSMUSG00000028577.13	Plaa	0.195525	0.0479399	0.287855	2425.74	2124.14	2019.05	2446.13	2655.28	2370.05	2551.16
ENSMUSG00000046364.14	Rpl27a	0.320346	0.0478717	0.287855	663.088	755.672	512.493	924.911	746.014	782.261	761.695
ENSMUSG00000057788.13	Ddx49	0.55449	0.0479409	0.287855	240.007	139.704	168.622	360.322	254.833	206.091	250.42
ENSMUSG00000020130.9	Tbc1d15	-0.277068	0.0478296	0.287855	1579.58	1420.06	1198.03	1078.43	1408.84	1062.59	1069.5
ENSMUSG00000053347.15	Zfp943	0.672456	0.047929	0.287855	132.841	107.159	161.995	138.293	143.921	288.085	281.723
ENSMUSG00000026511.7	Srp9	0.317658	0.0481468	0.288303	759.091	582.63	527.956	723.181	880.693	727.968	769.893
ENSMUSG00000029641.8	Rasl11a	0.812245	0.0481373	0.288303	80.3743	108.747	96.4606	78.6618	298.406	137.394	155.767
ENSMUSG00000031029.6	Eif3f	0.210217	0.0480654	0.288303	1521.53	1778.05	1609.64	1731.83	1834.01	2036.54	1969.82
ENSMUSG00000037851.13	Iars	0.190594	0.048127	0.288303	2613.28	2874.25	2555.1	3128.71	2698.86	3205.5	3201.06
ENSMUSG00000080717.10	B230307C23Rik	1.09956	0.0481107	0.288303	90.4211	80.9649	10.3088	111.649	195.416	103.046	107.323
ENSMUSG00000029071.16	Dvl1	0.391442	0.0483217	0.289193	502.339	680.264	449.904	614.07	965.197	612.734	666.297
ENSMUSG00000049999.4	Ppp1r3d	0.591411	0.0484425	0.289296	126.143	165.105	218.693	242.329	242.95	177.283	362.215
ENSMUSG00000034951.10	Cog7	-0.338944	0.0484135	0.289296	654.158	463.564	553.728	422.49	444.968	432.127	459.104
ENSMUSG00000047139.9	Cd24a	0.152984	0.0484444	0.289296	6159.8	6751.04	5958.47	6923.51	7101	7145.61	6806.81
ENSMUSG00000042678.17	Myo15	-0.725533	0.0484167	0.289296	158.516	173.836	238.574	159.861	55.4559	109.694	134.899
ENSMUSG00000034664.13	Itga2b	-0.721765	0.0484988	0.289374	317.032	235.751	356.389	100.23	359.143	149.583	128.191
ENSMUSG00000025040.13	Fundc1	0.332937	0.0485103	0.289374	612.854	704.871	505.129	799.305	606.054	867.579	785.544
ENSMUSG00000001552.14	Jup	-0.253198	0.0486893	0.290284	1585.16	1783.61	1773.84	1320.76	1317.74	1332.95	1775.3
ENSMUSG00000031156.18	Slc35a2	0.616843	0.0487268	0.29035	126.143	246.863	148.004	232.179	398.755	201.659	236.26
ENSMUSG00000029033.16	Acap3	0.338864	0.0487543	0.290357	683.182	903.314	546.365	786.618	896.538	881.983	1028.51
ENSMUSG00000022146.12	Osmr	0.286496	0.0488741	0.290899	995.748	1166.05	1541.16	1602.42	1431.29	1348.46	1644.87
ENSMUSG00000022895.16	Ets2	0.276106	0.0488983	0.290899	734.532	756.466	820.283	815.799	864.849	1094.72	955.472
ENSMUSG00000045005.9	Fzd5	0.381315	0.0489929	0.291303	384.011	558.816	417.505	485.927	599.452	544.037	731.883
ENSMUSG00000001472.17	Tcf25	-0.184776	0.0490479	0.291473	7902.36	7694.84	7489.32	6693.87	5812.31	7630.92	6937.24
ENSMUSG00000027630.13	Tbl1xr1	-0.449985	0.0493332	0.292846	578.248	698.52	550.046	558.245	444.968	525.201	259.364
ENSMUSG00000031592.10	Pcm1	-0.205619	0.0493115	0.292846	1500.32	1440.7	1605.96	1281.43	1371.87	1255.39	1348.99
ENSMUSG00000035047.9	Kri1	0.383866	0.049359	0.292846	430.896	584.217	878.454	871.624	773.742	827.69	828.026
ENSMUSG00000029446.14	Psph	0.747355	0.0495554	0.293762	145.12	112.716	55.9619	192.848	163.727	231.576	112.54
ENSMUSG00000036661.14	Dennd3	0.931159	0.049567	0.293762	59.1644	70.6458	46.3894	87.543	187.494	53.1849	119.993
ENSMUSG00000038331.15	Satb2	0.942933	0.0497418	0.294321	138.422	52.389	56.6982	142.099	196.737	55.4009	236.26
ENSMUSG00000038552.14	Fndc4	0.442625	0.0497209	0.294321	213.215	236.544	199.548	350.172	283.882	244.872	298.119
ENSMUSG00000000787.12	Ddx3x	-0.178237	0.0497045	0.294321	8833.36	8679.12	10480.3	8419.35	8034.51	7688.54	8843.71
ENSMUSG00000028433.14	Ubap2	-0.225889	0.0497787	0.294381	2455.88	2300.35	2040.4	1832.06	1678.2	2179.47	2050.32
ENSMUSG00000039137.18	Whrn	0.925295	0.0498289	0.294519	25.6751	72.2334	56.6982	109.112	105.63	109.694	70.058
ENSMUSG00000026819.15	Slc25a25	0.275261	0.0499581	0.295124	732.299	786.629	857.836	1094.92	1032.54	847.634	867.527
ENSMUSG00000025889.13	Snca	0.256106	0.050203	0.296411	1025.89	1073.18	979.333	1295.38	1414.13	1162.31	1036.71
ENSMUSG00000053702.16	Nebl	-0.536821	0.0505504	0.297614	563.736	696.139	271.71	244.867	348.58	397.779	413.64
ENSMUSG00000029004.15	Kmt2e	-0.325335	0.0504933	0.297614	687.647	712.808	710.568	502.421	679.995	609.41	459.104
ENSMUSG00000036644.15	Tbc1d9b	-0.16685	0.0505966	0.297614	3226.14	3029.04	2941.68	2876.23	2684.33	2691.38	2669.66
ENSMUSG00000020803.3	Txndc17	0.203395	0.0505485	0.297614	1673.35	1660.57	1745.13	2122.6	1799.68	2075.32	1803.62
ENSMUSG00000025145.13	Lrrc45	-0.692469	0.0505794	0.297614	276.845	192.887	211.33	150.98	231.066	98.6137	83.4734
ENSMUSG00000021112.9	Mpp5	-0.335141	0.0505658	0.297614	1092.87	802.505	731.186	831.024	596.812	706.916	638.721
ENSMUSG00000069729.14	Arid1b	-0.414446	0.0504581	0.297614	576.016	576.279	611.162	347.634	475.337	329.082	608.163
ENSMUSG00000050359.7	Sprr1a	-0.772155	0.0507208	0.297823	1249.15	1177.17	1371.8	822.143	1187.02	535.173	423.329
ENSMUSG00000040128.9	Pnrc1	-0.32438	0.0507662	0.297823	636.297	681.057	561.091	530.333	580.967	440.991	450.905
ENSMUSG00000025701.12	Alox5	-0.777016	0.0507366	0.297823	146.237	151.611	133.278	58.362	59.4171	78.6693	136.39
ENSMUSG00000020064.9	Herc4	-0.346419	0.0507677	0.297823	606.156	646.131	815.865	444.059	660.19	506.365	560.464
ENSMUSG00000034024.8	Cct2	0.166272	0.0507637	0.297823	4430.63	4172.87	3928.38	4578.88	4361.21	4963.92	4835.49
ENSMUSG00000022781.8	Pak2	-0.29136	0.0508908	0.298337	1278.17	1258.92	1639.83	919.836	1391.68	1120.21	1122.42
ENSMUSG00000024778.13	Fas	0.795663	0.0509097	0.298337	126.143	135.735	101.615	274.048	328.774	167.311	73.7845
ENSMUSG00000029468.17	P2rx7	0.67689	0.0510067	0.298665	175.261	140.498	154.631	267.704	406.677	211.632	119.248
ENSMUSG00000086596.2	Susd5	-0.482537	0.0510201	0.298665	286.892	292.109	308.527	248.673	142.601	232.684	222.099
ENSMUSG00000078974.10	Sec61g	0.664017	0.0510488	0.298674	108.282	86.5213	82.4701	191.58	137.319	147.366	109.559
ENSMUSG00000018076.12	Med13l	-0.594171	0.0511537	0.298821	322.614	444.513	416.032	288.004	114.873	259.276	380.102
ENSMUSG00000004929.12	Thop1	0.387629	0.0511557	0.298821	420.849	305.603	274.655	440.252	460.812	399.995	440.471
ENSMUSG00000020361.13	Hspa4	0.155973	0.0511124	0.298821	4788.97	4931.71	4294.34	5172.65	5186.45	5252.01	5205.16
ENSMUSG00000043279.9	Trim56	0.313811	0.0513102	0.299564	804.859	1057.31	1297.43	1172.31	1238.52	1231.01	1596.43
ENSMUSG00000004356.8	Utp20	-0.237769	0.0513725	0.299769	1456.78	1484.36	1874.72	1257.32	1317.74	1439.32	1431.72
ENSMUSG00000031730.18	Dhodh	-0.849894	0.0515163	0.300448	147.353	161.93	95.7242	116.724	64.6986	37.6726	80.4922
ENSMUSG00000030545.9	Pex11a	0.814815	0.0516915	0.300675	62.5134	84.9337	91.3062	60.8995	182.212	186.147	131.918
ENSMUSG00000021587.5	Pcsk1	0.204748	0.051609	0.300675	4623.76	3904.57	4043.24	4247.74	5266.99	4413.24	5379.56
ENSMUSG00000021686.6	Ap3b1	-0.364095	0.0516738	0.300675	760.207	826.318	817.338	645.788	401.395	708.024	731.137
ENSMUSG00000022516.10	Nudt16l1	0.509824	0.0516317	0.300675	219.913	223.05	172.304	351.441	339.338	190.579	286.94
ENSMUSG00000024268.16	Celf4	-0.192877	0.0516921	0.300675	4436.22	3852.98	4179.47	3681.88	4156.55	3376.13	3334.46
ENSMUSG00000050711.7	Scg2	0.221367	0.0518439	0.301079	17950.3	16505.7	16631.7	20628.4	15333.6	21619.7	21821.6
ENSMUSG00000033530.8	Ttc7b	-0.27179	0.0518371	0.301079	835	890.614	853.418	662.282	632.462	727.968	820.573
ENSMUSG00000021536.7	Adcy2	-0.346516	0.0518286	0.301079	966.724	800.917	857.836	674.969	917.664	644.867	520.218
ENSMUSG00000032126.16	Hmbs	0.547104	0.0519032	0.301264	184.191	157.961	139.905	192.848	315.571	251.52	179.617
ENSMUSG00000027411.17	Vps16	-0.316783	0.0519595	0.301431	716.671	628.668	772.421	673.7	542.676	577.278	476.991
ENSMUSG00000076431.4	Sox4	0.284511	0.052223	0.3028	658.623	666.77	584.654	735.868	915.023	711.348	740.826
ENSMUSG00000038375.15	Trp53inp2	-0.195702	0.0523426	0.303333	2040.61	2055.87	2225.22	1691.23	1766.67	1894.71	2002.62
ENSMUSG00000040479.12	Dgkz	-0.178719	0.0528061	0.304679	3890.34	4244.31	3544.74	3180.73	3598.03	3413.81	3562.53
ENSMUSG00000062098.11	Btbd3	0.305157	0.0528247	0.304679	524.666	585.805	500.711	701.613	764.5	598.33	594.003
ENSMUSG00000034203.8	Chchd4	0.336526	0.0527761	0.304679	446.524	426.256	403.514	502.421	524.191	466.476	650.645
ENSMUSG00000030591.17	Psmd8	0.221614	0.0527659	0.304679	2009.36	1943.95	1559.57	2156.86	2282.94	2206.07	1924.36
ENSMUSG00000031805.17	Jak3	0.787497	0.0527019	0.304679	100.468	55.5641	122.969	177.623	242.95	88.6415	134.154
ENSMUSG00000051671.7	Coa6	0.842478	0.0527526	0.304679	61.397	32.5447	94.9879	117.993	121.475	114.126	99.1247
ENSMUSG00000020451.17	Limk2	-0.182543	0.0528186	0.304679	2822.03	3256.85	3234.74	2896.53	2511.36	2752.32	2785.18
ENSMUSG00000021483.8	Cdk20	1.19691	0.0527092	0.304679	78.1417	47.6264	17.6722	86.2742	241.629	68.6972	40.9914
ENSMUSG00000040565.8	Btaf1	-0.305035	0.0526989	0.304679	1133.05	966.022	1421.87	1135.52	802.791	889.739	972.614
ENSMUSG00000038766.16	Gabpb2	-0.389401	0.0529048	0.304981	568.202	765.197	550.046	345.097	567.763	450.964	552.266
ENSMUSG00000041313.14	Slc7a1	-0.207698	0.0529523	0.305094	3168.09	4021.26	3974.03	2989.15	3077.8	3192.2	3628.86
ENSMUSG00000049521.2	Cdc42ep1	1.08795	0.0530583	0.305545	110.515	15.0817	56.6982	147.174	209.94	88.6415	69.3127
ENSMUSG00000024073.16	Birc6	-0.438744	0.0531244	0.305765	2953.76	2553.57	4150.01	2118.79	2187.87	2241.52	2949.89
ENSMUSG00000039704.7	Lmbrd2	-0.251671	0.0532482	0.306317	1959.12	1659.78	2281.92	1613.84	1396.96	1776.15	1817.04
ENSMUSG00000004530.12	Coro1c	0.266908	0.0532848	0.306367	1030.35	1016.82	1307	1268.74	1608.22	1294.17	1217.82
ENSMUSG00000025401.9	Myo1a	-0.671392	0.0533366	0.30638	161.865	277.027	135.487	149.711	135.999	85.3174	111.049
ENSMUSG00000025068.8	Gsto1	0.308018	0.0533429	0.30638	764.672	689.789	917.48	924.911	907.101	850.958	1228.25
ENSMUSG00000028063.15	Lmna	0.20699	0.0533723	0.306388	2085.27	2035.23	1797.41	2420.75	2311.98	1972.27	2398.37
ENSMUSG00000016200.14	Syt14	-0.457675	0.0534556	0.306706	449.873	372.28	460.949	440.252	315.571	221.604	270.543
ENSMUSG00000034156.16	Tspoap1	-0.420349	0.0535191	0.30691	289.124	309.572	404.251	261.36	221.824	258.168	258.618
ENSMUSG00000029614.13	Rpl6	0.320056	0.0536102	0.307272	824.953	739.003	702.469	998.497	1200.22	837.662	740.081
ENSMUSG00000029189.10	Sel1l3	-0.879879	0.0537108	0.307688	162.981	189.712	105.297	144.636	31.6891	78.6693	76.7657
ENSMUSG00000003402.14	Prkcsh	0.26692	0.0538137	0.308116	1020.31	982.691	893.181	1388	971.799	1092.51	1190.99
ENSMUSG00000032338.9	Hcn4	-0.821276	0.0539505	0.308739	77.0254	165.105	245.201	95.1554	55.4559	125.206	92.417
ENSMUSG00000056598.16	Drc3	-1.02869	0.0540226	0.30899	98.2353	94.459	154.631	81.1993	48.854	81.9934	16.3966
ENSMUSG00000002393.14	Nr2f6	0.963486	0.0540514	0.308994	20.0936	61.9143	82.4701	115.455	138.64	68.6972	108.068
ENSMUSG00000028849.17	Map7d1	-0.161807	0.0543211	0.310234	6160.91	6635.94	6345.78	5737.24	5313.21	5475.83	6282.86
ENSMUSG00000052920.16	Prkg1	-0.305146	0.0543249	0.310234	1157.61	1166.85	1086.1	938.867	662.83	941.816	1129.87
ENSMUSG00000006651.8	Aplp1	0.203271	0.0545044	0.311098	2890.13	2959.98	2706.79	3274.61	2725.26	3562.28	3564.76
ENSMUSG00000017009.3	Sdc4	0.358739	0.0545897	0.311237	361.684	353.229	309.999	364.128	497.783	425.479	462.83
ENSMUSG00000030519.14	Apba2	-0.289528	0.0545769	0.311237	935.468	713.602	864.464	730.794	595.491	752.345	661.079
ENSMUSG00000020070.18	Rufy2	-0.222159	0.0546139	0.311237	1393.15	1455.78	1496.98	1268.74	1110.44	1401.64	1188.01
ENSMUSG00000036908.17	Unc93b1	0.98098	0.0546601	0.311338	78.1417	32.5447	59.6436	91.3492	209.94	89.7495	57.388
ENSMUSG00000042271.13	Nxt2	0.588439	0.054696	0.311382	139.539	238.132	160.522	361.591	258.794	158.447	301.846
ENSMUSG00000002342.17	Tmem161a	0.610699	0.0547469	0.311509	160.749	139.704	241.52	183.967	442.327	243.764	236.26
ENSMUSG00000091537.2	Tma7	0.434739	0.0548207	0.311768	336.009	277.027	298.954	425.027	441.007	505.257	274.27
ENSMUSG00000021311.9	Mtr	0.347648	0.0548773	0.311928	699.926	685.026	1069.17	1097.46	1292.65	925.196	857.093
ENSMUSG00000001418.13	Glmp	0.439222	0.0550165	0.31226	714.438	460.388	333.562	746.018	808.072	661.487	508.293
ENSMUSG00000005103.12	Wdr1	0.158542	0.0550238	0.31226	4714.18	5005.53	5081.48	5474.61	5211.54	6020.97	5324.41
ENSMUSG00000062960.10	Kdr	0.474793	0.0550494	0.31226	359.452	336.56	273.919	414.878	603.413	269.249	508.293
ENSMUSG00000037217.15	Syn1	-0.226578	0.0550355	0.31226	4845.9	5088.88	4413.62	4015.56	3176.83	4706.86	4443.47
ENSMUSG00000025362.6	Rps26	0.304437	0.0551569	0.312707	1143.1	1208.92	1041.19	1656.97	1579.17	1378.38	980.067
ENSMUSG00000024217.10	Snrpc	0.41784	0.0553147	0.31344	315.916	266.708	259.192	290.541	373.667	474.232	358.488
ENSMUSG00000025586.17	Cpeb1	-0.191179	0.0553487	0.313471	3083.25	3926.8	3402.63	2918.1	3244.17	3088.05	2917.84
ENSMUSG00000039262.16	Prrc2b	-0.1559	0.0555574	0.314491	7119.82	7503.54	7366.35	6655.8	5973.4	6606.01	7075.12
ENSMUSG00000026111.15	Unc50	0.35741	0.0555902	0.314514	473.315	369.898	335.771	473.24	580.967	511.905	445.688
ENSMUSG00000028385.14	Snx30	-0.342506	0.055651	0.314534	557.039	614.38	612.635	371.74	579.647	434.343	491.151
ENSMUSG00000002486.15	Tchp	0.672825	0.0556437	0.314534	168.563	147.642	136.223	204.267	437.046	171.743	150.55
ENSMUSG00000015354.8	Pcolce2	-0.48954	0.0556797	0.314534	284.659	330.21	307.054	150.98	192.775	244.872	283.959
ENSMUSG00000057777.4	Mab21l2	0.891212	0.0558468	0.315154	121.678	88.1088	30.9263	87.543	178.251	216.064	111.049
ENSMUSG00000022412.14	Mief1	-0.262192	0.0558341	0.315154	1018.07	1098.58	1069.17	942.673	706.403	935.168	954.727
ENSMUSG00000074796.10	Slc4a11	0.3404	0.0560546	0.315759	413.035	685.026	513.966	685.119	714.325	705.808	622.324
ENSMUSG00000037108.13	Zcwpw1	-0.466144	0.0560034	0.315759	245.588	280.996	250.356	153.517	223.144	175.067	198.249
ENSMUSG00000037606.18	Osbpl5	0.279409	0.0560979	0.315759	893.048	1115.25	888.763	1390.54	1249.08	1036	1019.57
ENSMUSG00000019877.10	Serinc1	-0.191478	0.056089	0.315759	17279.4	16174.7	15632.5	15025.7	11833.2	15674	14773.3
ENSMUSG00000076432.13	Ywhaq	0.247222	0.0560629	0.315759	1632.04	1550.24	1300.38	2069.31	1663.68	1854.82	1506.99
ENSMUSG00000073489.6	Ifi204	0.689991	0.0561957	0.315986	447.64	327.035	583.182	493.539	631.141	667.027	1126.89
ENSMUSG00000022180.7	Slc7a8	-0.302366	0.0561684	0.315986	728.95	631.843	737.077	576.007	561.161	474.232	653.626
ENSMUSG00000026634.16	Angel2	-0.333393	0.0563557	0.316237	515.735	524.684	608.953	463.09	349.901	453.18	477.736
ENSMUSG00000039835.16	Nhsl1	-0.408106	0.056344	0.316237	384.011	361.167	564.037	336.216	277.28	335.73	365.941
ENSMUSG00000025432.11	Avil	-0.188909	0.0563317	0.316237	7282.81	8347.32	6875.95	6781.41	5704.04	7249.77	6587.69
ENSMUSG00000022186.14	Oxct1	-0.222116	0.0562772	0.316237	3688.29	3755.34	3054.34	3194.68	2428.18	3069.21	3299.43
ENSMUSG00000027998.11	Plrg1	0.260973	0.0564423	0.316467	813.79	872.357	760.64	1040.37	1081.39	969.516	823.554
ENSMUSG00000049422.7	Chchd10	0.330599	0.0564543	0.316467	572.667	619.143	461.685	762.512	554.559	797.773	655.862
ENSMUSG00000030283.7	St8sia1	-0.864175	0.0566513	0.317123	139.539	188.124	78.7884	74.8556	42.2521	60.941	117.757
ENSMUSG00000025375.15	Aatk	0.367473	0.0566307	0.317123	507.921	449.276	412.351	633.101	582.287	421.047	714.741
ENSMUSG00000025545.10	Clybl	0.43517	0.056687	0.317123	279.077	246.863	181.14	327.335	270.678	337.946	334.639
ENSMUSG00000005615.15	Pcyt1a	-0.227128	0.0566683	0.317123	2102.01	1941.57	2678.07	2041.4	1783.83	1901.36	1932.56
ENSMUSG00000017299.13	Dnttip1	-0.317533	0.0569183	0.318093	795.929	758.847	807.029	563.32	491.181	751.237	716.232
ENSMUSG00000029787.10	Avl9	-0.281176	0.056907	0.318093	1422.18	1550.24	1402.73	1283.96	859.567	1370.62	1282.66
ENSMUSG00000020661.15	Dnmt3a	-0.495126	0.0570286	0.318547	613.97	494.521	555.201	397.115	592.85	206.091	379.357
ENSMUSG00000028394.9	Pole3	0.333709	0.0571088	0.318678	334.893	342.91	303.372	427.565	397.434	402.211	420.348
ENSMUSG00000056602.12	Fry	-0.32938	0.05711	0.318678	715.555	880.295	807.029	753.631	730.17	590.574	482.953
ENSMUSG00000059263.9	Usp47	-0.258292	0.0573206	0.319691	2451.42	2647.23	3000.59	2194.92	2754.31	1715.21	2368.56
ENSMUSG00000047832.9	Cdca4	0.933552	0.0573683	0.319794	66.9786	121.447	25.0356	81.1993	194.096	117.45	150.55
ENSMUSG00000034055.16	Phka1	-0.398942	0.0575197	0.320475	465.501	462.77	494.821	242.329	438.366	390.023	368.177
ENSMUSG00000048126.16	Col6a3	0.594686	0.0576089	0.320542	139.539	164.311	221.638	313.378	162.407	206.091	375.63
ENSMUSG00000069874.7	Irgm2	0.639318	0.0576193	0.320542	188.656	206.381	186.294	173.817	557.2	262.6	216.136
ENSMUSG00000021576.6	Pdcd6	0.273352	0.057584	0.320542	666.437	677.089	579.5	785.349	665.471	822.15	821.319
ENSMUSG00000028953.10	Abcf2	0.229193	0.0577616	0.321171	1533.81	1761.38	1566.93	1663.32	2239.36	1954.54	1747.72
ENSMUSG00000002031.13	Ift46	-0.398288	0.0578161	0.321311	757.974	473.089	732.659	549.364	344.619	532.957	555.992
ENSMUSG00000042472.11	Zfp410	-0.300835	0.0579613	0.321955	721.136	790.598	662.706	621.682	521.55	518.553	687.91
ENSMUSG00000032315.6	Cyp1a1	0.527757	0.0580179	0.322107	242.239	313.54	275.391	422.49	282.561	263.708	626.05
ENSMUSG00000048310.8	Pskh1	0.463965	0.058065	0.322205	157.4	271.47	236.365	271.51	285.202	355.674	313.771
ENSMUSG00000020111.15	Micu1	-0.268846	0.0581705	0.322627	1157.61	1163.67	921.162	941.404	755.257	1000.54	887.65
ENSMUSG00000030019.6	Fbxl14	0.762371	0.0582208	0.322651	127.259	146.848	40.4987	167.474	137.319	179.499	224.335
ENSMUSG00000035713.15	Usp35	-0.404707	0.0582335	0.322651	309.218	424.669	529.429	322.26	340.658	303.597	309.299
ENSMUSG00000024974.10	Smc3	-0.24878	0.0583473	0.323118	1076.12	1011.27	1002.9	857.667	802.791	792.233	1008.39
ENSMUSG00000063171.4	Rps4l	0.380081	0.0584103	0.323304	548.108	481.82	495.557	498.614	767.14	516.337	860.074
ENSMUSG00000026659.13	Dusp12	0.689323	0.0585099	0.323692	94.8863	61.1205	114.869	180.161	110.912	169.527	122.229
ENSMUSG00000079562.7	Maea	0.250839	0.0586898	0.32436	1798.38	1408.15	1438.81	1565.62	2191.83	1729.62	1877.41
ENSMUSG00000056228.10	Cars2	-0.667122	0.0586855	0.32436	156.283	151.611	210.593	110.38	87.145	162.879	76.0204
ENSMUSG00000046618.7	Olfml2a	0.875907	0.0589235	0.324719	117.213	25.4007	93.5152	204.267	113.553	140.718	117.757
ENSMUSG00000032679.12	Cd59a	-0.415705	0.0588763	0.324719	577.132	734.24	450.64	549.364	305.008	485.312	421.093
ENSMUSG00000042380.8	Smim12	-0.386018	0.0588956	0.324719	427.547	421.494	349.025	348.903	307.648	241.548	323.459
ENSMUSG00000063455.16	D630045J12Rik	0.60919	0.059021	0.324719	142.888	146.848	164.204	260.091	308.969	114.126	241.477
ENSMUSG00000006763.14	Saal1	0.711574	0.0589932	0.324719	100.468	122.241	80.2611	216.954	217.863	141.826	87.1999
ENSMUSG00000037705.13	Tecta	0.477692	0.0589888	0.324719	339.358	348.466	189.239	357.784	312.93	433.235	518.728
ENSMUSG00000034761.15	Map4k5	-0.410134	0.0590026	0.324719	668.67	745.353	966.078	718.106	345.939	690.296	633.503
ENSMUSG00000041846.15	Ppp4r3a	-0.326675	0.0588109	0.324719	737.881	641.369	790.093	550.633	608.695	700.268	450.16
ENSMUSG00000102742.1	Pcdhga11	0.745515	0.0590133	0.324719	117.213	131.766	44.9168	197.923	121.475	140.718	194.523
ENSMUSG00000036450.4	Hif1an	0.313944	0.0590601	0.324771	580.481	610.412	488.194	844.98	604.734	621.598	710.269
ENSMUSG00000073542.3	Cep76	0.56692	0.0591668	0.325195	217.68	203.206	178.194	263.898	489.861	226.036	205.702
ENSMUSG00000063160.12	Numbl	-0.284428	0.0593725	0.326068	776.952	1142.24	1122.92	804.38	845.043	796.665	887.65
ENSMUSG00000097194.2	9330175E14Rik	0.625265	0.0594148	0.326068	109.398	102.397	145.059	266.435	180.892	165.095	124.465
[truncated: 53,402 more rows]

## Sheet: 2_IL-1b
	Gene	log2FoldChange	pvalue	padj	Vehicle 1	Vehicle 2	Vehicle 3	IL-1b 1	IL-1b 2	IL-1b 3	IL-1b4
ENSMUSG00000035385.5	Ccl2	4.17851	6.80566e-82	9.71304e-78	43.9139	58.9919	53.1727	884.717	1163.18	932.941	815.53
ENSMUSG00000029380.11	Cxcl1	5.54571	3.23769e-51	2.31041e-47	16.6161	9.27015	7.03757	462.97	455.95	405.08	643.909
ENSMUSG00000003541.6	Ier3	1.29599	9.77964e-19	4.6525e-15	462.876	629.527	554.404	1244.63	1391.73	1435.67	1327.07
ENSMUSG00000058427.10	Cxcl2	9.93873	4.87417e-14	1.7391e-10	0	0	0	80.8613	88.6885	187.555	305.99
ENSMUSG00000003617.16	Cp	2.42627	1.24759e-13	3.56112e-10	59.3431	47.1935	61.7742	245.755	264.929	278.432	413.087
ENSMUSG00000025225.15	Nfkb2	1.42213	1.94606e-13	4.62904e-10	219.569	231.754	243.969	675.429	615.135	671.911	527.5
ENSMUSG00000022385.11	Gtse1	1.16347	1.47539e-11	3.00811e-08	432.018	460.137	442.585	867.277	1270.07	920.372	929.278
ENSMUSG00000037405.8	Icam1	2.44937	1.76231e-11	3.14396e-08	39.1664	133.996	71.1576	507.365	440.032	570.399	274.061
ENSMUSG00000037428.14	Vgf	0.73477	2.03285e-11	3.22365e-08	3215.21	3818.46	3726	5544.55	5315.63	6564.42	6449.07
ENSMUSG00000035373.2	Ccl7	9.05397	2.15312e-10	3.07294e-07	0	0	0	25.3682	126.211	101.512	106.431
ENSMUSG00000067586.4	S1pr3	0.913607	3.58248e-10	4.6481e-07	1764.86	1789.14	1974.43	4285.65	2903.98	2791.09	3912.02
ENSMUSG00000029371.7	Cxcl5	8.90177	3.46033e-09	4.11549e-06	0	0	0	26.9538	34.111	202.057	60.5328
ENSMUSG00000041773.8	Enc1	0.619058	5.51125e-09	6.0505e-06	1870.49	1859.09	1845.41	2568.53	3064.3	2731.15	3044.6
ENSMUSG00000040612.13	Ildr2	-8.55345	9.5635e-09	9.7493e-06	53.4088	72.4757	89.1425	0	0	0	0
ENSMUSG00000032625.14	Thsd7a	-0.945635	1.37149e-08	1.30493e-05	1216.53	989.378	1393.44	732.508	548.05	623.572	592.024
ENSMUSG00000029378.5	Areg	1.23071	2.07898e-08	1.85445e-05	677.698	380.076	355.006	1374.64	1068.81	1078.92	890.697
ENSMUSG00000024521.8	Pmaip1	0.806905	3.33619e-08	2.80083e-05	1713.83	1618.91	1416.9	2386.2	2251.32	3040.52	3385.85
ENSMUSG00000026822.14	Lcn2	8.35563	6.76336e-08	5.3037e-05	0	0	0	42.8089	38.6591	83.1429	57.2068
ENSMUSG00000031310.16	Zmym3	-0.701534	7.0607e-08	5.3037e-05	1515.62	1882.68	1699.18	1063.88	1110.88	1076.02	934.6
ENSMUSG00000046186.8	Cd109	-0.722077	7.64438e-08	5.45503e-05	1910.85	1747.84	2219.18	1151.08	1312.14	1029.62	1257.89
ENSMUSG00000037239.8	Spred3	0.983024	1.49198e-07	0.000101398	378.609	464.35	585.682	841.908	824.349	1113.73	989.146
ENSMUSG00000025492.6	Ifitm3	1.06153	1.88966e-07	0.000122587	506.79	394.403	433.201	665.916	856.186	1229.74	951.895
ENSMUSG00000019850.11	Tnfaip3	2.49765	3.17501e-07	0.000197016	53.4088	37.9233	25.0225	160.137	427.524	147.917	135.7
ENSMUSG00000024843.15	Chka	-0.520417	4.16169e-07	0.000247482	2433.07	2281.3	2555.42	1702.84	1633.92	1713.13	1707.56
ENSMUSG00000041096.13	Tspyl2	-0.618899	5.12987e-07	0.000292854	3216.39	2870.38	2995.66	2226.06	1632.78	2144.31	1885.83
ENSMUSG00000027800.14	Tm4sf1	0.999508	5.52624e-07	0.000303348	456.942	499.745	535.637	983.019	653.794	1184.3	1156.11
ENSMUSG00000037487.7	Ubr5	-0.507668	6.48028e-07	0.000342265	5718.3	4831.43	5187.47	4041.48	3354.25	3649.59	3714.45
ENSMUSG00000019647.16	Sema6a	-0.759436	6.71484e-07	0.000342265	2154.15	2240.85	2699.3	1011.56	1480.42	1518.81	1568.53
ENSMUSG00000035929.11	H2-Q4	1.01489	9.0179e-07	0.000443805	453.381	441.596	471.517	681.771	1308.72	827.562	862.094
ENSMUSG00000021025.8	Nfkbia	2.41815	9.64443e-07	0.000458818	42.727	171.919	89.9245	377.353	702.686	563.631	532.822
ENSMUSG00000034154.15	Ino80	-0.857693	1.01722e-06	0.000468315	802.318	834.313	977.44	390.037	520.761	468.887	539.474
ENSMUSG00000024778.13	Fas	1.47092	1.48795e-06	0.000663627	134.115	144.109	107.909	220.387	488.924	338.372	375.836
ENSMUSG00000062826.7	Ces2f	8.10966	2.80437e-06	0.00121285	0	0	0	22.1972	127.348	23.2027	14.6343
ENSMUSG00000056050.13	Mia3	-0.566182	3.2207e-06	0.00135194	3951.06	3724.07	4816.04	3037.85	2377.54	2958.34	2878.3
ENSMUSG00000097804.1	Gm16685	3.57113	3.45296e-06	0.00140802	0	9.27015	17.2029	91.9599	158.048	87.9768	93.1274
ENSMUSG00000015222.18	Map2	-0.582436	3.65062e-06	0.00144727	10113.2	9666.24	11985.8	6992.12	6429.92	8746.44	6119.8
ENSMUSG00000027962.14	Vcam1	1.65096	4.34439e-06	0.00163166	100.883	91.016	93.0523	212.459	245.599	509.492	223.506
ENSMUSG00000052681.8	Rap1b	0.46824	4.27381e-06	0.00163166	3094.15	2729.64	2980.02	3841.7	4093.32	3799.44	4493.4
ENSMUSG00000041324.14	Inhba	0.923161	5.06647e-06	0.00185407	490.174	562.108	568.479	808.613	759.538	1185.27	1339.04
ENSMUSG00000048911.15	Rnf24	-0.807298	7.29364e-06	0.00260237	894.893	723.914	1020.45	415.405	517.35	545.263	528.831
ENSMUSG00000029304.14	Spp1	1.38649	8.01525e-06	0.00271557	110.378	307.6	172.029	662.745	500.294	536.562	366.523
ENSMUSG00000036390.8	Gadd45a	-0.612549	8.18172e-06	0.00271557	1453.91	1453.73	1556.08	813.369	977.848	1118.56	977.172
ENSMUSG00000030830.18	Itgal	4.28358	7.8404e-06	0.00271557	15.4292	22.754	7.03757	76.1047	785.69	103.445	207.541
ENSMUSG00000026475.7	Rgs16	1.54304	8.64514e-06	0.00280417	108.004	53.0927	82.8869	279.051	228.544	221.392	216.189
ENSMUSG00000023030.16	Slc11a2	0.866189	9.84236e-06	0.00312156	589.87	439.068	366.736	734.093	792.512	1019.95	834.821
ENSMUSG00000079084.10	Ccdc82	-0.753046	1.34604e-05	0.00417623	1158.38	939.656	775.697	527.977	542.365	616.804	581.381
ENSMUSG00000021718.5	Nt5el	7.78461	1.62178e-05	0.0049247	0	0	0	53.9075	25.0147	8.701	61.8632
ENSMUSG00000006301.17	Tmbim1	0.412596	1.82423e-05	0.00531335	2022.41	2122.86	2117.53	2727.09	2717.51	2935.14	2736.62
ENSMUSG00000114835.1	Gm48194	8.01142	1.80815e-05	0.00531335	0	0	0	22.1972	97.7848	0.966778	53.8809
ENSMUSG00000054263.12	Lifr	-0.536664	2.07961e-05	0.00593603	4807.98	6040.77	6490.98	3296.29	4463.99	3976.36	4198.05
ENSMUSG00000048388.3	Fam171b	-0.386722	2.1693e-05	0.00607063	4673.86	5101.95	4848.1	3519.84	3660.11	3768.5	3959.24
ENSMUSG00000037270.18	4932438A13Rik	-0.515375	2.4202e-05	0.00651719	5097.57	4721.03	6361.96	4223.81	3603.26	3958.96	3318
ENSMUSG00000020315.18	Sptbn1	-0.410403	2.40692e-05	0.00651719	16325.3	16425	18691.8	14011.2	12193.5	13267.1	12146.5
ENSMUSG00000022105.6	Rb1	-0.552968	2.47036e-05	0.00652908	1897.79	1492.49	1865.74	1073.39	1258.7	1239.41	1200.01
ENSMUSG00000056900.13	Usp13	-0.624501	2.73923e-05	0.00700057	1102.59	1168.04	1357.47	764.218	728.838	916.505	729.72
ENSMUSG00000029648.13	Flt1	-0.599595	2.74686e-05	0.00700057	1395.75	1758.8	2077.65	1174.87	1193.88	1101.16	1139.48
ENSMUSG00000034574.10	Daam1	-0.66551	3.5218e-05	0.00881809	804.692	1007.92	1000.9	527.977	586.709	662.243	587.368
ENSMUSG00000032299.10	Commd4	0.946873	3.9693e-05	0.00976721	267.044	269.677	276.811	570.785	679.946	445.685	399.117
ENSMUSG00000038241.16	Cep250	0.604015	4.17584e-05	0.0101013	742.975	753.41	769.441	990.947	1250.74	1038.32	1306.44
ENSMUSG00000073411.12	H2-D1	0.541471	4.51566e-05	0.0107413	2861.52	2631.04	3183.33	3477.03	5274.69	4050.8	4031.75
ENSMUSG00000038708.10	Golga4	-0.408712	4.83511e-05	0.0113126	3225.89	3257.19	3574.3	2335.46	2650.42	2454.65	2656.79
ENSMUSG00000112023.1	Lilr4b	3.51439	5.30112e-05	0.0122028	16.6161	13.4839	0	66.5916	191.021	158.552	35.9206
ENSMUSG00000027889.17	Ampd2	0.629111	5.57504e-05	0.0124323	742.975	698.632	839.817	1098.76	1356.48	1280.98	971.851
ENSMUSG00000063450.14	Syne2	-0.748455	5.55067e-05	0.0124323	674.137	787.963	887.516	428.089	563.968	470.821	404.439
ENSMUSG00000038481.13	Cdk19	-1.0511	6.09049e-05	0.0131702	507.977	439.911	618.524	320.274	312.684	190.455	189.581
ENSMUSG00000036446.5	Lum	4.35218	6.05777e-05	0.0131702	0	11.7984	0	152.209	42.0702	46.4053	87.8058
ENSMUSG00000040852.6	Plekhh2	1.85264	6.55984e-05	0.0139734	89.0146	26.9677	53.9547	231.485	163.733	124.714	292.686
ENSMUSG00000067071.8	Hes6	2.00617	7.05114e-05	0.0145846	40.3533	37.9233	21.1127	177.578	120.525	87.01	145.678
ENSMUSG00000038530.11	Rgs4	0.391965	7.02663e-05	0.0145846	8627.29	9697.42	8362.2	10925.8	12032.1	12834	10898.6
ENSMUSG00000029992.14	Gfpt1	-0.519046	7.25718e-05	0.0147964	2048.52	2386.64	2444.38	1354.03	1805.61	1493.67	1743.48
ENSMUSG00000032253.13	Phip	-0.737875	7.39554e-05	0.0148661	1237.9	879.821	1549.05	740.436	851.637	654.509	687.147
ENSMUSG00000034855.13	Cxcl10	1.78588	8.49655e-05	0.016842	42.727	40.4516	36.7517	120.499	104.607	181.754	143.017
ENSMUSG00000022216.17	Psme1	0.676605	8.96449e-05	0.0175262	486.613	439.068	368.299	715.067	717.468	649.675	672.513
ENSMUSG00000027457.15	Snph	-0.498936	9.29482e-05	0.0179264	1319.79	1481.54	1352	924.355	1071.08	921.339	1001.12
ENSMUSG00000030748.9	Il4ra	0.866468	9.44074e-05	0.0179651	383.356	523.342	487.938	643.719	1237.09	725.083	786.927
ENSMUSG00000075012.4	Fjx1	2.14805	9.77023e-05	0.0181092	47.4745	43.8225	14.0751	126.841	89.8256	266.831	135.035
ENSMUSG00000029291.11	Rufy3	-0.366209	9.76365e-05	0.0181092	7835.66	7264.43	7093.09	5959.95	5422.51	6226.05	5350.17
ENSMUSG00000074743.4	Thbd	0.845721	0.000112053	0.0202433	421.336	562.951	851.546	1027.41	905.078	1035.42	1434.83
ENSMUSG00000037876.17	Jmjd1c	-0.496836	0.000111272	0.0202433	2728.59	2293.94	3276.38	1847.13	2059.17	1869.75	2063.44
ENSMUSG00000049232.3	Tigd2	-0.82105	0.000126367	0.0225438	566.133	415.471	532.509	279.051	276.299	321.937	264.748
ENSMUSG00000002265.17	Peg3	-0.478967	0.00013062	0.0230149	8601.18	7857.72	9335.73	6984.19	4944.95	7056.51	5696.74
ENSMUSG00000039886.8	Tmem120a	0.748208	0.000136722	0.0231912	278.912	354.794	306.525	556.516	558.283	531.728	464.307
ENSMUSG00000037896.17	Rcor1	-0.706704	0.00013812	0.0231912	729.92	681.777	645.111	401.135	359.302	408.947	506.214
ENSMUSG00000022887.9	Masp1	-0.607844	0.000135902	0.0231912	1221.28	1184.05	1473.98	678.6	913.037	990.947	808.213
ENSMUSG00000074746.3	Pdzd8	-0.396645	0.000134529	0.0231912	3961.74	4013.13	4687.8	3007.72	3413.37	3036.65	3365.89
ENSMUSG00000028364.15	Tnc	1.01064	0.000153355	0.0251573	1350.65	1116.63	1907.96	2425.84	2698.18	2767.88	3860.13
ENSMUSG00000042485.7	Mustn1	-0.657356	0.000153064	0.0251573	827.242	1163.83	868.749	527.977	685.631	594.568	608.654
ENSMUSG00000022044.14	Stmn4	-0.405481	0.000155637	0.0252414	2912.56	3046.51	2670.37	1992.99	2145.58	2388.91	2153.24
ENSMUSG00000041268.17	Dmxl2	-0.439088	0.000169556	0.0271899	4006.84	3775.48	4418.03	2912.59	2516.25	3211.64	3351.92
ENSMUSG00000031320.9	Rps4x	0.515091	0.000175202	0.0277832	1984.43	1873.41	1600.66	2246.67	3228.04	2406.31	2513.11
ENSMUSG00000008730.17	Hipk1	-0.439848	0.000184291	0.0285892	2167.21	2209.67	2480.35	1469.77	1669.16	1773.07	1821.31
ENSMUSG00000078307.3	AI593442	-1.30077	0.000183746	0.0285892	334.695	264.621	243.969	149.038	63.6738	123.748	120.4
ENSMUSG00000037172.14	Dennd11	-0.778093	0.000190948	0.0293034	656.334	549.467	856.238	355.155	350.206	437.95	456.989
ENSMUSG00000028583.14	Pdpn	0.993031	0.000199949	0.0303581	284.847	173.605	246.315	436.017	644.698	443.751	344.571
ENSMUSG00000017119.19	Nbr1	-0.387086	0.000202267	0.0303869	4027.02	4769.07	4520.47	3754.5	3148.44	3228.07	3455.03
ENSMUSG00000022462.7	Slc38a2	-0.388171	0.000218002	0.0324097	3322.02	3429.96	3206.79	2386.2	2701.59	2297.06	2755.24
ENSMUSG00000039158.11	Akna	3.24415	0.00022406	0.0329668	9.49489	20.2258	6.25562	23.7827	310.41	18.3688	102.44
ENSMUSG00000050359.7	Sprr1a	-0.625115	0.000229712	0.0334535	1328.1	1249.78	1456.78	822.882	908.489	653.542	1098.9
ENSMUSG00000068699.12	Flnc	-1.13006	0.000234448	0.0337985	513.911	519.128	438.675	150.624	131.896	320.003	289.36
ENSMUSG00000030407.2	Qpctl	1.10198	0.000252514	0.035682	277.726	330.354	137.624	355.155	459.361	704.781	608.654
ENSMUSG00000032470.17	Mras	-0.473645	0.00025112	0.035682	1483.58	1490.81	1397.35	1063.88	1126.8	1106.96	904.001
ENSMUSG00000019726.12	Lyst	-0.462234	0.000255457	0.0357439	2652.63	2937.79	3438.24	1818.59	2308.18	2264.19	2342.15
ENSMUSG00000020716.16	Nf1	-0.558352	0.000269905	0.0373989	1871.68	1453.73	2396.68	1312.81	1334.88	1296.45	1239.26
ENSMUSG00000038056.15	Kmt2c	-0.507838	0.000285433	0.0391702	1855.06	1583.51	2079.21	1390.5	1451.99	1108.89	1227.95
ENSMUSG00000035173.14	Ccdc186	-0.686372	0.00029347	0.0398896	1242.64	1157.93	900.027	578.713	619.683	611.004	916.64
ENSMUSG00000026131.20	Dst	-0.382828	0.000312781	0.0407101	24702.1	23954.9	27355.8	20055.2	19277.3	21387.1	17017
ENSMUSG00000103711.1	Tstd1	7.62164	0.000312031	0.0407101	0	0	0	69.7627	0	19.3356	44.5681
ENSMUSG00000034810.7	Scn7a	-0.450253	0.000313769	0.0407101	2986.14	2261.07	2961.25	1956.53	2151.27	2081.47	1821.31
ENSMUSG00000042834.15	Nrep	1.0889	0.00030562	0.0407101	189.898	181.189	192.36	602.496	227.407	374.143	397.122
ENSMUSG00000034653.11	Ythdc2	-1.12009	0.000307877	0.0407101	614.794	407.044	796.809	353.57	131.896	282.299	347.897
ENSMUSG00000048332.13	Lhfp	-1.90255	0.000316827	0.0407365	122.247	108.714	215.037	20.6117	39.7961	52.206	45.2333
ENSMUSG00000026170.6	Cyp27a1	4.59328	0.000336423	0.0417516	5.93431	0.842741	0	14.2696	102.333	29.9701	57.872
ENSMUSG00000002233.13	Rhoc	0.624307	0.000328267	0.0417516	744.162	732.342	727.215	965.579	899.393	1460.8	1197.35
ENSMUSG00000032826.19	Ank2	-0.444367	0.00033561	0.0417516	19322.1	16985.4	22035.4	16326	12023	15417.2	13409.7
ENSMUSG00000032584.12	Mst1r	1.76577	0.000331763	0.0417516	58.1562	62.3628	27.3683	101.473	281.984	160.485	124.392
ENSMUSG00000061603.8	Akap6	-0.347005	0.000342411	0.0421284	5435.82	5607.6	5416.58	4680.44	4020.55	4599.93	3962.57
ENSMUSG00000063810.7	Alms1	-1.14552	0.000346303	0.042243	337.069	340.467	383.157	168.065	102.333	124.714	242.131
ENSMUSG00000002718.14	Cse1l	-0.457518	0.00034945	0.0422657	1449.16	1256.53	1402.82	981.434	1094.96	950.343	962.538
ENSMUSG00000023845.7	Lnpep	-0.487016	0.000358249	0.0429658	4057.88	3359.17	4758.18	3210.67	2919.9	2331.87	3123.76
ENSMUSG00000069114.8	Zbtb10	-0.71706	0.000365633	0.0431266	731.107	910.16	1047.03	404.306	508.254	690.279	574.064
ENSMUSG00000028035.13	Dnajb4	-0.521661	0.000364091	0.0431266	1489.51	1532.95	1819.6	1060.71	1046.07	1007.38	1378.29
ENSMUSG00000075033.4	Nxpe3	0.757309	0.000375712	0.0435948	293.155	353.108	300.27	410.648	543.502	531.728	643.244
ENSMUSG00000062949.13	Atp11c	-0.718831	0.000372807	0.0435948	757.218	748.354	878.132	537.49	615.135	364.475	419.073
ENSMUSG00000085054.2	Gm15834	2.07812	0.000382408	0.0436618	30.8584	26.125	14.8571	128.427	103.47	65.7409	105.101
ENSMUSG00000057230.14	Aak1	-0.388821	0.000379763	0.0436618	3193.84	3182.19	3726	2830.14	2326.37	2513.62	2623.53
ENSMUSG00000030595.15	Nfkbib	0.800039	0.000406712	0.0457055	341.816	279.79	325.292	507.365	693.59	599.402	398.452
ENSMUSG00000032010.15	Usp2	-1.0142	0.000403744	0.0457055	270.604	283.161	424.6	168.065	183.062	160.485	136.365
ENSMUSG00000066979.6	Bub3	0.455706	0.000416417	0.0464305	1754.18	1650.09	1423.15	2505.11	1932.96	2355.07	2035.5
ENSMUSG00000042302.14	Ehbp1	-0.489632	0.000424784	0.0469962	2157.71	1995.61	2348.2	1488.8	1221.17	1765.34	1693.59
ENSMUSG00000011179.8	Odc1	0.39911	0.00043384	0.047629	2614.66	2892.29	3128.59	3500.82	4420.78	3677.62	3590.06
ENSMUSG00000040423.11	Rc3h1	-0.443975	0.000443889	0.047633	1802.84	1871.73	2255.15	1309.64	1408.78	1580.68	1509.99
ENSMUSG00000000605.9	Clcn4	-0.470415	0.000441474	0.047633	1985.62	1952.63	2020.56	1769.43	1258.7	1410.53	1305.78
ENSMUSG00000031314.18	Taf1	-0.402633	0.0004426	0.047633	2511.4	2384.11	2625.8	1826.51	1929.54	1685.09	2139.93
ENSMUSG00000035245.12	Eogt	0.800216	0.000448309	0.0477482	305.023	272.205	384.72	491.51	540.091	460.186	739.032
ENSMUSG00000063415.12	Cyp26b1	0.956319	0.000452738	0.0478628	153.105	170.234	211.909	313.932	258.106	395.412	417.078
ENSMUSG00000010505.16	Myt1	-0.85228	0.000469037	0.0487166	532.901	410.415	601.321	212.459	252.421	349.007	322.62
ENSMUSG00000023169.15	Slc38a1	-0.346151	0.000464557	0.0487166	3275.74	3401.3	3157.52	2417.91	2761.85	2457.55	2673.42
ENSMUSG00000025027.18	Xpnpep1	0.584665	0.000471054	0.0487166	493.734	527.556	458.224	654.818	712.919	852.698	734.376
ENSMUSG00000041439.15	Mfsd6	-0.437562	0.00048302	0.0495947	2322.69	1913.86	1945.5	1531.61	1346.25	1510.11	1690.93
ENSMUSG00000031963.8	Bmper	1.60952	0.000499046	0.0505134	91.3883	34.5524	41.4435	109.401	202.392	195.289	167.629
ENSMUSG00000025130.11	P4hb	0.358107	0.000498414	0.0505134	2741.65	2625.98	2418.58	3079.07	3275.79	3282.21	3655.92
ENSMUSG00000037426.18	Depdc5	-0.860834	0.000525352	0.0524323	850.98	629.527	993.079	588.226	361.576	577.166	294.016
ENSMUSG00000039232.12	Stx11	0.993561	0.000524568	0.0524323	210.074	146.637	127.458	394.793	276.299	270.698	340.58
ENSMUSG00000039239.14	Tgfb2	-1.21869	0.000530169	0.0525457	335.882	335.411	389.412	196.604	64.8109	145.983	200.224
ENSMUSG00000059495.14	Arhgef12	-0.392265	0.00053397	0.0525574	3583.13	3788.12	3694.72	3237.62	2687.95	2923.54	2406.01
ENSMUSG00000027737.10	Slc7a11	1.35078	0.000562027	0.0541977	300.276	308.443	789.772	1220.85	1147.27	1218.14	1174.07
ENSMUSG00000038664.16	Herc1	-0.451265	0.000559666	0.0541977	2967.15	3612.83	3416.35	2849.17	1940.91	2483.65	2481.85
ENSMUSG00000040760.11	Appl1	-0.436876	0.000555208	0.0541977	1798.09	1579.3	1409.08	1114.62	1202.98	1200.74	1190.04
ENSMUSG00000035441.14	Myo1d	-0.575414	0.00057357	0.0549395	866.409	846.112	1025.92	524.805	585.572	608.103	726.394
ENSMUSG00000021606.8	Ndufs6	0.662247	0.000579668	0.0551535	604.112	421.37	405.051	670.673	886.885	730.884	722.403
ENSMUSG00000027919.5	Lce1g	1.12777	0.000584308	0.0552267	200.58	146.637	162.646	323.445	186.473	493.057	477.611
ENSMUSG00000038718.15	Pbx3	-0.663515	0.000625012	0.0583018	561.385	476.149	638.073	372.596	344.521	341.273	353.219
ENSMUSG00000036292.14	Gramd1c	-1.04122	0.000623599	0.0583018	338.255	294.117	616.96	177.578	158.048	232.993	239.47
ENSMUSG00000063410.8	Stk24	-0.446031	0.000631263	0.0583598	1362.52	1667.78	1750.01	1184.38	1110.88	1131.13	1254.56
ENSMUSG00000039126.10	Prune2	-0.400365	0.000633812	0.0583598	18448.6	15707.8	18885.7	15355.7	11355.5	14242.6	12636.7
ENSMUSG00000021756.12	Il6st	-0.364668	0.000640432	0.0585913	6419.73	6821.99	6544.94	5701.51	4348.01	4907.36	5535.76
ENSMUSG00000002944.15	Cd36	6.82915	0.000646013	0.0587254	0	0.842741	0	0	106.881	31.9037	11.3083
ENSMUSG00000060798.7	Intu	1.14952	0.000657141	0.059359	81.8934	90.1733	131.368	212.459	234.229	275.532	178.272
ENSMUSG00000061751.16	Kalrn	-0.71865	0.000667961	0.0599569	557.825	447.495	506.705	337.715	262.655	344.173	281.378
ENSMUSG00000013089.15	Etv5	0.614712	0.000679952	0.0606517	344.19	445.81	430.856	637.377	674.26	565.565	620.628
ENSMUSG00000052748.14	Swt1	-0.992604	0.000692582	0.0613946	325.2	342.153	324.51	179.163	164.87	213.658	109.092
ENSMUSG00000030744.13	Rps3	0.388253	0.000723144	0.0633173	2842.53	2829.92	2783.75	3752.91	4375.3	3309.28	3325.31
ENSMUSG00000024427.7	Spry4	1.17577	0.000720543	0.0633173	100.883	85.9596	77.4133	183.92	233.092	226.226	151.665
ENSMUSG00000027230.9	Creb3l1	0.905866	0.000736093	0.0637403	220.756	278.947	286.194	288.564	458.224	579.1	633.931
ENSMUSG00000029104.15	Htt	-0.365398	0.000736908	0.0637403	2722.66	3026.28	2700.08	2077.02	2255.87	2398.58	2014.21
ENSMUSG00000030077.11	Chl1	-0.467331	0.000751797	0.0642494	5295.78	5238.48	6293.93	4764.47	2984.71	4031.46	4452.15
ENSMUSG00000036197.16	Gxylt1	0.888035	0.00075095	0.0642494	240.933	202.258	372.991	518.463	659.479	455.352	385.814
ENSMUSG00000026721.16	Rabgap1l	0.467021	0.00077608	0.0644119	1419.49	1222.82	976.658	1591.86	1621.41	1748.9	1696.91
ENSMUSG00000043323.17	Fbrsl1	0.792662	0.00076536	0.0644119	236.185	348.895	256.48	442.359	460.498	416.681	623.288
ENSMUSG00000039633.7	Lonrf1	-0.539053	0.000768229	0.0644119	713.304	725.6	788.208	547.003	470.732	535.595	492.91
ENSMUSG00000097534.3	Gm16675	3.44396	0.000761075	0.0644119	10.6818	5.05645	0.781952	22.1972	78.4553	88.9436	43.9029
ENSMUSG00000022829.14	Stxbp5l	-1.19228	0.000776265	0.0644119	382.169	348.052	372.209	85.6178	105.744	263.93	184.259
ENSMUSG00000042148.8	Cox10	0.774145	0.000795228	0.065604	201.766	241.024	233.022	380.524	458.224	334.505	370.514
ENSMUSG00000039585.15	Myo9a	-0.442571	0.000802534	0.0658263	2423.57	2439.73	3310.79	1981.89	1794.24	2068.9	2174.52
ENSMUSG00000061589.14	Dot1l	-0.619838	0.000825973	0.0673617	808.253	781.221	881.26	586.641	656.068	487.256	419.738
ENSMUSG00000021215.15	Net1	-0.901919	0.000835896	0.0677836	447.447	284.004	532.509	223.558	219.447	192.389	265.413
ENSMUSG00000041817.14	Fam169a	-0.633089	0.000849969	0.0685354	792.823	700.318	967.275	401.135	596.942	557.831	555.438
ENSMUSG00000117246.1	Gm17891	6.13919	0.000858763	0.0688554	0	1.68548	0	47.5655	0	58.9734	58.5372
ENSMUSG00000085363.1	Gm15478	2.97658	0.00089383	0.0712667	18.9898	18.5403	0	41.2234	120.525	166.286	61.8632
ENSMUSG00000039994.15	Timeless	0.423481	0.000905047	0.0717601	1275.88	1141.07	1204.99	1434.89	1586.16	1861.05	1587.16
ENSMUSG00000021474.9	Sfxn1	-0.587304	0.00091269	0.0719664	630.223	655.652	827.305	426.504	495.746	483.389	469.628
ENSMUSG00000028755.3	Cda	-0.866648	0.000921929	0.0720994	428.457	404.516	337.021	209.288	285.395	172.086	189.581
ENSMUSG00000053774.9	Ubxn7	-0.384773	0.000924481	0.0720994	1444.41	1375.35	1450.52	1114.62	1116.57	1076.02	1055.67
ENSMUSG00000061601.15	Pclo	-0.446776	0.000936303	0.0726246	2040.21	1966.11	2708.68	1739.31	1456.54	1677.36	1698.91
ENSMUSG00000035778.17	Ggta1	-0.404483	0.000958225	0.0731325	1522.74	1496.71	1727.33	1162.18	1105.2	1241.34	1270.52
ENSMUSG00000075703.15	Selenoi	-0.495791	0.000950008	0.0731325	1170.25	980.108	1123.67	677.015	720.879	822.728	867.415
ENSMUSG00000031431.13	Tsc22d3	0.828257	0.000956768	0.0731325	391.664	347.209	293.232	402.721	883.474	636.14	516.857
ENSMUSG00000050730.17	Arhgap42	-1.37791	0.00097084	0.0737012	208.888	186.246	264.3	93.5454	52.3035	135.349	57.872
ENSMUSG00000038369.14	Ncoa6	-0.502751	0.00102835	0.0767868	1161.94	1240.51	1463.03	1027.41	733.386	949.376	931.274
ENSMUSG00000028960.20	Ube4b	-0.421284	0.00102089	0.0767868	2692.99	3092.02	2885.4	2178.5	2506.02	1731.5	2220.42
ENSMUSG00000001918.17	Slc1a5	0.869109	0.00103707	0.0767868	352.498	226.697	380.811	516.878	784.553	374.143	660.539
ENSMUSG00000061232.16	H2-K1	0.941066	0.00103839	0.0767868	1198.73	1286.87	1510.73	1732.97	3694.22	2479.79	2323.53
ENSMUSG00000045098.19	Kmt5b	-0.552287	0.00102881	0.0767868	735.854	661.552	713.14	481.997	542.365	436.017	459.65
ENSMUSG00000021877.12	Arf4	0.361711	0.00104914	0.0771819	2012.92	2106.85	1800.05	2378.27	2740.25	2381.17	2636.84
ENSMUSG00000024349.10	Sting1	1.65114	0.00106676	0.0780756	36.7927	66.5765	28.1503	101.473	206.94	108.279	134.37
ENSMUSG00000037366.14	Pafah2	0.734247	0.00107644	0.0783826	239.746	266.306	302.615	396.379	415.017	418.615	562.09
ENSMUSG00000025746.11	Il6	1.62958	0.00109168	0.078817	53.4088	149.165	21.1127	168.065	262.655	254.263	238.14
ENSMUSG00000019851.8	Perp	0.519087	0.00109806	0.078817	871.156	1033.2	805.411	1078.15	1146.13	1499.47	1446.8
ENSMUSG00000033004.16	Mycbp2	-0.356189	0.00109898	0.078817	4629.95	4291.24	5199.2	3978.06	3892.06	3633.15	3216.22
ENSMUSG00000024593.15	Megf10	-1.15209	0.00111245	0.0793842	204.14	213.213	412.089	114.157	155.773	130.515	98.449
ENSMUSG00000026141.13	Col19a1	-1.65003	0.0011453	0.0810252	105.631	106.185	172.811	44.3944	46.6183	35.7708	37.251
ENSMUSG00000015501.10	Hivep2	-0.458239	0.001154	0.0810252	1090.73	1145.28	1371.54	935.454	814.115	838.196	916.64
ENSMUSG00000022629.17	Kif21a	-0.343441	0.00115815	0.0810252	23442.9	21292.7	25006.8	19286.2	16082.2	19759	18165.2
ENSMUSG00000036214.14	Znrd1as	1.65197	0.00115776	0.0810252	37.9796	31.1814	36.7517	150.624	88.6885	114.08	91.1318
ENSMUSG00000059439.15	Bcas3	-0.647876	0.00116897	0.0813833	979.161	702.846	753.802	575.542	566.242	556.864	377.166
ENSMUSG00000003226.7	Ranbp2	-0.331087	0.00123321	0.0854384	5522.47	5582.32	6720.88	4753.37	4794.87	5007.91	4345.06
ENSMUSG00000027007.16	Itprid2	-0.845786	0.00124038	0.0855205	727.546	500.588	678.734	440.773	194.433	414.748	365.192
ENSMUSG00000022789.15	Dnm1l	-0.347939	0.00124801	0.0856327	6117.08	6047.51	6948.43	5573.09	4269.56	5012.74	5173.23
ENSMUSG00000028300.14	C9orf72	-0.491694	0.00126483	0.0863718	1725.7	1548.11	1556.08	905.329	1133.62	1098.26	1430.84
ENSMUSG00000021140.9	Pcnx	-0.418279	0.00129217	0.0878182	1897.79	2025.11	2494.43	1561.73	1778.32	1438.57	1627.73
ENSMUSG00000079641.3	Rpl39	0.618237	0.00130482	0.0882576	439.139	403.673	405.833	578.713	815.252	557.831	602.667
ENSMUSG00000028163.17	Nfkb1	0.711527	0.00131775	0.0887119	624.289	424.741	475.427	591.397	1122.25	702.847	904.001
ENSMUSG00000041193.15	Pla2g5	0.691002	0.0013362	0.0895316	529.34	344.681	518.434	566.029	758.401	958.077	709.099
ENSMUSG00000078491.2	Gm13090	4.51951	0.00134336	0.0895839	0	0	5.47366	38.0524	86.4145	16.4352	33.925
ENSMUSG00000005125.13	Ndrg1	-0.427298	0.00134953	0.0895839	1767.24	1615.53	1401.26	1212.92	1204.12	1286.78	1040.37
ENSMUSG00000090698.2	Apold1	0.933276	0.00135776	0.089713	150.731	166.02	120.421	204.531	311.547	316.136	278.052
ENSMUSG00000026608.13	Kctd3	-0.643329	0.00137367	0.0900701	708.556	760.995	639.637	477.24	544.639	454.386	328.607
ENSMUSG00000051790.15	Nlgn2	-0.496887	0.0013821	0.0900701	1018.33	1354.28	1032.18	895.816	764.086	830.462	732.38
ENSMUSG00000034255.17	Arhgap27	0.741209	0.00137852	0.0900701	186.337	246.08	283.067	407.477	427.524	374.143	390.47
ENSMUSG00000023991.16	Foxp4	1.52482	0.00141475	0.0917789	97.3226	65.7338	49.263	99.8874	330.876	111.179	268.074
ENSMUSG00000054008.9	Ndst1	-0.316743	0.00144644	0.0934097	3496.49	3757.78	3962.93	2717.57	3124.57	3105.29	3057.24
ENSMUSG00000008090.14	Fgfrl1	2.49087	0.00146392	0.094113	8.30803	21.9113	18.7669	15.8552	171.692	82.1761	99.1142
ENSMUSG00000028394.9	Pole3	0.606625	0.00150278	0.0961778	356.058	364.064	322.164	480.411	584.435	477.588	570.738
ENSMUSG00000028480.14	Glipr2	1.02336	0.00152651	0.0972604	229.064	212.371	302.615	337.715	922.133	363.508	394.461
ENSMUSG00000030029.14	Lrig1	0.916107	0.00155806	0.0986354	144.797	257.879	323.728	474.069	613.998	351.907	395.126
ENSMUSG00000018920.11	Cxcl16	1.14193	0.00156191	0.0986354	97.3226	73.3185	106.345	210.873	186.473	272.631	145.678
ENSMUSG00000000171.5	Sdhd	0.452614	0.00157532	0.0990439	1193.98	1153.71	920.358	1599.78	1246.19	1569.08	1543.92
ENSMUSG00000001785.13	Pwp1	0.557799	0.00158284	0.0990803	524.593	643.854	576.299	772.146	1089.28	798.558	767.636
ENSMUSG00000031921.17	Terf2	-0.509574	0.00159342	0.0993067	799.945	903.418	749.11	566.029	508.254	588.768	631.271
ENSMUSG00000012848.15	Rps5	0.500232	0.00161721	0.0994865	1871.68	1944.2	1583.45	2397.3	3365.62	2493.32	1929.07
ENSMUSG00000031596.15	Slc7a2	0.96436	0.00161707	0.0994865	141.236	112.085	156.39	351.984	222.858	278.432	215.523
ENSMUSG00000071531.3	Gprin2	-0.566486	0.00160779	0.0994865	585.123	660.709	591.156	445.53	445.717	397.346	369.184
ENSMUSG00000042323.17	Pbrm1	-0.433714	0.00168606	0.103277	1939.33	1964.43	2725.1	1788.46	1662.34	1532.34	1568.53
ENSMUSG00000030660.9	Pik3c2a	-0.468942	0.0017048	0.103901	1132.27	1130.96	1133.05	805.442	947.148	669.977	849.455
ENSMUSG00000018008.8	Cyth4	4.18868	0.00171082	0.103901	0	9.27015	0	33.2958	155.773	21.2691	19.2907
ENSMUSG00000055670.14	Zzef1	-0.421189	0.00172172	0.10412	1326.91	1489.97	1775.81	1097.18	1190.47	1092.46	1194.69
ENSMUSG00000019790.17	Stxbp5	-0.431542	0.00175438	0.105647	1298.43	1439.4	1425.5	1051.2	1156.36	1053.79	861.428
ENSMUSG00000063268.12	Parp10	0.856115	0.00176754	0.105993	194.645	146.637	253.352	302.833	338.836	338.372	452.998
ENSMUSG00000026072.12	Il1r1	0.850262	0.00181531	0.106618	202.953	175.29	228.33	481.997	262.655	315.17	400.448
ENSMUSG00000027801.7	Tm4sf4	0.939131	0.00180672	0.106618	159.039	125.568	113.383	202.946	239.914	309.369	260.757
ENSMUSG00000106678.1	Gm43457	4.01899	0.00181257	0.106618	10.6818	0	0	55.493	98.9218	32.8704	32.5946
ENSMUSG00000030539.13	Sema4b	0.769203	0.0017902	0.106618	199.393	274.734	177.503	378.938	376.358	329.671	396.457
ENSMUSG00000025794.9	Rpl14	0.539738	0.00180785	0.106618	688.38	775.322	858.583	1044.85	1404.24	868.166	1186.71
ENSMUSG00000005481.18	Ddx39	0.903014	0.00190158	0.111227	269.418	209	310.435	472.483	786.827	339.339	370.514
ENSMUSG00000038696.14	Mapkap1	-0.528069	0.00202975	0.113778	822.495	769.422	692.028	532.733	452.539	515.293	607.324
ENSMUSG00000037820.15	Tgm2	1.55547	0.00204883	0.113778	48.6613	44.6653	51.6088	136.354	69.359	243.628	118.405
ENSMUSG00000042599.8	Kdm7a	-0.520542	0.0020477	0.113778	1042.06	996.962	1262.07	618.351	820.938	922.306	704.442
ENSMUSG00000071477.10	Zfp777	0.631277	0.00198648	0.113778	284.847	308.443	337.021	461.385	535.542	519.16	408.43
ENSMUSG00000038271.17	Iffo1	0.561491	0.00197096	0.113778	566.133	475.306	771.787	849.836	990.355	884.602	846.129
ENSMUSG00000030966.13	Trim21	0.901973	0.00201013	0.113778	244.493	187.931	145.443	318.689	404.784	463.087	250.114
ENSMUSG00000040433.16	Zbtb38	-0.48737	0.00203618	0.113778	1091.91	986.85	1330.88	887.888	739.071	722.183	895.353
ENSMUSG00000060487.7	Samd5	-0.71635	0.00199386	0.113778	664.642	501.431	721.742	418.576	435.484	252.329	426.39
ENSMUSG00000025357.8	Dgka	0.481234	0.00203483	0.113778	875.904	961.567	760.839	1089.25	1488.38	1098.26	1158.77
ENSMUSG00000034394.14	Lif	0.982008	0.00198772	0.113778	252.801	107.871	184.541	304.419	498.02	331.605	298.008
ENSMUSG00000034947.13	Tmem106a	1.16816	0.00199338	0.113778	172.095	123.04	83.6689	226.729	403.647	152.751	347.232
ENSMUSG00000021614.16	Vcan	0.959525	0.00200103	0.113778	923.378	473.62	753.02	954.48	1706.69	1553.61	1355
ENSMUSG00000021972.14	Hmbox1	-0.408441	0.00197956	0.113778	4337.98	3700.48	4475.89	3822.68	2508.29	3065.65	3180.97
ENSMUSG00000027351.14	Spred1	0.577051	0.00210143	0.115353	548.33	460.979	526.254	732.508	577.613	832.396	905.997
ENSMUSG00000040537.17	Adam22	-0.42716	0.00209997	0.115353	1234.34	1552.33	1335.57	944.967	1133.62	1071.19	939.922
ENSMUSG00000005354.16	Txn2	0.473775	0.00208692	0.115353	697.874	927.015	705.321	970.335	1167.73	1046.05	1130.17
ENSMUSG00000036398.13	Ppp1r11	0.486131	0.00214088	0.117068	943.555	1127.59	836.689	1488.8	1197.3	1160.13	1583.83
ENSMUSG00000041515.10	Irf8	3.38206	0.00215233	0.117245	10.6818	11.7984	0	47.5655	218.31	13.5349	30.599
ENSMUSG00000047180.8	Neurl3	2.81494	0.00217915	0.11771	10.6818	75.0039	14.0751	82.4468	425.25	123.748	306.655
ENSMUSG00000069072.9	Slc7a14	-0.340449	0.00220251	0.11771	7701.54	7762.49	8517.02	6359.5	5150.76	6825.45	6914.04
ENSMUSG00000032000.17	Birc3	1.43445	0.00219995	0.11771	42.727	101.972	82.105	153.795	367.262	196.256	103.771
ENSMUSG00000034707.7	Gns	-0.356739	0.00221036	0.11771	2096	1834.65	1831.33	1409.52	1580.48	1410.53	1591.81
ENSMUSG00000020287.15	Mpg	1.57111	0.0021869	0.11771	46.2876	120.512	26.5864	233.071	277.436	115.047	143.017
ENSMUSG00000024145.6	Pigf	1.33086	0.00217079	0.11771	104.444	75.8467	34.4059	158.552	222.858	188.522	146.343
ENSMUSG00000061559.15	Wdr61	0.531002	0.0022297	0.118299	690.753	589.919	557.532	759.462	1074.5	931.007	772.292
ENSMUSG00000053930.13	Shisa6	0.83753	0.00225168	0.119022	173.282	225.012	196.27	415.405	311.547	250.395	441.025
ENSMUSG00000020473.13	Aebp1	0.616347	0.00232222	0.121848	346.563	383.447	469.953	724.58	611.724	483.389	639.253
ENSMUSG00000052397.8	Ezr	0.570591	0.00231433	0.121848	1118.02	1035.73	922.704	1365.13	2166.05	1108.89	1450.13
ENSMUSG00000030583.16	Sipa1l3	0.798512	0.00235918	0.123334	150.731	156.75	209.563	318.689	267.203	317.103	298.673
ENSMUSG00000028221.3	Pip4p2	0.453934	0.00245043	0.127173	785.702	1031.51	738.945	1214.5	1143.85	1210.41	1103.56
ENSMUSG00000038059.7	Smim3	0.54153	0.00244219	0.127173	1139.39	1286.87	1128.36	1312.81	1398.55	1799.17	2377.41
ENSMUSG00000009772.15	Nuak2	0.948382	0.00246513	0.127391	103.257	198.887	254.916	329.787	278.573	386.711	441.69
ENSMUSG00000040797.16	Iqsec3	0.424009	0.00247248	0.127391	1425.42	1433.5	1437.23	2241.92	1693.04	2172.35	1586.49
ENSMUSG00000008575.17	Nfib	-0.690715	0.00251312	0.128521	712.117	498.903	900.809	508.95	507.117	377.043	355.88
ENSMUSG00000011751.16	Sptbn4	-0.55488	0.00250466	0.128521	756.031	728.971	1013.41	553.345	529.857	680.612	505.549
ENSMUSG00000021185.16	Dglucy	1.02408	0.00253437	0.128521	233.812	214.056	190.796	331.373	783.415	383.811	233.484
ENSMUSG00000022905.12	Kpna1	-0.373659	0.00253944	0.128521	1788.6	1765.54	1891.54	1526.85	1318.96	1226.84	1533.28
ENSMUSG00000023883.13	Phf10	-0.443915	0.00253372	0.128521	1461.03	1141.91	1434.88	840.323	972.163	1039.29	1097.57
ENSMUSG00000026816.14	Gtf3c5	0.525806	0.00257159	0.129674	392.851	382.604	412.089	610.423	554.872	527.861	588.033
ENSMUSG00000063077.15	Kif1b	-0.37047	0.0025804	0.129674	20582.5	18428.2	20763.2	18460.2	13050.9	16414.9	13733
ENSMUSG00000031266.7	Gla	-0.401018	0.00261422	0.130913	1692.46	1509.35	1472.42	1040.1	1205.25	1108.89	1355.67
ENSMUSG00000036323.14	Srp72	0.355988	0.00263273	0.131379	2541.07	2725.42	2079.21	3280.43	3233.72	3240.64	2783.18
ENSMUSG00000066721.3	Zfp575	1.55534	0.00268257	0.133399	43.9139	42.9798	28.9322	79.2758	164.87	109.246	99.1142
ENSMUSG00000073530.11	Pappa2	-0.6906	0.00269616	0.133563	707.369	744.983	613.832	491.51	556.009	386.711	278.052
ENSMUSG00000029762.6	Akr1b8	0.737764	0.00272971	0.133563	394.038	343.838	417.562	523.22	408.195	875.901	756.993
ENSMUSG00000056737.14	Capg	1.1597	0.00271518	0.133563	99.6963	113.77	96.1801	163.308	397.961	203.99	157.651
ENSMUSG00000030678.7	Maz	0.456056	0.00272572	0.133563	937.62	1078.71	807.757	1308.05	1524.76	1164	1171.41
ENSMUSG00000022016.17	Akap11	-0.321222	0.00273266	0.133563	3272.18	3693.73	3600.11	2777.82	2498.06	3130.43	2868.99
ENSMUSG00000041355.13	Ssr2	0.500807	0.00276871	0.133949	511.537	653.124	688.9	860.935	981.259	906.838	755.662
ENSMUSG00000025470.11	Zfp511	0.955812	0.00276339	0.133949	132.928	155.064	95.3982	196.604	222.858	313.236	256.1
ENSMUSG00000030465.19	Psd3	-0.447625	0.00275725	0.133949	1851.5	1784.08	1772.69	984.605	1499.75	1270.35	1522.63
ENSMUSG00000049086.8	Bmyc	1.1932	0.00280561	0.135276	73.5854	86.8023	53.1727	160.137	135.307	212.691	142.352
ENSMUSG00000073481.9	Mtarc2	0.608053	0.00283221	0.136099	694.314	710.431	625.562	743.607	1397.41	811.127	1168.75
ENSMUSG00000027965.15	Olfm3	-0.930654	0.00286789	0.137351	264.67	267.992	280.721	177.578	156.911	144.05	93.7926
ENSMUSG00000025272.16	Tro	-0.3437	0.00289097	0.137993	2456.8	2661.38	2612.5	2278.39	1740.8	2092.11	2017.54
ENSMUSG00000039183.6	Nubp2	0.751672	0.00291135	0.138502	219.569	285.689	290.886	493.095	551.461	297.768	449.672
ENSMUSG00000055762.16	Eef1d	0.423743	0.0029568	0.140198	944.742	931.229	1069.71	1241.46	1545.23	1135.96	1347.02
ENSMUSG00000029163.9	Emilin1	2.22605	0.00300773	0.14214	11.8686	9.27015	21.1127	68.1771	72.7701	75.4087	48.5593
ENSMUSG00000030257.16	Srgap3	-0.466996	0.0030454	0.143445	1376.76	1536.32	1493.53	1368.3	860.734	1064.42	966.529
ENSMUSG00000026880.11	Stom	0.287541	0.00306126	0.143718	3176.04	3306.92	3373.34	4203.2	3656.7	4304.09	3882.08
ENSMUSG00000020260.9	Pofut2	0.56313	0.00313491	0.146038	384.543	405.358	537.201	547.003	698.138	679.645	689.808
ENSMUSG00000041849.7	Card6	1.12134	0.00314137	0.146038	66.4642	85.9596	83.6689	131.598	227.407	173.053	153.66
ENSMUSG00000036372.14	Tmem258	0.833232	0.00313441	0.146038	191.085	155.907	119.639	240.998	287.669	291.967	283.373
ENSMUSG00000028646.16	Rragc	-0.381297	0.00321769	0.1491	2679.93	2481.03	3168.47	2142.03	1852.23	2503.95	2029.51
ENSMUSG00000033400.14	Agl	-0.404408	0.00324071	0.149681	2319.13	2061.34	2143.33	1796.39	1266.65	1842.68	1665.65
ENSMUSG00000073557.12	Ppp1r12b	-0.389068	0.00327551	0.150315	1112.09	1220.29	1369.98	941.796	991.492	933.907	906.662
ENSMUSG00000059278.9	Naa38	0.919181	0.00326871	0.150315	194.645	123.883	145.443	240.998	419.565	234.927	271.4
ENSMUSG00000052752.15	Traf7	0.588393	0.00331107	0.15146	446.26	494.689	348.751	505.779	744.756	657.409	672.513
ENSMUSG00000021027.17	Ralgapa1	-0.308532	0.00332686	0.151696	3256.75	3239.5	3637.64	2638.3	2997.22	2794.95	2484.51
ENSMUSG00000028053.13	Ash1l	-0.416769	0.00336064	0.152492	1881.18	1877.63	2585.13	1550.63	1564.56	1413.43	1807.34
ENSMUSG00000043940.15	Wdfy3	-0.420211	0.00336567	0.152492	2494.78	2134.66	2952.65	2029.46	2199.02	1561.35	1771.42
ENSMUSG00000067995.4	Gtf2f2	-0.683229	0.00340319	0.153704	314.518	397.774	382.375	220.387	244.462	224.292	220.845
ENSMUSG00000026715.12	Serpinc1	-1.06985	0.0035736	0.154695	208.888	171.919	309.653	120.499	79.5923	95.711	142.352
ENSMUSG00000010609.15	Psen2	0.885906	0.00352372	0.154695	206.514	185.403	163.428	375.767	499.157	233.96	260.757
ENSMUSG00000026796.16	Fam129b	-0.441592	0.00345341	0.154695	2123.29	2030.16	2763.42	1978.72	1339.42	1852.35	1626.4
ENSMUSG00000027210.20	Meis2	1.85315	0.00351569	0.154695	20.1766	26.125	39.8796	44.3944	88.6885	194.322	88.471
ENSMUSG00000049504.12	Proser1	-0.813466	0.00360367	0.154695	511.537	433.169	519.998	356.741	170.555	370.276	216.189
ENSMUSG00000028341.9	Nr4a3	1.53442	0.00350776	0.154695	15.4292	58.1491	104	185.505	218.31	121.814	165.634
ENSMUSG00000048108.13	Tmem72	-3.24141	0.00360941	0.154695	175.655	53.0927	50.8269	19.0262	0	20.3023	0.665196
ENSMUSG00000053175.17	Bcl3	1.52542	0.00359538	0.154695	26.1109	43.8225	64.902	134.769	197.844	77.3422	111.088
ENSMUSG00000110357.1	A030001D20Rik	0.863364	0.00357516	0.154695	201.766	177.818	187.669	332.958	494.609	334.505	215.523
ENSMUSG00000042659.15	Arrdc4	-0.711013	0.00356159	0.154695	676.511	736.556	549.712	288.564	573.064	428.283	307.986
ENSMUSG00000049723.14	Mmp12	-1.81787	0.00349699	0.154695	86.6409	258.721	89.1425	20.6117	60.2627	21.2691	61.198
ENSMUSG00000062866.16	Phactr2	-0.370197	0.00351079	0.154695	2442.56	2221.46	2828.32	1842.37	2236.54	1724.73	1926.41
ENSMUSG00000020077.14	Srgn	7.52742	0.00353238	0.154695	1.18686	0	0	53.9075	183.062	6.76744	0
ENSMUSG00000003344.14	Btbd2	0.607745	0.00345561	0.154695	451.007	510.701	310.435	577.127	660.616	751.186	592.689
ENSMUSG00000042109.8	Csdc2	-0.658557	0.0035041	0.154695	582.749	776.164	486.374	467.727	295.628	417.648	379.827
ENSMUSG00000074909.5	Ranbp6	-0.55611	0.00355226	0.154695	929.312	1017.19	1107.24	743.607	460.498	829.495	735.706
ENSMUSG00000034765.6	Dusp5	1.2377	0.00358983	0.154695	131.742	100.286	103.218	163.308	452.539	322.904	114.414
ENSMUSG00000026873.9	Phf19	3.46608	0.0036209	0.154723	8.30803	6.74193	0	15.8552	128.485	21.2691	52.5505
ENSMUSG00000074582.10	Arfgef2	-0.275881	0.00363393	0.154816	3496.49	3752.73	3842.51	2896.74	2989.26	3259.97	3067.22
ENSMUSG00000040272.14	Accs	1.37741	0.00366755	0.155783	49.8482	55.6209	60.2103	168.065	126.211	72.5083	207.541
ENSMUSG00000009093.7	Gstt4	5.41912	0.00371539	0.157347	0	2.52822	0	26.9538	70.496	51.2392	0
ENSMUSG00000026883.17	Dab2ip	0.369024	0.00375686	0.158633	1184.49	1153.71	1044.69	1270	1579.34	1485.94	1482.06
ENSMUSG00000031451.6	Gas6	-0.338348	0.00378824	0.159017	2281.15	2106.01	1989.29	1845.54	1716.92	1679.29	1488.71
ENSMUSG00000103651.1	Gm37206	1.91111	0.00378738	0.159017	5.93431	41.2943	36.7517	91.9599	120.525	67.6744	144.347
ENSMUSG00000048482.14	Bdnf	0.538278	0.0039381	0.163406	493.734	509.015	546.585	575.542	701.549	793.725	922.626
ENSMUSG00000037788.14	Vopp1	0.389497	0.00393859	0.163406	1345.9	1564.13	1652.26	1889.93	2276.34	1666.72	2138.6
ENSMUSG00000032186.15	Tmod2	-0.364822	0.00393187	0.163406	4417.5	3686.15	4726.12	3781.45	2707.27	3495.87	3303.36
ENSMUSG00000022771.17	Ppil2	0.524849	0.00390881	0.163406	751.283	623.628	569.261	900.573	1155.23	722.183	947.904
ENSMUSG00000004446.12	Bid	0.777746	0.00396111	0.163864	156.666	304.229	353.442	407.477	525.309	420.548	512.866
ENSMUSG00000032875.8	Arhgef17	0.447991	0.00398968	0.164474	996.963	799.761	780.388	954.48	1322.37	1214.27	1186.04
ENSMUSG00000021091.8	Serpina3n	0.26678	0.00399891	0.164474	3966.49	3815.93	3498.45	4693.12	4359.38	4352.43	4686.97
ENSMUSG00000042210.17	Abhd14a	0.784218	0.00403594	0.165211	154.292	145.794	200.18	345.642	261.518	260.063	284.704
ENSMUSG00000040327.16	Cul9	-0.703252	0.00403999	0.165211	465.25	458.451	452.75	366.254	256.969	197.223	309.316
ENSMUSG00000027074.14	Slc43a3	1.09024	0.0041108	0.166402	167.347	117.984	141.533	175.992	313.821	185.621	530.826
ENSMUSG00000043262.16	Uevld	-1.06729	0.00411575	0.166402	268.231	289.903	371.427	114.157	203.529	69.608	202.885
ENSMUSG00000042351.9	Grap2	9.44971	0.00411486	0.166402	0	0	0	25.3682	420.702	28.0366	0
ENSMUSG00000022812.14	Gsk3b	-0.322946	0.00409128	0.166402	6892.1	6832.1	8155.76	6021.79	5001.81	5659.52	6637.32
ENSMUSG00000076258.1	Gm23935	1.53812	0.00414472	0.1671	1208.22	1648.4	1438.79	7642.18	4524.25	2354.1	2115.99
ENSMUSG00000021500.17	Ddx46	-0.440838	0.00419208	0.16806	1250.95	1061.85	1550.61	1041.68	974.437	918.439	866.085
ENSMUSG00000042622.14	Maff	0.852176	0.00418891	0.16806	202.953	282.318	192.36	531.148	222.858	468.887	410.426
ENSMUSG00000042079.13	Hnrnpf	0.751163	0.00421637	0.16856	511.537	338.782	371.427	461.385	1061.99	529.794	683.156
ENSMUSG00000034958.11	Atcay	0.36712	0.00426588	0.170063	1271.13	1293.61	1305.86	1642.59	1389.45	1842.68	1778.07
ENSMUSG00000096054.3	Syne1	-0.3508	0.00439191	0.173633	2645.51	3130.78	3547.72	2590.73	2578.79	2123.04	2464.55
ENSMUSG00000047260.4	Emc6	0.857351	0.00438702	0.173633	251.615	368.278	199.398	505.779	731.112	460.186	285.369
ENSMUSG00000039168.15	Dap	0.612901	0.00436874	0.173633	282.473	308.443	304.961	486.753	536.679	444.718	363.197
ENSMUSG00000025255.18	Zfhx4	-0.61842	0.0044454	0.174779	610.047	411.258	584.9	356.741	301.314	402.18	333.928
ENSMUSG00000028826.14	Maco1	-0.31669	0.00443823	0.174779	2137.54	2240.85	1868.87	1653.69	1621.41	1680.26	1728.84
ENSMUSG00000072082.7	Ccnf	-0.939584	0.00450981	0.176824	352.498	248.609	405.051	182.334	267.203	125.681	126.387
ENSMUSG00000055567.18	Unc80	-0.439611	0.00454278	0.176896	2751.14	2601.54	2776.71	2367.17	1422.43	2371.51	1835.27
ENSMUSG00000039354.16	Smarcal1	-0.361726	0.00454882	0.176896	1596.33	1521.15	1392.66	1103.52	1181.38	1314.82	1077.62
ENSMUSG00000048106.6	4632415L05Rik	-0.811958	0.00453614	0.176896	352.498	402.83	529.382	177.578	194.433	241.694	357.875
ENSMUSG00000055125.7	M5C1000I18Rik	4.07801	0.00461041	0.178319	2.37372	6.74193	0	0	100.059	44.4718	60.5328
ENSMUSG00000001131.11	Timp1	1.22367	0.00461019	0.178319	202.953	245.238	465.262	586.641	465.046	710.582	1082.94
ENSMUSG00000090100.7	Ttbk2	-0.418475	0.00470548	0.179706	1864.56	2045.33	1951.75	1905.79	1218.9	1369.92	1363.65
ENSMUSG00000053317.11	Sec61b	1.0622	0.00466535	0.179706	105.631	119.669	57.8645	226.729	154.636	225.259	180.933
ENSMUSG00000000486.13	Septin1	2.21318	0.00470922	0.179706	34.419	33.7096	14.0751	23.7827	361.576	43.505	77.8279
ENSMUSG00000011306.7	Sugp1	-0.444185	0.00468719	0.179706	879.464	1057.64	991.515	860.935	658.342	694.146	664.53
ENSMUSG00000032495.8	Lrrc2	-0.637022	0.00470526	0.179706	430.831	479.52	674.043	359.912	278.573	377.043	344.571
ENSMUSG00000030921.17	Trim30a	1.07373	0.00472896	0.179978	128.181	117.984	271.337	177.578	581.024	373.176	321.955
ENSMUSG00000026127.13	Imp4	0.589023	0.00479659	0.181103	326.387	381.762	365.172	448.701	579.887	460.186	661.205
ENSMUSG00000026511.7	Srp9	0.468503	0.00477202	0.181103	807.066	618.572	560.66	835.566	964.204	875.901	979.168
ENSMUSG00000030059.15	Tmf1	-0.35533	0.00479328	0.181103	1735.19	1597.84	2105.8	1361.96	1430.39	1461.77	1414.87
ENSMUSG00000037111.9	Setd7	-0.385646	0.0048467	0.182457	2992.08	3614.52	3710.36	2887.22	2943.78	2004.13	2702.02
ENSMUSG00000039990.16	Edrf1	-0.784002	0.0048708	0.182457	430.831	364.907	403.487	255.268	217.173	145.017	309.981
ENSMUSG00000024042.7	Sik1	-0.837575	0.00486163	0.182457	261.109	290.746	307.307	171.236	177.377	107.312	185.59
ENSMUSG00000027955.16	Gask1b	-0.818709	0.00490914	0.182779	230.251	294.117	272.119	141.111	136.444	185.621	139.026
ENSMUSG00000030591.17	Psmd8	0.359125	0.00493062	0.182779	2136.35	2063.87	1656.17	2768.31	2136.48	2543.59	2564.33
ENSMUSG00000032103.10	Pus3	0.586174	0.00492014	0.182779	246.867	294.959	279.939	436.017	393.413	430.216	388.474
ENSMUSG00000021692.9	Dimt1	1.18322	0.00492271	0.182779	47.4745	75.0039	68.0298	149.038	177.377	108.279	144.347
ENSMUSG00000040560.10	Wdr7	-0.3998	0.00494995	0.18302	2049.71	1808.52	1862.61	1751.99	1316.68	1535.24	1186.04
ENSMUSG00000045441.5	Gprin3	1.57742	0.00502256	0.185225	21.3635	52.2499	52.3908	66.5916	180.788	83.1429	172.286
ENSMUSG00000031762.7	Mt2	0.476253	0.0050414	0.185386	540.022	589.919	573.171	814.955	620.82	858.499	864.089
ENSMUSG00000021745.14	Ptprg	-0.45844	0.00505292	0.185386	1539.36	1166.35	1327.75	1108.28	793.649	868.166	1141.48
ENSMUSG00000027465.13	Tbc1d20	-0.365923	0.00510448	0.186325	1243.83	1511.88	1464.6	1014.73	1052.89	1192.04	1106.22
ENSMUSG00000028902.4	Sf3a3	0.687213	0.00511615	0.186325	429.644	718.015	411.307	799.1	1216.62	603.269	731.715
ENSMUSG00000025261.18	Huwe1	-0.346933	0.00511767	0.186325	9460.47	8451.85	11196.8	8590.32	6508.37	8450.61	6974.58
ENSMUSG00000036499.9	Eea1	-0.337084	0.0051804	0.186798	1979.68	1747	2231.69	1612.47	1487.24	1656.09	1535.27
ENSMUSG00000039908.14	Slc26a11	-1.60543	0.00516152	0.186798	218.382	219.113	207.217	63.4206	7.95923	105.379	104.436
ENSMUSG00000046546.3	Fam43a	1.76304	0.00518303	0.186798	14.2423	26.125	30.4961	93.5454	86.4145	75.4087	67.85
ENSMUSG00000004221.16	Ikbkg	0.481359	0.00516603	0.186798	695.501	724.757	580.208	865.691	963.067	760.854	1128.17
ENSMUSG00000038143.16	Stox2	-0.531372	0.0052389	0.186924	847.419	872.237	1050.16	789.586	676.534	455.352	639.918
ENSMUSG00000057948.12	Unc13d	2.30923	0.00521189	0.186924	14.2423	26.125	15.639	25.3682	256.969	38.6711	49.8897
ENSMUSG00000001729.14	Akt1	0.25354	0.00523772	0.186924	3085.84	3156.06	2853.34	3553.14	3644.19	3600.28	3655.25
ENSMUSG00000041488.16	Stx3	-0.532432	0.00523376	0.186924	537.648	699.475	719.396	501.023	380.906	486.289	439.029
ENSMUSG00000027692.16	Tnik	-0.623357	0.00528569	0.187407	734.667	666.608	989.169	453.457	703.823	538.495	375.836
ENSMUSG00000090658.7	Prss47	3.00952	0.00529182	0.187407	17.8029	4.2137	0	50.7365	61.3998	57.0399	61.198
ENSMUSG00000022897.15	Dyrk1a	-0.486637	0.00527884	0.187407	840.298	1015.5	889.08	494.681	764.086	676.744	672.513
ENSMUSG00000006638.15	Abhd1	1.94435	0.00532525	0.187659	29.6715	27.8104	7.81952	53.9075	90.9626	69.608	117.74
ENSMUSG00000045160.14	Bola3	0.882218	0.00532176	0.187659	136.489	128.939	160.3	266.367	203.529	205.924	369.184
ENSMUSG00000044197.8	Gpr146	0.924998	0.00536461	0.187916	118.686	176.133	138.406	298.077	208.077	194.322	396.457
ENSMUSG00000002603.15	Tgfb1	1.07184	0.00536309	0.187916	180.403	153.379	147.789	401.135	576.476	145.017	228.827
ENSMUSG00000021585.10	Cast	-0.297745	0.00537203	0.187916	4476.84	3981.11	5086.6	3610.22	3887.51	3407.89	3786.29
ENSMUSG00000059263.9	Usp47	-0.30517	0.00541373	0.187992	2606.35	2810.54	3186.45	2233.99	2419.61	2171.38	2459.89
ENSMUSG00000060938.14	Rpl26	0.494109	0.00540872	0.187992	1071.74	963.253	1108.03	1409.52	2059.17	1280.01	1157.44
ENSMUSG00000023020.3	Cox14	0.865473	0.00540012	0.187992	159.039	192.988	121.985	231.485	394.55	221.392	302.664
ENSMUSG00000017652.16	Cd40	2.55779	0.00544104	0.188026	18.9898	0	28.1503	45.9799	51.1665	174.987	97.1186
ENSMUSG00000053113.3	Socs3	0.705041	0.00543303	0.188026	272.978	262.092	201.744	310.761	520.761	418.615	348.563
ENSMUSG00000002346.16	Slc25a42	0.646466	0.00550557	0.189796	233.812	326.141	323.728	416.99	577.613	475.655	378.496
ENSMUSG00000073616.10	Cops9	0.606805	0.0055628	0.190113	615.981	518.286	340.149	650.061	891.434	830.462	616.636
ENSMUSG00000025757.13	Hspa4l	-0.311477	0.00554708	0.190113	3541.59	3697.95	3749.46	3031.5	2550.36	2813.32	3407.8
ENSMUSG00000031529.5	Tnks	-0.285452	0.00556806	0.190113	2925.61	2723.74	3281.85	2511.46	2376.4	2472.05	2414
ENSMUSG00000021822.3	Plau	0.688931	0.00553504	0.190113	183.964	214.056	198.616	313.932	379.769	319.037	272.065
ENSMUSG00000026675.12	Hsd17b7	-0.457351	0.00562024	0.191437	1062.24	1011.29	920.358	631.035	792.512	865.266	616.636
ENSMUSG00000021038.17	Vipas39	-0.325679	0.00564781	0.191918	1499.01	1599.52	1592.05	1143.16	1275.75	1227.81	1339.04
ENSMUSG00000001376.17	Vps50	-0.452466	0.00566771	0.192137	892.52	783.749	917.23	692.87	538.953	708.648	588.698
ENSMUSG00000100594.1	2810414N06Rik	4.42871	0.00568728	0.192343	0	4.2137	0	28.5393	37.5221	17.402	40.5769
ENSMUSG00000027652.15	Ralgapb	-0.322751	0.00577442	0.194829	2500.72	2326.81	2651.6	2064.34	1957.97	1728.6	2221.09
ENSMUSG00000029580.14	Actb	0.365548	0.00581781	0.195369	10750.6	10464.3	10591.5	12292.5	17937.8	11438.9	12968.7
ENSMUSG00000049470.13	Aff4	-0.27878	0.00580949	0.195369	5172.34	5273.03	6010.87	4328.46	4124.02	4781.68	4847.95
ENSMUSG00000068921.14	Dap3	0.398369	0.00583965	0.195642	847.419	728.128	771.787	1087.66	907.352	991.914	1134.16
ENSMUSG00000074656.12	Eif2s2	-0.306172	0.00585576	0.195722	2461.55	2550.13	2845.52	1908.96	2051.21	2294.16	2213.77
ENSMUSG00000027078.14	Ube2l6	0.486555	0.00590258	0.195887	389.291	417.999	476.991	632.62	582.161	548.163	639.253
ENSMUSG00000029642.11	Polr1d	0.547148	0.00590227	0.195887	485.426	357.322	376.901	615.18	701.549	536.562	521.513
ENSMUSG00000003429.11	Rps11	0.40269	0.0059156	0.195887	2644.33	2508.84	2098.76	3494.48	3801.1	3114.96	2377.41
ENSMUSG00000021069.17	Pygl	-0.622152	0.00589884	0.195887	426.083	406.201	450.404	277.465	214.899	306.469	310.646
ENSMUSG00000020700.11	Map3k3	0.601869	0.00603316	0.199318	415.401	396.931	261.172	451.872	577.613	532.695	603.332
ENSMUSG00000024423.6	Impact	-0.274674	0.00605062	0.199433	5835.8	5109.54	5141.34	4307.84	4308.22	4160.05	4943.07
ENSMUSG00000026674.9	Ddr2	-0.407438	0.00614084	0.201852	1010.02	1130.96	1047.03	811.784	674.26	804.359	911.983
ENSMUSG00000030518.17	Fam189a1	-1.57658	0.0061523	0.201852	84.2672	96.9152	179.849	34.8813	42.0702	60.907	23.947
ENSMUSG00000085385.7	Snhg17	0.884954	0.0062017	0.202308	118.686	146.637	104.782	229.9	300.177	185.621	196.898
ENSMUSG00000052837.7	Junb	0.624896	0.00620874	0.202308	487.8	648.91	389.412	689.699	1102.92	605.203	740.363
ENSMUSG00000015597.17	Zfp318	-0.385952	0.00618333	0.202308	1440.85	1446.14	1966.61	1179.62	1318.96	1177.54	1277.84
ENSMUSG00000028691.12	Prdx1	0.354813	0.0063491	0.206003	3877.48	3441.75	3391.33	5620.65	4479.91	4537.09	3635.29
ENSMUSG00000018599.5	Mief2	1.3658	0.00635099	0.206003	117.499	98.6007	18.7669	212.459	266.066	172.086	153.66
ENSMUSG00000018293.4	Pfn1	0.407597	0.00638384	0.206599	1507.31	1838.02	1325.41	2116.66	2498.06	1931.62	1720.2
ENSMUSG00000017307.16	Acot8	1.17454	0.00647362	0.208129	72.3985	123.883	41.4435	150.624	229.681	180.787	154.325
ENSMUSG00000027680.15	Fxr1	-0.280237	0.00648944	0.208129	3165.36	2854.36	3232.59	2695.38	2328.64	2498.15	2636.84
ENSMUSG00000044475.14	Ascc1	0.741921	0.00648429	0.208129	226.691	182.875	200.18	415.405	226.269	373.176	344.571
ENSMUSG00000021287.12	Xrcc3	2.93816	0.00645208	0.208129	20.1766	5.89919	0	36.4668	128.485	67.6744	28.6034
ENSMUSG00000086804.8	Gm43154	3.29652	0.00651317	0.208421	0	19.383	0	60.2496	37.5221	50.2724	108.427
ENSMUSG00000022995.16	Enah	-0.273194	0.00657883	0.210052	4830.53	4427.76	4690.93	3985.98	3367.89	4148.44	3886.07
ENSMUSG00000031938.15	4931406C07Rik	-1.03043	0.00659733	0.210172	243.307	174.447	275.247	125.256	168.281	80.2426	80.4887
ENSMUSG00000015714.11	Cers2	0.425866	0.00667025	0.21182	1531.05	1403.16	1017.32	2089.71	1572.52	1574.88	1838.6
ENSMUSG00000041560.12	Nop53	0.365051	0.00667875	0.21182	1063.43	1305.41	1133.05	1308.05	1693.04	1529.44	1482.72
ENSMUSG00000021690.10	Jmy	-0.352906	0.00676864	0.214195	1140.57	1102.31	1118.97	816.54	842.541	943.575	902.671
ENSMUSG00000052656.12	Rnf103	-0.440623	0.00682714	0.214222	1191.61	1165.51	1464.6	987.776	748.167	1135.96	884.71
ENSMUSG00000009291.13	Pttg1ip	0.300706	0.00684453	0.214222	2857.96	2898.19	3290.45	3692.66	3304.22	3609.95	4247.94
ENSMUSG00000061911.15	Myt1l	-0.522954	0.00679509	0.214222	1121.58	1049.21	1025.92	1035.34	739.071	655.475	546.126
ENSMUSG00000021275.16	Tecpr2	-0.539489	0.00684156	0.214222	663.455	819.144	699.065	551.759	512.802	582.967	359.206
ENSMUSG00000043557.16	Mdga1	0.832315	0.00682593	0.214222	211.261	268.834	204.871	323.445	679.946	283.266	340.58
ENSMUSG00000032418.15	Me1	-0.393969	0.00689203	0.215236	1641.43	1468.05	1452.87	1301.71	895.982	1228.77	1202.67
ENSMUSG00000034120.18	Srsf2	0.367	0.00692083	0.215664	1211.79	1029.83	904.719	1357.2	1416.74	1362.19	1269.19
ENSMUSG00000059248.13	Septin9	0.436191	0.00694387	0.21591	1076.48	932.914	847.636	1490.38	1483.83	1057.65	1125.51
ENSMUSG00000027665.13	Pik3ca	-0.357554	0.00703224	0.218183	1372.01	1490.81	1649.14	1019.49	1307.59	1164.97	1201.34
ENSMUSG00000027925.2	Sprr2j-ps	2.66024	0.0070809	0.219216	14.2423	1.68548	17.9849	9.51309	106.881	39.6379	128.383
ENSMUSG00000028563.16	Tm2d1	0.480406	0.00712278	0.21956	445.073	404.516	383.938	642.134	530.994	543.329	578.055
ENSMUSG00000045136.6	Tubb2b	-0.26058	0.00711665	0.21956	3195.03	3206.63	3252.14	2757.21	2584.48	2888.73	2518.43
ENSMUSG00000030880.14	Polr3e	0.576914	0.00714151	0.219663	312.145	316.028	297.142	475.655	495.746	518.193	353.219
ENSMUSG00000024170.15	Telo2	0.843754	0.00716925	0.220042	156.666	179.504	158.736	296.491	446.854	232.027	211.532
ENSMUSG00000025364.13	Pa2g4	0.304623	0.00723608	0.221616	2606.35	2363.05	2162.88	3072.73	3247.37	2685.71	2739.94
ENSMUSG00000025810.9	Nrp1	0.518588	0.00725775	0.221804	413.028	463.507	457.442	708.725	475.28	655.475	709.764
ENSMUSG00000026003.5	Acadl	-0.282736	0.00728265	0.22209	3368.31	3105.5	3172.38	2993.45	2601.53	2558.09	2428.63
ENSMUSG00000037601.11	Nme1	0.523784	0.00736355	0.223439	624.289	639.64	448.841	968.75	941.463	708.648	667.856
ENSMUSG00000021061.15	Sptb	-0.64009	0.00737386	0.223439	509.163	488.79	502.013	309.175	281.984	448.585	244.127
ENSMUSG00000115518.1	Gm10791	1.30112	0.00735017	0.223439	36.7927	55.6209	46.9171	96.7164	109.155	97.6446	154.325
ENSMUSG00000038587.10	Akap12	-0.310392	0.00740017	0.223761	22874.4	22486	28273	18964.3	17586.5	21015.8	21602.9
ENSMUSG00000008489.18	Elavl2	-0.349735	0.00742784	0.224052	2179.08	2081.57	2519.45	2102.39	1815.84	1579.71	1607.78
ENSMUSG00000038112.15	AW551984	-0.493751	0.0074412	0.224052	1026.64	1211.86	1262.85	1027.41	735.66	960.01	601.337
ENSMUSG00000033020.7	Polr2f	0.997114	0.00748536	0.224558	125.807	170.234	116.511	264.781	470.732	166.286	198.228
ENSMUSG00000118018.1	AC156546,1	-1.87669	0.00748945	0.224558	106.818	67.4193	127.458	15.8552	55.7146	12.5681	25.2774
ENSMUSG00000030980.17	Knop1	0.602007	0.00750923	0.224679	586.309	413.786	473.081	467.727	745.893	819.828	937.261
ENSMUSG00000027770.5	Dhx36	-0.314128	0.00753397	0.224947	1688.9	1535.47	1757.83	1244.63	1389.45	1409.56	1297.13
ENSMUSG00000033487.14	Fndc3a	-0.391287	0.00756217	0.225318	1850.32	1871.73	2432.65	1325.49	1450.85	1880.38	1596.47
ENSMUSG00000039771.13	Polr2j	0.85424	0.00757983	0.225373	115.126	175.29	180.631	220.387	416.154	266.831	234.814
ENSMUSG00000066595.9	Flvcr1	-0.526937	0.00764135	0.22673	827.242	882.35	886.734	578.713	799.334	600.369	428.386
ENSMUSG00000002741.9	Ykt6	0.268493	0.00768373	0.227515	1878.8	1770.6	1739.06	2153.13	2167.18	2109.51	2219.76
ENSMUSG00000027469.16	Tpx2	0.702717	0.00773104	0.228141	271.791	420.528	433.201	558.101	898.256	390.578	600.007
ENSMUSG00000078515.4	Ddi2	-0.360385	0.00773683	0.228141	1768.42	2049.55	2054.19	1298.54	1573.65	1410.53	1809.33
ENSMUSG00000027508.15	Pag1	1.36466	0.00776353	0.228456	113.939	107.028	17.2029	169.65	283.121	150.817	210.867
ENSMUSG00000030747.5	Dgat2	0.815878	0.00787139	0.231055	149.545	199.73	134.496	234.656	268.34	232.027	397.787
ENSMUSG00000059552.13	Trp53	0.450715	0.00788423	0.231055	629.036	600.031	541.111	803.856	726.564	712.515	977.172
ENSMUSG00000005871.15	Apc	-0.302059	0.00792114	0.231661	9961.33	10747.5	13822.6	9308.56	9038.27	9974.25	9029.37
ENSMUSG00000042157.2	Sprr2i	2.35725	0.00798253	0.23292	3.56058	10.9556	17.9849	60.2496	32.9739	71.5416	59.8676
ENSMUSG00000010660.3	Plcd1	-0.734546	0.00799685	0.23292	351.311	504.802	502.795	193.433	260.38	232.027	399.117
ENSMUSG00000020628.16	Trappc12	-0.525378	0.00801959	0.233107	535.274	783.749	674.043	518.463	447.991	503.691	381.822
ENSMUSG00000034832.15	Tet3	-0.578366	0.00804259	0.2333	485.426	594.975	734.253	312.346	492.335	389.611	425.06
ENSMUSG00000027598.16	Itch	-0.409222	0.00807559	0.233782	1368.45	1167.2	1520.11	943.381	1004	882.668	1236.6
ENSMUSG00000066357.6	Wdr6	-0.401109	0.00817972	0.236024	868.782	1107.36	1171.36	814.955	725.427	819.828	820.851
ENSMUSG00000033628.15	Pik3c3	-0.446445	0.00818609	0.236024	1080.04	964.938	1079.88	765.804	844.815	877.834	572.733
ENSMUSG00000067430.7	Zfp763	-1.27938	0.00822025	0.236531	166.161	107.871	161.864	31.7103	85.2774	58.0067	63.1936
ENSMUSG00000013629.16	Cad	0.444633	0.00823848	0.236579	614.794	603.402	722.524	821.297	1011.96	723.15	965.199
ENSMUSG00000066643.12	Wdr35	0.543822	0.00826099	0.236749	638.531	584.019	396.45	767.389	606.038	948.409	818.856
ENSMUSG00000073755.4	5730409E04Rik	-0.533346	0.00835941	0.237865	707.369	679.249	622.434	453.457	333.151	563.631	497.566
ENSMUSG00000029769.16	Ccdc136	-0.380747	0.008348	0.237865	983.908	935.442	1007.94	862.52	698.138	711.548	730.385
ENSMUSG00000001506.10	Col1a1	-1.31532	0.00835404	0.237865	90.2015	150.851	264.3	69.7627	103.47	41.5714	57.2068
ENSMUSG00000023027.13	Atf1	-0.514815	0.00836999	0.237865	633.784	586.548	621.652	350.399	501.431	488.223	377.166
ENSMUSG00000031385.14	Plxnb3	-4.35185	0.00838328	0.237865	96.1358	14.3266	46.9171	11.0986	0	0	0
ENSMUSG00000026088.15	Mitd1	1.06337	0.00848862	0.239384	46.2876	186.246	138.406	242.584	263.792	198.189	332.598
ENSMUSG00000035704.17	Alg8	-1.45973	0.00847519	0.239384	137.676	132.31	142.315	99.8874	25.0147	33.8372	43.2377
ENSMUSG00000023909.4	Paqr4	0.563645	0.0084788	0.239384	300.276	503.959	426.164	539.075	570.79	731.851	586.037
ENSMUSG00000024610.15	Cd74	3.87704	0.00850391	0.239384	10.6818	0	0	3.17103	46.6183	31.9037	119.07
ENSMUSG00000067242.11	Lgi1	-0.903675	0.00860244	0.241681	321.639	235.967	413.653	145.867	277.436	113.113	156.321
ENSMUSG00000040254.11	Sema3d	-0.677929	0.00863291	0.242061	268.231	302.544	372.209	195.018	185.336	189.488	216.189
ENSMUSG00000020181.18	Nav3	0.541001	0.00867285	0.242229	460.502	546.939	702.193	651.647	1064.26	894.269	709.764
ENSMUSG00000031010.17	Usp9x	-0.27303	0.00866382	0.242229	9162.57	8464.49	9545.29	6928.7	6713.04	7857	8472.6
ENSMUSG00000037754.13	Ppp1r16b	0.746519	0.00877088	0.244488	309.771	160.964	295.578	401.135	595.805	378.01	338.585
ENSMUSG00000067365.10	Tmem128	0.486219	0.00884822	0.246163	433.204	451.709	435.547	545.417	694.727	522.06	701.116
ENSMUSG00000067336.6	Bmpr2	-0.362319	0.00893222	0.246593	3319.65	3353.27	4559.56	3153.59	2327.51	3113.02	3059.9
ENSMUSG00000026672.11	Optn	-0.447428	0.00894894	0.246593	1030.2	1156.24	853.11	729.337	766.36	875.901	602.002
ENSMUSG00000014599.10	Csf1	0.437459	0.00893586	0.246593	981.534	1006.23	1481.8	1270	1802.2	1658.99	1535.27
ENSMUSG00000035351.16	Nup37	1.09312	0.00895006	0.246593	55.7825	79.2176	59.4284	174.407	137.581	114.08	129.048
ENSMUSG00000038622.8	Med30	0.908018	0.00892703	0.246593	131.742	107.871	77.4133	228.314	219.447	183.688	160.977
ENSMUSG00000032902.1	Slc16a1	-0.404673	0.00912043	0.249362	1939.33	1754.59	1889.2	1250.97	1121.11	1416.33	1824.63
ENSMUSG00000063457.14	Rps15	0.33488	0.00910826	0.249362	2306.07	2282.98	2183.21	2744.53	3532.76	2423.71	2689.39
ENSMUSG00000021773.11	Comtd1	-2.46874	0.0090774	0.249362	66.4642	91.016	98.526	20.6117	0	13.5349	27.273
ENSMUSG00000023088.17	Abcc1	0.377904	0.00909897	0.249362	782.142	758.467	832.779	1000.46	1165.46	1057.65	892.027
ENSMUSG00000020411.2	Nipal4	1.2694	0.00916455	0.250089	55.7825	63.2056	31.2781	98.3019	109.155	159.518	114.414
ENSMUSG00000027353.14	Mcm8	0.973168	0.00926893	0.251495	161.413	106.185	143.097	179.163	339.973	152.751	399.117
ENSMUSG00000002633.4	Shh	-1.50257	0.00924735	0.251495	93.762	147.48	152.481	15.8552	78.4553	41.5714	48.5593
ENSMUSG00000078671.11	Chd2	-0.359937	0.00925468	0.251495	1242.64	1053.43	1121.32	992.532	823.212	842.063	894.023
ENSMUSG00000017299.13	Dnttip1	-0.467726	0.00931193	0.252182	846.232	805.66	857.02	507.365	691.316	496.924	718.411
ENSMUSG00000039318.12	Rab3gap2	-0.304848	0.00935644	0.252888	3670.96	3728.29	3700.98	2727.09	2550.36	3444.63	3250.15
ENSMUSG00000035208.16	Slfn8	1.79955	0.00937345	0.252888	46.2876	20.2258	44.5713	104.644	261.518	18.3688	130.378
ENSMUSG00000034300.17	Fam53c	-0.369747	0.00952298	0.256438	1716.2	1915.55	1712.48	1192.31	1328.05	1261.65	1723.52
ENSMUSG00000003948.17	Mmd	0.557048	0.00954725	0.256607	626.663	509.858	345.623	883.132	620.82	655.475	745.019
ENSMUSG00000038170.15	Pde4dip	-0.280522	0.00967292	0.259496	3700.63	3581.65	4266.33	3109.19	2943.78	3571.28	3053.91
ENSMUSG00000040212.12	Emp3	0.479735	0.0097445	0.260926	439.139	653.967	517.652	794.343	645.835	847.864	711.759
ENSMUSG00000043535.13	Setx	-0.379064	0.0097872	0.261579	1396.94	1393.05	1795.36	1105.1	1159.77	1389.26	1049.01
ENSMUSG00000023572.16	Ccndbp1	-0.385957	0.00989201	0.262627	911.509	1111.58	975.094	837.152	686.768	818.861	721.072
ENSMUSG00000027806.9	Tsc22d2	-0.369308	0.00986985	0.262627	2104.31	1784.93	1965.05	1675.89	1170.01	1476.27	1718.2
ENSMUSG00000015711.8	Prune1	-0.442508	0.00990002	0.262627	797.571	702.003	802.283	619.936	486.65	508.525	642.579
ENSMUSG00000048721.2	Fndc9	0.423916	0.00985607	0.262627	1433.73	1766.38	1793.02	2048.49	1777.18	2059.24	3041.94
ENSMUSG00000029095.17	Ablim2	0.660787	0.00993265	0.263003	257.549	286.532	182.195	306.004	411.606	461.153	349.228
ENSMUSG00000019731.13	Slc35e1	0.370127	0.0100348	0.264771	771.46	889.934	738.163	971.921	1058.58	958.077	1143.47
ENSMUSG00000024906.10	Mus81	1.30988	0.0100365	0.264771	93.762	40.4516	36.7517	188.676	93.2367	99.5781	180.268
ENSMUSG00000028156.12	Eif4e	-0.297113	0.0100859	0.265093	3538.03	3225.17	3557.1	2373.52	2917.63	3201.97	2698.7
ENSMUSG00000071644.10	Eef1g	0.336331	0.010082	0.265093	1461.03	1441.09	1188.57	1704.43	1862.46	1490.77	1823.97
ENSMUSG00000078866.10	Zfp970	-1.00089	0.0102031	0.267262	230.251	169.391	172.811	122.085	83.0034	116.013	61.8632
ENSMUSG00000029614.13	Rpl6	0.367189	0.0102201	0.267262	877.09	784.592	745.982	1113.03	1116.57	930.04	981.829
ENSMUSG00000087305.8	A430035B10Rik	3.05175	0.0102562	0.267262	8.30803	9.27015	0	17.4407	89.8256	35.7708	49.2245
ENSMUSG00000014837.15	4931428F04Rik	0.545821	0.0102449	0.267262	328.761	310.971	318.255	501.023	563.968	390.578	411.756
ENSMUSG00000062296.8	Trank1	-0.414124	0.010262	0.267262	760.778	837.684	738.163	508.95	658.342	592.635	576.059
ENSMUSG00000040296.15	Ddx58	0.409889	0.0103003	0.26777	1186.86	1150.34	1311.33	1157.43	1590.71	1810.77	1894.48
ENSMUSG00000048758.14	Rpl29	0.649732	0.010483	0.271038	202.953	170.234	192.36	328.202	249.01	298.734	306.655
ENSMUSG00000025580.15	Eif4a3	0.396585	0.0104673	0.271038	600.552	650.596	654.494	740.436	964.204	806.293	833.49
ENSMUSG00000024855.10	Pacs1	-0.423439	0.0104678	0.271038	737.041	639.64	688.118	512.121	512.802	561.698	466.302
ENSMUSG00000017418.14	Arl5b	-0.525243	0.0105254	0.271643	492.547	631.213	562.224	404.306	478.691	340.306	342.576
ENSMUSG00000064225.6	Paqr9	-0.535706	0.0105474	0.271718	764.339	633.741	814.794	458.214	519.624	676.744	381.157
ENSMUSG00000028528.17	Dnajc6	-0.385961	0.0105956	0.272469	1995.11	1933.25	1620.2	1576	1312.14	1665.76	1112.21
ENSMUSG00000056870.9	Gulp1	-3.6802	0.0107474	0.274954	53.4088	25.2822	78.1952	0	2.27407	0	13.3039
ENSMUSG00000018583.5	G3bp1	0.345419	0.0107129	0.274954	1256.89	1264.11	1441.14	1549.05	1936.37	1437.6	1788.71
ENSMUSG00000024892.17	Pcx	0.553757	0.01075	0.274954	310.958	391.875	343.277	413.819	523.035	650.641	459.65
ENSMUSG00000034593.16	Myo5a	-0.307239	0.0108015	0.275777	13920.7	13210.8	16686.9	12363.8	9604.51	13084.4	12166.4
ENSMUSG00000022641.15	Bbx	-0.422027	0.0108451	0.276394	861.661	950.612	1117.41	672.258	681.083	672.877	886.041
ENSMUSG00000027679.13	Dnajc19	1.00048	0.0109025	0.276663	90.2015	118.826	53.1727	164.894	151.225	207.857	174.281
ENSMUSG00000066129.15	Kndc1	0.838297	0.0108968	0.276663	168.534	143.266	216.601	497.852	258.106	306.469	202.885
ENSMUSG00000032586.9	Traip	2.9281	0.0109138	0.276663	0	24.4395	1.5639	33.2958	155.773	52.206	25.2774
ENSMUSG00000041836.10	Ptpre	0.829482	0.0109572	0.277271	134.115	150.851	95.3982	256.853	229.681	249.429	166.299
ENSMUSG00000058454.15	Dhcr7	0.395133	0.0109962	0.277766	732.293	772.793	617.742	1082.91	884.611	881.701	876.728
ENSMUSG00000040661.6	Rad54l2	-0.413309	0.0111229	0.280471	1680.6	1633.23	1930.64	956.066	1670.3	1290.65	1329.06
ENSMUSG00000074994.6	Qser1	-0.369752	0.0112148	0.282289	1221.28	1063.54	1277.71	1062.3	893.708	794.691	929.944
ENSMUSG00000029446.14	Psph	1.17328	0.0112957	0.282492	154.292	119.669	59.4284	71.3482	300.177	322.904	302.664
ENSMUSG00000045095.16	Magi1	-0.47518	0.0112958	0.282492	1030.2	769.422	862.493	689.699	735.66	663.21	468.298
ENSMUSG00000020486.19	Septin4	1.01289	0.01127	0.282492	110.378	83.4313	113.383	95.1309	220.584	291	216.854
ENSMUSG00000023988.8	Bysl	0.740502	0.0113021	0.282492	268.231	349.737	158.736	302.833	394.55	477.588	550.117
ENSMUSG00000021693.20	Kif2a	-0.28282	0.0113846	0.284058	2118.55	2190.28	2420.14	1862.98	1948.87	1654.16	1911.77
ENSMUSG00000024867.14	Pip5k1b	0.598085	0.0114136	0.284284	306.21	243.552	316.691	358.326	391.139	424.415	569.408
ENSMUSG00000015243.4	Abca1	-0.589881	0.0115289	0.286657	3462.07	3477.15	4716.74	2375.1	3456.58	2328.97	2167.21
ENSMUSG00000031731.16	Ap1g1	-0.333603	0.0115983	0.287881	1804.03	2160.79	2245.77	1666.38	1613.45	1403.76	1888.49
ENSMUSG00000019986.17	Ahi1	-0.23519	0.011624	0.288017	4262.02	4078.87	4167.02	3527.77	3262.15	3801.37	3573.43
ENSMUSG00000059734.7	Ndufs8	0.552546	0.0116888	0.28862	648.026	628.685	340.149	835.566	704.96	920.372	697.79
ENSMUSG00000040565.8	Btaf1	-0.402724	0.0116758	0.28862	1204.66	1025.62	1509.95	862.52	925.545	892.336	1088.26
ENSMUSG00000052557.11	Gan	-0.365645	0.0117241	0.288993	2580.24	2192.81	2937.01	1571.25	2220.62	1883.28	2294.93
ENSMUSG00000002980.14	Bcam	-0.276371	0.0118408	0.290363	11182.6	11918	11647.2	10102.9	7762.52	10576.5	9812.3
ENSMUSG00000025647.16	Shisa5	0.479487	0.0118161	0.290363	1250.95	991.063	892.207	1243.04	2042.11	1116.63	1419.53
ENSMUSG00000020936.8	Nmt1	-0.234548	0.0118365	0.290363	4920.73	5401.97	5440.04	4383.95	4686.85	4129.11	4665.02
ENSMUSG00000028082.14	Sh3d19	-0.559234	0.0119878	0.293466	1030.2	959.882	924.267	911.671	473.006	795.658	462.976
ENSMUSG00000074578.14	Zfas1	-0.845764	0.0120323	0.293546	280.099	283.161	465.262	199.775	179.651	277.465	108.427
ENSMUSG00000023015.14	Racgap1	1.11738	0.0120293	0.293546	90.2015	143.266	34.4059	193.433	183.062	234.927	162.973
ENSMUSG00000095315.2	Gm10130	1.97686	0.0121006	0.293707	13.0555	5.89919	49.263	41.2234	115.977	57.0399	145.013
ENSMUSG00000003452.15	Bicd1	-0.462604	0.0120966	0.293707	962.545	976.737	1093.95	597.739	591.257	778.256	959.877
ENSMUSG00000042507.15	Elmsan1	-0.526635	0.0120701	0.293707	752.47	923.644	1509.17	643.719	865.282	728.95	712.425
ENSMUSG00000039242.10	B3galnt2	0.729082	0.0121565	0.29438	197.019	127.254	151.699	226.729	317.232	251.362	253.44
ENSMUSG00000039100.10	Marchf6	-0.248615	0.0121696	0.29438	3047.86	2896.5	3173.94	2784.16	2463.95	2460.45	2531.07
ENSMUSG00000040850.17	Psme4	-0.301268	0.0123	0.297032	3162.99	2681.6	3001.91	2007.26	2387.77	2455.62	2708.01
ENSMUSG00000025967.16	Eef1b2	0.260859	0.0123379	0.297043	3577.2	3737.56	3135.63	4139.78	4626.59	3893.21	4035.74
ENSMUSG00000007812.16	Zfp655	-0.492783	0.0123421	0.297043	963.731	1239.67	1248	669.087	608.312	888.469	1098.24
ENSMUSG00000045932.12	Ifit2	-0.648584	0.0123791	0.297432	511.537	373.334	372.209	291.735	333.151	258.13	188.25
ENSMUSG00000027185.15	Nat10	-0.456541	0.0125345	0.298154	1254.51	984.321	942.252	781.659	901.667	557.831	847.459
ENSMUSG00000027533.10	Fabp5	0.296854	0.0124906	0.298154	2104.31	2428.78	2492.08	3388.25	2652.7	2707.94	2772.54
ENSMUSG00000055629.5	B4galnt4	0.515343	0.0124958	0.298154	360.806	277.262	344.841	483.582	455.95	409.914	521.513
ENSMUSG00000055553.16	Kxd1	0.737208	0.0125324	0.298154	122.247	180.347	221.292	240.998	363.85	280.366	282.043
ENSMUSG00000050930.5	Map10	0.91011	0.0124324	0.298154	126.994	90.1733	99.3079	161.723	176.24	161.452	289.36
ENSMUSG00000047417.18	Rexo1	0.580883	0.0124806	0.298154	284.847	297.488	285.413	558.101	449.128	327.738	400.448
ENSMUSG00000020790.14	Ankfy1	-0.313378	0.0126086	0.298921	1894.23	1905.44	1833.68	1255.73	1669.16	1629.99	1483.39
ENSMUSG00000024644.17	Cndp2	0.276524	0.0126048	0.298921	1933.4	1728.46	1891.54	2386.2	2119.43	2397.61	2068.76
ENSMUSG00000041298.15	Katnal1	-0.417251	0.0126966	0.300222	1305.55	1239.67	1398.13	889.474	963.067	1297.42	787.592
ENSMUSG00000024608.11	Rps14	0.576853	0.0127056	0.300222	1870.49	1873.41	1495.09	2709.65	3441.8	2399.54	1870.53
ENSMUSG00000042743.13	Sgtb	-0.370735	0.0128099	0.302186	2275.21	2443.95	2409.98	1924.82	1298.49	2047.64	2078.07
ENSMUSG00000073725.8	Lmbrd1	-0.312274	0.0132208	0.302707	3071.6	2395.91	2840.83	2578.05	2017.1	2036.03	2292.93
ENSMUSG00000006403.13	Adamts4	1.6985	0.013341	0.302707	30.8584	26.125	21.8947	71.3482	37.5221	168.219	63.1936
ENSMUSG00000026950.18	Neb	1.14707	0.0131362	0.302707	71.2117	86.8023	39.8796	206.117	154.636	132.449	92.4622
ENSMUSG00000006418.17	Rnf114	0.465771	0.0133372	0.302707	738.228	711.273	544.239	903.744	934.641	690.279	1136.82
ENSMUSG00000074519.11	Zfp971	-0.695973	0.0129024	0.302707	361.993	274.734	242.405	198.189	167.144	202.057	156.321
ENSMUSG00000040407.18	Akap9	-0.359016	0.0129853	0.302707	2282.33	2073.14	2212.14	1699.67	1401.96	2181.05	1543.92
ENSMUSG00000046574.8	Prr12	0.787497	0.0130729	0.302707	125.807	280.633	176.721	221.972	377.495	347.073	395.791
ENSMUSG00000046364.14	Rpl27a	0.455299	0.0131985	0.302707	704.996	802.289	544.239	1040.1	1100.65	761.821	850.785
ENSMUSG00000065954.11	Tacc1	-0.377815	0.0130002	0.302707	1350.65	1351.76	1584.24	1019.49	955.107	1038.32	1379.62
ENSMUSG00000031530.6	Dusp4	1.15435	0.0131104	0.302707	65.2774	69.9475	64.902	61.8351	161.459	189.488	178.938
ENSMUSG00000074151.13	Nlrc5	0.541312	0.0131948	0.302707	642.092	673.35	763.185	700.798	1488.38	1053.79	790.918
ENSMUSG00000034115.10	Scn11a	-0.289939	0.0129696	0.302707	2876.95	3689.52	3078.55	2879.3	2380.95	2711.81	2554.35
ENSMUSG00000044894.14	Uqcrq	0.447201	0.0130874	0.302707	572.067	442.439	425.382	713.482	684.494	600.369	617.302
ENSMUSG00000018593.13	Sparc	-0.392791	0.0130211	0.302707	1775.54	1258.21	1584.24	1439.65	1059.71	1018.98	1174.74
ENSMUSG00000020444.19	Guk1	0.524258	0.0132964	0.302707	575.628	639.64	409.743	822.882	968.752	760.854	566.082
ENSMUSG00000075576.12	Gm12359	4.2293	0.0130557	0.302707	0	5.05645	0	19.0262	78.4553	2.90033	28.6034
ENSMUSG00000021235.13	Coq6	0.859263	0.013243	0.302707	181.59	89.3305	139.969	158.552	295.628	282.299	252.774
ENSMUSG00000034157.12	Cipc	-0.347327	0.0130369	0.302707	1323.35	1591.09	1503.69	1011.56	1057.44	1222.97	1332.39
ENSMUSG00000051920.7	Rspo2	0.84006	0.0130433	0.302707	117.499	107.871	154.827	229.9	148.951	296.801	232.153
ENSMUSG00000054855.13	Rnd1	0.697825	0.0131177	0.302707	155.479	215.742	239.277	366.254	223.995	363.508	369.184
ENSMUSG00000022962.15	Gart	0.411906	0.013329	0.302707	686.006	782.064	724.87	941.796	1102.92	751.186	1094.25
ENSMUSG00000073405.6	H2-T-ps	1.82223	0.0130402	0.302707	10.6818	21.0685	48.481	38.0524	187.61	100.545	54.546
ENSMUSG00000036941.2	Elac1	-0.556938	0.0133368	0.302707	554.264	393.56	533.291	288.564	289.943	402.18	357.875
ENSMUSG00000049191.12	Rtl5	-0.628111	0.0132505	0.302707	319.266	487.104	667.005	288.564	339.973	340.306	303.994
ENSMUSG00000064090.14	Vrk2	1.38852	0.0133741	0.302977	30.8584	57.3064	46.1352	63.4206	196.707	71.5416	137.696
ENSMUSG00000026849.18	Tor1a	-0.618683	0.0135714	0.303356	308.584	454.237	419.126	226.729	293.354	294.867	212.863
ENSMUSG00000097392.4	Thoc2l	-0.591956	0.0135244	0.303356	671.763	546.096	811.666	494.681	285.395	423.449	590.029
ENSMUSG00000031827.13	Cotl1	1.48731	0.0135289	0.303356	55.7825	60.6773	40.6615	76.1047	320.643	43.505	146.343
ENSMUSG00000032009.8	Sesn3	-0.382081	0.0135385	0.303356	764.339	752.568	717.832	583.47	544.639	620.671	538.143
ENSMUSG00000034889.8	Cactin	0.701286	0.0134881	0.303356	334.695	275.576	195.488	496.266	258.106	442.784	545.46
ENSMUSG00000003585.13	Sec14l2	0.963657	0.01342	0.303356	121.06	76.6894	89.9245	112.572	210.351	251.362	170.29
ENSMUSG00000020919.11	Stat5b	-0.334613	0.0135735	0.303356	1836.07	1986.34	2024.47	1751.99	1229.13	1512.04	1691.59
ENSMUSG00000036333.11	Kidins220	-0.265477	0.0135863	0.303356	4440.05	4514.56	5422.06	3779.87	4164.95	4330.2	3675.87
ENSMUSG00000035960.14	Apex1	0.58502	0.0136034	0.303356	289.594	321.927	375.337	505.779	662.89	364.475	445.016
ENSMUSG00000054733.9	Msra	-1.22823	0.0134691	0.303356	191.085	116.298	218.165	128.427	30.6999	60.907	80.4887
ENSMUSG00000027429.16	Sec23b	0.297584	0.0136355	0.303598	1424.23	1348.39	1532.63	1853.47	1558.87	1729.57	1913.1
ENSMUSG00000073664.11	Nbeal1	-0.576335	0.0138373	0.305208	759.591	691.048	845.29	623.107	285.395	592.635	552.778
ENSMUSG00000051527.11	Usp29	-0.650287	0.0137421	0.305208	513.911	400.302	484.028	187.091	256.969	376.077	361.866
ENSMUSG00000008683.16	Rps15a	0.346972	0.0137642	0.305208	1673.47	1696.44	1263.63	1878.84	2328.64	1833.98	1813.99
ENSMUSG00000020091.15	Eif4ebp2	0.456259	0.0138556	0.305208	587.496	616.886	647.456	753.12	1141.58	774.389	721.072
ENSMUSG00000020241.13	Col6a2	-0.384673	0.0138789	0.305208	955.423	863.809	889.862	566.029	698.138	740.552	754.332
ENSMUSG00000042298.18	Ttc19	-0.502043	0.0138333	0.305208	458.128	622.785	686.554	451.872	367.262	458.253	390.47
ENSMUSG00000022003.7	Slc25a30	-0.435764	0.0137831	0.305208	610.047	613.515	733.471	475.655	483.239	543.329	429.051
ENSMUSG00000036036.15	Zfp57	0.662926	0.0138668	0.305208	212.448	248.609	246.315	369.425	395.687	241.694	486.258
ENSMUSG00000026098.13	Pms1	-1.21449	0.01394	0.305609	112.752	147.48	114.165	45.9799	42.0702	47.3721	78.4931
ENSMUSG00000015599.9	Ttbk1	-0.370049	0.0139394	0.305609	1523.93	1763.86	2005.71	1476.11	1055.17	1536.21	1396.91
ENSMUSG00000041891.16	Lman1	-0.3433	0.0139712	0.305823	1278.25	1225.35	1597.53	1166.94	1123.39	1025.75	1001.12
ENSMUSG00000033368.8	Trim69	4.54319	0.0140043	0.30608	0	4.2137	0	0	77.3182	22.2359	33.925
ENSMUSG00000019916.14	P4ha1	0.445155	0.0140488	0.306582	653.961	546.096	585.682	1003.63	861.871	729.917	651.892
ENSMUSG00000022186.14	Oxct1	-0.297514	0.0140997	0.306754	3921.39	3987.01	3243.54	3342.27	2506.02	3131.39	3118.44
ENSMUSG00000102742.1	Pcdhga11	1.00135	0.0140874	0.306754	124.62	139.895	47.6991	153.795	204.666	203.023	268.074
ENSMUSG00000028961.15	Pgd	0.29696	0.0141864	0.307702	1715.01	1587.72	1522.46	2056.41	1761.26	2230.36	1854.57
ENSMUSG00000022533.14	Atp13a3	-0.255499	0.0141793	0.307702	3247.25	3740.93	3868.32	2793.68	3039.29	3266.74	3025.98
ENSMUSG00000030847.8	Bag3	0.234996	0.0142261	0.307848	2709.6	3112.24	3120.77	3519.84	3548.68	3427.23	3544.16
ENSMUSG00000036986.16	Pml	0.605542	0.0142363	0.307848	320.453	253.665	426.946	364.668	626.505	477.588	560.095
ENSMUSG00000038301.15	Snx10	-0.263668	0.0143684	0.309759	3134.5	3089.49	3098.88	2877.71	2303.63	2432.41	2743.27
ENSMUSG00000005686.17	Ampd3	0.296346	0.0143897	0.309759	1235.52	1222.82	1317.59	1503.07	1744.21	1483.04	1455.45
ENSMUSG00000019763.11	Rmnd1	0.741701	0.0143533	0.309759	239.746	165.177	222.074	402.721	194.433	361.575	437.034
ENSMUSG00000039801.7	Cplane1	-0.419581	0.0144151	0.309838	948.302	969.995	1237.05	665.916	980.122	781.156	719.077
ENSMUSG00000038034.15	Igsf8	-0.35411	0.0144705	0.31056	958.984	1006.23	1125.23	811.784	700.412	858.499	852.781
ENSMUSG00000073758.10	Sh3d21	3.65769	0.0145806	0.311985	0	8.42741	0	31.7103	45.4813	48.3389	18.6255
ENSMUSG00000016510.11	Mtif3	0.762048	0.0145671	0.311985	189.898	272.205	174.375	204.531	469.594	315.17	447.012
ENSMUSG00000032477.14	Cdc25a	0.494365	0.0146227	0.312417	553.077	540.197	435.547	626.278	966.478	679.645	598.011
ENSMUSG00000073139.9	Tmem185a	0.498395	0.0146701	0.312962	544.769	493.846	418.344	838.737	764.086	640.007	505.549
ENSMUSG00000039943.16	Plcb4	-0.345999	0.0150015	0.313653	1704.33	1723.41	1962.7	1655.28	1361.03	1519.77	1129.5
ENSMUSG00000027475.9	Kif3b	-0.303736	0.0148033	0.313653	1866.93	1923.13	2033.08	1404.77	1782.87	1415.36	1683.61
ENSMUSG00000027611.12	Procr	0.788383	0.0147675	0.313653	221.943	172.762	306.525	217.216	613.998	430.216	352.554
ENSMUSG00000028328.13	Tmod1	-0.325522	0.0150252	0.313653	3186.72	3223.48	3342.85	3004.55	2237.68	3014.41	2129.96
ENSMUSG00000006333.14	Rps9	0.348625	0.0148784	0.313653	2389.15	2545.08	1990.85	2674.76	3586.2	3140.09	2356.79
ENSMUSG00000109324.2	Prmt1	0.35326	0.0148935	0.313653	784.515	674.193	691.246	976.677	956.244	831.429	897.349
ENSMUSG00000031805.17	Jak3	1.03147	0.0149749	0.313653	106.818	58.9919	130.586	155.38	324.054	123.748	204.215
ENSMUSG00000003039.9	Fam32a	0.287976	0.0150541	0.313653	1334.03	1227.03	1200.3	1628.32	1404.24	1507.21	1581.17
ENSMUSG00000032035.16	Ets1	0.435696	0.0148803	0.313653	613.607	470.249	725.652	856.178	855.049	713.482	840.142
ENSMUSG00000053825.15	Ppfia2	-0.34181	0.0150072	0.313653	2347.61	1756.27	2546.04	1939.08	1565.69	1843.65	1651.02
ENSMUSG00000006736.9	Tspan31	0.349289	0.0149772	0.313653	1069.36	1204.28	1024.36	1271.58	1681.67	1228.77	1418.86
ENSMUSG00000002052.6	Supt6	-0.288695	0.0149147	0.313653	4068.56	4515.41	5788.01	3841.7	3763.58	4089.47	3996.5
ENSMUSG00000072620.3	Slfn2	3.11283	0.0147918	0.313653	0	1.68548	19.5488	1.58552	102.333	93.7774	50.5549
ENSMUSG00000037960.11	Card19	-0.620711	0.0150357	0.313653	352.498	325.298	256.48	212.459	195.57	211.724	190.246
ENSMUSG00000036983.7	Tfb1m	-0.887354	0.0148018	0.313653	175.655	208.157	252.571	142.696	112.566	134.382	71.8411
ENSMUSG00000046269.17	Usp27x	0.63007	0.0149506	0.313653	219.569	189.617	261.954	301.248	379.769	424.415	280.047
ENSMUSG00000040187.15	Arntl2	0.943518	0.0151488	0.315166	90.2015	123.883	57.0825	144.282	196.707	183.688	169.625
ENSMUSG00000087687.3	Pet100	0.73049	0.0151897	0.315557	172.095	123.04	161.082	307.59	284.258	202.057	216.854
ENSMUSG00000038569.13	Rad9b	-1.63024	0.0152597	0.316551	92.5752	78.3749	82.105	15.8552	43.2072	22.2359	27.273
ENSMUSG00000062604.11	Srpk2	-0.335706	0.0153734	0.318446	1476.46	1236.3	1238.61	1022.66	930.093	1186.24	1031.05
ENSMUSG00000090799.2	Klhl33	-1.1346	0.0154965	0.32053	187.524	101.972	223.638	72.9337	48.8924	63.8073	124.392
ENSMUSG00000018909.15	Arrb1	0.31099	0.0155416	0.320997	2924.43	3560.58	2926.06	3229.69	3689.67	3989.89	4647.06
ENSMUSG00000026361.9	Cdc73	-0.346261	0.0156469	0.322685	1012.39	1087.98	1079.09	716.653	803.882	882.668	925.287
ENSMUSG00000068079.5	Tcf15	3.17084	0.0156685	0.322685	15.4292	5.05645	0	141.111	86.4145	1.93356	13.3039
ENSMUSG00000040822.7	1700123O20Rik	0.818081	0.0157049	0.322968	200.58	194.673	95.3982	266.367	330.876	361.575	192.907
ENSMUSG00000014959.12	Gorasp2	0.267238	0.0158056	0.324332	1585.65	1672	1552.96	1918.47	2040.97	2010.9	1752.79
ENSMUSG00000027940.18	Tpm3	0.418402	0.0158262	0.324332	578.001	706.217	704.539	699.212	875.515	1066.36	900.675
ENSMUSG00000047986.12	Palm3	0.523238	0.0158394	0.324332	436.765	412.1	358.916	447.115	526.446	558.798	773.623
ENSMUSG00000028251.5	Tstd3	0.758835	0.0158984	0.324427	112.752	192.988	139.187	275.88	279.71	268.764	183.594
ENSMUSG00000040785.19	Ttc3	-0.282888	0.0159122	0.324427	8389.92	8250.43	9280.21	7792.81	5582.83	7613.38	7420.26
ENSMUSG00000047632.11	Fgfbp3	1.23896	0.0158785	0.324427	34.419	42.9798	60.2103	77.6902	150.088	93.7774	112.418
ENSMUSG00000026848.14	Tor1b	0.475246	0.0159913	0.324648	491.361	760.152	445.713	702.383	785.69	827.562	829.499
ENSMUSG00000058135.12	Gstm1	-0.411477	0.0159513	0.324648	945.928	1026.46	1029.05	789.586	562.831	907.804	749.01
ENSMUSG00000011831.16	Evi5	-0.303413	0.0159743	0.324648	1668.73	1568.34	1948.62	1493.56	1280.3	1483.04	1350.35
ENSMUSG00000037926.15	Ssh2	-0.406285	0.0160634	0.325187	1063.43	1134.33	1406.73	757.876	1087	1004.48	778.279
ENSMUSG00000073418.4	C4b	1.59231	0.0160607	0.325187	18.9898	65.7338	14.0751	76.1047	133.033	65.7409	123.061
ENSMUSG00000063889.16	Crem	0.577269	0.0161503	0.326484	263.483	227.54	371.427	428.089	504.842	366.409	419.073
ENSMUSG00000028187.10	Rpf1	0.734201	0.0161861	0.326744	132.928	210.685	162.646	229.9	367.262	310.336	217.519
ENSMUSG00000078652.9	Psme3	0.259599	0.016242	0.326949	1863.37	1863.3	1632.72	2213.38	2119.43	2206.19	2016.21
ENSMUSG00000024480.9	Ap3s1	0.45852	0.0162329	0.326949	643.279	526.713	491.066	865.691	803.882	813.06	562.756
ENSMUSG00000041482.17	Piezo2	-0.45674	0.0162776	0.327202	599.365	691.048	576.299	556.516	446.854	424.415	391.8
ENSMUSG00000054423.14	Cadps	-0.259304	0.0163012	0.327217	5777.64	5471.92	5193.73	4810.45	3846.58	5067.85	4590.52
ENSMUSG00000029802.13	Abcg2	0.620693	0.0163651	0.328038	234.999	355.637	373.773	374.182	631.053	592.635	382.488
ENSMUSG00000051379.12	Flrt3	-0.579782	0.0164286	0.328741	3215.21	3737.56	3468.74	2024.7	1828.35	2175.25	3264.12
ENSMUSG00000105139.1	Gm19391	1.36261	0.0164464	0.328741	33.2321	21.9113	58.6464	95.1309	101.196	75.4087	119.07
ENSMUSG00000019978.16	Epb41l2	-0.580212	0.0164693	0.328741	421.336	443.282	631.035	237.827	341.11	401.213	351.223
ENSMUSG00000037458.15	Azin1	-0.229873	0.0165844	0.330576	6676.09	6618.89	7696.75	5906.04	6462.89	5888.64	5615.58
ENSMUSG00000017697.3	Ada	1.29257	0.0167741	0.332593	73.5854	80.0604	17.2029	112.572	142.129	110.213	190.246
ENSMUSG00000028458.12	Tesk1	0.619645	0.0167389	0.332593	364.366	417.999	191.578	461.385	529.857	564.598	437.034
ENSMUSG00000029916.11	Agk	0.88753	0.0167269	0.332593	270.604	170.234	100.09	171.236	376.358	313.236	465.637
ENSMUSG00000075511.9	1700001L05Rik	-1.21617	0.0167788	0.332593	210.074	174.447	79.7591	66.5916	59.1257	37.7043	101.775
ENSMUSG00000036617.17	Etl4	-0.343971	0.0169591	0.332908	1458.65	1471.43	1940.81	1425.38	1122.25	1218.14	1355.67
ENSMUSG00000027748.11	Trpc4	0.65332	0.0169152	0.332908	206.514	163.492	315.127	416.99	319.506	328.704	374.505
ENSMUSG00000050144.13	Slc25a44	-0.420402	0.017028	0.332908	942.368	1290.24	1321.5	856.178	704.96	1104.06	876.728
ENSMUSG00000042572.12	Ube2q1	0.289243	0.0170117	0.332908	1325.72	1228.72	1312.9	1566.49	1467.91	1489.8	1771.42
ENSMUSG00000041241.12	Mul1	0.447715	0.0169674	0.332908	405.907	450.866	347.187	531.148	516.213	529.794	609.319
ENSMUSG00000029191.16	Rfc1	-0.379192	0.0169728	0.332908	1025.45	963.253	1353.56	908.5	901.667	747.319	872.737
ENSMUSG00000003809.14	Gcdh	0.754776	0.0169984	0.332908	237.372	225.855	102.436	364.668	316.095	252.329	337.254
ENSMUSG00000034485.10	Uaca	-0.90339	0.0169376	0.332908	410.654	254.508	262.736	130.012	202.392	250.395	78.4931
ENSMUSG00000020271.17	Fbxw11	-0.289216	0.0168612	0.332908	2446.12	3160.28	2804.86	2308.51	2589.02	2205.22	2083.39
ENSMUSG00000020372.15	Rack1	0.323313	0.0168633	0.332908	2511.4	2213.04	2234.82	2715.99	3704.45	2654.77	2534.4
ENSMUSG00000033900.13	Map9	-0.402665	0.0171956	0.333175	816.561	949.769	841.38	632.62	526.446	710.582	756.993
ENSMUSG00000107152.1	Gm43152	1.14702	0.017205	0.333175	78.3328	87.645	68.8118	69.7627	320.643	135.349	166.299
ENSMUSG00000035247.16	Hectd1	-0.281644	0.0171837	0.333175	3699.45	3232.75	4229.58	3251.89	3356.52	2758.22	2883.62
ENSMUSG00000060012.9	Kif13b	-0.550356	0.0171209	0.333175	517.472	724.757	606.795	272.709	416.154	505.625	484.262
ENSMUSG00000034997.5	Htr2a	0.882254	0.0171695	0.333175	115.126	185.403	222.074	137.94	427.524	425.382	294.016
ENSMUSG00000022722.18	Arl6	0.556929	0.017098	0.333175	291.968	243.552	323.728	534.319	367.262	430.216	357.875
ENSMUSG00000024359.10	Hspa9	-0.205727	0.0171458	0.333175	13345.1	13583.3	14948.6	11671	12051.4	12450.2	12242.3
ENSMUSG00000046178.3	Nxph1	1.08772	0.0173398	0.334905	56.9693	56.4636	52.3908	117.328	106.881	91.8439	152.995
ENSMUSG00000015994.10	Fnta	0.433288	0.0173863	0.334905	764.339	598.346	477.773	872.033	830.034	882.668	725.063
ENSMUSG00000014496.8	Ankrd28	-0.380076	0.0173851	0.334905	1661.61	1639.97	2072.96	1426.96	1217.76	1112.76	1746.8
ENSMUSG00000031060.16	Rbm10	0.560468	0.0173882	0.334905	240.933	271.363	207.999	323.445	400.235	377.043	315.303
ENSMUSG00000020250.10	Txnrd1	0.211962	0.0174415	0.335479	5253.05	5301.68	5963.95	6370.6	6298.02	6193.18	6651.29
ENSMUSG00000035161.7	Ints6	-0.63659	0.0176192	0.337985	592.244	412.943	712.358	344.057	301.314	274.565	549.452
ENSMUSG00000024174.9	Pot1b	1.22916	0.0176006	0.337985	46.2876	125.568	28.1503	172.821	109.155	203.99	140.356
ENSMUSG00000030862.13	Cpxm2	1.15192	0.0178737	0.34058	51.035	100.286	40.6615	160.137	84.1404	132.449	192.242
ENSMUSG00000019947.10	Arid5b	-0.290227	0.0177842	0.34058	1874.05	2102.64	2241.86	1737.72	1907.94	1506.24	1635.72
ENSMUSG00000052302.6	Tbc1d30	-0.871242	0.0178271	0.34058	276.539	173.605	359.698	126.841	201.255	174.02	89.1362
ENSMUSG00000015542.17	Nat9	-0.723079	0.0178158	0.34058	274.165	208.157	340.931	123.67	176.24	169.186	193.572
ENSMUSG00000072825.11	Cep170b	-0.24009	0.0178594	0.34058	3356.44	3534.46	3970.75	3175.79	2917.63	2936.1	3236.18
ENSMUSG00000047281.3	Sfn	0.781338	0.0179344	0.341279	135.302	166.02	144.661	218.801	255.832	378.01	170.29
ENSMUSG00000021143.10	Pacs2	-0.292516	0.0181866	0.345598	2150.59	2400.13	2644.56	2026.29	2144.44	2012.83	1659.66
ENSMUSG00000001576.15	Ergic1	0.590477	0.0182582	0.345598	436.765	491.318	257.262	535.904	697.001	433.116	709.764
ENSMUSG00000024338.15	Psmb8	1.39041	0.0182542	0.345598	176.842	116.298	125.112	177.578	756.127	324.837	202.219
ENSMUSG00000004054.9	Map3k11	0.61329	0.0182214	0.345598	217.196	326.983	318.255	369.425	559.42	511.425	322.62
ENSMUSG00000020720.13	Psmd12	0.290229	0.0182896	0.345733	1884.74	2105.17	1888.41	1988.24	2567.42	2353.14	2666.77
ENSMUSG00000063801.7	Ap3s2	-0.313849	0.0184302	0.346557	2379.66	2246.75	2650.82	2091.29	1548.64	2224.56	1943.04
ENSMUSG00000035165.14	Kcne3	2.31346	0.0184298	0.346557	0	48.0362	4.69171	72.9337	154.636	79.2758	45.2333
ENSMUSG00000031785.16	Adgrg1	-0.482643	0.0183977	0.346557	592.244	476.991	551.276	386.866	364.987	470.821	323.95
ENSMUSG00000020044.13	Timp3	-0.353877	0.0183731	0.346557	2365.41	1853.19	2081.56	1717.11	1715.78	1229.74	1907.12
ENSMUSG00000026875.14	Traf1	6.55472	0.0185508	0.346765	0	4.2137	0	20.6117	467.32	45.4386	0
ENSMUSG00000003545.3	Fosb	0.513008	0.0184952	0.346765	542.396	590.761	445.713	925.941	909.626	665.143	509.54
ENSMUSG00000019464.6	Ptger1	0.892313	0.0185621	0.346765	103.257	113.77	137.624	191.847	175.103	365.442	146.343
ENSMUSG00000020580.10	Rock2	-0.26685	0.0184702	0.346765	3157.05	3097.92	3769.79	2547.92	2648.15	2804.62	3102.47
ENSMUSG00000045827.10	Serpinb9	1.15593	0.0185628	0.346765	74.7723	152.536	28.1503	271.123	163.733	149.851	175.612
ENSMUSG00000035798.14	Zdhhc17	-0.38403	0.0187035	0.348936	1729.26	1407.38	1588.14	1314.39	901.667	1122.43	1484.72
ENSMUSG00000045658.16	Pid1	0.896399	0.0189612	0.353282	84.2672	85.9596	109.473	221.972	117.114	148.884	207.541
ENSMUSG00000023259.16	Slc26a6	-1.57775	0.0190372	0.354235	112.752	110.399	109.473	47.5655	70.496	21.2691	10.6431
ENSMUSG00000025907.14	Rb1cc1	-0.282093	0.0191868	0.355745	2862.71	2722.9	3198.97	2056.41	2276.34	2580.33	2709.34
ENSMUSG00000048126.16	Col6a3	0.655477	0.0191651	0.355745	148.358	174.447	235.368	258.439	270.614	282.299	361.201
ENSMUSG00000026918.16	Brd3	0.388738	0.0192807	0.355745	512.724	454.237	539.547	711.896	681.083	627.439	612.645
ENSMUSG00000048304.8	Slitrk3	0.8428	0.0193115	0.355745	137.676	215.742	91.4884	253.682	316.095	329.671	165.634
ENSMUSG00000029452.18	Tmem116	2.97355	0.0192677	0.355745	9.49489	6.74193	0	12.6841	54.5776	71.5416	28.6034
ENSMUSG00000005142.10	Man2b1	0.536176	0.0193426	0.355745	399.972	460.137	250.225	480.411	586.709	497.891	578.055
ENSMUSG00000042363.14	Lgalsl	-0.62352	0.0193364	0.355745	658.708	475.306	476.209	356.741	512.802	229.126	296.012
ENSMUSG00000004789.10	Dlst	0.289005	0.0192023	0.355745	1963.07	1879.31	1774.25	2240.33	1903.39	2418.88	2578.3
ENSMUSG00000024030.7	Abcg1	0.389546	0.0192932	0.355745	536.461	632.898	648.238	648.476	853.912	852.698	818.191
ENSMUSG00000000028.15	Cdc45	1.85534	0.0194495	0.356791	24.9241	32.0242	11.7293	53.9075	173.966	18.3688	84.4799
ENSMUSG00000024897.9	Apba1	-0.331794	0.0194396	0.356791	5031.11	4582.82	5182	5214.76	3139.35	3561.61	3769.66
ENSMUSG00000030647.8	Ndufc2	0.493745	0.0195073	0.357293	525.78	559.58	493.412	729.337	495.746	983.213	753.667
ENSMUSG00000035133.9	Arhgap5	-0.312008	0.0195269	0.357293	1766.05	1399.79	1699.96	1174.87	1222.31	1397.96	1422.19
ENSMUSG00000057101.8	Zfp180	-0.329227	0.0195587	0.357416	1139.39	1374.51	1198.73	1033.76	990.355	1076.02	846.129
ENSMUSG00000022894.6	Adamts5	0.454387	0.0197424	0.359852	403.533	368.278	444.931	664.331	460.498	558.798	542.8
ENSMUSG00000025178.9	Pi4k2a	-0.329077	0.0197194	0.359852	2199.25	2559.4	2621.89	2059.58	1495.2	1982.86	2294.93
ENSMUSG00000022801.13	Lrch3	-0.458744	0.0198417	0.361201	1144.13	792.176	1385.62	713.482	998.315	669.01	840.807
ENSMUSG00000007207.10	Stx1a	-0.299257	0.0199258	0.362269	1699.59	2053.76	1957.23	1368.3	1441.76	1754.7	1619.09
ENSMUSG00000010461.15	Eya4	2.00704	0.0199942	0.363051	42.727	5.89919	7.03757	142.696	51.1665	45.4386	55.8764
ENSMUSG00000028991.15	Mtor	-0.281371	0.0200915	0.363474	1650.92	1724.25	1647.57	1444.4	1217.76	1519.77	1330.39
ENSMUSG00000030669.13	Calca	0.767801	0.0201501	0.363474	830.803	2009.09	1696.84	2235.58	3026.78	2305.77	2734.62
ENSMUSG00000042502.10	Cd2bp2	0.362785	0.0201958	0.363474	803.505	705.374	646.674	843.494	985.807	825.628	1033.05
ENSMUSG00000032185.15	Carm1	-0.511541	0.0200943	0.363474	631.41	909.317	1283.97	597.739	790.238	723.15	534.817
ENSMUSG00000000959.7	Oxa1l	0.572394	0.0201781	0.363474	417.775	396.931	228.33	413.819	602.627	465.987	579.385
ENSMUSG00000016946.6	Kctd5	0.590594	0.0200547	0.363474	274.165	225.855	342.495	390.037	503.705	304.535	492.91
ENSMUSG00000040140.15	Tdrd6	-1.17879	0.0201702	0.363474	134.115	111.242	109.473	79.2758	51.1665	41.5714	38.5814
ENSMUSG00000028108.15	Ecm1	0.630033	0.0202517	0.36402	169.721	197.201	157.172	255.268	227.407	280.366	316.633
ENSMUSG00000053137.7	Mapk11	0.38569	0.020479	0.367643	728.733	931.229	754.584	981.434	1015.37	901.037	1305.11
ENSMUSG00000021569.10	Trip13	2.67205	0.0205372	0.368224	24.9241	5.89919	0	79.2758	100.059	6.76744	71.8411
ENSMUSG00000042662.16	Dusp15	0.754157	0.0207513	0.36974	143.61	136.524	107.909	234.656	150.088	227.193	258.761
ENSMUSG00000059991.7	Nptx2	0.487481	0.0207307	0.36974	485.426	443.282	308.871	539.075	556.009	521.093	690.473
ENSMUSG00000005483.10	Dnajb1	0.426226	0.0207049	0.36974	966.105	1012.97	889.862	1136.81	1822.66	1181.4	1001.12
ENSMUSG00000031129.9	Slc9a9	-0.322436	0.0207377	0.36974	2078.19	2027.63	1864.17	1848.71	1301.9	1790.47	1429.51
ENSMUSG00000025792.9	Slc25a10	0.769223	0.0207189	0.36974	153.105	166.02	150.917	283.807	397.961	226.226	162.973
ENSMUSG00000051331.16	Cacna1c	-0.495666	0.0208526	0.370621	615.981	508.173	750.674	404.306	473.006	349.007	544.13
ENSMUSG00000021392.8	Nol8	-0.39104	0.0208389	0.370621	1184.49	1224.5	1561.56	738.85	1159.77	1035.42	1098.24
ENSMUSG00000023104.9	Rfc2	0.564899	0.020909	0.37116	255.175	264.621	235.368	321.86	494.609	321.937	350.558
ENSMUSG00000027901.12	Dennd2d	1.6082	0.0210175	0.37216	26.1109	53.9354	50.0449	42.8089	344.521	39.6379	103.105
ENSMUSG00000041623.17	D11Wsu47e	-0.905705	0.021003	0.37216	150.731	144.951	194.706	91.9599	110.292	80.2426	67.85
ENSMUSG00000045083.14	Lingo2	0.994861	0.0210745	0.372709	103.257	116.298	78.1952	74.5192	239.914	269.731	204.215
ENSMUSG00000035284.10	Vps13c	-0.410305	0.0212492	0.375332	1615.32	1716.66	2455.33	1579.17	1016.51	1671.56	1541.26
ENSMUSG00000025937.6	Lactb2	-0.417782	0.0214931	0.378704	742.975	778.693	907.064	451.872	661.753	689.313	617.302
ENSMUSG00000048279.19	Sacs	-0.289442	0.0214685	0.378704	3830	3582.49	4649.49	2987.11	2877.83	3775.27	3513.56
ENSMUSG00000045503.16	Sys1	-0.766505	0.021743	0.378797	287.22	316.871	357.352	202.946	246.736	216.558	90.4666
ENSMUSG00000016257.15	Prelid3b	0.394464	0.0217638	0.378797	799.945	904.261	731.125	1082.91	1305.31	803.392	1078.28
ENSMUSG00000027937.15	Jtb	0.552812	0.0216706	0.378797	275.352	346.366	197.834	394.793	420.702	389.611	397.122
ENSMUSG00000028906.17	Epb41	-0.389271	0.0216186	0.378797	802.318	821.672	872.659	545.417	657.205	562.665	770.962
ENSMUSG00000035310.15	Lin54	-0.553108	0.021713	0.378797	370.301	411.258	337.803	310.761	261.518	242.661	206.211
ENSMUSG00000030256.11	Bhlhe41	-0.478018	0.0216811	0.378797	845.045	685.148	789.772	447.115	734.523	612.937	425.725
ENSMUSG00000031875.7	Cmtm3	0.726647	0.0216241	0.378797	249.241	215.742	175.939	299.662	584.435	270.698	258.761
ENSMUSG00000007656.13	Arpp19	0.35066	0.0217487	0.378797	1222.47	992.749	935.215	1363.54	1503.16	1408.6	1080.28
ENSMUSG00000062981.5	Mrpl42	0.51862	0.0215626	0.378797	522.219	370.806	425.382	722.995	585.572	779.223	431.712
ENSMUSG00000022452.16	Smdt1	0.404811	0.021714	0.378797	961.358	880.664	588.028	1027.41	1144.99	942.608	1167.42
ENSMUSG00000004612.9	Nkg7	8.43803	0.0218303	0.378844	0	0	0	0	217.173	0	17.9603
ENSMUSG00000034252.14	Senp6	-0.305287	0.0218667	0.378844	1906.1	1846.45	2209.8	1590.27	1478.14	1439.53	1921.75
ENSMUSG00000041765.6	Ubac2	1.03754	0.0218727	0.378844	79.5197	154.222	110.255	150.624	484.376	174.987	133.704
ENSMUSG00000022350.7	Washc5	-0.347778	0.021854	0.378844	1095.47	1110.73	1349.65	879.961	1117.7	893.303	838.147
ENSMUSG00000034108.6	Ccs	0.581242	0.0219315	0.379401	302.65	203.943	198.616	313.932	401.373	369.309	317.964
ENSMUSG00000035202.8	Lars2	1.34257	0.0220263	0.380052	5308.83	7981.6	6006.17	31248.9	17257.9	9363.24	7382.34
ENSMUSG00000114206.1	Gm30551	-3.06681	0.0220488	0.380052	43.9139	34.5524	78.1952	3.17103	0	20.3023	1.33039
ENSMUSG00000057789.14	Bak1	0.839319	0.022049	0.380052	108.004	144.951	130.586	202.946	355.891	133.415	224.171
ENSMUSG00000051111.16	Sv2c	-0.311542	0.0221565	0.381444	10316.2	9516.23	9209.83	9070.73	6229.8	9354.54	6552.84
ENSMUSG00000039671.18	Zmynd8	-0.287503	0.0222047	0.381814	2228.93	2457.43	2708.68	1826.51	1780.59	2204.25	2261.67
ENSMUSG00000041483.14	Zfp281	0.465261	0.0223253	0.383385	339.442	450.024	527.818	505.779	694.727	623.572	603.332
ENSMUSG00000027170.12	Eif3m	0.330826	0.0223767	0.383385	890.146	808.188	750.674	875.204	1088.14	1062.49	1072.3
ENSMUSG00000019951.10	Uhrf1bp1l	-0.287741	0.022357	0.383385	2847.28	2966.45	3030.06	2928.45	2482.14	2035.07	2227.08
ENSMUSG00000036053.17	Fmnl2	-0.470731	0.0224342	0.38391	697.874	712.116	462.916	459.799	494.609	380.91	465.637
ENSMUSG00000027878.11	Notch2	0.788592	0.022477	0.384181	272.978	176.133	231.458	269.538	679.946	216.558	399.117
ENSMUSG00000025059.16	Gk	0.468599	0.0225631	0.385191	398.785	548.624	451.968	626.278	483.239	697.047	774.288
ENSMUSG00000036835.7	Psenen	0.86336	0.0226854	0.386036	99.6963	79.2176	86.7967	214.045	131.896	167.253	132.374
ENSMUSG00000015452.14	Ager	2.25063	0.0226937	0.386036	24.9241	3.37096	7.81952	15.8552	98.9218	37.7043	73.1715
ENSMUSG00000048355.2	Arxes1	1.02937	0.0226648	0.386036	51.035	71.633	66.4659	164.894	103.47	90.8771	156.986
ENSMUSG00000026615.14	Eprs	-0.228438	0.0227704	0.386879	5834.61	6244.71	6649.72	4821.55	5736.33	5733.96	5023.56
ENSMUSG00000057110.15	Cntrl	0.683598	0.0228497	0.387519	161.413	177.818	170.466	225.143	396.824	245.562	224.836
ENSMUSG00000097736.8	9530059O14Rik	-1.58596	0.0228623	0.387519	46.2876	71.633	173.593	36.4668	51.1665	17.402	25.2774
ENSMUSG00000040455.17	Usp45	-0.409616	0.0231318	0.389352	891.333	812.402	1165.89	729.337	845.952	573.299	734.376
ENSMUSG00000029798.11	Herc6	-0.614649	0.0230306	0.389352	348.937	246.08	365.172	169.65	209.214	245.562	209.537
ENSMUSG00000019804.12	Snx3	0.264763	0.0230481	0.389352	1561.91	1566.66	1377.8	1964.45	1789.69	1814.64	1654.34
ENSMUSG00000032740.17	Ccdc88a	-0.399825	0.0231342	0.389352	885.399	935.442	1205.77	586.641	772.045	879.768	816.195
ENSMUSG00000039218.17	Srrm2	-0.207435	0.0230783	0.389352	9085.42	8509.15	9810.37	8439.7	7736.37	7462.56	8013.61
ENSMUSG00000055817.18	Mta3	0.333422	0.0231012	0.389352	744.162	940.499	816.358	1198.65	983.533	1033.49	994.468
ENSMUSG00000034432.11	Cops8	0.357892	0.0233048	0.391762	1720.95	1091.35	1151.03	1642.59	1529.31	1814.64	1774.08
ENSMUSG00000097194.2	9330175E14Rik	0.740621	0.0233335	0.391783	116.312	108.714	154.045	156.966	250.147	228.16	208.871
ENSMUSG00000040351.11	Ankib1	-0.35135	0.0233862	0.392152	1210.6	999.491	1264.42	768.975	1061.99	945.509	852.116
ENSMUSG00000024993.15	Fam45a	-0.384068	0.0234104	0.392152	820.121	828.414	820.268	722.995	519.624	715.416	568.077
ENSMUSG00000024826.15	Dpf2	0.275	0.0234934	0.393081	1455.09	1313.83	1331.66	1686.99	1849.95	1506.24	1573.19
ENSMUSG00000032047.5	Acat1	0.414826	0.023618	0.394702	607.673	653.124	630.253	748.363	772.045	1123.4	717.081
ENSMUSG00000027438.14	Napb	-0.261053	0.0237806	0.396029	11639.5	11823.7	11404.8	10803.7	7612.43	10280.7	10100.3
ENSMUSG00000021109.13	Hif1a	0.304722	0.0237632	0.396029	1969	1852.34	2093.29	1908.96	2461.68	2467.22	2890.94
ENSMUSG00000051146.2	Camk2n2	0.495436	0.0237652	0.396029	320.453	535.983	377.683	558.101	708.371	544.296	513.531
ENSMUSG00000026012.2	Cd28	8.31318	0.0238646	0.396502	0	0	0	0	191.021	0	24.6122
ENSMUSG00000098973.1	Mir6236	1.2541	0.0238514	0.396502	5198.45	6577.59	5393.12	25862.9	14056	8131.57	6554.84
ENSMUSG00000034235.17	Usp54	0.639242	0.0239452	0.396917	125.807	187.088	182.977	228.314	287.669	254.263	261.422
ENSMUSG00000041225.16	Arhgap12	-0.405297	0.0239348	0.396917	1226.03	1045	1506.82	721.409	1061.99	1152.4	864.754
ENSMUSG00000032515.8	Csrnp1	-0.519913	0.0239828	0.39708	460.502	572.221	519.998	294.906	313.821	335.472	494.906
ENSMUSG00000022231.10	Sema5a	-0.377841	0.0240245	0.397309	2315.57	2098.42	2077.65	1931.16	1314.41	2135.61	1284.49
ENSMUSG00000056687.9	Gm11696	1.18334	0.024106	0.398196	61.7168	92.7015	34.4059	66.5916	105.744	193.356	203.55
ENSMUSG00000053870.7	Fpgt	-0.498197	0.0242307	0.398226	477.118	506.487	435.547	342.471	341.11	252.329	402.443
ENSMUSG00000039130.18	Zc3hc1	-0.605901	0.0242474	0.398226	345.377	464.35	404.269	358.326	192.159	302.601	214.858
ENSMUSG00000058966.13	Fam57b	0.468105	0.024189	0.398226	619.542	468.564	395.668	765.804	683.357	765.688	520.848
ENSMUSG00000014177.10	Tvp23b	0.624915	0.0242256	0.398226	243.307	241.867	260.39	261.61	557.146	309.369	403.109
ENSMUSG00000024130.16	Abca3	-0.241216	0.0241875	0.398226	3031.24	2893.13	2599.21	2616.1	2208.12	2433.38	2358.78
ENSMUSG00000026925.16	Inpp5e	0.553428	0.0243931	0.398784	382.169	401.987	219.729	426.504	523.035	430.216	579.385
ENSMUSG00000028854.9	Slc9a1	0.417129	0.0243814	0.398784	542.396	609.302	605.231	602.496	781.141	746.352	991.807
ENSMUSG00000022283.15	Pabpc1	0.202475	0.0243762	0.398784	8872.98	8819.28	10120	10364.5	11180.4	10760.2	10369.7
ENSMUSG00000031304.18	Il2rg	8.28259	0.0243875	0.398784	0	0	0	26.9538	184.199	0	0
ENSMUSG00000026473.16	Glul	-0.293091	0.0245168	0.399891	3306.6	4336.74	4701.88	2896.74	3251.91	3520.04	3762.35
ENSMUSG00000040952.16	Rps19	0.573457	0.0245077	0.399891	244.493	297.488	245.533	310.761	543.502	367.376	341.245
ENSMUSG00000022848.8	Slc49a4	-0.27896	0.0245582	0.400108	1578.53	1642.5	1711.69	1239.87	1263.24	1553.61	1360.33
ENSMUSG00000032340.8	Neo1	-0.270572	0.0246273	0.400776	2720.29	3121.51	3439.81	2646.22	2219.49	2524.26	2870.32
ENSMUSG00000069814.6	Ccdc92b	0.418002	0.0246639	0.400914	713.304	675.035	580.208	686.528	907.352	776.323	1126.84
ENSMUSG00000020034.7	Tcp11l2	-0.568468	0.0247082	0.401179	601.739	746.668	432.42	385.28	569.653	344.173	303.994
ENSMUSG00000037174.18	Elf2	0.486892	0.0251169	0.402889	366.74	337.939	302.615	351.984	527.583	466.954	529.496
ENSMUSG00000041930.7	Fam222a	1.47376	0.0250749	0.402889	52.2219	25.2822	46.9171	144.282	152.362	19.3356	144.347
ENSMUSG00000029401.8	Rilpl2	1.10615	0.0249517	0.402889	45.1007	69.1048	53.9547	79.2758	191.021	111.179	101.775
ENSMUSG00000087114.1	Gm16099	2.30511	0.0250885	0.402889	3.56058	12.6411	17.2029	76.1047	78.4553	62.8406	5.32157
ENSMUSG00000020346.16	Mgat1	-0.384428	0.024982	0.402889	792.823	839.37	965.711	566.029	720.879	784.057	582.711
ENSMUSG00000069793.12	Slfn9	-0.656416	0.025082	0.402889	382.169	332.04	753.802	269.538	238.777	378.01	354.549
ENSMUSG00000020658.10	Efr3b	-0.293549	0.0250046	0.402889	1394.56	1586.88	1813.35	1206.58	1266.65	1315.78	1425.51
ENSMUSG00000042043.6	Tbca	0.488191	0.0251021	0.402889	716.864	583.177	377.683	908.5	869.83	740.552	617.967
ENSMUSG00000052727.6	Map1b	-0.31297	0.0249971	0.402889	82592.5	74451.1	92497.1	70300.2	58176.3	70793.3	68565.7
ENSMUSG00000062760.11	Shisal1	-0.649522	0.0249293	0.402889	484.239	518.286	338.585	277.465	299.04	398.312	166.299
ENSMUSG00000041957.15	Pkp2	-0.591637	0.0251523	0.402889	302.65	329.512	356.57	244.169	153.499	240.728	236.81
ENSMUSG00000022906.15	Parp9	0.706718	0.0251318	0.402889	288.407	221.641	205.653	202.946	503.705	529.794	316.633
ENSMUSG00000074212.7	Dnajb14	-0.341845	0.0252499	0.403958	1180.93	1116.63	1262.07	1067.05	732.249	947.442	999.789
ENSMUSG00000018809.2	Smyd4	0.611875	0.0252757	0.403958	160.226	176.133	168.902	244.169	316.095	241.694	228.827
ENSMUSG00000066829.7	Zfp810	0.904955	0.0253317	0.4044	110.378	111.242	83.6689	120.499	152.362	169.186	315.968
ENSMUSG00000025931.15	Paqr8	-0.501221	0.0254727	0.404602	667.016	584.019	591.938	267.952	488.924	491.123	481.602
ENSMUSG00000027624.20	Epb41l1	-0.252395	0.0253814	0.404602	4864.94	4492.65	5072.52	4127.1	3307.63	4404.64	4309.14
ENSMUSG00000028409.11	Smu1	0.330105	0.0254671	0.404602	734.667	960.725	733.471	1003.63	1052.89	1018.02	999.124
ENSMUSG00000018800.14	Abca5	-0.350979	0.0254457	0.404602	1874.05	1685.48	1428.63	1361.96	981.259	1526.54	1341.03
ENSMUSG00000079339.7	Ifit1bl1	-0.783546	0.0254861	0.404602	265.857	154.222	405.833	149.038	145.54	145.983	198.228
ENSMUSG00000025938.16	Slco5a1	-0.752041	0.0255518	0.404879	261.109	284.846	229.894	180.749	97.7848	213.658	123.061
ENSMUSG00000026034.17	Clk1	-0.364322	0.026446	0.404879	872.343	870.551	701.411	705.554	551.461	646.774	628.61
ENSMUSG00000026159.13	Agfg1	-0.296358	0.02657	0.404879	1957.13	1897.85	2234.82	1647.35	1994.36	1525.58	1450.79
ENSMUSG00000007097.14	Atp1a2	-0.704948	0.0266145	0.404879	240.933	166.02	230.676	136.354	133.033	128.581	123.726
ENSMUSG00000019699.16	Akt3	-0.238639	0.0258844	0.404879	3941.57	3780.54	3644.68	3653.03	2890.34	2984.44	3321.32
ENSMUSG00000075325.3	Gm13582	0.664903	0.0266666	0.404879	205.327	239.338	211.127	413.819	447.991	189.488	337.919
ENSMUSG00000041777.12	Cir1	-0.722778	0.0266265	0.404879	163.787	261.25	290.104	174.407	123.937	148.884	133.039
ENSMUSG00000027162.7	Lin7c	0.363741	0.0256205	0.404879	756.031	791.334	940.688	995.703	1214.35	860.432	1198.68
ENSMUSG00000060802.8	B2m	0.582968	0.0263593	0.404879	2390.34	2486.93	3495.33	2952.23	5505.51	4036.3	4227.98
ENSMUSG00000068856.3	Sf3b4	0.538061	0.026066	0.404879	433.204	407.887	291.668	415.405	718.605	435.05	618.632
ENSMUSG00000036745.15	Ttll7	-0.255978	0.0265987	0.404879	10958.3	9967.94	8838.4	9383.08	8074.07	8813.15	6970.59
ENSMUSG00000028211.11	Trp53inp1	-0.267081	0.0262737	0.404879	5000.25	4527.2	5088.16	3947.93	3819.29	3477.5	4941.07
ENSMUSG00000028348.7	Cavin4	1.17488	0.0258085	0.404879	103.257	65.7338	31.2781	115.743	249.01	75.4087	159.647
ENSMUSG00000028351.5	Brinp1	0.731376	0.0262523	0.404879	151.918	215.742	159.518	385.28	164.87	363.508	256.1
ENSMUSG00000042500.11	Ago4	-1.19416	0.0263299	0.404879	118.686	91.016	230.676	87.2033	35.248	40.6047	93.7926
ENSMUSG00000042446.16	Zmym4	-0.365458	0.0260696	0.404879	958.984	1093.03	1022.79	646.89	985.807	812.093	736.372
ENSMUSG00000028757.4	Ddost	0.378118	0.0262591	0.404879	607.673	659.023	761.621	859.349	1088.14	794.691	778.279
ENSMUSG00000111375.4	Btbd8	-0.419576	0.0256705	0.404879	610.047	778.693	649.802	521.634	460.498	614.871	437.699
ENSMUSG00000066900.11	Suds3	0.337083	0.0263969	0.404879	810.626	819.144	656.84	998.874	957.381	1047.99	847.459
ENSMUSG00000029469.14	Ift81	-0.581595	0.0256101	0.404879	352.498	320.242	386.284	174.407	294.491	210.758	261.422
ENSMUSG00000056832.14	Ttc26	1.35177	0.0258593	0.404879	59.3431	55.6209	32.06	107.815	35.248	113.113	241.466
ENSMUSG00000053004.9	Hrh1	0.551279	0.0258358	0.404879	188.711	235.125	215.819	348.813	321.78	260.063	321.955
ENSMUSG00000040613.14	Apobec1	1.47026	0.0262143	0.404879	34.419	27.8104	43.0074	74.5192	28.4258	180.787	104.436
ENSMUSG00000036578.7	Fxyd7	0.387599	0.0263962	0.404879	549.517	553.681	534.855	692.87	883.474	622.605	659.874
ENSMUSG00000030946.13	Lhpp	0.684054	0.0264994	0.404879	159.039	117.984	125.894	183.92	255.832	217.525	203.55
ENSMUSG00000025464.15	Paox	1.14227	0.0259608	0.404879	42.727	32.8669	83.6689	114.157	101.196	95.711	158.317
ENSMUSG00000032352.16	Lrrc1	-1.34865	0.0263562	0.404879	138.863	100.286	96.9621	17.4407	39.7961	36.7376	79.8235
ENSMUSG00000064145.12	Arih2	0.305474	0.0266078	0.404879	830.803	771.951	824.178	960.822	909.626	1032.52	1090.92
ENSMUSG00000034613.12	Ppm1h	-0.304293	0.0262255	0.404879	1929.84	1439.4	1481.02	1360.37	1379.22	1305.15	1191.37
ENSMUSG00000005683.8	Cs	-0.208803	0.0261653	0.404879	4367.65	4104.99	3836.26	3746.57	3428.15	3589.65	3437.07
ENSMUSG00000042678.17	Myo15	-0.763684	0.02645	0.404879	168.534	184.56	253.352	126.841	121.662	136.316	93.1274
ENSMUSG00000020841.5	Cpd	-0.28185	0.0262147	0.404879	2314.38	2383.27	2983.93	1935.91	1911.35	2319.3	2255.01
ENSMUSG00000049957.14	Ccdc137	0.473178	0.0265415	0.404879	399.972	610.144	606.795	547.003	750.442	750.22	943.247
ENSMUSG00000022359.10	Wdyhv1	0.735699	0.025872	0.404879	176.842	114.613	120.421	174.407	189.884	280.366	264.748
ENSMUSG00000022876.18	Samsn1	8.17281	0.0263466	0.404879	0	0	0	0	171.692	0	23.947
ENSMUSG00000069729.14	Arid1b	-0.388956	0.026664	0.404879	612.42	611.83	649.02	527.977	520.761	418.615	444.351
ENSMUSG00000053347.15	Zfp943	0.725714	0.0264307	0.404879	141.236	113.77	172.029	282.222	293.354	196.256	172.951
ENSMUSG00000096910.2	Zfp955b	-0.708982	0.0262015	0.404879	258.736	192.988	398.014	144.282	187.61	202.057	158.982
ENSMUSG00000024387.13	Csnk2b	0.326319	0.0261329	0.404879	817.747	807.346	910.974	1046.44	1246.19	1013.18	938.591
ENSMUSG00000090115.7	Usp49	-1.49415	0.0261252	0.404879	98.5095	156.75	157.172	114.157	10.2333	24.1694	48.5593
ENSMUSG00000024566.10	Atp9b	-0.349095	0.0265094	0.404879	928.126	940.499	975.876	681.771	624.231	809.193	856.772
ENSMUSG00000008604.11	Ubqln4	0.3021	0.0267888	0.405258	1134.64	975.894	1117.41	1439.65	1117.7	1376.69	1371.63
ENSMUSG00000058388.14	Phtf1	-0.437492	0.0268358	0.405258	675.324	680.935	728.779	629.449	592.394	397.346	440.36
ENSMUSG00000029238.11	Clock	-0.367834	0.0267224	0.405258	878.277	1118.32	1330.88	772.146	910.763	794.691	960.543
ENSMUSG00000042570.14	Mier2	0.669274	0.0267885	0.405258	231.438	281.475	161.082	267.952	534.405	296.801	328.607
ENSMUSG00000037669.15	Ldah	-0.345818	0.0268257	0.405258	714.49	736.556	778.042	631.035	616.272	560.731	535.483
ENSMUSG00000024742.15	Fen1	0.710117	0.026862	0.405258	110.378	174.447	107.909	201.36	210.351	238.794	206.876
ENSMUSG00000026177.11	Slc11a1	1.72192	0.02695	0.405262	35.6058	26.125	5.47366	44.3944	54.5776	83.1429	110.422
ENSMUSG00000027827.17	Kcnab1	-0.264841	0.0269947	0.405262	3293.54	3184.72	2865.85	3093.34	2513.98	2484.62	2287.61
ENSMUSG00000041608.8	Entpd3	-0.287763	0.0269615	0.405262	1832.51	1649.24	1700.75	1593.44	1356.48	1519.77	1197.35
ENSMUSG00000036257.15	Pnpla8	-0.42404	0.0269937	0.405262	1633.12	1466.37	1623.33	1022.66	761.812	1571.01	1331.72
ENSMUSG00000024941.9	Scyl1	0.300892	0.0270042	0.405262	860.474	1064.38	881.26	1165.35	1228	1119.53	1100.9
ENSMUSG00000042694.17	Stn1	0.627148	0.0270792	0.405961	151.918	256.193	186.105	321.86	262.655	261.997	378.496
ENSMUSG00000098024.1	Gm27003	2.20095	0.0271748	0.406548	9.49489	10.1129	11.7293	23.7827	96.6478	14.5017	57.2068
ENSMUSG00000009293.17	Ube2g2	-0.422561	0.0271754	0.406548	607.673	727.285	638.073	570.785	434.346	402.18	557.434
ENSMUSG00000034007.10	Scaper	-0.446596	0.0272065	0.406587	830.803	741.612	905.501	390.037	677.671	697.047	653.222
ENSMUSG00000047888.10	Tnrc6b	-0.47817	0.0273353	0.408085	684.819	958.196	1275.36	713.482	901.667	652.575	532.157
ENSMUSG00000033530.8	Ttc7b	-0.403103	0.0274015	0.408219	887.772	945.555	906.283	575.542	830.034	814.994	542.134
ENSMUSG00000022553.16	Maf1	0.559688	0.0273794	0.408219	210.074	283.161	179.067	304.419	351.343	314.203	350.558
ENSMUSG00000052707.8	Tnrc6a	-0.300751	0.0275382	0.409829	2298.95	2507.15	3148.14	2335.46	1856.77	1994.46	2426.63
ENSMUSG00000025144.17	Cenpx	1.626	0.0276214	0.410639	34.419	11.7984	28.1503	96.7164	115.977	27.0698	65.8544
ENSMUSG00000043629.12	1700019D03Rik	2.54218	0.0277297	0.410963	9.49489	16.0121	0	88.7888	50.0294	31.9037	27.273
ENSMUSG00000030061.16	Uba3	-0.209924	0.0276789	0.410963	2866.27	2749.02	2777.49	2414.74	2550.36	2317.37	2392.71
ENSMUSG00000033491.13	Prss35	-2.36527	0.0277286	0.410963	130.555	26.9677	114.165	23.7827	43.2072	0	3.99117
ENSMUSG00000027339.15	Rassf2	1.98737	0.0277908	0.411442	10.6818	10.1129	19.5488	41.2234	95.5107	58.9734	18.6255
ENSMUSG00000038079.14	Tmem237	0.554602	0.0279055	0.412193	295.528	258.721	189.232	326.616	369.536	439.884	316.633
ENSMUSG00000028848.13	Gpn2	1.01831	0.0278863	0.412193	73.5854	64.891	60.2103	198.189	75.0442	114.08	149.669
ENSMUSG00000025429.9	Pstpip2	-0.737688	0.0279281	0.412193	162.6	203.101	226.766	122.085	96.6478	129.548	125.722
ENSMUSG00000085795.8	Zfp703	0.593007	0.0279974	0.412788	288.407	192.145	236.15	285.393	357.028	487.256	307.986
ENSMUSG00000004113.18	Cacna1b	-0.246591	0.0283309	0.415787	2096	2239.16	1955.66	1663.21	1744.21	1951.92	1707.56
ENSMUSG00000034075.10	Zdhhc5	0.266744	0.028343	0.415787	1208.22	1406.53	1480.24	1771.02	1579.34	1660.92	1567.87
ENSMUSG00000031765.8	Mt1	0.372524	0.0282401	0.415787	596.991	566.322	603.667	918.013	799.334	667.077	672.513
ENSMUSG00000075705.12	Msrb1	0.464969	0.0283465	0.415787	310.958	402.83	434.765	481.997	666.301	487.256	482.267
ENSMUSG00000062753.14	AI413582	0.528769	0.0283083	0.415787	237.372	304.229	286.976	321.86	479.828	334.505	456.989
ENSMUSG00000036395.15	Glb1l2	2.19594	0.0283768	0.415805	40.3533	10.9556	0	107.815	93.2367	81.2093	27.9382
ENSMUSG00000033029.12	1700088E04Rik	1.00312	0.0284286	0.416136	67.6511	95.2297	65.684	152.209	69.359	176.92	211.532
ENSMUSG00000015702.13	Anxa9	2.62257	0.0285214	0.416787	0	1.68548	25.0225	85.6178	32.9739	19.3356	84.4799
ENSMUSG00000086502.1	B130055M24Rik	-0.804371	0.0285314	0.416787	257.549	185.403	276.811	179.163	79.5923	181.754	110.422
ENSMUSG00000026628.13	Atf3	-0.239387	0.0286297	0.416851	7773.94	9030.81	8574.11	6272.3	7953.54	7864.74	6574.13
ENSMUSG00000039286.12	Fndc3b	-0.481265	0.0286434	0.416851	631.41	626.999	663.095	667.502	371.81	406.047	397.122
ENSMUSG00000066554.6	Gm10167	1.66204	0.0286604	0.416851	18.9898	25.2822	21.8947	22.1972	79.5923	56.0731	120.4
ENSMUSG00000031029.6	Eif3f	0.245848	0.0286576	0.416851	1617.69	1887.74	1709.35	1935.91	2189.92	1960.63	2157.89
ENSMUSG00000046167.5	Gldn	-0.437709	0.0286819	0.416851	554.264	544.411	516.87	325.031	485.513	369.309	407.765
ENSMUSG00000074218.3	Cox7a1	1.20944	0.0287517	0.417379	60.5299	34.5524	32.842	57.0785	112.566	114.08	107.762
ENSMUSG00000033578.7	Tmem35a	0.492562	0.0287767	0.417379	663.455	638.798	314.345	753.12	709.508	774.389	790.252
ENSMUSG00000021811.7	Dnajc9	0.479234	0.0288249	0.417653	483.053	439.068	384.72	619.936	773.182	620.671	417.078
ENSMUSG00000014980.14	Tsen15	-0.740863	0.0288804	0.418032	245.68	192.145	191.578	88.7888	154.636	120.847	135.7
ENSMUSG00000037486.18	Asxl2	-0.455412	0.0289096	0.418032	720.425	760.152	1028.27	645.305	420.702	617.771	754.997
ENSMUSG00000011884.13	Gltp	0.553605	0.0290066	0.41896	391.664	355.637	365.172	371.011	805.019	422.482	575.394
ENSMUSG00000020189.15	Osbpl8	-0.286561	0.0291115	0.41896	1970.19	1744.47	1991.63	1277.93	1569.11	1606.78	1772.75
ENSMUSG00000020546.14	Stxbp4	-1.26076	0.0291483	0.41896	145.984	154.222	229.894	141.111	104.607	27.0698	25.2774
ENSMUSG00000045767.9	B230219D22Rik	-0.281639	0.0290921	0.41896	2530.39	3015.33	3259.18	2089.71	2285.44	2431.45	2845.04
ENSMUSG00000019297.9	Nop9	0.664773	0.0291499	0.41896	282.473	262.092	157.172	386.866	538.953	281.332	276.056
ENSMUSG00000044906.6	4930503L19Rik	-0.464881	0.0291117	0.41896	612.42	573.064	474.645	464.556	447.991	298.734	394.461
ENSMUSG00000040606.13	Kazn	0.69083	0.0291871	0.419035	169.721	242.709	242.405	399.55	317.232	192.389	501.558
ENSMUSG00000019979.12	Apaf1	-0.263189	0.0292139	0.419035	1560.72	1440.24	1750.01	1279.51	1278.02	1330.29	1388.26
ENSMUSG00000037408.10	Cnnm4	-0.596169	0.029388	0.421111	530.527	488.79	459.788	489.924	241.051	215.591	361.201
ENSMUSG00000057133.14	Chd6	-0.316817	0.0295495	0.421406	1007.65	1073.65	1134.61	746.778	888.022	989.014	816.86
ENSMUSG00000030203.17	Dusp16	-0.416948	0.0295104	0.421406	611.234	688.519	878.132	527.977	537.816	458.253	650.561
ENSMUSG00000035674.13	Ndufa3	0.470765	0.0294499	0.421406	491.361	511.544	523.126	1005.22	664.027	503.691	654.553
ENSMUSG00000058057.5	Mettl7a3	2.417	0.0295563	0.421406	23.7372	10.9556	0.781952	3.17103	88.6885	71.5416	85.8102
ENSMUSG00000015474.16	Ppt2	1.1219	0.029473	0.421406	29.6715	72.4757	46.1352	95.1309	119.388	89.9103	127.052
ENSMUSG00000026048.16	Ercc5	0.301341	0.0296251	0.421545	1595.14	1450.36	1454.43	1701.26	1500.88	2054.4	2126.63
ENSMUSG00000015377.10	Dennd6b	-0.605406	0.0296072	0.421545	549.517	393.56	684.99	374.182	223.995	311.302	514.861
ENSMUSG00000073805.5	Insyn2a	0.461137	0.0297911	0.423485	325.2	301.701	308.089	424.918	454.813	347.073	487.588
ENSMUSG00000026249.10	Serpine2	0.311624	0.0302842	0.424831	1026.64	857.91	992.297	1231.95	1373.54	1086.66	1070.97
ENSMUSG00000043909.16	Trp53bp1	-0.416623	0.0301664	0.424831	1203.48	1467.21	1613.17	1200.23	662.89	1177.54	1239.26
ENSMUSG00000027522.15	Stx16	-0.303721	0.0303025	0.424831	1291.31	1345.01	1369.98	1171.7	890.297	1222.01	1046.35
ENSMUSG00000073889.10	Il11ra1	1.00487	0.0300232	0.424831	43.9139	117.984	51.6088	134.769	175.103	122.781	140.356
ENSMUSG00000028683.14	Eif2b3	0.596255	0.0302609	0.424831	187.524	418.842	400.359	507.365	587.846	368.342	570.738
ENSMUSG00000029066.12	Mrpl20	0.392709	0.0301839	0.424831	574.441	447.495	468.389	631.035	764.086	632.273	579.385
ENSMUSG00000029636.11	Wasf3	-0.386299	0.0300657	0.424831	1045.62	1053.43	838.253	860.935	699.275	571.366	864.754
ENSMUSG00000108402.1	9430064I24Rik	2.01535	0.0301366	0.424831	2.37372	20.2258	18.7669	55.493	90.9626	53.1728	25.9426
ENSMUSG00000031078.15	Cttn	-0.219404	0.0301646	0.424831	5086.89	4837.33	5450.21	4062.09	4557.23	4091.4	4888.52
ENSMUSG00000044847.13	Lsm11	0.445323	0.0301636	0.424831	341.816	324.455	283.067	378.938	476.417	433.116	431.712
ENSMUSG00000033644.5	Piwil2	0.80854	0.0301393	0.424831	122.247	176.976	139.969	258.439	434.346	166.286	169.625
ENSMUSG00000022449.14	Adamts20	-2.56743	0.0302469	0.424831	85.454	36.2379	88.3606	22.1972	1.13703	0	23.947
ENSMUSG00000067424.13	Zfp563	1.14076	0.0299835	0.424831	30.8584	99.4434	133.714	96.7164	103.47	294.867	282.043
ENSMUSG00000117780.1	Gm3734	2.96958	0.0300706	0.424831	0	18.5403	0	31.7103	90.9626	52.206	20.6211
ENSMUSG00000026035.15	Ppil3	0.575417	0.0304039	0.424999	286.034	389.346	218.947	318.689	582.161	461.153	413.087
ENSMUSG00000031796.7	Cfap20	0.451065	0.0303777	0.424999	347.75	326.141	409.743	415.405	458.224	501.758	596.015
ENSMUSG00000022124.15	Fbxl3	-0.337956	0.0303814	0.424999	1153.63	1338.27	1361.38	1258.9	831.171	1035.42	947.904
ENSMUSG00000035443.10	Thyn1	0.272622	0.030496	0.425869	926.939	850.326	897.681	1106.69	1079.04	1069.26	1053.67
ENSMUSG00000025915.14	Sgk3	0.844431	0.0306484	0.427347	137.676	160.964	133.714	136.354	471.869	186.588	239.47
ENSMUSG00000026872.18	Zeb2	-0.314986	0.0306617	0.427347	2914.93	2710.25	3008.17	2934.79	1821.53	2015.73	2487.17
ENSMUSG00000057335.11	Cep170	-0.323978	0.0307375	0.427986	2574.3	2802.11	3962.93	2091.29	2340.01	2821.06	2692.71
ENSMUSG00000021913.8	Ogdhl	0.734291	0.0307928	0.428338	358.432	192.145	107.127	451.872	308.136	349.974	344.571
ENSMUSG00000024487.5	Yipf5	-0.488279	0.0308278	0.428408	634.971	760.995	772.569	494.681	360.439	461.153	741.028
ENSMUSG00000044042.19	Fmn1	-0.297073	0.0308952	0.428926	1377.95	1465.53	1707	1154.25	1209.8	1446.3	1129.5
ENSMUSG00000034910.5	Pygo1	-0.44012	0.0309289	0.428977	432.018	446.653	389.412	307.59	334.288	311.302	293.351
ENSMUSG00000004880.11	Lbr	1.1308	0.0311233	0.429858	312.145	281.475	158.736	331.373	1033.56	497.891	332.598
ENSMUSG00000027009.18	Itga4	1.22134	0.0312315	0.429858	32.0453	70.7902	26.5864	71.3482	94.3737	131.482	105.101
ENSMUSG00000070866.4	Zfp804a	-0.405538	0.0310288	0.429858	786.889	725.6	946.162	631.035	664.027	723.15	460.981
ENSMUSG00000030016.14	Zfp638	-0.312056	0.0312394	0.429858	1876.43	1694.75	2323.18	1306.46	1522.49	1790.47	1704.9
ENSMUSG00000030965.19	Abraxas2	0.35531	0.0312515	0.429858	725.172	739.084	834.343	938.625	884.611	858.499	1235.27
ENSMUSG00000071176.10	Arhgef10	-0.71305	0.0311547	0.429858	239.746	243.552	360.48	98.3019	169.418	208.824	206.876
ENSMUSG00000040188.10	Scamp2	0.677478	0.0312635	0.429858	251.615	233.439	132.932	274.294	469.594	239.761	331.267
ENSMUSG00000043183.18	Simc1	0.37973	0.0311583	0.429858	530.527	418.842	584.9	618.351	674.26	666.11	700.451
ENSMUSG00000040446.4	Rprd1a	-0.606486	0.0310716	0.429858	599.365	570.536	544.239	567.614	271.751	448.585	218.849
ENSMUSG00000008200.15	Fnbp4	-0.377048	0.0313181	0.430026	1112.09	739.926	1068.93	711.896	784.553	842.063	659.209
ENSMUSG00000073147.3	5031425E22Rik	-0.626517	0.031336	0.430026	280.099	284.846	273.683	255.268	147.814	164.352	160.312
ENSMUSG00000028078.14	Dclk2	-0.354859	0.0313889	0.430057	808.253	712.959	743.636	689.699	515.076	574.266	584.707
ENSMUSG00000039831.16	Arhgap29	-0.650914	0.0316407	0.430057	530.527	465.193	548.93	477.24	221.721	435.05	182.264
ENSMUSG00000028330.8	Ncbp1	-0.418002	0.0315724	0.430057	1131.08	1018.03	1128.36	1032.17	518.487	857.532	864.754
ENSMUSG00000029201.14	Ugdh	-0.384829	0.0317285	0.430057	992.216	890.777	1230.79	721.409	625.368	881.701	946.573
ENSMUSG00000029207.16	Apbb2	-0.510998	0.03173	0.430057	672.95	809.031	1001.68	894.23	412.743	516.259	508.875
ENSMUSG00000025586.17	Cpeb1	-0.235172	0.0316852	0.430057	3278.11	4169.04	3613.4	3342.27	3220.08	2884.87	3091.16
ENSMUSG00000030689.15	Ino80e	0.417879	0.0314801	0.430057	343.003	484.576	534.073	581.884	642.423	579.1	626.614
ENSMUSG00000021494.9	Ddx41	0.783339	0.0315072	0.430057	201.766	191.302	170.466	207.702	609.449	264.897	210.867
ENSMUSG00000101892.1	9130401M01Rik	0.932896	0.0317222	0.430057	59.3431	70.7902	135.278	133.183	258.106	145.017	141.687
ENSMUSG00000022607.18	Ptk2	0.385598	0.0316213	0.430057	734.667	771.951	1044.69	1204.99	827.76	1277.11	1138.15
ENSMUSG00000008658.16	Rbfox1	-0.267847	0.0315539	0.430057	2034.28	1724.25	1609.26	1572.83	1420.15	1564.25	1386.27
ENSMUSG00000018830.10	Myh11	1.46384	0.0316939	0.430057	26.1109	19.383	44.5713	34.8813	143.266	75.4087	77.8279
ENSMUSG00000062901.3	Klhl24	-0.305946	0.0315569	0.430057	1494.26	1627.33	1491.96	1011.56	1184.79	1288.71	1480.73
ENSMUSG00000014778.10	Fhod1	1.98535	0.0317727	0.430227	4.74745	29.4959	12.5112	57.0785	134.17	35.7708	21.9515
ENSMUSG00000031093.14	Dock11	-0.304468	0.0318462	0.430814	1658.05	1618.06	2183.99	1672.72	1524.76	1295.48	1410.88
ENSMUSG00000027668.13	Mfn1	-0.404023	0.0319621	0.431972	1146.51	1160.45	1345.74	935.454	898.256	627.439	1217.31
ENSMUSG00000027349.5	Fam98b	0.445317	0.0321478	0.432028	436.765	418.842	334.676	405.892	581.024	592.635	574.729
ENSMUSG00000030304.11	Ergic2	0.346314	0.0320412	0.432028	761.965	878.136	707.667	1125.72	1097.24	953.243	810.874
ENSMUSG00000003308.15	Keap1	0.504617	0.0321478	0.432028	365.553	533.455	610.705	470.898	892.571	839.163	654.553
ENSMUSG00000002799.6	Jag2	0.418515	0.0321211	0.432028	545.956	458.451	730.343	948.138	742.482	720.249	687.812
ENSMUSG00000023019.12	Gpd1	1.16982	0.0321013	0.432028	28.4847	55.6209	42.2254	65.0061	97.7848	112.146	104.436
ENSMUSG00000053950.10	Adnp2	-0.567498	0.0320945	0.432028	536.461	463.507	458.224	393.208	253.558	449.552	218.184
ENSMUSG00000019864.14	Rtn4ip1	0.369697	0.032264	0.433181	531.714	552.838	577.081	870.448	722.016	617.771	659.874
ENSMUSG00000066306.13	Numa1	-0.326417	0.0323259	0.43335	2060.39	1825.38	2670.37	1438.06	1715.78	2091.14	1722.86
ENSMUSG00000050310.9	Rictor	-0.447647	0.0323373	0.43335	1069.36	924.487	1444.27	727.751	1193.88	800.492	641.914
ENSMUSG00000071064.15	Zfp827	-0.67718	0.0324331	0.434227	225.504	219.955	333.112	122.085	179.651	203.99	143.017
ENSMUSG00000025409.14	Mbd6	0.362993	0.032558	0.435083	562.572	556.209	441.803	619.936	699.275	651.608	700.451
ENSMUSG00000075602.10	Ly6a	3.73802	0.032532	0.435083	0	34.5524	23.4586	26.9538	883.474	99.5781	24.6122
ENSMUSG00000021400.8	Wrnip1	0.297128	0.0327688	0.43708	1196.36	1125.9	1173.71	1477.7	1138.17	1566.18	1541.92
ENSMUSG00000010376.15	Nedd8	0.301116	0.0327497	0.43708	1338.78	1093.88	1133.05	1726.63	1453.13	1417.3	1265.2
ENSMUSG00000032609.12	Klhdc8b	0.650566	0.0328227	0.437391	141.236	192.145	247.097	298.077	268.34	229.126	420.404
ENSMUSG00000029640.17	Usp12	-0.297705	0.0329116	0.437758	1085.98	964.096	1065.8	814.955	849.363	940.675	774.288
ENSMUSG00000034525.7	Ice1	-0.271016	0.0328839	0.437758	2079.38	2140.56	2262.97	1748.82	2168.32	1629.02	1622.41
ENSMUSG00000037784.14	Dzip1l	1.10481	0.0329513	0.437877	53.4088	67.4193	77.4133	74.5192	250.147	73.4751	170.29
ENSMUSG00000069049.11	Eif2s3y	-0.762475	0.0330112	0.438266	226.691	150.008	315.909	141.111	108.018	175.954	119.735
ENSMUSG00000029407.10	Uso1	-0.235843	0.0330456	0.438316	2571.93	2639.46	2377.13	2335.46	1882.93	2182.02	2193.15
ENSMUSG00000068735.14	Trp53i11	0.899282	0.0330911	0.43845	72.3985	128.939	149.353	126.841	379.769	212.691	154.991
ENSMUSG00000059921.15	Unc5c	-0.556936	0.0331718	0.43845	441.512	288.217	566.133	329.787	256.969	262.964	325.281
ENSMUSG00000037159.11	Wee2	1.63937	0.0331668	0.43845	15.4292	19.383	20.3308	71.3482	42.0702	39.6379	76.4975
ENSMUSG00000018707.13	Dync1h1	-0.255043	0.0331786	0.43845	25327.6	26318	26767	22574.6	17816.2	25573.2	21645.5
ENSMUSG00000019777.16	Hdac2	-0.239784	0.033236	0.438787	3661.47	3624.63	3127.03	3369.22	2795.96	2655.74	2942.16
ENSMUSG00000024055.15	Cyp4f13	0.881201	0.0332657	0.438787	138.863	127.254	96.9621	133.183	252.421	124.714	377.166
ENSMUSG00000037646.10	Vps13b	-0.404995	0.0333139	0.439018	1287.74	939.656	1386.4	1200.23	927.819	693.18	824.843
ENSMUSG00000027387.11	Zc3h8	-1.32063	0.0333907	0.439623	160.226	118.826	94.6162	25.3682	27.2888	111.179	34.5902
ENSMUSG00000091512.5	Lamtor3	0.419184	0.033717	0.440264	485.426	632.898	462.916	665.916	892.571	575.233	687.147
ENSMUSG00000046058.7	Eid2	0.602006	0.0336146	0.440264	183.964	383.447	412.089	431.26	476.417	395.412	681.16
ENSMUSG00000030739.18	Myh14	-0.291658	0.0336466	0.440264	1196.36	1420.02	1435.66	1184.38	994.904	1221.04	1019.74
ENSMUSG00000043067.15	Dpy19l1	0.420742	0.0336228	0.440264	528.153	552.838	558.314	845.08	814.115	494.023	776.283
ENSMUSG00000013833.15	Med16	0.58058	0.0336985	0.440264	291.968	361.536	235.368	462.97	262.655	568.465	476.945
ENSMUSG00000056888.11	Glipr1	7.81945	0.0336047	0.440264	0	0	0	0	120.525	0	32.5946
ENSMUSG00000116617.1	Gm49767	1.28976	0.0336805	0.440264	53.4088	80.0604	47.6991	20.6117	181.925	232.993	153.66
ENSMUSG00000033031.13	Cip2a	1.10088	0.0336166	0.440264	58.1562	82.5886	44.5713	53.9075	169.418	115.047	189.581
ENSMUSG00000041845.11	Rhod	1.63711	0.0337086	0.440264	15.4292	23.5967	48.481	15.8552	176.24	61.8738	109.757
ENSMUSG00000038544.14	Inip	0.587855	0.0337677	0.440523	288.407	272.205	199.398	266.367	485.513	306.469	459.65
ENSMUSG00000030451.16	Herc2	-0.189465	0.0338195	0.440797	5959.23	5507.31	5207.8	5000.71	4864.23	4686.94	4941.07
ENSMUSG00000014932.15	Yes1	-0.488765	0.0338553	0.440861	646.839	401.145	548.148	353.57	353.617	323.871	480.936
ENSMUSG00000014602.15	Kif1a	-0.236237	0.0338983	0.441017	23911.7	24146.2	23631.4	22184.5	16787.1	22012.6	20166.7
ENSMUSG00000039496.8	Cdnf	0.875266	0.0340227	0.441028	90.2015	98.6007	78.9772	137.94	234.229	187.555	95.7882
ENSMUSG00000039531.8	Zup1	-0.866333	0.0339842	0.441028	166.161	187.931	335.457	209.288	100.059	119.88	79.1583
ENSMUSG00000006498.16	Ptbp1	0.460034	0.0340103	0.441028	742.975	602.56	716.268	619.936	1364.44	953.243	840.142
ENSMUSG00000018501.17	Ncor1	-0.245856	0.0339412	0.441028	2290.64	2240.01	2341.16	2265.7	1801.06	1856.21	1813.99
ENSMUSG00000032435.9	Dync1li1	-0.215763	0.0341883	0.442772	5079.77	4682.27	5716.85	4344.31	4092.18	4737.21	4595.17
ENSMUSG00000027433.5	Xrn2	-0.344805	0.0342253	0.442851	1279.44	1492.49	1382.49	1120.96	1378.08	1034.45	835.486
ENSMUSG00000028954.11	Nub1	-0.199938	0.0342754	0.443096	3803.89	3853.85	3922.27	3255.06	3623.72	3117.86	3444.38
ENSMUSG00000050931.7	Sgms2	-0.629918	0.0344965	0.443583	343.003	435.697	498.885	225.143	159.185	326.771	386.479
ENSMUSG00000029004.15	Kmt2e	-0.460114	0.0344954	0.443583	731.107	756.781	754.584	697.627	341.11	515.293	621.293
ENSMUSG00000044465.19	Fam160a2	-0.280485	0.0345306	0.443583	1465.77	1428.45	1574.85	1103.52	1198.43	1152.4	1444.14
ENSMUSG00000110368.1	Gm45518	-2.97524	0.0345203	0.443583	56.9693	36.2379	75.8494	4.75655	0	0	23.2818
ENSMUSG00000034308.13	Sdr42e1	-0.528125	0.0344335	0.443583	480.679	450.024	527.036	212.459	372.947	443.751	315.303
ENSMUSG00000022723.16	Crybg3	-0.525862	0.034365	0.443583	494.921	545.253	847.636	334.544	583.298	482.422	349.228
ENSMUSG00000049176.16	Frmpd4	-0.397507	0.0345282	0.443583	968.479	746.668	720.96	778.488	513.939	560.731	614.641
ENSMUSG00000038550.10	Ciart	2.18627	0.0346673	0.44414	18.9898	20.2258	0	71.3482	44.3443	48.3389	72.5063
ENSMUSG00000042828.12	Trim72	2.01068	0.0346097	0.44414	8.30803	10.9556	12.5112	30.1248	44.3443	64.7741	31.9294
ENSMUSG00000020974.6	Pole2	2.03244	0.03465	0.44414	5.93431	12.6411	14.8571	58.6641	17.0555	49.3057	58.5372
ENSMUSG00000022551.8	Cyc1	0.286171	0.0348661	0.446286	938.807	1065.22	993.861	1349.27	1306.45	1089.56	1137.48
ENSMUSG00000042010.16	Acacb	0.987649	0.0349335	0.446649	102.07	41.2943	60.2103	93.5454	158.048	157.585	125.722
ENSMUSG00000020823.16	Sec14l1	0.373818	0.034957	0.446649	757.218	685.991	654.494	951.309	1142.72	814.994	718.411
ENSMUSG00000048644.8	Ctxn1	0.547167	0.0350685	0.44676	364.366	660.709	329.202	442.359	841.404	677.711	675.839
ENSMUSG00000031523.16	Dlc1	-0.412614	0.0350688	0.44676	477.118	538.511	608.359	431.26	433.209	428.283	338.585
ENSMUSG00000033538.13	Casp4	1.40986	0.035061	0.44676	17.8029	36.2379	87.5786	38.0524	147.814	76.3754	240.136
ENSMUSG00000036046.14	5031439G07Rik	-0.246757	0.035091	0.44676	2439	2510.53	2108.14	1966.04	1820.39	1908.42	2229.07
ENSMUSG00000000184.12	Ccnd2	1.5436	0.0351434	0.447003	270.604	208.157	186.887	266.367	1604.35	397.346	318.629
ENSMUSG00000009076.10	Zmat5	1.08673	0.0351777	0.447003	132.928	108.714	59.4284	193.433	364.987	244.595	49.2245
ENSMUSG00000037536.14	Fbxo34	-0.333556	0.035204	0.447003	826.055	782.906	846.072	650.061	761.812	584.901	603.332
ENSMUSG00000019659.8	Ccdc12	0.708281	0.035275	0.447246	134.115	107.871	118.075	166.479	264.929	166.286	185.59
ENSMUSG00000021607.9	Mrpl36	0.514176	0.0352858	0.447246	264.67	251.137	230.676	313.932	355.891	295.834	451.668
ENSMUSG00000039621.13	Prex1	0.753675	0.0354869	0.449082	100.883	140.738	87.5786	195.018	212.625	201.09	133.039
ENSMUSG00000001082.12	Mfsd10	0.658856	0.0355556	0.449082	126.994	171.076	261.954	229.9	386.591	282.299	282.708
ENSMUSG00000092060.4	Bend4	-0.598594	0.0355565	0.449082	462.876	377.548	545.021	286.978	172.829	327.738	429.051
ENSMUSG00000056222.15	Spock1	-0.237034	0.03551	0.449082	2951.72	3636.43	3471.87	2570.12	2706.14	3028.91	3071.87
ENSMUSG00000031012.17	Cask	-0.383861	0.0356726	0.450149	858.101	943.87	742.073	681.771	482.102	678.678	754.332
ENSMUSG00000061477.4	Rps7	0.404351	0.035709	0.45021	722.799	576.435	422.254	827.639	747.03	775.356	684.486
ENSMUSG00000035692.7	Isg15	0.938656	0.0359801	0.452829	87.8277	71.633	154.045	93.5454	306.999	147.917	252.109
ENSMUSG00000051977.16	Prdm9	-0.704198	0.0359706	0.452829	459.315	353.108	573.953	198.189	153.499	291	486.923
ENSMUSG00000020176.17	Grb10	-0.263397	0.0360149	0.452868	1563.1	1779.87	1700.75	1417.45	1232.54	1368.96	1581.84
ENSMUSG00000038552.14	Fndc4	0.591703	0.0360729	0.453197	226.691	251.137	211.909	451.872	416.154	225.259	296.677
ENSMUSG00000026580.16	Selp	5.87974	0.0362656	0.453486	0	6.74193	0	14.2696	110.292	407.98	0
ENSMUSG00000026831.16	1700007K13Rik	0.582849	0.0365266	0.453486	183.964	222.484	145.443	225.143	311.547	270.698	292.686
ENSMUSG00000037605.16	Adgrl3	-0.649473	0.0364928	0.453486	329.947	331.197	248.661	229.9	110.292	209.791	222.841
ENSMUSG00000100691.1	2010320M18Rik	0.986855	0.0365724	0.453486	62.9036	120.512	38.3157	139.525	159.185	180.787	107.097
ENSMUSG00000053560.5	Ier2	0.53958	0.0362396	0.453486	186.337	176.133	190.796	242.584	255.832	304.535	268.074
ENSMUSG00000033629.6	Hacd3	-0.304569	0.0362698	0.453486	1688.9	1361.03	1193.26	1184.38	1190.47	1014.15	1188.04
ENSMUSG00000053716.9	Dusp7	0.584613	0.0363731	0.453486	188.711	266.306	182.195	401.135	322.917	230.093	323.285
ENSMUSG00000034412.13	Tbc1d10a	0.765606	0.0365501	0.453486	103.257	115.455	82.105	134.769	160.322	224.292	160.977
ENSMUSG00000001054.9	Rmnd5b	-0.50738	0.0361404	0.453486	534.088	568.85	459.006	416.99	225.132	391.545	430.382
ENSMUSG00000021902.7	Phf7	1.0068	0.0364726	0.453486	79.5197	58.9919	78.1952	125.256	239.914	148.884	67.1848
ENSMUSG00000033065.14	Pfkm	-0.355927	0.0363617	0.453486	2166.02	1904.59	2024.47	2132.52	1200.71	1726.67	1298.46
ENSMUSG00000022961.18	Son	-0.180783	0.0364626	0.453486	6511.12	6328.98	6598.89	5625.41	5822.74	5357.88	6055.94
ENSMUSG00000116673.1	A630089N07Rik	0.903855	0.0364965	0.453486	99.6963	47.1935	119.639	133.183	239.914	143.083	148.339
ENSMUSG00000063904.4	Dpp3	0.411175	0.0364935	0.453486	604.112	573.064	597.411	746.778	1061.99	584.901	753.667
ENSMUSG00000042515.13	Pwwp3b	1.97972	0.0362165	0.453486	18.9898	48.879	0	69.7627	119.388	37.7043	129.713
ENSMUSG00000032786.16	Alas1	0.306523	0.0366827	0.454458	710.93	736.556	713.14	808.613	882.337	850.764	1015.75
ENSMUSG00000040824.3	Snrpd2	0.528479	0.0367159	0.454475	332.321	288.217	229.894	556.516	326.328	356.741	397.122
ENSMUSG00000050530.14	Fam171a1	0.352096	0.0368352	0.455556	599.365	756.781	763.967	968.75	794.786	789.857	1057.66
ENSMUSG00000042846.8	Lrrtm3	0.950007	0.0369487	0.456565	66.4642	69.9475	66.4659	122.085	169.418	72.5083	158.317
ENSMUSG00000035898.13	Uba6	-0.369883	0.0372896	0.458097	1264.01	1016.35	1547.48	910.086	1247.32	983.213	811.539
ENSMUSG00000036879.15	Phkb	-0.277601	0.0373905	0.458097	1461.03	1370.3	1334.79	1192.31	997.178	1085.69	1303.12
ENSMUSG00000032178.14	Ilf3	-0.349617	0.0371779	0.458097	986.282	1312.99	1217.5	898.987	798.197	818.861	1161.43
ENSMUSG00000032216.15	Nedd4	-0.235456	0.0372039	0.458097	11658.5	11389.6	12276.6	11648.8	8193.46	9940.41	10231.4
ENSMUSG00000019802.13	Sec63	-0.363742	0.0372954	0.458097	1413.55	1275.07	1817.26	1300.12	1326.92	830.462	1215.98
ENSMUSG00000032714.6	Syde1	0.867674	0.0372233	0.458097	117.499	121.355	70.3757	190.262	235.366	89.9103	235.479
ENSMUSG00000053580.16	Tanc2	-0.269724	0.0373937	0.458097	1998.67	2072.3	2399.03	2058	1841.99	1503.34	1762.1
ENSMUSG00000021676.10	Iqgap2	-0.540955	0.0373422	0.458097	608.86	552.838	563.006	558.101	453.676	346.106	229.493
ENSMUSG00000021758.14	Ddx4	1.55426	0.0373603	0.458097	32.0453	26.125	15.639	22.1972	76.1812	72.5083	115.744
ENSMUSG00000035725.13	Prkx	-0.218277	0.0373268	0.458097	2854.4	2696.77	2625.01	2327.54	2208.12	2227.46	2600.25
ENSMUSG00000009569.14	Mrtfb	-0.409436	0.0375378	0.459468	472.371	678.406	587.246	469.312	479.828	387.678	412.421
ENSMUSG00000048865.16	Arhgap30	4.693	0.0377651	0.459847	1.18686	8.42741	0	15.8552	279.71	0	37.251
ENSMUSG00000026605.14	Cenpf	2.41157	0.0379232	0.459847	0	10.1129	20.3308	34.8813	140.992	24.1694	18.6255
ENSMUSG00000026626.11	Ppp2r5a	0.462532	0.0378683	0.459847	535.274	557.052	398.014	455.043	876.652	661.276	739.032
ENSMUSG00000074264.12	Amy1	-0.426683	0.0377529	0.459847	600.552	451.709	598.193	491.51	387.728	413.781	347.897
ENSMUSG00000029657.15	Hsph1	-0.210751	0.0377885	0.459847	7083.19	7010.76	6933.57	6635.38	5143.94	6361.4	6088.54
ENSMUSG00000003814.8	Calr	0.199114	0.0376118	0.459847	3967.68	3807.5	3651.72	4429.93	4689.12	4418.17	3956.58
ENSMUSG00000031767.13	Nudt7	0.644479	0.0378711	0.459847	173.282	181.189	122.766	282.222	295.628	242.661	175.612
ENSMUSG00000004798.14	Ulk2	-0.316893	0.0378432	0.459847	2003.42	1652.61	2115.18	1713.94	1142.72	1697.66	1623.08
ENSMUSG00000044216.7	Kcnj4	1.58454	0.0378022	0.459847	18.9898	33.7096	10.1654	61.8351	89.8256	54.1396	45.8985
ENSMUSG00000041130.10	Zfp598	0.421539	0.0376648	0.459847	499.669	502.274	604.449	618.351	841.404	535.595	871.406
ENSMUSG00000025592.17	Dach2	2.38652	0.0379045	0.459847	13.0555	23.5967	0	4.75655	96.6478	70.5748	82.4843
ENSMUSG00000068742.11	Cry2	-0.379392	0.0380403	0.460875	1218.91	1235.46	925.831	629.449	831.171	1073.12	922.626
ENSMUSG00000029861.17	Fam131b	-0.265317	0.0381995	0.461629	1609.38	1838.02	1767.21	1644.18	1255.28	1518.81	1374.29
ENSMUSG00000001507.16	Itga3	0.260263	0.0381577	0.461629	1216.53	1299.51	1151.82	1425.38	1300.77	1601.95	1525.29
ENSMUSG00000060639.5	H4c9	0.938118	0.0381973	0.461629	73.5854	140.738	82.8869	117.328	277.436	98.6113	265.413
ENSMUSG00000056201.8	Cfl1	0.183909	0.0382646	0.462024	8369.75	8550.45	7799.97	10171.1	9074.66	9211.46	8991.45
ENSMUSG00000016921.14	Srsf6	0.223327	0.0383332	0.462085	1870.49	1897.85	1800.05	2018.36	2401.41	2130.78	2114.66
ENSMUSG00000018796.13	Acsl1	-0.28068	0.0383344	0.462085	1387.44	1872.57	1515.42	1320.73	1341.7	1189.14	1392.25
ENSMUSG00000086119.2	Gm2415	2.06064	0.0383849	0.462303	11.8686	25.2822	1.5639	22.1972	54.5776	68.6412	69.1804
ENSMUSG00000025779.10	Ly96	-1.0313	0.0389199	0.46319	81.8934	171.076	139.969	49.151	54.5776	98.6113	53.8809
ENSMUSG00000026114.14	Cnga3	1.25711	0.0390814	0.46319	29.6715	39.6088	48.481	53.9075	159.185	54.1396	108.427
ENSMUSG00000049866.12	Arl4c	-0.32278	0.039104	0.46319	1684.16	1891.11	1656.96	989.361	1505.43	1621.29	1453.45
ENSMUSG00000041926.15	Rnpep	0.506909	0.0390126	0.46319	284.847	428.955	293.232	515.292	332.014	575.233	486.923
ENSMUSG00000078878.9	Gm14305	-1.20844	0.0390554	0.46319	123.434	116.298	176.721	131.598	42.0702	46.4053	23.2818
ENSMUSG00000050192.8	Eif5a2	-0.212055	0.0388813	0.46319	3102.46	3140.05	2718.85	2646.22	2623.13	2386.97	2657.46
ENSMUSG00000052135.8	Foxo6	1.15041	0.0390116	0.46319	45.1007	52.2499	84.4508	65.0061	272.888	79.2758	121.731
ENSMUSG00000028998.6	Tomm7	0.427171	0.0385931	0.46319	437.952	541.04	316.691	602.496	583.298	547.196	589.363
ENSMUSG00000086075.1	Gm15728	-0.98281	0.0389625	0.46319	138.863	128.939	137.624	39.6379	85.2774	96.6778	51.2201
ENSMUSG00000030102.11	Itpr1	-0.581971	0.0389869	0.46319	491.361	636.269	693.592	267.952	659.479	278.432	415.747
ENSMUSG00000074129.14	Rpl13a	0.623717	0.0391076	0.46319	205.327	229.226	163.428	288.564	264.929	221.392	450.337
ENSMUSG00000025139.14	Tollip	-0.215182	0.0387271	0.46319	5479.74	5686.82	5342.3	4653.49	4105.82	4821.32	5372.79
ENSMUSG00000020484.19	Xbp1	-0.294097	0.0390902	0.46319	1110.9	1291.92	1129.14	921.184	831.171	1003.52	1080.94
ENSMUSG00000068220.6	Lgals1	0.28418	0.0386909	0.46319	4189.62	4178.31	2829.88	4720.08	4519.7	5047.55	3892.06
ENSMUSG00000022952.17	Runx1	0.466867	0.0385737	0.46319	302.65	380.919	323.728	458.214	607.175	392.512	401.778
ENSMUSG00000052105.17	Mtcl1	0.281258	0.039038	0.46319	896.08	866.338	1058.76	1209.75	1085.87	1200.74	1080.28
ENSMUSG00000024290.9	Rock1	-0.37726	0.0386987	0.46319	1032.57	921.959	1459.9	800.685	1050.62	735.718	918.635
ENSMUSG00000019143.15	Hars2	0.510654	0.0388571	0.46319	379.796	236.81	233.022	447.115	440.032	357.708	366.523
ENSMUSG00000118012.1	Gm46620	0.750899	0.0385529	0.46319	81.8934	97.7579	123.548	153.795	214.899	142.116	170.955
ENSMUSG00000031429.14	Psmd10	0.655102	0.0386897	0.46319	315.705	245.238	221.292	410.648	585.572	453.419	193.572
ENSMUSG00000028246.13	Faxc	-0.324562	0.0391716	0.463376	1775.54	1718.35	1485.71	1485.63	1030.15	1605.82	1182.05
ENSMUSG00000028901.13	Gmeb1	0.552715	0.0392208	0.463376	284.847	355.637	330.766	394.793	722.016	319.037	464.972
ENSMUSG00000034312.15	Iqsec1	0.384628	0.0391992	0.463376	896.08	543.568	576.299	851.422	960.793	827.562	862.094
ENSMUSG00000030079.15	Ruvbl1	0.663745	0.0392597	0.463453	200.58	207.314	109.473	348.813	218.31	304.535	221.51
ENSMUSG00000038011.15	Dnah10	-0.645737	0.0393519	0.463773	191.085	218.27	317.473	155.38	168.281	169.186	128.383
ENSMUSG00000030825.19	Hsd17b14	2.62137	0.03932	0.463773	13.0555	5.89919	0	26.9538	28.4258	45.4386	51.8853
ENSMUSG00000026678.10	Rgs5	1.24219	0.0394536	0.464453	27.2978	150.008	42.2254	74.5192	86.4145	296.801	234.814
ENSMUSG00000020283.5	Pex13	0.435311	0.0394746	0.464453	272.978	391.875	340.931	397.964	474.143	488.223	454.329
ENSMUSG00000072964.14	Bhlhb9	-0.494523	0.0395491	0.464947	510.35	404.516	631.035	423.333	450.265	311.302	282.708
ENSMUSG00000022313.10	Utp23	0.878517	0.039685	0.46616	74.7723	110.399	47.6991	125.256	139.855	149.851	154.991
ENSMUSG00000027254.13	Map1a	-0.216383	0.040087	0.467977	15047	15227.5	15058.1	13971.6	12513	14488.1	11061.5
ENSMUSG00000027411.17	Vps16	-0.427894	0.040049	0.467977	761.965	667.451	820.268	461.385	563.968	765.688	437.699
ENSMUSG00000027630.13	Tbl1xr1	-0.509468	0.0400361	0.467977	614.794	741.612	584.118	320.274	666.301	496.924	333.928
ENSMUSG00000034640.9	Tiparp	-0.322905	0.0399222	0.467977	862.848	957.354	1196.39	805.442	718.605	853.665	839.477
ENSMUSG00000059273.9	Zc3h4	-0.40617	0.040102	0.467977	1108.53	1423.39	1445.05	1147.91	1317.82	671.911	871.406
ENSMUSG00000030852.18	Tacc2	0.355082	0.0400325	0.467977	1115.65	1162.98	1290.22	1293.78	2129.66	1380.56	1285.16
ENSMUSG00000009073.16	Nf2	-0.265096	0.0399846	0.467977	1573.78	1723.41	2008.84	1436.48	1334.88	1642.56	1474.74
ENSMUSG00000045679.14	Pqlc3	0.447003	0.0400134	0.467977	494.921	541.04	377.683	727.751	559.42	801.459	482.932
ENSMUSG00000032112.10	Trappc4	0.318912	0.0401438	0.468082	1129.89	1106.52	1008.72	1629.91	1027.88	1399.89	1342.36
ENSMUSG00000031214.13	Ophn1	-0.706444	0.0402332	0.468741	424.896	336.254	278.375	288.564	95.5107	196.256	268.739
ENSMUSG00000026126.15	Ptpn18	3.0566	0.0403898	0.46991	0	13.4839	0	25.3682	65.9479	40.6047	19.2907
ENSMUSG00000040675.17	Mthfd1l	0.369696	0.0404323	0.46991	589.87	505.645	593.502	656.403	909.626	627.439	715.085
ENSMUSG00000061082.11	Plac1	2.43815	0.0404118	0.46991	2.37372	28.6532	0	65.0061	68.222	18.3688	73.8367
ENSMUSG00000019256.17	Ahr	0.539661	0.0405619	0.47065	233.812	391.875	337.803	385.28	337.699	525.927	617.302
ENSMUSG00000056258.9	Kcnq3	-0.315709	0.0405361	0.47065	3007.51	2223.99	3216.17	2780.99	1834.03	2401.48	2039.49
ENSMUSG00000019988.7	Nedd1	0.701485	0.0407335	0.472257	224.317	239.338	131.368	172.821	463.909	277.465	371.844
ENSMUSG00000093553.1	Gm20633	1.30789	0.0409471	0.473964	53.4088	21.0685	26.5864	80.8613	61.3998	60.907	127.718
ENSMUSG00000045991.19	Onecut2	-0.678307	0.0409409	0.473964	1020.7	1012.97	1660.08	642.134	517.35	883.635	1032.38
ENSMUSG00000040524.9	Zfp609	-0.358298	0.0411495	0.475921	586.309	544.411	559.096	405.892	480.965	422.482	446.346
ENSMUSG00000057738.14	Sptan1	-0.195956	0.0412346	0.475933	18995.7	17621.7	18623.8	17071.2	15196.4	17282.1	14756
ENSMUSG00000063524.13	Eno1	0.306699	0.041284	0.475933	1681.78	1900.38	1317.59	2362.42	2130.8	1930.66	1663.65
ENSMUSG00000029030.14	Tprgl	-0.217372	0.0412617	0.475933	3075.16	2748.18	2812.68	2738.18	2438.94	2243.89	2486.5
ENSMUSG00000005198.15	Polr2a	-0.192639	0.0412063	0.475933	6539.61	7459.94	7788.24	5950.44	6486.77	6357.53	6624.02
ENSMUSG00000057246.16	BC051142	-3.59498	0.0414413	0.477361	26.1109	35.3951	62.5562	0	0	13.5349	0
ENSMUSG00000034799.16	Unc13a	0.239614	0.0415719	0.478479	1972.56	1926.51	1997.89	1980.31	2631.09	2253.56	2411.33
ENSMUSG00000028033.16	Kcnq5	0.940386	0.0418248	0.478996	40.3533	115.455	100.872	252.097	171.692	123.748	114.414
ENSMUSG00000026496.11	Parp1	-0.266631	0.0417611	0.478996	1330.47	1363.55	1423.93	1289.02	1142.72	1155.3	986.485
ENSMUSG00000028893.8	Sesn2	-0.245846	0.0418209	0.478996	1423.05	1383.78	1321.5	1247.8	1199.57	1092.46	1106.22
ENSMUSG00000028884.14	Rpa2	0.928773	0.0417595	0.478996	100.883	114.613	186.887	104.644	525.309	217.525	174.946
ENSMUSG00000029467.15	Atp2a2	-0.196869	0.0418447	0.478996	5521.28	5330.34	5780.97	5138.65	4648.19	4365	5197.84
ENSMUSG00000037640.15	Zfp60	-0.391554	0.0418517	0.478996	522.219	594.975	724.87	459.799	420.702	549.13	444.351
ENSMUSG00000075010.5	AW112010	4.07476	0.0418023	0.478996	1.18686	18.5403	0	1.58552	371.81	17.402	53.8809
ENSMUSG00000001105.15	Ift20	0.711585	0.0418862	0.479006	315.705	97.7579	186.887	286.978	437.758	285.199	296.677
ENSMUSG00000026425.15	Srgap2	-0.408071	0.0420916	0.48064	650.4	643.011	846.854	675.429	581.024	469.854	432.377
ENSMUSG00000111080.1	Gm20300	-0.668477	0.0420964	0.48064	497.295	463.507	470.735	382.109	113.703	285.199	419.073
ENSMUSG00000041570.14	Camsap2	-0.215189	0.0421483	0.480716	3762.35	3912.85	4298.39	3494.48	3611.22	2982.51	3667.22
ENSMUSG00000063972.13	Nr6a1	-0.59278	0.0422049	0.480716	243.307	195.516	294.014	166.479	164.87	166.286	150.999
ENSMUSG00000027195.10	Hsd17b12	0.297803	0.0423035	0.480716	2312.01	2149.83	1804.75	3031.5	2457.13	2825.89	1962.33
ENSMUSG00000037740.8	Mrps26	0.497143	0.0423496	0.480716	258.736	360.693	257.262	353.57	528.72	424.415	344.571
ENSMUSG00000027809.14	Etfdh	0.330901	0.0424304	0.480716	701.435	973.366	967.275	983.019	1295.08	1147.57	1010.43
ENSMUSG00000038578.15	Susd1	1.39252	0.0424149	0.480716	16.6161	32.8669	40.6615	39.6379	94.3737	54.1396	127.718
ENSMUSG00000028370.7	Pappa	0.884321	0.042541	0.480716	134.115	111.242	115.729	291.735	314.958	69.608	213.528
ENSMUSG00000028706.14	Nsun4	-0.792572	0.0422602	0.480716	193.458	146.637	225.202	93.5454	161.459	74.4419	105.766
ENSMUSG00000028857.16	Tmem222	0.472866	0.0425359	0.480716	312.145	417.999	441.803	680.186	432.072	640.007	423.73
ENSMUSG00000030545.9	Pex11a	0.935628	0.0425385	0.480716	66.4642	90.1733	96.9621	269.538	71.6331	155.651	152.995
ENSMUSG00000034342.9	Cbl	-0.204332	0.0425121	0.480716	2363.04	2338.61	2384.17	2118.25	2030.74	1908.42	2143.26
ENSMUSG00000069763.3	Tmem100	1.52209	0.042421	0.480716	3.56058	64.0483	47.6991	90.3744	146.677	37.7043	168.96
ENSMUSG00000051375.15	Pcdh1	-0.283442	0.042518	0.480716	2212.31	2670.65	2982.37	2108.73	1986.4	1884.25	2635.51
ENSMUSG00000027244.14	Atg13	-0.294355	0.0425783	0.480757	1334.03	1254.84	1614.73	1190.72	950.559	1168.83	1259.88
ENSMUSG00000027375.14	Mal	-0.684291	0.0427655	0.480919	181.59	177.818	179.849	96.7164	127.348	108.279	114.414
ENSMUSG00000029119.9	Man2b2	0.510192	0.0427071	0.480919	359.619	483.733	370.645	402.721	801.608	431.183	667.856
ENSMUSG00000025468.15	Caly	0.888676	0.0427948	0.480919	56.9693	114.613	86.7967	260.024	136.444	129.548	116.409
ENSMUSG00000022031.6	Elp3	-0.305865	0.0427896	0.480919	1313.86	1166.35	1141.65	1216.09	888.022	915.539	893.358
ENSMUSG00000002845.14	Tmem39a	0.745012	0.0427717	0.480919	138.863	190.459	132.15	195.018	447.991	172.086	216.854
ENSMUSG00000031227.8	Magee1	0.323416	0.0427291	0.480919	916.257	945.555	830.433	910.086	1006.27	1218.14	1347.02
ENSMUSG00000036968.15	Cnpy4	-1.03944	0.0429283	0.48204	162.6	155.064	83.6689	47.5655	54.5776	110.213	47.2289
ENSMUSG00000027222.14	Pex16	-0.504764	0.0430067	0.482162	403.533	320.242	474.645	353.57	239.914	298.734	237.475
ENSMUSG00000020929.14	Eftud2	0.344037	0.0429947	0.482162	1221.28	1007.92	838.253	1301.71	1600.94	1040.25	1245.25
ENSMUSG00000027404.15	Snrpb	0.480306	0.0430852	0.482663	671.763	589.919	495.758	604.081	1283.71	730.884	647.901
ENSMUSG00000006304.14	Arpc2	0.231195	0.0431887	0.483079	3384.93	3651.6	3468.74	3434.23	4783.5	4076.9	4141.51
ENSMUSG00000026463.17	Atp2b4	-0.292785	0.043224	0.483079	3968.86	3386.13	4085.7	4006.6	2458.26	3227.1	2769.87
ENSMUSG00000044749.13	Abca6	-0.481514	0.0432027	0.483079	515.098	489.632	494.194	336.129	256.969	500.791	335.924
ENSMUSG00000030313.15	Dennd5b	-0.360274	0.0434129	0.484054	753.657	788.805	875.004	493.095	654.931	592.635	764.31
ENSMUSG00000031958.16	Ldhd	0.626661	0.0433843	0.484054	280.099	293.274	213.473	345.642	213.762	451.485	603.998
ENSMUSG00000021268.17	Meg3	-0.23743	0.0433458	0.484054	20334.5	19367.9	22748.6	17402.6	16313	15730.4	21180.5
ENSMUSG00000040648.14	Ppip5k2	-0.331442	0.0437933	0.484171	1032.57	830.1	1007.15	627.864	902.804	766.655	739.698
ENSMUSG00000027002.13	Nckap1	-0.219843	0.043632	0.484171	9169.69	8405.5	8431.01	7317.15	6202.51	8414.83	7831.35
ENSMUSG00000062127.11	Cttnbp2nl	-0.41248	0.0437937	0.484171	517.472	450.866	404.269	345.642	333.151	313.236	380.492
ENSMUSG00000039058.11	Ak5	-0.553424	0.0437966	0.484171	420.149	445.81	253.352	255.268	253.558	198.189	307.986
ENSMUSG00000029381.16	Shroom3	-0.563228	0.0436328	0.484171	271.791	219.955	325.292	187.091	211.488	170.153	169.625
ENSMUSG00000055675.6	Kbtbd11	0.540713	0.0435685	0.484171	274.165	310.971	251.789	420.161	585.572	292.934	327.276
ENSMUSG00000035671.6	Zswim4	0.365018	0.0437512	0.484171	566.133	615.201	681.08	677.015	716.331	1027.68	775.618
ENSMUSG00000035569.17	Ankrd11	-0.233657	0.0437381	0.484171	4352.22	3839.53	4529.85	3218.6	4214.98	3700.83	3290.06
ENSMUSG00000046807.10	Lrrc75b	0.335229	0.0436898	0.484171	1021.89	1041.63	1084.57	1777.36	1084.73	1150.47	1291.81
ENSMUSG00000003348.10	Mob3a	0.387042	0.0436397	0.484171	505.603	570.536	684.208	648.476	999.452	702.847	721.072
ENSMUSG00000024219.16	Anks1	0.346077	0.0435287	0.484171	532.901	802.289	745.982	840.323	969.889	909.738	813.534
ENSMUSG00000061119.7	Prcp	-0.433082	0.0439089	0.484662	420.149	453.395	505.141	378.938	264.929	346.106	372.51
ENSMUSG00000103144.1	Pcdhga1	-2.70184	0.0439039	0.484662	64.0905	124.726	20.3308	30.1248	0	13.5349	0
ENSMUSG00000033845.13	Mrpl15	0.41897	0.0443942	0.48508	370.301	463.507	450.404	607.252	549.187	703.814	434.373
ENSMUSG00000026442.14	Nfasc	-0.272185	0.0442725	0.48508	1678.22	1817.79	2119.09	1771.02	1602.08	1530.41	1308.44
ENSMUSG00000026977.17	Marchf7	-0.344858	0.0440742	0.48508	1413.55	1291.92	1239.39	1106.69	719.742	1256.81	1056.33
ENSMUSG00000027086.16	Fastkd1	-0.465052	0.0443523	0.48508	572.067	475.306	484.028	418.576	249.01	365.442	444.351
ENSMUSG00000028134.11	Ptbp2	-0.336786	0.0441025	0.48508	1227.21	1713.29	1398.91	1166.94	874.378	1146.6	1391.59
ENSMUSG00000039756.12	Dnttip2	-0.34356	0.0443392	0.48508	1107.34	1141.91	1529.5	824.468	1243.91	998.682	904.666
ENSMUSG00000068566.12	Myadm	0.294538	0.0443718	0.48508	1424.23	1649.24	1348.87	1511	1650.97	1817.54	2242.37
ENSMUSG00000054793.8	Cadm4	-0.429258	0.0441836	0.48508	700.248	553.681	661.531	515.292	584.435	329.671	468.963
ENSMUSG00000032612.14	Usp4	-0.288334	0.0440097	0.48508	1698.4	1544.74	1509.17	1585.52	1105.2	1340.92	1163.43
ENSMUSG00000025373.14	Rnf41	0.248189	0.0443776	0.48508	966.105	1012.13	938.343	1101.93	1148.4	1161.1	1204
ENSMUSG00000020173.17	Cobl	-0.600938	0.044026	0.48508	550.704	481.205	590.374	567.614	208.077	235.894	417.743
ENSMUSG00000021687.14	Scamp1	-0.221266	0.0441693	0.48508	2631.27	2973.19	2652.38	2592.32	2369.58	2394.71	2098.03
ENSMUSG00000051316.8	Taf7	0.373194	0.0444227	0.48508	461.689	397.774	472.299	583.47	516.213	524.96	672.513
ENSMUSG00000071604.5	Fam189a2	-0.674002	0.0442192	0.48508	261.109	211.528	219.729	156.966	126.211	197.223	99.1142
ENSMUSG00000028233.6	Tgs1	-0.347321	0.0445038	0.485257	957.797	988.535	1461.47	784.83	1002.86	940.675	844.799
ENSMUSG00000071103.10	1700029J07Rik	0.694552	0.0445068	0.485257	97.3226	130.625	140.751	160.137	277.436	184.655	174.946
ENSMUSG00000062488.9	Ifit3b	0.889973	0.0446092	0.486002	144.797	69.9475	117.293	118.914	383.18	166.286	150.334
ENSMUSG00000067851.11	Arfgef1	-0.247203	0.0449157	0.486153	3141.62	2406.87	2804.86	2627.2	2443.48	2097.91	2219.09
ENSMUSG00000043415.5	Otud1	-0.945712	0.0448267	0.486153	176.842	135.681	237.713	91.9599	40.9332	167.253	80.4887
ENSMUSG00000028184.12	Adgrl2	0.425981	0.0449543	0.486153	414.215	332.883	270.555	478.826	455.95	437.95	447.012
ENSMUSG00000006390.15	Elovl1	0.385614	0.0447977	0.486153	632.597	738.241	720.178	669.087	980.122	795.658	1191.37
ENSMUSG00000032040.15	Dcps	1.18597	0.0448479	0.486153	70.0248	75.8467	14.8571	145.867	168.281	102.478	70.5107
ENSMUSG00000063632.6	Sox11	-0.690484	0.044748	0.486153	771.46	1124.22	1520.9	580.299	556.009	642.907	1041.7
ENSMUSG00000103898.1	Gm30238	1.37091	0.0447773	0.486153	39.1664	17.6976	25.0225	50.7365	100.059	78.309	51.8853
ENSMUSG00000021488.8	Nsd1	-0.272231	0.0449637	0.486153	2622.96	2257.7	3266.21	2162.64	1989.81	2304.8	2533.73
ENSMUSG00000022973.18	Synj1	-0.308314	0.0449477	0.486153	3454.95	2743.12	3981.7	2097.64	3320.14	2986.38	2553.02
ENSMUSG00000023830.14	Igf2r	-0.272085	0.0447779	0.486153	1185.67	1413.28	1427.84	1197.06	996.041	1205.57	1053.67
ENSMUSG00000027206.13	Cops2	-0.286597	0.0450776	0.486709	3653.16	3613.67	3963.72	3554.72	2161.5	3351.82	3210.9
ENSMUSG00000025019.17	Lcor	-0.597041	0.0450833	0.486709	416.588	364.907	929.741	267.952	382.043	465.02	392.465
ENSMUSG00000006005.18	Tpr	-0.216874	0.0453472	0.489187	4206.24	3927.17	4469.64	3312.14	3253.05	4017.93	3866.78
ENSMUSG00000044499.11	Hs3st5	-0.668078	0.0454275	0.489684	329.947	381.762	383.938	307.59	164.87	118.914	328.607
ENSMUSG00000030729.17	Pgm2l1	-0.243089	0.0455546	0.490313	10747	9082.22	9109.74	9115.13	6400.36	8631.39	8453.31
ENSMUSG00000068036.16	Afdn	-0.350948	0.0455293	0.490313	1030.2	1101.46	1441.14	1146.33	897.119	975.479	726.394
ENSMUSG00000036923.12	Stox1	-3.51672	0.0456117	0.490558	27.2978	63.2056	39.0976	15.8552	0	0	0
ENSMUSG00000021493.15	Pdlim7	0.296503	0.0457412	0.49121	745.349	730.656	602.885	867.277	872.104	820.794	842.138
ENSMUSG00000022587.14	Ly6e	1.70693	0.0457271	0.49121	48.6613	84.2741	184.541	180.749	878.926	179.821	144.347
ENSMUSG00000049872.8	Calhm5	0.805087	0.0458158	0.491641	96.1358	189.617	207.999	144.282	421.839	179.821	404.439
ENSMUSG00000108030.1	9530062K07Rik	2.23521	0.0460004	0.493251	16.6161	20.2258	0	19.0262	84.1404	28.0366	98.449
ENSMUSG00000010154.7	Spire2	-0.464999	0.0460881	0.493451	728.733	720.543	571.607	623.107	302.451	453.419	573.399
ENSMUSG00000087259.7	2610035D17Rik	-2.31804	0.0460745	0.493451	33.2321	31.1814	104.782	20.6117	0	11.6013	13.3039
ENSMUSG00000032405.10	Pias1	-0.400068	0.0461515	0.493758	509.163	455.923	485.592	412.234	351.343	306.469	396.457
ENSMUSG00000005338.13	Cadm3	-0.217718	0.0462137	0.494053	7814.29	8582.47	7982.17	7872.08	5782.95	7319.47	6983.89
ENSMUSG00000026222.16	Sp100	0.907683	0.0463728	0.494583	103.257	125.568	118.075	134.769	454.813	168.219	111.088
ENSMUSG00000027243.8	Harbi1	-0.967867	0.0464712	0.494583	87.8277	124.726	191.578	57.0785	77.3182	93.7774	47.8941
ENSMUSG00000027286.16	Lrrc57	0.381923	0.0463518	0.494583	592.244	594.132	649.802	705.554	1088.14	655.475	742.358
ENSMUSG00000038276.12	Asic3	1.76968	0.0464539	0.494583	42.727	132.31	17.9849	101.473	487.787	104.412	184.259
ENSMUSG00000024177.9	Nme4	2.04919	0.0463106	0.494583	26.1109	23.5967	0	33.2958	119.388	86.0432	33.925
ENSMUSG00000033016.16	Nfatc1	1.29991	0.0464078	0.494583	39.1664	45.508	28.1503	71.3482	173.966	92.8107	32.5946
ENSMUSG00000056917.13	Sipa1	1.21758	0.046543	0.49461	74.7723	85.1168	13.2932	85.6178	243.325	112.146	94.4578
ENSMUSG00000002014.12	Ssr4	0.508725	0.0465115	0.49461	299.089	305.915	214.255	345.642	526.446	343.206	337.919
ENSMUSG00000063894.15	Zkscan8	0.470636	0.0466006	0.494854	281.286	347.209	247.879	439.188	322.917	376.077	480.271
ENSMUSG00000017376.15	Nlk	-0.439247	0.0466726	0.494882	780.955	639.64	951.636	483.582	837.993	534.628	477.611
ENSMUSG00000035493.10	Tgfbi	-0.987882	0.0466392	0.494882	103.257	146.637	164.21	55.493	117.114	39.6379	66.5196
ENSMUSG00000027751.13	Supt20	0.342815	0.0468975	0.496134	714.49	708.745	799.937	997.289	795.923	789.857	1174.74
ENSMUSG00000042558.16	Adprhl2	0.562051	0.0468356	0.496134	180.403	225.855	204.871	390.037	330.876	277.465	210.202
ENSMUSG00000036667.14	Tcaf1	-0.201196	0.0469297	0.496134	4680.98	4490.12	4532.19	3670.47	4333.23	3604.15	4277.21
ENSMUSG00000084915.2	C230037L18Rik	-1.18545	0.0468723	0.496134	111.565	96.9152	101.654	63.4206	50.0294	53.1728	16.6299
ENSMUSG00000025147.7	Mob2	0.52759	0.0473325	0.49677	365.553	343.838	316.691	700.798	584.435	325.804	366.523
ENSMUSG00000031516.11	Dctn6	-0.338171	0.0473656	0.49677	1343.53	1260.74	895.335	1105.1	918.722	863.333	807.548
ENSMUSG00000070056.6	Mfhas1	-0.431018	0.0470465	0.49677	446.26	671.664	627.908	390.037	354.754	531.728	449.672
ENSMUSG00000036779.12	Tent4b	0.494137	0.0470879	0.49677	321.639	535.14	279.939	472.483	682.22	506.592	474.95
ENSMUSG00000032121.9	Tmem218	1.52242	0.0473727	0.49677	29.6715	13.4839	17.2029	77.6902	56.8516	56.0731	39.9117
ENSMUSG00000032580.12	Rbm5	-0.267105	0.0473569	0.49677	1777.92	1723.41	2051.06	1325.49	1807.88	1419.23	1596.47
ENSMUSG00000040838.10	Gm11639	-2.82619	0.0471658	0.49677	24.9241	67.4193	68.8118	14.2696	0	16.4352	0
ENSMUSG00000051043.16	Gprc5c	-0.705659	0.0472033	0.49677	206.514	172.762	229.894	79.2758	159.185	117.947	139.691
ENSMUSG00000021703.9	Serinc5	-0.216694	0.0471076	0.49677	2998.01	3193.15	3159.09	2554.26	2866.46	2352.17	2952.14
ENSMUSG00000040312.14	Cchcr1	1.50378	0.0473699	0.49677	8.30803	60.6773	14.8571	69.7627	51.1665	101.512	95.7882
ENSMUSG00000031156.18	Slc35a2	0.596686	0.047304	0.49677	134.115	262.092	157.172	313.932	272.888	242.661	289.36
ENSMUSG00000034518.14	Hmgxb4	0.555039	0.0474515	0.496866	188.711	267.149	252.571	405.892	453.676	252.329	281.378
ENSMUSG00000037103.8	Dcaf15	0.675418	0.0474409	0.496866	162.6	141.58	93.8343	175.992	260.38	169.186	238.805
ENSMUSG00000026437.11	Cdk18	0.721618	0.0475222	0.497053	110.378	188.774	105.564	171.236	327.465	172.086	219.515
ENSMUSG00000056531.11	Ccdc18	3.59739	0.047539	0.497053	0	8.42741	0	30.1248	0	47.3721	59.8676
ENSMUSG00000017057.9	Il13ra1	0.475361	0.0476106	0.497437	395.225	455.923	460.57	423.333	902.804	597.469	508.21
ENSMUSG00000055150.15	Zfp78	0.862418	0.0476808	0.497645	46.2876	80.0604	86.7967	123.67	125.074	157.585	112.418
ENSMUSG00000021763.17	BC067074	-3.44755	0.0477003	0.497645	59.3431	8.42741	68.0298	0	0	0	15.9647
ENSMUSG00000039747.11	Orai2	0.449343	0.0477499	0.497799	348.937	443.282	506.705	407.477	627.642	752.153	576.725
ENSMUSG00000038349.10	Plcl1	0.831811	0.0479023	0.497932	134.115	60.6773	159.518	134.769	220.584	158.552	323.95
ENSMUSG00000026856.14	Dolpp1	0.846972	0.0478464	0.497932	218.382	129.782	82.105	101.473	351.343	227.193	345.902
ENSMUSG00000042790.16	Rnf214	-0.343746	0.0478136	0.497932	1128.71	908.475	1306.64	1035.34	978.985	770.522	735.706
ENSMUSG00000033590.8	Myo5c	3.28008	0.0478973	0.497932	0	5.89919	3.90976	30.1248	0	64.7741	33.925
ENSMUSG00000027088.10	Phospho2	0.331039	0.0481815	0.497947	567.32	493.846	546.585	570.785	720.879	690.279	709.099
ENSMUSG00000000305.12	Cdh4	-1.3624	0.0479898	0.497947	100.883	171.919	153.263	84.0323	3.4111	59.9402	73.8367
ENSMUSG00000033439.12	Trmt13	-0.862944	0.0481069	0.497947	103.257	155.064	200.18	55.493	106.881	95.711	77.8279
ENSMUSG00000030967.15	Zranb1	-0.347253	0.0481828	0.497947	686.006	770.265	873.441	710.311	529.857	667.077	540.804
ENSMUSG00000056608.14	Chd9	-0.296251	0.0481234	0.497947	1197.54	1110.73	1331.66	1195.48	843.678	950.343	969.19
ENSMUSG00000031976.14	Urb2	0.393605	0.048064	0.497947	343.003	392.717	376.901	450.286	540.091	413.781	544.13
ENSMUSG00000037845.14	Fdxacb1	0.827151	0.0479907	0.497947	79.5197	105.343	57.0825	118.914	158.048	177.887	117.074
ENSMUSG00000005124.10	Ccn4	0.76825	0.0480138	0.497947	85.454	114.613	123.548	115.743	279.71	173.053	166.964
ENSMUSG00000028405.9	Aco1	-0.417919	0.0483205	0.499008	430.831	367.435	453.532	340.886	276.299	316.136	316.633
ENSMUSG00000003575.13	Crtc1	-0.405149	0.0483598	0.499054	488.987	581.491	621.652	488.339	355.891	366.409	494.906
ENSMUSG00000030301.17	Ccdc91	-0.343098	0.0484875	0.50001	1122.77	914.374	796.809	872.033	687.905	794.691	626.614
ENSMUSG00000025817.12	Nudt5	0.487464	0.0489064	0.501068	386.917	295.802	254.916	424.918	584.435	350.94	390.47
ENSMUSG00000028434.12	Epb41l4b	-0.491756	0.0488076	0.501068	378.609	406.201	520.78	231.485	384.317	360.608	261.422
ENSMUSG00000035407.8	Kank4	0.820612	0.0489412	0.501068	99.6963	80.0604	89.1425	166.479	218.31	164.352	85.145
ENSMUSG00000055923.16	Aasdh	0.79384	0.0487246	0.501068	179.216	116.298	82.105	239.413	336.562	162.419	133.704
ENSMUSG00000038745.15	Nlrp6	3.76399	0.0489054	0.501068	0	6.74193	0	28.5393	42.0702	53.1728	0
ENSMUSG00000019877.10	Serinc1	-0.235406	0.0487843	0.501068	18371.4	17172.5	16600.8	17068.1	11813.8	15722.7	14458
ENSMUSG00000037904.14	Ankrd9	3.69707	0.0486766	0.501068	0	7.58467	0	65.0061	47.7554	20.3023	0
ENSMUSG00000022673.5	Mcm4	0.560942	0.0486524	0.501068	348.937	362.379	426.946	296.491	877.789	469.854	592.689
ENSMUSG00000024068.8	Spast	-0.293986	0.0488802	0.501068	1095.47	1104.83	1194.82	749.949	1073.36	902.004	962.538
ENSMUSG00000031229.16	Atrx	-0.306284	0.0487521	0.501068	1109.72	939.656	1085.35	935.454	955.107	707.681	786.261
ENSMUSG00000044026.3	Slc35g1	0.971107	0.0490114	0.501427	40.3533	58.9919	71.1576	80.8613	160.322	102.478	103.105
ENSMUSG00000021112.9	Mpp5	-0.427517	0.0491359	0.50234	1161.94	852.011	776.478	545.417	508.254	916.505	788.257
ENSMUSG00000040723.14	Rcsd1	1.6147	0.0494269	0.502866	40.3533	37.9233	24.2405	26.9538	312.684	58.0067	20.6211
ENSMUSG00000040118.15	Cacna2d1	-0.253333	0.0494095	0.502866	1611.76	1425.07	1563.12	1141.57	1430.39	1194.94	1372.3
ENSMUSG00000063317.7	Usp31	-0.332482	0.0494086	0.502866	1424.23	1881	1260.51	967.164	1196.16	1175.6	1488.04
ENSMUSG00000032407.14	U2surp	-0.297455	0.0492293	0.502866	1602.26	1339.12	1735.15	1549.05	1300.77	1070.22	1162.1
ENSMUSG00000038145.17	Snrk	0.337194	0.0493113	0.502866	512.724	656.495	753.802	738.85	772.045	859.465	870.741
ENSMUSG00000047832.9	Cdca4	1.14034	0.0493869	0.502866	71.2117	128.939	26.5864	98.3019	357.028	116.013	95.123
ENSMUSG00000061665.7	Cd2ap	-0.361011	0.0494339	0.502866	1123.96	1081.24	878.914	653.232	742.482	1074.09	727.059
ENSMUSG00000028977.17	Casz1	-0.339144	0.0494808	0.502985	737.041	796.39	791.336	719.824	648.109	485.322	602.667
ENSMUSG00000042213.17	Zfand4	-3.39059	0.0496171	0.504011	36.7927	53.9354	39.8796	0	0	16.4352	0
ENSMUSG00000052144.8	Ppp4r2	0.459994	0.0497751	0.505257	479.492	531.769	352.66	470.898	770.908	483.389	770.962
ENSMUSG00000061411.12	Nol4l	-0.317662	0.049867	0.505829	947.115	1032.36	867.967	664.331	770.908	684.479	919.966
ENSMUSG00000015647.9	Lama5	-0.500839	0.0499945	0.506044	451.007	438.225	514.524	255.268	426.387	232.027	406.435
ENSMUSG00000000561.14	Wdr77	0.441539	0.0500655	0.506044	378.609	383.447	416.78	420.161	625.368	410.881	674.508
ENSMUSG00000003123.15	Lipe	0.676319	0.0500394	0.506044	199.393	225.012	154.827	136.354	413.88	316.136	363.862
ENSMUSG00000052926.16	Rnaseh2a	0.951643	0.0500116	0.506044	164.974	144.109	36.7517	350.399	129.622	271.665	139.691
ENSMUSG00000044367.7	Slc16a13	-2.99916	0.0499449	0.506044	67.6511	17.6976	86.7967	28.5393	1.13703	0	0
ENSMUSG00000027642.15	Rpn2	0.228461	0.0501068	0.506103	1977.31	1906.28	1723.42	2299	2073.95	2420.81	1966.32
ENSMUSG00000070858.12	Gm1673	1.68751	0.0504706	0.506554	2.37372	34.5524	21.8947	63.4206	45.4813	57.0399	88.471
ENSMUSG00000000154.16	Slc22a18	1.55255	0.0503196	0.506554	13.0555	22.754	35.1878	87.2033	31.8369	130.515	29.9338
ENSMUSG00000019883.11	Echdc1	0.477733	0.0502925	0.506554	394.038	289.903	295.578	355.155	578.75	364.475	514.861
ENSMUSG00000046879.7	Irgm1	0.649049	0.0504708	0.506554	739.415	1032.36	1277.71	971.921	2186.51	1435.67	1782.06
ENSMUSG00000020900.15	Myh10	-0.382759	0.0504453	0.506554	754.844	561.265	545.803	451.872	567.379	446.651	436.368
ENSMUSG00000039989.7	Cbx4	0.888896	0.0504459	0.506554	147.171	117.141	149.353	158.552	557.146	114.08	191.576
ENSMUSG00000061458.9	Nol10	0.505754	0.0504702	0.506554	281.286	392.717	258.044	448.701	602.627	326.771	389.139
ENSMUSG00000022774.13	Ncbp2	0.311635	0.0503006	0.506554	652.774	753.41	599.757	867.277	873.241	869.133	713.755
ENSMUSG00000036790.5	Slitrk2	-1.16466	0.0502716	0.506554	124.62	101.972	68.8118	20.6117	43.2072	55.1063	55.2112
ENSMUSG00000040721.9	Zfhx2	-0.387193	0.0506241	0.506667	507.977	794.705	827.305	502.608	578.75	503.691	588.033
ENSMUSG00000034248.7	Slc25a37	0.608856	0.0505816	0.506667	286.034	192.145	268.992	228.314	542.365	277.465	466.967
ENSMUSG00000046380.3	Jrk	1.02967	0.0505334	0.506667	21.3635	71.633	136.06	144.282	200.118	112.146	170.29
ENSMUSG00000034006.17	Slc66a2	0.381619	0.0506099	0.506667	632.597	844.426	481.683	805.442	774.319	815.96	1003.12
ENSMUSG00000027490.17	E2f1	0.855534	0.0507824	0.507895	62.9036	133.153	58.6464	187.091	105.744	161.452	161.643
ENSMUSG00000026701.15	Prdx6	0.276525	0.0508977	0.508138	2021.22	1888.58	1663.21	2869.78	1980.71	2129.81	2027.52
ENSMUSG00000060227.15	Casc4	-0.288509	0.0510559	0.508138	1227.21	1121.69	1334.79	824.468	1164.32	986.113	1041.7
ENSMUSG00000014361.5	Mertk	-1.69977	0.0509961	0.508138	110.378	101.972	64.1201	0	39.7961	43.505	29.2686
ENSMUSG00000027551.15	Zfp64	0.563314	0.0510426	0.508138	240.933	244.395	200.18	363.083	405.921	387.678	196.233
ENSMUSG00000052763.7	Zfp212	0.837434	0.0509906	0.508138	138.863	155.907	86.7967	107.815	408.195	159.518	231.488
ENSMUSG00000001630.13	Stk38l	-0.463358	0.0509019	0.508138	518.658	420.528	645.111	332.958	395.687	298.734	501.558
ENSMUSG00000035152.14	Ap2b1	-0.17842	0.0510067	0.508138	6831.57	6702.32	6739.65	6657.58	5690.85	5865.44	5683.43
ENSMUSG00000086825.1	Gm15675	0.392809	0.0512272	0.50909	414.215	522.499	606.013	588.226	701.549	570.399	840.142
ENSMUSG00000025521.15	Tmem192	0.556917	0.051193	0.50909	238.559	257.036	290.104	258.439	409.332	573.299	299.338
ENSMUSG00000025738.8	Fbxl16	-0.239557	0.0512586	0.50909	1907.29	1929.03	1909.53	1932.74	1537.27	1493.67	1535.27
ENSMUSG00000045174.10	Amer3	-0.510127	0.0513831	0.509972	596.991	455.923	555.186	348.813	357.028	238.794	556.769
ENSMUSG00000028195.4	Ccn1	-0.663672	0.0514392	0.510174	398.785	228.383	405.833	332.958	179.651	123.748	235.479
ENSMUSG00000060336.6	Zfp937	1.37154	0.051565	0.510357	22.5504	30.3387	66.4659	60.2496	167.144	24.1694	160.977
ENSMUSG00000032502.8	Stac	0.280119	0.0515065	0.510357	1034.94	1320.57	1134.61	1339.76	1679.4	1382.49	1254.56
ENSMUSG00000025034.9	Trim8	0.402713	0.0515553	0.510357	414.215	337.939	462.916	453.457	541.228	492.09	650.561
ENSMUSG00000058070.14	Eml1	-0.245363	0.0516234	0.510581	1376.76	1704.86	1564.69	1442.82	1263.24	1249.08	1279.17
ENSMUSG00000032534.18	Cep63	-0.385773	0.0516592	0.510582	681.258	757.624	710.013	607.252	519.624	675.778	395.126
ENSMUSG00000022184.8	Fbxo4	-0.768312	0.0517778	0.5114	284.847	169.391	280.721	63.4206	130.759	174.987	202.219
ENSMUSG00000066551.12	Hmgb1	0.440902	0.0518906	0.511634	335.882	240.181	355.788	486.753	435.484	384.778	381.822
ENSMUSG00000051169.14	Rpusd3	2.28432	0.0519091	0.511634	9.49489	21.0685	0	20.6117	64.8109	84.1097	28.6034
ENSMUSG00000086596.2	Susd5	-0.564131	0.0518622	0.511634	305.023	310.129	327.638	141.111	261.518	176.92	267.409
ENSMUSG00000025991.8	Cps1	-3.14956	0.0521363	0.512244	10.6818	30.3387	81.323	11.0986	0	7.73422	0
ENSMUSG00000042747.12	Krtcap2	0.398095	0.0521496	0.512244	522.219	436.54	369.081	515.292	562.831	519.16	727.724
ENSMUSG00000025747.12	Tyms	2.75653	0.0520747	0.512244	46.2876	41.2943	0	145.867	465.046	72.5083	104.436
ENSMUSG00000061126.5	Cyp4f39	1.5945	0.0521118	0.512244	7.12117	26.9677	21.8947	33.2958	56.8516	74.4419	61.8632
ENSMUSG00000037104.9	Socs5	0.314658	0.0521504	0.512244	846.232	725.6	686.554	788.001	1089.28	998.682	863.424
ENSMUSG00000026062.12	Slc9a2	1.14349	0.0524143	0.512326	60.5299	69.9475	50.8269	71.3482	42.0702	147.917	270.069
ENSMUSG00000001674.11	Ddx18	0.542534	0.0524269	0.512326	221.943	411.258	328.42	296.491	608.312	552.03	411.756
ENSMUSG00000026981.15	Il1rn	1.40654	0.0523887	0.512326	14.2423	35.3951	63.3381	49.151	52.3035	61.8738	236.144
ENSMUSG00000030323.13	Ift122	-0.573833	0.0524459	0.512326	397.599	294.959	232.24	279.051	183.062	197.223	170.955
ENSMUSG00000025351.14	Cd63	0.300279	0.0522909	0.512326	1475.27	1295.29	1068.93	1474.53	1957.97	1494.64	1373.63
ENSMUSG00000021124.13	Vti1b	0.222046	0.0523656	0.512326	1677.04	1579.3	1571.72	1693.33	1895.43	2079.54	1833.28
ENSMUSG00000025868.6	Higd2a	0.349349	0.0522079	0.512326	581.562	498.06	475.427	642.134	576.476	791.791	627.28
ENSMUSG00000033792.12	Atp7a	-0.363646	0.0522784	0.512326	1004.08	721.386	1050.94	919.599	623.094	643.874	695.129
ENSMUSG00000031631.15	Cfap97	0.464822	0.0525204	0.512356	499.669	330.354	290.886	442.359	560.557	629.372	425.06
ENSMUSG00000005949.9	Ctns	-0.412708	0.0525208	0.512356	503.229	460.979	531.727	321.86	421.839	306.469	445.016
ENSMUSG00000082809.3	Gm14150	1.80433	0.0526257	0.51246	10.6818	19.383	17.9849	14.2696	134.17	38.6711	37.251
ENSMUSG00000006641.12	Slc5a6	0.414528	0.0526751	0.51246	447.447	515.757	303.397	504.194	548.05	637.107	558.099
ENSMUSG00000021595.18	Nsun2	0.213307	0.0526353	0.51246	1707.89	1955.16	2114.4	2229.23	2250.19	2175.25	2282.29
ENSMUSG00000022957.20	Itsn1	-0.257806	0.0526582	0.51246	1056.31	1239.67	1070.49	938.625	974.437	966.778	877.393
ENSMUSG00000076431.4	Sox4	0.355108	0.0527884	0.513212	700.248	707.902	620.87	1059.12	835.719	630.339	937.926
ENSMUSG00000026229.17	Psmd1	-0.191193	0.0529552	0.513436	4213.36	3894.31	4034.87	3760.84	3287.16	3315.08	3815.56
ENSMUSG00000030255.13	Sspn	0.583229	0.0528845	0.513436	145.984	196.359	175.939	204.531	287.669	205.924	335.924
ENSMUSG00000040653.6	Ppp1r14c	-0.776126	0.0528786	0.513436	179.216	203.943	271.337	71.3482	110.292	111.179	213.528
ENSMUSG00000020255.8	D10Wsu102e	0.366457	0.0529245	0.513436	575.628	484.576	458.224	539.075	733.386	579.1	751.006
ENSMUSG00000050213.6	Snip1	0.647538	0.0530487	0.513651	145.984	220.798	199.398	225.143	363.85	418.615	176.942
ENSMUSG00000056158.14	Car10	-0.468512	0.0531214	0.513651	652.774	673.35	687.336	686.528	390.002	562.665	307.986
ENSMUSG00000022280.9	Rnf19a	-0.303303	0.053094	0.513651	875.904	919.43	796.027	697.627	784.553	592.635	725.063
ENSMUSG00000024083.16	Pja2	-0.202461	0.053056	0.513651	6517.06	5405.34	5402.51	5290.86	4494.69	5273.77	5011.58
ENSMUSG00000039478.15	Micu3	-0.319526	0.0533067	0.515094	1169.06	1015.5	1005.59	979.848	657.205	806.293	963.869
ENSMUSG00000037606.18	Osbpl5	0.268915	0.0533759	0.515413	949.489	1184.05	943.816	1184.38	1134.76	1280.98	1341.7
ENSMUSG00000066036.14	Ubr4	-0.201868	0.0534384	0.515522	6490.94	6474.78	7700.66	5588.94	5537.35	6628.23	6198.96
ENSMUSG00000025010.14	Ccnj	0.790604	0.0534594	0.515522	83.0803	77.5322	93.0523	183.92	134.17	92.8107	174.946
ENSMUSG00000026806.15	Ddx31	0.532097	0.0536338	0.516829	244.493	257.036	209.563	228.314	310.41	370.276	456.324
ENSMUSG00000060032.6	H2aj	0.303944	0.0537309	0.516829	734.667	782.906	747.546	780.073	856.186	1097.29	989.146
ENSMUSG00000005054.7	Cstb	0.253133	0.0537156	0.516829	1679.41	1650.09	1461.47	1734.55	1648.7	2215.85	2004.9
ENSMUSG00000015002.18	Efr3a	-0.281245	0.0537398	0.516829	1586.83	1780.71	1667.12	1296.95	1614.59	1528.48	1088.26
ENSMUSG00000017291.13	Taok1	-0.248898	0.0541094	0.519708	3884.6	3403.83	4190.48	2673.18	3304.22	3004.75	3886.07
ENSMUSG00000020680.15	Taf15	-0.215736	0.054112	0.519708	1950.01	2021.74	2358.37	1745.65	1859.05	1789.51	1874.52
ENSMUSG00000005968.14	Tuft1	1.72199	0.0543741	0.521867	27.2978	4.2137	33.6239	19.0262	130.759	31.9037	103.771
ENSMUSG00000024639.5	Gnaq	-0.248116	0.0544099	0.521867	2869.83	2529.07	2188.68	2433.77	2048.93	2192.65	1847.25
ENSMUSG00000058740.14	Kcnt1	-0.527484	0.054575	0.522748	596.991	664.08	569.261	585.055	314.958	237.827	556.769
ENSMUSG00000022657.9	Cd96	1.98627	0.0545445	0.522748	16.6161	3.37096	21.8947	19.0262	148.951	31.9037	21.2863
ENSMUSG00000031754.10	Nudt21	-0.54838	0.0546807	0.523058	366.74	253.665	278.375	229.9	253.558	177.887	159.647
ENSMUSG00000092558.3	Med20	0.637517	0.0546541	0.523058	274.165	192.988	283.849	221.972	659.479	282.299	391.8
ENSMUSG00000060961.16	Slc4a4	-0.915494	0.0547472	0.523344	188.711	104.5	141.533	80.8613	38.6591	77.3422	109.092
ENSMUSG00000040265.16	Dnm3	-0.26513	0.0548482	0.523411	4723.71	4161.45	4159.99	4447.37	2719.78	3818.77	3492.28
ENSMUSG00000066684.10	Pilrb1	1.87454	0.0548628	0.523411	8.30803	5.05645	26.5864	60.2496	38.6591	20.3023	77.1627
ENSMUSG00000025377.14	Tepsin	0.464887	0.0549009	0.523411	367.927	235.125	317.473	462.97	468.457	446.651	316.633
ENSMUSG00000033863.2	Klf9	-0.246941	0.0549	0.523411	1763.68	1427.6	1591.27	1181.21	1447.44	1337.05	1399.57
ENSMUSG00000035621.13	Midn	-0.218263	0.0549619	0.523499	1729.26	1788.3	1861.05	1533.19	1577.06	1394.09	1659.66
ENSMUSG00000024339.12	Tap2	1.46214	0.0549835	0.523499	111.565	182.875	69.5937	80.8613	691.316	351.907	212.863
ENSMUSG00000010358.13	Ifi35	0.423861	0.0550388	0.523676	407.093	525.87	660.75	629.449	776.593	916.505	532.822
ENSMUSG00000106106.3	CT010467,1	0.922059	0.0552144	0.524996	136203	128740	125560	441755	249417	154020	141387
ENSMUSG00000064363.1	mt-Nd4	0.244881	0.0554506	0.526892	32514.1	29820.4	28340.3	42870.7	31310.5	31886.3	37201.1
ENSMUSG00000026103.14	Gls	-0.183006	0.0556324	0.526893	4673.86	4477.48	4507.95	4006.6	3589.61	4305.06	4136.19
ENSMUSG00000064254.6	Ethe1	0.689639	0.0556319	0.526893	125.807	99.4434	105.564	225.143	210.351	143.083	134.37
ENSMUSG00000006241.16	Ccdc159	0.887784	0.0557914	0.526893	54.5956	88.4878	89.9245	95.1309	222.858	91.8439	165.634
ENSMUSG00000032508.8	Myd88	0.411569	0.0555138	0.526893	481.866	395.245	461.352	480.411	536.679	537.528	811.539
ENSMUSG00000045193.13	Cirbp	-0.39216	0.05582	0.526893	582.749	515.757	426.164	350.399	379.769	361.575	452.333
ENSMUSG00000034282.3	Evpl	1.31628	0.0555264	0.526893	37.9796	37.9233	18.7669	38.0524	137.581	52.206	85.145
ENSMUSG00000005580.11	Adcy9	-0.749438	0.055788	0.526893	259.923	180.347	351.878	248.926	150.088	74.4419	157.651
ENSMUSG00000103310.1	Pcdha12	-0.99256	0.0557176	0.526893	111.565	132.31	127.458	42.8089	56.8516	39.6379	107.762
ENSMUSG00000024640.9	Psat1	0.302684	0.0557287	0.526893	1240.27	1302.03	1602.22	1322.32	1978.44	1544.91	1966.32
ENSMUSG00000064341.1	mt-Nd1	0.264564	0.0556804	0.526893	53500.1	53490.4	52032.7	72708.5	52158	60577.3	69264.8
ENSMUSG00000002881.14	Nab1	0.284738	0.0558694	0.527011	809.439	766.894	677.171	848.251	883.474	883.635	1037.04
ENSMUSG00000021096.11	Ppm1a	-0.183861	0.0559664	0.527577	5241.18	5353.09	5210.93	4827.89	4061.48	4765.25	4895.84
[truncated: 53,887 more rows]

## Sheet: 3_TNF-a
	Gene	log2FoldChange	pvalue	padj	TNF-a 1	Vehicle 1	TNF-a 2	TNF-a 3	Vehicle 2	TNF-a 4	Vehicle 3
[truncated: 55,401 more rows]

[truncated: 3 more sheets: 4_IL-13, 5_Nerve injury, 6_DEGs_up]
