# Supplementary material for: Cytokines reprogram airway sensory neurons in asthma
Source: bioRxiv. 2024 Sep 18:2023.01.26.525731. Preprint. [Version 2] doi: 10.1101/2023.01.26.525731 (PMC11429693; doi:10.1101/2023.01.26.525731)
Supplement: Supplement 13 [file media-13.xlsx]

## Sheet: Data description
	Sheet 1_DESeq2 IL-13	Results of the DESeq2 analysis comparing bulk sequencing of cultured nociceptors between vehicle and IL-13 exposed conditions. The table displays pvalue, adjusted pvalue, log2foldchange (Vehicle/IL-13), and DESeq2 normalized expression for every single gene.
	Sheet 2_DEGs	Results of the DESeq2 analysis comparing bulk sequencing of cultured nociceptors between vehicle and IL-13 exposed conditions, displaying only Differentially Expressed Genes (DEGs). The table display pvalue, adjusted pvalue, log2foldchange (IL-13/Vehicle), and DESeq2 normalized expression for every single gene.
	Sheet 3_DEGs putative function	Table of DEGs in culture nociceptors sorted by function based on literature review. The table also displays PMID of relevant publications used to address the function of the gene.

## Sheet: 1_All genes DESeq2 analysis
	Gene	log2FoldChange	pvalue	padj	Vehicle 1	Vehicle 2	Vehicle 3	IL-13 1	IL-13 2	IL-13 3
ENSMUSG00000067586.4	S1pr3	0.506558	1.2824e-15	2.42168e-11	1943.33	1881.54	1977.06	2842.83	2673.51	2725.95
ENSMUSG00000024517.17	Grp	1.42983	4.45621e-14	4.20755e-10	184.975	131.635	202.099	417.926	405.935	572.797
ENSMUSG00000027925.2	Sprr2j-ps	2.12758	8.38449e-12	5.27776e-08	57.6688	21.9392	69.197	172.743	230.826	245.082
ENSMUSG00000026596.13	Abl2	0.644478	4.25298e-11	2.00783e-07	705.082	802.347	783.135	1122.83	1152.36	1306.16
ENSMUSG00000079014.4	Serpina3i	2.48004	7.90706e-11	2.98634e-07	11.969	29.2522	16.4755	91.0151	122.93	108.925
ENSMUSG00000030102.11	Itpr1	0.638614	4.04167e-09	1.27205e-05	460.262	496.243	458.019	733.693	758.807	709.892
ENSMUSG00000018809.2	Smyd4	1.05714	1.44982e-08	3.91119e-05	142.54	160.887	204.296	383.563	294.502	378.421
ENSMUSG00000041193.15	Pla2g5	0.941121	1.89198e-08	3.98743e-05	300.313	242.376	211.985	573.952	440.426	434.762
ENSMUSG00000028793.15	Rnf19b	0.491973	1.90038e-08	3.98743e-05	883.529	1033.23	943.496	1320.65	1382.3	1320.25
ENSMUSG00000034459.8	Ifit1	0.347995	2.70755e-08	5.11293e-05	4778.89	5725.08	5116.19	6671.96	6752.32	6458.52
ENSMUSG00000033487.14	Fndc3a	0.377017	3.7135e-08	6.08757e-05	1725.71	1660.06	1737.61	2133.28	2195.94	2324.05
ENSMUSG00000033960.6	Jcad	0.595721	3.8684e-08	6.08757e-05	1020.63	925.624	852.332	1181.34	1525.57	1522.14
ENSMUSG00000011256.16	Adam19	0.407506	8.39387e-08	0.000121931	1277.42	1353.96	1354.29	1694.92	1725.45	1866.75
ENSMUSG00000015316.11	Slamf1	1.75204	6.48022e-07	0.000874089	19.5856	34.4758	59.3118	132.808	106.127	142.73
ENSMUSG00000036390.8	Gadd45a	0.816569	1.593e-06	0.00200548	1289.39	1805.28	1370.76	2484.34	2884	2496.83
ENSMUSG00000018417.14	Myo1b	0.462268	2.27139e-06	0.00268081	690.937	761.602	778.741	964.017	1012.63	1097.7
ENSMUSG00000039997.16	Ifi203	0.680261	5.12072e-06	0.00565772	295.96	358.34	269.1	521.015	524.443	434.762
ENSMUSG00000038530.11	Rgs4	0.248206	5.39287e-06	0.00565772	7619.89	7316.19	6725.29	8851.68	8273.47	8604.16
ENSMUSG00000090659.9	Zfp493	1.92343	7.60364e-06	0.00755722	20.6737	17.7603	12.082	54.7948	62.7917	74.1819
ENSMUSG00000022283.15	Pabpc1	0.223407	1.17922e-05	0.0111342	9826.54	10049.2	10203.8	10916.2	12317.8	11882.2
ENSMUSG00000032578.7	Cish	0.544132	1.26373e-05	0.011364	499.433	460.722	601.904	819.136	686.287	771.867
ENSMUSG00000022967.13	Ifnar1	0.374986	3.09511e-05	0.0265673	838.917	928.758	901.758	1156.26	1214.27	1091.13
ENSMUSG00000067242.11	Lgi1	0.768741	3.67174e-05	0.0301466	150.156	184.916	194.411	251.685	342.259	307.996
ENSMUSG00000050359.7	Sprr1a	-0.451634	4.8615e-05	0.0382519	1516.8	1470.97	2060.53	1188.77	1322.16	1179.4
ENSMUSG00000022902.8	Stfa2	6.02393	7.66596e-05	0.0579056	0	0	0	13.9309	9.72829	15.0242
ENSMUSG00000030966.13	Trim21	0.580677	8.40677e-05	0.0588406	291.608	268.494	354.772	417.926	466.074	483.591
ENSMUSG00000022474.15	Pmm1	0.374523	8.47993e-05	0.0588406	873.736	741.753	814.987	1059.68	1009.09	1081.74
ENSMUSG00000027849.19	Syt6	1.01361	8.72452e-05	0.0588406	68.5497	99.2486	77.984	208.034	145.924	142.73
ENSMUSG00000026535.9	Ifi202b	1.19695	9.43493e-05	0.05962	35.907	55.3703	57.115	92.8725	130.89	116.437
ENSMUSG00000047921.17	Trappc9	0.507913	9.4715e-05	0.05962	441.765	382.368	467.904	595.313	556.282	685.478
ENSMUSG00000049303.10	Syt12	0.851542	0.000106932	0.0651386	106.633	96.1144	134.001	173.672	218.444	215.033
ENSMUSG00000000056.7	Narf	0.477563	0.000125196	0.0738812	464.614	536.987	565.658	699.33	656.218	827.269
ENSMUSG00000071714.7	Csf2rb2	0.69853	0.000129249	0.0739619	151.245	138.948	148.279	239.611	236.132	235.692
ENSMUSG00000101133.1	Gm29050	1.39262	0.000145609	0.0787119	21.7618	33.4311	29.6559	69.6544	71.6356	81.6939
ENSMUSG00000046223.10	Plaur	0.354718	0.000145886	0.0787119	762.751	813.839	810.594	951.943	1030.31	1070.47
ENSMUSG00000028602.12	Tnfrsf8	5.44841	0.000163925	0.0859879	0	1.04472	0	25.0756	13.2659	12.2071
ENSMUSG00000004105.8	Angptl2	0.315938	0.000173429	0.0885145	1351.41	1369.63	1598.12	1833.3	1683.88	1859.24
ENSMUSG00000039579.15	Grin3a	0.514203	0.000198896	0.0975591	322.075	334.311	273.493	441.144	440.426	446.969
ENSMUSG00000022901.13	Cd86	3.92524	0.000201483	0.0975591	0	4.17889	0	19.5032	28.3005	16.9022
ENSMUSG00000112723.1	Gm9110	-5.98231	0.00021646	0.102191	8.70472	17.7603	5.49183	0	0	0
ENSMUSG00000042302.14	Ehbp1	0.286534	0.000228367	0.105183	1646.28	1831.4	1609.11	2040.41	2209.21	1955.02
ENSMUSG00000115414.1	Gm49257	2.06793	0.000255828	0.115025	9.79281	9.4025	6.5902	36.2203	35.3756	36.6214
ENSMUSG00000036437.6	Npy1r	1.04635	0.000287696	0.126345	58.7569	43.8783	67.0003	100.302	123.815	125.827
ENSMUSG00000087006.3	Gm13889	0.445688	0.000308277	0.132307	394.977	498.332	477.789	642.678	594.31	631.015
ENSMUSG00000031596.15	Slc7a2	0.537457	0.000328425	0.137822	258.965	346.848	305.346	448.574	402.398	472.322
ENSMUSG00000029861.17	Fam131b	0.363275	0.000368564	0.148679	718.139	704.143	679.888	934.298	811.87	958.73
ENSMUSG00000055639.16	Dach1	1.68739	0.000370045	0.148679	7.61663	21.9392	20.869	55.7235	47.7571	59.1577
ENSMUSG00000032952.11	Ap4b1	1.18863	0.00051767	0.20366	34.8189	31.3417	34.0493	73.3693	75.1732	79.8159
ENSMUSG00000020838.12	Slc6a4	1.96729	0.000652545	0.251483	3.26427	10.4472	19.7706	48.2937	48.6415	33.8044
ENSMUSG00000086584.8	Gm12002	1.01178	0.000689059	0.258916	58.7569	89.8461	56.0167	111.447	183.953	117.376
ENSMUSG00000066842.18	Hmcn1	1.12673	0.000699256	0.258916	33.7308	41.7889	35.1477	79.8704	84.9015	76.9989
ENSMUSG00000027408.7	Cpxm1	0.801367	0.000739716	0.268631	90.3115	99.2486	134.001	215.464	151.231	197.192
ENSMUSG00000033470.12	Cysltr2	0.508945	0.000766658	0.273162	340.572	341.624	253.723	416.998	478.455	436.64
ENSMUSG00000021228.15	Acot3	-5.6723	0.00103497	0.361934	2.17618	10.4472	13.1804	0	0	0
ENSMUSG00000011179.8	Odc1	0.210155	0.00105808	0.363287	2258.87	2340.18	2342.81	2816.82	2552.35	2662.1
ENSMUSG00000035933.5	Cog5	-0.421183	0.00115526	0.38957	503.786	466.991	460.215	378.92	358.178	331.471
ENSMUSG00000018848.4	Rars	0.198646	0.00118349	0.392089	2184.88	2203.32	2138.52	2470.41	2471.87	2548.48
ENSMUSG00000046167.5	Gldn	0.372958	0.00123261	0.401322	575.6	570.418	590.921	773.628	650.027	826.33
ENSMUSG00000044734.16	Serpinb1a	-0.826216	0.00127471	0.407994	147.98	286.254	251.526	150.453	142.387	93.9011
ENSMUSG00000024907.7	Gal	0.490028	0.00134945	0.420684	409.122	439.828	612.888	592.527	668.599	791.586
ENSMUSG00000037851.13	Iars	0.276473	0.00135891	0.420684	1788.82	2016.31	1567.37	2122.14	2279.07	2107.14
ENSMUSG00000028634.17	Hivep3	0.395556	0.00144346	0.439648	408.034	485.796	414.084	582.311	600.501	538.053
ENSMUSG00000037242.8	Clic4	0.168594	0.00147652	0.442582	4638.53	4929	4495.61	5353.17	5232.05	5222.78
ENSMUSG00000026420.16	Il24	4.34722	0.0015005	0.442742	2.17618	0	0	22.2894	14.1502	7.51209
ENSMUSG00000019302.16	Atp6v0a1	0.184822	0.00161607	0.469507	4563.45	4798.41	4792.17	5147.92	5160.42	5781.49
ENSMUSG00000040848.11	Sft2d2	0.581047	0.00166598	0.476671	198.032	208.944	248.231	335.27	257.358	387.811
ENSMUSG00000024521.8	Pmaip1	0.259187	0.00172247	0.485479	3441.63	3189.54	4134.25	3988.87	4279.56	4614.3
ENSMUSG00000022951.16	Rcan1	0.268101	0.00178364	0.488923	2727.84	2169.89	2414.21	3009.07	2637.25	3158.83
ENSMUSG00000111060.1	Gm47238	5.39735	0.00179593	0.488923	0	0	0	5.57235	3.53756	15.9632
ENSMUSG00000097418.7	Mir155hg	5.33704	0.00181663	0.488923	0	0	0	9.28725	4.42195	10.3291
ENSMUSG00000029378.5	Areg	0.336062	0.00183825	0.488923	619.123	542.211	622.773	724.406	792.414	734.306
ENSMUSG00000021070.6	Bdkrb2	-0.398867	0.00190262	0.499015	459.174	461.767	514.035	379.849	359.062	349.312
ENSMUSG00000115471.1	C230086J09Rik	-4.32102	0.0019559	0.505962	6.52854	13.5814	16.4755	0	0.88439	0.939011
ENSMUSG00000104963.1	Gm42974	-5.41091	0.00200907	NA	6.52854	7.31306	7.68856	0	0	0
ENSMUSG00000028364.15	Tnc	0.200657	0.0020636	0.526607	2860.59	3287.74	3008.42	3655.46	3463.27	3405.79
ENSMUSG00000047735.14	Samd9l	0.191746	0.00210428	0.52983	2765.92	3095.51	2895.29	3319.26	3238.64	3445.23
ENSMUSG00000010358.13	Ifi35	0.346872	0.00226684	0.562645	501.61	469.08	460.215	633.391	601.385	585.004
ENSMUSG00000046879.7	Irgm1	0.217019	0.00230927	0.562645	1657.16	1797.97	1886.99	2090.56	2047.36	2071.46
ENSMUSG00000052776.10	Oas1a	0.416062	0.00232399	0.562645	295.96	340.579	319.624	417.926	409.473	448.847
ENSMUSG00000029063.16	Nadk	0.240419	0.00243732	0.582612	1887.84	1692.45	2015.5	2349.67	2086.28	2173.81
ENSMUSG00000064147.7	Rab44	3.14375	0.00252031	0.59492	3.26427	2.08944	0	12.0734	20.341	15.0242
ENSMUSG00000073489.6	Ifi204	0.259438	0.00296882	0.692137	1209.96	1337.24	1136.81	1428.38	1575.1	1406.64
ENSMUSG00000023078.6	Cxcl13	5.14867	0.00335688	NA	0	0	0	7.4298	7.07512	6.57308
ENSMUSG00000086544.1	Chn1os3	3.08218	0.00342762	0.789356	0	2.08944	3.2951	12.0734	20.341	13.1462
ENSMUSG00000046318.16	Ccbe1	1.26241	0.00355934	0.807966	15.2333	20.8944	32.951	50.1512	62.7917	52.5846
ENSMUSG00000118559.2	A930007A09Rik	0.631846	0.00363337	0.807966	177.359	113.875	151.574	262.829	188.375	234.753
ENSMUSG00000028163.17	Nfkb1	0.34643	0.00364453	0.807966	552.75	720.858	617.282	870.215	802.142	732.428
ENSMUSG00000105877.1	Gm42479	-5.26528	0.00366625	NA	8.70472	4.17889	6.5902	0	0	0
ENSMUSG00000030491.16	Tdrd12	2.06249	0.00367957	0.807966	8.70472	9.4025	2.19673	25.0756	15.919	44.1335
ENSMUSG00000112023.1	Lilr4b	0.889636	0.0040904	0.887853	57.6688	91.9356	58.2134	136.523	85.7859	163.388
ENSMUSG00000091957.3	Rps2-ps10	4.66005	0.00423645	0.909103	0	0	1.09837	2.78618	12.3815	14.0852
ENSMUSG00000105457.1	Gm43200	5.08088	0.0043349	NA	0	0	0	5.57235	7.95951	6.57308
ENSMUSG00000050276.7	Mrgprg	5.13012	0.00434059	NA	0	0	0	4.64363	12.3815	3.75604
ENSMUSG00000024036.16	Slc37a1	-0.50655	0.00454539	0.96444	309.018	240.286	253.723	180.173	181.3	203.765
ENSMUSG00000029321.1	Slc10a6	0.279042	0.00468832	0.983713	714.875	785.631	773.25	930.583	851.668	977.51
ENSMUSG00000049502.17	Dtx3l	0.244495	0.00480672	0.997474	1238.25	1359.18	1113.74	1429.31	1489.31	1478.94
ENSMUSG00000035469.17	Rcbtb1	0.232823	0.00508415	0.999943	989.074	1034.27	968.759	1196.2	1170.05	1150.29
ENSMUSG00000016262.14	Sertad4	0.956854	0.00510377	0.999943	28.2903	50.1467	48.3281	75.2267	91.0922	79.8159
ENSMUSG00000037334.2	H2-M1	5.10294	0.00522338	NA	0	0	0	9.28725	1.76878	9.39011
ENSMUSG00000108660.1	Gm21284	-2.64264	0.00536651	0.999943	15.2333	18.805	12.082	1.85745	0.88439	4.69505
ENSMUSG00000024696.9	Lpxn	3.20544	0.00540474	0.999943	0	2.08944	2.19673	19.5032	7.95951	12.2071
ENSMUSG00000045441.5	Gprin3	1.23105	0.00546622	0.999943	20.6737	27.1628	32.951	32.5054	71.6356	85.45
ENSMUSG00000016763.15	Scube1	0.432608	0.00552148	0.999943	263.318	277.896	231.755	311.123	366.138	366.214
ENSMUSG00000017861.11	Mybl2	-1.82657	0.00583969	0.999943	32.6427	15.6708	29.6559	9.28725	7.95951	4.69505
ENSMUSG00000108070.1	Gm43872	-2.2638	0.00586282	0.999943	31.5546	16.7156	21.9673	9.28725	5.30634	0
ENSMUSG00000028645.11	Slc2a1	0.276907	0.00588315	0.999943	700.73	699.964	685.38	783.844	833.98	909.902
ENSMUSG00000020205.8	Phlda1	0.280801	0.00591342	0.999943	635.445	728.171	724.921	801.49	872.009	863.89
ENSMUSG00000052085.7	Dock8	1.18769	0.00594007	0.999943	26.1142	14.6261	28.5575	56.6522	53.9478	46.9505
ENSMUSG00000021285.15	Ppp1r13b	-0.339187	0.00601493	0.999943	533.164	498.332	505.248	376.134	428.929	409.409
ENSMUSG00000032925.16	Itgbl1	-3.60017	0.0060791	0.999943	4.35236	11.4919	17.5739	0	0.88439	1.87802
ENSMUSG00000094595.1	Fsbp	4.47188	0.00619818	0.999943	0	1.04472	0	5.57235	8.8439	11.2681
ENSMUSG00000065599.2	Mir23b	-5.19287	0.00633426	NA	3.26427	2.08944	13.1804	0	0	0
ENSMUSG00000115057.1	Gm8705	-5.09442	0.00644293	NA	6.52854	4.17889	6.5902	0	0	0
ENSMUSG00000117926.1	C030004G16Rik	0.81087	0.00648968	0.999943	60.933	87.7567	61.5085	104.946	99.0517	165.266
ENSMUSG00000021756.12	Il6st	0.161175	0.00663083	0.999943	4954.07	5586.13	4843.79	5812.89	5776.84	5614.35
ENSMUSG00000044676.10	Zfp612	0.390335	0.00691866	0.999943	394.977	462.812	487.674	514.514	538.594	710.831
ENSMUSG00000070327.14	Rnf213	0.1635	0.00692421	0.999943	2632.09	2676.58	2645.96	3099.16	2974.2	2835.81
ENSMUSG00000027765.6	P2ry1	-0.41366	0.00697657	0.999943	362.334	348.937	359.166	280.475	293.618	229.119
ENSMUSG00000025498.15	Irf7	0.523291	0.00700091	0.999943	243.732	259.091	264.706	436.501	417.432	248.838
ENSMUSG00000050954.15	Zfp169	0.887051	0.00703951	0.999943	38.0832	74.1753	42.8363	93.8012	107.011	86.389
ENSMUSG00000115224.1	Gm49215	-5.16396	0.00712394	NA	1.08809	10.4472	6.5902	0	0	0
ENSMUSG00000024486.6	Hbegf	0.392436	0.00717826	0.999943	269.846	323.864	309.739	400.281	361.716	424.433
ENSMUSG00000086231.1	Rapgef4os3	4.94125	0.00726712	NA	0	0	0	3.7149	7.95951	6.57308
ENSMUSG00000066406.16	Akap13	0.194941	0.00738377	0.999943	2839.91	3231.33	2737.13	3125.16	3453.54	3505.33
ENSMUSG00000030272.15	Camk1	-0.276994	0.00742122	0.999943	1097.88	1088.6	1156.58	886.933	813.639	1059.2
ENSMUSG00000053166.14	Cdh22	-1.19508	0.00758092	0.999943	44.6117	43.8783	41.7379	20.432	17.6878	18.7802
ENSMUSG00000109872.1	Gm45312	-3.81924	0.00760828	0.999943	1.08809	8.35778	29.6559	2.78618	0	0
ENSMUSG00000052727.6	Map1b	0.120162	0.0076962	0.999943	51813.8	54389.3	53045.6	54751.1	57374.8	60955.9
ENSMUSG00000026072.12	Il1r1	0.432324	0.00769932	0.999943	211.089	247.599	211.985	288.834	293.618	323.02
ENSMUSG00000078793.10	Gm5155	4.93806	0.00780547	NA	0	0	0	2.78618	8.8439	6.57308
ENSMUSG00000014303.13	Glis2	0.614635	0.00791978	0.999943	100.104	86.7119	98.8529	134.665	148.578	153.998
ENSMUSG00000027215.13	Cd82	-0.483128	0.00795134	0.999943	285.08	214.168	255.919	186.674	176.878	176.534
ENSMUSG00000101505.1	1700109G14Rik	5.04179	0.00795532	NA	0	0	0	5.57235	0.88439	13.1462
ENSMUSG00000034295.10	Fhod3	-0.30836	0.0080199	0.999943	1011.92	854.583	752.381	661.252	712.819	740.88
ENSMUSG00000003746.16	Man1a	0.465154	0.00806719	0.999943	267.67	326.998	231.755	430.928	404.166	306.118
ENSMUSG00000040253.15	Gbp7	0.260521	0.00812305	0.999943	1046.74	1249.49	1032.46	1380.09	1409.72	1198.18
ENSMUSG00000084511.1	Gm22481	4.95802	0.00820304	NA	0	0	0	12.0734	2.65317	3.75604
ENSMUSG00000033961.16	Zfp446	0.648344	0.00828325	0.999943	83.7829	103.427	80.1807	158.812	128.237	132.401
ENSMUSG00000047141.5	Zfp654	0.226026	0.00840808	0.999943	1101.15	1087.56	1067.61	1298.36	1167.4	1343.72
ENSMUSG00000117563.1	Gm7575	-3.0193	0.00842929	0.999943	10.8809	21.9392	4.39346	2.78618	0.88439	0.939011
ENSMUSG00000024679.10	Ms4a6d	-1.37235	0.00861272	0.999943	40.2593	37.61	26.3608	13.0022	15.0346	12.2071
ENSMUSG00000048376.6	F2r	0.188266	0.00863393	0.999943	3545	3692.05	4189.17	4243.35	4077.04	4698.81
ENSMUSG00000022635.9	Zcrb1	-0.25672	0.0086865	0.999943	816.068	846.225	919.332	716.047	742.888	701.441
ENSMUSG00000003662.10	Ciao1	-0.422033	0.00873232	0.999943	453.734	322.819	408.592	268.402	290.08	325.837
ENSMUSG00000085158.1	Gm14264	-4.99915	0.00893292	NA	7.61663	4.17889	4.39346	0	0	0
ENSMUSG00000036225.15	Kctd1	-0.590914	0.00905203	0.999943	176.271	160.887	201.001	109.59	146.809	100.474
ENSMUSG00000021411.16	Pxdc1	0.273182	0.00906417	0.999943	566.895	578.776	566.757	710.475	659.755	699.563
ENSMUSG00000028047.11	Thbs3	-0.907302	0.0092276	0.999943	60.933	75.22	90.066	38.0777	49.5259	32.8654
ENSMUSG00000102112.1	1810041H14Rik	3.16533	0.00923815	0.999943	0	3.13417	1.09837	3.7149	17.6878	16.9022
ENSMUSG00000033159.14	Cnppd1	-0.25154	0.00929957	0.999943	846.534	925.624	825.971	738.336	724.316	720.221
ENSMUSG00000038055.12	Dexi	0.559171	0.00931329	0.999943	115.338	128.501	109.837	195.032	158.306	168.083
ENSMUSG00000037958.13	Nsrp1	0.247314	0.00935515	0.999943	714.875	759.513	728.217	844.211	909.153	861.073
ENSMUSG00000021244.15	Ylpm1	0.198631	0.00937116	0.999943	1699.6	1638.12	1532.22	1735.79	1944.77	1908.07
ENSMUSG00000020589.17	Fam49a	-0.444692	0.00946966	0.999943	359.07	331.177	335.002	310.194	210.485	232.875
ENSMUSG00000021125.6	Arg2	1.04636	0.00948476	0.999943	27.2023	28.2075	26.3608	45.5075	71.6356	51.6456
ENSMUSG00000066178.4	6030445D17Rik	-5.0018	0.00980892	NA	9.79281	3.13417	3.2951	0	0	0
ENSMUSG00000085842.7	Pard3bos1	4.30608	0.00981017	0.999943	0	1.04472	0	8.35853	7.95951	6.57308
ENSMUSG00000020758.15	Itgb4	-0.724903	0.00987985	0.999943	140.364	124.322	120.82	107.732	64.5605	61.0357
ENSMUSG00000113864.1	Gm48381	4.86188	0.00988121	NA	0	0	0	2.78618	8.8439	5.63407
ENSMUSG00000037110.20	Ralgapa2	0.430941	0.00989441	0.999943	200.209	194.318	187.821	260.972	254.704	269.496
ENSMUSG00000034997.5	Htr2a	0.363678	0.0100902	0.999943	277.463	295.656	297.657	380.777	386.479	353.068
ENSMUSG00000072847.4	A530017D24Rik	-0.841833	0.0101255	0.999943	76.1663	94.025	69.197	38.0777	50.4103	45.0725
ENSMUSG00000060550.16	H2-Q7	2.11728	0.0101787	0.999943	4.35236	3.13417	4.39346	14.8596	15.0346	21.5972
ENSMUSG00000035930.9	Chst4	2.05787	0.0102098	0.999943	1.08809	3.13417	12.082	25.0756	25.6473	16.9022
ENSMUSG00000092563.1	Gm3617	4.68632	0.0102456	0.999943	1.08809	0	0	0	3.53756	26.2923
ENSMUSG00000032044.4	Rpusd4	0.583123	0.0102906	0.999943	129.483	110.741	94.4595	145.81	171.572	184.046
ENSMUSG00000005251.15	Ripk4	-2.15417	0.0103873	0.999943	19.5856	26.1181	18.6722	4.64363	9.72829	0
ENSMUSG00000035373.2	Ccl7	0.713372	0.0106574	0.999943	60.933	66.8622	82.3774	135.594	114.971	93.9011
ENSMUSG00000056423.7	Uts2b	-0.458739	0.0106793	0.999943	418.915	295.656	311.936	287.905	214.022	245.082
ENSMUSG00000021587.5	Pcsk1	-0.152351	0.0107036	0.999943	2963.96	3080.89	3189.65	2792.68	2688.55	2828.3
ENSMUSG00000027827.17	Kcnab1	0.217318	0.0107999	0.999943	1995.56	1844.98	1567.37	2183.43	2021.72	2082.73
ENSMUSG00000021360.16	Gcnt2	0.188527	0.0108835	0.999943	2422.09	2992.08	2645.96	3123.3	3067.95	2995.44
ENSMUSG00000018217.12	Pmp22	0.187095	0.010982	0.999943	2732.19	3099.69	2878.82	2978.42	3522.53	3416.12
ENSMUSG00000041945.12	Mfsd9	0.435957	0.0110263	0.999943	181.711	222.526	198.804	252.613	290.08	273.252
ENSMUSG00000115518.1	Gm10791	0.631719	0.0110714	0.999943	94.6638	110.741	166.952	160.669	180.416	235.692
ENSMUSG00000027606.12	Dnajc5b	4.80334	0.0111057	NA	0	0	0	7.4298	3.53756	5.63407
ENSMUSG00000037440.8	Vnn1	3.26808	0.0112022	0.999943	2.17618	1.04472	0	8.35853	12.3815	10.3291
ENSMUSG00000109123.1	Gm39059	4.9205	0.0112104	NA	0	0	0	4.64363	12.3815	0.939011
ENSMUSG00000026107.11	Nabp1	0.192242	0.0112386	0.999943	2555.92	2563.75	3000.74	2959.85	2979.51	3338.18
ENSMUSG00000065715.1	Snord7	-4.63748	0.0112661	0.999943	0	14.6261	9.88529	0.928725	0	0
ENSMUSG00000114053.1	Gm35330	-2.51162	0.0112723	0.999943	25.0261	11.4919	9.88529	0.928725	6.19073	0.939011
ENSMUSG00000083803.1	Gm12455	-4.3711	0.0112943	NA	5.44045	8.35778	6.5902	0	0.88439	0
ENSMUSG00000039377.7	Hlx	4.79125	0.0113695	NA	0	0	0	6.50108	6.19073	3.75604
ENSMUSG00000033453.8	Adamts15	-2.12457	0.0114649	0.999943	22.8499	32.3864	12.082	7.4298	7.95951	0
ENSMUSG00000109675.2	Nxpe1-ps	3.68195	0.0114907	0.999943	1.08809	1.04472	0	11.1447	7.95951	8.4511
ENSMUSG00000103553.1	Gm38218	-2.64588	0.0121263	0.999943	23.938	10.4472	5.49183	1.85745	3.53756	0.939011
ENSMUSG00000048388.3	Fam171b	-0.135748	0.0123292	0.999943	3753.91	3724.43	3719.07	3300.69	3391.64	3499.69
ENSMUSG00000037251.5	Pomk	-0.457269	0.0124259	0.999943	272.023	206.855	261.411	175.529	182.184	181.229
ENSMUSG00000039740.6	Alg2	-0.18678	0.0124659	0.999943	1477.63	1464.7	1509.15	1294.64	1270.87	1345.6
ENSMUSG00000087339.1	Gm11586	1.67596	0.0125919	0.999943	10.8809	7.31306	4.39346	19.5032	29.1849	23.4753
ENSMUSG00000086196.7	Gm13571	2.25651	0.0127892	0.999943	2.17618	2.08944	5.49183	13.0022	21.2254	12.2071
ENSMUSG00000115759.1	Gm18787	1.63231	0.0128837	0.999943	1.08809	19.8497	16.4755	52.0086	40.682	23.4753
ENSMUSG00000042109.8	Csdc2	-0.384665	0.0129369	0.999943	313.37	314.461	316.329	260.972	221.098	241.326
ENSMUSG00000030546.14	Plin1	3.33991	0.0129632	0.999943	0	3.13417	0	15.7883	6.19073	10.3291
ENSMUSG00000027799.12	Nbea	-0.353518	0.0129995	0.999943	433.06	573.552	472.297	425.356	359.947	372.787
ENSMUSG00000051920.7	Rspo2	0.576599	0.013044	0.999943	91.3996	132.68	96.6562	165.313	154.768	158.693
ENSMUSG00000013465.19	Nelfb	-0.336933	0.0133219	0.999943	450.469	389.681	433.855	349.201	314.843	344.617
ENSMUSG00000031239.5	Itm2a	0.311112	0.0133228	0.999943	714.875	525.495	656.823	861.857	709.281	782.196
ENSMUSG00000032092.5	Mpzl2	3.62576	0.0135274	0.999943	1.08809	0	1.09837	10.216	6.19073	10.3291
ENSMUSG00000029586.9	Spdye4b	-5.10781	0.0135613	NA	10.8809	0	6.5902	0	0	0
ENSMUSG00000078776.9	9530053A07Rik	0.475571	0.0135769	0.999943	142.54	154.619	139.492	195.032	195.45	216.912
ENSMUSG00000036469.16	Marchf1	-0.791742	0.0136523	0.999943	89.2234	127.456	74.6889	42.7214	63.6761	61.9747
ENSMUSG00000034903.18	Cobll1	0.26853	0.0136552	0.999943	653.942	737.574	640.347	745.766	890.581	811.305
ENSMUSG00000032194.9	Kank2	-0.495289	0.0137047	0.999943	276.375	340.579	314.133	272.116	235.248	153.059
ENSMUSG00000079334.8	Naa80	0.57224	0.0137931	0.999943	103.369	120.143	92.2627	138.38	152.115	179.351
ENSMUSG00000054150.12	Syne3	-0.844782	0.013851	0.999943	65.2854	90.8908	67.0003	38.0777	49.5259	36.6214
ENSMUSG00000089146.1	Gm25266	-4.88227	0.0139311	NA	4.35236	8.35778	2.19673	0	0	0
ENSMUSG00000016833.14	Mrps18c	0.496948	0.0139419	0.999943	126.218	124.322	138.394	174.6	191.913	182.168
ENSMUSG00000040412.17	5330417C22Rik	0.670049	0.0140449	0.999943	80.5187	86.7119	69.197	117.948	99.9361	158.693
ENSMUSG00000024843.15	Chka	-0.180367	0.0140538	0.999943	1808.41	1802.15	1988.04	1582.55	1662.65	1694.91
ENSMUSG00000051285.17	Pcmtd1	-0.229843	0.0140682	0.999943	946.638	881.746	951.185	775.486	827.789	766.233
ENSMUSG00000102602.1	A930004J17Rik	-0.610359	0.0140876	0.999943	174.094	148.351	205.394	80.7991	121.161	143.669
ENSMUSG00000029575.17	Mmab	-0.487564	0.0142931	0.999943	190.416	192.229	209.788	122.592	146.809	153.059
ENSMUSG00000103925.1	B230112G18Rik	-3.82265	0.0143154	0.999943	5.44045	14.6261	5.49183	0	1.76878	0
ENSMUSG00000104670.1	Gm9369	4.70925	0.01441	NA	0	0	0	3.7149	6.19073	5.63407
ENSMUSG00000098557.1	Kctd12	-0.381406	0.0144366	0.999943	309.018	315.506	364.657	260.043	267.086	231.936
ENSMUSG00000026159.13	Agfg1	-0.197868	0.014592	0.999943	1552.7	1738.42	1600.32	1394.02	1524.69	1345.6
ENSMUSG00000060780.2	Lrrtm1	0.342512	0.0146359	0.999943	410.21	407.442	377.838	419.784	527.097	569.041
ENSMUSG00000105761.1	Gm43787	4.17875	0.0146712	NA	0	1.04472	0	4.64363	9.72829	6.57308
ENSMUSG00000079697.1	Gm5751	4.71865	0.0147245	NA	0	0	0	8.35853	3.53756	3.75604
ENSMUSG00000027752.15	Exosc8	-0.506571	0.0147524	0.999943	174.094	201.631	207.591	134.665	158.306	117.376
ENSMUSG00000108926.1	Gm10988	2.92797	0.0147865	0.999943	1.08809	0	3.2951	9.28725	10.6127	13.1462
ENSMUSG00000044122.15	Proca1	-1.13538	0.0149917	0.999943	36.9951	40.7442	45.033	13.9309	20.341	21.5972
ENSMUSG00000011008.13	Mcoln2	1.02651	0.0150809	0.999943	21.7618	60.5939	34.0493	54.7948	65.4449	117.376
ENSMUSG00000108219.1	Gm44101	0.93127	0.0152147	0.999943	30.4665	35.5206	40.6395	48.2937	92.861	61.9747
ENSMUSG00000031548.7	Sfrp1	0.321916	0.0152483	0.999943	357.982	364.608	348.182	452.289	479.34	406.592
ENSMUSG00000058064.6	Gm10036	3.14682	0.015342	0.999943	1.08809	1.04472	1.09837	13.0022	5.30634	10.3291
ENSMUSG00000062203.15	Gspt1	0.149097	0.0153808	0.999943	2441.67	2531.36	2327.44	2708.16	2708	2679.94
ENSMUSG00000000275.16	Trim25	0.194807	0.0154321	0.999943	1298.09	1225.46	1301.56	1510.11	1359.31	1508.99
ENSMUSG00000026815.14	Gfi1b	3.18281	0.0155623	0.999943	1.08809	0	2.19673	9.28725	6.19073	14.0852
ENSMUSG00000112858.2	Rnf212b	-4.36004	0.0159293	NA	1.08809	12.5367	6.5902	0	0	0.939011
ENSMUSG00000004113.18	Cacna1b	-0.239481	0.0163025	0.999943	910.731	1099.05	952.283	799.632	869.356	840.415
ENSMUSG00000049551.2	Fzd9	4.12262	0.0164068	NA	1.08809	0	0	5.57235	7.07512	7.51209
ENSMUSG00000038150.7	Ormdl3	-0.233614	0.0165206	0.999943	900.939	937.116	1023.68	777.343	786.223	870.463
ENSMUSG00000042745.9	Id1	-1.26813	0.0165861	0.999943	39.1712	33.4311	28.5575	10.216	18.5722	13.1462
ENSMUSG00000114994.1	Gm49097	-4.79015	0.0166657	NA	6.52854	4.17889	3.2951	0	0	0
ENSMUSG00000103502.1	9330121J05Rik	-3.26856	0.0169737	0.999943	9.79281	12.5367	4.39346	0.928725	0	1.87802
ENSMUSG00000053931.11	Cnn3	0.171281	0.0169837	0.999943	2463.44	2267.05	2241.76	2618.08	2803.52	2428.28
ENSMUSG00000006273.14	Atp6v1b2	0.130316	0.0172153	0.999943	8207.46	8612.69	7931.3	9233.39	8411.44	9449.27
ENSMUSG00000021062.15	Rab15	0.152337	0.0173509	0.999943	3150.02	2959.7	3369.79	3518.94	3368.64	3647.12
ENSMUSG00000030103.11	Bhlhe40	0.257477	0.0174651	0.999943	576.688	636.236	643.642	783.844	679.212	756.843
ENSMUSG00000069273.2	H3c6	3.62776	0.0175135	0.999943	2.17618	0	0	14.8596	5.30634	6.57308
ENSMUSG00000074847.2	Gm10775	-4.21313	0.0175381	NA	7.61663	6.26833	4.39346	0	0	0.939011
ENSMUSG00000082348.1	Gm12807	4.11281	0.0175976	NA	0	1.04472	0	4.64363	9.72829	5.63407
ENSMUSG00000057116.5	AF366264	-4.78523	0.0176419	NA	6.52854	5.22361	2.19673	0	0	0
ENSMUSG00000104347.1	Gm37689	-5.01915	0.0178096	NA	4.35236	0	12.082	0	0	0
ENSMUSG00000103959.2	Gm37720	4.62744	0.0178719	NA	0	0	0	5.57235	4.42195	4.69505
ENSMUSG00000024074.8	Crim1	-0.664431	0.0179754	0.999943	109.897	138.948	119.722	71.5118	102.589	58.2187
ENSMUSG00000092505.1	Gm19246	4.36906	0.0181	0.999943	1.08809	0	0	0	7.95951	15.9632
ENSMUSG00000020253.15	Ppm1m	-1.27103	0.0182018	0.999943	28.2903	38.6547	30.7542	13.0022	9.72829	17.8412
ENSMUSG00000080469.1	Snord98	4.63408	0.0183499	NA	0	0	0	3.7149	3.53756	7.51209
ENSMUSG00000022096.14	Hr	0.406079	0.0183608	0.999943	217.618	216.257	293.264	345.486	289.196	328.654
ENSMUSG00000071722.4	Spin4	0.613137	0.0183823	0.999943	97.9281	73.1306	82.3774	118.877	154.768	113.62
ENSMUSG00000024066.9	Xdh	0.438814	0.0183914	0.999943	184.975	198.497	150.476	232.181	263.548	228.18
ENSMUSG00000031442.21	Mcf2l	0.239402	0.0184048	0.999943	720.316	708.322	839.151	858.142	923.304	894.877
ENSMUSG00000058656.13	Samd12	-0.347522	0.0184305	0.999943	616.947	593.402	467.904	366.846	504.987	446.969
ENSMUSG00000097712.1	Gm10532	2.06558	0.0185588	0.999943	2.17618	4.17889	4.39346	18.5745	12.3815	14.0852
ENSMUSG00000040033.16	Stat2	0.178061	0.018641	0.999943	1987.94	1874.23	1916.65	2030.19	2116.35	2391.66
ENSMUSG00000012483.4	Rpa3	1.05856	0.018657	0.999943	38.0832	15.6708	24.164	66.8682	38.0288	57.2797
ENSMUSG00000059003.12	Grin2a	2.66918	0.0186791	0.999943	6.52854	0	0	13.0022	12.3815	15.9632
ENSMUSG00000065422.1	Mir221	-4.97807	0.018731	NA	6.52854	9.4025	0	0	0	0
ENSMUSG00000036533.9	Cdc42ep3	-0.729164	0.0188373	0.999943	76.1663	89.8461	90.066	46.4363	61.9073	46.0115
ENSMUSG00000040113.14	Mettl11b	4.69733	0.018884	NA	0	0	0	6.50108	7.95951	0.939011
ENSMUSG00000036002.12	Fam214b	0.194341	0.0189495	0.999943	1150.11	1163.82	1286.19	1309.5	1387.61	1421.66
ENSMUSG00000026069.15	Il1rl1	2.00825	0.0189525	0.999943	4.35236	6.26833	2.19673	11.1447	28.3005	12.2071
ENSMUSG00000049164.7	Zfp518a	0.256981	0.0190331	0.999943	619.123	629.967	551.38	666.825	756.154	728.672
ENSMUSG00000019817.18	Plagl1	0.226732	0.0190953	0.999943	883.529	1091.73	1078.6	1155.33	1239.92	1178.46
ENSMUSG00000040459.11	Arglu1	0.193984	0.0191907	0.999943	1402.55	1372.76	1490.48	1510.11	1778.51	1589.75
ENSMUSG00000118601.1	AL663045,1	1.70086	0.0192136	0.999943	8.70472	5.22361	4.39346	17.6458	21.2254	20.6582
ENSMUSG00000027403.12	Tgm6	2.1606	0.0192682	0.999943	3.26427	5.22361	1.09837	13.0022	15.0346	15.0242
ENSMUSG00000039903.18	Eva1c	0.509844	0.0193289	0.999943	120.778	108.651	119.722	173.672	179.531	143.669
ENSMUSG00000015757.10	Ppil4	0.272076	0.0195284	0.999943	536.428	518.182	477.789	573.952	666.83	609.418
ENSMUSG00000067924.4	Rtl8b	-0.69584	0.0197845	0.999943	105.545	81.4883	106.541	69.6544	46.8727	64.7917
ENSMUSG00000110256.1	Gm45412	1.48297	0.0198496	0.999943	6.52854	28.2075	7.68856	16.7171	46.8727	55.4016
ENSMUSG00000029580.14	Actb	0.120224	0.0200736	0.999943	10247.6	9451.6	10605.8	11271.9	10582.6	11083.1
ENSMUSG00000032434.9	Cmtm6	0.23548	0.0201798	0.999943	641.973	639.37	691.97	815.421	751.732	755.904
ENSMUSG00000087881.1	Gm22442	-1.03386	0.0202113	0.999943	56.5807	39.6994	40.6395	26.933	22.9941	16.9022
ENSMUSG00000073485.3	H3f3aos	-1.48876	0.0202203	0.999943	35.907	20.8944	25.2624	13.9309	11.4971	3.75604
ENSMUSG00000097430.2	Gm10544	1.19696	0.0203179	0.999943	10.8809	27.1628	20.869	69.6544	31.8381	33.8044
ENSMUSG00000107109.1	Gm42571	-4.77621	0.0203212	NA	5.44045	7.31306	1.09837	0	0	0
ENSMUSG00000087654.1	Gm12256	4.06853	0.0203799	NA	0	0	1.09837	5.57235	3.53756	10.3291
ENSMUSG00000055945.8	Prr18	-1.56311	0.0204241	0.999943	22.8499	22.9839	21.9673	12.0734	6.19073	4.69505
ENSMUSG00000029994.17	Anxa4	0.365804	0.0205038	0.999943	268.758	234.018	230.657	316.695	336.068	292.032
ENSMUSG00000027015.4	Cybrd1	-0.665108	0.020567	0.999943	105.545	90.8908	109.837	74.298	50.4103	68.5478
ENSMUSG00000097626.5	4921504A21Rik	1.18223	0.0206593	0.999943	18.4975	13.5814	17.5739	24.1469	43.3351	45.0725
ENSMUSG00000059495.14	Arhgef12	-0.14596	0.0206777	0.999943	2801.83	2902.24	2776.67	2473.2	2705.35	2485.56
ENSMUSG00000075000.11	Nrbf2	0.562357	0.0207603	0.999943	158.861	89.8461	102.148	180.173	174.225	163.388
ENSMUSG00000034057.8	Myrfl	-1.2654	0.0208625	0.999943	39.1712	35.5206	29.6559	14.8596	7.07512	21.5972
ENSMUSG00000045826.9	Ptprcap	2.11773	0.0209384	0.999943	2.17618	4.17889	3.2951	11.1447	18.5722	12.2071
ENSMUSG00000026475.7	Rgs16	0.612014	0.0210167	0.999943	97.9281	75.22	131.804	194.104	131.774	139.913
ENSMUSG00000035150.15	Eif2s3x	0.329449	0.0212083	0.999943	307.929	271.628	304.247	388.207	366.138	355.885
ENSMUSG00000056752.16	Dnah9	-1.23552	0.0213308	0.999943	45.6998	20.8944	48.3281	12.0734	13.2659	23.4753
ENSMUSG00000022965.8	Ifngr2	0.178922	0.0213402	0.999943	1286.12	1233.82	1347.69	1406.09	1482.24	1489.27
ENSMUSG00000034762.9	Glis1	-3.55913	0.0217145	NA	7.61663	7.31306	6.5902	0.928725	0.88439	0
ENSMUSG00000023094.14	Msrb2	-0.316879	0.0217877	0.999943	515.755	501.467	411.887	403.067	347.565	397.202
ENSMUSG00000041481.17	Serpina3g	1.03309	0.0218558	0.999943	30.4665	16.7156	20.869	52.9373	49.5259	36.6214
ENSMUSG00000003099.11	Ppp5c	-0.202474	0.021929	0.999943	986.898	970.547	1046.74	873.002	877.315	860.134
ENSMUSG00000082815.2	Gm5678	4.60479	0.021955	NA	0	0	0	3.7149	8.8439	1.87802
ENSMUSG00000113688.1	A930027P06Rik	2.79889	0.0221192	0.999943	1.08809	0	4.39346	2.78618	9.72829	25.3533
ENSMUSG00000032898.9	Fbxo21	-0.404562	0.0221826	0.999943	262.23	237.152	286.673	217.322	202.525	173.717
ENSMUSG00000020937.14	Plcd3	-0.898623	0.0222319	0.999943	72.902	39.6994	75.7872	29.7192	31.8381	39.4385
ENSMUSG00000033880.11	Lgals3bp	0.177769	0.0222969	0.999943	1454.78	1472.01	1360.88	1720.93	1583.94	1545.61
ENSMUSG00000072082.7	Ccnf	0.387987	0.0223547	0.999943	199.12	203.721	209.788	254.471	298.04	248.838
ENSMUSG00000086931.1	Gm14532	-4.6809	0.0227217	NA	3.26427	3.13417	6.5902	0	0	0
ENSMUSG00000086789.1	Lyrm7os	-4.6703	0.022732	NA	3.26427	5.22361	4.39346	0	0	0
ENSMUSG00000062393.13	Dgkk	-1.49199	0.0228065	0.999943	34.8189	16.7156	26.3608	13.9309	4.42195	9.39011
ENSMUSG00000082292.3	Gm12250	0.779826	0.0228569	0.999943	50.0521	100.293	45.033	120.734	136.196	78.8769
ENSMUSG00000051517.14	Arhgef39	4.61981	0.0230241	NA	0	0	0	8.35853	5.30634	0.939011
ENSMUSG00000030521.11	Mphosph10	0.18123	0.0230861	0.999943	1104.41	1162.78	1088.48	1277.93	1251.41	1276.12
ENSMUSG00000107430.1	Gm31532	4.03694	0.0231679	NA	1.08809	0	0	3.7149	11.4971	3.75604
ENSMUSG00000101693.1	Gm19461	-0.929724	0.0233444	0.999943	67.4616	53.2808	39.5412	25.0756	32.7224	26.2923
ENSMUSG00000021423.6	Ly86	1.51866	0.0233737	0.999943	8.70472	2.08944	23.0657	34.3628	24.7629	37.5604
ENSMUSG00000037773.14	Pced1a	0.406977	0.0235189	0.999943	170.83	162.977	170.247	214.536	225.52	228.18
ENSMUSG00000094665.1	Gm24873	4.03622	0.0235409	NA	0	0	1.09837	4.64363	11.4971	2.81703
ENSMUSG00000059842.12	Zfp341	-1.1594	0.0235466	0.999943	27.2023	39.6994	48.3281	23.2181	10.6127	17.8412
ENSMUSG00000006462.6	A530013C23Rik	3.98648	0.0236261	NA	0	1.04472	0	4.64363	6.19073	7.51209
ENSMUSG00000026196.7	Bard1	1.43174	0.0237125	0.999943	8.70472	8.35778	10.9837	20.432	35.3756	19.7192
ENSMUSG00000020659.16	Cbll1	0.295109	0.0237824	0.999943	337.308	402.218	377.838	449.503	461.652	460.115
ENSMUSG00000001123.15	Lgals9	0.164969	0.0237832	0.999943	1653.9	1741.55	1599.22	1902.03	1930.62	1767.22
ENSMUSG00000101736.1	Gm29335	-4.88077	0.0240217	NA	0	9.4025	5.49183	0	0	0
ENSMUSG00000032265.14	Tent5a	0.399553	0.0240493	0.999943	212.178	255.957	210.886	340.842	248.514	307.057
ENSMUSG00000044375.8	Pcare	4.54042	0.0240702	NA	0	0	0	2.78618	3.53756	7.51209
ENSMUSG00000054519.8	Zfp867	-0.565365	0.0241262	0.999943	140.364	138.948	113.132	104.017	78.7107	82.633
ENSMUSG00000051335.6	Gfod1	-0.332897	0.0242068	0.999943	362.334	320.73	353.674	268.402	262.664	292.032
ENSMUSG00000020839.16	Tmigd1	-2.78677	0.0242577	0.999943	3.26427	4.17889	24.164	1.85745	1.76878	0.939011
ENSMUSG00000047867.11	Gimap6	-0.599259	0.0243088	0.999943	116.426	106.562	105.443	78.0129	61.9073	76.9989
ENSMUSG00000034783.7	Cd207	0.259168	0.0243756	0.999943	828.037	945.474	1166.46	1251.92	1066.57	1200.06
ENSMUSG00000108780.1	5430434F05Rik	-1.85267	0.024559	0.999943	16.3214	19.8497	13.1804	1.85745	7.07512	4.69505
ENSMUSG00000048732.5	Klhl11	-0.268735	0.024604	0.999943	546.221	571.463	495.363	446.717	450.155	442.274
ENSMUSG00000025209.5	Twnk	0.375824	0.0246679	0.999943	255.701	195.363	227.362	295.335	277.699	307.057
ENSMUSG00000110575.1	6330537M06Rik	3.19373	0.0246721	0.999943	1.08809	0	2.19673	13.9309	0.88439	15.0242
ENSMUSG00000111846.1	Gm47271	-3.56583	0.0247063	0.999943	13.0571	3.13417	5.49183	0	0.88439	0.939011
ENSMUSG00000068742.11	Cry2	-0.27645	0.0247707	0.999943	534.252	500.422	488.773	404.924	403.282	449.786
ENSMUSG00000026134.11	Prim2	-0.768336	0.0247868	0.999943	88.1353	66.8622	73.5905	39.9352	58.3698	35.6824
ENSMUSG00000056492.6	Adgrf5	-1.01692	0.0248678	0.999943	30.4665	59.5492	130.706	35.2916	38.0288	35.6824
ENSMUSG00000049744.15	Arhgap15	0.50141	0.024897	0.999943	127.307	96.1144	109.837	163.456	149.462	158.693
ENSMUSG00000098259.1	Gm27616	4.65066	0.025014	NA	0	0	0	1.85745	0.88439	12.2071
ENSMUSG00000024130.16	Abca3	0.189121	0.0250416	0.999943	1178.4	1096.96	1097.27	1239.85	1236.38	1369.08
ENSMUSG00000086401.1	Gm15559	1.20052	0.0252024	0.999943	17.4094	8.35778	21.9673	32.5054	47.7571	29.1093
ENSMUSG00000040325.16	Dcaf1	-0.230598	0.0252486	0.999943	923.788	801.302	800.709	691.9	758.807	701.441
ENSMUSG00000106680.1	Gm43852	-4.11111	0.0253154	NA	3.26427	10.4472	3.2951	0.928725	0	0
ENSMUSG00000028007.13	Snx7	-0.179168	0.0254088	0.999943	1858.46	1753.04	1614.6	1605.77	1438.02	1572.84
ENSMUSG00000107552.1	Gm44096	-4.69056	0.0254525	NA	4.35236	1.04472	7.68856	0	0	0
ENSMUSG00000061136.16	Prpf40a	0.145539	0.0254675	0.999943	2031.46	2136.46	2068.22	2249.37	2396.7	2251.75
ENSMUSG00000110767.1	Gm31432	4.73734	0.0258785	NA	0	0	0	8.35853	0	7.51209
ENSMUSG00000026712.3	Mrc1	-0.805002	0.0258927	0.999943	56.5807	84.6225	75.7872	52.9373	29.1849	42.2555
ENSMUSG00000026097.9	Ormdl1	0.632288	0.0262762	0.999943	69.6378	63.7281	62.6069	82.6565	116.74	104.23
ENSMUSG00000118310.1	Gm50268	-3.02131	0.0262885	0.999943	3.26427	14.6261	12.082	3.7149	0	0
ENSMUSG00000104852.1	Gm43201	-2.89051	0.0262927	0.999943	13.0571	8.35778	5.49183	0	2.65317	0.939011
ENSMUSG00000041238.16	Rbbp8	0.31985	0.026604	0.999943	311.194	341.624	276.788	367.775	405.051	387.811
ENSMUSG00000074776.4	Gm10754	2.76989	0.0268177	0.999943	2.17618	0	2.19673	8.35853	5.30634	15.9632
ENSMUSG00000032372.14	Plscr2	-0.805982	0.0268957	0.999943	57.6688	108.651	117.525	59.4384	32.7224	70.4258
ENSMUSG00000083122.1	Gm15578	4.5154	0.0270516	NA	0	0	0	1.85745	7.95951	3.75604
ENSMUSG00000030669.13	Calca	0.571633	0.0270981	0.999943	478.76	828.465	823.774	1129.33	1075.42	962.486
ENSMUSG00000027562.12	Car2	0.291972	0.0271058	0.999943	346.013	409.531	415.182	505.226	479.34	448.847
ENSMUSG00000049866.12	Arl4c	0.196093	0.0271312	0.999943	1245.86	1208.74	1348.79	1303.93	1491.97	1560.64
ENSMUSG00000092353.1	Gm20539	-4.03551	0.0273033	NA	4.35236	5.22361	6.5902	0.928725	0	0
ENSMUSG00000036249.16	Rbm43	0.206038	0.0273824	0.999943	953.167	1132.48	959.972	1221.27	1157.67	1135.26
ENSMUSG00000039883.5	Lrrc17	1.74924	0.0275148	0.999943	120.778	117.009	140.591	880.431	273.277	118.315
ENSMUSG00000105412.1	Gm43768	3.91414	0.0277767	NA	0	0	1.09837	5.57235	5.30634	6.57308
ENSMUSG00000102844.1	Gm38034	3.41655	0.028017	0.999943	0	1.04472	1.09837	2.78618	7.95951	12.2071
ENSMUSG00000022554.7	Hgh1	0.778764	0.0280409	0.999943	46.7879	41.7889	29.6559	67.7969	61.0229	74.1819
ENSMUSG00000053399.9	Adamts18	-3.46903	0.0280576	NA	9.79281	6.26833	4.39346	0.928725	0	0.939011
ENSMUSG00000090877.3	Hspa1b	0.471443	0.0281256	0.999943	122.954	121.188	104.345	163.456	157.421	162.449
ENSMUSG00000047330.8	Kcne4	3.06554	0.0282526	0.999943	0	3.13417	0	10.216	7.07512	9.39011
ENSMUSG00000044156.14	Hepacam2	4.71147	0.0283211	NA	0	0	0	11.1447	4.42195	0
ENSMUSG00000032422.18	Snx14	-0.324597	0.0283399	0.999943	393.889	408.486	503.052	328.769	390.016	323.02
ENSMUSG00000097416.3	Gm26670	-2.10299	0.0285172	0.999943	10.8809	13.5814	10.9837	2.78618	2.65317	2.81703
ENSMUSG00000085574.1	Gm13053	1.93136	0.0285473	0.999943	3.26427	6.26833	2.19673	20.432	14.1502	10.3291
ENSMUSG00000028567.8	Txndc12	-0.416846	0.0286144	0.999943	238.292	208.944	188.919	153.24	163.612	159.632
ENSMUSG00000024817.13	Uhrf2	-0.187106	0.0286776	0.999943	1043.48	1029.05	1034.66	889.719	912.691	926.804
ENSMUSG00000039835.16	Nhsl1	0.306494	0.0287453	0.999943	379.743	475.349	353.674	508.941	523.559	462.932
ENSMUSG00000087114.1	Gm16099	-1.50922	0.0287573	0.999943	23.938	13.5814	25.2624	9.28725	6.19073	6.57308
ENSMUSG00000054061.8	Gm9934	2.20632	0.0287792	0.999943	3.26427	5.22361	0	13.0022	13.2659	13.1462
ENSMUSG00000020691.13	Mettl2	0.315078	0.0287891	0.999943	346.013	286.254	360.264	385.421	410.357	438.518
ENSMUSG00000080746.3	Rpsa-ps12	-4.02635	0.0288109	NA	5.44045	7.31306	3.2951	0	0.88439	0
ENSMUSG00000056270.3	Prr9	1.85571	0.028915	0.999943	6.52854	6.26833	1.09837	11.1447	17.6878	21.5972
ENSMUSG00000103467.1	Gm38245	-3.1113	0.0289302	0.999943	10.8809	9.4025	3.2951	0	1.76878	0.939011
ENSMUSG00000016624.15	Phf21b	0.706808	0.0289433	0.999943	43.5236	49.1019	46.1314	66.8682	75.1732	84.511
ENSMUSG00000038422.2	Hdhd3	2.01811	0.0289503	0.999943	3.26427	2.08944	4.39346	12.0734	14.1502	13.1462
ENSMUSG00000049907.8	Rasl11b	0.552222	0.0291464	0.999943	71.8139	102.383	91.1644	126.307	118.508	144.608
ENSMUSG00000048330.14	Ric3	-0.156341	0.0292238	0.999943	1711.57	1609.92	1727.73	1519.39	1517.61	1493.03
ENSMUSG00000026536.9	Ifi211	0.39426	0.0292744	0.999943	266.582	251.778	190.017	324.125	345.797	261.045
ENSMUSG00000103614.1	Gm37949	4.68901	0.0296878	NA	0	0	0	0	10.6127	4.69505
ENSMUSG00000027646.15	Src	-0.291837	0.029714	0.999943	485.288	460.722	404.199	347.343	367.022	388.75
ENSMUSG00000005667.8	Mthfd2	-0.211493	0.0297275	0.999943	847.622	888.014	788.627	739.265	716.356	724.916
ENSMUSG00000053358.2	Gm9905	1.00043	0.0298381	0.999943	11.969	27.1628	32.951	47.365	42.4507	54.4626
ENSMUSG00000068267.5	Cenpb	0.205727	0.0298433	0.999943	779.072	762.647	808.397	876.717	959.564	873.28
ENSMUSG00000064373.12	Selenop	-0.397848	0.02989	0.999943	306.841	319.685	251.526	234.967	253.82	177.473
ENSMUSG00000111673.1	Gm29724	-2.34986	0.0298914	0.999943	10.8809	18.805	7.68856	5.57235	1.76878	0
ENSMUSG00000024079.4	Eif2ak2	0.154616	0.0299058	0.999943	2015.14	2285.85	2049.55	2267.02	2455.95	2346.59
ENSMUSG00000026946.9	Nmi	0.338851	0.0299095	0.999943	417.827	361.474	278.985	454.147	474.918	409.409
ENSMUSG00000010803.13	Gabra1	0.610985	0.0300532	0.999943	69.6378	164.021	158.165	170.885	253.82	173.717
ENSMUSG00000031737.11	Irx5	4.44367	0.0302372	NA	0	0	0	3.7149	2.65317	6.57308
ENSMUSG00000056679.13	Gpr173	0.372247	0.030257	0.999943	249.173	184.916	211.985	283.261	281.236	271.374
ENSMUSG00000050936.5	Gm42743	-4.64958	0.030258	NA	2.17618	9.4025	1.09837	0	0	0
ENSMUSG00000022829.14	Stxbp5l	-0.426193	0.0302844	0.999943	246.996	260.136	257.018	178.315	239.67	150.242
ENSMUSG00000039304.11	Tnfsf10	1.19663	0.0303407	0.999943	22.8499	27.1628	7.68856	30.6479	71.6356	30.0483
ENSMUSG00000040410.14	Fbxl4	-0.326535	0.0304297	0.999943	314.458	332.222	372.346	256.328	286.542	269.496
ENSMUSG00000026358.13	Rgs1	2.68137	0.0307498	0.999943	0	5.22361	0	6.50108	11.4971	15.9632
ENSMUSG00000033805.12	Ephx4	0.527617	0.0308039	0.999943	99.0162	84.6225	83.4758	117.019	130.89	137.096
ENSMUSG00000044328.13	Trp53i13	1.29708	0.0308064	0.999943	21.7618	6.26833	9.88529	32.5054	22.9941	37.5604
ENSMUSG00000041471.9	Shld2	0.496679	0.0308485	0.999943	158.861	133.724	93.3611	174.6	197.219	172.778
ENSMUSG00000024989.15	Cep55	1.94317	0.0309151	0.999943	2.17618	7.31306	2.19673	13.0022	10.6127	21.5972
ENSMUSG00000045339.7	A930104D05Rik	-4.55145	0.0309888	NA	5.44045	3.13417	3.2951	0	0	0
ENSMUSG00000040296.15	Ddx58	0.179736	0.0310848	0.999943	1830.17	2232.57	1793.63	2267.02	2210.98	2156.91
ENSMUSG00000068117.10	Mei1	4.4461	0.0312089	NA	0	0	0	6.50108	1.76878	4.69505
ENSMUSG00000092552.1	Gm4287	-4.86043	0.0312825	NA	1.08809	13.5814	0	0	0	0
ENSMUSG00000030019.6	Fbxl14	0.527552	0.0313018	0.999943	96.84	121.188	117.525	158.812	201.641	123.01
ENSMUSG00000024502.10	Jakmip2	0.228336	0.0313743	0.999943	750.782	863.985	749.085	871.144	873.778	1025.4
ENSMUSG00000082651.1	Gm14001	-3.02596	0.031426	0.999943	7.61663	7.31306	7.68856	0.928725	0	1.87802
ENSMUSG00000029648.13	Flt1	0.216046	0.0314477	0.999943	873.736	953.831	989.628	976.09	1086.03	1210.38
ENSMUSG00000082895.1	Rpsa-ps9	2.95227	0.0315482	0.999943	1.08809	1.04472	1.09837	13.9309	2.65317	8.4511
ENSMUSG00000039672.12	Kcne2	4.42257	0.0316267	NA	0	0	0	2.78618	6.19073	3.75604
ENSMUSG00000105686.1	Gm35394	-4.76667	0.0317185	NA	4.35236	9.4025	0	0	0	0
ENSMUSG00000074261.3	Erich4	-4.76667	0.0317185	NA	4.35236	9.4025	0	0	0	0
ENSMUSG00000108526.1	Gm45828	-2.55284	0.0317363	0.999943	11.969	9.4025	5.49183	0.928725	1.76878	1.87802
ENSMUSG00000048978.14	Nrsn1	-0.124563	0.0318602	0.999943	3375.26	3319.08	3184.16	3049.93	3093.6	2917.51
ENSMUSG00000014791.10	Elmo3	-3.01786	0.0319478	0.999943	22.8499	1.04472	5.49183	0	2.65317	0.939011
ENSMUSG00000033508.7	Asprv1	-1.75333	0.0320171	0.999943	16.3214	10.4472	19.7706	4.64363	3.53756	5.63407
ENSMUSG00000106739.1	Gm43499	-4.54566	0.0321062	NA	5.44045	4.17889	2.19673	0	0	0
ENSMUSG00000112041.1	9530020I12Rik	-4.54317	0.0322782	NA	2.17618	5.22361	4.39346	0	0	0
ENSMUSG00000033392.16	Clasp2	-0.144969	0.0325785	0.999943	2128.3	2052.88	1992.44	1811.94	1932.39	1838.58
ENSMUSG00000032172.8	Olfm2	-1.64425	0.0327131	0.999943	33.7308	10.4472	13.1804	5.57235	6.19073	6.57308
ENSMUSG00000102503.1	Gm37370	-4.19508	0.0327355	NA	0	12.5367	5.49183	0.928725	0	0
ENSMUSG00000023988.8	Bysl	0.306254	0.0327815	0.999943	267.67	297.746	305.346	353.844	368.791	354.007
ENSMUSG00000091055.2	Siglec15	-4.76248	0.0330205	NA	3.26427	10.4472	0	0	0	0
ENSMUSG00000074030.3	Exoc8	0.348629	0.033042	0.999943	279.639	222.526	242.739	289.762	350.219	307.996
ENSMUSG00000025203.6	Scd2	-0.115932	0.0330561	0.999943	8768.92	8640.9	7823.66	8019.54	7805.63	7460.44
ENSMUSG00000001844.10	Zdhhc4	-0.421308	0.0330736	0.999943	239.38	184.916	196.607	154.168	142.387	167.144
ENSMUSG00000104392.1	Gm37962	-1.62218	0.0330905	0.999943	32.6427	9.4025	28.5575	1.85745	8.8439	12.2071
ENSMUSG00000103899.1	Gm37940	-3.40346	0.0331721	NA	4.35236	7.31306	7.68856	0	0.88439	0.939011
ENSMUSG00000025236.11	Adpgk	0.202234	0.0331848	0.999943	816.068	728.171	755.676	888.79	882.622	874.219
ENSMUSG00000074916.5	Chst14	0.604958	0.0333123	0.999943	63.1092	56.415	67.0003	100.302	87.5546	95.7791
ENSMUSG00000048939.13	Atp13a5	-0.941189	0.0333354	0.999943	38.0832	44.9231	54.9183	25.0756	16.8034	30.0483
ENSMUSG00000089874.1	9230117E06Rik	4.43854	0.0333394	NA	0	0	0	8.35853	2.65317	1.87802
ENSMUSG00000024981.6	Acsl5	-0.150265	0.0333578	0.999943	1737.68	1802.15	1883.7	1618.77	1600.75	1667.68
ENSMUSG00000034645.14	Zyg11a	-4.53622	0.0334294	NA	3.26427	6.26833	2.19673	0	0	0
ENSMUSG00000026365.15	Cfh	2.28196	0.0337293	0.999943	0	4.17889	3.2951	6.50108	16.8034	13.1462
ENSMUSG00000011831.16	Evi5	-0.164828	0.03378	0.999943	1520.06	1475.15	1413.6	1317.86	1362.85	1251.7
ENSMUSG00000116660.1	9030404E10Rik	-3.47471	0.0338633	NA	9.79281	3.13417	7.68856	0	0	1.87802
ENSMUSG00000114981.1	Gm34093	-4.56195	0.0340143	NA	6.52854	1.04472	4.39346	0	0	0
ENSMUSG00000101791.1	2210011K15Rik	-4.13864	0.0340999	NA	15.2333	1.04472	1.09837	0	0.88439	0
ENSMUSG00000099689.6	Zfp383	-0.702528	0.0341648	0.999943	67.4616	74.1753	71.3938	37.149	48.6415	45.0725
ENSMUSG00000050751.14	Pgbd5	-0.484868	0.034271	0.999943	138.187	141.037	187.821	104.946	114.086	114.559
ENSMUSG00000031714.9	Gab1	0.333832	0.0343444	0.999943	417.827	342.669	291.067	468.077	475.802	381.238
ENSMUSG00000022756.17	Slc7a4	-0.996657	0.0343982	0.999943	32.6427	49.1019	35.1477	21.3607	20.341	16.9022
ENSMUSG00000000948.16	Gm38393	-0.449733	0.0344366	0.999943	181.711	244.465	211.985	122.592	183.069	161.51
ENSMUSG00000096054.3	Syne1	0.148294	0.0345235	0.999943	1892.19	2035.12	1796.93	2140.71	2073.01	2131.55
ENSMUSG00000085124.1	Gm12766	4.60655	0.0346309	NA	0	0	0	6.50108	7.95951	0
ENSMUSG00000068167.6	Csnka2ip	-2.08092	0.0348787	0.999943	33.7308	15.6708	1.09837	3.7149	3.53756	4.69505
ENSMUSG00000086032.1	Gm15929	4.44306	0.034901	NA	0	0	0	9.28725	1.76878	1.87802
ENSMUSG00000062991.9	Nrg1	0.278267	0.0350307	0.999943	460.262	516.093	508.543	534.946	707.512	557.772
ENSMUSG00000031284.16	Pak3	0.187466	0.0350376	0.999943	1002.13	1133.52	1042.35	1139.55	1195.7	1284.57
ENSMUSG00000105049.1	Gm42486	-4.54426	0.0350414	NA	1.08809	5.22361	5.49183	0	0	0
ENSMUSG00000111422.1	1700027J07Rik	-3.9298	0.0350738	NA	4.35236	6.26833	4.39346	0	0	0.939011
ENSMUSG00000062248.5	Cks2	-2.44086	0.0352581	0.999943	9.79281	8.35778	12.082	1.85745	0	3.75604
ENSMUSG00000041596.12	Nlrp5-ps	1.09657	0.0353537	0.999943	11.969	16.7156	28.5575	24.1469	53.9478	44.1335
ENSMUSG00000087084.1	Gm13016	-4.5398	0.035357	NA	5.44045	5.22361	1.09837	0	0	0
ENSMUSG00000013611.14	Snx31	2.75195	0.0354143	0.999943	0	0	4.39346	12.0734	9.72829	7.51209
ENSMUSG00000098276.1	Mir6358	-3.94064	0.0354789	NA	7.61663	3.13417	4.39346	0	0.88439	0
ENSMUSG00000064952.1	Gm24920	-3.2689	0.035564	0.999943	7.61663	18.805	0	1.85745	0.88439	0
ENSMUSG00000105592.1	Gm42527	-3.13944	0.0355778	0.999943	14.1452	4.17889	5.49183	0	2.65317	0
ENSMUSG00000030325.16	Klrb1c	-4.18719	0.0356228	NA	0	14.6261	3.2951	0	0.88439	0
ENSMUSG00000054910.5	4931415C17Rik	0.752952	0.0356264	0.999943	40.2593	41.7889	31.8526	63.1533	73.4044	55.4016
ENSMUSG00000106999.1	Gm42734	-4.5384	0.03573	NA	1.08809	6.26833	4.39346	0	0	0
ENSMUSG00000052914.4	Cyp2j6	-0.250223	0.0358626	0.999943	510.314	491.019	510.74	426.285	411.242	433.823
ENSMUSG00000092456.2	V1rd19	4.59832	0.0360455	NA	0	0	0	4.64363	9.72829	0
ENSMUSG00000038459.10	Abhd17c	-0.360437	0.036054	0.999943	309.018	278.941	287.772	267.473	220.213	194.375
ENSMUSG00000047264.8	Zfp358	-0.553971	0.0360569	0.999943	102.28	126.411	141.689	69.6544	83.1327	99.5351
ENSMUSG00000072889.9	Nfxl1	-0.432551	0.0361529	0.999943	201.297	174.469	201.001	120.734	164.497	141.791
ENSMUSG00000063305.10	Psg20	4.04306	0.0362062	NA	1.08809	0	0	0	10.6127	8.4511
ENSMUSG00000002326.6	Gmpr2	-0.341202	0.0362153	0.999943	306.841	322.819	324.018	293.477	239.67	219.729
ENSMUSG00000025993.10	Slc40a1	-1.29056	0.0363596	0.999943	29.3784	31.3417	26.3608	17.6458	14.1502	3.75604
ENSMUSG00000026270.11	Capn10	0.531955	0.0365597	0.999943	75.0782	88.8014	107.64	150.453	124.699	117.376
ENSMUSG00000038398.8	Upf3a	0.216291	0.036673	0.999943	657.206	604.894	672.2	789.416	728.738	728.672
ENSMUSG00000086801.1	Gm15943	3.29736	0.0369462	0.999943	1.08809	0	1.09837	4.64363	3.53756	13.1462
ENSMUSG00000109901.2	Chmp1b	0.187068	0.0369733	0.999943	1168.61	1162.78	1199.42	1278.85	1497.27	1242.31
ENSMUSG00000030858.10	Fam24b	-2.45246	0.0369855	0.999943	7.61663	15.6708	6.5902	2.78618	2.65317	0
ENSMUSG00000021666.16	Gfm2	0.302733	0.0371399	0.999943	272.023	306.104	284.477	342.7	377.635	343.678
ENSMUSG00000061118.8	Dnajc30	0.543684	0.0375421	0.999943	79.4306	73.1306	118.624	121.663	136.196	137.096
ENSMUSG00000049960.4	Mrps16	0.495318	0.0377135	0.999943	128.395	109.696	93.3611	162.527	177.762	126.766
ENSMUSG00000013089.15	Etv5	-0.311762	0.0378254	0.999943	339.484	335.356	406.395	280.475	311.305	278.886
ENSMUSG00000004934.14	Pias4	-0.405324	0.0378616	0.999943	206.737	177.603	217.476	152.311	160.959	140.852
ENSMUSG00000082315.2	Gm16523	3.84202	0.0380639	NA	0	0	1.09837	1.85745	4.42195	10.3291
ENSMUSG00000027171.10	Prrg4	0.239548	0.0381055	0.999943	645.237	574.597	645.839	646.393	746.425	809.427
ENSMUSG00000115834.1	Gm10385	1.10076	0.0381721	0.999943	14.1452	14.6261	21.9673	20.432	45.9883	42.2555
ENSMUSG00000031364.2	Grpr	2.01005	0.0382432	0.999943	0	7.31306	3.2951	13.0022	16.8034	13.1462
ENSMUSG00000028530.14	Jak1	-0.108694	0.0382445	0.999943	8416.38	7925.26	7597.4	7432.59	7122	7648.24
ENSMUSG00000063334.16	Krr1	-0.214169	0.0383268	0.999943	687.673	753.245	766.659	655.68	613.767	633.832
ENSMUSG00000033872.6	Best4-ps	-3.94345	0.0383528	NA	9.79281	2.08944	3.2951	0.928725	0	0
ENSMUSG00000037152.11	Ndufc1	0.284335	0.0383876	0.999943	357.982	355.206	348.182	408.639	398.86	485.469
ENSMUSG00000041138.16	Nme8	-4.66785	0.0384706	NA	0	6.26833	6.5902	0	0	0
ENSMUSG00000087556.1	Gm15764	1.24007	0.0386941	0.999943	10.8809	22.9839	5.49183	26.0043	36.26	30.9874
ENSMUSG00000027954.9	Efna1	-0.375961	0.038743	0.999943	201.297	240.286	229.558	175.529	167.15	174.656
ENSMUSG00000039294.14	Cybc1	0.27557	0.0387526	0.999943	476.583	418.934	508.543	586.026	626.148	486.408
ENSMUSG00000021418.15	Rpp40	-0.63455	0.0387901	0.999943	77.2544	99.2486	85.6725	68.7257	48.6415	51.6456
ENSMUSG00000028280.9	Gabrr1	4.33294	0.0388012	NA	0	0	0	5.57235	2.65317	3.75604
ENSMUSG00000030924.16	Rexo5	0.901589	0.0388588	0.999943	22.8499	25.0733	23.0657	35.2916	51.2946	46.0115
ENSMUSG00000026649.14	Cfap126	-1.3005	0.0388807	0.999943	20.6737	33.4311	28.5575	8.35853	19.4566	5.63407
ENSMUSG00000105935.1	Gm43628	-4.68422	0.0389606	NA	0	3.13417	9.88529	0	0	0
ENSMUSG00000058659.6	Olfr58	-4.67043	0.0390014	NA	8.70472	4.17889	0	0	0	0
ENSMUSG00000058153.15	Sez6l	-0.282556	0.0390834	0.999943	502.698	561.016	628.265	404.924	451.923	534.297
ENSMUSG00000109765.2	Gm18227	-3.45963	0.0391533	NA	4.35236	14.6261	1.09837	0	0.88439	0.939011
ENSMUSG00000086843.3	E030013I19Rik	-4.5254	0.0392874	NA	2.17618	8.35778	1.09837	0	0	0
ENSMUSG00000083889.4	E530001F21Rik	-4.5254	0.0392874	NA	2.17618	8.35778	1.09837	0	0	0
ENSMUSG00000024067.14	Dpy30	0.328362	0.0393152	0.999943	273.111	278.941	238.345	315.767	301.577	375.604
ENSMUSG00000042298.18	Ttc19	-0.248422	0.0394558	0.999943	508.138	601.76	605.2	476.436	499.681	467.627
ENSMUSG00000019890.4	Nts	0.388936	0.0396873	0.999943	171.918	298.791	254.821	315.767	320.149	314.569
ENSMUSG00000113415.1	Gm3234	-4.67486	0.0397035	NA	9.79281	3.13417	0	0	0	0
ENSMUSG00000073716.6	Gm13241	3.3165	0.0399045	NA	0	2.08944	0	11.1447	4.42195	5.63407
ENSMUSG00000023330.12	Dtwd1	-0.621866	0.0399982	0.999943	83.7829	134.769	107.64	80.7991	81.3639	49.7676
ENSMUSG00000073394.4	Runx2os1	-1.63777	0.040159	0.999943	17.4094	13.5814	28.5575	9.28725	8.8439	0.939011
ENSMUSG00000035929.11	H2-Q4	0.224194	0.0402325	0.999943	732.285	842.046	661.216	886.933	910.922	814.122
ENSMUSG00000106734.3	Gm20559	0.209243	0.0402473	0.999943	674.616	646.683	745.79	768.984	798.604	821.634
ENSMUSG00000036596.6	Cpz	4.55376	0.0405183	NA	0	0	0	10.216	0	3.75604
ENSMUSG00000027663.12	Zmat3	0.127315	0.0405198	0.999943	2332.87	2440.47	2362.58	2498.27	2623.99	2672.42
ENSMUSG00000034768.4	Asb16	1.80275	0.0405991	0.999943	2.17618	4.17889	5.49183	13.9309	12.3815	15.0242
ENSMUSG00000051910.13	Sox6	-0.369978	0.0406277	0.999943	275.287	343.714	270.198	225.68	269.739	192.497
ENSMUSG00000106683.1	Gm43263	-3.02315	0.0406338	0.999943	23.938	6.26833	0	0.928725	0	2.81703
ENSMUSG00000028655.11	Mfsd2a	0.766974	0.0407801	0.999943	30.4665	45.9678	38.4428	50.1512	61.0229	84.511
ENSMUSG00000000325.16	Arvcf	0.181795	0.0409509	0.999943	1204.52	1050.99	1283.99	1325.29	1319.51	1369.08
ENSMUSG00000089774.2	Slc5a3	-0.250038	0.0411505	0.999943	666.999	728.171	609.593	592.527	605.807	487.347
ENSMUSG00000027569.15	Mrgbp	0.256703	0.0412899	0.999943	557.102	589.223	627.167	582.311	776.495	759.66
ENSMUSG00000045817.8	Zfp36l2	0.329961	0.0413473	0.999943	300.313	296.701	237.247	367.775	378.519	302.361
ENSMUSG00000024924.14	Vldlr	-0.225236	0.0414765	0.999943	717.051	778.318	642.544	636.177	596.079	597.211
ENSMUSG00000104674.1	Gm42756	2.474	0.041787	0.999943	0	1.04472	4.39346	5.57235	14.1502	10.3291
ENSMUSG00000022119.15	Rbm26	-0.17822	0.0418075	0.999943	1202.34	1172.18	1156.58	969.589	1122.29	1028.22
ENSMUSG00000057948.12	Unc13d	2.21782	0.0420331	0.999943	2.17618	3.13417	2.19673	2.78618	10.6127	21.5972
ENSMUSG00000036198.12	Arhgap36	0.682512	0.0420344	0.999943	51.1402	43.8783	39.5412	79.8704	60.1385	76.0599
ENSMUSG00000012396.12	Nanog	4.51536	0.0420543	NA	0	0	0	6.50108	7.07512	0
ENSMUSG00000033377.14	Palmd	0.446181	0.0420565	0.999943	128.395	174.469	118.624	200.605	209.601	164.327
ENSMUSG00000025894.11	Aasdhppt	-0.301956	0.0420808	0.999943	436.324	355.206	354.772	333.412	303.346	292.971
ENSMUSG00000092417.3	Gpank1	0.532657	0.0421149	0.999943	75.0782	76.2647	70.2954	103.088	111.433	106.108
ENSMUSG00000061815.11	Rufy4	-1.6278	0.0421764	0.999943	21.7618	14.6261	14.2788	6.50108	7.95951	1.87802
ENSMUSG00000029291.11	Rufy3	-0.113557	0.042227	0.999943	5217.39	5399.12	4795.47	4731.85	4714.69	4800.22
ENSMUSG00000001089.14	Luzp1	0.159198	0.0422327	0.999943	1220.84	1190.98	1148.89	1301.14	1360.19	1314.62
ENSMUSG00000053838.14	Nudcd3	0.220869	0.0422587	0.999943	722.492	698.919	612.888	794.06	728.738	848.866
ENSMUSG00000072663.12	Spef2	3.82704	0.0423041	NA	0	1.04472	0	9.28725	6.19073	0.939011
ENSMUSG00000059866.13	Tnip2	-0.298907	0.0423316	0.999943	377.567	442.962	484.379	308.337	379.403	372.787
ENSMUSG00000090952.2	Gm17251	-0.758189	0.0423572	0.999943	58.7569	63.7281	69.197	38.0777	25.6473	49.7676
ENSMUSG00000035513.19	Ntng2	0.92296	0.0425907	0.999943	22.8499	21.9392	21.9673	54.7948	38.9132	32.8654
ENSMUSG00000029030.14	Tprgl	-0.17903	0.0426395	0.999943	1390.58	1437.54	1364.17	1342.01	1101.07	1261.09
ENSMUSG00000063406.11	Tmed5	0.178342	0.0426434	0.999943	1090.27	1335.15	1258.73	1395.87	1401.76	1371.89
ENSMUSG00000025558.19	Dock9	-0.2535	0.0426467	0.999943	606.066	656.086	505.248	480.151	501.449	501.432
ENSMUSG00000031616.7	Ednra	0.516716	0.0428018	0.999943	116.426	121.188	70.2954	159.741	146.809	134.279
ENSMUSG00000038637.15	Lrrc56	1.13788	0.0429062	0.999943	7.61663	19.8497	34.0493	25.0756	38.9132	71.3648
ENSMUSG00000055555.1	Ct55	0.98414	0.0429343	0.999943	22.8499	26.1181	13.1804	35.2916	54.8322	32.8654
ENSMUSG00000039716.12	Dock3	-0.251692	0.042956	0.999943	718.139	676.98	543.691	533.088	569.547	525.846
ENSMUSG00000003847.16	Nfat5	-0.142287	0.0430911	0.999943	2404.68	2642.1	2566.88	2223.37	2475.41	2199.16
ENSMUSG00000104170.1	Gm37702	-4.42042	0.043112	NA	3.26427	2.08944	5.49183	0	0	0
ENSMUSG00000019189.13	Rnf145	-0.255881	0.0432592	0.999943	530.988	543.256	527.216	494.082	456.345	390.629
ENSMUSG00000099342.1	Gm18180	2.09975	0.0433686	0.999943	0	5.22361	3.2951	15.7883	11.4971	9.39011
ENSMUSG00000062753.14	AI413582	-0.479129	0.0433733	0.999943	137.099	126.411	176.837	103.088	97.2829	115.498
ENSMUSG00000042429.8	Adora1	0.184644	0.0435123	0.999943	1002.13	927.713	1039.05	1108.9	1056.85	1208.51
ENSMUSG00000081194.1	Gm8424	-4.41529	0.0435612	NA	2.17618	3.13417	5.49183	0	0	0
ENSMUSG00000096141.2	Dnah7a	-1.01164	0.0436414	0.999943	31.5546	38.6547	32.951	18.5745	20.341	12.2071
ENSMUSG00000055044.12	Pdlim1	0.369341	0.043762	0.999943	178.447	179.692	186.722	208.963	226.404	268.557
ENSMUSG00000038668.14	Lpar1	-0.342819	0.0438349	0.999943	290.52	271.628	248.231	219.179	229.941	189.68
ENSMUSG00000069300.3	H2bc11	2.35102	0.043858	0.999943	3.26427	1.04472	1.09837	8.35853	8.8439	10.3291
ENSMUSG00000020830.3	Vmo1	2.43316	0.043864	0.999943	1.08809	0	4.39346	7.4298	9.72829	12.2071
ENSMUSG00000110701.1	Gm6013	-1.8578	0.0438653	0.999943	3.26427	18.805	24.164	3.7149	6.19073	2.81703
ENSMUSG00000014030.15	Pax5	0.609974	0.0440609	0.999943	48.9641	75.22	81.2791	124.449	81.3639	107.986
ENSMUSG00000038067.2	Csf3	-3.83496	0.0440728	NA	4.35236	3.13417	6.5902	0.928725	0	0
ENSMUSG00000034731.11	Dgkh	-0.203937	0.0441834	0.999943	990.162	1198.3	1063.22	862.786	1025.01	935.255
ENSMUSG00000081114.1	Gm15390	-4.6435	0.0441934	NA	2.17618	10.4472	0	0	0	0
ENSMUSG00000022969.13	Il10rb	0.316983	0.0441959	0.999943	566.895	348.937	429.461	501.512	596.079	577.492
ENSMUSG00000047554.14	Tmem41b	-0.235093	0.0442543	0.999943	610.419	626.833	565.658	479.222	495.259	557.772
ENSMUSG00000094786.1	Gm14403	-0.644035	0.0442704	0.999943	66.3735	87.7567	73.5905	45.5075	48.6415	51.6456
ENSMUSG00000022210.7	Dhrs4	-0.434217	0.0445727	0.999943	162.125	156.708	146.083	118.877	107.011	118.315
ENSMUSG00000027102.4	Hoxd8	-2.90681	0.0449024	NA	6.52854	7.31306	6.5902	0.928725	1.76878	0
ENSMUSG00000021306.11	Gpr137b	-0.355172	0.0449735	0.999943	214.354	273.717	252.624	195.032	196.335	187.802
ENSMUSG00000029212.11	Gabrb1	-1.10485	0.0449832	0.999943	21.7618	58.5044	57.115	23.2181	7.95951	32.8654
ENSMUSG00000106322.1	Gm43432	4.31987	0.0450071	NA	0	0	0	6.50108	4.42195	0.939011
ENSMUSG00000093985.7	Gm10406	0.870678	0.0451527	0.999943	26.1142	18.805	40.6395	42.7214	46.8727	66.6698
ENSMUSG00000068114.7	Ccdc134	0.351738	0.0452101	0.999943	187.151	192.229	173.542	221.037	241.439	243.204
ENSMUSG00000110208.1	Gm45442	4.58237	0.0452447	NA	0	0	0	0	13.2659	0.939011
ENSMUSG00000039810.11	Zc3h10	0.35548	0.0452547	0.999943	210.001	172.379	206.493	275.831	237.901	239.448
ENSMUSG00000030729.17	Pgm2l1	-0.115852	0.0454371	0.999943	6831.03	6763.53	6764.84	6106.37	5863.51	6820.04
ENSMUSG00000109459.1	Gm39526	-3.34084	0.0456932	NA	6.52854	6.26833	5.49183	0	1.76878	0
ENSMUSG00000044362.8	Ccdc89	-2.99681	0.0457154	0.999943	8.70472	6.26833	6.5902	0	2.65317	0
ENSMUSG00000083935.1	Gm12294	-2.00529	0.045935	0.999943	13.0571	12.5367	7.68856	1.85745	1.76878	4.69505
ENSMUSG00000037722.8	Gnpnat1	0.217877	0.0459909	0.999943	636.533	731.306	683.184	712.332	855.205	817.878
ENSMUSG00000066760.12	Psg16	-0.614124	0.0460724	0.999943	112.073	81.4883	124.115	47.365	86.6703	73.2428
ENSMUSG00000049946.7	BC030500	-4.42683	0.0461359	NA	3.26427	1.04472	6.5902	0	0	0
ENSMUSG00000026580.16	Selp	-2.11599	0.0462894	0.999943	1.08809	12.5367	38.4428	0.928725	2.65317	8.4511
ENSMUSG00000040481.17	Bptf	-0.14783	0.0463568	0.999943	1916.13	1968.26	1849.65	1686.56	1855.45	1632.94
ENSMUSG00000072188.4	Gm10354	2.90989	0.0463586	0.999943	0	0	3.2951	3.7149	13.2659	7.51209
ENSMUSG00000042115.4	Klhdc8a	-0.429458	0.0464932	0.999943	173.006	145.216	165.853	130.022	118.508	110.803
ENSMUSG00000040339.10	Fam102b	-0.144742	0.0466562	0.999943	2195.77	2208.54	1937.52	1887.17	1881.1	1969.11
ENSMUSG00000111244.1	Gm47130	4.30852	0.0466651	NA	0	0	0	0.928725	7.07512	3.75604
ENSMUSG00000028649.21	Macf1	-0.120334	0.0466686	0.999943	3818.11	4301.12	3901.4	3639.67	3625.12	3795.48
ENSMUSG00000021619.6	Atg10	0.50695	0.0468016	0.999943	122.954	86.7119	81.2791	132.808	158.306	122.071
ENSMUSG00000041757.17	Plekha6	0.116151	0.0468637	0.999943	2610.33	2763.29	2711.87	2903.19	2896.38	2964.46
ENSMUSG00000019146.2	Cacng2	0.770705	0.0468768	0.999943	29.3784	43.8783	35.1477	51.0799	83.1327	50.7066
ENSMUSG00000067931.6	Zfp948	0.149914	0.0469174	0.999943	1440.63	1501.27	1379.55	1604.84	1655.58	1534.34
ENSMUSG00000037661.14	Gpr160	-0.731825	0.0469623	0.999943	59.845	66.8622	65.902	34.3628	29.1849	52.5846
ENSMUSG00000106337.1	Gm42478	-3.81961	0.0470077	NA	5.44045	6.26833	2.19673	0	0.88439	0
ENSMUSG00000027580.17	Helz2	0.277717	0.0470679	0.999943	315.546	311.327	377.838	416.069	400.629	400.958
ENSMUSG00000043243.15	Fam129c	1.28544	0.0471395	0.999943	9.79281	12.5367	7.68856	35.2916	23.8785	14.0852
ENSMUSG00000041120.6	Nbl1	0.161113	0.047172	0.999943	1698.51	1474.1	1685.99	1866.74	1683.88	1881.78
ENSMUSG00000003581.14	Rnf215	0.378814	0.0472117	0.999943	141.452	161.932	165.853	191.317	213.138	205.643
ENSMUSG00000082658.1	Fau-ps2	-4.40525	0.0473398	NA	5.44045	4.17889	1.09837	0	0	0
ENSMUSG00000112529.1	Gm46199	-3.83684	0.047405	NA	2.17618	3.13417	8.78693	0	0.88439	0
ENSMUSG00000115071.1	Gm49026	-4.56922	0.0475345	NA	5.44045	0	6.5902	0	0	0
ENSMUSG00000005198.15	Polr2a	0.112503	0.0475786	0.999943	5384.96	5208.98	5792.78	5662.44	5865.28	6187.14
ENSMUSG00000113449.1	Gm48073	-4.5681	0.0476385	NA	6.52854	0	5.49183	0	0	0
ENSMUSG00000035451.7	Foxa1	3.23141	0.0476498	NA	2.17618	0	0	4.64363	4.42195	11.2681
ENSMUSG00000027796.2	Smad9	-0.286705	0.0477971	0.999943	340.572	333.266	358.067	276.76	270.623	298.605
ENSMUSG00000035293.13	G2e3	-0.332128	0.047812	0.999943	312.282	313.417	308.641	200.605	281.236	260.106
ENSMUSG00000099375.1	Gm28187	-0.371361	0.0478453	0.999943	193.68	226.705	240.542	159.741	184.838	166.205
ENSMUSG00000019429.7	Ffar3	2.02992	0.0479086	0.999943	3.26427	3.13417	2.19673	6.50108	7.07512	21.5972
ENSMUSG00000028327.14	Stra6l	1.38243	0.0479814	0.999943	8.70472	3.13417	23.0657	36.2203	13.2659	41.3165
ENSMUSG00000068079.5	Tcf15	2.06463	0.0480616	0.999943	10.8809	0	1.09837	19.5032	24.7629	5.63407
ENSMUSG00000097203.2	4732419C18Rik	-1.51543	0.048076	0.999943	31.5546	9.4025	16.4755	7.4298	8.8439	3.75604
ENSMUSG00000097585.2	E230029C05Rik	-0.783277	0.0480798	0.999943	38.0832	59.5492	71.3938	33.4341	30.0693	34.7434
ENSMUSG00000107534.1	Gm43920	-2.41447	0.0481656	0.999943	8.70472	10.4472	14.2788	0	6.19073	0
ENSMUSG00000054622.4	D730045B01Rik	2.7836	0.0481746	0.999943	1.08809	2.08944	0	6.50108	6.19073	9.39011
ENSMUSG00000023882.15	Zfp54	0.564425	0.0481899	0.999943	70.7259	58.5044	108.738	117.948	126.468	107.047
ENSMUSG00000040629.8	Mael	-4.42201	0.0483625	NA	7.61663	1.04472	2.19673	0	0	0
ENSMUSG00000048410.17	Zfp407	-0.321955	0.0483979	0.999943	388.448	363.563	297.657	281.404	313.959	244.143
ENSMUSG00000042655.5	Shisal2b	-1.94613	0.0487186	0.999943	16.3214	14.6261	4.39346	3.7149	2.65317	2.81703
ENSMUSG00000107006.1	Gm43105	-2.82233	0.0487316	NA	8.70472	4.17889	6.5902	0.928725	0.88439	0.939011
ENSMUSG00000056962.11	Jmjd6	0.304838	0.0489074	0.999943	276.375	239.241	274.591	341.771	296.271	338.044
ENSMUSG00000094013.1	Gm25829	-4.39481	0.0491104	NA	3.26427	6.26833	1.09837	0	0	0
ENSMUSG00000104719.1	4933437G19Rik	-1.34827	0.0491152	0.999943	20.6737	15.6708	31.8526	6.50108	5.30634	15.0242
ENSMUSG00000020669.15	Sh3yl1	0.216008	0.0491631	0.999943	658.294	603.849	696.364	775.486	687.171	812.244
ENSMUSG00000026770.5	Il2ra	4.45448	0.0493181	NA	0	0	0	9.28725	0	3.75604
ENSMUSG00000027977.15	Ndst3	0.468741	0.0493511	0.999943	126.218	206.855	109.837	182.03	220.213	211.277
ENSMUSG00000111901.1	Gm6150	2.41742	0.0496166	0.999943	0	4.17889	1.09837	5.57235	9.72829	13.1462
ENSMUSG00000055895.6	Oosp2	-4.55125	0.0497056	NA	0	4.17889	7.68856	0	0	0
ENSMUSG00000078813.3	Leng1	0.312896	0.0497493	0.999943	262.23	282.075	237.247	289.762	359.947	321.142
ENSMUSG00000083298.1	Gm12085	4.2114	0.0498116	NA	0	0	0	3.7149	3.53756	3.75604
ENSMUSG00000030407.2	Qpctl	0.307349	0.049874	0.999943	304.665	244.465	315.231	321.339	377.635	369.97
ENSMUSG00000020698.11	Cct6b	2.12674	0.0499242	0.999943	2.17618	4.17889	1.09837	4.64363	17.6878	10.3291
ENSMUSG00000061315.14	Naca	-0.177764	0.0499293	0.999943	1022.8	1151.28	1097.27	996.522	992.286	903.328
ENSMUSG00000117727.1	Gm3587	-3.42912	0.0500296	NA	14.1452	4.17889	1.09837	0	1.76878	0
ENSMUSG00000000303.12	Cdh1	0.443653	0.0500915	0.999943	114.249	150.44	141.689	141.166	208.716	202.826
ENSMUSG00000113524.1	Gm47847	2.21151	0.0501298	0.999943	4.35236	1.04472	1.09837	7.4298	15.0346	7.51209
ENSMUSG00000015672.4	Mrpl32	0.263775	0.0501361	0.999943	378.655	383.413	465.707	450.432	524.443	498.615
ENSMUSG00000014599.10	Csf1	-0.164875	0.0501509	0.999943	1305.71	1380.08	1482.79	1200.84	1319.51	1197.24
ENSMUSG00000074491.9	Clec4g	-4.80386	0.050423	NA	14.1452	0	0	0	0	0
ENSMUSG00000033080.9	Vsx1	4.21019	0.0504631	NA	0	0	0	4.64363	3.53756	2.81703
ENSMUSG00000001661.5	Hoxc6	3.72545	0.0506052	NA	0	1.04472	0	2.78618	10.6127	1.87802
ENSMUSG00000105415.1	Gm44364	-2.04079	0.0506056	0.999943	11.969	7.31306	10.9837	3.7149	1.76878	1.87802
ENSMUSG00000026896.14	Ifih1	0.218002	0.0506164	0.999943	932.493	1061.44	756.774	1055.96	1100.18	1044.18
ENSMUSG00000114869.1	Gm48876	3.30841	0.0507388	NA	0	2.08944	0	0.928725	8.8439	11.2681
ENSMUSG00000022514.14	Il1rap	0.205635	0.0507916	0.999943	958.607	1000.84	801.807	1154.41	1058.62	971.876
ENSMUSG00000041272.11	Tox	1.35355	0.0508522	0.999943	9.79281	9.4025	4.39346	19.5032	22.9941	17.8412
ENSMUSG00000026638.15	Irf6	0.346376	0.0508944	0.999943	272.023	209.989	328.411	354.773	303.346	371.848
ENSMUSG00000071203.6	Naip5	1.37011	0.0509022	0.999943	10.8809	3.13417	10.9837	26.0043	15.919	22.5363
ENSMUSG00000025076.11	Casp7	0.465078	0.0509254	0.999943	104.457	85.6672	92.2627	131.879	128.237	129.583
ENSMUSG00000105341.1	Gm43817	-2.56523	0.050947	0.999943	6.52854	1.04472	19.7706	0.928725	0.88439	2.81703
ENSMUSG00000102533.1	Gm37226	-1.58396	0.0509871	0.999943	18.4975	10.4472	17.5739	5.57235	7.07512	2.81703
ENSMUSG00000044600.14	Smim7	-0.221846	0.051016	0.999943	672.44	640.415	655.724	598.099	589.888	499.554
ENSMUSG00000039065.11	Atpsckmt	-0.393991	0.0510232	0.999943	170.83	189.095	177.935	141.166	144.156	123.949
ENSMUSG00000088404.1	Gm25885	4.42729	0.0510347	NA	0	0	0	8.35853	4.42195	0
ENSMUSG00000033768.17	Nrxn2	-0.264105	0.0512844	0.999943	558.19	492.064	531.609	445.788	372.328	499.554
ENSMUSG00000117115.1	Gm9586	4.41801	0.0513042	NA	0	0	0	6.50108	6.19073	0
ENSMUSG00000025742.5	Prps2	0.209972	0.0513904	0.999943	660.471	593.402	673.298	745.766	689.824	793.464
ENSMUSG00000021280.9	Exoc3l4	1.23918	0.0513989	0.999943	14.1452	7.31306	9.88529	27.8618	30.9537	15.0242
ENSMUSG00000105397.1	Gm43471	-4.53333	0.0514451	NA	0	7.31306	4.39346	0	0	0
ENSMUSG00000041058.15	Wwp1	-0.197232	0.0515009	0.999943	1151.2	1295.46	1020.38	932.44	1065.69	1026.34
ENSMUSG00000020843.15	Timm22	-0.371457	0.0515774	0.999943	264.406	289.388	326.215	273.045	237.017	169.961
ENSMUSG00000102863.1	Gm37639	-4.42938	0.0516056	NA	1.08809	1.04472	8.78693	0	0	0
ENSMUSG00000064310.10	Zpld1	1.70767	0.0517277	0.999943	3.26427	7.31306	3.2951	16.7171	22.1098	6.57308
ENSMUSG00000113528.1	Gm32699	-0.520895	0.0517908	0.999943	110.985	90.8908	128.509	72.4406	76.942	80.7549
ENSMUSG00000049382.10	Krt8	-4.52874	0.0518999	NA	4.35236	7.31306	0	0	0	0
ENSMUSG00000027901.12	Dennd2d	1.0782	0.0519167	0.999943	22.8499	11.4919	9.88529	26.933	35.3756	30.9874
ENSMUSG00000087579.7	Hectd2os	0.956032	0.0519244	0.999943	25.0261	17.7603	16.4755	27.8618	51.2946	35.6824
ENSMUSG00000108155.1	Gm44443	4.21382	0.0519392	NA	0	0	0	1.85745	3.53756	5.63407
ENSMUSG00000045294.11	Insig1	-0.192439	0.052031	0.999943	884.617	857.717	931.414	795.917	830.443	712.709
ENSMUSG00000027411.17	Vps16	0.272243	0.052035	0.999943	374.303	332.222	364.657	452.289	376.75	464.81
ENSMUSG00000097412.2	1810014B01Rik	-0.855721	0.0521551	0.999943	41.3474	44.9231	42.8363	27.8618	26.5317	16.9022
ENSMUSG00000009115.5	Spatc1l	1.80331	0.0522609	0.999943	4.35236	2.08944	5.49183	7.4298	9.72829	24.4143
ENSMUSG00000112148.1	Lilrb4a	0.705462	0.0522631	0.999943	32.6427	36.5653	45.033	73.3693	57.4854	55.4016
ENSMUSG00000027505.2	Fam209	0.970862	0.0524095	0.999943	13.0571	14.6261	31.8526	39.0065	37.1444	40.3775
ENSMUSG00000032517.16	Mobp	-3.40312	0.0524356	NA	4.35236	13.5814	1.09837	0	1.76878	0
ENSMUSG00000097615.1	Gm2061	2.42466	0.0524508	0.999943	1.08809	4.17889	0	4.64363	7.95951	15.9632
ENSMUSG00000030161.8	Gabarapl1	0.109221	0.0526614	0.999943	5827.81	5741.79	5890.54	6439.78	5792.76	6602.19
ENSMUSG00000022296.9	Baalc	-0.299953	0.0528067	0.999943	318.81	354.161	403.1	275.831	324.571	273.252
ENSMUSG00000041231.15	Ublcp1	0.296025	0.0528317	0.999943	294.872	270.583	270.198	385.421	314.843	325.837
ENSMUSG00000004317.14	Clcn5	-0.173499	0.0528953	0.999943	1422.13	1546.19	1637.66	1276.07	1292.98	1515.56
ENSMUSG00000015568.16	Lpl	1.4241	0.0528978	0.999943	7.61663	8.35778	5.49183	27.8618	19.4566	10.3291
ENSMUSG00000042558.16	Adprhl2	0.41308	0.0531429	0.999943	175.182	146.261	112.033	183.888	198.988	194.375
ENSMUSG00000071708.11	Sms	0.183288	0.0531889	0.999943	782.337	736.529	765.561	823.779	887.044	882.67
ENSMUSG00000028991.15	Mtor	0.180094	0.0531904	0.999943	826.948	873.388	864.414	1040.17	924.188	941.828
ENSMUSG00000004631.15	Sgce	-0.41537	0.0532227	0.999943	213.266	238.197	154.87	154.168	166.265	134.279
ENSMUSG00000058975.7	Kcnc1	-0.323795	0.05348	0.999943	299.225	333.266	324.018	213.607	249.398	301.422
ENSMUSG00000101526.1	Gm28622	-4.52382	0.0534993	NA	3.26427	8.35778	0	0	0	0
ENSMUSG00000091556.8	Gm14569	-2.70408	0.0536109	0.999943	17.4094	3.13417	3.2951	0	1.76878	1.87802
ENSMUSG00000002486.15	Tchp	0.351261	0.0536328	0.999943	202.385	190.139	230.657	219.179	292.733	282.642
ENSMUSG00000095676.1	Gm25099	-0.408206	0.0536562	0.999943	385.184	294.612	472.297	393.779	259.126	215.033
ENSMUSG00000037679.9	Inf2	0.171004	0.0536898	0.999943	1214.31	1141.88	1226.87	1327.15	1230.19	1477.06
ENSMUSG00000032420.8	Nt5e	-0.751064	0.053793	0.999943	40.2593	98.2039	64.8036	42.7214	42.4507	35.6824
ENSMUSG00000080237.2	Gm14239	-1.17378	0.0538322	0.999943	21.7618	20.8944	31.8526	7.4298	11.4971	14.0852
ENSMUSG00000016256.10	Ctsz	0.244498	0.0538514	0.999943	561.454	454.454	576.642	668.682	652.68	564.346
ENSMUSG00000085829.1	Gm4285	0.561996	0.053896	0.999943	64.1973	67.9069	57.115	100.302	76.942	102.352
ENSMUSG00000034613.12	Ppm1h	-0.210475	0.0540975	0.999943	881.353	942.339	799.61	850.712	711.934	705.197
ENSMUSG00000115620.1	Gm45924	-1.78034	0.0541206	0.999943	14.1452	12.5367	19.7706	0.928725	10.6127	1.87802
ENSMUSG00000097233.1	Gm17552	2.58767	0.0541225	0.999943	3.26427	1.04472	0	3.7149	5.30634	16.9022
ENSMUSG00000003437.14	Paf1	0.186846	0.0541582	0.999943	723.58	812.794	763.364	869.287	910.922	837.598
ENSMUSG00000053205.9	Styx	0.449087	0.0541742	0.999943	99.0162	117.009	92.2627	133.736	135.312	152.12
ENSMUSG00000059461.7	Gm7331	4.22833	0.0542121	NA	0	0	0	5.57235	0.88439	4.69505
ENSMUSG00000079043.3	Fastkd5	0.595311	0.0542128	0.999943	45.6998	86.7119	67.0003	111.447	82.2483	107.986
ENSMUSG00000024976.14	Shoc2	-0.168054	0.0543075	0.999943	1764.88	1929.6	1657.43	1473.89	1765.24	1524.01
ENSMUSG00000108701.1	Gm44616	1.03121	0.0545001	0.999943	9.79281	20.8944	15.3771	29.7192	34.4912	30.0483
ENSMUSG00000028518.8	Prkaa2	-0.17455	0.0545972	0.999943	1174.05	1296.5	1139.01	997.451	1144.4	1056.39
ENSMUSG00000107197.1	Gm43312	-3.95813	0.0546151	NA	3.26427	0	12.082	0.928725	0	0
ENSMUSG00000030292.10	Smco2	2.25107	0.0546712	0.999943	3.26427	0	3.2951	3.7149	14.1502	13.1462
ENSMUSG00000030188.12	Magohb	-0.435343	0.0546778	0.999943	138.187	137.903	154.87	97.5161	115.855	105.169
ENSMUSG00000059995.12	Atxn7l3	0.172423	0.0546792	0.999943	887.881	818.017	850.135	962.159	946.298	971.876
ENSMUSG00000063063.12	Ctnna2	-0.149473	0.0548822	0.999943	2051.05	1949.45	1969.37	1852.81	1614.01	1916.52
ENSMUSG00000084826.7	AI847159	-1.68788	0.0549018	0.999943	10.8809	9.4025	20.869	3.7149	6.19073	2.81703
ENSMUSG00000026450.14	Chit1	2.38552	0.054977	0.999943	0	5.22361	1.09837	2.78618	7.07512	23.4753
ENSMUSG00000024533.17	Spire1	-0.204589	0.055046	0.999943	732.285	852.493	733.708	633.391	691.593	687.356
ENSMUSG00000056888.11	Glipr1	3.67878	0.0550804	NA	0	0	1.09837	1.85745	2.65317	10.3291
ENSMUSG00000117765.1	Gm5236	4.65828	0.0551379	NA	0	0	0	0	0	15.0242
ENSMUSG00000080825.1	Gm14892	4.65828	0.0551379	NA	0	0	0	0	0	15.0242
ENSMUSG00000030287.15	Itpr2	0.509895	0.0552573	0.999943	65.2854	75.22	91.1644	106.803	114.971	107.986
ENSMUSG00000042816.4	Gpr151	-0.207931	0.0554405	0.999943	711.611	821.152	888.578	715.118	665.946	715.526
ENSMUSG00000041449.16	Serpina3h	2.10783	0.0555061	0.999943	4.35236	0	3.2951	7.4298	15.919	9.39011
ENSMUSG00000032350.9	Gclc	0.170979	0.0555802	0.999943	844.358	888.014	862.217	938.941	1006.44	975.632
ENSMUSG00000019943.10	Atp2b1	-0.191126	0.0556494	0.999943	1121.82	1315.31	1066.51	947.3	1098.41	1023.52
ENSMUSG00000039628.9	Hs3st6	-3.71797	0.0556831	NA	4.35236	3.13417	5.49183	0.928725	0	0
ENSMUSG00000005813.12	Metap1	-0.188988	0.0557674	0.999943	1219.75	1195.16	1053.33	1069.89	1073.65	898.633
ENSMUSG00000072972.3	Adam4	-1.48446	0.0557784	0.999943	9.79281	16.7156	29.6559	8.35853	8.8439	2.81703
ENSMUSG00000050541.14	Adra1b	-1.51713	0.0557912	0.999943	7.61663	27.1628	17.5739	3.7149	7.07512	7.51209
ENSMUSG00000072437.4	Nanos1	0.47244	0.055843	0.999943	105.545	124.322	130.706	176.458	117.624	206.582
ENSMUSG00000109031.1	Gm45201	2.80284	0.0558654	0.999943	0	0	3.2951	6.50108	10.6127	5.63407
ENSMUSG00000022871.13	Fetub	-3.25959	0.0558819	NA	7.61663	4.17889	5.49183	0	1.76878	0
ENSMUSG00000030894.5	Tpp1	0.179163	0.0559481	0.999943	1091.35	919.356	1098.37	1115.4	1204.54	1199.12
ENSMUSG00000095165.1	Gm25547	-3.71699	0.0559878	NA	5.44045	3.13417	4.39346	0	0.88439	0
ENSMUSG00000018287.12	Spag7	0.226449	0.0560035	0.999943	480.936	444.007	432.756	521.944	519.137	547.443
ENSMUSG00000026817.14	Ak1	0.157848	0.0560684	0.999943	1397.11	1265.16	1490.48	1510.11	1507	1615.1
ENSMUSG00000058407.12	Txndc9	0.151129	0.0561898	0.999943	1584.26	1459.48	1467.42	1785.01	1667.08	1556.88
ENSMUSG00000044024.16	Rell2	-0.398993	0.0562301	0.999943	167.566	166.111	176.837	117.019	145.04	124.888
ENSMUSG00000030218.2	Mgp	-2.97632	0.0562744	0.999943	3.26427	1.04472	17.5739	1.85745	0	0.939011
ENSMUSG00000030042.15	Pole4	-0.385826	0.056293	0.999943	243.732	286.254	246.034	186.674	253.82	153.059
ENSMUSG00000116174.1	Gm10362	-4.55778	0.056301	NA	10.8809	1.04472	0	0	0	0
ENSMUSG00000028012.15	Rrh	-1.67884	0.0564961	0.999943	22.8499	16.7156	13.1804	0	7.07512	9.39011
ENSMUSG00000100334.1	C230024C17Rik	-2.43222	0.0565014	0.999943	9.79281	10.4472	4.39346	2.78618	1.76878	0
ENSMUSG00000053297.14	AI854703	-0.772048	0.0565087	0.999943	68.5497	40.7442	119.722	57.581	39.7976	36.6214
ENSMUSG00000029616.9	Erp29	0.259542	0.0565153	0.999943	452.645	438.783	613.987	610.172	581.044	610.357
ENSMUSG00000030306.14	Tmtc1	-0.270242	0.0565209	0.999943	400.417	469.08	375.641	321.339	355.525	355.885
ENSMUSG00000021193.10	Pitrm1	0.191051	0.0565449	0.999943	782.337	727.127	716.135	880.431	780.917	879.853
ENSMUSG00000043448.13	Gjc2	0.658006	0.0566542	0.999943	75.0782	45.9678	34.0493	85.4427	82.2483	76.9989
ENSMUSG00000091017.1	Fam71a	-0.773674	0.0567327	0.999943	56.5807	79.3989	41.7379	32.5054	25.6473	46.0115
ENSMUSG00000059816.5	Shisal2a	0.517387	0.0567901	0.999943	72.902	66.8622	91.1644	127.235	100.821	102.352
ENSMUSG00000039364.13	Sectm1b	-0.576863	0.0568064	0.999943	134.923	173.424	129.607	91.9438	145.04	56.3407
ENSMUSG00000022139.17	Mbnl2	-0.0967028	0.0568262	0.999943	6356.62	6622.49	6374.92	5787.82	6300.4	6010.61
ENSMUSG00000074004.3	B3gnt6	1.88008	0.0568263	0.999943	2.17618	1.04472	7.68856	13.0022	20.341	6.57308
ENSMUSG00000031156.18	Slc35a2	0.41948	0.0568665	0.999943	115.338	128.501	158.165	149.525	196.335	191.558
ENSMUSG00000094910.1	D430019H16Rik	-0.262855	0.0568795	0.999943	439.588	381.324	447.035	322.268	368.791	365.275
ENSMUSG00000111605.1	4632418H02Rik	-1.63966	0.0569162	0.999943	17.4094	11.4919	10.9837	3.7149	5.30634	3.75604
ENSMUSG00000032332.17	Col12a1	-0.427022	0.0569608	0.999943	422.179	292.522	218.575	288.834	217.56	187.802
ENSMUSG00000117350.1	Gm49975	-2.45613	0.0570261	0.999943	5.44045	8.35778	10.9837	0.928725	3.53756	0
ENSMUSG00000030655.15	Smg1	-0.158971	0.0571203	0.999943	1890.01	2384.06	2134.12	1844.45	1996.95	1898.68
ENSMUSG00000023965.13	Fbxl17	-0.284115	0.057167	0.999943	310.106	344.758	383.33	289.762	283.889	278.886
ENSMUSG00000074807.3	Gm10762	-0.607776	0.0572632	0.999943	79.4306	75.22	96.6562	39.9352	61.0229	63.8527
ENSMUSG00000006575.14	Rundc3a	-0.158494	0.057319	0.999943	1348.14	1215.01	1366.37	1155.33	1146.17	1218.84
ENSMUSG00000098079.1	Gm6773	-3.91452	0.0574136	NA	0	10.4472	4.39346	0	0.88439	0
ENSMUSG00000038560.7	Sp6	0.47952	0.057532	0.999943	77.2544	86.7119	119.722	135.594	126.468	133.34
ENSMUSG00000038765.14	Lmx1b	-1.99742	0.0577155	0.999943	5.44045	14.6261	13.1804	1.85745	0.88439	5.63407
ENSMUSG00000002059.18	Rab34	0.418563	0.057771	0.999943	113.161	107.606	150.476	165.313	166.265	164.327
ENSMUSG00000025950.16	Idh1	-0.176352	0.0577984	0.999943	1504.83	1230.68	1319.14	1195.27	1120.52	1272.36
ENSMUSG00000085665.1	Gm12059	1.1194	0.0579213	0.999943	22.8499	6.26833	18.6722	30.6479	52.179	20.6582
ENSMUSG00000021457.14	Syk	-1.56917	0.0580361	0.999943	9.79281	29.2522	12.082	4.64363	9.72829	2.81703
ENSMUSG00000010529.6	Gm266	-1.93516	0.0580894	0.999943	13.0571	7.31306	10.9837	1.85745	4.42195	1.87802
ENSMUSG00000073787.4	Gm10575	0.424009	0.0581285	0.999943	141.452	98.2039	147.181	172.743	160.959	184.985
ENSMUSG00000054206.2	Gzmm	0.779001	0.0581354	0.999943	22.8499	36.5653	42.8363	39.0065	72.52	63.8527
ENSMUSG00000048721.2	Fndc9	0.172249	0.0583457	0.999943	2092.4	1969.3	2500.98	2370.11	2283.5	2740.97
ENSMUSG00000107838.1	Gm45769	-0.995269	0.0584098	0.999943	32.6427	59.5492	23.0657	26.933	15.0346	15.9632
ENSMUSG00000097372.1	Gm26876	4.19181	0.0585594	NA	0	0	0	3.7149	6.19073	0.939011
ENSMUSG00000052921.13	Arhgef15	-0.574866	0.0585907	0.999943	76.1663	95.0697	102.148	49.2224	59.2542	75.1209
ENSMUSG00000034795.14	Ccdc122	-0.332138	0.0585922	0.999943	242.644	240.286	237.247	201.533	168.919	201.887
ENSMUSG00000038831.16	Ralgps1	-0.468961	0.0586952	0.999943	122.954	129.546	154.87	87.3002	119.393	87.328
ENSMUSG00000040183.13	Ankrd6	-0.296601	0.0587298	0.999943	292.696	331.177	360.264	258.186	250.282	292.971
ENSMUSG00000005125.13	Ndrg1	-0.228194	0.0587342	0.999943	872.648	955.921	987.431	755.982	684.518	964.364
ENSMUSG00000029920.9	Smarcad1	-0.224664	0.0587947	0.999943	773.632	824.286	731.512	677.969	752.616	562.467
ENSMUSG00000107497.1	Gm44957	1.64183	0.0588043	0.999943	8.70472	3.13417	3.2951	13.9309	25.6473	7.51209
ENSMUSG00000092054.3	Kif4-ps	-4.25955	0.0588654	NA	3.26427	3.13417	3.2951	0	0	0
ENSMUSG00000093773.1	Obox3-ps7	1.88713	0.0588791	0.999943	4.35236	1.04472	4.39346	11.1447	6.19073	18.7802
ENSMUSG00000111756.1	Gm48183	4.3501	0.0588849	NA	0	0	0	6.50108	0	5.63407
ENSMUSG00000095493.2	A630023A22Rik	-1.32646	0.0590717	0.999943	27.2023	33.4311	12.082	8.35853	16.8034	3.75604
ENSMUSG00000033313.11	Fbxl8	1.13368	0.0591018	0.999943	10.8809	15.6708	9.88529	19.5032	22.1098	38.4994
ENSMUSG00000020817.16	Rabep1	0.127805	0.059135	0.999943	1714.83	1744.69	1778.25	1854.66	1960.69	1907.13
ENSMUSG00000063129.1	Aldoart2	3.68755	0.0592687	NA	0	0	1.09837	2.78618	0.88439	11.2681
ENSMUSG00000058420.8	Syt17	-0.275535	0.0593922	0.999943	405.858	336.401	434.953	336.199	313.959	322.081
ENSMUSG00000030539.13	Sema4b	0.343789	0.0593972	0.999943	211.089	168.2	174.64	228.466	223.751	250.716
ENSMUSG00000092373.1	Gm20535	2.30017	0.0595215	0.999943	0	2.08944	4.39346	1.85745	15.919	14.0852
ENSMUSG00000020077.14	Srgn	-1.82423	0.0595296	0.999943	6.52854	10.4472	21.9673	0.928725	4.42195	5.63407
ENSMUSG00000031821.11	Gins2	0.92315	0.0597565	0.999943	13.0571	29.2522	17.5739	37.149	36.26	40.3775
ENSMUSG00000053475.5	Tnfaip6	0.536405	0.0598174	0.999943	79.4306	88.8014	149.378	142.095	118.508	200.009
ENSMUSG00000113632.1	Gm47446	-3.14217	0.0598527	NA	5.44045	6.26833	4.39346	0.928725	0.88439	0
ENSMUSG00000004044.9	Cavin1	0.234461	0.0599527	0.999943	420.003	466.991	523.921	551.663	581.044	526.785
ENSMUSG00000107637.1	1700069P05Rik	-4.25821	0.0600176	NA	4.35236	3.13417	2.19673	0	0	0
ENSMUSG00000090088.1	Gm15934	-4.25821	0.0600176	NA	4.35236	3.13417	2.19673	0	0	0
ENSMUSG00000025223.15	Ldb1	0.212467	0.0601032	0.999943	711.611	613.252	761.168	881.36	745.541	789.708
ENSMUSG00000109528.2	Olfr1309	4.1889	0.0601357	NA	0	0	0	0.928725	7.07512	2.81703
ENSMUSG00000112007.1	Gm18119	3.85701	0.0602341	NA	0	1.04472	0	0	1.76878	15.0242
ENSMUSG00000053675.8	Tgm5	-3.44682	0.060248	NA	11.969	0	7.68856	0	1.76878	0
ENSMUSG00000038598.9	Shoc1	-2.02157	0.0603634	0.999943	18.4975	10.4472	7.68856	0	7.07512	1.87802
ENSMUSG00000087620.7	5330434G04Rik	-0.286475	0.0603802	0.999943	356.894	464.901	530.511	357.559	382.057	369.031
ENSMUSG00000021470.19	Ercc6l2	-0.248102	0.0604411	0.999943	496.169	608.028	560.167	422.57	529.75	448.847
ENSMUSG00000079278.2	Tmem233	0.354089	0.06045	0.999943	246.996	284.164	174.64	318.553	268.855	315.508
ENSMUSG00000103940.1	Gm38227	-1.84011	0.0605467	0.999943	20.6737	3.13417	18.6722	5.57235	5.30634	0.939011
ENSMUSG00000000838.17	Fmr1	0.17303	0.060561	0.999943	1085.91	1302.77	1084.09	1315.07	1354.89	1246.07
ENSMUSG00000068101.11	Cenpm	-2.07964	0.0606143	0.999943	14.1452	13.5814	3.2951	4.64363	1.76878	0.939011
ENSMUSG00000019876.15	Pkib	0.271721	0.0606678	0.999943	307.929	392.816	380.035	420.712	481.108	402.836
ENSMUSG00000022075.7	Rhobtb2	-0.389391	0.0607409	0.999943	155.597	188.05	192.214	150.453	128.237	130.523
ENSMUSG00000038179.13	Slamf7	1.18884	0.0607962	0.999943	5.44045	16.7156	9.88529	25.0756	26.5317	21.5972
ENSMUSG00000029484.12	Anxa3	-0.569885	0.0608027	0.999943	75.0782	83.5778	82.3774	59.4384	50.4103	52.5846
ENSMUSG00000097229.1	Platr23	-2.88732	0.0608831	0.999943	7.61663	3.13417	9.88529	0	0	2.81703
ENSMUSG00000040712.16	Camta2	0.241482	0.0609332	0.999943	438.5	449.231	511.838	564.665	486.415	603.784
ENSMUSG00000018774.13	Cd68	-0.182349	0.0611519	0.999943	813.891	778.318	779.84	718.833	671.252	700.502
ENSMUSG00000092124.1	B930094E09Rik	1.24985	0.0611564	0.999943	8.70472	15.6708	4.39346	25.0756	24.7629	18.7802
ENSMUSG00000001260.10	Gabrg1	-0.561382	0.0612591	0.999943	184.975	132.68	76.8856	89.1576	94.6298	83.572
ENSMUSG00000039860.19	Srrm3	0.364863	0.06129	0.999943	153.421	145.216	150.476	208.963	175.109	194.375
ENSMUSG00000026820.5	Ptges2	0.448895	0.0613601	0.999943	139.276	113.875	141.689	218.25	126.468	194.375
ENSMUSG00000022503.10	Nubp1	-0.361166	0.0613797	0.999943	238.292	243.42	181.23	184.816	166.265	165.266
ENSMUSG00000023755.10	Rhebl1	0.461669	0.0614098	0.999943	89.2234	83.5778	109.837	145.81	120.277	123.01
ENSMUSG00000099913.1	Gm28551	-3.25506	0.0614606	NA	9.79281	5.22361	2.19673	0	1.76878	0
ENSMUSG00000064360.1	mt-Nd3	2.35983	0.0614672	0.999943	0	1.04472	4.39346	11.1447	3.53756	13.1462
ENSMUSG00000071350.12	Setdb2	0.368753	0.0615536	0.999943	168.654	174.469	147.181	177.387	221.098	234.753
ENSMUSG00000002835.9	Chaf1a	-0.560545	0.0617664	0.999943	117.514	69.9964	96.6562	67.7969	62.7917	61.9747
ENSMUSG00000081670.1	Gm15697	-0.905525	0.0618664	0.999943	40.2593	40.7442	32.951	22.2894	12.3815	26.2923
ENSMUSG00000024421.16	Lama3	-0.676837	0.0619257	0.999943	60.933	60.5939	67.0003	28.7905	48.6415	40.3775
ENSMUSG00000042010.16	Acacb	-0.764784	0.0620234	0.999943	62.0211	41.7889	50.5248	22.2894	30.9537	37.5604
ENSMUSG00000020573.17	Pik3cg	1.0247	0.062123	0.999943	23.938	7.31306	25.2624	28.7905	54.8322	30.9874
ENSMUSG00000113045.1	Gm48621	-1.7114	0.0621788	0.999943	8.70472	12.5367	20.869	0.928725	4.42195	7.51209
ENSMUSG00000027272.5	Ubr1	-0.158836	0.0623452	0.999943	1218.66	1260.98	1236.76	1037.39	1097.53	1194.42
ENSMUSG00000027953.13	Slc50a1	-0.420703	0.0623461	0.999943	176.271	132.68	146.083	112.376	119.393	107.986
ENSMUSG00000031077.7	Fadd	0.82052	0.0623632	0.999943	39.1712	27.1628	19.7706	59.4384	33.6068	59.1577
ENSMUSG00000033152.13	Podxl2	-0.375784	0.0624218	0.999943	241.556	204.766	235.05	219.179	154.768	151.181
ENSMUSG00000025515.15	Muc2	1.26396	0.0624769	0.999943	6.52854	18.805	4.39346	25.0756	20.341	26.2923
ENSMUSG00000038685.18	Rtel1	0.355677	0.0624788	0.999943	165.39	145.216	160.361	216.393	194.566	191.558
ENSMUSG00000040584.8	Abcb1a	0.176133	0.0624799	0.999943	1241.51	1334.11	1291.68	1267.71	1464.55	1637.63
ENSMUSG00000024457.16	Trim26	0.204316	0.0624979	0.999943	586.481	616.386	566.757	623.175	719.894	695.807
ENSMUSG00000047067.7	Dusp28	-0.510255	0.0626035	0.999943	112.073	108.651	84.5742	68.7257	74.2888	71.3648
ENSMUSG00000024939.6	Fam89b	4.33996	0.0626063	NA	0	0	0	0	2.65317	9.39011
ENSMUSG00000040624.18	Plekhg1	-0.341044	0.0626562	0.999943	238.292	242.376	229.558	191.317	211.369	157.754
ENSMUSG00000086944.1	Gm15859	4.31554	0.062665	NA	0	0	0	0	6.19073	5.63407
ENSMUSG00000102344.1	9430053O09Rik	1.88402	0.062682	0.999943	7.61663	0	3.2951	14.8596	17.6878	7.51209
ENSMUSG00000007659.18	Bcl2l1	0.185796	0.0626941	0.999943	687.673	640.415	720.528	778.272	772.073	779.379
ENSMUSG00000106371.1	9530097N15Rik	-4.42991	0.0627833	NA	6.52854	0	4.39346	0	0	0
ENSMUSG00000082860.1	Gm13204	-4.42991	0.0627833	NA	6.52854	0	4.39346	0	0	0
ENSMUSG00000038462.3	Uqcrfs1	-0.190047	0.0628978	0.999943	710.523	745.932	732.61	674.254	610.229	634.771
ENSMUSG00000032786.16	Alas1	0.226386	0.0629891	0.999943	603.89	496.243	485.478	585.097	619.958	649.796
ENSMUSG00000032313.11	Tmem266	-2.15919	0.0630369	0.999943	7.61663	12.5367	8.78693	4.64363	0	1.87802
ENSMUSG00000087139.1	Gm11683	-3.70554	0.0630641	NA	6.52854	5.22361	1.09837	0	0	0.939011
ENSMUSG00000018931.3	Natd1	0.468617	0.0631171	0.999943	84.871	117.009	91.1644	161.598	119.393	124.888
ENSMUSG00000091971.3	Hspa1a	0.369978	0.0631378	0.999943	169.742	150.44	192.214	240.54	181.3	240.387
ENSMUSG00000018678.13	Sp2	0.358785	0.0632087	0.999943	139.276	169.245	168.05	214.536	188.375	208.46
ENSMUSG00000064853.1	Gm23442	-1.29061	0.0632196	0.999943	30.4665	8.35778	35.1477	13.9309	10.6127	5.63407
ENSMUSG00000021721.5	Htr1a	4.18223	0.0632249	NA	0	0	0	0.928725	7.95951	1.87802
ENSMUSG00000086961.1	Gm12946	-1.52142	0.063229	0.999943	14.1452	12.5367	15.3771	5.57235	5.30634	3.75604
ENSMUSG00000098376.1	Mir6907	-4.43362	0.0634003	NA	3.26427	0	7.68856	0	0	0
ENSMUSG00000083008.1	Gm12053	4.57659	0.0634798	NA	0	0	0	0	14.1502	0
ENSMUSG00000044703.5	Phf11a	-2.33683	0.0636393	0.999943	5.44045	18.805	3.2951	2.78618	2.65317	0
ENSMUSG00000105541.1	Gm43136	-0.783123	0.0636738	0.999943	43.5236	45.9678	50.5248	19.5032	33.6068	28.1703
ENSMUSG00000069581.12	Tspear	-3.23105	0.0636962	NA	2.17618	4.17889	10.9837	1.85745	0	0
ENSMUSG00000075376.10	Rc3h2	-0.141394	0.0637272	0.999943	1950.95	2140.64	2251.65	1838.88	2046.48	1864.88
ENSMUSG00000082312.1	Gm11996	3.75549	0.0637484	NA	0	0	1.09837	0	5.30634	10.3291
ENSMUSG00000029428.13	Stx2	-0.175482	0.0637844	0.999943	817.156	829.509	843.545	752.267	709.281	743.697
ENSMUSG00000093553.1	Gm20633	-0.697315	0.0638763	0.999943	75.0782	64.7728	51.6232	26.0043	45.1039	46.9505
ENSMUSG00000115777.1	Gm32815	1.39353	0.0639924	0.999943	5.44045	5.22361	13.1804	12.0734	36.26	14.0852
ENSMUSG00000002870.8	Mcm2	0.514689	0.0639986	0.999943	85.9591	71.0411	65.902	90.0863	102.589	125.827
ENSMUSG00000021639.17	Gtf2h2	0.296307	0.0640158	0.999943	324.251	299.835	404.199	359.417	416.548	486.408
ENSMUSG00000003810.13	Mast2	-0.125357	0.0640237	0.999943	1986.85	1917.07	1938.62	1810.09	1718.37	1828.25
ENSMUSG00000028367.5	Txn1	0.123805	0.0640302	0.999943	2510.22	2509.42	2660.24	2928.27	2587.73	2852.71
ENSMUSG00000035351.16	Nup37	-0.615055	0.0640454	0.999943	63.1092	77.3094	113.132	62.2246	44.2195	59.1577
ENSMUSG00000106070.1	Gm43135	-4.25685	0.064077	NA	5.44045	3.13417	1.09837	0	0	0
ENSMUSG00000032591.15	Mst1	3.08112	0.064119	NA	2.17618	0	0	8.35853	6.19073	3.75604
ENSMUSG00000032329.4	Hmg20a	-0.260831	0.0641642	0.999943	516.843	446.096	503.052	371.49	479.34	371.848
ENSMUSG00000042350.13	Arel1	0.212306	0.0642168	0.999943	613.683	683.248	576.642	788.488	653.564	729.611
ENSMUSG00000054342.8	Kcnn4	-0.682104	0.0643492	0.999943	65.2854	68.9517	45.033	34.3628	38.9132	38.4994
ENSMUSG00000021764.8	Ndufs4	-0.226872	0.0644934	0.999943	558.19	510.869	579.937	456.004	514.715	437.579
ENSMUSG00000031503.13	Col4a2	-0.194685	0.0645624	0.999943	697.466	696.83	648.036	591.598	619.073	573.736
ENSMUSG00000050315.14	Synpo2	0.67053	0.0648488	0.999943	30.4665	55.3703	82.3774	67.7969	93.7454	106.108
ENSMUSG00000044813.15	Shb	0.899644	0.064917	0.999943	27.2023	34.4758	9.88529	50.1512	45.1039	38.4994
ENSMUSG00000073367.5	Gm10493	-4.41137	0.0649217	NA	0	4.17889	6.5902	0	0	0
ENSMUSG00000014177.10	Tvp23b	0.319167	0.0649239	0.999943	214.354	242.376	324.018	316.695	322.802	334.288
ENSMUSG00000032312.7	Csk	0.20949	0.064958	0.999943	489.641	486.841	504.15	593.455	541.247	577.492
ENSMUSG00000027800.14	Tm4sf1	0.271079	0.0650622	0.999943	544.045	731.306	797.414	756.911	726.084	1018.83
ENSMUSG00000030994.16	D7Ertd443e	4.0844	0.0651999	NA	0	0	0	2.78618	3.53756	3.75604
ENSMUSG00000037736.20	Limch1	0.392458	0.0652255	0.999943	132.747	148.351	116.427	195.961	161.843	164.327
ENSMUSG00000039263.16	Npepl1	-0.453001	0.0652779	0.999943	136.011	128.501	159.263	128.164	87.5546	93.9011
ENSMUSG00000097713.1	Gm7741	-1.89888	0.065325	0.999943	3.26427	19.8497	10.9837	1.85745	3.53756	3.75604
ENSMUSG00000041406.14	BC055324	1.16446	0.0653445	0.999943	10.8809	10.4472	9.88529	32.5054	15.919	21.5972
ENSMUSG00000034266.6	Batf	-4.43489	0.0653718	NA	2.17618	0	8.78693	0	0	0
ENSMUSG00000096856.7	Gm10778	2.38917	0.0654357	0.999943	5.44045	0	0	12.0734	9.72829	6.57308
ENSMUSG00000028998.6	Tomm7	-0.249277	0.0654619	0.999943	422.179	430.426	452.527	403.995	365.253	328.654
ENSMUSG00000032769.5	Trpa1	0.178228	0.0654773	0.999943	2266.49	2022.58	2170.37	2518.7	2003.14	2787.92
ENSMUSG00000059049.14	Frem1	-0.878286	0.0655106	0.999943	23.938	60.5939	50.5248	31.5767	19.4566	22.5363
ENSMUSG00000042641.19	Rgsl1	-1.52873	0.0657375	0.999943	17.4094	20.8944	6.5902	5.57235	5.30634	4.69505
ENSMUSG00000091894.1	Gm3030	4.33351	0.0657585	NA	0	0	0	10.216	1.76878	0
ENSMUSG00000012520.10	Phox2b	0.305717	0.065846	0.999943	449.381	331.177	478.888	565.594	404.166	586.882
ENSMUSG00000068587.10	Mgam	0.593146	0.0658669	0.999943	72.902	45.9678	45.033	78.9416	90.2078	77.9379
ENSMUSG00000082660.1	Gm14612	-3.82411	0.0659251	NA	0	6.26833	7.68856	0	0.88439	0
ENSMUSG00000031445.5	Proz	1.11793	0.0661203	0.999943	13.0571	7.31306	14.2788	18.5745	28.3005	28.1703
ENSMUSG00000102782.1	Gm37625	4.09843	0.0661266	NA	0	0	0	2.78618	1.76878	5.63407
ENSMUSG00000086389.1	Gm15998	4.09843	0.0661266	NA	0	0	0	2.78618	1.76878	5.63407
ENSMUSG00000112196.1	Gm8274	-4.40917	0.0662412	NA	7.61663	3.13417	0	0	0	0
ENSMUSG00000087621.7	1700003G18Rik	3.73225	0.06627	NA	1.08809	0	0	0	9.72829	5.63407
ENSMUSG00000107812.1	Gm43935	3.58904	0.0663137	NA	0	0	1.09837	7.4298	0.88439	5.63407
ENSMUSG00000081270.1	Gm11653	-3.82149	0.0663781	NA	8.70472	5.22361	0	0	0	0.939011
ENSMUSG00000034522.10	Zfp395	-0.76108	0.0664531	0.999943	64.1973	62.6833	41.7379	28.7905	22.9941	47.8896
ENSMUSG00000118498.2	AC163638,1	-4.39825	0.0664711	NA	0	6.26833	4.39346	0	0	0
ENSMUSG00000087526.2	Gm15738	-4.42442	0.0665915	NA	0	2.08944	8.78693	0	0	0
ENSMUSG00000021484.8	Lman2	0.213701	0.0666391	0.999943	527.724	499.377	538.199	648.25	547.438	619.747
ENSMUSG00000083285.2	Gm15815	4.09274	0.0668011	NA	0	0	0	1.85745	2.65317	5.63407
ENSMUSG00000113985.1	9130015A21Rik	1.82986	0.0670295	0.999943	2.17618	2.08944	5.49183	13.0022	15.919	5.63407
ENSMUSG00000105265.4	Sox2ot	-0.497036	0.0670431	0.999943	154.509	180.737	97.7546	91.0151	124.699	91.0841
ENSMUSG00000040929.17	Rfx3	-0.432054	0.0670551	0.999943	122.954	147.306	157.066	97.5161	97.2829	122.071
ENSMUSG00000035357.17	Pdzrn3	0.651527	0.0670691	0.999943	35.907	53.2808	60.4101	92.8725	52.179	90.145
ENSMUSG00000075045.4	Gm4981	-4.39321	0.0670751	NA	4.35236	6.26833	0	0	0	0
ENSMUSG00000053615.1	Gm9913	-3.839	0.0671277	NA	0	3.13417	10.9837	0.928725	0	0
ENSMUSG00000048347.5	Pcdhb18	-0.668391	0.0671438	0.999943	57.6688	83.5778	50.5248	37.149	45.9883	37.5604
ENSMUSG00000036934.9	4921524J17Rik	0.441055	0.0671808	0.999943	203.473	100.293	169.148	182.03	240.554	218.79
ENSMUSG00000034377.10	Tulp4	-0.134395	0.0672048	0.999943	1738.77	1648.57	1729.93	1559.33	1623.74	1478
ENSMUSG00000109010.1	Gm45027	-2.04712	0.0676067	0.999943	6.52854	8.35778	18.6722	1.85745	6.19073	0
ENSMUSG00000072492.5	Gm10364	2.7227	0.067707	0.999943	0	1.04472	2.19673	3.7149	2.65317	15.0242
ENSMUSG00000077734.1	Snord83b	-1.37463	0.0677827	0.999943	8.70472	24.0286	24.164	10.216	7.95951	3.75604
ENSMUSG00000079435.9	Rpl36a	-0.572568	0.0678541	0.999943	75.0782	73.1306	76.8856	55.7235	47.7571	47.8896
ENSMUSG00000074796.10	Slc4a11	0.30513	0.0678542	0.999943	262.23	215.213	286.673	283.261	314.843	345.556
ENSMUSG00000085914.1	Gm14320	4.29341	0.0679216	NA	0	0	0	2.78618	8.8439	0
ENSMUSG00000105510.1	Gm43815	2.63437	0.067954	0.999943	1.08809	0	2.19673	9.28725	5.30634	5.63407
ENSMUSG00000086904.1	Gm13404	-4.27649	0.0680526	NA	1.08809	1.04472	7.68856	0	0	0
ENSMUSG00000024936.8	Kcnk7	-4.27649	0.0680526	NA	1.08809	1.04472	7.68856	0	0	0
ENSMUSG00000020256.14	Aldh1l2	-0.577211	0.0680608	0.999943	69.6378	91.9356	81.2791	43.6501	63.6761	55.4016
ENSMUSG00000028803.18	Nipal3	-0.139785	0.0681266	0.999943	1940.06	1825.13	1684.89	1603.91	1618.43	1724.96
ENSMUSG00000104875.1	Gm43397	-2.60203	0.0682073	0.999943	6.52854	8.35778	7.68856	0	0	3.75604
ENSMUSG00000102336.1	Gm37233	0.482833	0.0682213	0.999943	66.3735	80.4436	98.8529	118.877	106.127	118.315
ENSMUSG00000019863.7	Qrsl1	-0.324055	0.0682759	0.999943	261.142	229.839	306.444	198.747	204.294	233.814
ENSMUSG00000110642.1	Gm45710	-4.39162	0.0683381	NA	0	7.31306	3.2951	0	0	0
ENSMUSG00000104027.1	Gm37211	4.35217	0.0683596	NA	0	0	0	0	0.88439	11.2681
ENSMUSG00000028883.17	Sema3a	1.24712	0.0683644	0.999943	8.70472	9.4025	6.5902	14.8596	20.341	23.4753
ENSMUSG00000094841.2	Gm10610	-3.15979	0.0683947	NA	4.35236	6.26833	5.49183	0	1.76878	0
ENSMUSG00000015812.8	Gnrh1	-0.773109	0.0684628	0.999943	42.4355	40.7442	59.3118	20.432	30.9537	31.9264
ENSMUSG00000027589.14	Pcmtd2	-0.24083	0.0685381	0.999943	421.091	476.393	455.822	351.987	379.403	414.104
ENSMUSG00000026197.12	Zfand2b	-0.500066	0.0686525	0.999943	94.6638	154.619	140.591	111.447	91.9766	72.3038
ENSMUSG00000067006.12	Serpinb5	-0.725677	0.0687655	0.999943	45.6998	79.3989	69.197	57.581	31.8381	28.1703
ENSMUSG00000083603.1	Gm14810	-3.21576	0.0688574	NA	1.08809	8.35778	7.68856	1.85745	0	0
ENSMUSG00000021798.14	Ldb3	0.485986	0.0688847	0.999943	114.249	68.9517	91.1644	106.803	134.427	142.73
ENSMUSG00000112762.1	4930459C07Rik	2.40675	0.0690004	0.999943	0	2.08944	2.19673	5.57235	10.6127	6.57308
ENSMUSG00000050732.9	Vamp8	-0.530795	0.069038	0.999943	85.9591	88.8014	85.6725	59.4384	67.2137	53.5236
ENSMUSG00000045934.15	Mtmr11	0.343018	0.0692392	0.999943	173.006	223.571	175.739	208.963	260.895	256.35
ENSMUSG00000116038.1	Gm46563	3.28842	0.0692419	0.999943	0	0	2.19673	0	5.30634	15.9632
ENSMUSG00000019933.7	Mrln	3.56769	0.0693216	NA	0	0	1.09837	8.35853	4.42195	0.939011
ENSMUSG00000029456.12	Acad10	0.513488	0.0693232	0.999943	67.4616	74.1753	71.3938	78.9416	109.664	115.498
ENSMUSG00000045498.1	Pcdhb3	0.67833	0.0693618	0.999943	28.2903	45.9678	35.1477	61.2959	54.8322	59.1577
ENSMUSG00000026421.14	Csrp1	-0.122311	0.0693979	0.999943	2166.39	2114.52	2283.5	2073.84	1930.62	2026.39
ENSMUSG00000104951.1	Gm43413	-2.11155	0.0694676	0.999943	9.79281	13.5814	7.68856	0.928725	6.19073	0
ENSMUSG00000071392.6	Ect2l	-1.26639	0.0695237	0.999943	13.0571	25.0733	25.2624	7.4298	14.1502	4.69505
ENSMUSG00000113580.1	Gm48237	4.07024	0.0695282	NA	0	0	0	2.78618	5.30634	1.87802
ENSMUSG00000097559.1	D430018E03Rik	-1.37473	0.0695552	0.999943	17.4094	27.1628	9.88529	9.28725	7.95951	3.75604
ENSMUSG00000028708.16	Mknk1	0.422098	0.0695829	0.999943	109.897	108.651	94.4595	130.95	130.89	157.754
ENSMUSG00000090222.2	Ifi203-ps	0.509834	0.0696739	0.999943	79.4306	155.664	84.5742	122.592	155.653	177.473
ENSMUSG00000087794.1	Gm25966	-3.68823	0.0700664	NA	2.17618	9.4025	1.09837	0	0.88439	0
ENSMUSG00000049717.9	Lig4	0.255981	0.0701239	0.999943	307.929	306.104	351.477	411.425	372.328	369.031
ENSMUSG00000078671.11	Chd2	0.136297	0.0703159	0.999943	1415.61	1451.12	1492.68	1549.11	1688.3	1553.12
ENSMUSG00000116494.1	Gm49449	2.14638	0.0703868	0.999943	0	2.08944	4.39346	8.35853	5.30634	15.0242
ENSMUSG00000009596.9	Taf7l	-0.650314	0.0703939	0.999943	84.871	51.1914	62.6069	35.2916	43.3351	47.8896
ENSMUSG00000039585.15	Myo9a	-0.138738	0.07043	0.999943	2045.61	2296.3	2034.17	1845.38	2077.43	1868.63
ENSMUSG00000030172.15	Erc1	-0.220033	0.0705063	0.999943	768.192	953.831	702.954	638.034	707.512	737.124
ENSMUSG00000054404.13	Slfn5	-0.558682	0.0706247	0.999943	89.2234	134.769	108.738	54.7948	106.127	64.7917
ENSMUSG00000038872.10	Zfhx3	-0.274347	0.0707277	0.999943	514.667	683.248	484.379	453.218	536.825	400.958
ENSMUSG00000050087.3	Cby3	4.10025	0.0707391	NA	0	0	0	6.50108	0.88439	2.81703
ENSMUSG00000001281.10	Itgb7	-2.81813	0.070755	NA	1.08809	11.4919	6.5902	0.928725	1.76878	0
ENSMUSG00000079317.10	Trappc2	-0.368017	0.070922	0.999943	179.535	262.225	221.87	196.89	164.497	153.059
ENSMUSG00000075296.5	Aldh3b2	-1.30302	0.0709286	0.999943	22.8499	27.1628	8.78693	10.216	7.07512	6.57308
ENSMUSG00000064340.1	mt-Tl1	-1.20372	0.0709843	0.999943	11.969	28.2075	23.0657	9.28725	9.72829	8.4511
ENSMUSG00000034445.8	Cyb561a3	-0.570871	0.0710977	0.999943	99.0162	67.9069	90.066	65.0108	63.6761	44.1335
ENSMUSG00000039911.13	Spsb1	0.29076	0.0711989	0.999943	221.97	242.376	265.805	312.052	309.537	271.374
ENSMUSG00000064127.13	Med14	-0.170676	0.0712895	0.999943	1261.1	1219.19	1181.84	1017.88	1009.09	1227.29
ENSMUSG00000031540.14	Kat6a	0.176032	0.0713353	0.999943	1174.05	1218.15	985.234	1218.49	1382.3	1215.08
ENSMUSG00000103119.1	Gm37583	-4.38493	0.0713521	NA	0	8.35778	2.19673	0	0	0
ENSMUSG00000095947.1	Gm25195	-4.38493	0.0713521	NA	0	8.35778	2.19673	0	0	0
ENSMUSG00000114194.1	Gm3800	-3.58609	0.0714748	NA	3.26427	4.17889	4.39346	0	0	0.939011
ENSMUSG00000073664.11	Nbeal1	-0.192191	0.0716213	0.999943	770.368	885.924	849.037	654.751	775.61	762.477
ENSMUSG00000107413.1	Gm20553	4.07997	0.0716575	NA	0	0	0	0.928725	4.42195	4.69505
ENSMUSG00000108991.1	Gm45807	4.07997	0.0716575	NA	0	0	0	0.928725	4.42195	4.69505
ENSMUSG00000038255.6	Neurod2	-4.38238	0.0716687	NA	2.17618	8.35778	0	0	0	0
ENSMUSG00000005220.10	Corin	1.33491	0.0717065	0.999943	9.79281	4.17889	8.78693	23.2181	9.72829	24.4143
ENSMUSG00000001542.7	Ell2	0.192421	0.0717233	0.999943	1066.33	1222.32	1031.37	1081.04	1430.94	1281.75
ENSMUSG00000100812.1	A730098A19Rik	-2.05618	0.0717644	0.999943	2.17618	11.4919	20.869	6.50108	0.88439	0.939011
ENSMUSG00000028960.20	Ube4b	-0.134308	0.0719396	0.999943	2018.41	1960.94	1751.89	1720.93	1719.25	1782.24
ENSMUSG00000084807.1	Gm13073	-2.47783	0.0719709	0.999943	9.79281	15.6708	0	0.928725	1.76878	1.87802
ENSMUSG00000085492.7	Trmt61b	0.286363	0.0719986	0.999943	307.929	263.27	367.953	339.913	393.554	411.287
ENSMUSG00000109857.1	Gm32817	-3.58959	0.0720643	NA	5.44045	3.13417	3.2951	0	0.88439	0
ENSMUSG00000080465.1	Gm22486	-0.759119	0.0720834	0.999943	54.4045	34.4758	97.7546	42.7214	32.7224	34.7434
ENSMUSG00000050138.8	Kcnk12	-1.34772	0.072226	0.999943	6.52854	37.61	18.6722	9.28725	8.8439	6.57308
ENSMUSG00000046688.14	Tifa	0.440959	0.0722882	0.999943	105.545	124.322	163.657	189.46	131.774	213.155
ENSMUSG00000108798.1	Gm9521	4.10685	0.0723093	NA	0	0	0	1.85745	0.88439	7.51209
ENSMUSG00000091743.2	Gm5705	-2.81528	0.0723668	NA	4.35236	4.17889	10.9837	2.78618	0	0
ENSMUSG00000105814.1	Mir703	0.491369	0.0724703	0.999943	60.933	78.3542	102.148	110.518	111.433	117.376
ENSMUSG00000101741.1	Gm28055	0.889529	0.0724744	0.999943	13.0571	26.1181	18.6722	31.5767	35.3756	40.3775
ENSMUSG00000028359.4	Orm3	2.80828	0.072508	0.999943	3.26427	0	0	12.0734	9.72829	0.939011
ENSMUSG00000042453.14	Reln	-0.227945	0.0725154	0.999943	666.999	627.878	576.642	614.816	514.715	468.566
ENSMUSG00000074715.3	Ccl28	2.03168	0.07266	0.999943	5.44045	1.04472	1.09837	3.7149	15.919	11.2681
ENSMUSG00000042099.16	Kank3	0.440498	0.0726752	0.999943	139.276	87.7567	141.689	155.097	145.04	200.009
ENSMUSG00000024787.14	Snx15	-0.283476	0.0726926	0.999943	363.422	320.73	339.395	250.756	263.548	326.776
ENSMUSG00000031554.18	Adam5	-1.25693	0.072698	0.999943	32.6427	16.7156	14.2788	4.64363	8.8439	13.1462
ENSMUSG00000025195.9	Dnmbp	-0.315593	0.0727844	0.999943	387.36	313.417	254.821	274.903	241.439	251.655
ENSMUSG00000001755.12	Coasy	-0.324915	0.0729116	0.999943	243.732	212.079	228.46	177.387	168.034	200.948
ENSMUSG00000086188.1	Gm15169	3.47187	0.0730772	NA	1.08809	0	0	2.78618	4.42195	5.63407
ENSMUSG00000087667.8	Gm13381	4.23394	0.0732405	NA	0	0	0	6.50108	0	4.69505
ENSMUSG00000081520.1	Gm16200	4.23394	0.0732405	NA	0	0	0	6.50108	0	4.69505
ENSMUSG00000106414.1	Gm43320	-4.23347	0.0733058	NA	1.08809	7.31306	1.09837	0	0	0
ENSMUSG00000079391.10	Gm2974	1.07584	0.0734355	0.999943	7.61663	16.7156	12.082	19.5032	29.1849	28.1703
ENSMUSG00000024213.14	Nudt3	0.174812	0.0734384	0.999943	801.922	745.932	743.594	821.922	844.593	920.231
ENSMUSG00000045648.15	Vwc2l	1.17935	0.0734647	0.999943	13.0571	9.4025	7.68856	13.9309	33.6068	20.6582
ENSMUSG00000090210.7	Itga10	0.980004	0.0737619	0.999943	9.79281	17.7603	16.4755	27.8618	32.7224	26.2923
ENSMUSG00000050122.19	Vwa3b	1.36494	0.0738319	0.999943	3.26427	10.4472	6.5902	23.2181	13.2659	15.9632
ENSMUSG00000031723.8	Txnl4b	0.336851	0.0738499	0.999943	238.292	171.334	173.542	261.9	238.785	235.692
ENSMUSG00000109245.1	Gm44860	-1.21521	0.0738679	0.999943	23.938	26.1181	19.7706	2.78618	15.0346	12.2071
ENSMUSG00000032300.7	1700017B05Rik	0.329501	0.0738744	0.999943	203.473	169.245	164.755	238.682	211.369	225.363
ENSMUSG00000055972.5	2810407A14Rik	1.30143	0.0741057	0.999943	10.8809	5.22361	5.49183	17.6458	17.6878	17.8412
ENSMUSG00000021904.6	Sema3g	-0.610708	0.0741712	0.999943	59.845	78.3542	60.4101	39.0065	45.1039	46.0115
ENSMUSG00000077505.1	Gm24233	-1.85634	0.0743361	0.999943	8.70472	11.4919	9.88529	4.64363	0.88439	2.81703
ENSMUSG00000111442.1	Gm48334	-2.3001	0.0744431	0.999943	6.52854	8.35778	7.68856	0	1.76878	2.81703
ENSMUSG00000024043.13	Arhgap28	-0.177839	0.0744618	0.999943	880.265	942.339	847.938	718.833	824.252	817.878
ENSMUSG00000021044.15	Adck1	-0.417445	0.0745059	0.999943	187.151	162.977	144.984	145.81	130.89	93.9011
ENSMUSG00000053414.8	Hunk	-0.459587	0.0745511	0.999943	97.9281	154.619	134.001	99.3736	97.2829	84.511
ENSMUSG00000086855.1	Gm13844	-2.2254	0.0746493	0.999943	6.52854	7.31306	7.68856	1.85745	0.88439	1.87802
ENSMUSG00000103588.1	Gm18445	4.23886	0.0748182	NA	0	0	0	2.78618	0	8.4511
ENSMUSG00000097981.1	Gm7583	3.48712	0.0748998	NA	0	0	1.09837	3.7149	1.76878	7.51209
ENSMUSG00000079410.4	Gm2897	-1.53509	0.075049	0.999943	19.5856	15.6708	13.1804	4.64363	0.88439	11.2681
ENSMUSG00000091956.2	C2cd4b	-2.52407	0.0750729	0.999943	20.6737	0	5.49183	0.928725	2.65317	0.939011
ENSMUSG00000059901.12	Adamts14	0.637298	0.0750856	0.999943	27.2023	62.6833	54.9183	71.5118	77.8264	76.0599
ENSMUSG00000102880.1	4930517J16Rik	-1.84361	0.0752281	0.999943	6.52854	19.8497	6.5902	5.57235	1.76878	1.87802
ENSMUSG00000044072.14	Eml6	-0.417363	0.075392	0.999943	173.006	132.68	124.115	106.803	107.011	107.986
ENSMUSG00000024120.12	Lrpprc	-0.124737	0.0754597	0.999943	2271.93	2482.26	2338.42	2307.88	2152.61	2045.17
ENSMUSG00000028124.15	Gclm	0.155999	0.0754832	0.999943	1776.85	1564.99	2050.65	2002.33	1980.15	2024.51
ENSMUSG00000024906.10	Mus81	0.661128	0.075517	0.999943	56.5807	42.8336	26.3608	58.5097	67.2137	73.2428
ENSMUSG00000097724.2	Gm26850	1.15248	0.0756873	0.999943	8.70472	13.5814	7.68856	26.933	24.7629	15.0242
ENSMUSG00000063458.13	Lrmda	2.70152	0.0757237	0.999943	0	2.08944	1.09837	9.28725	10.6127	0.939011
ENSMUSG00000040723.14	Rcsd1	-0.898118	0.0758789	0.999943	35.907	22.9839	43.9346	17.6458	15.919	21.5972
ENSMUSG00000044854.7	1700056E22Rik	0.865476	0.0760163	0.999943	13.0571	19.8497	32.951	32.5054	45.1039	42.2555
ENSMUSG00000028539.14	Artn	-1.04115	0.0760197	0.999943	23.938	31.3417	21.9673	16.7171	12.3815	8.4511
ENSMUSG00000049657.9	Zbtb5	0.306514	0.0761641	0.999943	211.089	193.274	257.018	273.045	258.242	286.398
ENSMUSG00000049608.8	Gpr55	2.12477	0.0763878	0.999943	4.35236	2.08944	0	8.35853	15.0346	4.69505
ENSMUSG00000118077.1	Gm50315	3.46336	0.0764704	NA	0	0	1.09837	5.57235	5.30634	1.87802
ENSMUSG00000024774.16	Ankrd22	2.17229	0.0765759	0.999943	0	6.26833	1.09837	16.7171	1.76878	15.0242
ENSMUSG00000115685.1	D730044K07Rik	1.56238	0.0765833	0.999943	6.52854	1.04472	8.78693	13.9309	7.95951	26.2923
ENSMUSG00000042426.6	Dhx29	0.184769	0.0765879	0.999943	719.228	639.37	619.478	769.913	738.466	739.941
ENSMUSG00000044581.8	4932415D10Rik	-1.40406	0.0766129	0.999943	10.8809	18.805	23.0657	4.64363	12.3815	2.81703
ENSMUSG00000087301.7	Gm13629	4.28299	0.076659	NA	0	0	0	0.928725	10.6127	0
ENSMUSG00000039206.13	Daglb	-0.48241	0.0767191	0.999943	124.042	87.7567	104.345	76.1555	80.4795	69.4868
ENSMUSG00000108358.1	Gm44509	0.406649	0.0767377	0.999943	102.28	126.411	106.541	146.739	130.89	167.144
ENSMUSG00000037798.7	Mat1a	-4.37812	0.0769174	NA	0	9.4025	1.09837	0	0	0
ENSMUSG00000095093.2	Vmn2r111	-4.37812	0.0769174	NA	0	9.4025	1.09837	0	0	0
ENSMUSG00000103835.1	Gm37612	4.20314	0.0769306	NA	0	0	0	0	5.30634	5.63407
ENSMUSG00000046607.6	Hrk	-0.651377	0.0769627	0.999943	73.9901	47.0125	86.7709	34.3628	42.4507	55.4016
ENSMUSG00000009406.13	Elk1	-0.322773	0.0771625	0.999943	219.794	216.257	206.493	173.672	182.184	157.754
ENSMUSG00000021102.4	Glrx5	-0.25693	0.0772764	0.999943	386.272	345.803	332.805	280.475	298.924	311.752
ENSMUSG00000087323.1	Gm14170	-2.07084	0.0772915	0.999943	13.0571	7.31306	9.88529	0	6.19073	0.939011
ENSMUSG00000107266.1	Gm43698	2.1518	0.0773963	0.999943	1.08809	5.22361	0	4.64363	12.3815	11.2681
ENSMUSG00000035208.16	Slfn8	0.359675	0.0774562	0.999943	159.949	272.672	177.935	260.043	256.473	267.618
ENSMUSG00000051832.7	E230016K23Rik	-1.9287	0.077552	0.999943	18.4975	3.13417	9.88529	0.928725	2.65317	4.69505
ENSMUSG00000109416.1	Gm44863	2.57918	0.077632	NA	0	2.08944	1.09837	5.57235	7.95951	5.63407
ENSMUSG00000054667.7	Irs4	-2.22646	0.0777134	0.999943	4.35236	7.31306	9.88529	1.85745	0.88439	1.87802
ENSMUSG00000005161.15	Prdx2	-0.19639	0.077878	0.999943	1351.41	1070.84	1147.79	1199.91	939.223	976.571
ENSMUSG00000035407.8	Kank4	-0.645267	0.0778942	0.999943	59.845	82.5331	76.8856	41.7926	67.2137	30.9874
ENSMUSG00000055214.15	Pld5	-0.461991	0.077895	0.999943	113.161	113.875	127.41	75.2267	75.1732	107.047
ENSMUSG00000089542.1	Gm25835	-0.71254	0.0779059	0.999943	52.2283	40.7442	59.3118	36.2203	23.8785	32.8654
ENSMUSG00000049922.8	Slc35c1	0.389303	0.0779728	0.999943	139.276	107.606	164.755	198.747	164.497	175.595
ENSMUSG00000067455.5	H4c11	1.72697	0.0780297	0.999943	3.26427	2.08944	4.39346	10.216	8.8439	13.1462
ENSMUSG00000022881.15	Rfc4	0.67085	0.0780764	0.999943	29.3784	56.415	34.0493	56.6522	57.4854	76.9989
ENSMUSG00000039328.11	Rnf122	0.254928	0.0780778	0.999943	311.194	306.104	370.149	424.427	388.247	365.275
ENSMUSG00000032688.9	Malt1	0.450801	0.0781359	0.999943	82.6948	135.814	91.1644	159.741	135.312	128.644
ENSMUSG00000045983.16	Eif4g1	0.0878241	0.0781375	0.999943	6322.89	6117.89	6535.28	6583.73	6610.82	6972.16
ENSMUSG00000046480.6	Scn4b	-0.353335	0.0781387	0.999943	171.918	178.647	209.788	157.883	137.081	143.669
ENSMUSG00000025189.9	Cnnm1	0.413067	0.0782289	0.999943	119.69	115.964	117.525	176.458	118.508	175.595
ENSMUSG00000026639.18	Lamb3	-0.523257	0.078242	0.999943	100.104	80.4436	139.492	80.7991	59.2542	82.633
ENSMUSG00000106643.1	Gm43422	4.21182	0.0782868	NA	0	0	0	8.35853	2.65317	0
ENSMUSG00000026697.10	Myoc	1.96561	0.07852	0.999943	5.44045	1.04472	1.09837	13.0022	5.30634	11.2681
ENSMUSG00000026170.6	Cyp27a1	-1.44028	0.0785465	0.999943	8.70472	33.4311	9.88529	8.35853	7.07512	3.75604
ENSMUSG00000099127.1	Gm27320	4.22953	0.0785485	NA	0	0	0	0	1.76878	9.39011
ENSMUSG00000097476.1	Gm26583	1.54252	0.0785817	0.999943	3.26427	1.04472	13.1804	21.3607	10.6127	18.7802
ENSMUSG00000004945.15	Tmem242	0.220126	0.0786001	0.999943	455.91	451.32	461.314	514.514	483.762	596.272
ENSMUSG00000060371.12	Caln1	-0.817333	0.0786077	0.999943	34.8189	42.8336	41.7379	29.7192	22.9941	15.0242
ENSMUSG00000031015.8	Swap70	-0.343737	0.0786326	0.999943	177.359	220.436	221.87	157.883	150.346	180.29
ENSMUSG00000003872.9	Lin7b	1.3322	0.0788341	0.999943	15.2333	5.22361	7.68856	28.7905	36.26	5.63407
ENSMUSG00000026411.17	Tmem9	-0.371345	0.0789251	0.999943	164.302	147.306	186.722	132.808	126.468	125.827
ENSMUSG00000051435.11	Fhad1	0.902427	0.079003	0.999943	17.4094	17.7603	17.5739	38.0777	22.1098	38.4994
ENSMUSG00000075589.3	Gm11536	1.60052	0.0791011	0.999943	2.17618	5.22361	5.49183	13.9309	18.5722	6.57308
ENSMUSG00000040054.17	Baz2a	0.151583	0.0791878	0.999943	995.602	1071.88	987.431	1107.97	1187.74	1097.7
ENSMUSG00000031840.12	Rab3a	-0.149912	0.0791982	0.999943	1401.46	1195.16	1307.06	1163.69	1152.36	1201.93
ENSMUSG00000093921.1	Gm23864	3.6859	0.0792363	NA	0	0	1.09837	0	1.76878	13.1462
ENSMUSG00000100475.1	Gm29543	0.580935	0.0792574	0.999943	63.1092	45.9678	42.8363	62.2246	81.3639	83.572
ENSMUSG00000113337.1	Gm19220	-3.17275	0.0793442	NA	11.969	2.08944	2.19673	0	1.76878	0
ENSMUSG00000045871.5	Slitrk6	0.815937	0.0794119	0.999943	29.3784	21.9392	15.3771	39.9352	37.1444	40.3775
ENSMUSG00000091509.7	Gm17066	0.695079	0.079414	0.999943	20.6737	48.0572	70.2954	74.298	67.2137	83.572
ENSMUSG00000026185.8	Igfbp5	0.59008	0.079434	0.999943	421.091	521.316	273.493	551.663	793.298	485.469
ENSMUSG00000032307.16	Ube2q2	0.151147	0.0796022	0.999943	1430.84	1600.51	1615.7	1535.18	1818.31	1806.66
ENSMUSG00000105519.1	E430021H15Rik	-2.50696	0.079675	0.999943	3.26427	17.7603	4.39346	0	4.42195	0
ENSMUSG00000045098.19	Kmt5b	-0.201647	0.0797024	0.999943	771.456	688.472	634.855	625.961	640.299	554.955
ENSMUSG00000078798.4	Sult2a1	-2.32901	0.0797576	0.999943	6.52854	3.13417	13.1804	1.85745	2.65317	0
ENSMUSG00000027276.7	Jag1	0.326943	0.079766	0.999943	205.649	255.957	327.313	307.408	295.386	386.872
ENSMUSG00000060733.13	Ipmk	0.257105	0.0797886	0.999943	285.08	324.909	311.936	377.991	328.993	395.324
ENSMUSG00000111348.1	Gm19531	-1.18837	0.0797894	0.999943	23.938	14.6261	19.7706	8.35853	10.6127	6.57308
ENSMUSG00000040219.4	Ttc12	-0.336366	0.0799911	0.999943	219.794	201.631	213.083	189.46	142.387	170.9
ENSMUSG00000033731.9	3300002A11Rik	-1.87462	0.0800647	0.999943	13.0571	12.5367	4.39346	2.78618	4.42195	0.939011
ENSMUSG00000019256.17	Ahr	0.253118	0.0801512	0.999943	492.905	360.429	406.395	550.734	505.871	444.152
ENSMUSG00000107288.1	Gm42903	4.2172	0.080159	NA	0	0	0	9.28725	1.76878	0
ENSMUSG00000061816.15	Myl1	0.242506	0.0802395	0.999943	320.987	338.49	300.952	393.779	363.484	379.36
ENSMUSG00000025198.16	Erlin1	-0.22449	0.0805116	0.999943	596.273	631.012	522.822	466.22	464.305	568.102
ENSMUSG00000026840.14	Lamc3	-1.87246	0.080518	0.999943	7.61663	11.4919	7.68856	2.78618	2.65317	1.87802
ENSMUSG00000078599.9	Skint8	-3.70616	0.080581	NA	0	6.26833	6.5902	0.928725	0	0
ENSMUSG00000015711.8	Prune1	-0.231828	0.0806887	0.999943	484.2	414.755	437.15	386.35	398.86	352.129
ENSMUSG00000098293.1	Mir6991	-3.35521	0.0807878	NA	16.3214	2.08944	0	0	1.76878	0
ENSMUSG00000038763.12	Alpk3	-1.6031	0.0808144	0.999943	7.61663	18.805	9.88529	4.64363	2.65317	4.69505
ENSMUSG00000047013.15	Fbxo41	-0.435182	0.0808895	0.999943	122.954	119.098	184.525	98.4449	107.011	109.864
ENSMUSG00000027196.11	Alkbh3os1	0.912361	0.081087	0.999943	16.3214	20.8944	18.6722	49.2224	36.26	19.7192
ENSMUSG00000036545.9	Adamts2	-0.613685	0.0811026	0.999943	65.2854	60.5939	69.197	53.8661	39.7976	33.8044
ENSMUSG00000073591.4	Pcdhb22	-0.443649	0.081142	0.999943	105.545	152.529	113.132	90.0863	92.861	90.145
ENSMUSG00000041479.14	Syt15	-0.805498	0.0811943	0.999943	53.3164	28.2075	43.9346	22.2894	19.4566	30.0483
ENSMUSG00000026792.16	Lrsam1	-0.190316	0.0812348	0.999943	771.456	815.928	758.971	651.965	631.455	773.745
ENSMUSG00000057346.12	Apol9a	0.302331	0.0812798	0.999943	302.489	313.417	204.296	343.628	339.606	328.654
ENSMUSG00000019564.12	Arid3a	0.409622	0.0814451	0.999943	90.3115	111.785	107.64	122.592	141.502	147.425
ENSMUSG00000025821.9	Zfp282	0.375124	0.08151	0.999943	127.307	144.172	110.935	180.173	157.421	158.693
ENSMUSG00000020604.13	Arsg	-0.688367	0.0815442	0.999943	102.28	53.2808	53.8199	56.6522	28.3005	45.0725
ENSMUSG00000084803.8	5830444B04Rik	1.56607	0.0816622	0.999943	2.17618	4.17889	6.5902	12.0734	16.8034	9.39011
ENSMUSG00000112960.1	Gm47254	-2.18688	0.0817245	0.999943	11.969	3.13417	9.88529	0	2.65317	2.81703
ENSMUSG00000102737.1	1700016A09Rik	-4.09441	0.0818884	NA	3.26427	2.08944	3.2951	0	0	0
ENSMUSG00000035963.8	Odf3l2	-4.09441	0.0818884	NA	3.26427	2.08944	3.2951	0	0	0
ENSMUSG00000041287.5	Sox15	-4.09441	0.0818884	NA	3.26427	2.08944	3.2951	0	0	0
ENSMUSG00000007041.9	Clic1	0.130931	0.0819586	0.999943	2503.7	2091.53	2234.08	2608.79	2385.2	2483.68
ENSMUSG00000093843.1	Gm25939	-0.360195	0.0820717	0.999943	400.417	272.672	538.199	258.186	376.75	307.996
ENSMUSG00000068083.2	Cyp2d40	4.24145	0.0820763	NA	0	0	0	0.928725	0	10.3291
ENSMUSG00000103916.1	Gm38071	4.18304	0.0821082	NA	0	0	0	0	7.95951	2.81703
ENSMUSG00000025359.10	Pmel	-4.27978	0.0821671	NA	4.35236	0	5.49183	0	0	0
ENSMUSG00000019826.11	Zbtb24	0.335989	0.0822072	0.999943	162.125	153.574	149.378	205.248	206.063	175.595
ENSMUSG00000061311.6	Rag1	-2.42424	0.0822748	0.999943	17.4094	7.31306	0	1.85745	0.88439	1.87802
ENSMUSG00000097228.1	Gm26597	-4.27842	0.0823564	NA	5.44045	0	4.39346	0	0	0
ENSMUSG00000070866.4	Zfp804a	-0.262303	0.0823905	0.999943	402.593	328.043	395.412	286.976	303.346	348.373
ENSMUSG00000038537.1	Mc3r	-2.31628	0.0824143	0.999943	7.61663	10.4472	4.39346	0.928725	3.53756	0
ENSMUSG00000069873.4	4930438A08Rik	-0.673293	0.0824863	0.999943	56.5807	108.651	72.4921	32.5054	76.0576	40.3775
ENSMUSG00000041837.4	Pdcd7	0.233672	0.0825608	0.999943	325.339	341.624	321.821	383.563	381.172	398.141
ENSMUSG00000107524.1	Gm44136	2.15397	0.082596	0.999943	1.08809	1.04472	3.2951	8.35853	3.53756	12.2071
ENSMUSG00000102632.1	Gm37786	2.02731	0.0827391	0.999943	0	5.22361	2.19673	4.64363	7.95951	17.8412
ENSMUSG00000027456.8	Sdcbp2	-0.493076	0.0827436	0.999943	84.871	96.1144	106.541	77.0842	69.8668	57.2797
ENSMUSG00000045421.2	Olfr1390	-4.08799	0.0827943	NA	2.17618	3.13417	3.2951	0	0	0
ENSMUSG00000024293.16	Esco1	-0.221907	0.0828163	0.999943	545.133	615.341	628.265	464.363	589.888	478.896
ENSMUSG00000036330.12	Slc18a1	0.52934	0.0828721	0.999943	68.5497	49.1019	83.4758	80.7991	93.7454	115.498
ENSMUSG00000032648.14	Pygm	0.756692	0.0829728	0.999943	36.9951	17.7603	30.7542	41.7926	42.4507	60.0967
ENSMUSG00000040606.13	Kazn	0.331461	0.0830339	0.999943	163.214	184.916	168.05	221.037	185.722	243.204
ENSMUSG00000030766.15	Arhgap17	0.231693	0.0830878	0.999943	374.303	403.263	332.805	432.786	422.739	448.847
ENSMUSG00000074457.10	S100a16	-0.468602	0.0830931	0.999943	150.156	121.188	118.624	115.162	101.705	64.7917
ENSMUSG00000006777.7	Krt23	-0.86034	0.0832848	0.999943	41.3474	26.1181	59.3118	13.9309	22.9941	32.8654
ENSMUSG00000022515.6	Anks3	0.305117	0.0832983	0.999943	219.794	251.778	184.525	257.257	260.011	293.91
ENSMUSG00000024766.15	Lipo3	0.235541	0.0834298	0.999943	405.858	379.234	402.002	501.512	399.744	496.737
ENSMUSG00000020919.11	Stat5b	0.153416	0.0835145	0.999943	1295.92	1186.8	1241.15	1372.66	1254.95	1514.62
ENSMUSG00000065219.1	Snord32a	1.89848	0.0835868	0.999943	0	2.08944	7.68856	4.64363	19.4566	12.2071
ENSMUSG00000089842.2	Pitpnm2os2	2.67916	0.0837639	0.999943	0	0	3.2951	9.28725	9.72829	1.87802
ENSMUSG00000018925.3	Heatr9	-4.50816	0.0838324	NA	0	11.4919	0	0	0	0
ENSMUSG00000036769.14	Wdr44	0.202786	0.0842091	0.999943	644.149	544.3	629.364	652.894	660.64	778.44
ENSMUSG00000043259.15	Fam13c	-0.306611	0.08422	0.999943	311.194	232.973	266.903	243.326	212.254	200.009
ENSMUSG00000044365.15	Cxxc4	-0.280028	0.0842407	0.999943	286.168	318.64	341.592	238.682	297.155	243.204
ENSMUSG00000018736.14	Ndel1	0.110471	0.0842634	0.999943	2042.34	2073.77	2101.17	2159.29	2277.31	2275.22
ENSMUSG00000108236.1	0610033M10Rik	3.94997	0.0844783	NA	0	0	0	3.7149	2.65317	2.81703
ENSMUSG00000021745.14	Ptprg	-0.212395	0.0846332	0.999943	644.149	826.375	631.56	609.244	572.201	633.832
ENSMUSG00000115161.1	Gm20555	4.05106	0.0846385	NA	0	0	0	0.928725	7.95951	0.939011
ENSMUSG00000025610.7	Map3k7cl	-3.2332	0.0847045	NA	8.70472	0	8.78693	0	0	1.87802
ENSMUSG00000003037.16	Rab8a	0.217394	0.0847831	0.999943	414.562	382.368	440.445	460.648	504.103	473.261
ENSMUSG00000093869.1	Gm22631	-4.28257	0.0848797	NA	2.17618	0	7.68856	0	0	0
ENSMUSG00000102918.1	Pcdhgc3	-0.182119	0.0849942	0.999943	1116.38	1046.81	874.299	895.291	948.951	832.903
ENSMUSG00000030847.8	Bag3	0.111167	0.0850122	0.999943	2308.93	2323.46	2471.32	2494.56	2500.17	2678.06
ENSMUSG00000028610.16	Dmrtb1	-1.83471	0.0850165	0.999943	10.8809	8.35778	9.88529	0.928725	5.30634	1.87802
ENSMUSG00000111761.1	9230112J17Rik	1.57616	0.0850504	0.999943	1.08809	6.26833	5.49183	13.0022	15.0346	10.3291
ENSMUSG00000088583.1	Gm22965	-1.805	0.0851019	0.999943	5.44045	15.6708	7.68856	2.78618	2.65317	2.81703
ENSMUSG00000073705.10	Cenps	-0.819236	0.0851202	0.999943	43.5236	44.9231	27.4591	20.432	28.3005	16.9022
ENSMUSG00000020123.6	Avpr1a	0.824846	0.0851414	0.999943	18.4975	21.9392	27.4591	37.149	55.7166	27.2313
ENSMUSG00000067713.7	Prkag1	-0.21765	0.0851556	0.999943	712.699	650.862	756.774	656.609	500.565	666.698
ENSMUSG00000022437.7	Samm50	-0.179579	0.0851889	0.999943	699.642	682.204	740.299	644.535	589.888	639.466
ENSMUSG00000114104.1	Gm47585	-1.14524	0.0852238	0.999943	35.907	21.9392	24.164	9.28725	23.8785	3.75604
ENSMUSG00000070738.10	Dgkd	-0.229158	0.0852804	0.999943	537.516	448.186	432.756	413.283	384.71	412.226
ENSMUSG00000026034.17	Clk1	-0.166031	0.0853273	0.999943	1285.03	1307.99	1190.63	1175.77	1220.46	975.632
ENSMUSG00000075573.4	Defb47	-4.26371	0.0853345	NA	0	3.13417	6.5902	0	0	0
ENSMUSG00000017631.19	Abr	0.136225	0.0853354	0.999943	1278.51	1420.82	1375.15	1467.39	1443.33	1568.15
ENSMUSG00000068957.1	4930589L23Rik	-4.25646	0.0854373	NA	0	4.17889	5.49183	0	0	0
ENSMUSG00000097569.2	Gm26640	-4.25646	0.0854373	NA	0	4.17889	5.49183	0	0	0
ENSMUSG00000118101.1	F730048M01Rik	-4.25646	0.0854373	NA	0	4.17889	5.49183	0	0	0
ENSMUSG00000118140.1	Gm4949	-2.23257	0.0854998	0.999943	2.17618	8.35778	10.9837	0.928725	1.76878	1.87802
ENSMUSG00000030825.19	Hsd17b14	-1.93228	0.0855089	0.999943	15.2333	4.17889	8.78693	4.64363	0.88439	1.87802
ENSMUSG00000079481.11	Nhsl2	-0.480327	0.0856035	0.999943	106.633	118.054	81.2791	77.0842	65.4449	76.9989
ENSMUSG00000025077.13	Dclre1a	0.378256	0.0856112	0.999943	169.742	127.456	152.673	219.179	215.791	149.303
ENSMUSG00000044772.2	Sntn	-1.10742	0.0856579	0.999943	20.6737	26.1181	18.6722	8.35853	7.07512	15.0242
ENSMUSG00000085204.1	Gm15327	1.74051	0.085697	0.999943	4.35236	4.17889	1.09837	8.35853	7.95951	15.9632
ENSMUSG00000031988.10	Vps26b	-0.168313	0.0858135	0.999943	894.41	872.343	840.25	825.637	715.472	779.379
ENSMUSG00000109735.1	Gm45667	-1.32013	0.0858405	0.999943	13.0571	21.9392	13.1804	4.64363	5.30634	9.39011
ENSMUSG00000076052.1	Mir541	-4.27573	0.0858414	NA	7.61663	0	2.19673	0	0	0
ENSMUSG00000097495.1	Gm26651	-4.27573	0.0858414	NA	7.61663	0	2.19673	0	0	0
ENSMUSG00000075184.3	F930017D23Rik	2.42718	0.0858787	0.999943	0	1.04472	3.2951	5.57235	1.76878	15.9632
ENSMUSG00000051043.16	Gprc5c	0.543838	0.085898	0.999943	64.1973	45.9678	82.3774	90.0863	114.086	76.0599
ENSMUSG00000097386.1	9130213A22Rik	-3.68986	0.085909	NA	0	9.4025	3.2951	0	0.88439	0
ENSMUSG00000028069.16	Gpatch4	0.212094	0.0859126	0.999943	497.257	450.275	461.314	531.231	600.501	499.554
ENSMUSG00000063558.4	Aox1	0.185691	0.0860637	0.999943	655.03	577.731	600.806	740.194	678.327	666.698
ENSMUSG00000070031.11	Sp140	-2.25093	0.0860659	0.999943	7.61663	5.22361	8.78693	1.85745	2.65317	0
ENSMUSG00000115009.1	G930009F23Rik	0.864491	0.0861388	0.999943	23.938	17.7603	15.3771	45.5075	26.5317	31.9264
ENSMUSG00000048852.13	Gm12185	2.64544	0.0864059	0.999943	3.26427	0	0	3.7149	4.42195	12.2071
ENSMUSG00000105257.1	Gm43144	-4.24952	0.0864323	NA	5.44045	4.17889	0	0	0	0
ENSMUSG00000109112.1	Gm44544	-4.24952	0.0864323	NA	5.44045	4.17889	0	0	0	0
ENSMUSG00000110280.1	Gm45497	-4.24918	0.0864781	NA	0	5.22361	4.39346	0	0	0
ENSMUSG00000053714.8	4732471J01Rik	-0.737718	0.0864832	0.999943	84.871	73.1306	31.8526	35.2916	52.179	26.2923
ENSMUSG00000025531.14	Chm	-0.191138	0.0865182	0.999943	666.999	816.973	786.43	645.464	709.281	633.832
ENSMUSG00000055958.3	Gm9987	-4.25541	0.0865189	NA	6.52854	3.13417	0	0	0	0
ENSMUSG00000106205.1	C230096K16Rik	-1.35146	0.0865446	0.999943	16.3214	10.4472	19.7706	5.57235	8.8439	3.75604
ENSMUSG00000015542.17	Nat9	-0.337886	0.086621	0.999943	195.856	173.424	191.116	158.812	135.312	149.303
ENSMUSG00000033676.13	Gabrb3	-0.171328	0.0867187	0.999943	857.415	860.851	838.053	716.047	831.327	722.099
ENSMUSG00000001566.9	Mnx1	3.57122	0.0867276	NA	0	0	1.09837	0	5.30634	8.4511
ENSMUSG00000085923.1	Gm12781	-4.09935	0.0867575	NA	5.44045	1.04472	2.19673	0	0	0
ENSMUSG00000052456.9	Asna1	-0.229295	0.08679	0.999943	430.884	470.125	494.265	409.568	351.987	429.128
ENSMUSG00000091475.4	Cerox1	1.36749	0.0868342	0.999943	8.70472	6.26833	4.39346	19.5032	7.07512	23.4753
ENSMUSG00000028675.12	Pnrc2	-0.159582	0.0868921	0.999943	916.172	920.4	881.988	763.412	837.518	832.903
ENSMUSG00000074987.9	Wt1os	3.96058	0.0870023	NA	0	0	0	1.85745	1.76878	5.63407
ENSMUSG00000106010.1	Gm42616	4.38404	0.0870257	NA	0	0	0	0	12.3815	0
ENSMUSG00000055497.5	Gm9974	1.45617	0.0870279	0.999943	7.61663	0	15.3771	23.2181	28.3005	11.2681
ENSMUSG00000054057.2	A930004D18Rik	-0.609594	0.0870821	0.999943	54.4045	67.9069	65.902	40.8639	49.5259	32.8654
ENSMUSG00000103291.1	Gm38235	-2.0195	0.0871698	0.999943	8.70472	7.31306	9.88529	3.7149	2.65317	0
ENSMUSG00000082332.2	Gm13384	-4.2436	0.0872842	NA	4.35236	5.22361	0	0	0	0
ENSMUSG00000012848.15	Rps5	0.169247	0.0872975	0.999943	1555.97	1323.66	1490.48	1890.88	1451.28	1571.9
ENSMUSG00000064517.1	Gm22454	2.85797	0.0873448	NA	1.08809	1.04472	0	3.7149	6.19073	5.63407
ENSMUSG00000020134.13	Peli1	-0.216744	0.0873577	0.999943	485.288	447.141	431.658	403.067	382.057	388.75
ENSMUSG00000026409.14	Pfkfb2	-0.333334	0.087395	0.999943	262.23	217.302	225.165	147.667	211.369	200.009
ENSMUSG00000003814.8	Calr	0.0980528	0.087606	0.999943	3994.38	3806.97	3914.58	4139.33	3985.95	4415.23
ENSMUSG00000117284.1	Gm7072	-0.181156	0.0876149	0.999943	858.503	726.082	828.168	660.324	722.547	744.636
ENSMUSG00000047501.3	Cldn4	-2.16039	0.0876217	0.999943	7.61663	10.4472	6.5902	4.64363	0.88439	0
ENSMUSG00000104343.1	5730408A14Rik	-2.48216	0.0876918	0.999943	5.44045	12.5367	2.19673	0.928725	2.65317	0
ENSMUSG00000059412.7	Fxyd2	-0.127162	0.0876971	0.999943	1764.88	1756.18	1972.67	1666.13	1637.01	1726.84
ENSMUSG00000115570.1	Gm48986	-2.74937	0.0878088	NA	3.26427	10.4472	4.39346	0	2.65317	0
ENSMUSG00000032024.10	Clmp	-0.284572	0.0878568	0.999943	246.996	299.835	307.542	236.825	248.514	215.972
ENSMUSG00000019775.17	Rgs17	-0.136239	0.0878736	0.999943	1314.41	1340.38	1276.3	1198.06	1138.21	1241.37
ENSMUSG00000027478.15	Dnmt3b	-1.03984	0.0878777	0.999943	44.6117	17.7603	20.869	19.5032	9.72829	11.2681
ENSMUSG00000110685.1	Gm5373	-4.26128	0.0878935	NA	7.61663	2.08944	0	0	0	0
ENSMUSG00000102554.1	Gm37568	-4.07846	0.0880438	NA	3.26427	4.17889	1.09837	0	0	0
ENSMUSG00000018899.16	Irf1	0.314891	0.088092	0.999943	221.97	223.571	317.428	338.056	263.548	347.434
ENSMUSG00000032534.18	Cep63	-0.231157	0.0881129	0.999943	576.688	475.349	652.429	526.587	451.923	473.261
ENSMUSG00000021420.13	Fars2	0.715852	0.0881673	0.999943	44.6117	34.4758	40.6395	103.088	34.4912	59.1577
ENSMUSG00000108162.1	Gm20589	2.84165	0.0883091	0.999943	3.26427	0	0	13.0022	0	10.3291
ENSMUSG00000097157.2	Gm26512	-2.73142	0.0883196	NA	1.08809	3.13417	14.2788	0.928725	0	1.87802
ENSMUSG00000060227.15	Casc4	0.120646	0.0883305	0.999943	1474.36	1522.16	1465.22	1617.84	1621.09	1612.28
ENSMUSG00000062908.12	Acadm	-0.221529	0.0883566	0.999943	595.185	482.662	488.773	443.002	422.739	477.957
ENSMUSG00000107608.1	Gm43863	3.36264	0.0884776	NA	0	0	1.09837	2.78618	4.42195	4.69505
ENSMUSG00000115007.1	5830448L01Rik	0.673669	0.0885301	0.999943	27.2023	40.7442	28.5575	56.6522	48.6415	48.8286
ENSMUSG00000022508.5	Bcl6	0.248845	0.0885426	0.999943	357.982	379.234	372.346	364.989	448.386	505.188
ENSMUSG00000102222.1	Pcdhga10	-0.538036	0.0886335	0.999943	103.369	64.7728	99.9513	51.0799	58.3698	75.1209
ENSMUSG00000117891.1	Gm41764	3.55383	0.088698	NA	1.08809	0	0	6.50108	7.07512	0
ENSMUSG00000024410.15	Rmc1	0.211051	0.0886997	0.999943	430.884	403.263	433.855	500.583	454.577	512.7
ENSMUSG00000047714.14	Ppp1r2	0.118203	0.0887419	0.999943	2135.92	2334.95	2336.22	2405.4	2362.21	2621.72
ENSMUSG00000096950.2	Gm9530	-1.82983	0.0888598	0.999943	8.70472	7.31306	16.4755	0	4.42195	4.69505
ENSMUSG00000105378.1	Gm42515	2.32518	0.088882	0.999943	1.08809	0	3.2951	5.57235	11.4971	4.69505
ENSMUSG00000063087.15	Gm10125	-0.690728	0.0889031	0.999943	39.1712	57.4597	75.7872	42.7214	24.7629	39.4385
ENSMUSG00000081692.1	Gm15971	-3.10711	0.0889866	NA	1.08809	11.4919	3.2951	1.85745	0	0
ENSMUSG00000098534.1	Gm27167	1.44127	0.0890289	0.999943	9.79281	3.13417	3.2951	19.5032	14.1502	10.3291
ENSMUSG00000042807.15	Hecw2	-0.328703	0.0890926	0.999943	191.504	202.676	202.099	172.743	137.965	164.327
ENSMUSG00000102854.1	C130023A14Rik	-0.707318	0.0891241	0.999943	38.0832	49.1019	51.6232	27.8618	33.6068	23.4753
ENSMUSG00000057969.15	Sema3b	-0.343367	0.0891781	0.999943	196.944	182.826	168.05	159.741	140.618	131.462
ENSMUSG00000109612.1	Gm45253	2.29742	0.0892273	0.999943	2.17618	2.08944	0	9.28725	7.07512	4.69505
ENSMUSG00000026726.10	Cubn	-0.665163	0.0893566	0.999943	114.249	64.7728	40.6395	52.0086	43.3351	43.1945
ENSMUSG00000085008.1	Dbhos	1.49951	0.0894394	0.999943	3.26427	4.17889	10.9837	26.0043	3.53756	22.5363
ENSMUSG00000030330.15	Ing4	-0.985022	0.089502	0.999943	36.9951	39.6994	24.164	5.57235	26.5317	18.7802
ENSMUSG00000113488.1	Gm47819	-4.28402	0.0895848	NA	1.08809	0	8.78693	0	0	0
ENSMUSG00000100228.1	Gm29257	-1.62281	0.0895889	0.999943	7.61663	6.26833	31.8526	7.4298	0.88439	6.57308
ENSMUSG00000113186.1	A330076C08Rik	-1.79311	0.0897153	0.999943	11.969	13.5814	16.4755	0.928725	0	11.2681
ENSMUSG00000017734.15	Dbndd2	0.342924	0.0897207	0.999943	150.156	133.724	161.46	171.814	211.369	181.229
ENSMUSG00000010392.8	Gosr1	0.167488	0.089726	0.999943	697.466	703.098	664.511	742.98	776.495	800.037
ENSMUSG00000086191.1	Zfp652os	-1.83317	0.0897732	0.999943	3.26427	20.8944	8.78693	2.78618	0.88439	5.63407
ENSMUSG00000039942.15	Ptger4	0.375602	0.0898374	0.999943	110.985	183.871	154.87	183.888	182.184	217.851
ENSMUSG00000024401.14	Tnf	3.36993	0.0899277	NA	0	1.04472	0	6.50108	2.65317	2.81703
ENSMUSG00000087356.1	Gm13856	2.20609	0.0899694	0.999943	0	1.04472	4.39346	5.57235	4.42195	15.0242
ENSMUSG00000039187.16	Fanci	-0.849913	0.0900732	0.999943	26.1142	33.4311	36.2461	15.7883	18.5722	18.7802
ENSMUSG00000004952.13	Rasa4	0.393469	0.0902166	0.999943	113.161	141.037	109.837	129.093	184.838	164.327
ENSMUSG00000039620.17	Trmt9b	-0.888232	0.0902492	0.999943	34.8189	34.4758	25.2624	17.6458	22.1098	11.2681
ENSMUSG00000027999.15	Pla2g12a	0.295326	0.0903416	0.999943	198.032	203.721	242.739	274.903	234.363	281.703
ENSMUSG00000088625.1	Gm23318	-3.06918	0.0903702	NA	9.79281	3.13417	2.19673	0	1.76878	0
ENSMUSG00000020950.10	Foxg1	0.345832	0.0904028	0.999943	127.307	131.635	158.165	173.672	175.994	180.29
ENSMUSG00000031449.10	Atp4b	1.8479	0.0904918	0.999943	4.35236	0	4.39346	14.8596	7.07512	9.39011
ENSMUSG00000036822.6	Topors	-0.169102	0.0905011	0.999943	813.891	859.806	794.118	683.542	731.391	780.318
ENSMUSG00000098221.1	Gm27030	-2.81663	0.0905549	NA	3.26427	1.04472	15.3771	0	0	2.81703
ENSMUSG00000082964.3	Rpl13-ps5	4.35861	0.0905855	NA	0	0	0	0	0	12.2071
ENSMUSG00000044453.5	Ffar1	0.795258	0.0905868	0.999943	32.6427	20.8944	17.5739	39.9352	30.9537	52.5846
ENSMUSG00000114448.1	C630044B11Rik	-2.23537	0.09072	0.999943	9.79281	7.31306	4.39346	2.78618	1.76878	0
ENSMUSG00000031103.12	Elf4	0.430505	0.0907542	0.999943	115.338	74.1753	101.05	115.162	136.196	139.913
ENSMUSG00000000792.2	Slc5a5	-0.521198	0.0907578	0.999943	127.307	107.606	67.0003	59.4384	80.4795	70.4258
ENSMUSG00000036256.13	Igfbp7	-0.843948	0.0908884	0.999943	27.2023	31.3417	47.2297	22.2894	14.1502	22.5363
ENSMUSG00000033409.14	Syce1l	-3.18689	0.0909453	NA	1.08809	1.04472	14.2788	0	1.76878	0
ENSMUSG00000024985.20	Tcf7l2	0.626172	0.0909566	0.999943	36.9951	37.61	37.3444	61.2959	66.3293	45.0725
ENSMUSG00000044034.11	Npb	-4.27441	0.090966	NA	8.70472	0	1.09837	0	0	0
ENSMUSG00000086594.2	Nudt12os	-4.27441	0.090966	NA	8.70472	0	1.09837	0	0	0
ENSMUSG00000021624.9	Cd180	-1.44668	0.0909678	0.999943	14.1452	31.3417	8.78693	7.4298	11.4971	0.939011
ENSMUSG00000087064.1	Sap30bpos	-2.72918	0.0909802	NA	5.44045	2.08944	10.9837	0	0	2.81703
ENSMUSG00000034575.13	Tent4a	-0.249977	0.0910045	0.999943	317.722	354.161	330.608	260.972	290.08	292.032
ENSMUSG00000112287.1	Gm47024	3.36373	0.091024	NA	1.08809	0	0	1.85745	4.42195	5.63407
ENSMUSG00000040918.12	Slc19a2	0.150339	0.0910289	0.999943	1380.79	1178.45	1391.63	1433.02	1383.19	1568.15
ENSMUSG00000021994.15	Wnt5a	0.373485	0.0911726	0.999943	116.426	136.859	135.099	137.451	192.797	172.778
ENSMUSG00000040562.12	Gstm2	-1.19001	0.0911847	0.999943	22.8499	10.4472	25.2624	11.1447	8.8439	5.63407
ENSMUSG00000004383.18	Large1	0.274329	0.0911878	0.999943	261.142	281.03	213.083	295.335	309.537	308.935
ENSMUSG00000021047.7	Nova1	-0.617125	0.0912821	0.999943	59.845	84.6225	91.1644	68.7257	55.7166	29.1093
ENSMUSG00000051844.13	B230319C09Rik	-1.57646	0.0912845	0.999943	15.2333	13.5814	6.5902	1.85745	5.30634	4.69505
ENSMUSG00000050213.6	Snip1	0.300248	0.0914624	0.999943	235.027	195.363	193.312	262.829	279.467	225.363
ENSMUSG00000020774.9	Aspa	-0.548814	0.0915711	0.999943	95.7519	134.769	74.6889	66.8682	92.861	48.8286
ENSMUSG00000107214.3	4930500F04Rik	2.24728	0.091634	0.999943	5.44045	0	0	11.1447	7.07512	7.51209
ENSMUSG00000032556.11	Bfsp2	1.25043	0.0917638	0.999943	9.79281	4.17889	7.68856	13.9309	15.919	21.5972
ENSMUSG00000005716.16	Pvalb	-4.23446	0.0917985	NA	0	7.31306	2.19673	0	0	0
ENSMUSG00000097596.1	Gm26673	1.14256	0.0918188	0.999943	8.70472	13.5814	5.49183	15.7883	20.341	25.3533
ENSMUSG00000069132.3	Nxph2	3.58982	0.0918726	NA	1.08809	0	0	12.0734	0	1.87802
ENSMUSG00000027428.9	Rbbp9	0.347464	0.0919401	0.999943	150.156	141.037	127.41	190.389	156.537	185.924
ENSMUSG00000102563.1	Gm37695	3.37541	0.0919745	NA	0	0	1.09837	1.85745	2.65317	7.51209
ENSMUSG00000091577.2	Gm6211	-3.10383	0.0920329	NA	5.44045	10.4472	0	0.928725	0	0.939011
ENSMUSG00000046352.7	Gjb2	-4.23163	0.0922178	NA	2.17618	7.31306	0	0	0	0
ENSMUSG00000023826.16	Prkn	-0.394304	0.092245	0.999943	137.099	166.111	128.509	116.091	118.508	93.9011
ENSMUSG00000054611.17	Kdm2a	0.108395	0.0922517	0.999943	1950.95	1963.03	1980.35	2151.86	2143.76	2058.31
ENSMUSG00000070291.4	Ddx43	-2.486	0.0922654	0.999943	2.17618	3.13417	15.3771	0	0.88439	2.81703
ENSMUSG00000113965.1	A730091E23Rik	-0.64295	0.0923606	0.999943	47.876	67.9069	63.7052	28.7905	51.2946	34.7434
ENSMUSG00000104940.1	Gm42908	-2.95174	0.0925039	NA	4.35236	2.08944	7.68856	0.928725	0.88439	0
ENSMUSG00000087470.2	A630031M04Rik	-2.01413	0.0925045	0.999943	6.52854	12.5367	6.5902	2.78618	3.53756	0
ENSMUSG00000026223.15	Itm2c	0.143088	0.0926865	0.999943	1105.5	1026.96	1121.43	1258.42	1189.51	1144.65
ENSMUSG00000042363.14	Lgalsl	-0.245974	0.0927435	0.999943	385.184	493.109	417.379	325.983	404.166	362.458
ENSMUSG00000017764.2	Zswim1	0.353596	0.0928785	0.999943	162.125	121.188	148.279	208.034	175.109	168.083
ENSMUSG00000028467.15	Gba2	0.436427	0.0930145	0.999943	92.4877	72.0858	80.1807	118.877	106.127	106.108
ENSMUSG00000031537.15	Ikbkb	0.189006	0.0930259	0.999943	523.371	616.386	633.757	658.466	667.715	695.807
ENSMUSG00000026260.12	Ndufa10	-0.122088	0.0930557	0.999943	1838.87	1686.18	1837.57	1647.56	1690.95	1587.87
ENSMUSG00000116376.1	Tmem249	-3.4534	0.0930924	NA	2.17618	3.13417	5.49183	0	0	0.939011
ENSMUSG00000110661.1	Gm31805	1.99565	0.0932043	0.999943	3.26427	3.13417	0	7.4298	9.72829	8.4511
ENSMUSG00000015950.13	Ncf1	-3.44719	0.0932438	NA	2.17618	4.17889	4.39346	0	0	0.939011
ENSMUSG00000048534.7	Jaml	1.61122	0.0934032	0.999943	2.17618	3.13417	5.49183	13.0022	11.4971	8.4511
ENSMUSG00000036282.15	Naa30	-0.240219	0.0935545	0.999943	421.091	362.519	343.789	315.767	316.612	322.081
ENSMUSG00000108376.1	Gm44874	-4.43788	0.0935771	NA	0	0	10.9837	0	0	0
ENSMUSG00000112694.1	Gm33037	-4.43788	0.0935771	NA	0	0	10.9837	0	0	0
ENSMUSG00000039958.17	Etfbkmt	0.708596	0.0936395	0.999943	35.907	21.9392	25.2624	46.4363	44.2195	45.0725
ENSMUSG00000109574.1	B230206I08Rik	-2.94036	0.0939229	NA	2.17618	4.17889	7.68856	0	0.88439	0.939011
ENSMUSG00000097593.2	Gm26676	3.38274	0.0939254	NA	0	0	1.09837	5.57235	0.88439	5.63407
ENSMUSG00000024743.16	Syt7	-0.250247	0.0939345	0.999943	337.308	353.116	320.723	260.972	278.583	310.813
ENSMUSG00000032440.13	Tgfbr2	0.377858	0.0939977	0.999943	136.011	98.2039	127.41	148.596	171.572	149.303
ENSMUSG00000026594.14	Ralgps2	-0.203429	0.0940719	0.999943	544.045	568.329	494.265	453.218	497.912	444.152
ENSMUSG00000097895.1	Gm18709	3.02667	0.0941437	NA	0	1.04472	1.09837	0	5.30634	12.2071
ENSMUSG00000070644.13	Etnk2	-0.843079	0.0942112	0.999943	50.0521	17.7603	69.197	27.8618	21.2254	27.2313
ENSMUSG00000065570.1	Mir412	4.08843	0.0944463	NA	0	0	0	0	3.53756	6.57308
ENSMUSG00000039607.17	Rbms3	-0.125144	0.0944502	0.999943	2577.69	2713.14	2250.55	2247.51	2285.26	2383.21
ENSMUSG00000049305.6	Ccdc71	-0.251811	0.0944618	0.999943	328.603	320.73	399.805	286.047	298.04	296.727
ENSMUSG00000028293.14	Slc35a1	-0.267563	0.0945058	0.999943	277.463	274.762	260.313	230.324	217.56	227.241
ENSMUSG00000034825.14	Nrip3	0.0951149	0.094521	0.999943	6704.81	7077.99	6768.13	6874.42	7178.6	7899.9
ENSMUSG00000070730.11	Rmdn3	-0.249637	0.0945517	0.999943	335.132	297.746	349.28	277.689	277.699	270.435
ENSMUSG00000059878.12	Zfp422	-0.245913	0.0945755	0.999943	392.801	357.295	364.657	345.486	320.149	274.191
ENSMUSG00000111008.1	Gm31562	4.11433	0.0946651	NA	0	0	0	1.85745	0	8.4511
ENSMUSG00000021959.16	Lats2	0.208353	0.09467	0.999943	433.06	433.56	445.937	549.805	458.999	508.005
ENSMUSG00000107643.1	Gm43885	-2.67672	0.094673	NA	6.52854	5.22361	5.49183	0	2.65317	0
ENSMUSG00000072573.2	Gm10369	4.08123	0.0948865	NA	0	0	0	0	4.42195	5.63407
ENSMUSG00000024891.6	Slc29a2	-0.817341	0.0949537	0.999943	30.4665	78.3542	48.3281	15.7883	25.6473	47.8896
ENSMUSG00000097383.1	1500026H17Rik	-0.736243	0.094977	0.999943	64.1973	53.2808	29.6559	34.3628	21.2254	32.8654
ENSMUSG00000020457.13	Drg1	-0.141732	0.0950108	0.999943	1477.63	1512.76	1467.42	1319.72	1233.72	1488.33
ENSMUSG00000039831.16	Arhgap29	0.262427	0.0950384	0.999943	254.613	358.34	345.985	361.274	387.363	401.897
ENSMUSG00000037996.17	Slc24a2	-0.202202	0.0951438	0.999943	652.854	856.672	701.856	646.393	685.403	590.638
ENSMUSG00000049999.4	Ppp1r3d	0.356108	0.0951494	0.999943	152.333	130.59	150.476	195.032	148.578	211.277
ENSMUSG00000002489.16	Tiam1	0.440592	0.0952527	0.999943	89.2234	99.2486	73.5905	130.022	95.5142	130.523
ENSMUSG00000017210.14	Med24	-0.22419	0.0953624	0.999943	400.417	401.173	409.69	358.488	360.831	317.386
ENSMUSG00000023169.15	Slc38a1	-0.124957	0.0954165	0.999943	1650.63	1846.02	1696.98	1552.83	1647.62	1562.51
ENSMUSG00000039450.11	Dcxr	0.362431	0.0954324	0.999943	115.338	118.054	144.984	178.315	151.231	156.815
ENSMUSG00000031309.15	Rps6ka3	-0.0990118	0.0955015	0.999943	2775.72	2804.03	2953.51	2632.01	2636.37	2698.72
ENSMUSG00000115923.1	Gm49521	2.85655	0.0956723	NA	1.08809	0	1.09837	1.85745	3.53756	10.3291
ENSMUSG00000039840.8	Epg5	-0.206416	0.0957249	0.999943	627.828	551.613	506.347	495.011	508.524	457.298
ENSMUSG00000029798.11	Herc6	0.236195	0.0957736	0.999943	437.412	509.824	361.362	557.235	504.103	480.774
ENSMUSG00000111938.1	2900045O20Rik	-1.14686	0.0959624	0.999943	13.0571	20.8944	20.869	8.35853	7.95951	8.4511
ENSMUSG00000042292.18	Mrtfa	0.550132	0.0959792	0.999943	44.6117	87.7567	50.5248	97.5161	96.3985	74.1819
ENSMUSG00000100862.1	Gm10925	-3.60817	0.0960028	NA	4.35236	0	7.68856	0	0.88439	0
ENSMUSG00000084850.1	Gm12092	-3.60487	0.0960758	NA	7.61663	0	4.39346	0	0	0.939011
ENSMUSG00000038900.17	Rpl12	0.40804	0.09608	0.999943	84.871	114.919	113.132	144.881	154.768	115.498
ENSMUSG00000057594.12	Arl16	-0.26041	0.0960821	0.999943	459.174	367.742	402.002	281.404	390.016	354.007
ENSMUSG00000047187.9	Rab2a	-0.106906	0.0961008	0.999943	2689.76	2547.03	2471.32	2469.48	2379.01	2309.03
ENSMUSG00000116811.1	Gm16385	-2.93974	0.0961498	NA	8.70472	3.13417	2.19673	0	0.88439	0.939011
ENSMUSG00000028463.14	Car9	-2.32429	0.096157	0.999943	17.4094	3.13417	2.19673	1.85745	2.65317	0
ENSMUSG00000064884.1	Gm24204	-3.67758	0.0961573	NA	1.08809	11.4919	0	0.928725	0	0
ENSMUSG00000069248.11	Serpinb6e	1.12957	0.0962196	0.999943	13.0571	9.4025	6.5902	31.5767	13.2659	18.7802
ENSMUSG00000024889.5	Rce1	0.597543	0.0962466	0.999943	50.0521	37.61	32.951	58.5097	60.1385	63.8527
ENSMUSG00000038187.14	Btbd10	-0.137652	0.0962692	0.999943	1269.8	1206.65	1171.96	1150.69	1069.23	1096.76
ENSMUSG00000034800.15	Zfp661	-0.370633	0.0962969	0.999943	145.804	136.859	165.853	107.732	111.433	127.705
ENSMUSG00000086587.7	Gm11837	-0.908224	0.0963516	0.999943	28.2903	24.0286	35.1477	10.216	20.341	15.9632
ENSMUSG00000038587.10	Akap12	-0.0805172	0.0964312	0.999943	16010.2	16893.2	16811.6	14935.8	15472.4	16609.2
ENSMUSG00000034117.3	Ptgdr2	-1.99211	0.0964349	0.999943	10.8809	7.31306	7.68856	1.85745	0	4.69505
ENSMUSG00000034686.8	Prr7	1.23033	0.0964518	0.999943	9.79281	5.22361	7.68856	10.216	18.5722	24.4143
ENSMUSG00000047777.9	Phf13	0.318731	0.0965172	0.999943	156.685	161.932	172.443	213.607	220.213	178.412
ENSMUSG00000033658.16	Ddx19b	0.174809	0.0965241	0.999943	727.932	879.656	903.955	1002.09	887.928	945.584
ENSMUSG00000010025.19	Aldh3a2	-0.142131	0.0965828	0.999943	1192.55	1406.2	1325.73	1204.56	1185.97	1166.25
ENSMUSG00000004665.10	Cnn2	-1.18816	0.0966609	0.999943	16.3214	11.4919	28.5575	10.216	8.8439	5.63407
ENSMUSG00000004319.15	Clcn3	-0.123532	0.0967722	0.999943	1795.35	1716.48	1796.93	1526.82	1725.45	1619.79
ENSMUSG00000021661.16	Ankra2	-0.28433	0.0967961	0.999943	404.769	345.803	314.133	271.188	354.641	247.899
ENSMUSG00000020990.5	Cdkl1	0.852635	0.0969484	0.999943	20.6737	17.7603	29.6559	29.7192	25.6473	67.6088
ENSMUSG00000090256.1	Alms1-ps1	4.06717	0.0970241	NA	0	0	0	4.64363	5.30634	0
ENSMUSG00000109167.1	Gm44652	2.28485	0.0970281	0.999943	3.26427	0	1.09837	11.1447	5.30634	4.69505
ENSMUSG00000104010.1	Gm37366	-0.966399	0.0970625	0.999943	23.938	30.2969	20.869	15.7883	13.2659	9.39011
ENSMUSG00000020400.17	Tnip1	-0.25603	0.0970943	0.999943	489.641	519.227	373.444	412.354	415.663	329.593
ENSMUSG00000020151.16	Ptprr	-0.231548	0.0971306	0.999943	528.812	514.003	397.608	386.35	420.97	419.738
ENSMUSG00000029819.6	Npy	-3.6093	0.0971534	NA	3.26427	0	8.78693	0.928725	0	0
ENSMUSG00000024563.16	Smad2	0.130722	0.0971863	0.999943	1428.66	1343.51	1275.2	1536.11	1453.94	1441.38
ENSMUSG00000086165.1	Gm15690	1.3582	0.0972126	0.999943	4.35236	7.31306	5.49183	8.35853	15.0346	20.6582
ENSMUSG00000046782.14	Ttc6	-2.73816	0.097258	NA	10.8809	1.04472	6.5902	2.78618	0	0
ENSMUSG00000020844.6	Nxn	0.294331	0.0972847	0.999943	232.851	239.241	185.624	250.756	252.051	304.24
ENSMUSG00000087119.4	Atg4a-ps	1.22569	0.0973043	0.999943	9.79281	5.22361	6.5902	21.3607	15.0346	14.0852
ENSMUSG00000031659.13	Adcy7	-0.458364	0.0973929	0.999943	104.457	130.59	125.214	75.2267	69.8668	117.376
ENSMUSG00000046613.19	Vwa5b2	-0.47958	0.097492	0.999943	91.3996	78.3542	109.837	62.2246	75.1732	62.9137
ENSMUSG00000079243.4	Xirp1	0.496351	0.0975732	0.999943	72.902	51.1914	61.5085	96.5874	77.8264	87.328
ENSMUSG00000109760.1	Gm6503	-3.0361	0.0976031	NA	13.0571	1.04472	1.09837	0.928725	0	0.939011
ENSMUSG00000048636.7	A730049H05Rik	-1.61927	0.0976736	0.999943	10.8809	13.5814	6.5902	2.78618	2.65317	4.69505
ENSMUSG00000031949.17	Adat1	-0.490912	0.0978006	0.999943	102.28	100.293	69.197	60.3671	64.5605	68.5478
ENSMUSG00000020961.15	Ston2	0.212939	0.0978015	0.999943	363.422	422.068	417.379	482.008	443.964	468.566
ENSMUSG00000032902.1	Slc16a1	-0.116625	0.0978081	0.999943	1742.03	1885.72	1897.98	1697.71	1723.68	1675.2
ENSMUSG00000087049.1	Bach2it1	2.58799	0.09787	NA	0	3.13417	0	7.4298	8.8439	2.81703
ENSMUSG00000096916.7	Zfp850	-0.245742	0.0979831	0.999943	429.796	452.365	366.854	338.985	401.513	312.691
ENSMUSG00000108935.1	4930588G17Rik	-4.22693	0.0979973	NA	0	8.35778	1.09837	0	0	0
ENSMUSG00000085723.2	Gm15915	-4.22693	0.0979973	NA	0	8.35778	1.09837	0	0	0
ENSMUSG00000063779.6	Chil4	3.92153	0.0981812	NA	0	0	0	1.85745	6.19073	0.939011
ENSMUSG00000087413.1	Gm11266	-4.22551	0.0982145	NA	1.08809	8.35778	0	0	0	0
ENSMUSG00000116480.1	Gm49512	-3.44837	0.0982342	NA	1.08809	4.17889	5.49183	0	0	0.939011
ENSMUSG00000049097.9	Ankrd34a	-1.8186	0.0982499	0.999943	7.61663	9.4025	8.78693	3.7149	2.65317	0.939011
ENSMUSG00000024600.8	Slc27a6	-0.504863	0.0983487	0.999943	116.426	169.245	72.4921	82.6565	91.9766	77.9379
ENSMUSG00000085287.8	4833418N02Rik	0.445861	0.0983575	0.999943	72.902	76.2647	110.935	135.594	110.549	107.986
ENSMUSG00000097006.7	9530082P21Rik	0.476239	0.0983861	0.999943	71.8139	77.3094	75.7872	89.1576	137.081	86.389
ENSMUSG00000108607.2	Gm44646	0.955377	0.0984185	0.999943	8.70472	15.6708	20.869	36.2203	33.6068	17.8412
ENSMUSG00000109076.1	Gm45145	0.807086	0.0984223	0.999943	26.1142	17.7603	15.3771	33.4341	33.6068	36.6214
ENSMUSG00000108154.1	Gm44033	2.44691	0.0984468	0.999943	2.17618	2.08944	0	2.78618	0.88439	19.7192
ENSMUSG00000103506.1	Gm38376	3.35302	0.098584	NA	1.08809	0	0	0.928725	6.19073	4.69505
ENSMUSG00000103616.1	1700018A14Rik	3.35302	0.098584	NA	1.08809	0	0	0.928725	6.19073	4.69505
ENSMUSG00000112184.1	Gm48826	4.06123	0.0985863	NA	0	0	0	3.7149	6.19073	0
ENSMUSG00000110618.1	Gm39822	4.06123	0.0985863	NA	0	0	0	3.7149	6.19073	0
ENSMUSG00000046434.16	Hnrnpa1	0.220271	0.0986056	0.999943	436.324	502.511	420.674	550.734	574.854	458.237
ENSMUSG00000038335.13	Tsr1	0.138176	0.098675	0.999943	1390.58	1202.48	1318.04	1503.61	1435.37	1364.38
ENSMUSG00000046169.10	Adamts6	0.94002	0.0987122	0.999943	25.0261	6.26833	18.6722	34.3628	25.6473	35.6824
ENSMUSG00000057130.12	Txnl4a	-0.293698	0.0987325	0.999943	237.204	207.9	246.034	177.387	192.797	193.436
ENSMUSG00000045991.19	Onecut2	-0.162673	0.0987498	0.999943	1118.56	1283.96	1177.45	976.09	1201	1020.7
ENSMUSG00000026209.15	Dnpep	-0.257451	0.0987571	0.999943	380.832	329.087	386.625	304.622	262.664	350.251
ENSMUSG00000028873.16	Cdca8	-0.871934	0.0987654	0.999943	39.1712	26.1181	25.2624	19.5032	16.8034	13.1462
ENSMUSG00000020702.13	Ccl1	-3.58941	0.0988417	NA	0	4.17889	7.68856	0	0.88439	0
ENSMUSG00000033769.16	Exoc6b	-0.214423	0.0990329	0.999943	718.139	893.237	700.757	669.611	759.691	563.407
ENSMUSG00000115358.1	Gm49138	2.27237	0.0990943	0.999943	5.44045	0	0	4.64363	16.8034	4.69505
ENSMUSG00000005687.14	Bcas2	-0.153703	0.0992031	0.999943	890.058	854.583	869.906	793.131	807.448	749.331
ENSMUSG00000069874.7	Irgm2	0.249296	0.0992566	0.999943	367.774	480.572	362.461	493.153	535.941	410.348
ENSMUSG00000037395.15	Rcor3	-0.208269	0.0992683	0.999943	447.205	492.064	471.199	380.777	432.467	407.531
ENSMUSG00000108120.1	9930120I10Rik	-2.39597	0.0993763	NA	9.79281	7.31306	2.19673	2.78618	0.88439	0
ENSMUSG00000086279.1	Gm15634	3.49857	0.0995856	NA	1.08809	0	0	3.7149	0	9.39011
ENSMUSG00000041360.8	Pum3	-0.132382	0.0996548	0.999943	1372.08	1468.88	1527.83	1341.08	1385.84	1258.27
ENSMUSG00000079679.3	Vwde	1.21147	0.0996998	0.999943	15.2333	1.04472	13.1804	20.432	20.341	27.2313
ENSMUSG00000071723.7	Gspt2	0.215386	0.099736	0.999943	448.293	369.832	411.887	442.073	494.374	491.103
ENSMUSG00000021785.8	Ngly1	-0.174181	0.0997576	0.999943	712.699	710.411	668.905	599.956	591.657	662.942
ENSMUSG00000000489.7	Pdgfb	-1.63029	0.0997623	0.999943	6.52854	19.8497	7.68856	6.50108	2.65317	1.87802
ENSMUSG00000066477.13	Gm16551	-0.6881	0.0998222	0.999943	45.6998	45.9678	39.5412	27.8618	30.0693	23.4753
ENSMUSG00000019802.13	Sec63	0.128788	0.0998663	0.999943	1633.22	1693.49	1470.71	1715.36	1692.72	1838.58
ENSMUSG00000064325.4	Hhip	1.6392	0.0998964	0.999943	0	3.13417	12.082	5.57235	24.7629	16.9022
ENSMUSG00000019986.17	Ahi1	-0.125793	0.0999601	0.999943	3071.68	2707.92	3220.41	2643.15	2614.26	2990.75
ENSMUSG00000067973.11	Gm6994	-2.14579	0.0999754	0.999943	5.44045	11.4919	3.2951	0.928725	1.76878	1.87802
ENSMUSG00000017830.15	Dhx58	0.298164	0.100123	0.999943	202.385	201.631	160.361	227.538	228.173	238.509
ENSMUSG00000040640.11	Erc2	-0.19972	0.100279	0.999943	687.673	660.264	549.183	556.306	511.178	585.004
ENSMUSG00000053641.9	Dennd4a	-0.172398	0.100292	0.999943	1102.24	1194.12	1106.05	857.213	1141.75	1019.77
ENSMUSG00000037703.14	Lzts3	-0.393441	0.10034	0.999943	187.151	123.277	199.903	152.311	115.855	120.193
ENSMUSG00000070821.6	Olfr1340	-3.46089	0.10044	NA	1.08809	2.08944	7.68856	0.928725	0	0
ENSMUSG00000024077.15	Strn	-0.192736	0.100588	0.999943	671.352	792.944	728.217	577.667	617.304	723.977
ENSMUSG00000075324.13	Fign	-0.51459	0.100659	0.999943	87.0472	158.798	86.7709	83.5853	91.0922	58.2187
ENSMUSG00000105528.1	Gm43519	-2.95918	0.100691	NA	5.44045	4.17889	4.39346	0	1.76878	0
ENSMUSG00000027427.13	Polr3f	0.202046	0.100788	0.999943	446.117	524.451	434.953	522.872	536.825	557.772
ENSMUSG00000111871.1	Gm47557	-1.85122	0.10091	0.999943	5.44045	21.9392	5.49183	5.57235	3.53756	0
ENSMUSG00000031595.9	Pdgfrl	-2.30012	0.100924	NA	4.35236	10.4472	3.2951	0.928725	0.88439	1.87802
ENSMUSG00000085875.3	Gm12905	-0.476331	0.101048	0.999943	96.84	133.724	83.4758	63.1533	88.439	74.1819
ENSMUSG00000103520.1	1110025M09Rik	0.956506	0.101049	0.999943	8.70472	10.4472	25.2624	25.0756	31.8381	29.1093
ENSMUSG00000037902.18	Sirpa	0.18569	0.101075	0.999943	473.319	503.556	526.117	569.309	576.623	563.407
ENSMUSG00000028020.16	Glrb	-0.161676	0.101076	0.999943	1094.62	1046.81	934.709	994.665	902.963	852.622
ENSMUSG00000051022.7	Hs3st1	1.20993	0.101078	0.999943	7.61663	8.35778	5.49183	17.6458	12.3815	19.7192
ENSMUSG00000021611.9	Tert	-1.1786	0.101141	0.999943	26.1142	12.5367	15.3771	5.57235	7.95951	10.3291
ENSMUSG00000023067.14	Cdkn1a	0.0978728	0.101174	0.999943	11983.1	10407.5	12554.3	12543.4	12225.8	12626.9
ENSMUSG00000086606.1	Gm13205	-1.41067	0.101305	0.999943	23.938	10.4472	9.88529	8.35853	1.76878	6.57308
ENSMUSG00000052833.9	Sae1	0.180231	0.101327	0.999943	834.565	775.184	862.217	1082.89	858.743	859.195
ENSMUSG00000033352.11	Map2k4	-0.116164	0.101467	0.999943	1609.29	1620.36	1637.66	1537.04	1480.47	1473.31
ENSMUSG00000036658.4	Olfr11	-3.45374	0.101513	NA	7.61663	2.08944	1.09837	0.928725	0	0
ENSMUSG00000028427.13	Aqp7	4.10372	0.101687	NA	0	0	0	9.28725	0	0.939011
ENSMUSG00000092286.1	Dtnbos	-2.63396	0.101771	NA	4.35236	4.17889	8.78693	0	0	2.81703
ENSMUSG00000003559.8	As3mt	0.278264	0.101776	0.999943	252.437	202.676	257.018	291.62	258.242	313.63
ENSMUSG00000073676.4	Hspe1	0.206744	0.101816	0.999943	478.76	519.227	459.117	635.248	535.056	511.761
ENSMUSG00000032495.8	Lrrc2	-0.212299	0.10187	0.999943	448.293	469.08	418.477	359.417	389.132	404.714
ENSMUSG00000085543.1	Gm13568	1.18893	0.102016	0.999943	5.44045	7.31306	10.9837	11.1447	19.4566	23.4753
ENSMUSG00000102379.1	Gm37971	-3.56731	0.102109	NA	4.35236	7.31306	0	0	0.88439	0
ENSMUSG00000059439.15	Bcas3	-0.240558	0.102111	0.999943	341.66	399.084	337.198	320.41	309.537	282.642
ENSMUSG00000056832.14	Ttc26	-0.384686	0.102155	0.999943	139.276	124.322	143.886	106.803	115.855	89.206
ENSMUSG00000028842.15	Ago3	0.145282	0.102189	0.999943	1115.29	1318.44	1252.14	1264.92	1424.75	1386.92
ENSMUSG00000032023.7	Jhy	0.20128	0.102203	0.999943	420.003	444.007	474.494	474.579	527.981	536.175
ENSMUSG00000056091.12	St3gal5	-0.315374	0.102294	0.999943	217.618	253.867	271.296	203.391	159.19	234.753
ENSMUSG00000002332.16	Dhrs1	0.168203	0.102349	0.999943	1101.15	1231.73	1340.01	1485.03	1178.01	1464.86
ENSMUSG00000104325.1	Gm37321	3.46385	0.102354	NA	0	0	1.09837	0	6.19073	6.57308
ENSMUSG00000097855.8	A930007I19Rik	-0.715501	0.102356	0.999943	35.907	53.2808	71.3938	18.5745	41.5663	37.5604
ENSMUSG00000041845.11	Rhod	0.593669	0.102382	0.999943	33.7308	40.7442	42.8363	50.1512	58.3698	68.5478
ENSMUSG00000065725.1	Gm26165	-1.39621	0.102545	0.999943	9.79281	14.6261	14.2788	7.4298	3.53756	3.75604
ENSMUSG00000106498.1	Gm43032	-1.16878	0.102553	0.999943	18.4975	34.4758	10.9837	4.64363	8.8439	15.0242
ENSMUSG00000030345.16	Dyrk4	-0.951581	0.102565	0.999943	33.7308	22.9839	19.7706	12.0734	10.6127	16.9022
ENSMUSG00000099032.2	Tcf24	1.3817	0.102682	0.999943	2.17618	7.31306	6.5902	11.1447	18.5722	12.2071
ENSMUSG00000052062.14	Pard3b	-0.471103	0.102781	0.999943	94.6638	110.741	120.82	73.3693	103.474	58.2187
ENSMUSG00000037993.8	Dhx38	0.17709	0.10287	0.999943	752.958	647.728	823.774	880.431	823.367	810.366
ENSMUSG00000062444.15	Ap3b2	0.106754	0.102877	0.999943	2397.06	2372.56	2309.86	2513.13	2415.27	2695.9
ENSMUSG00000034311.3	Kif4	-1.28461	0.10297	0.999943	17.4094	31.3417	9.88529	11.1447	1.76878	11.2681
ENSMUSG00000044702.13	Palb2	-1.20919	0.102995	0.999943	28.2903	22.9839	17.5739	7.4298	20.341	1.87802
ENSMUSG00000116779.1	Gm4829	-1.43285	0.103013	0.999943	8.70472	7.31306	28.5575	8.35853	5.30634	2.81703
ENSMUSG00000094377.1	Gm24407	-0.305273	0.1031	0.999943	387.36	276.851	503.052	344.557	311.305	288.276
ENSMUSG00000028414.17	Fktn	-0.185866	0.103117	0.999943	849.798	695.785	804.004	739.265	615.536	710.831
ENSMUSG00000022436.16	Sh3bp1	3.4656	0.103124	NA	1.08809	0	0	8.35853	4.42195	0
ENSMUSG00000069515.6	Lyz1	-3.0553	0.103133	NA	0	4.17889	10.9837	0.928725	0.88439	0
ENSMUSG00000032042.11	Srpr	0.129919	0.103142	0.999943	1291.56	1207.7	1268.61	1405.16	1300.05	1417.91
ENSMUSG00000105852.4	Gm42890	-0.997628	0.103167	0.999943	21.7618	30.2969	20.869	6.50108	15.919	14.0852
ENSMUSG00000022185.19	Acin1	0.118903	0.103284	0.999943	1829.08	1826.17	1917.75	1865.81	2130.5	2054.56
ENSMUSG00000007050.17	Lsm2	0.377769	0.103313	0.999943	93.5757	112.83	101.05	134.665	134.427	130.523
ENSMUSG00000005950.14	P2rx5	-0.695213	0.103338	0.999943	147.98	51.1914	50.5248	71.5118	45.1039	37.5604
ENSMUSG00000030643.14	Rab30	-0.422157	0.103371	0.999943	112.073	141.037	116.427	84.514	113.202	77.9379
ENSMUSG00000029869.7	Ephb6	-0.558911	0.10346	0.999943	51.1402	92.9803	84.5742	50.1512	44.2195	61.0357
ENSMUSG00000108176.1	Gm43965	3.48618	0.103517	NA	1.08809	0	0	0	2.65317	10.3291
ENSMUSG00000115424.1	D130079A08Rik	1.79207	0.103524	0.999943	2.17618	7.31306	1.09837	2.78618	27.4161	6.57308
ENSMUSG00000114854.1	Gm34354	-1.41281	0.103595	0.999943	16.3214	20.8944	13.1804	0.928725	14.1502	3.75604
ENSMUSG00000113645.1	Gm47076	-4.37072	0.103666	NA	0	10.4472	0	0	0	0
ENSMUSG00000038495.14	Otud7b	0.1325	0.10368	0.999943	1497.21	1449.03	1298.27	1615.98	1560.95	1476.13
ENSMUSG00000029910.14	Mad2l1	-0.385465	0.103736	0.999943	156.685	113.875	159.263	100.302	116.74	111.742
ENSMUSG00000005802.12	Slc30a4	-0.16051	0.103823	0.999943	902.027	1081.29	1023.68	919.438	837.518	934.316
ENSMUSG00000026705.16	Klhl20	0.182768	0.103833	0.999943	542.957	659.22	600.806	647.321	708.397	691.112
ENSMUSG00000060798.7	Intu	-0.497135	0.103841	0.999943	90.3115	128.501	69.197	65.0108	72.52	66.6698
ENSMUSG00000016664.16	Pacsin2	0.163441	0.103892	0.999943	726.844	746.976	700.757	811.706	868.471	754.965
ENSMUSG00000106832.1	Gm42632	1.81836	0.104077	0.999943	2.17618	4.17889	1.09837	8.35853	12.3815	5.63407
ENSMUSG00000022894.6	Adamts5	0.171109	0.104086	0.999943	1180.58	1348.74	1047.84	1252.85	1518.5	1256.4
ENSMUSG00000111079.1	Gm47112	1.41467	0.104207	0.999943	4.35236	2.08944	8.78693	16.7171	10.6127	13.1462
ENSMUSG00000031904.5	Slc7a6	-0.249944	0.104256	0.999943	307.929	411.621	394.313	324.125	292.733	320.203
ENSMUSG00000029713.15	Gnb2	0.147814	0.104261	0.999943	1170.78	993.531	1108.25	1244.49	1131.14	1249.82
ENSMUSG00000028140.13	Mrpl9	0.177604	0.104316	0.999943	587.569	689.517	628.265	760.626	672.137	723.038
ENSMUSG00000030199.16	Etv6	0.305468	0.104325	0.999943	227.411	184.916	180.132	277.689	245.861	208.46
ENSMUSG00000114830.1	Gm47400	3.45188	0.104389	NA	0	0	1.09837	5.57235	7.07512	0
ENSMUSG00000115003.1	Gm48933	2.09754	0.104457	0.999943	2.17618	0	4.39346	5.57235	1.76878	20.6582
ENSMUSG00000097921.2	Gm26576	1.56927	0.104557	0.999943	3.26427	5.22361	5.49183	2.78618	28.3005	10.3291
ENSMUSG00000057863.6	Rpl36	-0.659777	0.104594	0.999943	45.6998	57.4597	75.7872	54.7948	24.7629	33.8044
ENSMUSG00000038859.7	Baiap2l1	-0.509813	0.10473	0.999943	88.1353	64.7728	75.7872	56.6522	50.4103	53.5236
ENSMUSG00000105445.1	Gm42972	-1.10411	0.10474	0.999943	18.4975	26.1181	14.2788	11.1447	10.6127	5.63407
ENSMUSG00000112547.1	Gm47096	0.428351	0.104751	0.999943	83.7829	95.0697	110.935	98.4449	130.005	161.51
ENSMUSG00000035011.15	Zbtb7a	0.137389	0.104876	0.999943	1109.85	1148.15	1117.04	1248.21	1314.2	1149.35
ENSMUSG00000006442.10	Srm	0.271246	0.104905	0.999943	215.442	202.676	239.444	250.756	260.011	282.642
ENSMUSG00000112096.1	A430103D13Rik	1.11245	0.104912	0.999943	8.70472	10.4472	7.68856	17.6458	13.2659	27.2313
ENSMUSG00000024301.10	Kifc5b	-0.806211	0.104927	0.999943	41.3474	24.0286	34.0493	18.5745	19.4566	18.7802
ENSMUSG00000045613.9	Chrm2	1.40801	0.10493	0.999943	4.35236	3.13417	7.68856	16.7171	15.919	7.51209
ENSMUSG00000039501.14	Znfx1	0.108347	0.104934	0.999943	2330.69	2392.41	2128.63	2489.91	2494.87	2401.99
ENSMUSG00000116775.1	Gm49769	3.45258	0.104937	NA	0	0	1.09837	0	7.95951	4.69505
ENSMUSG00000089983.2	2010320O07Rik	-2.24182	0.105015	0.999943	10.8809	2.08944	8.78693	3.7149	0.88439	0
ENSMUSG00000102277.1	A130050O07Rik	-2.18699	0.105034	0.999943	0	14.6261	14.2788	2.78618	3.53756	0
ENSMUSG00000020836.15	Coro6	-0.62935	0.105059	0.999943	44.6117	78.3542	47.2297	39.0065	33.6068	37.5604
ENSMUSG00000026688.5	Mgst3	0.77711	0.105068	0.999943	31.5546	22.9839	14.2788	43.6501	44.2195	30.0483
ENSMUSG00000025038.7	Efhc2	0.588942	0.105111	0.999943	48.9641	33.4311	37.3444	57.581	53.9478	68.5478
ENSMUSG00000108954.1	Gm44901	-1.57539	0.105122	0.999943	4.35236	18.805	12.082	1.85745	6.19073	3.75604
ENSMUSG00000118651.1	CT030740,1	2.76388	0.105168	NA	1.08809	1.04472	0	3.7149	7.07512	3.75604
ENSMUSG00000048915.12	Efna5	-0.32059	0.105281	0.999943	171.918	242.376	227.362	169.957	160.075	184.046
ENSMUSG00000004451.14	Ralb	0.197125	0.105411	0.999943	410.21	481.617	445.937	512.656	505.871	515.517
ENSMUSG00000052395.17	Rft1	-0.311796	0.105422	0.999943	214.354	175.513	233.952	165.313	168.919	168.083
ENSMUSG00000057788.13	Ddx49	-0.292357	0.105449	0.999943	214.354	213.123	210.886	164.384	183.069	173.717
ENSMUSG00000086539.8	Gm16759	-1.37744	0.105631	0.999943	27.2023	7.31306	10.9837	3.7149	4.42195	9.39011
ENSMUSG00000113506.1	Gm49377	2.10926	0.105997	0.999943	1.08809	4.17889	0	4.64363	7.95951	10.3291
ENSMUSG00000042303.19	Sgsm3	-0.23313	0.106018	0.999943	434.148	487.885	559.068	443.002	355.525	461.993
ENSMUSG00000039431.16	Mtmr7	0.169185	0.106178	0.999943	858.503	781.452	744.692	951.015	799.489	931.499
ENSMUSG00000030307.8	Slc6a11	1.09602	0.106192	0.999943	5.44045	10.4472	13.1804	25.0756	23.8785	13.1462
ENSMUSG00000021301.9	Hecw1	-0.26348	0.106249	0.999943	325.339	365.653	264.706	261.9	268.855	265.74
ENSMUSG00000033882.15	Rbm46	-0.40188	0.106273	0.999943	107.721	154.619	128.509	108.661	99.9361	87.328
ENSMUSG00000026090.16	2010300C02Rik	-0.620111	0.106315	0.999943	51.1402	47.0125	58.2134	27.8618	36.26	37.5604
ENSMUSG00000033774.4	Npbwr1	3.24959	0.106337	NA	1.08809	0	0	3.7149	3.53756	3.75604
ENSMUSG00000104155.1	Gm38103	-2.93374	0.106355	NA	5.44045	2.08944	6.5902	1.85745	0	0
ENSMUSG00000037965.14	Zc3h7a	0.13279	0.106567	0.999943	1096.79	1136.66	1040.15	1181.34	1186.85	1221.65
ENSMUSG00000052033.13	Pfdn4	0.144752	0.106606	0.999943	831.301	822.196	833.66	897.148	915.344	937.133
ENSMUSG00000046916.9	Myct1	-1.22585	0.106939	0.999943	9.79281	18.805	18.6722	8.35853	5.30634	6.57308
ENSMUSG00000068922.14	Msto1	0.404524	0.106963	0.999943	83.7829	96.1144	83.4758	110.518	109.664	128.644
ENSMUSG00000020806.15	Rhbdf2	0.362461	0.107113	0.999943	109.897	112.83	102.148	140.237	145.04	132.401
ENSMUSG00000049477.5	Gm8508	1.81062	0.107139	0.999943	1.08809	2.08944	4.39346	12.0734	9.72829	4.69505
ENSMUSG00000040350.16	Trim7	0.337242	0.107236	0.999943	162.125	119.098	173.542	179.244	189.26	205.643
ENSMUSG00000030298.10	Sec13	-0.169615	0.10725	0.999943	693.113	680.114	741.397	612.959	600.501	666.698
ENSMUSG00000045917.17	Tmem268	-0.37903	0.107325	0.999943	121.866	198.497	195.509	143.952	133.543	119.254
ENSMUSG00000087088.2	Gm16638	-0.565267	0.107398	0.999943	107.721	58.5044	60.4101	58.5097	49.5259	45.0725
ENSMUSG00000036932.14	Aifm1	-0.219545	0.10746	0.999943	381.92	404.307	397.608	312.98	341.375	362.458
ENSMUSG00000037353.9	Letmd1	0.205736	0.107675	0.999943	390.624	452.365	407.494	508.941	448.386	485.469
ENSMUSG00000039095.8	En2	4.2431	0.107703	NA	0	0	0	0	0	11.2681
ENSMUSG00000057729.12	Prtn3	-3.55987	0.107711	NA	0	9.4025	2.19673	0.928725	0	0
ENSMUSG00000045518.8	Onecut3	-3.55987	0.107711	NA	0	9.4025	2.19673	0.928725	0	0
ENSMUSG00000083175.1	Gm12206	-3.55987	0.107711	NA	0	9.4025	2.19673	0.928725	0	0
ENSMUSG00000106229.1	Gm19409	-0.844327	0.107796	0.999943	25.0261	26.1181	42.8363	13.9309	16.8034	21.5972
ENSMUSG00000032041.15	Tirap	0.251165	0.107859	0.999943	316.634	282.075	333.903	325.054	352.872	431.945
ENSMUSG00000079144.7	A130010J15Rik	0.417126	0.107868	0.999943	76.1663	142.082	132.902	138.38	147.693	183.107
ENSMUSG00000038816.14	Ctnnal1	0.229934	0.107943	0.999943	386.272	309.238	372.346	403.995	391.785	456.359
ENSMUSG00000026798.10	Coq4	-0.465998	0.10796	0.999943	81.6068	97.1592	101.05	80.7991	65.4449	56.3407
ENSMUSG00000109127.1	Gm31135	3.24446	0.107979	NA	1.08809	0	0	2.78618	4.42195	3.75604
ENSMUSG00000097673.1	Gm26608	-1.44215	0.108215	0.999943	5.44045	18.805	13.1804	5.57235	3.53756	4.69505
ENSMUSG00000041324.14	Inhba	0.375302	0.108299	0.999943	962.96	742.797	1022.58	905.507	1182.43	1450.77
ENSMUSG00000053825.15	Ppfia2	-0.145852	0.108404	0.999943	1028.25	1109.49	981.939	956.587	895.003	969.059
ENSMUSG00000030230.15	Plcz1	-3.55758	0.108426	NA	2.17618	9.4025	0	0	0.88439	0
ENSMUSG00000017716.15	Birc5	0.898341	0.108512	0.999943	15.2333	12.5367	16.4755	18.5745	30.9537	32.8654
ENSMUSG00000030107.10	Usp18	0.194878	0.108535	0.999943	1166.43	1187.85	877.594	1370.8	1291.21	1037.61
ENSMUSG00000097271.1	Gm9903	2.64141	0.108579	0.999943	2.17618	0	1.09837	0	5.30634	15.0242
ENSMUSG00000045969.8	Ing1	0.243337	0.108911	0.999943	369.951	334.311	285.575	424.427	344.912	402.836
ENSMUSG00000097994.1	Gm26982	-1.00121	0.108974	0.999943	19.5856	20.8944	25.2624	9.28725	15.0346	8.4511
ENSMUSG00000096934.1	Gm26658	0.615973	0.109081	0.999943	47.876	24.0286	45.033	54.7948	56.601	67.6088
ENSMUSG00000036602.14	Alx1	-4.11069	0.109188	NA	3.26427	0	5.49183	0	0	0
ENSMUSG00000101930.1	Gm5441	-4.11069	0.109188	NA	3.26427	0	5.49183	0	0	0
ENSMUSG00000087259.7	2610035D17Rik	-0.83832	0.109225	0.999943	35.907	39.6994	28.5575	21.3607	27.4161	9.39011
ENSMUSG00000038612.16	Mcl1	0.104695	0.109255	0.999943	2045.61	2118.7	1957.29	2215.01	2210.98	2156.91
ENSMUSG00000073771.11	Btbd19	0.452629	0.109305	0.999943	109.897	62.6833	76.8856	130.95	107.896	102.352
ENSMUSG00000047798.15	Cd300lf	3.03504	0.109319	NA	1.08809	0	1.09837	0.928725	0	16.9022
ENSMUSG00000015396.4	Cd83	0.410869	0.109326	0.999943	80.5187	121.188	82.3774	130.022	118.508	129.583
ENSMUSG00000022706.16	Mrpl40	-0.245949	0.109409	0.999943	327.515	281.03	317.428	253.542	270.623	256.35
ENSMUSG00000094713.1	Gm22822	1.68049	0.109419	0.999943	2.17618	4.17889	2.19673	7.4298	9.72829	10.3291
ENSMUSG00000026679.3	Enkur	-0.474021	0.109649	0.999943	94.6638	79.3989	79.0823	53.8661	66.3293	61.9747
ENSMUSG00000087089.1	Gm12160	-4.10762	0.109703	NA	5.44045	0	3.2951	0	0	0
ENSMUSG00000027706.8	Sec62	0.102791	0.109757	0.999943	3083.65	3150.88	2982.06	3101.01	3543.75	3251.79
ENSMUSG00000006313.5	Upk1a	-1.46361	0.109859	0.999943	8.70472	13.5814	18.6722	4.64363	0.88439	9.39011
ENSMUSG00000052812.5	Atad2b	-0.259222	0.109893	0.999943	441.765	504.601	451.428	347.343	497.912	322.081
ENSMUSG00000102498.1	Gm19445	-3.05426	0.109906	NA	13.0571	2.08944	0	0.928725	0.88439	0
ENSMUSG00000064612.2	Gm26457	-2.21357	0.109936	0.999943	2.17618	10.4472	8.78693	0	0.88439	3.75604
ENSMUSG00000102476.1	Gm37245	3.80491	0.109972	NA	0	0	0	2.78618	1.76878	3.75604
ENSMUSG00000116720.1	Gm31641	4.22816	0.11006	NA	0	0	0	11.1447	0	0
ENSMUSG00000042096.15	Dao	1.06992	0.110101	0.999943	7.61663	13.5814	9.88529	13.0022	18.5722	33.8044
ENSMUSG00000071181.2	3830408C21Rik	-0.472006	0.110132	0.999943	88.1353	134.769	110.935	54.7948	91.0922	94.8401
ENSMUSG00000020962.14	Gtf2a1	0.157355	0.110163	0.999943	939.022	939.205	822.676	918.509	1069.23	1024.46
ENSMUSG00000032604.16	Qars	0.1799	0.110181	0.999943	509.226	554.747	575.544	632.462	581.929	643.222
ENSMUSG00000050640.16	Tmem150c	-0.163252	0.110184	0.999943	919.436	872.343	847.938	797.775	705.744	854.5
ENSMUSG00000102750.1	Gm37058	3.80331	0.110244	NA	0	0	0	3.7149	1.76878	2.81703
ENSMUSG00000111089.1	Gm49427	3.80331	0.110244	NA	0	0	0	3.7149	1.76878	2.81703
ENSMUSG00000012282.2	Wnt8a	3.80331	0.110244	NA	0	0	0	3.7149	1.76878	2.81703
ENSMUSG00000114743.1	Gm34672	-1.47847	0.11026	0.999943	7.61663	13.5814	14.2788	1.85745	7.07512	3.75604
ENSMUSG00000097194.2	9330175E14Rik	0.347323	0.110285	0.999943	132.747	136.859	206.493	213.607	211.369	180.29
ENSMUSG00000038663.7	Fsd2	-1.33631	0.110479	0.999943	29.3784	9.4025	7.68856	8.35853	4.42195	5.63407
ENSMUSG00000037750.16	Fam222b	-0.290814	0.110564	0.999943	240.468	366.697	287.772	270.259	232.595	229.119
ENSMUSG00000082535.1	Gm7860	2.3121	0.110639	0.999943	1.08809	0	4.39346	12.0734	0	15.0242
ENSMUSG00000067220.12	Cnga1	-1.97592	0.11064	0.999943	11.969	4.17889	5.49183	2.78618	1.76878	0.939011
ENSMUSG00000024215.14	Spdef	-1.4549	0.110818	0.999943	10.8809	17.7603	6.5902	3.7149	3.53756	5.63407
ENSMUSG00000090093.8	Gm14399	-0.762457	0.110848	0.999943	77.2544	81.4883	40.6395	18.5745	73.4044	25.3533
ENSMUSG00000042500.11	Ago4	0.467596	0.11092	0.999943	81.6068	55.3703	110.935	96.5874	125.583	120.193
ENSMUSG00000026765.12	Lypd6b	0.744238	0.110949	0.999943	22.8499	26.1181	18.6722	28.7905	45.1039	39.4385
ENSMUSG00000032212.10	Sltm	-0.129906	0.11096	0.999943	1763.79	1973.48	1680.5	1610.41	1763.47	1577.54
ENSMUSG00000029526.5	1700123K08Rik	2.85705	0.11101	NA	0	0	2.19673	1.85745	2.65317	11.2681
ENSMUSG00000090512.8	Gm3424	-4.11225	0.111051	NA	2.17618	0	6.5902	0	0	0
ENSMUSG00000078954.9	Arhgap8	1.96726	0.111113	0.999943	3.26427	2.08944	1.09837	6.50108	16.8034	1.87802
ENSMUSG00000025754.11	Agbl1	3.79796	0.111155	NA	0	0	0	1.85745	2.65317	3.75604
ENSMUSG00000031253.15	Srpx2	3.79796	0.111155	NA	0	0	0	1.85745	2.65317	3.75604
ENSMUSG00000036377.19	C530008M17Rik	-0.173287	0.111322	0.999943	653.942	728.171	622.773	595.313	593.426	589.699
ENSMUSG00000029108.14	Pcdh7	0.190909	0.111547	0.999943	461.35	481.617	490.97	578.596	495.259	563.407
ENSMUSG00000079363.7	Gbp4	-0.779983	0.111579	0.999943	60.933	68.9517	43.9346	25.0756	62.7917	13.1462
ENSMUSG00000039886.8	Tmem120a	0.257303	0.111605	0.999943	232.851	226.705	281.182	309.265	284.774	291.093
ENSMUSG00000068615.4	Gjd2	1.41919	0.111695	0.999943	3.26427	3.13417	7.68856	8.35853	13.2659	15.9632
ENSMUSG00000030685.5	Kctd13	0.285516	0.111888	0.999943	215.442	214.168	252.624	230.324	323.687	277.008
ENSMUSG00000048967.16	Yjefn3	1.8158	0.111922	0.999943	2.17618	7.31306	0	14.8596	15.919	2.81703
ENSMUSG00000038957.13	Edc3	-0.300825	0.11198	0.999943	208.913	253.867	197.706	195.961	173.341	167.144
ENSMUSG00000048482.14	Bdnf	0.194251	0.11204	0.999943	449.381	446.096	532.707	545.162	527.097	561.528
ENSMUSG00000083614.1	Gm12795	-4.10611	0.112087	NA	6.52854	0	2.19673	0	0	0
ENSMUSG00000070130.1	Mir328	-4.10611	0.112087	NA	6.52854	0	2.19673	0	0	0
ENSMUSG00000028644.17	Ermap	1.49738	0.112123	0.999943	5.44045	0	9.88529	18.5745	14.1502	10.3291
ENSMUSG00000030126.17	Tmcc1	-0.229808	0.112207	0.999943	384.096	428.336	360.264	324.125	369.675	306.118
ENSMUSG00000112640.1	Gm32687	1.28764	0.112294	0.999943	5.44045	9.4025	4.39346	10.216	10.6127	26.2923
ENSMUSG00000041609.16	Bicdl1	0.296888	0.112315	0.999943	192.592	185.961	258.116	236.825	251.167	293.91
ENSMUSG00000029228.15	Lnx1	-0.617988	0.112354	0.999943	68.5497	57.4597	61.5085	45.5075	53.9478	22.5363
ENSMUSG00000042477.7	Tfap2e	1.34609	0.112369	0.999943	4.35236	4.17889	6.5902	12.0734	15.0346	11.2681
ENSMUSG00000086370.9	Ftx	-0.301826	0.112433	0.999943	237.204	209.989	192.214	168.099	158.306	192.497
ENSMUSG00000013663.7	Pten	-0.119659	0.112466	0.999943	2073.9	2338.09	2066.03	1930.82	2120.77	1910.89
ENSMUSG00000103201.1	Gm37329	3.80172	0.112491	NA	0	0	0	4.64363	1.76878	1.87802
ENSMUSG00000081441.3	Gm6161	-4.09107	0.112499	NA	0	3.13417	5.49183	0	0	0
ENSMUSG00000079168.4	Cd209g	-4.09107	0.112499	NA	0	3.13417	5.49183	0	0	0
ENSMUSG00000025900.13	Rp1	1.88321	0.112543	0.999943	4.35236	1.04472	1.09837	10.216	6.19073	7.51209
ENSMUSG00000019872.13	Smpdl3a	0.364669	0.112561	0.999943	127.307	154.619	106.541	138.38	172.456	189.68
ENSMUSG00000082674.1	Gm11914	3.78937	0.112631	NA	0	0	0	1.85745	3.53756	2.81703
ENSMUSG00000063409.12	Lrrc43	-3.42284	0.112721	NA	1.08809	8.35778	1.09837	0	0.88439	0
ENSMUSG00000042064.13	Myo3b	0.940321	0.112849	0.999943	18.4975	12.5367	8.78693	27.8618	18.5722	30.0483
ENSMUSG00000087368.7	BC065397	0.713308	0.113028	0.999943	28.2903	18.805	25.2624	42.7214	33.6068	42.2555
ENSMUSG00000102599.1	Gm38386	3.97207	0.113084	NA	0	0	0	4.64363	0	4.69505
ENSMUSG00000113767.1	Gm48873	3.97207	0.113084	NA	0	0	0	4.64363	0	4.69505
ENSMUSG00000025409.14	Mbd6	0.250297	0.113091	0.999943	295.96	252.823	261.411	299.049	360.831	303.301
ENSMUSG00000005683.8	Cs	-0.0962876	0.113106	0.999943	2513.49	2436.29	2504.27	2345.96	2273.77	2353.16
ENSMUSG00000031125.2	3830403N18Rik	1.9396	0.113133	0.999943	1.08809	1.04472	4.39346	15.7883	3.53756	5.63407
ENSMUSG00000111090.1	Gm30698	1.79232	0.113222	0.999943	0	6.26833	2.19673	13.0022	6.19073	10.3291
ENSMUSG00000108610.1	Gm29725	3.97353	0.113236	NA	0	0	0	3.7149	0	5.63407
ENSMUSG00000098453.1	Mir6997	-4.0992	0.113254	NA	0	2.08944	6.5902	0	0	0
ENSMUSG00000106558.1	Gm5552	-4.0992	0.113254	NA	0	2.08944	6.5902	0	0	0
ENSMUSG00000042385.14	Gzmk	-4.0992	0.113254	NA	0	2.08944	6.5902	0	0	0
ENSMUSG00000099590.1	C330022C24Rik	-4.08291	0.113276	NA	0	4.17889	4.39346	0	0	0
ENSMUSG00000039126.10	Prune2	-0.0951595	0.113305	0.999943	9223.74	9907.1	8379.43	8159.78	8778.46	8817.31
ENSMUSG00000073557.12	Ppp1r12b	-0.212248	0.11338	0.999943	622.387	559.971	554.675	501.512	579.276	417.86
ENSMUSG00000022876.18	Samsn1	1.48821	0.113391	0.999943	0	6.26833	15.3771	4.64363	20.341	35.6824
ENSMUSG00000097817.2	Gm26810	-1.24231	0.113399	0.999943	21.7618	8.35778	17.5739	3.7149	7.95951	8.4511
ENSMUSG00000035042.2	Ccl5	-1.25869	0.113456	0.999943	7.61663	22.9839	15.3771	4.64363	7.07512	7.51209
ENSMUSG00000030245.10	Golt1b	-0.188506	0.113557	0.999943	569.071	618.476	554.675	561.879	482.877	484.53
ENSMUSG00000023159.8	Psg29	0.796379	0.113637	0.999943	25.0261	13.5814	37.3444	29.7192	35.3756	66.6698
ENSMUSG00000083732.1	Gm14197	3.81349	0.11364	NA	0	0	0	2.78618	0.88439	4.69505
ENSMUSG00000114797.1	Gm49336	-0.170294	0.113668	0.999943	663.735	806.526	766.659	650.108	669.484	668.576
ENSMUSG00000063142.15	Kcnma1	-0.241509	0.113678	0.999943	352.541	445.052	330.608	312.98	328.993	312.691
ENSMUSG00000038708.10	Golga4	0.107384	0.113701	0.999943	2503.7	2908.51	2607.52	2804.75	2937.94	2897.79
ENSMUSG00000032020.15	Ubash3b	0.161269	0.113772	0.999943	813.891	1016.51	885.283	1005.81	1073.65	957.791
ENSMUSG00000024790.8	Sac3d1	0.405065	0.113814	0.999943	78.3425	114.919	140.591	158.812	124.699	158.693
ENSMUSG00000036760.7	Kcnk9	0.336396	0.113833	0.999943	130.571	132.68	194.411	194.104	192.797	190.619
ENSMUSG00000053161.16	Daw1	-4.08328	0.113835	NA	5.44045	3.13417	0	0	0	0
ENSMUSG00000111710.1	Gm47145	-4.08328	0.113835	NA	5.44045	3.13417	0	0	0	0
ENSMUSG00000007987.12	Ift22	-0.284186	0.114038	0.999943	252.437	252.823	205.394	206.177	197.219	180.29
ENSMUSG00000090863.1	A530084C06Rik	-2.0179	0.114046	0.999943	8.70472	9.4025	4.39346	3.7149	0	1.87802
ENSMUSG00000053477.17	Tcf4	-0.238292	0.114103	0.999943	363.422	473.259	381.133	359.417	367.022	306.118
ENSMUSG00000060862.10	Zbtb40	-0.350034	0.114281	0.999943	169.742	197.452	139.492	142.095	114.971	140.852
ENSMUSG00000090667.2	Gm765	0.286131	0.114287	0.999943	174.094	184.916	195.509	243.326	230.826	201.887
ENSMUSG00000084617.1	Gm22073	-4.07666	0.114357	NA	4.35236	4.17889	0	0	0	0
ENSMUSG00000085421.1	4732490B19Rik	-4.07666	0.114357	NA	4.35236	4.17889	0	0	0	0
ENSMUSG00000087401.1	Gm14664	-4.07666	0.114357	NA	4.35236	4.17889	0	0	0	0
ENSMUSG00000031070.15	Mrgprf	-1.8315	0.114453	0.999943	27.2023	6.26833	2.19673	5.57235	4.42195	0
ENSMUSG00000055202.11	Zfp811	0.486162	0.114487	0.999943	63.1092	56.415	57.115	98.4449	82.2483	66.6698
ENSMUSG00000069094.12	Pde7a	0.209818	0.114571	0.999943	416.738	478.483	365.756	489.438	476.686	492.981
ENSMUSG00000031732.12	Phlpp2	-0.205481	0.114709	0.999943	560.366	528.629	546.986	511.728	510.293	396.263
ENSMUSG00000034758.12	Tle6	-2.11801	0.114758	0.999943	10.8809	3.13417	13.1804	0	6.19073	0
ENSMUSG00000028407.4	Smim27	-1.54412	0.114825	0.999943	8.70472	16.7156	6.5902	5.57235	3.53756	1.87802
ENSMUSG00000029843.4	Slc13a4	-4.08989	0.114847	NA	6.52854	2.08944	0	0	0	0
ENSMUSG00000111564.1	Stmn1-rs1	-4.08989	0.114847	NA	6.52854	2.08944	0	0	0	0
ENSMUSG00000117579.1	Gm50023	-4.08989	0.114847	NA	6.52854	2.08944	0	0	0	0
ENSMUSG00000085133.2	B930095G15Rik	0.4736	0.11496	0.999943	69.6378	91.9356	71.3938	79.8704	146.809	96.7181
ENSMUSG00000116262.1	Gm49544	1.34808	0.115079	0.999943	7.61663	3.13417	4.39346	12.0734	13.2659	13.1462
ENSMUSG00000083483.3	Gm14044	-3.55257	0.115091	NA	1.08809	10.4472	0	0.928725	0	0
ENSMUSG00000043088.16	Il17re	2.38985	0.115111	0.999943	2.17618	0	2.19673	13.9309	8.8439	0
ENSMUSG00000059810.18	Rgs3	-0.21848	0.115186	0.999943	390.624	369.832	396.51	354.773	336.068	303.301
ENSMUSG00000070532.5	Ccdc190	2.17308	0.115278	0.999943	2.17618	2.08944	0	5.57235	5.30634	8.4511
ENSMUSG00000032135.15	Mcam	-0.127169	0.115331	0.999943	1792.08	1618.27	1883.7	1507.32	1658.23	1680.83
ENSMUSG00000031545.6	Gpat4	0.118169	0.115337	0.999943	1529.85	1482.46	1478.4	1602.98	1548.57	1723.08
ENSMUSG00000043833.6	2900005J15Rik	0.647712	0.115361	0.999943	26.1142	38.6547	25.2624	43.6501	46.8727	50.7066
ENSMUSG00000087692.1	Gm11940	1.66563	0.11542	0.999943	3.26427	0	7.68856	11.1447	16.8034	6.57308
ENSMUSG00000114601.1	Gm48188	3.38903	0.115475	NA	0	1.04472	0	5.57235	0	6.57308
ENSMUSG00000118018.1	AC156546,1	0.701349	0.115525	0.999943	20.6737	21.9392	34.0493	35.2916	45.1039	44.1335
ENSMUSG00000078747.9	Gm20878	3.39014	0.115529	NA	1.08809	0	0	4.64363	0	7.51209
ENSMUSG00000068270.15	Shroom4	-0.603628	0.1156	0.999943	53.3164	63.7281	65.902	43.6501	52.179	24.4143
ENSMUSG00000055704.4	Gm9978	-2.14993	0.115626	0.999943	4.35236	6.26833	9.88529	0	0.88439	3.75604
ENSMUSG00000024059.10	Clip4	-0.207485	0.115763	0.999943	428.707	543.256	501.953	418.855	450.155	407.531
ENSMUSG00000027808.8	Serp1	-0.145055	0.115792	0.999943	1014.1	943.384	902.857	847.926	889.697	848.866
ENSMUSG00000026109.14	Tmeff2	-0.141	0.115912	0.999943	1261.1	1156.51	1173.05	1184.12	1017.93	1054.51
ENSMUSG00000106588.1	Gm17590	-4.11387	0.115982	NA	1.08809	0	7.68856	0	0	0
ENSMUSG00000030981.9	Mmp21	-2.92751	0.116011	NA	1.08809	4.17889	8.78693	1.85745	0	0
ENSMUSG00000038299.16	Wdr36	0.14518	0.116031	0.999943	1034.77	1009.2	941.3	1200.84	1041.81	1059.2
ENSMUSG00000082217.1	Gm1401	3.79958	0.116031	NA	0	0	0	0.928725	2.65317	4.69505
ENSMUSG00000044465.19	Fam160a2	-0.152453	0.116096	0.999943	961.872	968.457	1054.43	984.449	860.512	840.415
ENSMUSG00000085034.1	Gm11240	3.38682	0.116104	NA	1.08809	0	0	7.4298	0	4.69505
ENSMUSG00000030111.9	A2m	-1.89021	0.116121	0.999943	20.6737	19.8497	0	6.50108	4.42195	0
ENSMUSG00000034685.4	Fam171a2	-0.589633	0.116158	0.999943	71.8139	45.9678	59.3118	48.2937	31.8381	37.5604
ENSMUSG00000035062.13	Zc4h2	-0.330691	0.116221	0.999943	192.592	268.494	221.87	158.812	156.537	228.18
ENSMUSG00000118284.1	Gm41562	-2.91443	0.116279	NA	1.08809	5.22361	7.68856	0	0	1.87802
ENSMUSG00000042804.13	Gpr153	-0.253133	0.116408	0.999943	355.805	342.669	391.018	339.913	244.092	330.532
ENSMUSG00000027510.17	Rbm38	0.665558	0.116562	0.999943	42.4355	25.0733	26.3608	38.0777	63.6761	46.9505
ENSMUSG00000102775.1	Gm38160	-2.65279	0.116578	NA	7.61663	0	9.88529	1.85745	0	0.939011
ENSMUSG00000102505.1	1600017P15Rik	3.97651	0.1167	NA	0	0	0	1.85745	0	7.51209
ENSMUSG00000117450.1	4933424G05Rik	3.97651	0.1167	NA	0	0	0	1.85745	0	7.51209
ENSMUSG00000097547.8	B230110C06Rik	-0.941963	0.116715	0.999943	27.2023	34.4758	17.5739	7.4298	14.1502	19.7192
ENSMUSG00000072109.11	A530040E14Rik	-2.2263	0.11673	NA	4.35236	9.4025	3.2951	0.928725	1.76878	0.939011
ENSMUSG00000031729.6	Ist1	0.118443	0.116774	0.999943	1427.57	1583.8	1425.68	1603.91	1605.17	1608.53
ENSMUSG00000009292.18	Trpm2	-0.395251	0.116798	0.999943	124.042	117.009	102.148	88.2289	92.861	79.8159
ENSMUSG00000038578.15	Susd1	0.636185	0.116803	0.999943	42.4355	22.9839	31.8526	46.4363	55.7166	48.8286
ENSMUSG00000055447.19	Cd47	0.113653	0.116818	0.999943	1632.14	1733.19	1566.27	1768.29	1829.8	1738.11
ENSMUSG00000020564.17	Atxn7l1	-0.324166	0.117152	0.999943	196.944	226.705	175.739	150.453	190.144	138.035
ENSMUSG00000035000.8	Dpp4	2.43683	0.117153	NA	2.17618	0	1.09837	2.78618	2.65317	12.2071
ENSMUSG00000081078.1	Gm12568	3.79312	0.117157	NA	0	0	0	4.64363	2.65317	0.939011
ENSMUSG00000038776.13	Ephx1	-0.180865	0.117214	0.999943	991.25	756.379	860.02	820.064	692.478	787.83
ENSMUSG00000029627.12	Zkscan14	-0.448066	0.117227	0.999943	118.602	92.9803	86.7709	66.8682	63.6761	88.267
ENSMUSG00000070985.3	Acnat1	-2.46675	0.117326	0.999943	0	9.4025	10.9837	0	0.88439	2.81703
ENSMUSG00000036598.4	Ccdc113	-1.11638	0.11733	0.999943	11.969	16.7156	23.0657	9.28725	7.07512	7.51209
ENSMUSG00000036966.15	Spryd3	0.154075	0.117375	0.999943	880.265	848.314	928.119	922.224	940.991	1093.01
ENSMUSG00000019979.12	Apaf1	0.145028	0.11747	0.999943	1105.5	943.384	1003.91	1198.06	1101.95	1075.17
ENSMUSG00000089768.2	Tmsb15b1	-3.29775	0.117524	NA	3.26427	3.13417	3.2951	0.928725	0	0
ENSMUSG00000003068.17	Stk11	0.186375	0.117568	0.999943	523.371	510.869	577.74	590.669	677.443	565.285
ENSMUSG00000083974.1	Gm16053	3.94805	0.117596	NA	0	0	0	0	3.53756	5.63407
ENSMUSG00000070806.5	Zmynd12	-1.62631	0.117662	0.999943	2.17618	14.6261	14.2788	3.7149	3.53756	2.81703
ENSMUSG00000055172.10	C1ra	0.81437	0.117703	0.999943	19.5856	28.2075	9.88529	33.4341	36.26	31.9264
ENSMUSG00000106415.1	Gm42893	3.7861	0.117704	NA	0	0	0	3.7149	3.53756	0.939011
ENSMUSG00000070733.13	Fryl	-0.172886	0.117726	0.999943	795.394	938.161	830.365	793.131	815.408	665.759
ENSMUSG00000039804.15	Ncoa5	-0.153735	0.117845	0.999943	849.798	795.034	901.758	753.196	735.813	800.037
ENSMUSG00000097641.2	Gm26865	-2.9262	0.118031	NA	9.79281	1.04472	3.2951	0	0	1.87802
ENSMUSG00000044847.13	Lsm11	-0.303666	0.118071	0.999943	269.846	248.644	198.804	227.538	168.919	184.985
ENSMUSG00000074665.11	Bpifb4	-1.98218	0.1181	0.999943	14.1452	4.17889	3.2951	1.85745	2.65317	0.939011
ENSMUSG00000002668.8	Dennd1c	2.50247	0.118145	NA	0	0	3.2951	2.78618	3.53756	12.2071
ENSMUSG00000039385.5	Cdh6	0.28333	0.118178	0.999943	192.592	221.481	170.247	232.181	254.704	224.424
ENSMUSG00000027716.13	Trpc3	0.936969	0.118186	0.999943	9.79281	15.6708	16.4755	22.2894	16.8034	41.3165
ENSMUSG00000103800.1	Pcdha8	-3.47017	0.118274	NA	4.35236	0	6.5902	0	0.88439	0
ENSMUSG00000018800.14	Abca5	-0.135955	0.118347	0.999943	1151.2	1271.43	1187.33	1018.81	1124.94	1141.84
ENSMUSG00000033589.4	Reep4	-0.501669	0.118559	0.999943	72.902	113.875	68.0987	53.8661	69.8668	56.3407
ENSMUSG00000025139.14	Tollip	0.10105	0.118582	0.999943	3015.1	3303.41	3334.64	3338.77	3338.57	3677.17
ENSMUSG00000019158.9	Tmem160	-0.590169	0.118596	0.999943	64.1973	53.2808	47.2297	39.0065	29.1849	41.3165
ENSMUSG00000012123.17	Crybg2	-2.39761	0.118606	NA	11.969	3.13417	4.39346	3.7149	0	0
ENSMUSG00000031520.6	Vegfc	2.08302	0.118746	0.999943	0	6.26833	0	13.9309	3.53756	9.39011
ENSMUSG00000038044.8	Cct8l1	-3.29906	0.118769	NA	2.17618	3.13417	4.39346	0.928725	0	0
ENSMUSG00000099536.1	Gm9569	3.96382	0.11887	NA	0	0	0	0	1.76878	7.51209
ENSMUSG00000020171.8	Yeats4	0.219559	0.118885	0.999943	503.786	359.384	472.297	488.509	550.975	514.578
ENSMUSG00000048191.15	Muc6	-2.76608	0.118889	NA	0	7.31306	10.9837	0	2.65317	0
ENSMUSG00000111870.1	Gm7692	-4.06642	0.11892	NA	0	6.26833	2.19673	0	0	0
ENSMUSG00000066382.4	Iqcf5	-4.06642	0.11892	NA	0	6.26833	2.19673	0	0	0
ENSMUSG00000071552.5	Tigit	-4.09649	0.118958	NA	7.61663	1.04472	0	0	0	0
ENSMUSG00000110600.1	Gm45878	-3.89323	0.118979	NA	1.08809	3.13417	3.2951	0	0	0
ENSMUSG00000105137.1	Gm42869	-1.7367	0.11903	0.999943	16.3214	5.22361	8.78693	0	5.30634	3.75604
ENSMUSG00000089957.2	A830011K09Rik	3.93912	0.119155	NA	0	0	0	5.57235	3.53756	0
ENSMUSG00000031891.6	Hsd11b2	3.93912	0.119155	NA	0	0	0	5.57235	3.53756	0
ENSMUSG00000116102.1	Gm20082	3.93912	0.119155	NA	0	0	0	5.57235	3.53756	0
ENSMUSG00000113020.1	Gm48063	-1.71469	0.119176	0.999943	7.61663	14.6261	7.68856	5.57235	3.53756	0
ENSMUSG00000067724.5	Gbx1	-3.29906	0.119206	NA	2.17618	3.13417	4.39346	0	0.88439	0
ENSMUSG00000021113.5	Snapc1	-0.187673	0.119235	0.999943	571.247	541.166	531.609	463.434	529.75	449.786
ENSMUSG00000032846.10	Zswim6	-0.255689	0.119285	0.999943	365.598	492.064	432.756	395.637	401.513	283.581
ENSMUSG00000065694.1	Gm25411	3.94557	0.119352	NA	0	0	0	6.50108	2.65317	0
ENSMUSG00000090747.3	Esp8	3.94557	0.119352	NA	0	0	0	6.50108	2.65317	0
ENSMUSG00000010290.7	AI597479	0.183282	0.119362	0.999943	577.776	545.345	510.74	666.825	632.339	555.894
ENSMUSG00000105204.1	Gm43738	-4.27325	0.119365	NA	9.79281	0	0	0	0	0
ENSMUSG00000096914.3	Galntl6	-4.27325	0.119365	NA	9.79281	0	0	0	0	0
ENSMUSG00000074797.11	Itpa	-0.203915	0.119411	0.999943	417.827	433.56	466.805	403.067	353.756	387.811
ENSMUSG00000051671.7	Coa6	0.578501	0.119416	0.999943	35.907	44.9231	30.7542	57.581	56.601	52.5846
ENSMUSG00000056531.11	Ccdc18	0.899487	0.119422	0.999943	13.0571	9.4025	19.7706	21.3607	30.9537	26.2923
ENSMUSG00000030068.4	Gm20696	-4.06326	0.119478	NA	2.17618	6.26833	0	0	0	0
ENSMUSG00000111377.1	Gm40634	-4.06326	0.119478	NA	2.17618	6.26833	0	0	0	0
ENSMUSG00000017950.16	Hnf4a	3.2659	0.119496	NA	0	1.04472	0	0.928725	1.76878	8.4511
ENSMUSG00000066752.4	Gm10176	-3.89712	0.119506	NA	4.35236	2.08944	1.09837	0	0	0
ENSMUSG00000024247.14	Pkdcc	1.27077	0.11953	0.999943	10.8809	0	14.2788	17.6458	21.2254	21.5972
ENSMUSG00000019055.15	Plod1	0.302657	0.119564	0.999943	170.83	170.29	209.788	267.473	201.641	210.338
ENSMUSG00000050737.13	Ptges	0.528487	0.11957	0.999943	38.0832	56.415	86.7709	102.16	83.1327	76.0599
ENSMUSG00000041362.17	Shtn1	-0.201394	0.119586	0.999943	682.232	673.846	527.216	573.952	575.738	488.286
ENSMUSG00000109074.1	Gm45162	-3.88975	0.119604	NA	3.26427	3.13417	1.09837	0	0	0
ENSMUSG00000104020.1	Gm37215	3.77903	0.119633	NA	0	0	0	2.78618	4.42195	0.939011
ENSMUSG00000026634.16	Angel2	-0.199309	0.119791	0.999943	488.552	444.007	489.871	392.851	451.039	394.385
ENSMUSG00000025885.18	Myo5b	0.812841	0.119817	0.999943	15.2333	16.7156	20.869	23.2181	29.1849	40.3775
ENSMUSG00000089475.1	Gm25363	-2.7584	0.119817	NA	0	9.4025	8.78693	0	2.65317	0
ENSMUSG00000022362.13	Gm29394	3.93264	0.119886	NA	0	0	0	4.64363	4.42195	0
ENSMUSG00000022935.16	Grik1	0.457127	0.119968	0.999943	65.2854	104.472	76.8856	110.518	84.9015	143.669
ENSMUSG00000115087.1	Gm48998	-2.45471	0.120034	0.999943	8.70472	11.4919	0	0	0.88439	2.81703
ENSMUSG00000042349.13	Ikbke	-0.802628	0.120064	0.999943	25.0261	34.4758	51.6232	25.0756	11.4971	27.2313
ENSMUSG00000085606.1	Gm15792	2.36302	0.120141	NA	0	2.08944	1.09837	6.50108	5.30634	4.69505
ENSMUSG00000104043.1	Gm6525	3.38465	0.120151	NA	0	1.04472	0	9.28725	0	2.81703
ENSMUSG00000098749.1	Gm27477	-1.82753	0.12018	0.999943	4.35236	13.5814	7.68856	0.928725	5.30634	0.939011
ENSMUSG00000032291.8	Crabp1	-0.775985	0.120315	0.999943	32.6427	24.0286	43.9346	16.7171	19.4566	22.5363
ENSMUSG00000029246.14	Ppat	-0.247294	0.120366	0.999943	452.645	525.495	339.395	376.134	345.797	388.75
ENSMUSG00000099647.1	Gm5776	-3.46657	0.120393	NA	7.61663	0	3.2951	0	0.88439	0
ENSMUSG00000085748.1	Gm12280	-3.30202	0.120425	NA	5.44045	2.08944	2.19673	0	0	0.939011
ENSMUSG00000025464.15	Paox	-0.773569	0.120509	0.999943	68.5497	27.1628	28.5575	24.1469	19.4566	29.1093
ENSMUSG00000097339.5	Gm26671	-1.83019	0.120599	0.999943	5.44045	7.31306	9.88529	1.85745	3.53756	0.939011
ENSMUSG00000020399.14	Havcr2	-1.79277	0.120608	0.999943	11.969	6.26833	9.88529	1.85745	6.19073	0
ENSMUSG00000026676.7	Ccdc3	-3.29085	0.120622	NA	3.26427	4.17889	2.19673	0	0.88439	0
ENSMUSG00000059336.14	Slc14a1	1.97493	0.120631	0.999943	1.08809	3.13417	1.09837	3.7149	8.8439	8.4511
ENSMUSG00000025475.17	Adgra1	-0.304215	0.120852	0.999943	216.53	180.737	210.886	143.952	184.838	163.388
ENSMUSG00000102187.1	Gm7897	1.3645	0.120866	0.999943	6.52854	2.08944	7.68856	6.50108	21.2254	14.0852
ENSMUSG00000018846.8	Pank3	-0.101911	0.120872	0.999943	2493.9	2500.02	2670.13	2370.11	2272	2499.65
ENSMUSG00000034330.10	Plcg2	-0.694238	0.120923	0.999943	43.5236	34.4758	36.2461	21.3607	23.8785	25.3533
ENSMUSG00000032565.9	Nudt16	-0.374316	0.12097	0.999943	112.073	183.871	176.837	111.447	123.815	129.583
ENSMUSG00000021966.7	Prss52	-3.67241	0.121058	NA	0	12.5367	0	0	0	0.939011
ENSMUSG00000106824.1	Gm7697	3.8168	0.121091	NA	0	0	0	0.928725	0.88439	6.57308
ENSMUSG00000028247.2	Coq3	0.257678	0.121148	0.999943	258.965	237.152	209.788	268.402	307.768	267.618
ENSMUSG00000024256.7	Adcyap1	0.0921414	0.121227	0.999943	4152.15	4533.05	4775.69	4691.92	4758.02	4898.82
ENSMUSG00000034336.3	Ina	0.27888	0.121275	0.999943	206.737	206.855	269.1	239.611	279.467	308.935
ENSMUSG00000087624.1	9230111E07Rik	1.11317	0.121316	0.999943	10.8809	5.22361	8.78693	15.7883	24.7629	13.1462
ENSMUSG00000003153.10	Slc2a3	-0.120246	0.121345	0.999943	2206.65	2287.94	2375.77	1955.9	2019.06	2346.59
ENSMUSG00000087574.1	C030037D09Rik	1.35142	0.121359	0.999943	4.35236	2.08944	9.88529	13.9309	8.8439	18.7802
ENSMUSG00000087202.1	Gm15813	-2.45707	0.121368	NA	3.26427	5.22361	6.5902	1.85745	0.88439	0
ENSMUSG00000111117.1	A730065G17Rik	3.92613	0.121442	NA	0	0	0	3.7149	5.30634	0
ENSMUSG00000055430.4	Nap1l5	-0.0950931	0.121525	0.999943	2744.16	2689.11	2884.31	2510.34	2619.56	2656.46
ENSMUSG00000083750.1	Gm14108	0.618415	0.121543	0.999943	39.1712	27.1628	29.6559	46.4363	55.7166	45.0725
ENSMUSG00000106874.1	Gm20186	-0.515598	0.12155	0.999943	85.9591	74.1753	68.0987	46.4363	70.7512	42.2555
ENSMUSG00000035914.11	Cd276	0.365878	0.121639	0.999943	119.69	141.037	92.2627	164.384	157.421	133.34
ENSMUSG00000117628.1	Gm50012	0.568657	0.121657	0.999943	28.2903	53.2808	52.7216	65.9395	77.8264	55.4016
ENSMUSG00000089635.1	Gm16559	-3.91142	0.1219	NA	1.08809	1.04472	5.49183	0	0	0
ENSMUSG00000117070.1	Gm41541	-3.91142	0.1219	NA	1.08809	1.04472	5.49183	0	0	0
ENSMUSG00000102466.1	Gm38200	1.47921	0.121915	0.999943	3.26427	3.13417	5.49183	17.6458	7.95951	7.51209
ENSMUSG00000103001.1	A930005N03Rik	-1.43599	0.121935	0.999943	9.79281	9.4025	13.1804	5.57235	2.65317	3.75604
ENSMUSG00000021622.3	Ckmt2	-2.67664	0.121991	NA	14.1452	0	3.2951	0	1.76878	0.939011
ENSMUSG00000038507.6	Parp12	0.186051	0.122002	0.999943	1022.8	1072.93	729.315	1096.82	1055.08	1062.96
ENSMUSG00000090272.9	Mndal	0.241576	0.122005	0.999943	390.624	444.007	337.198	478.293	531.519	375.604
ENSMUSG00000057716.7	Tmem178b	-0.209769	0.12201	0.999943	471.143	433.56	378.936	373.348	372.328	364.336
ENSMUSG00000034151.13	Zbbx	-2.403	0.122085	0.999943	2.17618	1.04472	16.4755	0.928725	0	2.81703
ENSMUSG00000029681.12	Bcl7b	0.280378	0.122154	0.999943	233.939	195.363	262.509	314.838	290.08	234.753
ENSMUSG00000040478.14	Prdm13	-3.45597	0.122187	NA	0	3.13417	7.68856	0	0.88439	0
ENSMUSG00000042428.6	Mgat3	-0.241865	0.122211	0.999943	298.137	282.075	288.87	262.829	229.941	242.265
ENSMUSG00000082114.2	Gm13489	-3.31154	0.122272	NA	3.26427	1.04472	5.49183	0.928725	0	0
ENSMUSG00000028420.13	Tmem38b	0.335809	0.122274	0.999943	153.421	119.098	128.509	172.743	187.491	145.547
ENSMUSG00000043257.15	Pigv	0.393964	0.122328	0.999943	80.5187	81.4883	92.2627	121.663	102.589	109.864
ENSMUSG00000028238.6	Atp6v0d2	2.76769	0.122342	NA	0	0	2.19673	2.78618	2.65317	9.39011
ENSMUSG00000022377.16	Asap1	-0.12907	0.122387	0.999943	1484.15	1698.72	1533.32	1526.82	1336.31	1450.77
ENSMUSG00000056763.16	Cspp1	-0.240758	0.12241	0.999943	342.748	336.401	432.756	278.618	335.184	326.776
ENSMUSG00000069743.5	Zfp820	0.343466	0.122446	0.999943	146.892	144.172	138.394	182.959	138.849	223.485
ENSMUSG00000046487.6	Mospd4	2.35631	0.122454	NA	0	2.08944	1.09837	4.64363	7.07512	4.69505
ENSMUSG00000028687.17	Mutyh	-1.27327	0.122497	0.999943	20.6737	10.4472	15.3771	11.1447	6.19073	1.87802
ENSMUSG00000034801.13	Sos2	0.150504	0.122505	0.999943	830.213	942.339	862.217	1023.46	1008.21	892.999
ENSMUSG00000038215.15	Cep44	-0.336018	0.122551	0.999943	177.359	156.708	183.427	110.518	139.734	159.632
ENSMUSG00000025525.12	Apool	-0.381045	0.122617	0.999943	115.338	144.172	140.591	108.661	116.74	81.6939
ENSMUSG00000035051.15	Dhx57	-0.173733	0.122623	0.999943	664.823	731.306	702.954	576.738	589.888	694.868
ENSMUSG00000016458.15	Wt1	0.648267	0.12272	0.999943	28.2903	40.7442	21.9673	52.0086	50.4103	40.3775
ENSMUSG00000024878.9	Cbwd1	-0.190822	0.122751	0.999943	490.729	548.479	484.379	476.436	432.467	426.311
ENSMUSG00000071054.12	Safb	-0.120136	0.122826	0.999943	1830.17	1637.08	1847.45	1561.19	1724.56	1602.89
ENSMUSG00000047344.9	Lancl3	0.328122	0.122857	0.999943	159.949	281.03	196.607	227.538	313.074	260.106
ENSMUSG00000032515.8	Csrnp1	0.225044	0.122862	0.999943	362.334	310.282	425.068	412.354	415.663	454.481
ENSMUSG00000047227.5	Gm527	0.500073	0.122867	0.999943	53.3164	45.9678	59.3118	60.3671	85.7859	77.9379
ENSMUSG00000020392.8	Cdkn2aipnl	-0.268348	0.122908	0.999943	272.023	235.062	264.706	185.745	221.982	232.875
ENSMUSG00000083083.1	Gm15382	-3.43702	0.122916	NA	5.44045	5.22361	0	0	0	0.939011
ENSMUSG00000032872.16	Cyb5r4	-0.171558	0.122961	0.999943	870.472	782.497	727.118	696.544	773.842	642.283
ENSMUSG00000038591.3	Colec10	-0.656779	0.12297	0.999943	46.7879	81.4883	38.4428	25.0756	46.8727	33.8044
ENSMUSG00000026199.17	Ankzf1	0.338832	0.123116	0.999943	129.483	103.427	128.509	152.311	145.924	158.693
ENSMUSG00000099338.1	2810030D12Rik	3.92411	0.12313	NA	0	0	0	0	6.19073	2.81703
ENSMUSG00000043505.8	Gimap5	-3.9045	0.123139	NA	5.44045	1.04472	1.09837	0	0	0
ENSMUSG00000104515.1	Gm37163	3.97172	0.123219	NA	0	0	0	0	0.88439	8.4511
ENSMUSG00000110959.1	Gm47198	3.97172	0.123219	NA	0	0	0	0	0.88439	8.4511
ENSMUSG00000035649.17	Zcchc7	-0.239327	0.123281	0.999943	637.621	762.647	588.724	529.373	711.934	443.213
ENSMUSG00000100632.1	9430060I03Rik	-1.21574	0.123296	0.999943	22.8499	18.805	12.082	3.7149	3.53756	15.9632
ENSMUSG00000025351.14	Cd63	0.123703	0.123305	0.999943	1363.38	1299.63	1416.89	1495.25	1562.72	1385.98
ENSMUSG00000020592.14	Sdc1	-0.220959	0.123306	0.999943	356.894	366.697	370.149	321.339	280.352	337.105
ENSMUSG00000037686.6	Aspg	-1.95545	0.123373	0.999943	16.3214	4.17889	4.39346	4.64363	1.76878	0
ENSMUSG00000036990.13	Otud4	0.0981807	0.123472	0.999943	2588.57	2794.63	2559.19	2750.88	2954.75	2796.37
ENSMUSG00000110967.1	Gm40608	3.34217	0.123477	NA	1.08809	0	0	4.64363	7.07512	0
ENSMUSG00000025665.16	Rps6ka6	0.44813	0.1235	0.999943	67.4616	60.5939	60.4101	89.1576	76.942	91.0841
ENSMUSG00000031808.7	Slc27a1	0.241516	0.123501	0.999943	360.158	355.206	326.215	502.44	353.756	375.604
ENSMUSG00000097078.1	Gm26566	-2.24027	0.123513	NA	8.70472	4.17889	4.39346	0	1.76878	1.87802
ENSMUSG00000023990.18	Tfeb	-0.777272	0.123529	0.999943	31.5546	38.6547	37.3444	27.8618	10.6127	24.4143
ENSMUSG00000006435.16	Neurl1a	-0.319071	0.123682	0.999943	272.023	229.839	262.509	207.106	146.809	259.167
ENSMUSG00000103839.1	Gm37607	0.219983	0.123692	0.999943	415.65	326.998	359.166	445.788	451.923	384.994
ENSMUSG00000024371.14	C2	-1.4488	0.123748	0.999943	22.8499	11.4919	3.2951	5.57235	3.53756	4.69505
ENSMUSG00000074151.13	Nlrc5	0.15516	0.123776	0.999943	782.337	759.513	727.118	834.924	912.691	778.44
ENSMUSG00000097603.3	A430010J10Rik	-0.848581	0.123788	0.999943	45.6998	31.3417	23.0657	22.2894	24.7629	8.4511
ENSMUSG00000005364.11	Il5ra	-1.89319	0.123811	0.999943	2.17618	8.35778	16.4755	0	4.42195	2.81703
ENSMUSG00000114771.1	Gm49064	-1.18858	0.123848	0.999943	16.3214	16.7156	19.7706	5.57235	2.65317	15.0242
ENSMUSG00000038482.11	Tfdp1	0.233465	0.123869	0.999943	372.127	300.88	324.018	393.779	437.773	339.922
ENSMUSG00000095616.1	Gm26244	-6.02449	0.123892	0.999943	0	0	32.951	0	0	0
ENSMUSG00000080254.4	Fam220-ps	3.91957	0.123941	NA	0	0	0	2.78618	6.19073	0
ENSMUSG00000114511.1	0710001A04Rik	0.606454	0.124118	0.999943	33.7308	34.4758	28.5575	41.7926	54.8322	50.7066
ENSMUSG00000087291.1	Gm11946	3.96632	0.124162	NA	0	0	0	8.35853	0	0.939011
ENSMUSG00000033083.16	Tbc1d4	-0.363167	0.124168	0.999943	139.276	118.054	147.181	91.9438	108.78	113.62
ENSMUSG00000039220.16	Ppp1r10	0.154283	0.124176	0.999943	857.415	749.066	865.512	852.57	926.841	970.937
ENSMUSG00000071335.5	Mfsd4b3-ps	-1.22117	0.124207	0.999943	7.61663	17.7603	24.164	6.50108	3.53756	11.2681
ENSMUSG00000107306.1	Gm42577	-0.916447	0.124254	0.999943	22.8499	31.3417	28.5575	5.57235	19.4566	18.7802
ENSMUSG00000115602.1	Gm7908	-1.62563	0.124331	0.999943	6.52854	9.4025	12.082	2.78618	5.30634	0.939011
ENSMUSG00000101799.1	9330175M20Rik	1.13193	0.124493	0.999943	7.61663	8.35778	6.5902	22.2894	15.919	11.2681
ENSMUSG00000032370.8	Lactb	0.225044	0.124506	0.999943	325.339	352.071	396.51	359.417	445.733	449.786
ENSMUSG00000040464.15	Gtpbp10	0.52056	0.124515	0.999943	54.4045	51.1914	67.0003	52.9373	106.127	88.267
ENSMUSG00000083650.1	Gm13357	1.64046	0.12456	0.999943	9.79281	0	2.19673	13.0022	18.5722	5.63407
ENSMUSG00000026171.12	Rnf25	0.204068	0.124579	0.999943	505.962	408.486	464.609	542.375	467.843	578.431
ENSMUSG00000030880.14	Polr3e	0.272655	0.124581	0.999943	350.365	219.392	257.018	322.268	351.987	323.959
ENSMUSG00000086749.1	Gm12037	-1.62922	0.124582	0.999943	8.70472	7.31306	17.5739	3.7149	7.07512	0
ENSMUSG00000020923.17	Ubtf	0.142371	0.124639	0.999943	1152.29	1274.56	1256.53	1299.29	1521.15	1244.19
ENSMUSG00000106717.1	Gm42798	1.15166	0.12474	0.999943	10.8809	3.13417	8.78693	15.7883	15.0346	19.7192
ENSMUSG00000004771.12	Rab11a	-0.108073	0.124842	0.999943	1644.1	1653.8	1617.89	1550.04	1491.08	1520.26
ENSMUSG00000097022.2	BC001981	2.79689	0.124845	NA	0	2.08944	0	10.216	2.65317	1.87802
ENSMUSG00000114860.1	Gm49291	3.34177	0.124862	NA	1.08809	0	0	0	7.95951	3.75604
ENSMUSG00000015619.10	Gata3	1.29481	0.124927	0.999943	2.17618	12.5367	4.39346	20.432	8.8439	17.8412
ENSMUSG00000001946.14	Esam	-0.884482	0.125075	0.999943	27.2023	27.1628	30.7542	25.0756	7.95951	13.1462
ENSMUSG00000041203.9	Trir	-0.189331	0.12508	0.999943	578.864	504.601	617.282	530.302	463.421	497.676
ENSMUSG00000058402.14	Zfp420	-0.34875	0.125113	0.999943	145.804	158.798	158.165	138.38	129.121	95.7791
ENSMUSG00000062257.13	Opcml	-0.414425	0.125223	0.999943	104.457	91.9356	94.4595	77.0842	71.6356	69.4868
ENSMUSG00000041135.15	Ripk2	0.253144	0.125244	0.999943	216.53	226.705	222.968	282.332	240.554	271.374
ENSMUSG00000086320.1	Gm12840	-3.30764	0.125538	NA	6.52854	1.04472	2.19673	0	0	0.939011
ENSMUSG00000107933.1	Gm30498	3.95844	0.125539	NA	0	0	0	8.35853	0.88439	0
ENSMUSG00000032589.14	Bsn	-0.165355	0.125564	0.999943	1045.65	1281.87	1171.96	938.941	984.326	1198.18
ENSMUSG00000032066.9	Bco2	3.33719	0.125635	NA	1.08809	0	0	3.7149	7.95951	0
ENSMUSG00000090362.2	Vmn2r79	-2.32097	0.125686	NA	1.08809	6.26833	10.9837	2.78618	0.88439	0
ENSMUSG00000039982.8	Dtx4	0.256855	0.125813	0.999943	302.489	288.343	226.263	286.047	363.484	326.776
ENSMUSG00000090053.9	Pakap	0.377477	0.125985	0.999943	125.13	228.794	120.82	181.101	237.017	199.07
ENSMUSG00000081660.1	Gm11787	3.33718	0.126004	NA	0	1.04472	0	3.7149	7.95951	0
ENSMUSG00000093302.1	Gm23801	-4.05641	0.126014	NA	1.08809	7.31306	0	0	0	0
ENSMUSG00000054203.7	Ifi205	0.591967	0.126147	0.999943	23.938	64.7728	47.2297	77.0842	70.7512	57.2797
ENSMUSG00000024312.10	Wdr46	-0.224673	0.126197	0.999943	317.722	315.506	319.624	277.689	261.78	276.069
ENSMUSG00000031458.8	Coprs	0.441165	0.126202	0.999943	66.3735	66.8622	81.2791	119.806	82.2483	89.206
ENSMUSG00000103749.1	Pcdhgb5	-0.5539	0.126472	0.999943	67.4616	77.3094	70.2954	39.0065	72.52	34.7434
ENSMUSG00000046519.15	Golph3l	-0.220277	0.126472	0.999943	367.774	372.966	320.723	314.838	299.808	296.727
ENSMUSG00000102493.1	Gm8010	3.26162	0.126495	NA	0	0	1.09837	9.28725	0.88439	0.939011
ENSMUSG00000036800.8	Fam135b	2.63293	0.126534	0.999943	3.26427	0	0	0	7.95951	12.2071
ENSMUSG00000103227.1	Gm37733	1.2715	0.126578	0.999943	5.44045	9.4025	3.2951	7.4298	17.6878	18.7802
ENSMUSG00000017485.11	Top2b	-0.0957551	0.126606	0.999943	2398.15	2577.33	2531.73	2348.75	2385.2	2291.19
ENSMUSG00000029504.5	Ddx51	-0.315092	0.126679	0.999943	189.328	231.928	174.64	182.03	160.959	136.157
ENSMUSG00000025094.8	Slc18a2	-0.654109	0.126757	0.999943	39.1712	73.1306	38.4428	29.7192	39.7976	26.2923
ENSMUSG00000028447.11	Dctn3	-0.183977	0.126833	0.999943	630.004	597.581	718.331	612.959	508.524	591.577
ENSMUSG00000083834.1	Gm12577	3.21976	0.126889	NA	1.08809	0	0	1.85745	7.95951	0.939011
ENSMUSG00000033105.12	Lss	0.268265	0.126903	0.999943	266.582	267.449	397.608	365.918	334.3	421.616
ENSMUSG00000040569.13	Slc26a7	-0.406986	0.126999	0.999943	120.778	102.383	148.279	106.803	101.705	71.3648
ENSMUSG00000110591.1	Gm31371	-1.80208	0.127014	0.999943	7.61663	19.8497	1.09837	3.7149	3.53756	0.939011
ENSMUSG00000001555.10	Fkbp10	0.407084	0.127217	0.999943	71.8139	86.7119	91.1644	130.95	103.474	96.7181
ENSMUSG00000101586.1	Gm29017	3.91599	0.127305	NA	0	0	0	0	7.07512	1.87802
ENSMUSG00000039533.8	Mmd2	0.73834	0.127356	0.999943	15.2333	37.61	29.6559	55.7235	56.601	25.3533
ENSMUSG00000100707.1	Gm28523	1.05142	0.127358	0.999943	4.35236	11.4919	12.082	20.432	15.919	21.5972
ENSMUSG00000095990.1	Zfp97	0.555223	0.127375	0.999943	41.3474	53.2808	46.1314	48.2937	95.5142	62.9137
ENSMUSG00000082301.1	Gm14032	-2.80171	0.127381	NA	3.26427	8.35778	1.09837	0	0.88439	0.939011
ENSMUSG00000111353.1	Gm19324	1.56403	0.127555	0.999943	7.61663	1.04472	2.19673	13.9309	11.4971	6.57308
ENSMUSG00000040260.8	Daam2	0.332809	0.127705	0.999943	146.892	111.785	151.574	184.816	183.069	148.364
ENSMUSG00000103971.1	Gm37679	3.91295	0.127856	NA	0	0	0	1.85745	7.07512	0
ENSMUSG00000115212.1	Gm8417	3.91295	0.127856	NA	0	0	0	1.85745	7.07512	0
ENSMUSG00000044461.6	Shisa2	0.404624	0.127877	0.999943	72.902	76.2647	106.541	121.663	110.549	106.108
ENSMUSG00000093772.1	4931403E22Rik	2.13732	0.12788	0.999943	1.08809	0	3.2951	4.64363	8.8439	5.63407
ENSMUSG00000097797.6	Gm26901	-1.20276	0.127896	0.999943	22.8499	14.6261	8.78693	8.35853	7.95951	3.75604
ENSMUSG00000019846.11	Lama4	-0.152182	0.127897	0.999943	1331.82	1480.37	1270.81	1325.29	1300.05	1048.88
ENSMUSG00000026276.20	Septin2	0.505271	0.127905	0.999943	53.3164	43.8783	67.0003	76.1555	95.5142	61.0357
ENSMUSG00000067297.5	Ifit1bl2	0.279638	0.127968	0.999943	217.618	212.079	160.361	241.469	245.861	229.119
ENSMUSG00000030469.10	Zfp719	0.258454	0.127988	0.999943	255.701	325.953	221.87	304.622	321.034	336.166
ENSMUSG00000032125.21	Robo4	-2.57652	0.128014	0.999943	0	0	21.9673	1.85745	0.88439	0.939011
ENSMUSG00000084835.1	Gm12352	-2.47033	0.128135	NA	3.26427	2.08944	9.88529	1.85745	0.88439	0
ENSMUSG00000002325.15	Irf9	0.167404	0.128263	0.999943	743.165	761.602	704.052	938.012	735.813	807.549
ENSMUSG00000075267.9	Pjvk	-1.64695	0.128382	0.999943	2.17618	15.6708	10.9837	3.7149	1.76878	3.75604
ENSMUSG00000057561.10	Eif1a	0.11413	0.128396	0.999943	1975.97	2184.51	1959.48	2037.62	2318.87	2267.71
ENSMUSG00000032338.9	Hcn4	0.420041	0.128418	0.999943	69.6378	66.8622	81.2791	104.946	100.821	85.45
ENSMUSG00000051355.18	Commd1	-0.394275	0.12842	0.999943	120.778	117.009	127.41	71.5118	114.086	92.0231
ENSMUSG00000090658.7	Prss47	-1.22484	0.128443	0.999943	18.4975	16.7156	9.88529	11.1447	4.42195	3.75604
ENSMUSG00000035566.7	Pcdh17	0.0996044	0.128505	0.999943	2288.25	2245.11	2271.42	2285.59	2540.85	2463.96
ENSMUSG00000029561.17	Oasl2	0.0997464	0.128551	0.999943	3555.88	3715.03	3243.47	3913.65	3819.68	3534.44
ENSMUSG00000018776.10	Slc35g3	4.11752	0.12856	NA	0	0	0	0	0	10.3291
ENSMUSG00000114520.1	Gm41073	4.11752	0.12856	NA	0	0	0	0	0	10.3291
ENSMUSG00000104103.1	Gm9517	-2.80232	0.128585	NA	4.35236	5.22361	3.2951	1.85745	0	0
ENSMUSG00000030386.19	Zfp606	-0.353833	0.128601	0.999943	158.861	194.318	225.165	124.449	198.103	129.583
ENSMUSG00000065819.1	Gm24693	-3.474	0.128606	NA	1.08809	0	9.88529	0	0.88439	0
ENSMUSG00000095915.1	n-R5s115	-0.422227	0.128645	0.999943	127.307	89.8461	162.558	111.447	93.7454	77.9379
ENSMUSG00000026787.3	Gad2	1.24534	0.128647	0.999943	3.26427	10.4472	4.39346	12.0734	15.0346	15.9632
ENSMUSG00000010914.10	Pdhx	-0.195677	0.12874	0.999943	424.355	464.901	427.264	365.918	402.398	381.238
ENSMUSG00000028370.7	Pappa	-0.297242	0.128757	0.999943	231.763	290.433	213.083	238.682	174.225	185.924
ENSMUSG00000100764.1	Gm29155	1.60525	0.128827	0.999943	1.08809	5.22361	5.49183	5.57235	26.5317	3.75604
[truncated: 53,402 more rows]

## Sheet: 2_DEGs
	Gene	log2FoldChange	pvalue	padj	Vehicle 1	Vehicle 2	Vehicle 3	IL-13 1	IL-13 2	IL-13 3
ENSMUSG00000067586.4	S1pr3	0.506558	1.2824e-15	2.42168e-11	1943.33	1881.54	1977.06	2842.83	2673.51	2725.95
ENSMUSG00000024517.17	Grp	1.42983	4.45621e-14	4.20755e-10	184.975	131.635	202.099	417.926	405.935	572.797
ENSMUSG00000027925.2	Sprr2j-ps	2.12758	8.38449e-12	5.27776e-08	57.6688	21.9392	69.197	172.743	230.826	245.082
ENSMUSG00000026596.13	Abl2	0.644478	4.25298e-11	2.00783e-07	705.082	802.347	783.135	1122.83	1152.36	1306.16
ENSMUSG00000079014.4	Serpina3i	2.48004	7.90706e-11	2.98634e-07	11.969	29.2522	16.4755	91.0151	122.93	108.925
ENSMUSG00000030102.11	Itpr1	0.638614	4.04167e-09	1.27205e-05	460.262	496.243	458.019	733.693	758.807	709.892
ENSMUSG00000018809.2	Smyd4	1.05714	1.44982e-08	3.91119e-05	142.54	160.887	204.296	383.563	294.502	378.421
ENSMUSG00000041193.15	Pla2g5	0.941121	1.89198e-08	3.98743e-05	300.313	242.376	211.985	573.952	440.426	434.762
ENSMUSG00000028793.15	Rnf19b	0.491973	1.90038e-08	3.98743e-05	883.529	1033.23	943.496	1320.65	1382.3	1320.25
ENSMUSG00000034459.8	Ifit1	0.347995	2.70755e-08	5.11293e-05	4778.89	5725.08	5116.19	6671.96	6752.32	6458.52
ENSMUSG00000033487.14	Fndc3a	0.377017	3.7135e-08	6.08757e-05	1725.71	1660.06	1737.61	2133.28	2195.94	2324.05
ENSMUSG00000033960.6	Jcad	0.595721	3.8684e-08	6.08757e-05	1020.63	925.624	852.332	1181.34	1525.57	1522.14
ENSMUSG00000011256.16	Adam19	0.407506	8.39387e-08	0.000121931	1277.42	1353.96	1354.29	1694.92	1725.45	1866.75
ENSMUSG00000015316.11	Slamf1	1.75204	6.48022e-07	0.000874089	19.5856	34.4758	59.3118	132.808	106.127	142.73
ENSMUSG00000036390.8	Gadd45a	0.816569	1.593e-06	0.00200548	1289.39	1805.28	1370.76	2484.34	2884	2496.83
ENSMUSG00000018417.14	Myo1b	0.462268	2.27139e-06	0.00268081	690.937	761.602	778.741	964.017	1012.63	1097.7
ENSMUSG00000039997.16	Ifi203	0.680261	5.12072e-06	0.00565772	295.96	358.34	269.1	521.015	524.443	434.762
ENSMUSG00000038530.11	Rgs4	0.248206	5.39287e-06	0.00565772	7619.89	7316.19	6725.29	8851.68	8273.47	8604.16
ENSMUSG00000090659.9	Zfp493	1.92343	7.60364e-06	0.00755722	20.6737	17.7603	12.082	54.7948	62.7917	74.1819
ENSMUSG00000022283.15	Pabpc1	0.223407	1.17922e-05	0.0111342	9826.54	10049.2	10203.8	10916.2	12317.8	11882.2
ENSMUSG00000032578.7	Cish	0.544132	1.26373e-05	0.011364	499.433	460.722	601.904	819.136	686.287	771.867
ENSMUSG00000022967.13	Ifnar1	0.374986	3.09511e-05	0.0265673	838.917	928.758	901.758	1156.26	1214.27	1091.13
ENSMUSG00000067242.11	Lgi1	0.768741	3.67174e-05	0.0301466	150.156	184.916	194.411	251.685	342.259	307.996
ENSMUSG00000050359.7	Sprr1a	-0.451634	4.8615e-05	0.0382519	1516.8	1470.97	2060.53	1188.77	1322.16	1179.4
ENSMUSG00000022902.8	Stfa2	6.02393	7.66596e-05	0.0579056	0	0	0	13.9309	9.72829	15.0242
ENSMUSG00000030966.13	Trim21	0.580677	8.40677e-05	0.0588406	291.608	268.494	354.772	417.926	466.074	483.591
ENSMUSG00000022474.15	Pmm1	0.374523	8.47993e-05	0.0588406	873.736	741.753	814.987	1059.68	1009.09	1081.74
ENSMUSG00000027849.19	Syt6	1.01361	8.72452e-05	0.0588406	68.5497	99.2486	77.984	208.034	145.924	142.73
ENSMUSG00000026535.9	Ifi202b	1.19695	9.43493e-05	0.05962	35.907	55.3703	57.115	92.8725	130.89	116.437
ENSMUSG00000047921.17	Trappc9	0.507913	9.4715e-05	0.05962	441.765	382.368	467.904	595.313	556.282	685.478
ENSMUSG00000049303.10	Syt12	0.851542	0.000106932	0.0651386	106.633	96.1144	134.001	173.672	218.444	215.033
ENSMUSG00000000056.7	Narf	0.477563	0.000125196	0.0738812	464.614	536.987	565.658	699.33	656.218	827.269
ENSMUSG00000071714.7	Csf2rb2	0.69853	0.000129249	0.0739619	151.245	138.948	148.279	239.611	236.132	235.692
ENSMUSG00000101133.1	Gm29050	1.39262	0.000145609	0.0787119	21.7618	33.4311	29.6559	69.6544	71.6356	81.6939
ENSMUSG00000046223.10	Plaur	0.354718	0.000145886	0.0787119	762.751	813.839	810.594	951.943	1030.31	1070.47
ENSMUSG00000028602.12	Tnfrsf8	5.44841	0.000163925	0.0859879	0	1.04472	0	25.0756	13.2659	12.2071
ENSMUSG00000004105.8	Angptl2	0.315938	0.000173429	0.0885145	1351.41	1369.63	1598.12	1833.3	1683.88	1859.24
ENSMUSG00000039579.15	Grin3a	0.514203	0.000198896	0.0975591	322.075	334.311	273.493	441.144	440.426	446.969
ENSMUSG00000022901.13	Cd86	3.92524	0.000201483	0.0975591	0	4.17889	0	19.5032	28.3005	16.9022
ENSMUSG00000112723.1	Gm9110	-5.98231	0.00021646	0.102191	8.70472	17.7603	5.49183	0	0	0
ENSMUSG00000042302.14	Ehbp1	0.286534	0.000228367	0.105183	1646.28	1831.4	1609.11	2040.41	2209.21	1955.02
ENSMUSG00000115414.1	Gm49257	2.06793	0.000255828	0.115025	9.79281	9.4025	6.5902	36.2203	35.3756	36.6214
ENSMUSG00000036437.6	Npy1r	1.04635	0.000287696	0.126345	58.7569	43.8783	67.0003	100.302	123.815	125.827
ENSMUSG00000087006.3	Gm13889	0.445688	0.000308277	0.132307	394.977	498.332	477.789	642.678	594.31	631.015
ENSMUSG00000031596.15	Slc7a2	0.537457	0.000328425	0.137822	258.965	346.848	305.346	448.574	402.398	472.322
ENSMUSG00000029861.17	Fam131b	0.363275	0.000368564	0.148679	718.139	704.143	679.888	934.298	811.87	958.73
ENSMUSG00000055639.16	Dach1	1.68739	0.000370045	0.148679	7.61663	21.9392	20.869	55.7235	47.7571	59.1577
ENSMUSG00000032952.11	Ap4b1	1.18863	0.00051767	0.20366	34.8189	31.3417	34.0493	73.3693	75.1732	79.8159

## Sheet: 3_DEGs putative function
Upregulated Genes
	Increase pain/ nociceptor activity			decrease pain/ nociceptor activity						Inflammation/ immune response			unknown
	S1pr3	PMID: 30082422		Ifnar1	PMID: 34804074					Abl2	PMID: 28018973		Sprr2j-ps
	Grp	PMID: 17653196		Grin3a	PMID: 23006484					Pla2g5	PMID: 30308324		Serpina3i
	Itpr1	PMID: 25734498		Npy1r	PMID: 16714086					Rnf19b	PMID: 33192571		Smyd4
	Rgs4	PMID: 31308097								Ifit1	PMID: 30282041		Fndc3a
	Pabpc1	PMID: 29295980								Slamf1	PMID: 29440514		Jcad
										Gadd45a	PMID: 19124556		Adam19
										Ifi203	PMID: 20187776		Myo1b
										Cish	PMID: 30197185		Zfp493
										Trim21	PMID: 34552597		Lgi1
										Ifi202b	PMID: 11567633		Stfa2
										Csf2rb2	PMID: 22749353		Pmm1
										Plaur	PMID: 21711238		Syt6
										Tnfrsf8	PMID: 22169337		Trappc9
										Angptl2	PMID: 31581797		Syt12
										Cd86	PMID: 29402722		Narf
										Slc7a2	PMID: 35152203		Gm29050
													Ehbp1
													Gm49257
													Gm13889
													Fam131b
													Dach1
													Ap4b1
Downregulated genes
							Nerve regeneration						unknown
							Sprr1a	PMID: 11850458					Gm9110
