# Supplementary material for: Cytokines reprogram airway sensory neurons in asthma
Source: bioRxiv. 2024 Sep 18:2023.01.26.525731. Preprint. [Version 2] doi: 10.1101/2023.01.26.525731 (PMC11429693; doi:10.1101/2023.01.26.525731)
Supplement: Supplement 14 [file media-14.xlsx]

## Sheet: FPKM RNAseq
		date	2021-10-01	2021-10-01	2021-10-01	2021-10-01	2021-10-01	2021-10-01	2021-10-01	2021-10-01	2021-10-01	2021-10-01	2021-10-01	2021-10-01	2021-10-01	2021-10-01	2021-10-01	2021-10-01	2021-10-01	2021-10-01	2021-10-01	2021-10-01	2021-10-01	2021-10-01	2021-10-01	2021-10-01	Feb-2023	Feb-2023	Feb-2023	Feb-2023	Feb-2023	Feb-2023	Feb-2023	Feb-2023	Feb-2023	Feb-2023	Feb-2023	Feb-2023	Feb-2023	Feb-2023	Feb-2023
		group	naive	naive	naive	naive	naive	naive	naive	naive	naive	AAI	AAI	AAI	AAI	AAI	AAI	AAI	AAI	AAI	Vehicle	Vehicle	Vehicle	IL-13	IL-13	IL-13	Vehicle	Vehicle	Vehicle	BDNF	BDNF	BDNF	BDNF	IL-1b	IL-1b	IL-1b	IL-1b	TNF-a	TNF-a	TNF-a	TNF-a
		cell type	Airway nociceptors	Airway nociceptors	Airway nociceptors	Visceral nociceptors	Visceral nociceptors	Visceral nociceptors	Nav1.8- cells	Nav1.8- cells	Nav1.8- cells	Airway nociceptors	Airway nociceptors	Airway nociceptors	Visceral nociceptors	Visceral nociceptors	Visceral nociceptors	Nav1.8- cells	Nav1.8- cells	Nav1.8- cells	Cultured nociceptors	Cultured nociceptors	Cultured nociceptors	Cultured nociceptors	Cultured nociceptors	Cultured nociceptors	Cultured nociceptors	Cultured nociceptors	Cultured nociceptors	Cultured nociceptors	Cultured nociceptors	Cultured nociceptors	Cultured nociceptors	Cultured nociceptors	Cultured nociceptors	Cultured nociceptors	Cultured nociceptors	Cultured nociceptors	Cultured nociceptors	Cultured nociceptors	Cultured nociceptors
gene_id	transcript_id(s)	Name
ENSMUSG00000000001.4	ENSMUST00000000001.4	Gnai3	24.66	19.92	19.68	26.05	28.04	24.88	33.35	28.39	27.19	26.54	22.39	20.71	27.44	28.15	25.04	27.33	27.2	29.25	34.61	44.34	33.47	40.62	33.31	40.25	35.92	35.61	34.92	32.65	37.33	32.3	27.94	26.1	44.96	31.15	40.62	30.06	38.78	35.4	34.38
ENSMUSG00000000003.15	ENSMUST00000000003.13,ENSMUST00000114041.2	Pbsn	0	0	0	0	0	0	0	0	0	0	0	0	0	0	0	0	0	0	0	0	0	0	0	0	0	0	0	0	0	0	0	0	0	0	0	0	0	0	0
ENSMUSG00000000028.15	ENSMUST00000000028.13,ENSMUST00000096990.9,ENSMUST00000115585.1,ENSMUST00000231819.1	Cdc45	0.76	1.43	1.55	0.87	1.13	1.14	0.6	0.99	1.09	1.08	1.57	0.73	0.63	0.97	1.03	1.1	1.82	1.43	1.6	1.87	1.14	2.33	1	0.56	0.9	1.08	0.51	0	4.43	1.32	2.71	2.25	9.38	0.78	4.84	3.34	2.56	3.63	1.7
ENSMUSG00000000031.16	ENSMUST00000132294.8,ENSMUST00000136359.7,ENSMUST00000140716.1,ENSMUST00000149974.1,ENSMUST00000152754.8,ENSMUST00000228259.1,ENSMUST00000228514.1	H19	0	0.06	0.22	0.16	0.07	0.14	1.53	2.95	2.22	0.08	0	0.19	0.04	0.06	0	1.66	6.99	3	0.5	0	0	0.08	0	0	0.11	0	0	0	0	0	0	0	0	0	0	0	0	0	0
ENSMUSG00000000037.17	ENSMUST00000019101.10,ENSMUST00000074802.11,ENSMUST00000077375.4,ENSMUST00000087090.9,ENSMUST00000101113.8,ENSMUST00000112345.7,ENSMUST00000124775.1,ENSMUST00000238361.1,ENSMUST00000238603.1	Scml2	0.92	0.99	0.5	1.22	0.76	0.32	0.69	0.45	1.72	1.02	0.67	0.66	0.7	0.85	0.42	0.56	0.54	0.36	2.38	2.55	2.24	2.1	2.51	1.74	2.27	4.8	1.09	3.48	15.85	2.13	1.43	1.57	6.51	3.14	5.8	3.82	3.51	3.11	5.09
ENSMUSG00000000049.11	ENSMUST00000000049.5,ENSMUST00000133383.7,ENSMUST00000146050.1,ENSMUST00000152958.7	Apoh	0.38	0.5	0.4	1	1.08	1.04	0.06	0.25	0.28	0.72	0.13	0.32	0.65	0.74	1.14	0.49	0.24	0.08	1.31	0.8	0.58	0.26	0.75	0.67	2.08	1.14	1.57	3.76	1.94	2.46	3.52	0.92	0	0	0	0.12	2.03	1.28	7.01
ENSMUSG00000000056.7	ENSMUST00000103015.3,ENSMUST00000151088.1,ENSMUST00000154047.1	Narf	10.37	12.15	10.45	8.97	8.66	8.16	6.19	7.05	7.96	10.66	12.15	10.04	9.81	9.03	8.25	7.35	6.34	7.4	6.71	8.56	7.58	10.85	8.78	12.61	13.49	13.54	15.91	11.29	12.38	12.22	11.56	10.74	12.42	15.01	11.52	16.73	12.42	14.33	14.73
ENSMUSG00000000058.6	ENSMUST00000000058.6,ENSMUST00000115459.1,ENSMUST00000115462.1	Cav2	2.3	3.08	2.53	15.91	19.11	14.05	16.86	13.52	18.69	4.59	1.94	3.28	17.61	14.21	15.31	11.36	15.16	18.5	23.42	29.08	25.82	29.28	22.45	17.62	14.63	21.53	17.05	14.24	35.25	18.98	26.06	11.09	14.62	16.38	19.64	12.3	12.7	18.85	15.96
ENSMUSG00000000078.7	ENSMUST00000000080.7,ENSMUST00000221734.1,ENSMUST00000222857.1	Klf6	62.93	55.49	52.65	45.44	44.62	38.08	106.27	110.8	87.37	68.95	57.11	52.78	49.95	41.27	33.24	88.82	109.46	81.54	80.67	104.29	80.2	99.6	86.01	92.35	100.52	82.86	99.42	82.01	81.94	69.87	90.5	62.78	138.82	100.83	83.29	64.77	84.6	105.49	84.87
ENSMUSG00000000085.16	ENSMUST00000000087.12,ENSMUST00000064991.12,ENSMUST00000106298.9,ENSMUST00000106301.7,ENSMUST00000122860.1,ENSMUST00000132116.7,ENSMUST00000133169.1,ENSMUST00000133290.1,ENSMUST00000134375.7,ENSMUST00000136801.7,ENSMUST00000144555.7,ENSMUST00000144862.1,ENSMUST00000151345.7,ENSMUST00000153099.1	Scmh1	36.05	25.63	37.03	26.47	24.68	17.09	16.6	13.4	13.49	34.07	32.05	27.33	20.14	23.03	17.45	14.96	18.19	14.51	13.58	14.44	9.11	15.37	9.98	15.54	16.41	29.09	32.51	19.63	38.84	26.01	26.85	21.62	36.42	21.74	25.81	53.28	12.8	20.28	38.64
ENSMUSG00000000088.7	ENSMUST00000000090.7,ENSMUST00000213678.1,ENSMUST00000214154.1	Cox5a	151.47	173.24	176.91	196.92	221.76	206.31	158.44	191.66	199.5	163.8	240.47	163.22	205.17	209.94	186.12	162.95	205.27	211.96	152.08	211.22	166.93	202.02	150.6	162.21	334.01	295.36	287.92	257.31	374.46	302.62	216.93	308	342.31	309.37	270.99	327.29	231.04	305.84	288.55
ENSMUSG00000000093.6	ENSMUST00000000095.6	Tbx2	1.78	1.9	1.93	1.98	1.45	1.94	11.71	9.52	8.11	1.36	0.82	0.79	2.18	1.75	1.71	8.26	10	8.09	2	4.13	2.39	2.22	3	3.12	4.53	4.02	4.6	4.42	5.64	3.07	3.99	0.7	5.94	3.05	3.08	3.6	4.58	4.17	4.51
ENSMUSG00000000094.12	ENSMUST00000000096.11,ENSMUST00000108045.2,ENSMUST00000108047.7	Tbx4	0.04	0.02	0.08	0.04	0.04	0.04	0	0	0.1	0.22	0.02	0	0	0	0.05	0	0	0.03	0	0.14	0.08	0.27	0.21	0.07	0	0.36	0.31	0	0	0	0	0	0.56	0.89	0	0	0.65	0.34	0.16
ENSMUSG00000000103.12	ENSMUST00000115891.1,ENSMUST00000187148.6	Zfy2	0	0	0	0	0	0	0	0	0	0	0	0	0	0	0	0	0	0	0.03	0	0.24	0	0.03	0.05	0	0	0	0	0	0	0	0	0	0	0	0	0.57	0	0
ENSMUSG00000000120.6	ENSMUST00000000122.6	Ngfr	222.68	273.7	268.55	287.53	275.07	323.02	67.02	98.77	107.93	236.45	271.6	234.74	310	306.62	273.92	71.04	90.52	86.37	96.18	95.27	91.8	110.28	79.08	106.91	250.07	229.72	218.45	242.29	190.8	251.08	283.88	294.96	175.49	224.54	211.54	262.6	205.72	254.95	245.82
ENSMUSG00000000125.5	ENSMUST00000000127.5	Wnt3	0	0.17	0.09	0.08	0.14	0.12	0.06	0.04	0.29	0.04	0.17	0	0.1	0.18	0.16	0.05	0.27	0.1	0.05	0.08	0.05	0.17	0.02	0	0.36	0.24	0	0	0	0	0.34	0	0.52	0	0	0	0	0.07	0.45
ENSMUSG00000000126.11	ENSMUST00000000128.9,ENSMUST00000108783.3	Wnt9a	4.1	3.76	4.58	3.3	3.12	3.68	2.61	2.72	3.56	3.85	3.72	3.97	3.86	3.61	3.08	3.49	2.76	3.25	8.02	6.61	8.96	9.24	7.9	8.32	9.07	14.02	14.03	9.28	15.45	13.92	13.19	13.06	18.03	14.74	12.17	7.31	15.2	10.46	10.85
ENSMUSG00000000127.15	ENSMUST00000000129.13,ENSMUST00000038080.6,ENSMUST00000232945.1,ENSMUST00000233190.1,ENSMUST00000233225.1	Fer	12.36	10.81	9.86	10.28	12.03	10.71	11.56	9.11	7.41	11.44	8.61	9.84	11.2	10.12	10.56	6.6	10.11	8.12	6.87	12.84	6.97	7.95	6.32	8.21	8.91	8.74	8.48	6.46	10.41	7.81	7.63	8.52	6.89	15.48	7.94	11.79	10.71	10.08	9.97
ENSMUSG00000000131.15	ENSMUST00000009344.15,ENSMUST00000163959.1,ENSMUST00000164741.1,ENSMUST00000165608.1,ENSMUST00000165660.1,ENSMUST00000166368.1,ENSMUST00000166538.1,ENSMUST00000166540.7,ENSMUST00000166719.7,ENSMUST00000167147.1,ENSMUST00000167268.7,ENSMUST00000167315.7,ENSMUST00000168189.7,ENSMUST00000168564.1,ENSMUST00000168649.7,ENSMUST00000168933.1,ENSMUST00000169059.7,ENSMUST00000170675.7,ENSMUST00000171861.7…	Xpo6	55.29	35.01	32.33	27.09	23.06	23.98	25.65	24.57	23.19	32.53	37.85	29.11	23.89	20.33	22.44	27.77	28.33	23.03	44.96	38.84	33.03	36.53	39.74	34.59	26.26	49.87	49.96	40.73	59.86	40.74	60.69	36.23	51.22	21.93	50.71	33.81	44.27	30.47	52.41
ENSMUSG00000000134.17	ENSMUST00000077680.9,ENSMUST00000079542.12,ENSMUST00000101695.8,ENSMUST00000115677.7,ENSMUST00000115678.2,ENSMUST00000115679.7,ENSMUST00000115680.10,ENSMUST00000126694.1,ENSMUST00000132209.7,ENSMUST00000133456.1,ENSMUST00000137467.7,ENSMUST00000143680.7,ENSMUST00000144715.1,ENSMUST00000144900.1	Tfe3	18.37	17.06	16.85	13.57	12.52	10.74	13.19	16.1	13.3	15.18	15.79	13.15	13.67	12.47	11.95	13.46	10.66	13.29	16.73	17.71	18.17	19.8	15.45	18.28	30.58	45.34	25.31	31.84	37	50.8	68.65	24.36	28.84	43.56	41.1	64.73	35.39	37.75	32.15
ENSMUSG00000000142.15	ENSMUST00000052915.13,ENSMUST00000106711.1,ENSMUST00000139682.1,ENSMUST00000140821.1,ENSMUST00000144130.1,ENSMUST00000144511.1,ENSMUST00000152909.1	Axin2	1.35	1.78	1.21	0.88	0.72	0.85	4.36	3.05	4.15	1.53	1.19	0.91	1.01	0.84	0.81	4.15	2.82	4.99	1.54	1.4	0.91	1.59	1.09	3.21	2.16	1.81	10.38	1.86	4.37	1.11	2.07	6.66	3.61	1.01	2.06	1.47	2.88	1.07	1.14
ENSMUSG00000000148.17	ENSMUST00000041588.12,ENSMUST00000100505.2,ENSMUST00000110806.7,ENSMUST00000124892.1,ENSMUST00000131905.7,ENSMUST00000153440.7	Brat1	5.23	4.44	5.17	3.57	3.03	3.21	4.43	4.35	3.47	4.36	5.4	4.46	3.57	3.26	3.28	4.02	4.27	3.49	3.5	2.86	2.64	4.02	2.61	3.14	4.62	4.84	4.68	4.19	3.96	3.45	3.02	3.47	8.83	5.87	6.65	6.68	4.57	3.73	5.34
ENSMUSG00000000149.10	ENSMUST00000000153.8,ENSMUST00000198447.1	Gna12	32.72	41.21	33.88	29.53	27.64	32.12	39.98	41.12	36.3	33.86	33.43	29.43	32.03	31.85	30.39	34.65	32.68	33.34	16.42	15.8	10.2	14.96	12.13	13.52	27.23	19.83	20.65	23.02	25.5	21.28	23.75	24.66	16.21	27.02	41.65	27.12	22.29	18.6	19.94
ENSMUSG00000000154.16	ENSMUST00000052348.11,ENSMUST00000105917.2,ENSMUST00000141988.7,ENSMUST00000145943.7,ENSMUST00000150791.7	Slc22a18	0.2	1.23	1.41	1.73	1.28	1.01	1	0.97	2.45	1.87	1.77	1.23	2.18	1.9	1.44	1.79	0.35	1.47	1.03	1.21	1.2	0.63	1.02	1.41	0.71	1.08	4.65	2.22	2.96	2.68	1.65	5.25	2.49	5.8	1.63	0.1	2.39	0.57	0
ENSMUSG00000000157.16	ENSMUST00000000161.13,ENSMUST00000113773.1,ENSMUST00000131567.7,ENSMUST00000131777.1,ENSMUST00000233827.1	Itgb2l	0	0	0	0	0	0	0	0	0	0	0	0	0	0	0	0	0	0.06	0	0	0	0	0	0	0	0	0	0	0	0	3.01	0	0	0	0	0	0	0	0
ENSMUSG00000000159.16	ENSMUST00000000163.12,ENSMUST00000081093.9,ENSMUST00000113794.7,ENSMUST00000136292.1,ENSMUST00000139595.1	Igsf5	0	0	0	0.24	0	0.17	0	0	0	0	0	0	0.18	0	0.05	0	0	0.14	0	0	0	0	0	0	0	0	0	4.32	0	0	0	0	0	0	0	0	0	0	0
ENSMUSG00000000167.14	ENSMUST00000000171.14,ENSMUST00000124029.1,ENSMUST00000125606.1,ENSMUST00000132187.1,ENSMUST00000141366.7,ENSMUST00000151197.7,ENSMUST00000155773.1	Pih1d2	0.98	0.39	1.91	1.03	0.78	0.98	2.3	1.61	1.04	1.37	0.35	0.88	1.3	0.61	1.07	1.76	0.18	1.38	3.23	2.53	1.46	3.37	1.01	0.24	4.77	7.44	3.46	0	4.4	2.47	0	2.32	0	1.83	18.97	11.78	2.3	3.46	1.48
ENSMUSG00000000168.9	ENSMUST00000034567.3,ENSMUST00000125919.7,ENSMUST00000126933.7,ENSMUST00000132455.1,ENSMUST00000142275.7,ENSMUST00000155417.1	Dlat	50.92	47.88	53.24	62.09	60.54	64.13	29.7	51.6	52.18	51.46	57.67	45.02	63.96	59.38	60.34	42.67	54.01	50.15	30.96	35.19	33.09	39.08	28.3	34.51	75.79	56.25	55.69	55.7	46.78	55.83	49.88	66.72	48.39	63.73	76.59	64	62.73	59.98	60.85
ENSMUSG00000000171.5	ENSMUST00000000175.5	Sdhd	55.8	64.44	62.62	65.75	71.12	74.02	56.15	69.29	67.89	59.46	75.56	64.38	75.28	70.34	67.44	60.45	69.22	68.75	44.83	48.06	39.87	49.46	36.96	42.02	70.21	68.83	56.96	81.52	93.45	78.8	85.93	91.71	76.94	95.18	89.3	72.25	60.88	74.07	75.66
ENSMUSG00000000182.9	ENSMUST00000000186.8	Fgf23	0.09	0.22	0.03	0.07	0.13	0.21	0.19	0	0.12	0.33	0.12	0.07	0.08	0	0.1	0	0	0.05	1.04	0.7	0.5	0.45	0.85	0.93	0.09	0.83	2.44	0.61	1.71	1.05	1.8	0	0	0.79	0.64	0	0	2.15	0
ENSMUSG00000000183.6	ENSMUST00000000187.6	Fgf6	0	0	0	0	0	0	0.03	0.04	0	0	0	0	0	0	0.02	0	0	0	0	0.11	0	0.03	0	0.01	0	0	0	0	0	0	0	0.34	0	0	0	0	0	0	0.26
ENSMUSG00000000184.12	ENSMUST00000000188.11,ENSMUST00000201066.1,ENSMUST00000201564.1,ENSMUST00000201637.1,ENSMUST00000201857.1,ENSMUST00000201902.3,ENSMUST00000201985.1,ENSMUST00000202363.1	Ccnd2	1.88	0.43	0.34	0.39	1.96	0.33	5.87	8.34	5.44	0.53	0.23	0.33	0.28	0.15	0.34	3.95	4.32	5.26	3.69	4.72	4.99	4	4.13	4.12	7.68	2.29	3.07	4.47	5.57	6.19	5.75	2.32	32.6	6.02	3.02	1.56	1.98	4.39	8.94
ENSMUSG00000000194.13	ENSMUST00000056433.6,ENSMUST00000127872.8,ENSMUST00000133207.1,ENSMUST00000146747.1,ENSMUST00000147099.1,ENSMUST00000149622.1,ENSMUST00000151991.1,ENSMUST00000153032.1,ENSMUST00000169333.1,ENSMUST00000172422.7,ENSMUST00000194084.1	Gpr107	21.43	18.08	17.93	14.2	14.87	18.96	18.99	16.54	18.64	16.29	15.21	14.8	19.21	15.75	13.95	14.38	19.13	18.17	12.16	21.07	12.94	12.95	14	14.17	15.66	18.94	17.46	19.47	23.33	22.63	20.86	20.72	34.33	22.67	32.58	30.64	15.03	19.87	24.47
ENSMUSG00000000197.8	ENSMUST00000000201.6,ENSMUST00000226617.1,ENSMUST00000227541.1,ENSMUST00000227818.1,ENSMUST00000228766.1,ENSMUST00000228789.1,ENSMUST00000228860.1	Nalcn	23.97	21.68	18.98	23.37	24.72	21.81	12.57	14.41	19.55	19.83	13.18	18.65	23.69	24.45	22	14.94	15.81	17.28	6.82	7.21	5.34	6.24	5.49	6.99	13.92	13.09	10.02	12.34	8.68	15.56	11.73	15.78	7.3	10.24	11.38	12.13	9.4	14.13	15.24
ENSMUSG00000000202.9	ENSMUST00000000206.3,ENSMUST00000137965.1,ENSMUST00000141386.1,ENSMUST00000141481.1,ENSMUST00000146853.1,ENSMUST00000156053.7,ENSMUST00000156192.1	Btbd17	0	0	0	0	0	0	0.02	0	0	0	0	0	0	0	0	0	0	0.13	0	0	0	0	0	0.08	0	0	0	0	0	0	0	0	0	0	0	0	0	0	0
ENSMUSG00000000204.16	ENSMUST00000000208.12,ENSMUST00000167596.1,ENSMUST00000215472.1	Slfn4	0	0	0	0	0	0	0.32	0.06	0	0	0	0	0	0	0	0.3	0.26	0.07	0.25	0.52	0	0.15	0.12	0.15	0.02	0	0	0.42	0	0.46	0	0	0	0	0	0.4	0.33	0.14	0.16
ENSMUSG00000000214.11	ENSMUST00000000219.9,ENSMUST00000105929.10,ENSMUST00000123057.1,ENSMUST00000124951.7,ENSMUST00000138482.8,ENSMUST00000140344.1	Th	5.71	9.53	7.99	45.52	38.95	43.17	29.51	48.61	58.2	4.13	7.54	8.86	42.18	40.09	34.91	37.16	53.32	48.57	15.33	12.66	12.03	11.42	8.65	14.43	50.69	40.79	34.43	38.98	57.85	48.96	38.7	35.47	26.79	38.26	39.45	38.98	37.36	43.79	41.38
ENSMUSG00000000215.11	ENSMUST00000000220.2,ENSMUST00000105930.7,ENSMUST00000105931.7,ENSMUST00000105932.1,ENSMUST00000105933.7,ENSMUST00000105934.7,ENSMUST00000125933.1,ENSMUST00000162317.1,ENSMUST00000210288.1	Ins2	0	0	0	0	0	0	0	0	0	0	0	0	0	0	0	0	0	0	0	0	0	0	0	0	0	0	0	0	0	0	0	0	0	0	0	0	0	0	0
ENSMUSG00000000216.8	ENSMUST00000000221.5	Scnn1g	0	0	0.02	0.02	0.05	0.02	0	0	0	0	0.02	0	0.02	0.02	0.04	0	0	0.03	0.07	0	0	0.02	0.08	0	0	0.25	0	0.29	0	0	0	0	0	0	0	0	0	0	0
ENSMUSG00000000223.13	ENSMUST00000000228.4,ENSMUST00000113224.8,ENSMUST00000113226.1,ENSMUST00000113228.7,ENSMUST00000142146.7,ENSMUST00000153424.7	Drp2	4.49	4.84	4.13	10.05	7.73	9.03	41.17	30.84	23.2	3.79	3.65	3.88	9	9.96	7.52	25.15	30.03	24.84	4.13	7.33	5.37	5.25	3.62	5.3	7.64	8.09	6.05	7.33	5.82	7.01	9.5	10.19	12.67	5.49	9.84	5.62	8.77	7.76	9.77
ENSMUSG00000000244.17	ENSMUST00000009396.12,ENSMUST00000075172.11,ENSMUST00000082008.11,ENSMUST00000105923.7,ENSMUST00000105924.7,ENSMUST00000105925.7,ENSMUST00000141186.1,ENSMUST00000143512.2,ENSMUST00000145212.7,ENSMUST00000154264.1,ENSMUST00000207211.1,ENSMUST00000207449.1	Tspan32	0	0	0	0	0	0	0	0.72	0	0	0	0.03	0	0	0	0	0.81	0.43	0	0	0.06	0	0.01	0	0	0	0	0	0	0	0	0	0	0	0	0	0	0.07	0
ENSMUSG00000000247.11	ENSMUST00000000253.5,ENSMUST00000133661.7,ENSMUST00000143783.8,ENSMUST00000149664.1,ENSMUST00000155964.2,ENSMUST00000175896.1,ENSMUST00000176229.1	Lhx2	0	0	0	0	0	0	0	0	0	0	0	0	0	0.02	0.04	0	0	0	0.1	0	0	0.09	0.02	0	0	1.23	0	0	0	0	0	0	0	0	0	0	0	0.41	0
ENSMUSG00000000248.16	ENSMUST00000000254.13,ENSMUST00000075789.3,ENSMUST00000142388.7,ENSMUST00000146925.1,ENSMUST00000203405.2,ENSMUST00000204259.2	Clec2g	0	0	0	0	0	0	0	0	0	0	0	0	0	0	0	0	0	0	0.03	0	0	0	0	0	0	0	0	0	0	0	0	0	0	0	0	0	0	0	0
ENSMUSG00000000253.13	ENSMUST00000000260.12,ENSMUST00000128873.1,ENSMUST00000129176.1,ENSMUST00000222227.1	Gmpr	18.16	16.35	20.12	16.21	17.74	17.11	13.7	15.7	17.85	20.7	28.18	22.44	14.73	16.42	16.02	16.65	19.37	15.35	6.71	4.74	3.98	3.47	4.48	6.56	15.33	10.37	11.86	16.91	10.48	13.5	17.36	5.84	13.01	11.3	8.04	22.15	16.47	8.21	6.04
ENSMUSG00000000263.15	ENSMUST00000075603.4,ENSMUST00000102716.9,ENSMUST00000108853.7	Glra1	0	0	0	0	0	0	0.03	0.14	0.21	0	0	0	0	0.03	0	0.17	0.08	0.03	0	0	0	0	0.05	0.16	0.04	0	0	0	0	0	0	0.2	1.16	0	0	0	0	0	0
ENSMUSG00000000266.11	ENSMUST00000112988.7,ENSMUST00000112990.7,ENSMUST00000112993.1,ENSMUST00000128809.1,ENSMUST00000140144.1	Mid2	13.09	13.27	11.54	11.56	11.06	10.17	8.8	11.91	11.88	13.02	5.51	10.36	12.08	12.17	10.91	12.73	17.3	9.08	15.45	18.94	10.73	13.83	13.22	12.12	20.49	18.15	17.32	14.45	12.04	12.3	17	12.19	10.24	15.46	13.61	16.39	17.56	24.01	13.96
ENSMUSG00000000275.16	ENSMUST00000000284.6,ENSMUST00000100627.8,ENSMUST00000107896.9	Trim25	21.81	19.42	20.86	15.93	13.77	14.55	12.79	12.12	10.45	29.02	18.91	21.82	15.35	16.5	13.75	9.71	13.99	9.81	19.49	20.08	20.82	26.99	22.91	22.31	10.09	22.37	24.63	17.24	36.85	20.76	20.14	14.67	26.76	20.85	20.64	18.18	22.97	12.97	19.45
ENSMUSG00000000276.11	ENSMUST00000000285.8,ENSMUST00000107894.7,ENSMUST00000152772.1	Dgke	10.62	8.79	9.45	12.71	11.95	10.77	8.15	7.58	9	9.59	7.26	10.52	12.64	12.36	11.4	7.95	8.73	8.96	4.36	6.07	6.38	5.48	4.65	5.22	8.25	7.67	7.95	5.09	6.38	6.93	7.88	6.16	10.56	8.43	5.64	2.93	5.1	9.01	5.45
ENSMUSG00000000278.10	ENSMUST00000000287.8	Scpep1	83.95	98.24	99.56	35.56	36.09	39.47	44.68	60.01	62.55	158.51	175.69	133.49	44.69	40.31	38.17	43.89	57.69	56.48	45.55	48.42	41.18	46.86	37.34	48.57	93.44	89.05	98.71	84.09	103.93	87.53	91.52	79.53	91.75	96.76	97.09	87.71	91.5	101.69	94.37
ENSMUSG00000000282.12	ENSMUST00000000291.8,ENSMUST00000132150.1,ENSMUST00000133217.1	Mnt	10.46	12.47	10.6	9.07	7.91	9.38	7.02	6.68	7.79	11.96	10.6	11.05	10.33	9.5	8.02	5.73	9.12	6.48	5.72	6.59	5.86	6.04	6.1	5.42	12.48	7.71	13.45	7.31	8.35	7.5	6.53	12.05	5.21	11.02	6.83	8.02	9.32	26.34	11.81
ENSMUSG00000000290.13	ENSMUST00000000299.13,ENSMUST00000130059.7,ENSMUST00000131023.7,ENSMUST00000153541.1,ENSMUST00000156644.7	Itgb2	0	0	0	0	0	0	2.4	2.54	0.44	0.05	0	0	0.02	0	0	1.49	3.32	1.61	0.63	0.17	0.37	0.03	0.07	0.97	0	0.23	0	2.22	0	2.65	2.58	0	15.77	0.79	0.62	0	1.46	0.23	0.35
ENSMUSG00000000295.13	ENSMUST00000000304.13,ENSMUST00000159194.2,ENSMUST00000159659.1,ENSMUST00000160447.1,ENSMUST00000162076.1	Hddc2	15.55	16.94	19.24	15.76	16.1	15.43	13.57	20.82	17.96	15.74	19.45	14.13	14.24	16.18	13.21	13.7	18.56	17.99	9.49	9.25	7.73	10.5	8.15	9.66	20.82	14.79	8.01	14.52	16.95	12.9	10.79	17.36	27.61	17.83	11.69	12.75	11.93	16.5	17.51
ENSMUSG00000000296.8	ENSMUST00000000305.6,ENSMUST00000213528.1,ENSMUST00000213639.1,ENSMUST00000214644.1,ENSMUST00000215515.1	Tpd52l1	2.5	3.62	2.41	3.6	3.54	3.12	7.4	7.8	10.81	3.12	2.5	2.08	3.24	2.62	3.22	8.54	8.4	8.37	2.24	2.2	1.22	1.46	1.18	2.15	2.77	6.63	2.54	3.63	11.79	6.28	3.65	3.87	14.04	6.28	2.97	0	6.85	5.33	5.24
ENSMUSG00000000301.16	ENSMUST00000000310.13,ENSMUST00000102692.9,ENSMUST00000102693.8,ENSMUST00000133028.1,ENSMUST00000136660.1,ENSMUST00000143646.1,ENSMUST00000146461.1,ENSMUST00000147422.7,ENSMUST00000148512.1,ENSMUST00000150954.7	Pemt	1.58	2.74	2.8	2.58	2.79	3.4	3.29	3.95	3.03	1.83	3.31	1.55	3.15	2.16	2.56	3.84	3.17	2.85	1.23	2.63	0.44	1.29	1.12	0.84	9.46	3.34	9.31	2	0	5.41	9.79	3.69	9.21	6.45	1.82	0	6.69	6.71	11.26
ENSMUSG00000000303.12	ENSMUST00000000312.11,ENSMUST00000136580.1,ENSMUST00000167688.1	Cdh1	6.44	5.04	5.06	13.04	17.67	8.35	35.54	30.44	22.55	9.31	5.27	5.87	11.68	12.99	15.93	28.16	30.55	26.79	1.73	2.45	1.85	2.98	2.93	2.98	2.07	3.73	1.95	1.6	5.83	3.61	3.42	1.59	2.69	3.15	1.77	3.76	3.68	1.11	0.63
ENSMUSG00000000305.12	ENSMUST00000000314.12,ENSMUST00000098996.1,ENSMUST00000108911.1,ENSMUST00000124708.1,ENSMUST00000129659.1,ENSMUST00000136411.1	Cdh4	6.52	7.19	9.34	2.48	2.73	3.49	1.69	2.18	2.82	7.13	5.35	7.6	2.25	2.49	2.75	1.48	2.42	2.46	0.5	0.8	1	0.37	0.51	0.72	1.05	2.21	3.08	3.87	5.77	0.81	0.48	0.82	0	2.23	0.84	0	1.83	4.02	3.69
ENSMUSG00000000308.14	ENSMUST00000000317.12,ENSMUST00000078222.8,ENSMUST00000125221.2,ENSMUST00000125812.7,ENSMUST00000126130.1,ENSMUST00000128612.1,ENSMUST00000129130.2,ENSMUST00000145380.1,ENSMUST00000150271.7,ENSMUST00000153040.1	Ckmt1	73.6	85.25	89.08	126.86	118	129.88	137.66	183.88	201.1	68.4	93.08	75.16	126.55	116.97	116.02	156.1	180.94	176.94	80.93	76.68	67.89	85.25	69.65	74.19	147.86	154.79	105.91	141.8	125.45	171.24	147.18	135.75	132.52	174.84	96.5	144.67	127.5	162.79	145.92
ENSMUSG00000000317.11	ENSMUST00000000326.11,ENSMUST00000140542.1,ENSMUST00000153449.1	Bcl6b	0	0	0	0	0	0.03	1.92	1.37	0.77	0	0	0	0	0	0.05	1.26	1.46	0.86	0.02	0.1	0.55	0.15	0.38	0.04	1.22	0.31	2.17	0.05	0.79	0	0.9	0	0	1.23	0.59	0	0.53	1.02	0.84
ENSMUSG00000000318.16	ENSMUST00000000327.12,ENSMUST00000102571.9,ENSMUST00000143298.7,ENSMUST00000144935.8,ENSMUST00000150966.7,ENSMUST00000152635.1,ENSMUST00000153959.1,ENSMUST00000178567.2,ENSMUST00000178945.7,ENSMUST00000180106.1	Clec10a	0	0	0	0	0.15	0	1.05	1.61	0.54	0	0	0	0	0	0	0.35	2.33	1.12	0	0	0	0	0	0	1.2	0	0	0	0	0	0	0	0	0	0	0	0	0	0
ENSMUSG00000000320.10	ENSMUST00000000329.8,ENSMUST00000108574.2	Alox12	0	0.05	0.02	0	0	0.02	1.51	1.41	1.32	0	0	0.01	0	0	0.03	0.85	1.37	1.05	0.02	0.37	0.15	0.32	0	0.18	0.17	0	0	0.51	0	0.47	0	0.58	0	0.4	0	0	0.19	0.05	0.53
ENSMUSG00000000325.16	ENSMUST00000090103.10,ENSMUST00000115610.1,ENSMUST00000115612.7,ENSMUST00000115613.8,ENSMUST00000115614.8,ENSMUST00000126183.1,ENSMUST00000150253.2,ENSMUST00000150484.1,ENSMUST00000152132.1,ENSMUST00000155548.1,ENSMUST00000231791.1,ENSMUST00000232025.1,ENSMUST00000232241.1	Arvcf	30.09	37.62	32.29	27.03	22.45	26.48	27.43	33.56	29.35	30.7	35.32	24.91	25.13	27.26	23.65	23.36	23.39	24	30.51	30.77	33.13	39.79	32.2	38.17	46.98	43.95	74.9	46.95	47.23	27.24	50.35	28.84	93.88	55.71	42.09	28.52	51.86	58.88	45.37
ENSMUSG00000000326.13	ENSMUST00000000335.11,ENSMUST00000115609.9,ENSMUST00000147720.2,ENSMUST00000165430.7	Comt	26.55	29.59	28.19	23.46	20.43	22.38	30.9	39.23	33.73	24.41	38.73	27.13	19.23	23.38	22.39	34.3	32.78	31.75	15.95	19.07	17.6	16.67	19.97	17.58	24.13	31.42	25.86	32.42	34.76	37.99	28.2	23.7	29.16	27.75	34.69	39.31	29.42	32.94	25.9
ENSMUSG00000000339.14	ENSMUST00000000348.14,ENSMUST00000124486.1,ENSMUST00000140677.7,ENSMUST00000143425.1,ENSMUST00000153005.1	Rtca	38.14	37.82	39.64	38.44	36.81	34.31	26.85	30.28	29.9	41.19	60.19	34.91	37.04	36.06	36.03	21.42	30.66	27.8	27.4	41.1	22.3	36.29	27.07	34.61	37.94	49.4	54.89	43.36	39.53	42.77	42.71	38.68	56.87	48.82	43.39	50.41	33.02	51.02	55.11
ENSMUSG00000000340.10	ENSMUST00000000349.10,ENSMUST00000196376.1,ENSMUST00000197201.4,ENSMUST00000199614.1	Dbt	6.69	5.79	6.6	5.49	6.47	4.8	9.57	6.64	13.14	6.45	7.03	8.77	8.21	6.11	5.02	7.1	11.18	7.25	8.35	12.06	7.4	10.21	7.07	13.25	9.67	5.99	9.81	13.13	9.45	10.76	17.21	5.7	6.76	2.71	6.13	2.66	5.27	6.04	3.59
ENSMUSG00000000346.9	ENSMUST00000000356.9,ENSMUST00000229424.1,ENSMUST00000230384.1,ENSMUST00000230661.1	Dazap2	33.36	37.46	37.09	34.47	33.46	35.9	65.6	67.45	57.05	41.78	47.17	36	33.03	34.63	34.65	51.29	60.75	56.55	63.61	67.8	56.99	67.44	58.54	66.72	103.33	100.88	90.97	93.12	92.22	104.9	92.89	68.37	119.61	83.83	78.02	134.15	97.21	95.88	100.57
ENSMUSG00000000355.13	ENSMUST00000000365.2,ENSMUST00000133128.7,ENSMUST00000134573.1,ENSMUST00000140204.7,ENSMUST00000148938.1	Mcts1	46.35	45.8	39.04	39.55	55.17	47.68	34.3	37.44	40.96	53.77	50.26	42.37	47.73	43.09	47.62	30.4	39.39	44.52	32.17	35.32	33.74	38.02	30.11	28.71	34.95	40.71	42.23	49.98	29.7	49.47	29.37	65.8	59.35	19.33	54.37	34.97	30.17	37.11	35.21
ENSMUSG00000000359.3	ENSMUST00000000369.3,ENSMUST00000139370.1,ENSMUST00000150913.1	Rem1	0	0	0	0	0	0	0.69	0.96	1.1	0	0	0	0	0	0	0.58	2.09	1.07	0	0.1	0	0.31	0	0.1	0	0.53	0	0	0	0	0	0	1.72	0	0	0	0.38	0	0.63
ENSMUSG00000000365.9	ENSMUST00000095793.2,ENSMUST00000223627.1,ENSMUST00000223646.1,ENSMUST00000225361.1,ENSMUST00000225621.1,ENSMUST00000225737.1	Rnf17	0.7	0.25	0.16	0.24	0.48	0.42	1.31	0.44	0.24	0.14	0.09	0.18	0.61	0.29	0.19	0.37	1.71	0.34	0.4	0.38	0.21	1.32	0.33	0.4	1.4	0.34	0.24	0.69	0	1.52	0.67	0.2	1.89	1.79	0	0	1.13	0.24	0.31
ENSMUSG00000000374.8	ENSMUST00000000384.7,ENSMUST00000217858.1,ENSMUST00000217980.1,ENSMUST00000218124.1,ENSMUST00000219948.1	Trappc10	16.92	18.06	19.4	13.79	13.38	14.31	13.22	13.95	13.84	16.66	13.67	15.08	14.42	14.87	12.78	12.94	18.22	16.36	9.63	13.24	10.43	11.87	10.76	11.16	16.73	18.66	31.11	25.21	14.11	16.95	17.51	16.73	19.67	23.77	18.67	28.89	16.97	16.8	19.76
ENSMUSG00000000378.15	ENSMUST00000000388.14,ENSMUST00000109721.2,ENSMUST00000109722.8,ENSMUST00000144293.1,ENSMUST00000159007.7,ENSMUST00000160633.7,ENSMUST00000161501.7,ENSMUST00000161667.1	Ccm2	21.69	26.99	24.25	16.49	19.86	16.62	12.89	17.52	15.28	26.6	29.59	25.06	17.99	19.07	18.88	14.48	20.3	17.14	12.03	18.24	15.38	15.84	17.63	19.78	17.56	28.59	26.76	17.93	28.2	18.02	24.83	20.69	30.38	20.57	15.78	34.4	26.97	26.64	23.64
ENSMUSG00000000381.10	ENSMUST00000102910.3,ENSMUST00000127341.1,ENSMUST00000141868.1	Wap	0	0	0	0	0	0	0	0	0	0	0	0	0	0	0	0	0	0	0.16	0	0	0	0	0	0	0	0	0	0	0	0	0	0	0	0	0	0	0	0
ENSMUSG00000000384.15	ENSMUST00000000394.13,ENSMUST00000131313.1,ENSMUST00000131477.1,ENSMUST00000131815.7,ENSMUST00000132446.1,ENSMUST00000134016.1,ENSMUST00000136682.7,ENSMUST00000144463.1,ENSMUST00000150697.7,ENSMUST00000151008.1,ENSMUST00000156969.7,ENSMUST00000189268.6	Tbrg4	8.48	8.86	10.46	8.24	7.51	7.78	8.74	8.19	9.07	8.46	9.26	8.68	9.45	8.17	6.84	8.07	7.25	9.06	7.33	11.43	8.14	10.13	6.92	10.83	21.01	12.28	14.66	22.5	14.39	16.92	17.07	19.28	11.94	16.34	17.86	9.03	17.67	14.63	18.57
ENSMUSG00000000385.8	ENSMUST00000000395.7,ENSMUST00000231544.1,ENSMUST00000231715.1,ENSMUST00000231908.1,ENSMUST00000232141.1,ENSMUST00000232599.1	Tmprss2	0	0	0	0.01	0	0	0	0	0	0	0	0	0	0	0	0	0	0.01	0.46	0.13	0	0.09	0	0	0	0	0	0.54	0	0	0	0.02	0	0	0	0	0	0.1	0.16
ENSMUSG00000000386.16	ENSMUST00000023655.12,ENSMUST00000113768.7,ENSMUST00000135184.7,ENSMUST00000142883.2,ENSMUST00000155233.7,ENSMUST00000231455.1,ENSMUST00000231461.1,ENSMUST00000231995.1,ENSMUST00000232193.2,ENSMUST00000232282.2,ENSMUST00000238205.1,ENSMUST00000238262.1	Mx1	3.49	0.37	0.18	0.74	0.69	0.08	8.93	3.7	0.36	1.09	0.9	0.04	0.59	0.35	0.18	0.51	1.2	0.78	15.51	24.4	7.89	24.96	20.57	12.56	6.94	3.65	17.83	1.89	19.93	3.5	16.51	4.88	6.75	3.33	9.8	17.53	7.09	6.04	8.48
ENSMUSG00000000392.17	ENSMUST00000000402.15,ENSMUST00000102732.9,ENSMUST00000128139.2,ENSMUST00000136297.7,ENSMUST00000152085.8,ENSMUST00000172676.7,ENSMUST00000173745.1,ENSMUST00000174234.7,ENSMUST00000174448.7	Fap	0.58	0.85	0.22	0.3	0.19	0.1	5.28	6.32	3.7	0.05	0.68	0.25	0.23	0.43	0.39	6.42	3.93	3.66	5.03	3.76	2.36	2.59	3.75	1.54	2.05	1.36	0.24	3.35	1.51	1.33	1.83	1.63	17.06	3.33	5	0	1.71	1.36	1.27
ENSMUSG00000000394.15	ENSMUST00000102733.9,ENSMUST00000136686.1,ENSMUST00000155624.1	Gcg	0	0	0	0	0	0	0.25	0.37	0.18	0	0	0	0	0	0	0.75	0	0.44	2.27	1.82	1.55	1.86	0.83	1.8	0	0.42	0	0	0	0.49	0	2.37	0	0	0	0	0.88	0.3	2.98
ENSMUSG00000000399.10	ENSMUST00000088194.6,ENSMUST00000200890.1,ENSMUST00000205002.2	Ndufa9	56.68	59.19	60.48	56.88	53.98	59.37	50.72	55.86	52.82	64.14	76.04	52.22	61.93	57.37	55.72	48.31	56.25	52.82	41.88	48.67	37.63	47.43	39.15	42.63	74.95	79.65	66.43	63.32	49.38	68.09	63.97	78.62	60.88	82.18	66.64	84.16	64	79.85	61.54
ENSMUSG00000000402.2	ENSMUST00000000412.2	Egfl6	0.1	0.25	0.23	0.54	0.16	0.18	1.35	1.06	0.53	0.44	0	0.23	0.35	0.2	0.36	1.8	1.38	1.74	0.06	0	0.06	0	0.05	0.1	0.12	0.25	0	0	0	0	0	0	0	0	0	0	0.03	0	0
ENSMUSG00000000409.14	ENSMUST00000067240.10,ENSMUST00000102596.7,ENSMUST00000123640.1,ENSMUST00000127943.1,ENSMUST00000132030.1,ENSMUST00000134336.2,ENSMUST00000139957.1,ENSMUST00000167288.7	Lck	0.97	0.75	1.81	1.32	1.76	1.01	2.28	2.12	3.96	0.64	0.99	1.81	1.27	1.22	0.9	2.94	1.94	3.37	5.01	5.23	7.14	7.82	5.6	4.39	8.4	4.34	5.81	3.85	2.22	5.73	6.95	1.37	46.53	4.57	0.94	7.48	4.2	9.92	8.09
ENSMUSG00000000411.7	ENSMUST00000000421.5	Tssk3	0	0	0	0	0	0	0	0	0	0	0	0	0	0	0.03	0	0	0	0.12	0.2	0.12	0.12	0	0.22	0	0.85	0	0	0	0	0	0	0	0.57	0	0	0	1.49	0
ENSMUSG00000000416.16	ENSMUST00000090601.11,ENSMUST00000129669.7,ENSMUST00000139557.1,ENSMUST00000140416.1,ENSMUST00000141581.1,ENSMUST00000142963.2,ENSMUST00000146775.7,ENSMUST00000148602.7,ENSMUST00000152499.7	Cttnbp2	3.28	2.62	2.81	2.96	3.07	2.12	3.96	3.49	5.32	2.08	0.78	1.55	2.36	2.31	2.55	3.83	5.94	3.43	2.13	3.88	1.9	2.62	2.9	1.65	2.06	6.4	16.48	2.09	10.51	2.03	2.45	5.08	0.08	8.5	7.03	23.59	9.98	1.74	3.3
ENSMUSG00000000420.15	ENSMUST00000000430.13,ENSMUST00000164066.1,ENSMUST00000164998.7,ENSMUST00000169474.1,ENSMUST00000170191.1,ENSMUST00000170243.7,ENSMUST00000171583.1,ENSMUST00000178605.1	Galnt1	19.3	22.83	27.56	20.95	19.82	20.63	32.71	32.59	35.15	23.38	23.55	24.68	18.83	18.53	20	25.56	37.84	33.59	46.24	42.81	34.73	35.23	43.49	33.54	21.24	33.42	36.01	34.87	32.55	37.3	19.71	32.62	34.59	24.31	25.62	25.38	27.3	30.11	37.19
ENSMUSG00000000435.1	ENSMUST00000000445.1	Myf5	0	0	0	0.03	0.02	0	0.1	0	0	0	0	0	0	0	0	0	0	0	0	0	0	0	0	0	0	0	0	0	0	0	0	0	0	0	0	0	0	0	0
ENSMUSG00000000439.9	ENSMUST00000000449.8,ENSMUST00000204409.1,ENSMUST00000205248.1	Mkrn2	6.94	9.02	10.08	8.37	7.06	7.98	5.62	8	9.78	8.75	7.11	9.08	7.58	9.02	6.43	7.07	7.92	8.76	2.63	3.71	4.49	3.62	4.08	2.97	5.06	6.81	13.27	9.86	13.81	6.2	3.05	4.52	1.8	4.71	5.4	11.02	4.84	3.06	10.81
ENSMUSG00000000440.12	ENSMUST00000000450.4,ENSMUST00000171644.7,ENSMUST00000203308.1,ENSMUST00000203732.2,ENSMUST00000203896.1,ENSMUST00000204305.2,ENSMUST00000205213.2	Pparg	0.5	0.13	0.39	0.35	0.74	1.03	1.16	1.17	5.01	0.1	0.13	0.13	0.78	0.66	0.48	0.75	0.91	1.95	1.92	1.3	1.2	0.98	0.84	1.66	1.28	2.1	4.08	2.34	3.34	1.98	1.24	2.21	6.71	7.03	7.64	0	3.19	3.63	1.17
ENSMUSG00000000441.17	ENSMUST00000000451.13,ENSMUST00000112949.7,ENSMUST00000124553.3,ENSMUST00000127503.1,ENSMUST00000130528.7,ENSMUST00000147979.2,ENSMUST00000203142.1,ENSMUST00000203276.1,ENSMUST00000203759.1,ENSMUST00000203826.2,ENSMUST00000204512.1	Raf1	43.62	41.39	38.1	30.37	30.95	26.8	34.26	38.97	30.31	42.21	34.78	35.65	31.11	28.8	28.57	26.35	35.76	31.38	24	30.09	26.53	37.25	21.09	22.83	36.34	43.16	30.56	55.88	55.28	38.94	32.84	34.98	54.45	51.37	49.47	25.98	42.82	34.21	42.18
ENSMUSG00000000486.13	ENSMUST00000106313.7,ENSMUST00000106314.7,ENSMUST00000131208.1,ENSMUST00000133591.1,ENSMUST00000133733.2,ENSMUST00000133913.7,ENSMUST00000138541.7,ENSMUST00000142356.2,ENSMUST00000152267.7,ENSMUST00000205570.1	Septin1	1.84	1.4	1.71	2.1	1.77	1.78	3.19	1.21	2.4	4.21	1.68	1.82	1.46	2.23	1.38	2.39	3.78	1.83	2	4.24	3.95	4.42	2.73	2.97	4.51	3.12	1.61	0	0	1.88	2	2.83	23.44	5.51	8.6	2.04	2.61	8.41	2.59
ENSMUSG00000000489.7	ENSMUST00000000500.7,ENSMUST00000229168.1,ENSMUST00000229795.1,ENSMUST00000229912.1	Pdgfb	0.18	0.04	0.02	0	0.12	0.17	2.73	3.72	2.64	0.12	0.33	0.03	0	0.08	0.32	1.75	3.97	2.45	0.15	0.43	0.18	0.41	0.02	0.05	1.27	0.53	4.11	0.48	0.29	0	0.2	1.25	1.61	0.98	5.9	0	1.12	1.52	0.59
ENSMUSG00000000530.16	ENSMUST00000000542.13,ENSMUST00000117984.7,ENSMUST00000119063.7,ENSMUST00000120028.7,ENSMUST00000120754.1,ENSMUST00000121718.7,ENSMUST00000124151.1,ENSMUST00000128525.1,ENSMUST00000128868.1,ENSMUST00000130432.7,ENSMUST00000144229.7	Acvrl1	0.23	0.05	0.18	0.17	0.16	0.19	16.11	17.45	13.44	0.1	0.29	0.45	0.13	0.1	0.19	8.66	12.75	10.44	0.95	0.55	1.21	0.93	0.26	0.79	1.54	1.53	0.46	3.16	3.94	0	9.28	0	0.8	0.27	0	9.81	4.41	0	0
ENSMUSG00000000531.5	ENSMUST00000000543.5	Grasp	0.78	0.37	0.88	0.55	0.6	0.62	3.8	4.27	3.9	0.83	0.67	0.68	0.44	0.79	0.55	2.85	4.52	3.37	1	0.66	1	1.68	1.12	0.45	0.43	1.3	0	1.86	3.95	0.82	2.64	3.32	0	2	3.05	1.66	1.24	1.11	1.41
ENSMUSG00000000532.11	ENSMUST00000000544.11	Acvr1b	9.81	12.75	12.18	10.31	9.58	9.91	9.45	9.64	10.68	12.12	10.23	12.15	10.94	10.89	9.91	9.22	9.45	9.02	6.07	6.69	5.37	6.33	5.49	5.57	7.62	7.67	10.57	8.3	12.79	9.68	10.06	6.84	8.69	5.41	10.29	12.19	11.82	8.05	10.32
ENSMUSG00000000538.18	ENSMUST00000064019.14,ENSMUST00000093046.12,ENSMUST00000093048.12,ENSMUST00000095254.11,ENSMUST00000102682.4,ENSMUST00000102683.10,ENSMUST00000133420.7,ENSMUST00000142225.1,ENSMUST00000143124.7,ENSMUST00000151284.1,ENSMUST00000153920.1	Tom1l2	82.9	79.13	87.46	71.47	70.77	71.89	63.76	76.34	68.73	80.96	68.84	78.5	78.65	71.62	67.3	65.97	69.42	68.88	39.58	49.92	38.68	41.11	35.41	33.63	57	63.14	59	51.68	47.88	56.89	52.93	87.89	51.91	58.47	57.64	72.59	70.58	63.4	89.81
ENSMUSG00000000544.14	ENSMUST00000027847.6,ENSMUST00000060833.13,ENSMUST00000166159.1,ENSMUST00000166860.1	Gpa33	0	0	0	0	0	0	0	0	0	0	0	0	0	0	0	0	0	0	0	0	0	0	0	0	0	0	0	0	0	0	0	0	0	0	0	0	0	0	0
ENSMUSG00000000552.10	ENSMUST00000168828.2,ENSMUST00000229373.1,ENSMUST00000229551.1	Zfp385a	3.05	3.09	2.36	2.66	2.12	2.17	5.94	6.78	5.51	2.87	3.13	2.86	2.34	2.2	1.73	5.21	8.54	6.67	7.05	5.9	5.67	9.46	7.04	6.9	15.06	13.6	8.73	18.49	18.94	9.5	13.45	8.61	17.94	15.23	13.99	5.85	8.9	10.81	11.31
ENSMUSG00000000555.8	ENSMUST00000023128.7,ENSMUST00000215331.1,ENSMUST00000230460.1,ENSMUST00000230775.1	Itga5	0	0.03	0	0.12	0	0.02	2.01	3.39	1.98	0	0	0	0.31	0.03	0.06	2.17	3.4	1.87	2.71	2.99	2.61	2.54	1.77	2.23	5.12	3.11	2.5	3.71	1.54	2.52	8.73	2.32	1.56	3.77	2.74	3.83	3.52	4.2	5.64
ENSMUSG00000000560.9	ENSMUST00000000572.6,ENSMUST00000197124.4,ENSMUST00000197284.4,ENSMUST00000198625.4,ENSMUST00000199012.1,ENSMUST00000199861.1	Gabra2	7.67	8.92	6.43	8.39	10	7.39	4.06	4.12	4.65	7.36	6.5	8	8.3	10.02	8.55	3.68	8.73	5.71	2.96	3.67	3.6	4.17	4.66	3.22	7.23	5.3	3.63	3.04	4.05	3.95	6.92	4.33	2.2	3.53	3.28	19.18	9.03	9.55	8.05
ENSMUSG00000000561.14	ENSMUST00000010278.11,ENSMUST00000127464.7,ENSMUST00000128005.1,ENSMUST00000130994.7,ENSMUST00000151263.2	Wdr77	18.08	20.42	20.47	15.25	15.91	14.98	12.53	17.55	19.73	17.04	16.34	18.25	19.06	15.27	16.15	12.15	14.92	14.72	19.81	15.62	12.02	16.19	13.8	18.99	14.99	19.93	20.54	21.64	20.17	23.5	27.32	12.38	48.36	17.94	21.11	9.3	17.72	11.54	13.32
ENSMUSG00000000562.5	ENSMUST00000000574.2,ENSMUST00000164730.1,ENSMUST00000197613.1	Adora3	0	0	0	0	0.07	0	0	0	0	0	0	0	0	0	0	0.2	0	0	0	0	0	0	0	0.04	0	0	0	0.62	0	0	0	0	0	0	0	0	0	0	0
ENSMUSG00000000563.17	ENSMUST00000118209.7,ENSMUST00000123959.1,ENSMUST00000133320.1,ENSMUST00000143022.1,ENSMUST00000153666.1,ENSMUST00000199311.1	Atp5pb	159.55	150.85	140.87	179.79	198.27	191.83	163.19	175.49	217.05	171.93	204.98	142.32	192.64	201.4	183.91	152.28	207.96	209.77	170.79	215.39	164.62	219.43	180.43	177.51	262.27	244.29	225.96	278.14	193.21	244.97	219.45	235.83	213.78	289.51	233.27	225.5	240.52	279.44	243.95
ENSMUSG00000000567.5	ENSMUST00000000579.2	Sox9	0	0.01	0.04	0.13	0.14	0.17	1.23	0.47	0.53	0.06	0.07	0.04	0.15	0.18	0.1	0.92	1.07	0.59	1.73	2.51	1.94	1.39	2.18	1.93	1.21	1.17	2.72	1.7	0	4.11	1.66	0.36	1	2.01	2.22	2.38	2.96	2.74	1.04
ENSMUSG00000000568.15	ENSMUST00000019128.14,ENSMUST00000072750.12,ENSMUST00000112939.9,ENSMUST00000164833.1,ENSMUST00000168396.1,ENSMUST00000170654.1,ENSMUST00000170912.1,ENSMUST00000171106.7,ENSMUST00000171640.7,ENSMUST00000171786.7,ENSMUST00000172361.7	Hnrnpd	79.98	86.7	72.19	88.37	79.72	80.3	87.76	87.61	78.61	88.84	89.77	81.04	84.01	80.92	65.58	64.46	82.57	85.84	182.9	193.43	161.53	214.72	183.87	191.29	142.05	131.25	162.67	134.82	206.99	187.63	107.61	185.8	207.44	127.26	176.06	166.64	114.17	141.22	160.5
ENSMUSG00000000579.14	ENSMUST00000092966.4,ENSMUST00000124894.1,ENSMUST00000138598.7,ENSMUST00000149027.7	Dynlt1c	2.22	5.03	2.87	2.6	2.03	1.68	1.82	1.45	1.35	3.32	2.51	1.17	1.83	2.91	1.45	1.24	2.07	1.74	6.93	12.02	17.83	10.66	10.35	12.95	11.25	12.1	3.91	11.24	14.22	11.17	11.19	12.37	0	19.55	4.93	0	9.18	7.73	11.69
ENSMUSG00000000581.8	ENSMUST00000000594.8,ENSMUST00000130330.1,ENSMUST00000131227.1,ENSMUST00000135568.1,ENSMUST00000156784.1	C1d	68.34	74.17	70.48	60.91	66.51	64.81	53.04	66.18	67.56	75.5	77.48	62.09	74.95	69.58	73.52	40.34	55.23	59.08	49.97	39.9	29.94	47.89	42.73	42.36	74.7	80.93	75.78	65.81	171.6	83.27	89.92	103.22	84.77	32.76	43.25	108.98	60.66	56.2	79.59
ENSMUSG00000000594.7	ENSMUST00000000608.7	Gm2a	5.13	5.1	4.95	4.05	4.16	4.34	16.93	18.34	13.33	5.24	5.34	5.11	4.48	4.18	4.44	12.45	14.37	14.58	1.82	2.4	2.02	1.85	2.16	2.52	4.03	3.23	2.06	2.45	3.43	2.71	1.16	2.42	7.71	2.59	1.88	1.8	2.48	4.59	1.5
ENSMUSG00000000600.15	ENSMUST00000080085.8,ENSMUST00000171023.7,ENSMUST00000196098.1,ENSMUST00000197611.1,ENSMUST00000197742.1,ENSMUST00000198079.1,ENSMUST00000199234.1,ENSMUST00000199475.1,ENSMUST00000199845.4,ENSMUST00000200004.1,ENSMUST00000200386.4,ENSMUST00000200577.4	Krit1	28.77	25.37	21.82	21.73	19.48	16.88	13.85	10.12	12.16	30.78	20.38	25.37	20.46	20.36	15.14	11.12	13.09	11.17	26.02	34.04	27.1	29.84	28.72	28.91	29.04	27.97	20.24	29.24	44.8	25.81	25.8	23.26	27.87	30.15	37.35	22.52	31.3	18.43	40.39
ENSMUSG00000000605.9	ENSMUST00000000619.7,ENSMUST00000209916.1,ENSMUST00000210061.1,ENSMUST00000210362.1,ENSMUST00000210444.1,ENSMUST00000210594.1,ENSMUST00000210809.1,ENSMUST00000210989.1,ENSMUST00000211551.1,ENSMUST00000211574.1	Clcn4	34.67	33.49	32.56	41.29	40.89	40.13	31.25	30.51	34.23	34.04	39.54	33.16	42.04	43.39	38.83	27.2	30.51	31.88	17.63	19.64	20.04	22.26	16.87	20.01	33.38	31.08	33.04	23.2	23.34	29.13	25.82	28.42	24.89	23.48	25.19	28.19	28.74	30.38	24.59
ENSMUSG00000000606.18	ENSMUST00000022438.11,ENSMUST00000159674.3,ENSMUST00000163019.8,ENSMUST00000232797.1,ENSMUST00000232951.1,ENSMUST00000233126.1,ENSMUST00000233280.1,ENSMUST00000233394.1,ENSMUST00000233651.1,ENSMUST00000233766.1,ENSMUST00000233848.1,ENSMUST00000233920.1	Vmn2r88	0	0.05	0	0	0	0	0	0	0	0.08	0	0	0	0	0	0	0	0.05	0	0	0.03	0.03	0	0	0	0	0	0	0	0	0	0	0	0	0	0	0	0	0
ENSMUSG00000000617.14	ENSMUST00000000631.7,ENSMUST00000126890.1,ENSMUST00000156890.7,ENSMUST00000171427.7	Grm6	0	0	0	0	0	0	0	0	0	0	0	0	0	0	0	0	0	0	0	0	0	0.21	0	0	0	0	0	0	0	0	0	0	0	0	0	0	0.08	0	0
ENSMUSG00000000627.15	ENSMUST00000000641.14,ENSMUST00000125579.1,ENSMUST00000203271.1,ENSMUST00000203911.2	Sema4f	28.64	28.15	27.66	23.58	22.28	23.36	7.47	9.72	7.78	27.17	25.97	25.52	26.65	25.49	21.94	8.76	8.5	8.73	16.37	18.15	19.75	18.36	15.03	18.34	25.8	33.35	42.03	26.93	28.24	26.8	31.01	38.37	29.32	23.69	28.4	31.01	34.22	32.79	32.63
ENSMUSG00000000628.10	ENSMUST00000000642.10,ENSMUST00000168725.1,ENSMUST00000169270.1,ENSMUST00000170833.1	Hk2	0.33	0.22	1.2	0.22	0.28	0.32	1.48	1.79	0.9	0.12	0.26	0.35	0.26	0.26	0.26	1.06	0.75	0.92	6.96	13.15	10.23	13.47	6.36	9.9	10.85	11.36	12.62	13.78	14.62	8.19	14.07	10.21	7.97	11.56	8.81	18.69	8.31	10.23	18.91
ENSMUSG00000000631.20	ENSMUST00000000645.12,ENSMUST00000092884.10,ENSMUST00000092887.10,ENSMUST00000100443.2,ENSMUST00000100794.9,ENSMUST00000100795.3,ENSMUST00000102488.7,ENSMUST00000108375.8,ENSMUST00000108376.8,ENSMUST00000130305.8,ENSMUST00000130627.8,ENSMUST00000130956.1,ENSMUST00000134196.1,ENSMUST00000135045.1,ENSMUST00000135375.3,ENSMUST00000142571.2,ENSMUST00000151373.3,ENSMUST00000154892.1,ENSMUST00000164315…	Myo18a	61.96	57.09	67.96	45.3	47.83	50.73	57.32	58.07	60.33	53.62	53	46.47	44.45	46.76	43.05	35.63	75.12	52.77	24.48	23.65	16.27	24.07	20.43	23.41	36.64	53.68	43.96	66.47	59	29.25	23.5	37.09	26.35	39	51.61	73.13	22.96	32.93	35.13
ENSMUSG00000000632.13	ENSMUST00000000646.13,ENSMUST00000093995.9,ENSMUST00000126866.1,ENSMUST00000138346.1,ENSMUST00000138749.7,ENSMUST00000140630.1,ENSMUST00000142542.7,ENSMUST00000151982.7,ENSMUST00000155087.7	Sez6	10.09	17.64	14.5	9.19	7.36	10.2	3.27	4.67	4.23	21.82	19.99	18.21	8.53	8.88	8.42	4.09	3.98	3.61	1.79	1.72	1.25	2.63	1.36	0.99	3.28	5.9	2.48	3.27	9.45	5.99	5.14	3.26	11.61	7.95	5.4	6.42	1.99	5.8	4.08
ENSMUSG00000000673.9	ENSMUST00000000687.8,ENSMUST00000234214.1,ENSMUST00000234312.1,ENSMUST00000234750.1,ENSMUST00000234823.1,ENSMUST00000234863.1	Haao	0	0	0	0.09	0	0	0.04	0	0.07	0	0.08	0.08	0.02	0	0.02	0.11	0	0	0	0	0	0	0	0	0	0	0	0	0	0	0	0	1.13	0	0	0	0	0	0
ENSMUSG00000000682.7	ENSMUST00000000696.6,ENSMUST00000137445.1,ENSMUST00000145122.1	Cd52	0	0	0	0	0	0	8.37	5.92	3.84	0	0	0	0	0	0.07	2.78	8.42	7.25	0	1.47	0.47	0	0.14	0	0	0	0	0	0.3	0	0	0	81	0	0	0	0	0.25	0
ENSMUSG00000000686.11	ENSMUST00000094004.4,ENSMUST00000145676.1,ENSMUST00000147386.1	Abhd15	2.53	1.68	1.59	0.32	0.48	0.76	0.67	0.58	0.5	1.78	1.39	1.76	0.86	0.62	0.65	0.6	0.94	0.51	0	0.13	0.08	0.25	0.16	0.03	0	0.37	0.48	1.49	0	2.46	0.53	0	4.14	0.58	1.06	0	0.5	0.2	0.34
ENSMUSG00000000690.5	ENSMUST00000000704.5,ENSMUST00000173432.2	Hoxb6	9.04	10.19	10.36	16.44	16.71	21.33	13.04	23.25	23.27	10.52	9.75	8.89	17.94	18.11	16.41	11.68	15.72	16.42	2.87	2.32	5.13	2.89	1.43	2.64	15.7	11.47	6.81	9.95	2.84	8.47	10.45	10.45	5.48	8.82	15.88	7.74	4.27	9.45	10.67
ENSMUSG00000000693.10	ENSMUST00000000707.8,ENSMUST00000101257.3,ENSMUST00000152679.7,ENSMUST00000155502.1,ENSMUST00000204318.1	Loxl3	0.59	1.01	0.38	0.51	0.86	0.44	5.48	8.04	6.68	1.59	0.77	0.23	0.25	0.38	0.55	5.86	2.88	5.72	0.34	1.49	1.32	0.14	0.17	0.59	0.36	1.13	0	3.2	0	0	0	0.11	0	2.51	0	1.34	0.92	0.14	1.37
ENSMUSG00000000701.8	ENSMUST00000000717.8	Tcl1b5	0	0	0	0	0	0	0	0	0	0	0	0	0	0	0	0	0	0	0	0	0	0	0.12	0	0	0	0	0	0	0	0	0	0	0	0	0	0	0	0
ENSMUSG00000000706.16	ENSMUST00000041674.13,ENSMUST00000110434.1,ENSMUST00000225831.1	Btn1a1	0	0.02	0	0	0	0.03	0	0	0	0.09	0	0	0	0	0	0	0	0	0.17	0	0.06	0.25	0.04	0.04	0	0	0.12	0.61	0	0	0	0.48	0	0	0.35	0	0	0	0.41
ENSMUSG00000000708.14	ENSMUST00000000724.14,ENSMUST00000163648.1,ENSMUST00000164390.1,ENSMUST00000166525.1,ENSMUST00000167092.7,ENSMUST00000171072.1,ENSMUST00000172160.1	Kat2b	12.36	11.95	12.03	9.01	6.83	8.35	24.74	26.14	25.5	14.69	9.26	13.47	11.12	8.54	8.61	27.66	27.1	24.71	6.81	9.47	4.89	5.49	6.36	8.84	8.71	9.54	8.03	10.02	8.14	9.01	13.14	4.33	17.9	24.82	26.79	39.68	11.88	15.72	10.03
ENSMUSG00000000711.3	ENSMUST00000000727.3,ENSMUST00000220593.1	Rab5b	92.77	96.94	94.9	84.34	85.71	91.26	67.3	71.35	69.45	95.8	96.31	87.93	90.16	90.06	88.43	60.02	74.55	71.09	51.64	61.57	52.65	58.56	50.26	56.68	80.04	99.81	87.49	75.62	88.96	87.24	77.35	88.27	72.75	80.54	88.24	91.33	86.14	105.09	90.71
ENSMUSG00000000724.10	ENSMUST00000078623.4,ENSMUST00000124178.1	Cryba1	0.37	0	0.08	0	0	0.15	0	0	0.04	0	0.71	0	0.21	0.14	0.22	0	0.64	0	0	0	0	0.1	0.05	0	0	0	0	0.12	0	0	0	2.08	0	0	0	0	0	0.75	1.35
ENSMUSG00000000730.13	ENSMUST00000000746.11,ENSMUST00000123940.1,ENSMUST00000131825.7,ENSMUST00000135316.1,ENSMUST00000138785.7,ENSMUST00000139539.7,ENSMUST00000144446.7,ENSMUST00000151242.7	Dnmt3l	0	0.5	0.11	1.04	0.57	0.15	0	0	0.05	0.17	0.14	0.2	0.38	0.28	0.52	0.15	0	0	2.16	3.89	3.35	3.38	2.21	3.29	4.32	12.49	2.62	14.08	4.85	7.71	11.51	8.89	2.35	3.72	10.17	22.97	3.48	12.05	9.6
ENSMUSG00000000731.15	ENSMUST00000019257.14,ENSMUST00000105395.8,ENSMUST00000105396.8,ENSMUST00000128241.7,ENSMUST00000130972.7,ENSMUST00000131028.7,ENSMUST00000140636.7,ENSMUST00000141255.1,ENSMUST00000143452.1,ENSMUST00000143548.7,ENSMUST00000143735.7,ENSMUST00000145975.7,ENSMUST00000148469.7,ENSMUST00000154374.1,ENSMUST00000155021.7,ENSMUST00000156417.7	Aire	0	0.06	0.04	0.04	0	0.03	0.21	0.05	0	0	0	0	0	0.09	0	0	0	0	0	0	0	0	0.06	0	0	0	0	0.5	0	0	0	0	0	0	0	0	0	0	0
ENSMUSG00000000732.9	ENSMUST00000105393.2,ENSMUST00000217675.1,ENSMUST00000219038.1,ENSMUST00000219633.1	Icosl	0.09	0.03	0.37	1.45	1.4	1.32	4.64	3.88	3.91	0.27	0.16	0.29	1.36	1.22	1.14	3.59	3.13	4.46	0.69	0.8	1.09	0.89	0.89	1.18	1.65	1.34	1.72	0.55	1.95	1.76	3.56	1.59	2.26	3.37	4.58	2.23	1.71	1.56	1.04
ENSMUSG00000000738.18	ENSMUST00000108868.10,ENSMUST00000125975.7,ENSMUST00000128234.7,ENSMUST00000128803.7,ENSMUST00000130787.7,ENSMUST00000135991.1,ENSMUST00000142150.1,ENSMUST00000142541.7,ENSMUST00000149248.8,ENSMUST00000152972.1,ENSMUST00000153285.8,ENSMUST00000153492.7,ENSMUST00000212364.1	Spg7	23.84	27.75	28.02	23.5	24.17	25.18	16.85	20.08	21.29	26.82	22.33	27.82	21.84	22.21	23.66	17.57	22.42	24.3	20.89	19.18	11.28	15.38	15.27	15.2	22.97	22.22	14.67	34.45	14.7	21.02	23.53	32.32	21.72	26.28	33.38	13.94	17.35	19.96	32.25
ENSMUSG00000000739.14	ENSMUST00000000755.14,ENSMUST00000122819.7,ENSMUST00000126951.1,ENSMUST00000137998.1,ENSMUST00000146007.1,ENSMUST00000152722.1	Sult5a1	0	0	0	0.02	0	0.08	1.57	0.57	0.67	0	0	0	0.01	0.07	0.08	0.65	2.31	1.12	0.15	0	0.1	0.45	0.11	0.49	0	0	0.15	0	0	0	1.63	0	0	0.02	0	0	0	0	0
ENSMUSG00000000740.12	ENSMUST00000000756.5,ENSMUST00000129311.1,ENSMUST00000132275.7,ENSMUST00000152444.7,ENSMUST00000212887.1	Rpl13	107.16	121.46	136.76	86.07	78.14	85.97	153.37	194.52	172.79	117.47	166.04	129.38	80.29	78.56	85.05	141.38	171.79	176.1	112.9	109.54	112.54	121.39	90.81	71.67	196.5	200.72	169.98	286.49	162.66	211.91	229.34	220.18	359.43	243.87	193.81	213.94	239.32	158.45	248.07
ENSMUSG00000000743.9	ENSMUST00000000759.8,ENSMUST00000167655.1,ENSMUST00000172336.1,ENSMUST00000212107.1	Chmp1a	50.86	60.72	49.45	59.59	54.28	49.38	26.5	45.18	57.51	36.55	57.5	45.27	47.24	59.22	51.15	39.84	45.53	50.82	49.49	78.71	66.85	65.64	54.54	81.73	58.52	41.02	70.36	88.26	271.27	40.52	84.83	75.65	43.85	187.95	50.27	74.54	79.04	49.92	67.17
ENSMUSG00000000751.13	ENSMUST00000000767.5,ENSMUST00000092907.11,ENSMUST00000135770.7,ENSMUST00000149365.1,ENSMUST00000154894.1	Rpa1	16.53	19.41	20.29	15.74	20.8	16.37	21.86	25	22.7	16.3	17.03	17.47	18.04	17.83	17.23	17.7	25.82	23.99	11.57	14.57	12.65	14.08	12	13.65	16.27	18.51	14.62	12.88	15.63	13.95	13.06	16.97	18.78	16.92	9.21	18.26	12.29	14.86	16.17
ENSMUSG00000000753.15	ENSMUST00000000769.13,ENSMUST00000125982.1,ENSMUST00000137103.7,ENSMUST00000138661.7,ENSMUST00000139403.1,ENSMUST00000155009.1,ENSMUST00000167281.7,ENSMUST00000168902.7	Serpinf1	79.95	92.37	84.86	72.61	78.4	75.14	89.61	103.18	98.47	92.86	137.09	80.75	77.1	72.16	75.22	83.86	116.79	91.85	33.95	32.32	30.56	40.57	36.55	34.69	95.72	100.38	110.05	116.6	119.91	127.88	107.25	91.04	65.6	110.8	97.39	66.13	65.77	96.96	92.44
ENSMUSG00000000759.14	ENSMUST00000000776.14,ENSMUST00000164611.7,ENSMUST00000164774.7,ENSMUST00000164861.1,ENSMUST00000164971.7,ENSMUST00000165321.1,ENSMUST00000167547.7,ENSMUST00000168657.7,ENSMUST00000172056.1	Tubgcp3	15.1	14.78	17.36	12.48	11.3	10.24	11.67	10.47	11.28	13.48	16.55	13.48	13.51	12.55	10.79	9.72	14.5	10.16	15.18	12.32	9.92	16.09	13.84	14.32	10.96	24.29	16.18	21.74	43.07	18.76	32.17	14.51	29.55	11.55	36.32	16.79	19.8	11.65	15.87
ENSMUSG00000000766.18	ENSMUST00000000783.12,ENSMUST00000052751.13,ENSMUST00000056385.13,ENSMUST00000063036.13,ENSMUST00000078634.11,ENSMUST00000092729.10,ENSMUST00000092731.10,ENSMUST00000092734.10,ENSMUST00000105597.7,ENSMUST00000105601.8,ENSMUST00000105602.7,ENSMUST00000105603.1,ENSMUST00000105604.7,ENSMUST00000105605.7,ENSMUST00000105607.7,ENSMUST00000105611.7,ENSMUST00000105615.8,ENSMUST00000123861.7,ENSMUST000001…	Oprm1	31.08	34.65	31.02	35.02	36.37	35.28	7.63	8.64	14.43	23.68	10.77	30.89	38.45	37.36	33.15	11.23	12.74	13.56	3.14	3.55	3.95	4.72	3.44	4.5	8.03	8.09	6.4	9	5.7	6	3.54	7.17	4.43	6.08	1.7	8.62	9.39	9.9	6.47
ENSMUSG00000000776.13	ENSMUST00000000793.12,ENSMUST00000180358.2,ENSMUST00000226523.1,ENSMUST00000226549.1,ENSMUST00000227748.1,ENSMUST00000227985.1	Polr3d	8.71	10.64	10.58	10.09	9.28	8.07	9.89	9.27	10.25	14.58	12.96	9.45	9.6	8.96	8.67	9.3	15.15	12.71	23.91	20.71	19.43	23.38	26.17	22.08	25.62	24.74	16.98	21.45	28.31	33.89	25.96	15.35	22.74	29.41	42.01	5.71	28.75	14.29	24.85
ENSMUSG00000000782.16	ENSMUST00000086844.9,ENSMUST00000109071.2,ENSMUST00000238914.1	Tcf7	0.11	0.07	0.12	0.3	0.39	0.42	1.47	1.78	1.9	0.1	0.02	0.07	0.42	0.44	0.44	1.75	2.96	1.7	1.35	0.78	0.42	0.78	0.87	0.27	1.13	0.68	0	1.17	4.66	2.99	3.01	0.82	16.23	1.59	1.57	1.94	0.51	0.51	0.32
ENSMUSG00000000787.12	ENSMUST00000000804.6,ENSMUST00000123096.7,ENSMUST00000149639.1,ENSMUST00000153611.1,ENSMUST00000153851.7	Ddx3x	166.1	164.11	149.12	146.57	159.21	148.58	161.24	152.75	169.58	167.97	104.29	148.4	168.79	160.49	162.02	140.89	150.18	161.26	236.38	274.53	260.73	274.24	259.64	263.06	201.87	191.6	248.22	171.11	241.2	164.79	195.63	153.74	261.78	213.94	228.35	192.59	227.34	187.69	224.05
ENSMUSG00000000791.9	ENSMUST00000000808.7,ENSMUST00000211936.1,ENSMUST00000212146.1,ENSMUST00000212251.1,ENSMUST00000212657.1,ENSMUST00000212826.1	Il12rb1	0.04	0	0	0.38	0.01	0.02	0.15	0.05	0.17	0	0.32	0.03	0.04	0	0.03	0.06	0.1	0.12	0.22	0	0.19	0.42	0.04	0	2.01	0.34	0.7	0.31	0.88	0.24	0	0.06	4.1	0.46	0.47	0	0.1	0.36	0
ENSMUSG00000000792.2	ENSMUST00000000809.2	Slc5a5	4.86	5.59	5.4	4.67	4.78	5.31	2.54	2.21	2.93	6	7.46	5.59	5.15	4.99	4.74	1.9	3.36	2.63	2.54	2.52	1.35	1.43	1.67	1.66	5.83	5.64	3.72	4.65	5.86	3.63	4.05	4.97	5.62	6.76	3.87	8.09	4.56	4.82	6.15
ENSMUSG00000000794.9	ENSMUST00000000811.7,ENSMUST00000124584.3	Kcnn3	0.49	0.13	0.62	4.33	3.77	4.17	7.25	6.84	9.25	0.7	0.21	0.64	3.97	4.06	4.32	7.01	9.82	7.69	0.63	0.67	0.73	0.9	0.58	0.36	0.13	0.64	1.36	0.5	1.22	1.7	1.17	2.13	1.37	0.99	2	0	0.81	1.18	1.85
ENSMUSG00000000804.14	ENSMUST00000000821.14,ENSMUST00000108075.8,ENSMUST00000172515.1,ENSMUST00000172595.1,ENSMUST00000172950.1,ENSMUST00000173156.1,ENSMUST00000173271.7,ENSMUST00000174602.1,ENSMUST00000174809.1	Usp32	41.81	39.97	42.9	39.98	39.9	37.32	25.69	23.36	25.57	42.85	23.76	39.86	41.45	43.21	42.8	23.34	36.07	26.22	31.44	41.09	35.58	32.48	42.17	32.03	43.36	35.76	81.31	30.43	95.1	42.79	30.02	32.36	35.69	26.47	36.27	37.78	37.7	38.49	35.12
ENSMUSG00000000805.18	ENSMUST00000103194.9,ENSMUST00000108076.2,ENSMUST00000127827.1,ENSMUST00000138331.1,ENSMUST00000139416.1,ENSMUST00000150596.7	Car4	0	0	0	0.41	0.18	0	5.3	8.71	5.03	0	0	0	0.39	0.26	0.12	4.66	14.43	11.01	0.8	0.21	0.86	1.84	1.75	1.42	2.66	0	0	2.09	0	0	0.13	0	0	4.24	3.44	0.36	2.33	0	0.72
ENSMUSG00000000811.13	ENSMUST00000000828.12,ENSMUST00000101171.1	Txnrd3	8.42	7.75	8.79	6.54	6.34	5.87	5.27	5.41	5.69	9.83	10.82	7.64	6.81	6.28	6.07	4.71	4.39	5.81	8.74	13.31	10.91	11.86	12.21	11.9	15.55	12.76	11.79	12.41	13.79	14.1	16.85	10.03	8.81	12.27	19.15	20.48	15.94	11.07	14.67
ENSMUSG00000000817.10	ENSMUST00000000834.3,ENSMUST00000193648.1	Fasl	0	0	0.06	0	0.11	0.03	0.03	0	0.06	0	0	0.02	0.08	0.03	0.05	0	0	0.13	0.74	0.78	0.86	1.03	0.48	0.88	0.58	0	0.97	0.53	0	0.3	0.21	3.27	1.47	0	0	0	0.51	0.36	0.19
ENSMUSG00000000823.16	ENSMUST00000108789.8,ENSMUST00000128553.7,ENSMUST00000131866.1,ENSMUST00000132538.1,ENSMUST00000133598.1,ENSMUST00000135561.1,ENSMUST00000140103.1,ENSMUST00000150552.1,ENSMUST00000153998.1,ENSMUST00000155947.1	Zfp512b	15.87	18.55	17.12	13.03	11.48	9.96	8.92	10.08	8.19	12.91	14.71	16.77	11.52	10.22	9.01	8.56	16.41	7.92	6.28	6.96	4.52	6.61	7.77	9.92	8.57	6.73	15.64	5.18	7.18	5.32	4.29	8.4	33.78	13.48	22.91	16.14	11.82	14.97	8.03
ENSMUSG00000000826.16	ENSMUST00000072334.11,ENSMUST00000108796.1,ENSMUST00000108797.7,ENSMUST00000116365.8,ENSMUST00000141523.1,ENSMUST00000152578.7	Dnajc5	64.7	67.71	67.01	60.83	65.12	66.37	39.74	51.26	50.78	63.23	53.56	60.55	64.71	63.41	57.5	40.29	51.43	45.83	46.46	52.64	45.69	48.31	40.24	50.4	60.77	61.02	85.72	69.65	70.12	79.51	75.8	63.65	58.72	69.33	74.71	84.97	68.81	74.89	70.69
ENSMUSG00000000827.18	ENSMUST00000000844.14,ENSMUST00000069712.8,ENSMUST00000108799.9,ENSMUST00000108800.7,ENSMUST00000129390.1,ENSMUST00000130261.1,ENSMUST00000141825.1,ENSMUST00000149163.7,ENSMUST00000155589.1,ENSMUST00000183956.7,ENSMUST00000184588.7,ENSMUST00000184849.7	Tpd52l2	42.82	39.93	39.77	36.63	37.78	35.61	39.88	48.64	42.72	42.22	41.34	33.62	37.82	38.81	35.86	40.67	42.18	45.23	31.14	42.01	28.21	35.03	29.87	39.79	47.34	59.37	61.4	58.54	50.09	58.01	43.67	45.24	40.56	47.44	53.35	28.27	46.57	56.2	44.82
ENSMUSG00000000838.17	ENSMUST00000088546.11,ENSMUST00000114653.1,ENSMUST00000114654.7,ENSMUST00000114655.7,ENSMUST00000114656.7,ENSMUST00000114657.8,ENSMUST00000127954.7,ENSMUST00000127993.1,ENSMUST00000133327.1,ENSMUST00000141728.1,ENSMUST00000142584.1,ENSMUST00000146177.7,ENSMUST00000148348.7	Fmr1	20.02	16.29	15.4	21.71	20.05	17.44	17.26	12.54	13.77	18.06	13.72	17.11	20.59	20.7	18.46	11.43	12.96	14.54	20	26.6	18.67	27.14	25.34	26.52	17.52	13.43	20.6	14.6	12.92	14.66	15.22	13.77	20.98	17.73	16.09	14.88	18.44	14.09	17.59
ENSMUSG00000000861.15	ENSMUST00000000881.12,ENSMUST00000109514.7,ENSMUST00000109516.7,ENSMUST00000118955.1,ENSMUST00000124148.1,ENSMUST00000127494.1	Bcl11a	3.47	2.8	1.91	2.99	2.92	2.41	0.27	1.22	1.02	2.72	2.54	2.29	2.72	2.55	2.8	1	1.22	0.94	1.01	1.04	1.05	0.67	1.03	0.88	0.56	1.25	3.22	0.49	2.72	1.03	1.71	1.06	5.62	0.46	1.34	3.96	4.66	2.06	0.95
ENSMUSG00000000869.12	ENSMUST00000000889.6,ENSMUST00000127858.1,ENSMUST00000140684.7,ENSMUST00000150568.7	Il4	0	0	0	0	0.08	0	0.13	0	0	0	0	0	0	0	0.03	0.16	0	0	0	0	0	0	0	0	0	0	0	0	0	0	0	0	0	0	0	0	0	0	0
ENSMUSG00000000876.11	ENSMUST00000000896.10,ENSMUST00000109703.2	Pxmp4	6.25	4.87	6.4	4.91	4.5	4.5	6.03	6.89	5.53	6.07	8.16	5.19	4.71	4.56	4.07	5.18	5.15	5.32	2.59	1.79	2.24	2.95	1.99	2.9	3.35	6.54	4.28	5.36	4.99	6.34	2.65	4.72	11.02	1.77	2.95	2.77	3.16	4.35	3.36
ENSMUSG00000000881.12	ENSMUST00000000901.12,ENSMUST00000087984.10,ENSMUST00000113735.2,ENSMUST00000113736.8,ENSMUST00000146772.1,ENSMUST00000147863.7,ENSMUST00000148076.1,ENSMUST00000151020.7	Dlg3	2.85	1.27	1.2	1.37	2.31	1.15	7.13	9.22	5.9	1.51	2.37	1.93	1.32	1.26	1.47	5.89	4.53	4.84	3.31	4.22	2.21	3.1	2.96	4.34	1.33	1.97	1.21	3.26	2.08	1.3	5.5	5.91	5.1	3.19	2.29	9.23	4.84	2.45	2.74
ENSMUSG00000000884.17	ENSMUST00000000904.14,ENSMUST00000090086.10,ENSMUST00000115600.3,ENSMUST00000115601.7,ENSMUST00000124924.7,ENSMUST00000129952.7,ENSMUST00000139625.7,ENSMUST00000147739.7,ENSMUST00000149035.7,ENSMUST00000151253.1,ENSMUST00000167778.8,ENSMUST00000231621.1,ENSMUST00000232235.1	Gnb1l	1.56	1.69	1.92	1.64	1.51	1.32	1.01	1.95	2.17	0.88	4.02	1.69	0.73	1.63	1.23	1.15	1.88	1.54	4	0.77	0.57	2.56	2.09	1.14	0.47	2.19	0	0.44	0.78	9.35	2.75	5.8	0.52	5.17	5.49	17.12	2.43	1.78	2.79
ENSMUSG00000000889.8	ENSMUST00000000910.6,ENSMUST00000155290.1	Dbh	0.06	0.07	0.45	4.46	3.11	3.96	0.7	14.79	29.1	0.05	0	0.32	3.82	3.6	3.81	0.15	24.08	15.84	1.46	2.09	2.34	2.11	1.61	2.87	5.7	6.75	4.94	7.66	0.87	11.1	6.59	4.35	7.64	14.55	0	3.41	3.99	10.41	5.23
ENSMUSG00000000901.17	ENSMUST00000000924.12,ENSMUST00000120281.7,ENSMUST00000132869.1,ENSMUST00000133897.1,ENSMUST00000152222.2,ENSMUST00000219728.1	Mmp11	1.29	2.24	3.31	1.47	1.77	1.25	2.7	4.76	2.25	3.1	2.15	2.04	2.07	1.78	2.41	2.03	1.64	2.55	0.55	2.14	1.77	2.6	0.53	1.21	2.79	1.04	1.97	2.8	1.83	4.71	2.19	4.45	1.76	0.25	4.6	6.38	1.84	12.34	3.03
ENSMUSG00000000902.13	ENSMUST00000000925.9,ENSMUST00000121304.1,ENSMUST00000133189.7,ENSMUST00000140388.1,ENSMUST00000140408.1,ENSMUST00000146555.1	Smarcb1	26.87	28.85	25.11	23.16	23.17	23.49	27.71	35.84	30.85	25.98	34.24	24.79	25.24	22.78	22.29	28.2	34.01	28.15	14.96	16.69	13.14	16.1	13.91	18.14	26.42	19.39	18.04	27.17	23.58	21.27	26.98	21.47	27.31	24.76	20.56	20.46	23.62	18.32	22.88
ENSMUSG00000000903.3	ENSMUST00000000926.2,ENSMUST00000121151.1	Vpreb3	0	0.1	0.1	0.22	0	0	0.12	0.08	0	0	0	0	0	0.09	0	0	0	0	0	0	0	0.39	0	0.25	0	1	0.21	0	3.3	0	2.81	2.2	0	0	0	0	0.48	0	1.54
ENSMUSG00000000915.15	ENSMUST00000000939.14,ENSMUST00000166258.1,ENSMUST00000166684.1,ENSMUST00000167325.7,ENSMUST00000167879.1,ENSMUST00000171407.7,ENSMUST00000198664.4	Hip1r	5.47	11.11	7.48	7.49	7.96	6.81	10.36	9.83	8.35	9.72	10.5	10.66	5.5	6.93	7.13	8.77	10.49	8.82	3.93	3.16	6.67	6.42	3.49	5.94	10.32	6.6	10.26	5	8.91	6.41	4.88	7.55	10.44	7.67	4.81	6.1	4.65	11.39	4.35
ENSMUSG00000000916.15	ENSMUST00000000940.14,ENSMUST00000124453.2,ENSMUST00000126454.1,ENSMUST00000127746.1,ENSMUST00000131863.7,ENSMUST00000141867.1,ENSMUST00000170342.4,ENSMUST00000202422.1,ENSMUST00000202792.1	Nsun5	7.38	4.74	7.02	3.54	2.33	3.04	4.19	3.39	3.86	4.21	5.17	4.01	2.42	2.62	1.86	3.66	3.18	3.69	3.47	5.51	3.05	4.87	3.53	4.29	9.41	14.09	9.32	8.56	3.29	2.91	3.52	6.44	9.87	4.34	5.49	10.4	5.84	5.6	5.72
ENSMUSG00000000934.9	ENSMUST00000000958.8,ENSMUST00000230469.1,ENSMUST00000230774.1	Top1mt	4.56	6.44	6.79	5.22	4.15	4.46	4.28	3.03	3.87	9.07	9.1	8.05	5.02	4.26	5.5	3.87	6.28	5.21	8.05	3.76	3.65	3.83	3.45	2.48	4.77	6.05	4.7	4.73	1.77	2.45	3.34	9.82	5.7	13.14	9.45	6.62	8.31	6.43	3.94
ENSMUSG00000000938.11	ENSMUST00000121043.1,ENSMUST00000125581.1,ENSMUST00000126402.1,ENSMUST00000142611.1	Hoxa10	0	0	0	0	0	0	0	0	0	0.02	0	0	0	0	0	0	0	0	0	0	0	0	0	0	0	0	0	0	0	0	0	0	0	0	0	0	0.18	0	0
ENSMUSG00000000942.10	ENSMUST00000101395.2	Hoxa4	1.53	1.17	0.95	1.45	0.97	0.94	0.94	1.2	1.76	1.64	1.25	1.36	0.95	1.21	1.05	0.91	1.25	1.46	0.43	1.28	0.86	1.36	0.55	0.71	0.76	1.95	2.64	3.3	0	1.48	2.32	1.13	0.41	0	2.32	3.32	1.37	0.49	1.9
ENSMUSG00000000948.16	ENSMUST00000179360.2,ENSMUST00000189432.6,ENSMUST00000191456.1,ENSMUST00000191491.1	Gm38393	8.99	7.69	6.34	10.49	8.21	7.63	3.47	3.55	1.9	6.92	6.16	9.2	10.38	8.48	9.62	4.09	1.58	2.62	2.98	7.16	4.77	3.78	3.78	3.6	2.86	1.4	0.85	3.5	17.76	1.01	0.89	4.49	0.3	1.61	10.96	2.2	3.43	0.93	4.54
ENSMUSG00000000957.11	ENSMUST00000089688.5,ENSMUST00000196155.1,ENSMUST00000197874.1,ENSMUST00000197947.1,ENSMUST00000198679.1,ENSMUST00000225641.1,ENSMUST00000226710.1	Mmp14	4.6	4.35	1.79	3.44	2.9	2.25	36.01	39.8	26.04	3.1	4.18	3.84	2.84	1.45	2.6	25.01	35.29	24.44	16.87	11.48	14.95	19.05	14.77	17.66	10.86	6.75	8	7.05	12.72	6.21	4.02	6.76	5.84	6.9	7.51	0	5.95	7.34	5.62
ENSMUSG00000000958.10	ENSMUST00000000984.8,ENSMUST00000195970.4,ENSMUST00000195999.1,ENSMUST00000196215.4,ENSMUST00000196966.4,ENSMUST00000197440.4,ENSMUST00000197667.1,ENSMUST00000200545.1,ENSMUST00000226753.1,ENSMUST00000227334.1,ENSMUST00000227967.1,ENSMUST00000228488.1	Slc7a7	25.33	28.71	30.27	18.16	18.87	17.33	6.09	6.06	4.67	37.99	47.55	32.62	18.83	19.45	19.98	4.77	9.01	5.67	7.45	6.19	5.68	8.42	6.9	8.11	15.86	21.67	9.17	10.8	10.25	18.61	17.28	10.86	12.44	13.19	26.65	29.2	15.7	13.49	16.04
ENSMUSG00000000959.7	ENSMUST00000000985.6,ENSMUST00000196882.1,ENSMUST00000198107.1,ENSMUST00000228567.1,ENSMUST00000228719.1	Oxa1l	17.14	13.71	11.98	13.44	12.09	10.98	15.85	16.2	19.36	11.74	16.7	12.45	11.22	13.46	11.07	18.94	28.88	20.98	8.44	9.68	9.25	9.39	9.5	10.96	13.37	18.3	13.53	15.76	4.82	12.76	15.54	15.15	20.28	14.87	28.32	1.36	16.48	11.22	11.12
ENSMUSG00000000976.13	ENSMUST00000001002.7,ENSMUST00000125602.1,ENSMUST00000125831.7,ENSMUST00000127428.1,ENSMUST00000136572.1	Heatr6	8	8.24	9.73	5.96	6.2	6.5	5.87	5.17	4.83	8.77	8.76	7.91	7.23	6.64	6.29	4.98	5.69	5.27	6.98	6.28	5.99	6.82	7.65	7.59	9.32	10.62	10.53	9.02	10.11	11.78	10.06	7.5	11.03	8.58	16.94	17.7	13.43	13.37	8.58
ENSMUSG00000000982.5	ENSMUST00000001008.5	Ccl3	0	0	0	0	0	0	20.26	12.92	15.27	0	0	0.17	0	0	0	12.05	12.67	17.68	1.57	0.23	0.94	0.83	0.43	0.2	2.02	0	0	0	1.05	0.1	0	0	0	2.1	1.76	0	0.38	0	0
ENSMUSG00000000983.13	ENSMUST00000001009.13,ENSMUST00000135654.1,ENSMUST00000139762.1	Wfdc18	0	0.25	0	0	0.09	0.12	0	0.09	0.45	0	0	0.13	0.11	0	0.07	0	1.01	0.59	0.16	0.88	1.62	1.28	0.13	0	0	0.96	0	0	0	0	0.26	0	0	0	0	0.35	0.39	0.68	3.88
ENSMUSG00000001014.6	ENSMUST00000001040.6,ENSMUST00000215077.1	Icam4	0	0.12	0.12	0.13	0.13	0.17	0.34	0	0.48	0	0.28	0.1	0.16	0.16	0.27	0.09	0	0	0	0	0	0	0	0.37	0	0	0	0	0	0	0	0	0	2.82	0	0	0	0	0
ENSMUSG00000001016.12	ENSMUST00000001042.9,ENSMUST00000196769.4,ENSMUST00000197644.1,ENSMUST00000198325.4,ENSMUST00000198641.1,ENSMUST00000198738.4	Ilf2	25.07	28.96	27.01	27.26	25.55	25.57	25.38	31.84	25.33	26.65	37.13	26.36	25.47	24.84	25.24	25.88	32.15	29.88	36.79	40.85	36.38	49.28	37.19	37.07	41.37	41.71	43.07	31.44	30.6	45.94	39.96	42.73	58.77	25.54	66.06	15.75	41.9	36.53	49.39
ENSMUSG00000001017.15	ENSMUST00000001043.13,ENSMUST00000049937.12,ENSMUST00000076639.10,ENSMUST00000107342.1,ENSMUST00000107343.7,ENSMUST00000107344.7,ENSMUST00000107346.7,ENSMUST00000131868.1,ENSMUST00000146740.7	Chtop	44.08	44.53	43.51	41.82	42.8	40.63	58.78	54.9	55.74	48.75	50.83	40.73	45.92	42.08	40.21	47.01	52.39	52.75	33.74	36.6	34.36	38.59	35.87	31.45	43.22	45.54	64.2	44.42	62.06	54.34	55.13	39.96	49.27	64.42	58.43	44.36	43.78	44.15	56.39
ENSMUSG00000001018.15	ENSMUST00000107351.1,ENSMUST00000107352.1,ENSMUST00000149884.1,ENSMUST00000184877.7,ENSMUST00000185005.1	Snapin	59.96	52.67	51.26	55.44	54.77	52.56	47.1	50.17	54.04	55.25	63.11	57.43	54.47	53.25	47.16	42.63	50.82	53.35	34.23	28.39	26.06	37.68	30.01	37.09	64.57	55.84	48.19	48.04	40.25	61.6	55.46	61.06	49.63	54.03	54.95	74.07	56.18	51.15	58.15
ENSMUSG00000001020.8	ENSMUST00000001046.6,ENSMUST00000142476.1	S100a4	4.03	3.27	2.01	3.49	1.42	1.87	49.27	35.92	32.78	5.68	5.7	3.58	2.5	2.5	5.38	31.93	45.58	35.08	17.13	5.15	10.71	8.93	10.56	4.13	3.7	6.13	0	11.11	10.97	6.38	4.91	15.63	48.03	8.73	11.38	0.19	5.2	4.67	0
ENSMUSG00000001021.13	ENSMUST00000001047.7,ENSMUST00000196635.1,ENSMUST00000200290.4,ENSMUST00000200508.4	S100a3	0.17	0.02	0	0.09	0	0.02	0.23	0.19	0.71	0	0.08	0	0	0.33	0.03	0.24	0.28	0	0	0.07	0.36	0.03	0	0.26	0.36	1.55	0	0	0	1.69	0	0	0	3.37	0	0	0.41	1.92	0
ENSMUSG00000001023.10	ENSMUST00000001049.4,ENSMUST00000107329.7	S100a5	0	0	0	0	0	0	0	0	0	0	0	0	0	0	0	0	0	0	0	0	0	0	0	0	0	0	0	0	0	0	0	0	0	0	0	0	0	0	0
ENSMUSG00000001025.8	ENSMUST00000001051.8,ENSMUST00000197189.1,ENSMUST00000198128.1,ENSMUST00000200289.1	S100a6	88.69	90.33	91.27	196.01	228.12	141.43	167.63	186.79	144.79	121.75	130.31	88.23	178.51	218.73	203.67	145.85	165.98	154.73	135.72	148.91	131.16	137.34	129.07	119.44	147.24	205.1	157.99	175.91	164.17	187.29	118.64	188.96	341.87	182.71	147.55	126.17	205.18	182.1	194.17
ENSMUSG00000001027.7	ENSMUST00000021056.7,ENSMUST00000174877.1	Scn4a	0.44	0.46	0.55	0.54	0.57	0.53	0.22	0.12	0.23	0.68	0.49	0.59	0.53	0.55	0.57	0.18	0.03	0.1	0.34	0.42	0.65	0.38	0.22	0.28	0.66	0.94	1.38	0.49	11.13	0.65	1.28	0.2	0.98	3.19	2.3	1.39	0.7	0.94	1
ENSMUSG00000001029.15	ENSMUST00000001055.14,ENSMUST00000106809.2,ENSMUST00000106813.8,ENSMUST00000141146.1,ENSMUST00000173795.1	Icam2	2.18	1.98	1.52	1.1	1.37	1.36	2.48	3.46	2.98	1.83	2.39	2.04	1.49	1.98	1.37	4.17	5.08	2.72	4.63	3.05	2.1	3.02	1.63	3.63	4.42	2.87	5.48	0.36	8.49	6.48	8.15	3.99	0.2	3.6	5.97	0	0.5	4.47	3.27
ENSMUSG00000001034.17	ENSMUST00000079080.12,ENSMUST00000101085.8,ENSMUST00000108714.1,ENSMUST00000123360.7,ENSMUST00000125840.7,ENSMUST00000126495.7,ENSMUST00000128478.1,ENSMUST00000129272.7,ENSMUST00000135521.1,ENSMUST00000139663.7,ENSMUST00000139932.7,ENSMUST00000140779.1,ENSMUST00000152755.7,ENSMUST00000153441.1	Mapk7	8.7	9.19	10.5	6.52	8.1	5.27	7.47	7.27	5.58	10.56	7.77	7.76	9.11	8.12	7.02	7.1	6.9	6.49	8.37	12.38	8.08	9.88	10.12	8.53	17.37	11.21	12.6	19.45	18.46	19.55	22.31	22.87	10.95	12.05	15.44	16.51	16.44	14.39	18.88
ENSMUSG00000001036.17	ENSMUST00000001063.14,ENSMUST00000108711.7,ENSMUST00000108712.7,ENSMUST00000108713.7,ENSMUST00000137525.1,ENSMUST00000141335.1,ENSMUST00000146455.7,ENSMUST00000147501.7,ENSMUST00000148956.7,ENSMUST00000151545.1,ENSMUST00000153984.1,ENSMUST00000178202.7,ENSMUST00000179936.7	Epn2	40.24	46.44	47.86	38.37	38.46	36.53	25.84	29.9	29.55	40.25	40.01	40.33	39.54	40.85	36.94	23.79	28.68	33.95	13.56	15.41	18.69	15.48	13.35	11.83	15.94	21.57	24.96	21.01	31.16	19.63	20.59	15.64	47.46	19.26	24.89	33.56	20.23	20.84	22.76
ENSMUSG00000001039.12	ENSMUST00000102657.9,ENSMUST00000127889.1,ENSMUST00000138057.7,ENSMUST00000140548.7,ENSMUST00000146562.1,ENSMUST00000155176.7	B9d1	2.32	3.56	4.13	3.35	2.08	2.29	7.81	9.06	10.14	2.05	3.24	3.88	1.96	1.63	1.74	9.39	7.61	7.5	3.51	4.29	3.4	5.24	4.65	4.4	8.91	13.19	6.81	5.46	18.75	4.08	22.46	2.28	18.34	2.01	0	0	4.88	2.56	1.84
ENSMUSG00000001052.15	ENSMUST00000001079.14,ENSMUST00000164758.1,ENSMUST00000165873.7,ENSMUST00000165889.7,ENSMUST00000168644.2,ENSMUST00000168675.1,ENSMUST00000168908.1,ENSMUST00000170163.1,ENSMUST00000172324.1	Sec24b	25.41	27.91	22.88	17.17	16.4	18.77	14.14	19.18	18.42	20.84	20.97	26.53	16.61	15.69	15.45	10.97	21.91	14.47	12.79	25.32	14.48	17.9	18.62	10.72	35.37	27.77	22.46	34.08	71.29	19.44	15.44	12.92	26.38	25.4	32.82	56.07	32.32	24.91	29.77
ENSMUSG00000001053.15	ENSMUST00000001080.15,ENSMUST00000142721.1,ENSMUST00000156835.7	N4bp3	0.29	0.45	0.39	0.56	0.3	0.35	2.43	1.99	2.17	0.64	0.22	0.44	0.59	0.55	0.31	2.91	1.97	1.71	0.2	0.14	0.69	0.41	0.73	0.35	1.38	0.29	0.71	1.39	1.06	0.61	0	2.43	0	0.3	0	0	0.87	1.17	1.44
ENSMUSG00000001054.9	ENSMUST00000001081.9,ENSMUST00000132854.1,ENSMUST00000136020.7,ENSMUST00000147009.1	Rmnd5b	12.85	17.03	16.36	10.83	12.05	10.33	8.79	10.9	7.88	8.9	18.06	13.27	11.48	8.81	8.02	7.61	12.22	11.6	18.99	17	21.84	26.15	16.95	21.35	30.39	31.79	17.44	11.92	19.14	23.18	20.81	14.63	8.41	14.43	17.3	39.81	33.06	24.88	24.39
ENSMUSG00000001056.3	ENSMUST00000001083.3,ENSMUST00000127405.1	Nhp2	13.56	14.06	19.6	13.49	13.38	16.24	11.92	17.2	20.51	14.59	21.3	16.72	14.74	13.4	14.29	14.28	16.74	16.39	34.95	36.76	28.25	34.15	31.57	27.12	36.69	26.4	50.84	46.66	54.09	32.38	31.13	44.33	41.39	26.04	18.83	33.09	33.3	37.77	36.66
ENSMUSG00000001062.18	ENSMUST00000117643.8,ENSMUST00000118279.1,ENSMUST00000122363.7,ENSMUST00000124508.1,ENSMUST00000127978.1,ENSMUST00000129591.1,ENSMUST00000130275.7,ENSMUST00000130965.1,ENSMUST00000137569.1,ENSMUST00000146136.7,ENSMUST00000149490.7,ENSMUST00000155853.1,ENSMUST00000155869.7	Vps9d1	7.35	11.59	10.39	5.6	7.66	9.2	9.36	10.11	6.75	9.09	12.22	11.12	7.63	5.73	8.33	9.2	8.04	6.86	2.91	2.48	2.59	5.98	2.81	2.51	18.46	6.84	9.99	7.7	8.15	14.43	5.57	8.36	26.57	21.09	12.48	2.97	7.38	18.77	10.66
ENSMUSG00000001065.15	ENSMUST00000001092.14,ENSMUST00000130333.1,ENSMUST00000146158.7,ENSMUST00000147312.1,ENSMUST00000150356.7,ENSMUST00000154450.2,ENSMUST00000156896.7,ENSMUST00000211828.1	Zfp276	4.22	3.57	4.31	2.83	3	2.58	13.85	12.93	8.38	5.86	3.67	3.83	2.61	2.86	2.24	11.87	10.62	8.99	3.7	3.34	3.01	4.52	2.81	3.84	5.75	9.85	8.74	5.05	8.58	9.44	25.93	4.25	8.71	9.98	9.79	7.81	4.35	6.34	6.26
ENSMUSG00000001076.7	ENSMUST00000064462.4	C1ql4	0	0	0	1.02	2.11	0.34	0	0.15	0	0	0	0.02	0.55	1.73	1.51	0	0	0	0	0.4	0.21	0	0.04	0.1	0	0	0	0	0	0.5	0	0	0	0	0.17	2.44	0.81	0	0
ENSMUSG00000001082.12	ENSMUST00000001109.10,ENSMUST00000114329.7,ENSMUST00000114331.9,ENSMUST00000124668.1,ENSMUST00000126257.5,ENSMUST00000128670.1,ENSMUST00000130347.7,ENSMUST00000134156.7,ENSMUST00000136010.7,ENSMUST00000137150.7,ENSMUST00000137506.5,ENSMUST00000137744.2,ENSMUST00000138212.1,ENSMUST00000148270.7,ENSMUST00000149657.4,ENSMUST00000151247.7,ENSMUST00000155577.7,ENSMUST00000200717.1,ENSMUST00000201147.1…	Mfsd10	13.75	11.45	19.13	8.53	6.4	6.39	15.03	10.68	10.98	13.86	17.86	12.21	7.13	7.74	6.94	15.48	12.71	11.05	6.77	14.4	9.59	8.65	10.11	9.75	15.79	28.33	35.33	30.84	15.85	21.29	16.15	21.4	54.15	30.58	35.25	26.81	26.34	18.75	10.26
ENSMUSG00000001089.14	ENSMUST00000001116.4,ENSMUST00000063021.6,ENSMUST00000105849.8,ENSMUST00000129230.2,ENSMUST00000142248.1,ENSMUST00000168936.1,ENSMUST00000170102.7	Luzp1	12.01	12.83	11.92	10.12	10.99	10.71	10.69	10.63	10.71	12.09	7.33	11.68	11.16	11.57	10.31	8.39	12.3	11.9	19.04	15.4	14.56	19.87	17.57	16.38	12.49	16.94	12.8	26.13	17.51	12.2	11.54	30.33	14.49	13.14	15.17	26.62	16.8	17.31	12.8
ENSMUSG00000001095.5	ENSMUST00000001122.5	Slc13a2	0	0	0	0.03	0	0	0	0.05	0	0	0.06	0	0	0	0.01	0	0	0.04	0	0	0	0	0	0	0	0	0	0	0	0	0	0	0	0	0	0	0	0	0
ENSMUSG00000001098.15	ENSMUST00000001125.5,ENSMUST00000102581.10,ENSMUST00000123538.1,ENSMUST00000132646.1,ENSMUST00000134173.7,ENSMUST00000134532.8,ENSMUST00000135170.7	Kctd10	54.82	67.19	67.37	54.21	51.85	57.49	30.16	39.31	37.73	66.03	64.66	59.12	57.22	55.24	52.47	30.29	43.46	36.57	55.26	59.38	50.63	63.49	44.07	58.04	73.23	82.77	67.52	89.6	124.72	76.4	86.45	75.57	100.34	98.3	67.2	67.73	80.78	80.89	95.82
ENSMUSG00000001100.10	ENSMUST00000001127.10,ENSMUST00000133601.1,ENSMUST00000136284.1,ENSMUST00000147930.7,ENSMUST00000151499.1,ENSMUST00000156754.1	Poldip2	16.59	19.19	20.77	19.24	16.81	17.81	18.88	25	22.64	20.46	23.67	18.21	19.33	18.73	16.92	18.2	27	22.26	12.69	15.59	14.62	16.22	13.6	14.27	24.42	17.89	20.84	24.33	37.11	19.49	24.97	28.94	16.18	22.45	19.42	27.59	27.29	25.76	17.51
ENSMUSG00000001103.7	ENSMUST00000001130.7,ENSMUST00000125670.2	Sebox	0	0	0	0	0.03	0	0.11	0	0	0	0.08	0	0	0	0	0	0	0	0	0	0	0	0.19	0	0	0	0	0	0	0	0	0	0	0	1.62	0	0	0	0
ENSMUSG00000001105.15	ENSMUST00000050366.14,ENSMUST00000108275.1,ENSMUST00000128788.7,ENSMUST00000137120.7,ENSMUST00000152016.1	Ift20	18.33	19.03	20.06	17.06	15.51	15.6	19.41	23.69	23.56	17.22	19.7	17.52	16.72	15.94	13.34	16.62	16.97	24.02	13.32	17.36	15.7	14.92	11.54	15.76	26.58	8.77	15.36	21.21	10.89	28.06	22.32	16.98	31.95	23.93	24.57	12.91	18.7	14.55	12.37
ENSMUSG00000001119.7	ENSMUST00000001147.4,ENSMUST00000137599.1	Col6a1	0	0.15	0	1.09	0.52	0.47	13.7	15.02	12.26	0.24	0.04	0.02	0.48	0.55	0.41	11.94	21.87	15.42	0.61	0.5	0.85	1.55	0.84	0.99	2.39	1.81	1.67	1.45	2.7	1.32	2.17	0.51	2.77	0.99	2.15	0	1.66	1.45	1.18
ENSMUSG00000001120.15	ENSMUST00000001148.10,ENSMUST00000092393.5,ENSMUST00000105411.8,ENSMUST00000165571.1,ENSMUST00000168240.1,ENSMUST00000168465.8,ENSMUST00000168505.7,ENSMUST00000171437.7,ENSMUST00000173854.7	Pcbp3	273.61	269.24	280.92	275.35	262.43	285.18	133.77	150.32	177.21	300.53	357.75	262.21	277.83	269.84	262.44	149.1	152.08	166.82	102.8	114.1	103.91	128.02	116.14	134.16	256.87	218.91	161.97	149.75	111.54	221.58	231.94	277.01	198.05	218.66	157.7	219.78	192.33	236.33	213.15
ENSMUSG00000001123.15	ENSMUST00000073001.4,ENSMUST00000108268.9,ENSMUST00000108269.9,ENSMUST00000140073.1	Lgals9	58.51	66.26	66.38	41.91	42.07	37.87	39.59	39.98	46.24	61.71	84.44	61.2	45.29	39.19	43.54	34.68	44.05	43.27	73.35	89.11	67.95	94.99	83.16	83.31	77.06	82.58	107.95	78.23	141.75	103.74	99.02	79.55	113.38	105.77	100.61	81.59	92.49	76.53	93.83
ENSMUSG00000001127.12	ENSMUST00000001155.10,ENSMUST00000120356.7,ENSMUST00000122312.7,ENSMUST00000122850.1,ENSMUST00000123219.1,ENSMUST00000128250.2,ENSMUST00000136451.7,ENSMUST00000148032.7,ENSMUST00000150190.1,ENSMUST00000152955.7	Araf	102.09	102.79	98.19	102.59	105.92	108.24	65.76	67.76	76.6	97.79	118.13	91.76	107.25	107.11	99.37	60.43	80.53	70.23	40.36	45.11	34.65	43.12	36.2	40.16	76.63	70.48	53.34	56.23	69.18	69.36	62.64	65.83	71.53	78.57	76.64	80.13	58.81	68.62	57.43
ENSMUSG00000001128.7	ENSMUST00000001156.7,ENSMUST00000122862.1	Cfp	3.21	1.75	2.19	0.97	1.1	0.94	3.97	3.4	1.08	3.3	2.44	1.16	1.26	1.22	0.71	1.93	1.45	2.55	1.06	2.66	1.67	4.49	2.89	2.51	2.72	2.41	4.67	1.61	8.17	3.9	6.95	2.58	2.11	0.53	0.9	3.58	0.33	2.3	1.85
ENSMUSG00000001131.11	ENSMUST00000009530.4,ENSMUST00000115342.9	Timp1	0.14	0.41	0.22	0.08	0.05	0	0.34	1.02	0.13	1.58	0.89	0.22	0.19	0.26	0.06	1.01	2.38	0.93	29.98	32.61	26.34	30.08	32.42	34.47	15.7	19.56	31.18	54.25	51.34	55.1	40.53	45.51	36.48	61.68	86.53	19.25	15.07	24.44	23.83
ENSMUSG00000001134.9	ENSMUST00000001162.9,ENSMUST00000123836.1,ENSMUST00000129899.7,ENSMUST00000142341.1,ENSMUST00000147205.1,ENSMUST00000150719.7	Uxt	5.23	8.29	6.82	7.39	5.61	5.07	12.14	11.31	8.49	6.15	12.02	7.31	7.01	5.89	6.52	5.92	6.67	8.69	6.31	8.82	7.73	6.21	8.14	4.61	15.18	16.28	20.34	7.74	3.4	9.51	11.43	6.47	8.09	7.55	29.95	0	9.07	14.38	24.79
ENSMUSG00000001138.13	ENSMUST00000001166.13,ENSMUST00000097776.3,ENSMUST00000135100.1,ENSMUST00000154225.1,ENSMUST00000195264.1	Cnnm3	6.95	7.74	7.8	4.47	4.76	4.85	9.01	6.6	6.93	6.45	5.93	8.28	4.89	4.65	4.48	6.8	6.37	8.14	2.92	1.91	1.76	2.62	1.67	1.66	1.93	2.58	1.6	4.21	1.39	1.95	5.69	1.18	2.87	3.27	3.39	5.4	8.63	3.19	5.66
ENSMUSG00000001143.13	ENSMUST00000001171.12,ENSMUST00000115011.7,ENSMUST00000123583.1,ENSMUST00000125304.7,ENSMUST00000134594.7,ENSMUST00000152088.1,ENSMUST00000192969.5,ENSMUST00000193502.1	Lman2l	15.95	19.25	18.95	15.14	15.43	15.83	22.41	25.14	23.73	16.26	17.4	17.58	16.02	16.67	15.04	18.94	28.27	23.57	9.97	9.95	8.53	9.56	8.08	10.27	23.37	18.83	15.37	20.13	24.32	17.07	16.52	18.6	17.69	27.12	22.15	12.16	18.9	18.18	18.45
ENSMUSG00000001150.7	ENSMUST00000170795.2,ENSMUST00000218361.1,ENSMUST00000218881.1,ENSMUST00000218904.1,ENSMUST00000219811.1,ENSMUST00000220410.1	Mcm3ap	11.67	16.2	16.85	9.24	10.03	9.01	14.47	15.52	16.63	15.85	17.53	13.83	12.63	11.34	9.28	10.49	10.36	10.17	14.9	10.58	13.16	12.9	14.19	16.58	10.35	18.5	45.66	22.57	15.59	20.15	16.53	19.1	35.52	25.53	18.43	20.58	18.23	18.75	12.04
ENSMUSG00000001151.10	ENSMUST00000001179.6,ENSMUST00000217838.1,ENSMUST00000218747.1,ENSMUST00000219011.1,ENSMUST00000219243.1,ENSMUST00000219403.1,ENSMUST00000219701.1,ENSMUST00000220395.1	Pcnt	4.81	6.41	4.37	3.29	3.69	4.6	6.89	7.21	5.09	5.01	7.41	6.02	3.65	5.94	4.29	5.11	6.91	6.2	2.23	3.12	2.91	3.49	3.31	5.8	10.76	7.73	10.84	2.74	10.15	4.87	6.47	4.84	11.64	10.12	5.77	3.66	7.57	7.21	13.5
ENSMUSG00000001155.13	ENSMUST00000001183.7,ENSMUST00000137347.7,ENSMUST00000146344.1	Ftcd	0	0	0	0.03	0.02	0.06	0.05	0.11	0	0	0	0.05	0	0	0	0.04	0	0	0	0.03	0.19	0	0.03	0	0	0	0.79	0.2	0	0	0	0.51	0	0	0	0	0	0.18	0
ENSMUSG00000001156.9	ENSMUST00000001184.9,ENSMUST00000203946.1,ENSMUST00000204437.1,ENSMUST00000205076.1	Mxd1	1.6	1.54	1.66	2.6	1.6	1.87	6.32	4.93	3.26	2.23	1.87	1.58	2	1.52	2.07	2.46	6.49	4	6.97	2.3	5.32	5.92	2.77	4.79	3.92	8.96	4.26	4.26	1.86	3.03	7.01	2.92	6.52	2.7	11.68	0	10.29	3.65	5.05
ENSMUSG00000001157.13	ENSMUST00000001185.13,ENSMUST00000113679.1,ENSMUST00000135880.1,ENSMUST00000203741.1	Gmcl1	12.65	14.36	12.52	14.17	15.56	13.95	10.66	9.64	10.88	13.75	12.99	13.99	14.68	15.97	14.03	9.11	8.15	9.34	7.24	9.27	7.51	9.3	8.6	8.74	16.79	12.43	13.77	10.19	9.87	12.45	11.05	10.2	9.17	13.07	14.69	8.25	13	14.07	11.26
ENSMUSG00000001158.13	ENSMUST00000001186.10,ENSMUST00000113683.1,ENSMUST00000131674.1,ENSMUST00000133404.1	Snrnp27	38.85	38.21	39.38	36.05	44.33	38.41	36.69	40.78	45.09	37.57	56.36	33.31	40.13	37.71	41.01	31.99	45.71	41.18	55.38	50.69	47.01	58.64	53.41	52.11	56.43	65	34.42	64.13	98.51	65.04	56.91	63.03	48.5	59.84	36.35	57.48	63.01	58.9	48.97
ENSMUSG00000001166.17	ENSMUST00000117193.7,ENSMUST00000125547.1,ENSMUST00000130045.1	Oas1c	3.77	4.65	4.1	4.04	4.27	5.11	3.18	3.03	3.15	4.2	3.46	4.65	5.61	4.8	4.34	2.21	3.75	3.2	5.53	4.96	1.72	4.23	3.97	2.98	4.18	6.82	6.34	6.67	1.5	4.61	5.82	12.19	17.57	12.74	3.28	13.97	8.41	4.15	11
ENSMUSG00000001168.16	ENSMUST00000072476.12,ENSMUST00000171820.2	Oas1h	0	0	0	0	0	0	0	0	0	0	0	0	0	0	0	0	0	0	0.09	0	0.51	0	0.07	0	0	0	0	0	0	0	0	0	0	0	0	0	0	0	0.14
ENSMUSG00000001173.15	ENSMUST00000001202.14,ENSMUST00000115013.1,ENSMUST00000115020.7,ENSMUST00000142719.1,ENSMUST00000144664.1,ENSMUST00000146486.1,ENSMUST00000154732.1	Ocrl	24.19	25.19	22.95	24.24	23.74	21.89	15.72	15.58	16.38	25.11	20.77	24.65	25.73	23.39	21.48	14.75	19.53	16.39	12.11	14.53	10.37	11.19	10.96	13.89	18.11	20.04	21.38	17.95	15.09	22.28	15.46	20.94	15.97	20.8	16.04	20.71	20.42	22.6	17.18
ENSMUSG00000001175.16	ENSMUST00000001204.7,ENSMUST00000110082.10,ENSMUST00000127300.1,ENSMUST00000153524.1	Calm1	928.8	924.6	883.86	869.01	955.44	927.72	479.71	618.17	660.81	840.1	1014.25	852.04	898.65	874.76	859.81	549.9	620.22	704.65	638.19	723.25	676.32	724.78	670.24	716.39	611.05	614.02	625.19	650.57	580.21	771.48	588.06	667.37	458.43	668.92	634.28	723.06	596.18	610.47	574.3
ENSMUSG00000001211.15	ENSMUST00000001240.11,ENSMUST00000105387.7,ENSMUST00000105388.7,ENSMUST00000105389.7,ENSMUST00000105390.7,ENSMUST00000138035.7,ENSMUST00000139282.7,ENSMUST00000146296.1,ENSMUST00000146899.1,ENSMUST00000150828.1,ENSMUST00000166360.7,ENSMUST00000219907.1,ENSMUST00000219932.1	Agpat3	26.12	25.5	28.21	21.14	19.41	18.12	42.7	33.53	28.86	25.73	26.8	27.54	21.25	18.93	18.46	27.47	34.25	33.66	11.32	12.15	8.47	16.14	13.7	12.2	19.02	22.68	16.48	33.8	23.82	15.5	22.04	24.37	22.52	12.91	27.81	27.36	31.78	25.39	22.77
ENSMUSG00000001225.12	ENSMUST00000001254.5,ENSMUST00000109275.2,ENSMUST00000110854.8,ENSMUST00000165816.1,ENSMUST00000167432.7,ENSMUST00000168209.7,ENSMUST00000171616.7	Slc26a3	0.07	0	0	0.09	0.1	0.06	0.23	0.13	0.25	0	0	0	0.02	0.1	0.17	0.37	0.13	0.11	0	0.31	0.58	0.05	0.04	0.12	0.04	0	0	0	0	0	0.45	0	1.73	0	0	0	0.5	0	0
ENSMUSG00000001227.12	ENSMUST00000001256.10,ENSMUST00000167545.2	Sema6b	0.19	0.05	0.05	0.05	0.07	0.09	2.03	1.91	1.25	0.05	0.03	0.07	0.03	0.02	0.09	1.55	1.51	1.57	0.42	0.74	0.57	0.75	0.75	1.25	1.12	1.12	0	0.91	1.6	0.8	1.41	0.67	0	1.32	0.69	0	0.67	1.04	1.28
ENSMUSG00000001228.14	ENSMUST00000001258.14,ENSMUST00000113035.7,ENSMUST00000113038.7,ENSMUST00000113039.8,ENSMUST00000137876.1,ENSMUST00000139654.1,ENSMUST00000142387.1	Uhrf1	0.85	0	0.05	0.05	0.26	0.12	0.47	0.4	0.41	0.05	0	0.07	0.22	0.11	0.1	0.18	0.25	0.21	0.5	0.31	0.4	0.91	0.23	0.41	0.63	1.37	4.27	1.02	0	0.76	0	2.54	31.55	4.2	1.72	2.36	1.31	0.45	0
ENSMUSG00000001229.9	ENSMUST00000038794.5,ENSMUST00000223616.1,ENSMUST00000233586.1	Dpp9	18.69	21.62	22.1	14.9	15.22	16.01	14.93	16.94	15.65	20.17	21.83	20.92	16.42	16.01	15.92	14.43	18.84	15.48	8.93	11.47	9.92	11.79	9.3	11.4	25.11	16.13	22.58	27.72	20.37	22.44	24.01	21.08	33.93	22.42	21.15	17.52	21.57	20.43	21.31
ENSMUSG00000001240.13	ENSMUST00000107282.3,ENSMUST00000122006.7,ENSMUST00000128260.8,ENSMUST00000129680.7,ENSMUST00000138229.1,ENSMUST00000149006.1,ENSMUST00000149585.7,ENSMUST00000151830.1	Ramp2	3.38	2.44	3.68	2.65	3.71	3.45	34.39	38.04	35.66	4.29	9.41	4.03	3.62	3.33	4.03	29.55	37.58	36.77	1.19	2.21	2.95	1.58	3.08	0.34	2.48	1.16	5.11	3.77	0	2.89	2.77	2	0	4.55	0	0	5.72	3.96	0.69
ENSMUSG00000001247.16	ENSMUST00000001279.14,ENSMUST00000098553.10,ENSMUST00000108116.9,ENSMUST00000147431.1,ENSMUST00000205961.1	Lsr	0.31	0.06	0.03	0.16	0.26	0.23	2.69	3.63	2.61	0.13	0	0.02	0.23	0.23	0.18	1.92	3.65	3.15	0.51	0.12	0.41	0.23	0.12	0.18	0.58	0	0.61	0.45	2.96	0.98	1.1	0.65	0.72	1.41	0	0	0.84	0.44	1.02
ENSMUSG00000001248.15	ENSMUST00000001280.13,ENSMUST00000085636.12,ENSMUST00000185514.6,ENSMUST00000185589.1,ENSMUST00000185985.6,ENSMUST00000186634.6,ENSMUST00000186723.2,ENSMUST00000187679.6,ENSMUST00000188032.6,ENSMUST00000202814.2,ENSMUST00000205298.1,ENSMUST00000206233.1,ENSMUST00000206432.1,ENSMUST00000220635.1	Gramd1a	37.01	38.38	34.51	23.34	18.9	20.36	26.23	28.75	21.96	34.64	40.66	30.51	20.27	23.12	19.55	19.56	24.15	26.34	15.3	13.89	16.42	23.52	15.93	19.35	44.6	39.44	50.81	42.87	62.55	36.63	50.31	41.48	42.06	34.7	35.5	51.28	42.39	36.03	57.37
ENSMUSG00000001249.14	ENSMUST00000039435.14,ENSMUST00000108102.8,ENSMUST00000164340.1,ENSMUST00000164929.2,ENSMUST00000165124.7,ENSMUST00000165480.1,ENSMUST00000167719.7,ENSMUST00000168623.1,ENSMUST00000168884.7,ENSMUST00000171225.1,ENSMUST00000171259.1	Hpn	0.89	0.84	0.36	0.35	0.26	0.18	1.12	0.21	0	0.59	1.23	0.22	0.29	0.19	0.22	0	0.17	0.39	2.01	1.49	1.66	0.87	2.33	2.28	4.32	6.6	0.1	2.61	8.69	5.19	3.69	5.33	0	4.74	12.31	0	6.72	2.27	11.78
ENSMUSG00000001260.10	ENSMUST00000031119.5,ENSMUST00000197068.4,ENSMUST00000199705.1,ENSMUST00000200126.1	Gabrg1	6.42	7.3	6.58	4.1	3.31	4.11	6.06	6.56	5.89	7.59	4.94	6.33	3.56	3.58	3.78	6.03	7.04	5.55	3.43	2.96	1.32	1.69	1.55	1.62	5.04	1.55	0.56	4.16	2.24	2.18	1.46	2.7	0.33	1.67	2.19	2.49	2.45	3.5	3.95
ENSMUSG00000001270.9	ENSMUST00000001304.8,ENSMUST00000220888.1,ENSMUST00000222513.1,ENSMUST00000222705.1,ENSMUST00000223099.1	Ckb	136.83	154.17	173.44	137.42	127.92	141.32	265.96	305.44	269.01	145.5	172.05	131.07	139.02	136.04	125.52	237.91	290.08	250.34	52.31	52.74	51	67.79	43.52	52.49	151.26	165.37	144.8	157.24	105.45	174.52	151.19	160.2	114.29	155.7	141.78	127.42	135.27	171.16	155.98
ENSMUSG00000001280.13	ENSMUST00000001326.6,ENSMUST00000163709.7,ENSMUST00000165837.7,ENSMUST00000168802.1,ENSMUST00000169619.1,ENSMUST00000170884.7	Sp1	3.6	4.63	3.17	3.21	2.7	2.92	8.56	6.72	7.39	3.12	1.93	3.13	3.81	3.51	2.23	6.83	7.52	7.39	8.59	9.16	6.92	9.73	7.89	8.31	7.66	10.47	9.3	8.14	8.37	10.17	10.36	6.72	12.12	12.6	7.49	9.21	9.75	14.21	11.69
ENSMUSG00000001281.10	ENSMUST00000001327.10,ENSMUST00000127014.2,ENSMUST00000229440.1,ENSMUST00000230550.1,ENSMUST00000230652.1	Itgb7	0.41	0.15	0.29	0.07	0.03	0.15	1.25	0.29	0.58	0	0.02	0.02	0.02	0.12	0.04	0.26	0.45	0.24	0.17	0.99	0.85	0.19	0	0	0.38	0.19	0	0	0	2.2	0	0.46	17.45	0	0	0	0.3	0.49	0
ENSMUSG00000001285.12	ENSMUST00000001331.12,ENSMUST00000113682.8,ENSMUST00000164019.1,ENSMUST00000164961.7,ENSMUST00000168547.1,ENSMUST00000170078.7,ENSMUST00000170281.1,ENSMUST00000170713.1,ENSMUST00000171244.1,ENSMUST00000171733.7	Myg1	19.06	22.82	17.36	19.43	19.54	14.77	26.34	29.29	28.7	22.38	31.69	18.16	20.23	16.44	13.7	17.48	22.92	27.4	18.86	13.63	17.98	14.79	12	13.32	31.9	35.89	17.9	37.65	17.64	27.08	41.02	18.01	39.36	26.71	38.62	29.16	18.89	24.96	39.15
ENSMUSG00000001288.15	ENSMUST00000043172.14,ENSMUST00000063339.13,ENSMUST00000124224.7,ENSMUST00000130204.1,ENSMUST00000135466.1,ENSMUST00000155563.1,ENSMUST00000230330.1	Rarg	8.1	9.84	8.53	6.93	7.89	5.48	16.28	13.51	13.38	9.26	8.41	8.69	7.45	7.15	5.85	10.54	15.54	14.26	5.25	7.37	5.82	8.25	8.2	7.99	9.23	12.27	14.22	9.26	11.42	10.74	25.78	6.03	8.2	5.88	8.35	8.38	11.25	11.68	5.66
ENSMUSG00000001289.12	ENSMUST00000001335.6,ENSMUST00000062492.10,ENSMUST00000165671.7,ENSMUST00000165717.3,ENSMUST00000166658.7,ENSMUST00000168805.7,ENSMUST00000169637.7,ENSMUST00000170627.7	Pfdn5	126.22	132.59	143.11	115.18	119.87	113.71	162.39	188.76	199.23	144.83	208.17	131.85	129.02	116.22	124.45	165.56	161.99	195.46	109.09	102.19	88.1	125.2	99.29	106.53	156.91	221.08	119.47	191.43	237.05	194.44	171.36	203.75	179.57	223.59	184.91	172.57	152.01	187.52	114.68
ENSMUSG00000001300.16	ENSMUST00000001319.14,ENSMUST00000152698.1,ENSMUST00000209169.1	Efnb2	2.3	1.25	1.62	1.74	1.68	1.68	5.15	4.29	5.28	1.18	1.01	1.05	1.72	1.99	1.68	5.38	6.04	5.68	10.32	9.49	10.21	13.19	9.14	9.84	7.33	12.04	10.93	13.77	10.4	11.06	9.96	10.09	9.93	11.52	9.88	6.8	11.37	8.07	11.77
ENSMUSG00000001305.5	ENSMUST00000001339.5,ENSMUST00000162336.1	Rrp15	2.17	1.91	2	2.26	1.75	1.7	3.3	2.96	3.41	2.34	2.33	2.71	2.35	1.55	2.04	2.29	2.88	4.51	5.51	9.55	8.72	13.12	7.78	6.88	7.39	6.27	10.49	9.95	6.29	4.94	5.34	6.51	13.85	7.44	5.78	3.06	5.69	5.51	10.57
ENSMUSG00000001313.12	ENSMUST00000001347.6,ENSMUST00000134980.1,ENSMUST00000153185.7	Rnd2	16.87	15.26	16.84	15.66	14.57	15.88	24.79	30.18	27.58	13.87	21	12.71	16.25	14.98	15.05	28.67	32.81	26.99	9.62	10.78	9.62	12.21	10.28	13.11	20.66	15.02	22.41	28.72	20.29	22.87	20.58	30.85	13.02	24.51	22.52	28.91	19.23	26.35	30.9
ENSMUSG00000001323.17	ENSMUST00000065211.8,ENSMUST00000108447.7,ENSMUST00000108448.7,ENSMUST00000121738.7,ENSMUST00000123855.7,ENSMUST00000127499.1,ENSMUST00000128556.7,ENSMUST00000135587.7,ENSMUST00000138612.1,ENSMUST00000147817.7	Srr	22.45	27.5	28.35	20.07	22.84	22.16	14.55	16.22	21.47	26.6	26.04	23.53	23.09	22.46	22.16	12.64	18.76	18.23	16.44	15.54	23.13	16.65	17.88	21.98	20.11	26.8	17.08	24.63	19.31	23.28	20.97	39.03	35.41	23.28	48.08	30.71	28.9	36.88	25.17
ENSMUSG00000001333.9	ENSMUST00000102599.3,ENSMUST00000146448.1	Sync	20.35	24.49	23.09	21.22	20.49	21.65	9.4	11.64	14.16	22.68	23.86	22.65	19.01	20.52	19.69	10.55	13.01	11.43	6.85	8.7	8.84	9.94	8.91	10.65	13.73	12.16	12.99	13.99	9.88	11.35	13.12	10.16	17.79	15.68	10.79	11.12	11.68	15.46	12.43
ENSMUSG00000001334.9	ENSMUST00000102600.3	Fndc5	4.65	7.05	6.29	4.84	6.01	5.48	3.44	6.67	4.66	6.65	6.24	6.42	4.69	5.49	5.42	4.24	4.37	6.68	0.43	1.02	0.32	1.38	0.4	1.13	1.12	1.3	0.9	2.71	1.07	2.39	1.62	1.02	3.49	1.53	2.1	0	2.22	2.11	1.14
ENSMUSG00000001348.15	ENSMUST00000069330.13,ENSMUST00000115315.2,ENSMUST00000165735.8,ENSMUST00000213815.1,ENSMUST00000216684.1,ENSMUST00000217643.1	Acp5	0	0	0.04	0.05	0	0	0.25	0.26	0.12	0	0.04	0	0.04	0	0	0.23	0.34	3.58	0	0.25	0	0	0	0	0	0	0	0	0	0.61	0.68	0	5.23	0	0	0	0	0	0
ENSMUSG00000001349.5	ENSMUST00000001384.5,ENSMUST00000213607.1,ENSMUST00000214601.1,ENSMUST00000216141.1,ENSMUST00000216872.1	Cnn1	0	0	0	0.07	0	0.18	0.46	0.58	1.56	0	0.26	0.1	0.17	0	0.15	0.78	0	1.73	0.24	0.56	0.74	0.12	2.41	1.14	0	0	0	0	0	0	0	0	0	3.57	0	0	0	0	0.03
ENSMUSG00000001366.14	ENSMUST00000001402.13,ENSMUST00000085311.12,ENSMUST00000159099.7,ENSMUST00000159453.1,ENSMUST00000162310.1,ENSMUST00000162451.1,ENSMUST00000162625.1	Fbxo9	46.55	42.29	53.39	48.39	47.14	44.98	37.19	40.92	44.48	45.4	52.77	47.56	47.78	46.69	42.01	36.36	42.86	41.17	30.99	39.68	36.2	45.47	32.28	41.51	56.69	54.28	59.09	59.63	90.23	64.3	56.55	71.98	57.72	54.64	45.64	53.93	44.43	62.5	46.68
ENSMUSG00000001376.17	ENSMUST00000001412.16,ENSMUST00000164052.4,ENSMUST00000170873.9,ENSMUST00000183532.7,ENSMUST00000183935.1,ENSMUST00000184411.1,ENSMUST00000184461.7,ENSMUST00000184780.7,ENSMUST00000184959.1	Vps50	15.41	13.79	13.14	20.67	21.34	23.49	14.57	11.09	13.79	16.23	14.81	14.48	22.54	21	20.5	12.59	9.49	13.67	17.04	15.65	15.24	19.03	15.49	18.55	16.88	17.39	27.54	16.47	11.19	19.2	18.46	12.42	24.4	14.45	12.01	16.93	14.57	16.85	13.73
ENSMUSG00000001380.7	ENSMUST00000001416.7,ENSMUST00000235494.1,ENSMUST00000235863.1,ENSMUST00000236395.1	Hars	53.45	59.54	59.04	54.81	56.34	58.49	42.04	52.81	58.58	59.8	65.11	52.24	58.41	57.32	54.53	39.65	54.06	50.77	100.04	112.54	107.88	109.04	104.17	120.56	120.59	137.5	134.67	125.86	179.13	148.11	145.47	129.46	143.46	120.48	136.62	131.18	120.21	121.02	138.11
ENSMUSG00000001383.9	ENSMUST00000001419.9,ENSMUST00000235399.1	Zmat2	76.75	67.62	67.96	73.91	80.11	84.96	48.38	61.05	67.69	70.17	93.54	69.3	76.69	79.24	82.14	53.57	52.09	65.19	91.39	102.51	88.25	95.78	98.14	86.34	59.58	63.85	59.38	44.7	70.47	72.84	42.1	59.91	53.23	56.63	68.83	62.64	68.3	49.37	51.29
ENSMUSG00000001403.13	ENSMUST00000001439.6,ENSMUST00000088248.12	Ube2c	0.24	0	0	0.07	0	0.12	1.01	0.79	0.29	0	0.06	0.03	0.05	0.22	0	0.6	0	0.28	1.3	0.9	1.91	0.98	0.99	0.64	6.78	2.57	1.17	5.05	11.5	0.72	2.49	5.78	10.67	4.8	1.58	0	3.13	2.41	2.32
ENSMUSG00000001415.10	ENSMUST00000001451.10,ENSMUST00000192009.1,ENSMUST00000192057.5,ENSMUST00000192377.5,ENSMUST00000193007.1,ENSMUST00000193097.1,ENSMUST00000193224.1,ENSMUST00000194359.1,ENSMUST00000194942.5	Smg5	24.72	25.97	24.34	19.76	20.73	18.11	17.46	20.46	19.6	25.55	23.08	24.28	19.33	18.1	18.17	18.1	23.67	16.54	27.04	28.31	23.47	24.37	24.48	30.74	34.45	37.15	28.38	26.32	38.48	31.25	35.63	40.16	19.69	28.62	33.19	40.28	27.53	32.3	28.42
ENSMUSG00000001416.13	ENSMUST00000001452.13,ENSMUST00000163735.1,ENSMUST00000164122.1,ENSMUST00000164166.7,ENSMUST00000164783.7,ENSMUST00000167000.7,ENSMUST00000167718.1,ENSMUST00000168062.7,ENSMUST00000168971.1,ENSMUST00000193666.1	Cct3	73.49	82.19	82.35	71.83	75.65	75.65	69.99	85.45	87.39	87.09	103.88	74.1	75.52	75.69	75.57	69	84.23	76.36	89.71	92.77	82.53	101.5	77.78	92.11	121.68	128.99	130.92	129.06	140.51	129.75	116.66	123.26	151.45	131.07	128.16	133.75	133.72	129.22	119.86
ENSMUSG00000001418.13	ENSMUST00000001454.13,ENSMUST00000131666.1,ENSMUST00000140039.1,ENSMUST00000152801.1,ENSMUST00000153716.1,ENSMUST00000154381.1,ENSMUST00000176425.1,ENSMUST00000176519.7,ENSMUST00000177005.7,ENSMUST00000193646.1	Glmp	21.64	24.21	29.37	24.44	26.14	21.75	52.07	60.54	56.78	28.27	49.65	30.08	23.55	24.99	23.43	48.43	67.42	46.55	34.57	39.66	33.99	36.14	23.39	41.08	82.57	38.32	32.66	86.43	98.82	45.86	46.1	64.89	39.6	46.49	73.32	54.95	57.39	73.73	60.11
ENSMUSG00000001419.17	ENSMUST00000001455.12,ENSMUST00000107558.8,ENSMUST00000107559.2,ENSMUST00000119251.7,ENSMUST00000139153.1,ENSMUST00000140927.1,ENSMUST00000152861.1	Mef2d	17.34	16.23	17.32	17.2	14.99	14.31	18.86	17.03	15.67	18.17	12.76	17.1	17.43	16.13	14.44	13.5	14.69	13.71	9.22	9.99	9.17	11.64	8.65	9.04	12.95	19.94	16.42	13.08	17.49	20.31	15.86	19.43	18.07	14.48	17.69	16.18	15.56	18.61	13.55
ENSMUSG00000001420.13	ENSMUST00000001456.10,ENSMUST00000107552.1,ENSMUST00000107553.7,ENSMUST00000193872.1	Tmem79	11.36	11	12.27	9.12	11.86	7.92	3.06	4.85	5.27	17.47	20.25	14.9	10.6	9.61	12.29	2.98	5.66	3.75	4.07	5.12	4.54	3.79	3.13	4.39	9.34	7.89	5.28	7.27	3.83	7.7	9.71	4.77	22.27	7.16	6.47	11.37	11.95	5.26	10.59
ENSMUSG00000001424.14	ENSMUST00000001460.13,ENSMUST00000163772.1,ENSMUST00000164915.7,ENSMUST00000165151.1,ENSMUST00000166136.1,ENSMUST00000167201.1,ENSMUST00000168362.1,ENSMUST00000169321.1,ENSMUST00000169579.7,ENSMUST00000171195.7,ENSMUST00000171532.7,ENSMUST00000183161.1	Snd1	29.63	29.73	36.07	28.73	24.8	24.66	29.82	38.05	37.76	27.46	29.95	35.59	25.21	31.23	26.98	28.25	28.9	31.29	14.24	20.45	10.99	15.88	15.88	13.09	23.26	24.93	25.37	16.6	20.94	17.46	39.91	26.91	51.03	41.22	35.02	43.28	22.42	27.24	17.11
ENSMUSG00000001435.15	ENSMUST00000072755.11,ENSMUST00000081654.12,ENSMUST00000105409.7,ENSMUST00000156009.1,ENSMUST00000218407.1	Col18a1	1.45	2.06	1.23	2.12	1.04	1.2	16.59	18.64	16.21	1.22	0.93	1.13	1.04	1.49	1.2	10.92	18.42	15.26	31.3	34.97	24.7	35.48	31.2	28.46	19	20.62	21.42	28.63	43.59	25.34	31.8	22.97	35.94	19.16	21.09	26.83	21.25	18.52	18.38
ENSMUSG00000001436.15	ENSMUST00000105410.9,ENSMUST00000127249.1,ENSMUST00000130703.7,ENSMUST00000131031.1,ENSMUST00000132984.1,ENSMUST00000133059.7,ENSMUST00000136150.7,ENSMUST00000136925.7,ENSMUST00000144234.7	Slc19a1	9.25	11.24	9.99	6.33	8.36	7.45	8.53	5.68	4.43	11.49	8.11	8.94	5.55	9.4	8.24	5.24	3.02	8.08	3.83	3.91	4.32	2.65	4.42	4.48	5.52	7.56	8.2	6.16	4.47	11.23	5.19	8.95	5.93	5.11	21.86	17.16	7.52	9.32	12.62
ENSMUSG00000001440.5	ENSMUST00000001479.4,ENSMUST00000132633.1,ENSMUST00000153727.2	Kpnb1	51.88	53.7	56.98	52.46	57.38	52.47	50.14	46.51	47.87	58.12	52.39	53.02	52.34	54.79	48.19	37.23	39.81	42.23	56.58	73.41	51.99	77.02	69.41	59.24	95.68	72.1	95.17	69.27	61.74	68.89	80.11	62.3	78.84	65.96	78.7	54.81	63.4	80.6	65.76
ENSMUSG00000001441.13	ENSMUST00000001480.13,ENSMUST00000107608.2,ENSMUST00000109294.2,ENSMUST00000133907.2,ENSMUST00000146833.1,ENSMUST00000147287.2,ENSMUST00000152546.2,ENSMUST00000152820.7,ENSMUST00000154372.8,ENSMUST00000154917.7,ENSMUST00000163164.1,ENSMUST00000163950.1,ENSMUST00000165216.7,ENSMUST00000165489.7,ENSMUST00000167806.7,ENSMUST00000168743.7,ENSMUST00000170506.1,ENSMUST00000171320.1,ENSMUST00000172108.7	Npepps	75.29	68.65	66.45	55.5	65.74	55.59	43.24	45.62	40.58	67.86	70.68	65.16	57.85	62.07	57.46	37.25	47.05	41.07	40.76	60.76	41.67	48.11	42.68	50.06	55.09	54.59	57.97	45.63	68.63	51.91	57.46	64.92	54.04	54.8	65.05	72.65	66.25	70.6	70.02
ENSMUSG00000001444.2	ENSMUST00000001484.2	Tbx21	0.02	0	0.05	0.02	0.06	0.02	0.19	0.09	0.11	0	0.08	0	0	0	0.03	0.16	0.34	0.04	0.06	0.1	0.09	0.15	0.25	0	0.19	1.08	0.49	0.53	0	0	0.56	0.5	1.26	0	0.74	0	0.36	0	0.37
ENSMUSG00000001445.10	ENSMUST00000001485.9,ENSMUST00000054252.4	Mrpl10	22.91	21.72	21.52	19.01	17.74	20	19.36	21.46	21.65	21.3	28.74	20.92	22.17	20.82	17.42	21.33	23.74	21.8	18.98	20.9	20.44	22.81	18.31	22.51	23.31	32.01	43.08	30.84	56.01	30.11	42.56	19.5	27.97	40.68	31.36	34.46	35.77	33.77	31.1
ENSMUSG00000001467.5	ENSMUST00000001507.4,ENSMUST00000129448.1,ENSMUST00000151539.2,ENSMUST00000199909.1	Cyp51	37.63	38.23	35.9	42.23	44.52	43.42	59.03	51.02	51.04	42.86	37.98	34.63	46.82	44.17	40.12	44.7	70.46	45.42	23.2	24.77	25.48	26.75	22.46	29.19	43.81	36.5	35.66	41.82	41.73	39.76	43.57	35.85	37.16	36.1	43.76	39.03	33.13	41.06	40.81
ENSMUSG00000001472.17	ENSMUST00000057934.9,ENSMUST00000108840.3,ENSMUST00000211932.1,ENSMUST00000211964.1,ENSMUST00000212470.1,ENSMUST00000212498.1,ENSMUST00000212569.1,ENSMUST00000212571.1,ENSMUST00000212741.1,ENSMUST00000212880.1,ENSMUST00000212996.1	Tcf25	362.67	392.57	412.07	340.55	359.46	423.08	253.77	287.96	295.12	417.58	441.54	376.43	382.24	381.76	360.67	275.39	319.26	349.57	301.52	379.25	338.65	381.1	350.74	358.35	398.78	470.05	317.76	283.98	409.9	402.79	327.54	460.11	280.38	404.6	264.19	576.32	348.5	352.74	440.39
ENSMUSG00000001473.7	ENSMUST00000001513.7,ENSMUST00000236667.1	Tubb6	1.75	3.34	3.5	0.92	1.09	1.23	4.68	5.68	5.39	2.83	3.84	2.6	1.21	1.24	1.08	4.74	8.81	4.3	32.22	35.35	32.52	37.8	32.42	32.65	36.63	37.56	53.08	58.13	58.55	58.81	65.47	47.17	49.48	50.9	51.78	28.76	36.45	43.78	39.67
ENSMUSG00000001482.15	ENSMUST00000001522.9,ENSMUST00000065534.9,ENSMUST00000093049.9,ENSMUST00000108830.1,ENSMUST00000108832.7,ENSMUST00000124741.7,ENSMUST00000128424.7,ENSMUST00000132063.7,ENSMUST00000212391.1,ENSMUST00000212827.1,ENSMUST00000212883.1	Def8	22.08	24.85	23.46	17.6	17.83	19.35	16.76	18.37	16.84	25.98	22.96	20.95	21.46	19.41	17.41	18.52	18.53	17.61	7.21	10.17	6.83	9.35	7.59	7.1	21.57	15.33	19.52	17.72	16.21	21.33	27.99	20.4	29.95	13.12	18.58	17.17	15.64	14.19	20.6
ENSMUSG00000001493.9	ENSMUST00000057054.7	Meox1	0	0	0.08	0.03	0.02	0	2.52	2.79	1.29	0	0	0	0	0.07	0	2.91	3.65	2.31	0.1	0.04	0.13	0.07	0.03	0.03	0	0	0	0	0	0.03	0	0	0	0.77	0	0	0.68	0	0
ENSMUSG00000001494.6	ENSMUST00000001534.6	Sost	0	0	0.14	0.09	0.06	0.13	1.04	2.5	2.11	0	0	0	0.12	0.19	0.03	1.81	1.77	1.49	0.07	0.04	0.22	0.11	0	0.1	0.5	0	0	0	0	0	0	0	0	0	0	0	0.04	0	0
ENSMUSG00000001496.15	ENSMUST00000001536.8,ENSMUST00000178477.8	Nkx2-1	0	0	0	0	0	0	0	0	0	0	0	0	0	0	0	0	0	0	0	0	0	0	0	0	0	0	0	0	0	0	0	0	0	0	0	0	0	0	0
ENSMUSG00000001497.18	ENSMUST00000001538.9,ENSMUST00000152848.1,ENSMUST00000153250.8	Pax9	0	0.01	0	0	0	0	0.21	0.35	0.41	0	0	0	0	0	0	0.2	0.02	0.38	0.07	0	0	0.03	0.05	0	0.11	0	0	0	0	0.12	0	0	0	0	0	0	0	0.02	0
ENSMUSG00000001504.10	ENSMUST00000074372.5,ENSMUST00000163393.1,ENSMUST00000167067.1,ENSMUST00000169028.1,ENSMUST00000172353.2	Irx2	0	0	0	0	0	0	0.26	0.23	0	0	0	0	0	0	0	0.03	0	0.47	0.39	0	0	0.08	0.05	0.14	0	0	0	0	0	0	0	1.61	0	0	0	0	0	0	0
ENSMUSG00000001506.10	ENSMUST00000001547.7,ENSMUST00000139974.1,ENSMUST00000148046.1,ENSMUST00000148593.1	Col1a1	0	0.48	0.23	0.06	0.48	0.42	38.62	41.73	28.12	0.26	0.05	0.06	0.09	0.16	0.06	39.53	47.22	39.9	1.14	1.62	1.2	1.3	0.68	0.97	1.05	6.97	11.03	2.46	0.9	2.14	1.36	0.73	1.17	0.49	0.69	0	0.69	2.14	1.48
ENSMUSG00000001507.16	ENSMUST00000001548.13,ENSMUST00000107739.7,ENSMUST00000120375.7,ENSMUST00000140342.1,ENSMUST00000141693.1,ENSMUST00000145671.1	Itga3	30.39	30.11	30.9	17.44	18.39	16.81	9.21	12.46	10.37	37.51	32.76	31.11	20.05	17.23	16.37	11.17	12.28	11.79	14.21	14.07	12.84	16.69	13.79	11.74	25.18	19.46	25.78	21.9	34.91	20.39	26.29	19.29	26.33	32.4	24.04	20.02	19.29	13.36	24.19
ENSMUSG00000001508.15	ENSMUST00000100551.10,ENSMUST00000103162.7,ENSMUST00000139855.7,ENSMUST00000152042.1,ENSMUST00000166320.7	Sgca	0	0	0	0	0	0	0.48	0.54	0	0	0	0	0	0	0.06	0.97	0.34	0.16	0.04	0	0	0	0.9	0	2.19	0	2.56	0	0	0	0	0.89	0	1.83	0	0	2.55	0	0
ENSMUSG00000001510.8	ENSMUST00000092768.6	Dlx3	4.77	6.36	6.02	1.99	2.28	2.47	0.15	0.67	0.45	8.66	10.13	7.34	2.17	2.52	2.22	0.18	0.25	0.18	2.15	1.41	2.32	2.03	1.41	2.3	2.71	2.36	2.05	1.02	1.53	3.29	1.01	2.13	3.74	2.74	2.74	0	3.12	1.68	2.53
ENSMUSG00000001517.14	ENSMUST00000073316.12,ENSMUST00000112148.3,ENSMUST00000123988.7,ENSMUST00000125456.1,ENSMUST00000136395.1,ENSMUST00000153423.1,ENSMUST00000203040.2,ENSMUST00000203258.1	Foxm1	0.44	1.23	0.38	0.5	0.44	0.31	0.46	0.18	0.48	1.03	0.19	0.6	0.4	0.54	0.74	1.18	0.68	0.56	1.25	3.56	3.25	2.76	2.27	1.32	2.97	1.01	2.97	1.46	0.78	1.12	2	1.39	2.24	0	0.9	0.1	2.41	3.03	3.99
ENSMUSG00000001518.12	ENSMUST00000001559.10,ENSMUST00000133994.1,ENSMUST00000142615.3,ENSMUST00000203026.1,ENSMUST00000203195.2,ENSMUST00000203374.2,ENSMUST00000203853.2,ENSMUST00000203984.1,ENSMUST00000204362.1,ENSMUST00000204467.1	Itfg2	13.94	11.53	10.9	9.13	10.13	8.67	9.84	11.59	10.39	10	11.7	8.6	8.81	8.49	8.52	13.93	13.51	14.46	5.09	5.33	6.76	6.79	5.95	6.71	7.16	21.95	13.69	14.31	13.8	11.13	16.03	11.1	4.61	8.88	3.44	14.09	8.93	10.35	6.83
ENSMUSG00000001520.12	ENSMUST00000001561.11,ENSMUST00000120405.3,ENSMUST00000123867.7,ENSMUST00000136631.1,ENSMUST00000147155.7,ENSMUST00000204836.1	Nrip2	6.42	8.48	7.37	8.09	6.72	7.32	6.81	9.36	7.45	8.2	9.2	6.4	7.94	6.84	6.7	6.8	7.06	6.8	3.89	6.87	3.68	3.61	5.89	5.49	9.68	9.78	12.13	19.49	14.14	13.16	19.13	8.77	9.76	15.34	14.25	16.85	11.79	14.78	9.16
ENSMUSG00000001521.12	ENSMUST00000001562.8,ENSMUST00000128708.1,ENSMUST00000133134.2,ENSMUST00000138313.5,ENSMUST00000157005.2,ENSMUST00000203625.1	Tulp3	15.43	10.97	14.4	7.72	6.98	6.7	8.36	7.16	7.3	13.08	12	14.02	7.56	8	5.68	7.01	5.91	6.38	9.54	8.28	7.96	11.42	8.41	10.76	11.37	14.05	11.03	7.75	10.23	13.29	15.49	9.86	3.86	10.59	9.56	17.98	8.56	8.1	9.27
ENSMUSG00000001524.14	ENSMUST00000001565.14,ENSMUST00000159671.7,ENSMUST00000159852.1,ENSMUST00000160039.7,ENSMUST00000160535.7,ENSMUST00000160711.1,ENSMUST00000160734.7,ENSMUST00000160752.8,ENSMUST00000162266.7,ENSMUST00000162604.1,ENSMUST00000162894.7,ENSMUST00000162927.1	Gtf2h4	2.63	4.34	4.6	3.32	2.91	2.65	5.17	4.84	5.34	3.81	7.73	3.72	2.46	4.48	3.09	4.08	4.29	3.78	2.29	5.64	1.87	3.84	4.65	3.53	5.43	7.66	5.64	7.05	17.66	8.52	13.01	6.41	10.89	4.78	6.2	27.92	5.61	4.4	9.95
ENSMUSG00000001525.10	ENSMUST00000001566.9,ENSMUST00000134978.2,ENSMUST00000156050.1,ENSMUST00000173253.1	Tubb5	419.46	446.64	445.03	407.24	434.87	417.06	278.22	359.31	380.38	435.44	543.17	395.3	433.32	425.77	399.95	298.45	378.46	344.15	113.2	116.94	107.34	128.79	105.51	121.79	218.84	265.82	177.35	213.35	199.36	222.5	232.54	235.64	228.11	234.75	205.54	287.86	175.29	218.59	191.91
ENSMUSG00000001542.7	ENSMUST00000001583.7,ENSMUST00000220572.1,ENSMUST00000221432.1,ENSMUST00000221979.1,ENSMUST00000222194.1,ENSMUST00000222564.1,ENSMUST00000222853.1,ENSMUST00000222892.1,ENSMUST00000223535.1	Ell2	9	6.32	8.03	9.21	11.06	8.04	8.33	10.29	10.43	10.23	8.43	6.58	11.2	9.29	9.85	7.23	11.41	9.36	33.96	26.91	26.67	32.52	31.77	45.75	27.2	41.49	40.58	22.63	54.31	35.05	42.76	25.24	31.81	49.24	57.9	25.54	55.42	40.84	48.02
ENSMUSG00000001552.14	ENSMUST00000001592.14,ENSMUST00000107403.1,ENSMUST00000123903.1,ENSMUST00000124659.1,ENSMUST00000128268.7,ENSMUST00000149798.1,ENSMUST00000151476.1,ENSMUST00000152774.1,ENSMUST00000155746.7	Jup	66.38	73.5	72.83	44.7	37.4	37.24	26.11	36.64	40.84	83.33	85.01	72.22	45.74	44.28	39.95	27.35	41.37	30.41	35.97	50.67	43.82	50.65	33.83	51.75	45.6	53.36	70.95	54.54	34.32	34.41	56.14	62.47	69.02	52.35	56.32	51.23	57.54	64.13	63.68
ENSMUSG00000001555.10	ENSMUST00000001595.9,ENSMUST00000107400.2,ENSMUST00000125616.1,ENSMUST00000134815.1,ENSMUST00000139084.1	Fkbp10	1.93	1.59	2.46	2.39	1.14	1.75	13.29	15.32	10.3	1.32	2.12	2.8	0.96	0.48	0.96	8.81	16.55	8.65	3.75	5.1	2.77	4.55	4.9	3.43	4.87	1	7.46	3.81	8.17	3.39	2.92	14.83	9.23	2.81	3.54	9.02	4.41	5.25	3.91
ENSMUSG00000001558.5	ENSMUST00000001599.3,ENSMUST00000107395.2	Klhl10	0.19	0	0.14	0.24	0.09	0.14	0.2	0.11	0.13	0	0.14	0.22	0.17	0.22	0.12	0.08	0	0.09	0.04	0	0	0	0	0	0	0	0	1.25	0	0.5	0	0	0	0	0	0	0.4	0.53	0.58
ENSMUSG00000001566.9	ENSMUST00000001608.7,ENSMUST00000165512.3	Mnx1	0	0	0	0	0	0	0	0	0	0	0	0	0	0	0	0	0	0	0	0	0.03	0	0.16	0	0	0	0	0	0	0	0	0	0	0	0	0	0	0	0
ENSMUSG00000001569.10	ENSMUST00000001611.10,ENSMUST00000146347.1	Nom1	6.68	10.6	9.65	9.03	8.44	7.92	8.33	9.1	7.29	10.34	8.37	7.39	8.3	10.12	7.14	5.69	3.61	9.77	14.62	15.51	8.27	11.6	8.3	12.17	8.45	13.96	14.14	7.69	26.65	11.22	13.78	3.1	22.02	17.82	18.33	2.91	17.21	16.47	4.03
ENSMUSG00000001576.15	ENSMUST00000001619.15,ENSMUST00000163213.7,ENSMUST00000165021.1,ENSMUST00000165802.1,ENSMUST00000167070.2,ENSMUST00000167662.7,ENSMUST00000170640.2,ENSMUST00000235197.1,ENSMUST00000235653.1,ENSMUST00000235915.1,ENSMUST00000236163.1,ENSMUST00000236481.1,ENSMUST00000236642.1,ENSMUST00000237902.1	Ergic1	20.31	19.25	20.58	17.93	16.65	17.17	22.73	30.31	28.01	20.67	19.29	23.39	17.83	17.99	16.96	26.33	27.17	27.26	12.93	11.17	14.71	13.25	15.02	10.67	17.17	17.79	7.18	14.78	32.27	24.23	13.28	17.96	38.06	12.28	26.32	14.85	26.63	15.93	15.71
ENSMUSG00000001583.13	ENSMUST00000001626.9,ENSMUST00000108626.7,ENSMUST00000108628.7,ENSMUST00000125571.1,ENSMUST00000156507.1	Tnk1	0	0.06	0	0	0.02	0	0	0.03	0	0.06	0	0.01	0.02	0.02	0.01	0	0	0.02	0	0	0	0	0	0.05	0	0	0	0	0	0	0	0	0	0	0	0	0	0.56	0
ENSMUSG00000001588.12	ENSMUST00000001631.6,ENSMUST00000108622.7,ENSMUST00000127238.1,ENSMUST00000148037.1	Acap1	0	0.14	0.03	0	0	0.05	0.35	0.38	0.25	0	0	0	0	0	0.05	0.2	0.09	0.13	0.14	0	0.39	0	0.21	0.2	0	0	0	0	0.18	0.34	0.42	0.04	8.9	0	0	0	0	0	0.67
ENSMUSG00000001604.14	ENSMUST00000102533.10,ENSMUST00000136812.1,ENSMUST00000143942.1	Tcea3	0	0	0	0.14	0	0	1.18	0.53	1	0	0	0	0	0.18	0	0.77	1.45	0.93	0.26	1.03	0.58	0.78	0.2	0.49	1.41	0.74	0	1.81	5.18	2.82	2.29	0.1	4.51	0.94	0	0	0.11	0.73	1.08
ENSMUSG00000001622.15	ENSMUST00000001667.12,ENSMUST00000113267.7,ENSMUST00000113271.2,ENSMUST00000140690.1,ENSMUST00000144929.1,ENSMUST00000148793.1	Csn3	0	0	0	0	0	0	0	0	0	0	0	0	0	0	0	0	0	0	0.43	0.62	0	0.47	0.13	0.44	1.73	0	0	1.66	0	0	0	0	0	0	0	0	0	0.98	1.1
ENSMUSG00000001627.12	ENSMUST00000001672.11,ENSMUST00000164047.1,ENSMUST00000164354.1,ENSMUST00000165027.8,ENSMUST00000169319.7,ENSMUST00000169926.7,ENSMUST00000170119.7,ENSMUST00000170752.1,ENSMUST00000171530.7,ENSMUST00000171553.1	Ifrd1	25.74	26.69	21.75	26.79	24.29	22.31	53.84	45.53	52.14	29.48	30.76	23.59	26.21	26.19	20.32	44.19	48.41	42.68	140.17	164.63	129.99	146.46	143.07	140.51	206	216.2	243.94	220.91	234.97	237.98	254.92	217.42	190.63	221.45	276.97	256.92	213.15	222.28	256.08
ENSMUSG00000001630.13	ENSMUST00000001675.13,ENSMUST00000111644.1,ENSMUST00000203318.1	Stk38l	12.32	12.84	13.58	13.72	12.47	13.52	14.85	17.78	17.74	14.63	11.3	12.06	13.2	13.18	12.35	16.34	19.87	17.03	13.06	15.05	15.55	13.12	12.36	13.31	17.54	17.15	17.92	17.87	24.52	16.43	16.46	13.62	19.06	15.94	21.92	17.76	14.94	11.62	13.46
ENSMUSG00000001632.16	ENSMUST00000113117.3,ENSMUST00000113119.7,ENSMUST00000113121.7,ENSMUST00000113122.7,ENSMUST00000124530.1,ENSMUST00000131594.1,ENSMUST00000138737.1,ENSMUST00000203577.1,ENSMUST00000204198.2,ENSMUST00000204626.2	Brpf1	8.34	7.39	7.78	5.61	4.19	4.34	6.79	6.27	7.03	8.76	5.04	6.94	5.5	4.7	4.6	5.14	5.18	5.6	6.96	9.83	6.12	8.22	7.38	7.55	5.49	6.81	6.12	6.26	10.76	6.24	8.72	5.17	8.82	7.26	6.26	15.48	12.5	5.26	7
ENSMUSG00000001642.18	ENSMUST00000102980.10,ENSMUST00000126991.1,ENSMUST00000136559.7,ENSMUST00000142761.1,ENSMUST00000154655.1,ENSMUST00000201392.1	Akr1b3	39.96	45.37	50.87	45.11	46.67	52.54	51.64	58.6	63.71	45.06	59.26	40	54.72	47.93	45.54	57.1	59.7	56.29	38.15	44.33	39.27	47	33.32	49.01	75.49	73.06	54.48	79.06	72.72	81.51	61.53	86.49	43.35	69.19	52.42	72.34	57.91	74.01	79.28
ENSMUSG00000001655.6	ENSMUST00000001700.6	Hoxc13	0	0	0	0	0	0	0	0	0	0	0	0	0	0	0	0	0	0	0	0	0	0	0.05	0.06	0	0	0	0	0	0	0	0	0	0	0	0	0	0	0
ENSMUSG00000001656.3	ENSMUST00000001701.3	Hoxc11	0	0	0	0	0	0	0	0	0	0	0	0	0	0	0	0	0	0	0	0.08	0	0	0	0	0	0	0	0	0	0	0	0	0	0	0	0	0	0	0
ENSMUSG00000001657.7	ENSMUST00000001703.7,ENSMUST00000189484.1	Hoxc8	0	0	0	0	0	0	0	0	0	0	0	0	0	0	0	0	0	0	0	0	0	0	0	0	0	0.42	0	0	0	0	0	0	0	0	0	0	0	0	0
ENSMUSG00000001661.5	ENSMUST00000001711.5,ENSMUST00000173210.1,ENSMUST00000173421.1	Hoxc6	0	0	0	0	0	0.11	0.04	0	0	0	0	0	0	0	0	0	0	0.06	0	0.05	0	0.09	0.04	0.09	0	0	0	0	0	0	0	0.63	0	0	0	0	0	0	0
ENSMUSG00000001663.10	ENSMUST00000001713.9,ENSMUST00000120177.7,ENSMUST00000139724.2	Gstt1	24.56	27.62	19.31	11.13	10.99	10.77	17.75	13.42	12.67	23.26	34.98	22.28	10.88	12.04	10.44	13.64	19.15	15.93	2.33	2.35	2.26	4.06	3.39	2.69	6.04	7.06	6.71	11.57	9.32	3.36	11.07	6.88	16.39	1.51	8.71	5.59	8.99	1.56	4.68
ENSMUSG00000001665.11	ENSMUST00000001715.9,ENSMUST00000133869.1,ENSMUST00000173537.1,ENSMUST00000174187.1,ENSMUST00000174649.1,ENSMUST00000218091.1	Gstt3	0.12	0.92	0.44	0.66	0.19	0.77	2.18	2.15	2.4	0.22	0.2	0.35	0.35	0.19	0.28	2.22	1.97	1.83	0.25	0.31	0	0	0.31	0	0.94	0	0	0	0	0	0	0	0.4	3.18	0	0	0	1.11	0
ENSMUSG00000001666.8	ENSMUST00000001716.7,ENSMUST00000172820.1	Ddt	34.56	49.29	39.07	27.37	30.85	30.14	38.63	42.61	37.18	46.18	57.6	40.26	29.22	34	31.22	32.32	39.12	37.95	22.41	26.72	18.93	32.44	20.21	14.93	56.87	45.25	51.15	50.66	37.49	47.64	41.31	53.41	20.87	57.4	49.7	53.34	54.63	36.72	53.49
ENSMUSG00000001670.13	ENSMUST00000001720.13,ENSMUST00000143741.1	Tat	0	0	0	0	0	0	0	0	0	0.1	0	0	0	0	0.01	0	0.26	0	0.09	0.36	0.22	0	0.1	1.09	2.21	1.43	0	0.76	0	1.1	0	0	0	0	0	0	0.15	0.46	0.36
ENSMUSG00000001672.14	ENSMUST00000001722.13,ENSMUST00000051430.6,ENSMUST00000155052.1	Marveld3	0	0.35	0	0.24	0.52	0.22	0.21	0.23	0.3	0.12	0.02	0.02	0.21	0.14	0.13	0.17	0.26	0.13	0.17	0	0.18	0.06	0.1	0.03	0	0	0	0	0	0	0	0	0	0.38	0	0	0.18	0.95	0
ENSMUSG00000001674.11	ENSMUST00000001724.11,ENSMUST00000131471.1,ENSMUST00000134417.2,ENSMUST00000148809.1	Ddx18	8.66	11.87	9.43	10.1	8.9	11.53	12.38	16.14	13.43	9.48	10.06	8.71	10.19	11.33	12.05	14.72	16.17	15.53	26.65	39.69	31.73	31.06	27.91	22.46	14.56	41.19	27.47	30.95	28.65	29.94	51.89	35.01	46.74	36.14	29.72	40.24	33.46	30.49	24.46
ENSMUSG00000001687.15	ENSMUST00000079324.13,ENSMUST00000164904.1,ENSMUST00000201139.3,ENSMUST00000201595.3,ENSMUST00000201597.1,ENSMUST00000201688.3,ENSMUST00000202938.1	Ubl3	137.63	145.22	161.91	130.02	134.24	141.17	80.37	101.6	101.43	135.78	142.8	138.82	134.09	144.67	127.31	79.07	95.37	103.95	82.96	99.54	84.08	96.82	87.05	101.11	140.68	154.71	152.84	143.57	215.03	125.7	156.46	136.91	162.43	104.16	164.65	81.03	160.95	147.07	127.16
ENSMUSG00000001700.10	ENSMUST00000070166.5,ENSMUST00000235794.1,ENSMUST00000237355.1,ENSMUST00000237422.1,ENSMUST00000237716.1	Gramd3	0.93	1.22	1.08	0.61	0.63	0.77	3.3	1.77	2.42	1.17	1.59	0.77	0.61	0.57	0.71	1.61	2.69	1.45	3.97	2.92	2.35	4.95	3.22	4.02	5.16	8.88	3.37	3.45	8.71	6.68	6.61	7.04	11.41	5.32	10.86	14.38	6.99	6.23	6.72
ENSMUSG00000001707.8	ENSMUST00000001757.8,ENSMUST00000223823.1,ENSMUST00000224487.1	Eef1e1	16.44	16.26	17.8	19.99	22.06	20.53	15.32	18.29	19.64	18.04	26.86	18.19	24.51	23.53	17.59	13.71	12.04	17.09	18.23	19.35	17.74	17.43	14.84	22.05	26.85	19.56	26.19	22.67	38.15	32.62	20.99	30.66	20.35	13.45	31.34	45.25	24.62	25.26	34.32
ENSMUSG00000001729.14	ENSMUST00000001780.9,ENSMUST00000123563.8,ENSMUST00000127588.2,ENSMUST00000127902.1,ENSMUST00000128300.8,ENSMUST00000130342.1,ENSMUST00000139388.2,ENSMUST00000144550.8,ENSMUST00000159815.1	Akt1	84.57	93.6	94.05	77.22	77.97	77.41	58.67	74.12	75.85	84.69	104.66	86.31	83.42	81.24	75.43	59.56	82.34	65.55	76.91	78.43	65.31	86.37	63.84	78.95	113.3	111.54	113.72	87.58	113.78	128.4	108	93.34	102.4	120.83	126.74	90.04	127.16	113.94	123.2
ENSMUSG00000001739.14	ENSMUST00000001790.5,ENSMUST00000111093.7,ENSMUST00000128391.1	Cldn15	0.15	0.34	0.25	0.31	0.13	0.1	0.11	0.98	0.64	0.3	0.59	0.05	0.19	0.09	0.12	0.34	0.41	0.57	0.2	0.18	1.49	0.4	0.37	0.22	1	0.85	0	1.24	0	1.83	0	0.39	0.09	0.77	0.6	0	1.12	0	0.56
ENSMUSG00000001741.12	ENSMUST00000001792.11,ENSMUST00000131916.1,ENSMUST00000145610.7,ENSMUST00000151047.1,ENSMUST00000153560.1,ENSMUST00000156553.7	Il16	0.22	0.74	0.08	0.07	0.18	0.05	11.21	8.4	5.92	0.5	0.18	0.01	0.18	0.5	0.17	7.5	13.05	6.87	0.17	0.78	0.13	0.24	0.14	0.2	0.4	0	0	0	0	0.54	0.54	0	5.38	0	0	0	0.31	0	0.47
ENSMUSG00000001750.16	ENSMUST00000001801.10,ENSMUST00000122885.7,ENSMUST00000125792.8,ENSMUST00000126070.8,ENSMUST00000126643.2,ENSMUST00000127308.1,ENSMUST00000131327.7,ENSMUST00000132164.1,ENSMUST00000134698.1,ENSMUST00000135070.7,ENSMUST00000145791.7,ENSMUST00000159824.7,ENSMUST00000162688.1,ENSMUST00000236590.1	Tcirg1	2.62	4.21	1.98	2.35	2.4	2.32	11.71	13.07	8.26	2.54	2.57	2.41	2.22	2.16	1.81	9.65	13.53	7.72	6.13	4.35	4.24	3.91	5.01	9.13	6.99	6.08	16.58	4.5	5.55	6	14.89	6.49	21.29	13.69	15.23	27.29	7.62	2.99	24.02
ENSMUSG00000001751.9	ENSMUST00000001802.9,ENSMUST00000138409.2,ENSMUST00000140735.2	Naglu	3.57	3.36	4.95	2.89	2.24	2.43	3.77	3.87	4.73	3.58	4.93	4.05	3.23	2.72	2.93	3.88	4.34	3.84	1.95	3.59	3.35	2.62	2.92	4.52	3.41	4.86	6.9	3.65	6.47	5.88	9.89	1.78	1.61	6.8	10.97	8.36	4.92	8.21	7.89
ENSMUSG00000001755.12	ENSMUST00000001806.9,ENSMUST00000107308.3,ENSMUST00000151056.7,ENSMUST00000151686.1	Coasy	10.32	12.65	12.64	10.15	9.18	12.42	12.5	15.39	16	12.9	13.48	11.28	10.28	11.93	9.84	12.09	13.99	14.49	6.77	7.61	6.69	6.89	4.99	7.64	11.88	13.01	9.47	8.65	12.81	12.57	12.57	10.71	12.41	6.96	5.44	35.38	9.77	13.18	13.48
ENSMUSG00000001761.7	ENSMUST00000001812.4,ENSMUST00000201515.1	Smo	1.26	1.2	0.74	0.76	0.64	0.44	9.93	9.95	5.64	0.88	0.85	0.93	0.74	0.58	0.93	6.33	6.51	7.01	3.04	2.39	2.27	3.93	2.01	2.03	2.17	2.08	2.65	1.64	2.4	2.04	2.63	3.23	4.54	2.22	1.59	3.68	1.23	1.95	1.65
ENSMUSG00000001763.14	ENSMUST00000046750.13,ENSMUST00000115250.3,ENSMUST00000137925.1	Tspan33	2.1	1.99	2.73	1.46	1.05	0.97	1.97	2.09	1.63	2.29	3.31	2.36	1.09	1.29	0.99	2.25	1.9	2.48	0.39	0.3	1.12	0.7	0.59	0.46	0.81	1.62	0.62	2.08	1.94	1.83	1.76	0.85	1.07	1.84	1.98	4.24	1.46	1.22	1.7
ENSMUSG00000001767.5	ENSMUST00000001818.4,ENSMUST00000145425.1,ENSMUST00000147904.1	Crnkl1	7.88	7.76	7.46	7.93	7.56	7.39	9.24	6.79	9.78	8.74	6.99	9.12	8.9	7.81	7.91	6.69	8.63	7.96	11.64	12.58	14.28	11.26	12.92	19.27	17.49	7.73	15.09	11.01	10.98	8.88	20.49	6.01	19.44	6.93	10.57	3.33	10.87	12.12	14.91
ENSMUSG00000001768.16	ENSMUST00000094480.10,ENSMUST00000110005.7,ENSMUST00000137180.2,ENSMUST00000142847.7,ENSMUST00000144278.1,ENSMUST00000144661.1,ENSMUST00000145874.1,ENSMUST00000147976.7,ENSMUST00000149269.1,ENSMUST00000150449.1,ENSMUST00000231581.1	Rin2	8.38	5.68	6.96	4.64	3.37	4.47	14.64	11.48	10.74	6.35	5.26	4.36	4.16	3.22	3.44	6.52	11.68	8.45	7.57	4.81	5.09	3.61	3.17	3.27	3.86	9.11	10.4	6.25	3.91	6.28	5.17	3.89	11.43	9.1	9.1	4.73	5.77	2.67	2.7
ENSMUSG00000001773.14	ENSMUST00000001824.6,ENSMUST00000107271.9,ENSMUST00000209082.1	Folh1	3.39	3.18	2.99	3.31	3.23	2.68	14.45	9.51	7.54	3.65	1.96	3.28	3.16	2.48	3.64	10.21	8.33	9.48	0.4	1.19	0.56	0.28	0.64	0.14	0.35	0.3	0	0.87	0	0.41	0.63	1.02	0	0.61	0.77	2.03	0.36	0.17	0.43
ENSMUSG00000001774.8	ENSMUST00000001825.8,ENSMUST00000213605.1,ENSMUST00000214441.1,ENSMUST00000215421.1,ENSMUST00000216526.1,ENSMUST00000216666.1,ENSMUST00000216800.1,ENSMUST00000217031.1,ENSMUST00000217083.1	Chordc1	51.02	59	52.47	51.35	54.71	54.47	47.99	45.54	49.32	55.01	49.9	53.95	49.41	57.84	58.16	44.29	58.48	42.8	40.09	52.34	35.85	42.13	40.23	43.4	28.8	58.9	52.93	61.33	55.08	27.14	46.53	38.55	76.7	49.94	39.79	49.32	43.35	52.68	22.82
ENSMUSG00000001783.3	ENSMUST00000001834.3,ENSMUST00000139413.1	Rtcb	58.22	62.3	60.26	55.47	55.19	56.78	51.91	62.34	60.53	61.65	69.46	56.82	56.94	55.07	54.22	50.4	65.58	61.33	59.48	65.83	53.33	70.31	56.42	62.76	93.72	81.83	96.97	72.43	92.19	98.62	86.49	82.98	95.42	95.57	102.24	91.22	78.76	93.26	87.56
ENSMUSG00000001785.13	ENSMUST00000001836.10,ENSMUST00000217667.1,ENSMUST00000219256.1,ENSMUST00000219626.1,ENSMUST00000219902.1	Pwp1	7.39	8.65	9.74	8.44	8.85	7.98	9.4	11.51	11.2	8.76	7.61	7.58	9.29	9.61	8.89	9.72	8.43	11.19	19.61	18.36	19.74	27.52	18.34	21.37	17.16	19.04	16.99	21.54	30.05	27.16	19.01	20.31	33.86	30.57	27.53	19.46	20.66	18.49	23.41
ENSMUSG00000001786.14	ENSMUST00000001837.13,ENSMUST00000117597.1,ENSMUST00000120344.7,ENSMUST00000130320.7,ENSMUST00000130383.1,ENSMUST00000134490.7,ENSMUST00000147168.1	Fbxo7	9.55	9.57	9.41	9.86	9.17	8.38	44.37	40.08	35.42	10.69	13.16	8.18	9.08	7.98	9.1	26.76	37.01	29.3	9.9	16.59	10.43	12.35	9.88	9.92	19.36	23.47	11.58	13.55	26.91	24.79	32.62	16.97	10.68	18.41	19.36	40.2	11.7	17.07	10.15
ENSMUSG00000001794.13	ENSMUST00000001845.12,ENSMUST00000108196.7,ENSMUST00000126116.2,ENSMUST00000129761.7,ENSMUST00000141851.1,ENSMUST00000146852.1,ENSMUST00000148973.7,ENSMUST00000207082.1	Capns1	421.85	434.4	440.64	352.27	378.12	375.61	257.59	348.21	338.67	450.71	623.96	400.51	364.79	369.98	346.52	263.47	300.05	324.36	237.51	260.22	226.01	272.73	219.73	261.26	492.29	518.61	392.41	501.31	352.05	553.89	500.55	488.98	394.47	508.79	491.14	516.6	438.82	513.09	460.21
ENSMUSG00000001802.16	ENSMUST00000118444.2,ENSMUST00000122409.7,ENSMUST00000153163.1,ENSMUST00000155404.2	Lrp3	14.17	18.85	17.79	12.19	12.16	10.15	12.22	14.3	14.54	15.6	20.98	16.67	11.94	11.5	10.65	13.18	16.13	16	4.76	5.94	5.47	5.48	3.74	6.05	8.24	11.72	6.35	7.84	16.03	8.4	8.07	6.32	12.38	14	9.13	22.95	14.73	7.5	9.19
ENSMUSG00000001804.9	ENSMUST00000019426.4	Dsg4	0	0	0	0	0	0	0	0	0	0	0	0	0	0	0	0	0	0	0	0	0	0	0	0	0	0	0	0	0	0	0	0	0	0	0	0	0	0	0
ENSMUSG00000001815.15	ENSMUST00000001867.12,ENSMUST00000173623.1	Evx2	0	0	0	0	0	0	0	0	0	0	0	0	0	0	0	0	0	0	0	0	0	0	0	0	0	0	0	0	0	0	0	0	0	0	0	0	0	0	0
ENSMUSG00000001819.4	ENSMUST00000001872.4	Hoxd13	0	0	0	0	0	0	0	0	0	0	0	0	0	0	0	0	0	0	0	0.07	0	0	0	0	0	0	0	0	0	0	0	0	0	0	0	0	0	0	0
ENSMUSG00000001823.5	ENSMUST00000001878.5	Hoxd12	0	0	0	0	0	0	0	0	0	0	0	0	0	0	0	0	0	0	0	0	0	0	0	0	0	0	0	0	0	0	0	0	0	0	0	0	0	0	0
ENSMUSG00000001827.12	ENSMUST00000106981.7,ENSMUST00000106982.7,ENSMUST00000106983.7,ENSMUST00000106985.7,ENSMUST00000106986.8,ENSMUST00000123321.7,ENSMUST00000123630.7,ENSMUST00000124026.7,ENSMUST00000125298.1,ENSMUST00000126204.7,ENSMUST00000134145.7,ENSMUST00000140068.7,ENSMUST00000140584.1,ENSMUST00000150184.1,ENSMUST00000151706.7,ENSMUST00000155311.1	Folr1	0	0	0.1	0.21	0.35	0.24	0	0.72	0	0.07	0	0.1	0.27	0.16	0.35	0.27	0	0	0.26	0.82	0.38	0	0	0	0.29	0	0	0.27	0	0	0	0	0	0	0	0	0	0	0
ENSMUSG00000001829.17	ENSMUST00000001884.13,ENSMUST00000106998.7,ENSMUST00000123870.7,ENSMUST00000136193.1,ENSMUST00000137214.7,ENSMUST00000142803.7,ENSMUST00000147439.7,ENSMUST00000150355.7,ENSMUST00000150832.1,ENSMUST00000153473.1,ENSMUST00000209579.1	Clpb	13.29	16.65	15.43	11.84	12.51	14.05	15.48	17.33	15.66	14.79	16.98	17.69	12.04	11.26	12.89	12.31	16.63	14.02	12.64	13.39	11.3	11.21	9.18	9.89	12.19	18.78	18.1	22.4	10.86	17.03	14.71	10.83	17.55	14.98	28.09	28.72	13.16	15.09	23.31
ENSMUSG00000001833.17	ENSMUST00000115272.8,ENSMUST00000165594.3,ENSMUST00000213435.1,ENSMUST00000213980.1,ENSMUST00000214360.1,ENSMUST00000214520.1,ENSMUST00000214911.1,ENSMUST00000215692.1,ENSMUST00000215721.1,ENSMUST00000217598.1	Septin7	125.55	113.04	101.21	154.39	171.97	165.51	100.41	102.09	119.55	129.08	122.47	114.17	168.43	168.55	161.51	102.94	107.37	112.92	169.52	195.17	161.2	186.17	171.11	179.04	144.62	166.51	154.04	174.53	130.35	169.63	152.66	145.9	107.87	155.97	161.11	144.24	146.66	158.98	147.16
ENSMUSG00000001844.10	ENSMUST00000001900.8,ENSMUST00000159718.1,ENSMUST00000159813.7,ENSMUST00000159941.7,ENSMUST00000160061.1,ENSMUST00000161199.1,ENSMUST00000161333.7,ENSMUST00000161915.7,ENSMUST00000162066.7,ENSMUST00000162284.7,ENSMUST00000162287.7,ENSMUST00000162358.7,ENSMUST00000162941.7	Zdhhc4	14.37	13.52	16.86	12.82	10.82	11.98	14.91	14.95	14.51	14.98	19.63	13.64	14.36	13.04	10.5	12.89	15.6	13.08	16.6	11.32	11.02	12.69	7.85	12.18	25.27	15.49	23.03	31.11	27.4	27.08	20.57	15.85	17.22	33.46	33.03	25.73	16.47	19.58	22.54
ENSMUSG00000001847.14	ENSMUST00000080537.13,ENSMUST00000100489.3,ENSMUST00000131513.1,ENSMUST00000145709.7	Rac1	134.28	136.48	133.65	128	134.43	134.63	144.32	160.6	155.48	138.19	148.47	129.1	130.5	136.17	123.62	127.66	158.46	150.69	114.95	137.86	122.88	143.52	111.74	110.3	190.6	176.1	143.64	216.08	232.38	198.72	233.85	206.1	216.01	210.98	213.27	128.68	189.19	198.37	168.01
ENSMUSG00000001855.15	ENSMUST00000065398.12,ENSMUST00000123062.1,ENSMUST00000124455.1,ENSMUST00000126301.2,ENSMUST00000129496.1,ENSMUST00000130185.1,ENSMUST00000130975.1,ENSMUST00000138012.1,ENSMUST00000146138.2,ENSMUST00000152791.3,ENSMUST00000153096.1	Nup214	22.68	19.58	14.41	13.57	14.78	12.8	12.43	15.78	16.36	17.92	17.78	19.34	13.9	14.43	11.42	13.82	21.08	12.88	16.37	16.47	12.94	18.25	14.77	14.28	21.07	22.45	37.07	11.8	17.13	20.26	35.79	27.08	44.18	28.55	27.45	43.31	14.02	30.82	17.09
ENSMUSG00000001864.13	ENSMUST00000001920.12,ENSMUST00000125457.7,ENSMUST00000128271.7,ENSMUST00000138833.7,ENSMUST00000140649.7,ENSMUST00000145137.1,ENSMUST00000148056.3,ENSMUST00000151276.2,ENSMUST00000156564.1,ENSMUST00000156743.7	Aif1l	2.43	2.66	4.25	4.01	2.21	1.81	35.26	25.66	21.51	6.38	2.87	2.98	1.89	2.04	3.5	28.95	22.97	27.38	10.41	6.68	11.99	5.68	11.12	6.6	2.79	3.92	7.85	1.71	0.92	11.38	6.64	4.03	1.88	9.12	1.73	1.76	6.44	2.38	1.31
ENSMUSG00000001865.2	ENSMUST00000001921.2,ENSMUST00000191659.1	Cpa3	0	0	0	0.37	0.06	0	0	0	0.67	0	0	0	0	0	0.04	0	0	0.61	0.05	0	0	0	0	0	0	0	0	0	0	0	0	0	0	0	0	0	0	0	0
ENSMUSG00000001870.16	ENSMUST00000001927.11,ENSMUST00000112514.1,ENSMUST00000112516.7,ENSMUST00000127458.1,ENSMUST00000135447.7,ENSMUST00000135750.1,ENSMUST00000146839.1,ENSMUST00000234008.1,ENSMUST00000234327.1,ENSMUST00000234490.1	Ltbp1	0.09	0.09	0.26	0.11	0.45	0.09	5.67	3.82	3.88	0.15	0.03	0.06	0.19	0.14	0.21	4.06	4.35	4.05	0.44	0.97	0.52	1.38	0.73	2.38	0.57	0.37	0.11	1.01	0	0.45	0.32	0.36	1.16	0.66	0.08	2.16	0.93	0.31	0.61
ENSMUSG00000001891.16	ENSMUST00000060895.5,ENSMUST00000102875.10,ENSMUST00000133343.1,ENSMUST00000143890.1	Ugp2	74.6	66.81	54.54	58.06	63.76	59.02	38.06	40.54	49.72	83.48	90.34	78.25	66	61.57	59.16	45.92	43.59	44.62	33.42	40.82	33.17	36.14	31.15	34.02	65.79	58.07	38.6	65.41	44.29	52.47	48.67	66.9	41.19	57.62	52.4	60.25	41.52	58.85	54.62
ENSMUSG00000001901.15	ENSMUST00000001965.13,ENSMUST00000106903.7,ENSMUST00000140695.1,ENSMUST00000145539.1	Kcnh6	13.6	14.63	15.22	14.2	13.91	10.73	4.57	4.97	6.75	16.12	16.54	15.5	12.99	13.06	11.4	4.11	6.03	5.25	2.68	1.52	1.75	2.79	1.68	1.78	6.13	7.21	5.09	3.57	2.75	6.71	9.25	8.77	3.01	9.71	6.78	4.77	5.17	6.49	4.68
ENSMUSG00000001909.16	ENSMUST00000001974.10,ENSMUST00000077990.10,ENSMUST00000109767.8,ENSMUST00000109768.8,ENSMUST00000125370.9,ENSMUST00000127915.7,ENSMUST00000128022.8,ENSMUST00000128537.8,ENSMUST00000131700.7,ENSMUST00000136423.2,ENSMUST00000137953.7,ENSMUST00000138300.1,ENSMUST00000143427.7,ENSMUST00000148118.2,ENSMUST00000150085.8,ENSMUST00000152301.8,ENSMUST00000175704.1,ENSMUST00000175767.1,ENSMUST00000175784.…	Trmt1	27.13	24.6	34.2	19.81	15.88	14.14	21.82	22.42	23.74	23.84	26.41	24.08	20.29	19.37	15.52	20.98	21.86	20.61	31.06	34.6	30.51	37.91	26.59	40.8	51.18	39.27	54.47	54.84	88.06	46.59	67.08	55.85	69.63	48.33	55.86	51.07	49.33	54.06	41.94
ENSMUSG00000001910.5	ENSMUST00000001975.5,ENSMUST00000238301.1,ENSMUST00000238434.1,ENSMUST00000238449.1,ENSMUST00000238687.1	Nacc1	24.51	22.27	24.2	18.73	18.1	19.1	19.45	17.38	20.38	25.45	21.6	23.05	20.67	20.27	19.22	18.22	17.85	18.92	16.49	16.43	15.85	17.56	14.68	13.69	16.66	27.5	20.32	19.63	14.61	19.39	22.86	19.41	18.51	18.15	34.57	32.96	20.06	22.14	17.25
ENSMUSG00000001911.16	ENSMUST00000076715.12,ENSMUST00000099070.9,ENSMUST00000109762.7,ENSMUST00000109764.7,ENSMUST00000126806.1,ENSMUST00000132236.1,ENSMUST00000148644.1,ENSMUST00000148746.1	Nfix	1	0.86	0.39	0.57	0.48	0.28	9.56	9.72	6.3	0.99	0.37	0.7	0.35	0.91	0.73	7.48	11.94	7.51	4.12	2.83	1.26	2.51	2.1	1.35	1.15	3.23	3.06	3.99	2.82	1.89	3.54	2.96	0.85	0.36	4.02	0.66	1.89	2.07	0.69
ENSMUSG00000001918.17	ENSMUST00000108496.8,ENSMUST00000127401.7,ENSMUST00000131664.1,ENSMUST00000134407.1,ENSMUST00000135817.2,ENSMUST00000141349.1,ENSMUST00000147814.1,ENSMUST00000206444.1	Slc1a5	8.84	11.02	10.55	8.73	8.63	4.44	37.76	39.84	23.93	11.16	12.59	14.07	6.55	5.08	5.77	25.43	40.79	26.08	6.82	7.7	8.22	8.42	9.05	8.94	17.06	6.82	22.29	14.13	38.97	14.62	14.06	18.32	19.12	13.3	26.3	21.99	9.79	15.38	11.45
ENSMUSG00000001924.15	ENSMUST00000001989.8,ENSMUST00000089217.10,ENSMUST00000130694.1,ENSMUST00000136915.1,ENSMUST00000137892.7,ENSMUST00000152235.7	Uba1	167.13	164.41	181.45	130.76	133.03	131.25	100	126.32	129.18	175.22	194.55	157.53	143.11	131.59	128.82	102.46	128.75	113.32	76.5	88.28	86.12	94.34	89.83	90.49	169.59	152.25	181.73	158.9	200	164.83	175	157.62	148.01	157.53	157.09	166.16	144.39	185.58	179.64
ENSMUSG00000001930.17	ENSMUST00000100941.8,ENSMUST00000112253.5,ENSMUST00000112254.7,ENSMUST00000126709.1,ENSMUST00000129436.1,ENSMUST00000134073.1,ENSMUST00000139678.1,ENSMUST00000141521.1,ENSMUST00000146264.1,ENSMUST00000147101.1,ENSMUST00000150548.7	Vwf	0.56	1.17	0.62	0.25	0.66	0.36	12.3	13.73	8.85	1.32	1.41	0.72	0.27	0.19	0.36	7.7	13.06	9.02	0.24	1.01	0.94	1.64	0.75	0.44	0.41	1.26	0.99	0.44	1.03	1.2	2.87	0.93	1.06	1.28	0.31	2.14	1.02	2.22	2.12
ENSMUSG00000001942.8	ENSMUST00000002007.4,ENSMUST00000213126.1,ENSMUST00000213964.1,ENSMUST00000215474.1,ENSMUST00000215678.1,ENSMUST00000215829.1,ENSMUST00000217567.1	Siae	6.37	7.81	7.26	8.87	8.28	7.74	10.17	10.92	9.97	7.88	6.69	6.2	7.21	6.57	7.16	11.51	9.9	10.08	3.83	3.42	2.14	2.94	2.82	3.09	4.96	6.94	3.22	4.94	3.97	5.27	7.07	8.39	3.37	6.79	10.03	11.58	6.87	11.36	5.79
ENSMUSG00000001943.8	ENSMUST00000002008.6,ENSMUST00000213502.1,ENSMUST00000213699.1,ENSMUST00000215271.1,ENSMUST00000215710.1,ENSMUST00000215957.1	Vsig2	0	0	0	0	0	0	1.58	1.09	0.4	0	0	0	0	0	0.04	0.87	0.7	0.38	0.51	0.54	0.28	0.18	0.35	0	0	0	0	0	0	0	0	0	0	0	0	0	0	0	0
ENSMUSG00000001946.14	ENSMUST00000002011.13,ENSMUST00000123198.1,ENSMUST00000131832.1,ENSMUST00000144596.1,ENSMUST00000146860.7,ENSMUST00000214142.1	Esam	1.85	0.42	0.03	0.72	1.05	0.6	16.77	19.3	15.08	1.1	0.42	0.22	0.34	0.68	0.62	14.36	26.63	17.23	2.6	1.04	1.18	0.65	0.3	1.57	2.03	2.53	3.35	1.61	1.26	3.67	2.98	0	1.53	8.48	2.48	4.78	1.51	5.03	3.42
ENSMUSG00000001948.10	ENSMUST00000002013.10,ENSMUST00000214786.1,ENSMUST00000215336.1	Spa17	5.25	8.24	5.9	7.72	7.42	7.32	7.06	9.31	5.84	5.87	10.34	5.67	6.97	7.39	6.84	6.39	8.42	6.77	6.75	7.51	7.9	9.6	9.24	7.9	13.91	14.03	15.31	3.45	1.33	8.87	16.01	0.51	5.78	13	15.27	0	4.79	5.89	10.72
ENSMUSG00000001962.8	ENSMUST00000114160.1,ENSMUST00000138242.1,ENSMUST00000149312.1	Fam50a	12.17	15.06	11.56	12.49	12.39	11.33	14.6	15.61	16.7	13.42	15.97	9.49	11.99	11.32	10.34	15.1	13.71	14.52	24.73	26.76	28.15	30.09	24.84	25.04	29.85	29.65	20.03	25.41	24.18	26.08	22.7	25.69	42.92	29.74	16.99	18.24	27.02	27.03	22.36
ENSMUSG00000001964.14	ENSMUST00000002029.12,ENSMUST00000088313.4,ENSMUST00000096424.10,ENSMUST00000119197.7,ENSMUST00000129516.1,ENSMUST00000152288.1	Emd	26.48	23.19	23.06	20.5	20.33	21.59	25.71	26.37	30.55	21.24	30.94	23.58	20.31	23.05	21.32	25.86	24.45	28.32	37.32	32.83	31.35	37.74	30.68	41.26	59.34	60.17	55.86	56.18	76.04	66.11	56.72	52.89	74.49	49.07	46.24	58.64	60.23	50.71	67.9
ENSMUSG00000001983.7	ENSMUST00000002048.7	Taco1	10.48	10.6	9.86	9.58	8.03	9.1	5.63	8.26	9.92	8.6	9.19	8.17	8.75	9.36	8.33	6.84	8.84	9.21	8.41	9.34	7.08	8.69	9.27	7.49	11.64	11.66	10.9	9.71	14.12	13.73	14.52	9.63	10.67	11.05	14.74	13.55	9.77	9.86	9.71
ENSMUSG00000001985.9	ENSMUST00000030676.7	Grik3	1.13	1.57	1.82	1.21	1.26	1.11	9.17	8.85	7.67	1.19	0.77	1.58	0.99	1.08	1.43	6.33	8.17	7.55	1.52	1.85	1.08	1.36	1.98	1.26	0.86	0.83	0.63	1.64	0.91	1.05	0.9	0.8	0.95	0.44	0.68	0.41	0.46	1.23	1.08
ENSMUSG00000001986.16	ENSMUST00000076349.11,ENSMUST00000115103.8,ENSMUST00000124169.1,ENSMUST00000126843.1,ENSMUST00000128197.7,ENSMUST00000139965.7,ENSMUST00000148212.1,ENSMUST00000156721.7,ENSMUST00000165288.1	Gria3	22.7	19.62	17.21	16.51	15.77	14.12	15.38	12.68	13.32	16.43	10.76	16.36	15.42	16.63	13.51	12.66	13.05	13.68	9.19	10.51	9.98	11.53	10.11	9.86	9.5	9.42	20.91	12.73	11.59	7.64	12.9	11.4	8.2	13.71	6.5	12.08	9.55	12.73	9.63
ENSMUSG00000001988.9	ENSMUST00000002053.8,ENSMUST00000210748.1,ENSMUST00000211103.1,ENSMUST00000211695.1	Npas1	1.83	2.56	2.25	3.65	2.15	2.68	0.21	0.14	0.16	2.31	3.36	2.59	2.99	2.31	2.28	0.28	0.67	0.16	0.35	1.02	0.97	0.91	0.74	0.85	3.07	3.18	1.65	1.74	0.22	3.46	2.56	2.18	1.91	2.49	3.72	0	0.95	4.62	3.41
ENSMUSG00000001995.9	ENSMUST00000108775.1,ENSMUST00000212168.1,ENSMUST00000212604.1,ENSMUST00000212987.1	Sipa1l2	1.17	1.31	1.24	1.67	1.27	1.47	18.46	17.23	14.84	1.02	1.11	1.58	1.66	1.39	1.24	12.45	15.64	13.18	3.24	4.37	2.76	3.77	3.51	2.64	5.17	4.74	5.69	7.35	9.06	5.6	6.32	4.67	7	6.8	4.14	6.41	6.67	5.36	5.46
ENSMUSG00000001998.15	ENSMUST00000002063.14,ENSMUST00000110393.1,ENSMUST00000110394.7,ENSMUST00000129859.1,ENSMUST00000142740.1,ENSMUST00000149254.8,ENSMUST00000175663.7,ENSMUST00000177372.7	Ap4e1	10.04	8.66	7.95	6.34	9.11	7.65	4.62	4.75	4.9	7.56	5.8	6.75	8.18	8.34	5.78	4.54	4.2	4.97	7.63	8.66	7.87	8.33	7.01	10.07	15.93	12.42	13.26	6.8	8.6	5.58	6.62	7.62	5.2	15.29	14.91	6.24	9.59	14.99	7.76
ENSMUSG00000001999.15	ENSMUST00000002064.14,ENSMUST00000110389.9,ENSMUST00000135529.7,ENSMUST00000142737.2,ENSMUST00000142861.1	Blvra	8.38	8.55	7.58	7.44	9.37	9.34	12.37	7.51	8.71	9.58	14.58	8.66	10.16	8.4	9.18	8.83	13.55	10.45	14.65	13.22	13.15	15.77	12.99	12.99	20.4	15.59	31.04	23.23	14.92	24.33	22.49	21.46	17.73	25.66	17.83	19.29	17.65	18.06	19.23
ENSMUSG00000002006.12	ENSMUST00000002080.11,ENSMUST00000114438.2	Pdzd4	24.55	26.03	27.46	22.95	22.64	25.16	11.16	13.85	12.45	27.57	29.86	24.19	23.13	22.21	23.18	10.14	11.7	12.51	12.64	12.71	9.89	13.51	9.8	11.14	22.29	21.49	13.93	18.32	17.59	18.97	19	27.8	15.86	16.53	15.26	22.24	20.52	22.01	21.9
ENSMUSG00000002007.5	ENSMUST00000002081.5,ENSMUST00000136664.1,ENSMUST00000137045.1,ENSMUST00000139630.1	Srpk3	0.39	0.44	0.93	0.37	0.14	0.39	4.02	2.31	2.45	0.24	0.52	0.58	0.28	0.08	0.12	4.32	2.04	1.4	0.11	0.31	0.45	0.23	0.03	0	0	0	0	0	0	0	0	0	0	0	0	0	0	0	0
ENSMUSG00000002010.17	ENSMUST00000052761.8,ENSMUST00000129070.7,ENSMUST00000129367.7,ENSMUST00000130119.1,ENSMUST00000140944.7,ENSMUST00000142707.7,ENSMUST00000145341.1,ENSMUST00000148419.7,ENSMUST00000156299.7	Idh3g	76.4	71	65.11	72.69	74.79	74.4	81.75	81.29	72.59	70.98	93.16	75.74	69.46	74.77	62.36	80.25	86.24	91.47	40.99	39.32	43.14	48.93	32.82	41.84	70.56	58.05	45.02	83.15	105.7	80	56.5	60.44	74.01	70.36	58.81	95.97	71.14	79.95	102.7
ENSMUSG00000002012.13	ENSMUST00000002087.13,ENSMUST00000114472.7,ENSMUST00000114473.7,ENSMUST00000129106.1,ENSMUST00000144187.1	Pnck	11.43	16.85	21.35	13.99	14.08	11.05	10.28	13.93	12	11.33	17.64	12.58	12.31	12.08	9.88	10.74	11.64	12.37	3.88	3.56	2.45	4.21	2.11	3.57	10.19	5.93	6.7	11.82	3.94	13.83	14.46	12.56	7.33	5.39	6.99	12.77	3.93	8.87	11.22
ENSMUSG00000002014.12	ENSMUST00000002090.2,ENSMUST00000129239.1,ENSMUST00000130738.7,ENSMUST00000136544.1,ENSMUST00000141721.1,ENSMUST00000142829.1,ENSMUST00000155552.7,ENSMUST00000166518.7	Ssr4	28.49	28.09	26.59	26.86	23.96	20.09	31.08	35.23	36.03	23.67	34.09	25.37	23.1	22.6	22.26	29.6	41.45	35.13	24.07	28.06	19.41	29.41	18.98	23.73	31.79	31.54	19.02	30.18	33.66	35.67	36.22	34.5	57.75	43.41	41.87	64.67	36.91	30.08	29.4
ENSMUSG00000002015.5	ENSMUST00000002091.5	Bcap31	69.46	67.75	68.53	65.14	70.37	72.85	73.45	100.97	88.36	68.64	82.44	62.89	69.48	71.16	69.13	67.57	86.91	86.2	70.54	71.46	55.28	68.22	62.12	60	110.12	101.38	82.46	107.67	106.19	109.08	98.42	98.83	115.22	93.95	100.9	74.1	89.73	109.81	96.97
ENSMUSG00000002017.10	ENSMUST00000112507.3,ENSMUST00000140729.1,ENSMUST00000141969.1,ENSMUST00000234785.1,ENSMUST00000235026.1	Fam98a	18.38	18.09	16.98	18.45	18.23	17.8	16.72	16.53	16.36	20.51	21.13	20.16	17.64	17.67	18.54	19.02	15.27	19.38	19.6	24.34	22.52	23.29	22.45	26.32	28.24	30.51	23	34.91	34.51	30.08	31.83	25.46	25.64	17.39	27.24	41.56	21.81	22	24.52
ENSMUSG00000002020.15	ENSMUST00000002073.12,ENSMUST00000110254.8,ENSMUST00000163189.7,ENSMUST00000163214.1,ENSMUST00000165141.1,ENSMUST00000166383.1,ENSMUST00000168699.1	Ltbp2	0.29	0.44	0.52	0.4	0.6	0.3	2.64	2.65	1.4	0.98	0.79	0.67	0.68	0.57	0.52	3.2	2.28	2.03	0.77	0.3	0.21	0.14	0.11	0.05	1.31	0.66	0.28	2.52	0.7	0.96	1.83	1.1	0	2.83	2.95	0	1.22	2.74	0.18
ENSMUSG00000002028.13	ENSMUST00000002095.10,ENSMUST00000114689.7,ENSMUST00000128768.2,ENSMUST00000138119.1,ENSMUST00000152241.7,ENSMUST00000215489.1	Kmt2a	23.21	19.29	20.19	11.54	13.66	12.12	10.75	10.98	8.72	17.85	7.46	17.76	16.56	13.99	9.28	9.75	11.22	12.38	11.91	11.54	13.28	10.52	10.58	9.29	27.25	19.59	18.56	13.76	9.04	11.29	12.58	13.55	16.16	11.3	14.99	18.36	20.62	28.72	19.11
ENSMUSG00000002031.13	ENSMUST00000002099.10,ENSMUST00000118186.1,ENSMUST00000124534.7,ENSMUST00000125877.7,ENSMUST00000128150.7,ENSMUST00000133167.1,ENSMUST00000142586.1,ENSMUST00000143654.7,ENSMUST00000147559.7,ENSMUST00000149020.2,ENSMUST00000151905.7,ENSMUST00000154090.7,ENSMUST00000214854.2,ENSMUST00000238800.1,ENSMUST00000239014.1	Ift46	72.02	69.84	77.59	50.86	56.19	55.77	48.01	48.17	48.07	65.41	84.75	60.41	56.9	53.52	53.48	42.55	44.73	54.37	25.22	38.96	36.18	43.1	30.5	40.39	61.39	59.97	93.82	64.86	36.82	42.43	36.77	67.6	52.85	50.18	55.73	97.37	40.31	46.36	45.19
ENSMUSG00000002032.17	ENSMUST00000002100.7,ENSMUST00000114705.8,ENSMUST00000132020.1,ENSMUST00000213203.1,ENSMUST00000213363.1,ENSMUST00000213972.1,ENSMUST00000214431.1,ENSMUST00000214833.1	Tmem25	37.96	50.11	50.01	37.84	35.79	35.1	32.44	43.92	40.99	36.18	43.27	46.51	37.38	33.38	33.97	36.33	37.66	44.58	16.71	10.82	19.67	18.58	14.29	16.01	43.8	41.69	20.72	31.09	36.25	34.48	27.42	32.8	33.69	52.94	28.79	65.02	35.31	48.65	40.42
ENSMUSG00000002033.14	ENSMUST00000002101.11,ENSMUST00000159019.2,ENSMUST00000160886.1	Cd3g	0	0	0	0	0	0.06	0.95	0.87	0.13	0	0	0	0	0	0	0.26	0.76	0.3	0.43	0	0	0.03	0	0	0	0	0	0	0	0	0	0.09	23.55	0	0	0	0	0	0
ENSMUSG00000002043.17	ENSMUST00000002112.14,ENSMUST00000108455.7,ENSMUST00000129808.1,ENSMUST00000135972.1,ENSMUST00000136873.7,ENSMUST00000147114.1,ENSMUST00000207730.1	Trappc6a	7.59	9.9	11.58	6.29	7.58	7.64	9.08	12.46	8.16	11.23	18.93	8.48	8.27	8.23	7.58	8.96	11.26	8.11	8.02	4.19	6.17	5.18	5.52	6.01	15.38	15.64	19.88	10.68	16.12	12.49	22.46	14.97	11.45	21.46	9.73	19.94	8.87	12.31	10.37
ENSMUSG00000002052.6	ENSMUST00000002121.4,ENSMUST00000108314.2	Supt6	31.46	33.87	33.03	30.2	29.44	32.23	25.9	27.29	29.75	33.57	28.49	32.91	31.34	30.92	30.14	25.58	29.08	27.38	41.41	44.85	39.45	40.62	38.67	42.24	44.36	49.56	64.52	43.57	41.49	43.2	45.74	41.29	42.74	45.42	47.24	41.79	47.54	48.19	52.86
ENSMUSG00000002055.9	ENSMUST00000045026.3,ENSMUST00000125477.1,ENSMUST00000128359.1,ENSMUST00000133579.7,ENSMUST00000141026.1,ENSMUST00000146068.7,ENSMUST00000149711.1,ENSMUST00000150016.7	Spag5	0.53	0.61	0.9	0.27	0.39	0.75	0.7	0.27	0.31	0.12	0.37	1.03	0.55	0.36	0.48	0.81	0.43	0.23	3.55	1.51	1.67	1.73	1.5	3.17	7.44	6.78	1.47	2.06	6.07	5.67	3.26	3.81	24.04	9.44	5.14	6.11	2.37	2.17	4.42
ENSMUSG00000002057.4	ENSMUST00000108294.1	Foxn1	0	0	0	0	0	0	0	0.04	0	0	0	0	0	0	0	0	0	0	0.02	0	0.16	0	0	0.06	0	0.19	0.34	0	0	0	0	0	0	0.07	0	0	0	0	0.45
ENSMUSG00000002058.13	ENSMUST00000002127.13,ENSMUST00000100755.3,ENSMUST00000108295.7,ENSMUST00000125720.1,ENSMUST00000149161.1,ENSMUST00000154700.1,ENSMUST00000155471.1	Unc119	11.23	9.68	12.1	15.43	16.81	13.32	11.43	15.43	12.45	9.9	10.21	8.54	14.6	15.67	13.97	12.64	14.83	15.75	4.34	4.59	3.82	4.16	3.41	5.22	11.43	11.8	8	10.92	16.88	5.44	11.17	13.27	13.71	9.91	8.7	14.29	12.59	13.13	13.74
ENSMUSG00000002059.18	ENSMUST00000002128.13,ENSMUST00000056241.11,ENSMUST00000108322.8,ENSMUST00000126864.1,ENSMUST00000148603.1,ENSMUST00000150941.7,ENSMUST00000154542.1,ENSMUST00000156435.1,ENSMUST00000207728.1	Rab34	8.66	9.44	11.22	8.41	9.56	10.92	19.58	22.49	15.84	6.19	11.95	6.53	10.1	7.99	7.5	12.69	20.77	16.73	8.49	7.77	9.49	10.77	8.5	9.15	15.19	22.01	9.63	24.94	27.38	24.65	31.94	11.93	12.69	16.29	8.43	18.84	9.95	11.13	23.73
ENSMUSG00000002064.10	ENSMUST00000002133.8,ENSMUST00000133020.1,ENSMUST00000154080.1	Sdf2	51.64	40.7	45.3	42.59	47.46	46.03	47.32	54.94	56.8	47.19	58.62	43.85	45	46.34	41.21	45.43	65.57	57.39	46.45	62.58	52.53	56.35	47.97	58.14	67.24	62.61	34.07	75.7	114.26	65.07	62.18	62.25	45.45	86.77	52.25	98.42	80.44	79.5	61.86
ENSMUSG00000002068.16	ENSMUST00000108023.9,ENSMUST00000124979.2,ENSMUST00000128785.1,ENSMUST00000130329.1,ENSMUST00000137097.1	Ccne1	7.55	7.41	8.71	7.23	7.18	8.28	9.11	10.61	11.58	10.83	9.62	8.25	6.22	7.43	7.26	10.3	7.81	12.52	6.17	6.01	3.24	5.17	2.9	3.61	9.74	4.57	7.93	7.13	29.8	6.49	11.07	3.29	15.33	10.31	4.96	17.74	19.31	6.9	6.97
ENSMUSG00000002076.12	ENSMUST00000002145.11,ENSMUST00000133308.2,ENSMUST00000138172.1,ENSMUST00000236321.1,ENSMUST00000237527.1,ENSMUST00000238192.1	Hsf2bp	0.67	0.44	0.88	0.17	0.5	0.3	0.2	0.66	0.09	0.02	0.44	0.19	0.77	0.47	0.28	0.06	0	0.06	0	0.15	1.08	0.1	0.24	0.53	0	0	0.35	3.23	1.35	0.3	0	0.73	2.74	0	1.64	2.71	0.74	0.74	0
ENSMUSG00000002083.13	ENSMUST00000002152.12,ENSMUST00000136781.1,ENSMUST00000147267.1,ENSMUST00000209688.1	Bbc3	2.65	2.45	1.66	1.55	1.13	0.73	1.62	0.98	1.25	1.39	3.27	1.7	1.48	1.28	1.15	1.12	1.19	2.45	3.71	2.51	4.39	3.59	3.15	4.52	5.28	6.22	6.44	6.6	25.73	4.47	4.79	9.82	8.38	5.05	4.32	1.83	7.37	5.72	6.71
ENSMUSG00000002100.15	ENSMUST00000111430.9,ENSMUST00000137942.7,ENSMUST00000169776.1	Mybpc3	0	0	0	0	0	0	0	0	0	0	0	0	0	0	0	0	0	0	0	0	0	0	0	0.07	0	0	0	0	0	0	0	0	0	0	0	0	0	0	0
ENSMUSG00000002102.15	ENSMUST00000002171.13,ENSMUST00000067663.13,ENSMUST00000111441.9,ENSMUST00000131473.7,ENSMUST00000141462.7,ENSMUST00000145317.1,ENSMUST00000146506.1,ENSMUST00000151419.1,ENSMUST00000152269.7,ENSMUST00000185715.6	Psmc3	151.3	162.63	145.46	131.89	139.51	142.53	112.69	137.5	144.24	163.9	185.26	141.62	145.37	133.07	131.27	109.99	150.86	137.26	168.34	177.01	167.46	200.84	190.67	164.75	173.74	192.04	138.28	220.22	189.2	209.09	177.29	160.95	138.25	213.71	167.83	237.11	188.73	176.26	179.46
ENSMUSG00000002103.16	ENSMUST00000002172.13,ENSMUST00000124131.1,ENSMUST00000127643.1,ENSMUST00000150403.7,ENSMUST00000155418.1,ENSMUST00000238832.1,ENSMUST00000239169.1	Acp2	27.04	27.08	32.41	22	22.86	22.27	20.17	28.53	22.49	24.69	26.27	24.46	22.43	24.58	21.91	18.26	39.56	22.12	9.98	10.16	10.22	10.97	9.38	9.76	15.96	15.07	21.66	31.68	7.59	11.79	27.44	18.4	36.55	17.23	16.22	16.49	24.83	14.76	30.68
ENSMUSG00000002104.11	ENSMUST00000050323.5,ENSMUST00000111445.9,ENSMUST00000111446.9,ENSMUST00000128008.1	Rapsn	0.42	0.52	0.83	0.78	1.02	0.62	1.79	1.14	0.74	0.51	1.2	0.45	0.97	0.96	0.63	0.94	0.13	1.08	0.47	0	0.11	0.16	0.27	0.1	0	1.27	0	1.5	0	0.46	1.87	5.93	0	0	0	0	0.51	0.49	0
ENSMUSG00000002105.15	ENSMUST00000073575.11,ENSMUST00000079976.9,ENSMUST00000111436.2,ENSMUST00000123685.7,ENSMUST00000130252.7,ENSMUST00000133047.1,ENSMUST00000141328.1,ENSMUST00000142943.1,ENSMUST00000149430.7,ENSMUST00000150348.1,ENSMUST00000153367.1	Slc39a13	10.91	10.57	11.16	8.32	7.32	7.52	13.09	12.93	11.46	8.18	10.03	9.34	7.45	6.71	6.32	10.82	9.54	10.33	6.91	6.99	3.87	5.75	4.24	4.08	5.35	15.55	8.05	13.28	20.43	15.14	11.51	11.08	15.19	11.83	9.3	12.52	9.62	12.12	9.81
ENSMUSG00000002107.18	ENSMUST00000002176.12,ENSMUST00000100429.10,ENSMUST00000114923.2,ENSMUST00000114924.9,ENSMUST00000114927.8,ENSMUST00000114934.10,ENSMUST00000123142.2,ENSMUST00000126742.1,ENSMUST00000137733.8,ENSMUST00000138347.8,ENSMUST00000142941.7,ENSMUST00000148321.8,ENSMUST00000150624.8,ENSMUST00000170438.7,ENSMUST00000182037.1,ENSMUST00000182355.1,ENSMUST00000182404.7,ENSMUST00000182523.1,ENSMUST00000182560…	Celf2	14.48	9.6	12.92	10.83	10.61	9.79	30.92	22.97	22.73	10.22	7.59	9.53	13.01	9.67	9.19	22.66	22.89	25.57	7.92	8.16	9.9	8.21	8.55	11.29	6.47	10.17	6.94	13.47	7.26	8.4	11.22	14.83	11.14	13.75	23.38	7.86	9.62	9.24	3.98
ENSMUSG00000002108.10	ENSMUST00000002177.8,ENSMUST00000111354.1,ENSMUST00000111355.7,ENSMUST00000111356.7,ENSMUST00000130031.1,ENSMUST00000133261.1,ENSMUST00000136234.1,ENSMUST00000150654.7	Nr1h3	0.44	0.73	0.62	0.21	1.32	0.62	4.71	2.72	3.27	0.36	0.34	0.94	1.27	0.59	0.42	2.83	4.99	2.39	1.01	1.5	1.1	0.82	1.39	1.22	1.84	1.17	3.81	1.54	1	6.85	0.16	4.47	7.62	2.2	0	3	1.17	1.72	1.51
ENSMUSG00000002109.14	ENSMUST00000028696.4,ENSMUST00000111352.7,ENSMUST00000135927.1,ENSMUST00000150427.7,ENSMUST00000152277.7	Ddb2	2.57	2.6	2.88	1.75	2.23	2.16	5.35	3.21	3.15	2.47	3.13	2.1	2.23	2.4	1.9	3.68	3.53	2.42	1.32	1.98	0.98	0.66	1.22	1.86	4.99	3.04	2.21	2.15	1.31	2.49	1.15	1.99	2.07	0	1.92	3.2	1.58	1.98	1.31
ENSMUSG00000002111.8	ENSMUST00000002180.7,ENSMUST00000131400.1,ENSMUST00000132741.2,ENSMUST00000169852.1	Spi1	0	0	0	0	0	0	3.89	1.61	3.17	0	0	0	0	0	0	1.05	4.76	3.62	0	0.29	0.15	0	0.18	0.17	0	1.7	0	0	4.94	0	0	0	0	0	0	0	0	0	0
ENSMUSG00000002129.11	ENSMUST00000002198.3,ENSMUST00000129583.7,ENSMUST00000132666.1,ENSMUST00000133095.1	Sf3a1	17.94	22.73	20.44	15.9	17.46	16.47	18.48	18.42	15.88	17.84	19.77	16.36	15.97	14.81	11.87	18	22.91	16.65	14.41	19.31	16.57	17.28	16.19	15.75	36.42	23.73	26.25	35.52	35.39	37.03	24.69	17.69	33.03	45.37	33.02	24.54	30.3	25.49	33.2
ENSMUSG00000002147.18	ENSMUST00000092074.11,ENSMUST00000120279.1,ENSMUST00000128072.1,ENSMUST00000145470.1,ENSMUST00000156231.1	Stat6	25.08	23.36	22.46	16.99	17.7	18.2	16.35	17.85	15.78	21.71	22.54	20.94	17.23	17.4	17.2	15.26	15.22	15.91	11.76	13.47	10.79	16.02	12.09	13.99	21.5	30.33	18.04	23.88	24.24	26.65	31.27	25	26.51	21.96	33.24	13.41	23.14	19.72	24.44
ENSMUSG00000002190.13	ENSMUST00000002259.12,ENSMUST00000109831.2	Clgn	120.28	117.97	113.99	72.5	82.69	72.89	20.12	26.39	29.53	124.74	109.64	109.21	77.5	76.06	76.82	25.68	31.95	30.77	30.74	37.39	31.41	34.38	32.09	33.91	55.01	50.43	39.9	43.06	54.53	45.72	45.28	39.76	39.93	47.94	54.81	52.37	53.4	56.42	51.88
ENSMUSG00000002204.9	ENSMUST00000002274.9,ENSMUST00000153124.1,ENSMUST00000207302.1,ENSMUST00000207543.1,ENSMUST00000208514.1	Napsa	0.3	0	0	0	0	0	0.39	0.56	0	0	0	0	0	0	0	0.21	0.32	0.24	0	0	0.1	0	0	0.26	0.05	0	0	0.05	0	0	0	0	0	0	0	0	0	0	0
ENSMUSG00000002205.16	ENSMUST00000002275.14,ENSMUST00000125705.8,ENSMUST00000134750.7,ENSMUST00000135783.1,ENSMUST00000136069.8,ENSMUST00000144515.8,ENSMUST00000147952.8,ENSMUST00000165957.7,ENSMUST00000171821.7,ENSMUST00000208083.1	Vrk3	15.4	11.86	14.32	12.29	13.84	13.47	16.14	20.67	14.97	16.89	19.71	11.96	10.12	11.66	11.24	9.31	18.3	15.23	21.5	15.15	17.19	13.05	12.79	15.84	23.19	20.79	22.49	25.67	18.87	30.24	26.54	20.87	14.8	28.55	27.38	13.75	35	23.73	25.25
ENSMUSG00000002210.11	ENSMUST00000002280.10,ENSMUST00000108434.1,ENSMUST00000123188.1,ENSMUST00000139481.1,ENSMUST00000146381.7,ENSMUST00000146686.1,ENSMUST00000148288.1	Smg9	7.02	11.12	11.78	6.91	6.96	6.56	9.65	8.8	10.32	9.84	12.08	10.32	8.15	7.75	6.12	10.67	7.36	8.83	5.85	10.25	6.39	5.67	7.02	8.09	9.7	9.79	10.43	12.16	14.88	10.6	10.73	9	9.6	15.11	9.85	21.77	9.36	7.7	4.49
ENSMUSG00000002221.11	ENSMUST00000002291.11,ENSMUST00000196605.1,ENSMUST00000196641.1,ENSMUST00000196734.1,ENSMUST00000197625.1,ENSMUST00000199714.1,ENSMUST00000199993.4	Paxip1	12.15	10.57	15.88	11.19	9.93	8.48	11.62	11.28	12.92	13.37	11.28	11.18	11.58	10.05	10.71	8.38	13.2	10.52	21.16	18.04	20.95	23.74	18.97	18.07	30.62	19.67	33.87	38.17	28.52	25.11	30.98	31.54	31.59	23.13	17.97	28.6	38.93	14.35	27.24
ENSMUSG00000002222.14	ENSMUST00000002292.14,ENSMUST00000123947.1,ENSMUST00000140696.1,ENSMUST00000144081.7,ENSMUST00000149415.1	Rmnd5a	27.8	24.22	21.08	20.81	22.43	22.32	23.07	19.72	21.18	23.58	20.62	23.16	22.34	23.08	20.01	18.88	21.74	20.22	25.88	32.66	25.24	28.2	23.15	26.42	35.86	40.43	24.27	20.37	22.16	24.05	21.14	35.19	32.08	25.03	36.77	47.39	28.83	31.1	30.39
ENSMUSG00000002227.15	ENSMUST00000002297.11,ENSMUST00000106774.7,ENSMUST00000106775.7,ENSMUST00000136148.2,ENSMUST00000145414.1,ENSMUST00000166979.7,ENSMUST00000168015.7,ENSMUST00000196161.1,ENSMUST00000196211.1	Mov10	4.43	2.02	2.15	2.66	1.02	2.2	4.13	3.96	5.07	1.63	1.93	2.28	1.97	1.45	1.29	2.51	2.42	3	2.62	3.08	2.32	2.29	4.32	3.24	4.13	3.81	0.65	3.28	8.72	1.83	2.56	4.53	4.92	3.87	2.26	0.98	5	0.51	3.34
ENSMUSG00000002228.7	ENSMUST00000002298.6,ENSMUST00000197264.1	Ppm1j	1.49	0.37	0.3	5.49	7.42	2.48	6.67	11.09	7.78	3.42	0.78	0.72	4.63	5.09	5.62	6.41	9.28	7.64	1.45	3.18	1.63	2.42	1.41	1.48	5.82	4.38	2.27	6	12.77	1.62	3.04	8.58	12.33	13.08	2.76	3.73	12.61	5.82	3.55
ENSMUSG00000002233.13	ENSMUST00000002303.11,ENSMUST00000106787.7,ENSMUST00000132721.1,ENSMUST00000176347.5,ENSMUST00000196817.4,ENSMUST00000199824.1	Rhoc	31.19	30.47	31.48	14.66	18.29	16.84	85.4	80.12	65.05	29.36	48.86	33.9	18.22	15.42	18.02	58.69	69.15	66.19	67.71	49.77	64.15	60.95	59.22	60.39	69.65	67.76	67.01	63.18	106.86	59.79	85.08	101.22	66.9	123.04	122.17	60.71	75.4	64.3	87.29
ENSMUSG00000002240.12	ENSMUST00000002310.7,ENSMUST00000101056.7	Prr27	0	0	0	0	0	0	0	0	0	0	0	0	0	0	0	0	0	0	0	0	0	0	0	0	0	0	0	0	0	0	0	0	0	0	0	0	0	0	0
ENSMUSG00000002249.21	ENSMUST00000114799.7,ENSMUST00000127212.8,ENSMUST00000146668.8,ENSMUST00000151557.1,ENSMUST00000154873.8,ENSMUST00000156862.2,ENSMUST00000219703.2,ENSMUST00000226172.1,ENSMUST00000233330.1	Tead3	0.19	0.28	0.5	0.27	0.15	0.09	4.16	3.71	3.66	0.33	0.57	0.68	0.26	0.36	0.11	2.58	6.18	2.69	0.15	0.92	0.12	0.35	0.27	0.5	1.87	0.24	0.67	0	1.32	0	0	0.8	0	0	0	0	1.2	0.38	0.42
ENSMUSG00000002250.16	ENSMUST00000002320.15,ENSMUST00000123020.8,ENSMUST00000142226.1,ENSMUST00000144200.1,ENSMUST00000166744.7,ENSMUST00000169040.2,ENSMUST00000232879.1,ENSMUST00000233383.1,ENSMUST00000233761.1	Ppard	2.96	2.08	2.23	2.41	2.09	1.41	5.73	4.53	4.9	2.33	2.68	3.1	2.3	1.94	2.27	4.81	4.8	3.03	5.35	5.09	3.7	4.51	5.33	4.95	5.05	4	5.48	8.66	6.18	4.92	6.89	7.07	7.06	9.78	4.83	3.68	7.23	6.77	9.45
ENSMUSG00000002257.8	ENSMUST00000002327.5,ENSMUST00000146724.1,ENSMUST00000233170.1,ENSMUST00000233205.1,ENSMUST00000233264.1,ENSMUST00000233534.1,ENSMUST00000233560.1,ENSMUST00000233958.1	Def6	6.31	5.65	9.9	5.11	5.6	5.22	3.18	5.31	2.68	9.17	4.82	6.7	6.4	4.69	6.66	3.23	5.63	4.39	4.8	8.69	5.1	4.26	6.71	3.81	10.21	10.12	12.63	9.66	18.52	11.5	12.23	6.26	26.2	12.62	14.4	10.05	13.28	8.2	6.75
ENSMUSG00000002265.17	ENSMUST00000051209.10,ENSMUST00000143703.1,ENSMUST00000150182.7,ENSMUST00000155910.2,ENSMUST00000239104.1	Peg3	95.43	86.72	77.46	114.56	125.19	106.35	41.22	44.09	46.97	84.39	55.18	79.34	124.5	134.57	100.82	41.82	45.65	45.44	36.38	52.18	35.98	40.48	37.31	42.62	79.58	71.38	79.11	64.31	40.48	50.5	53.07	54.49	42.84	59.3	48.79	119.68	66.62	75.26	71.02
ENSMUSG00000002266.17	ENSMUST00000002336.15,ENSMUST00000122432.3,ENSMUST00000203908.1,ENSMUST00000213399.1	Zim1	1.02	0.34	0.51	1.06	1.23	2.2	0.29	0.13	0.3	0.74	0.48	0.92	1.41	0.83	0.86	0.44	1.5	0.18	3.58	5.64	4.13	5.86	3.98	5.24	5.31	6.37	7.06	5.17	2.04	6.36	4.15	3.76	4.03	5.28	11.73	0.86	4.61	3.44	5.68
ENSMUSG00000002274.13	ENSMUST00000002344.6,ENSMUST00000165838.8,ENSMUST00000235294.1,ENSMUST00000235925.1,ENSMUST00000236963.1,ENSMUST00000237849.1,ENSMUST00000238040.1	Metrn	2.58	3.63	4.43	3.37	2.3	2.46	31.2	33.69	17.99	4.07	3.83	2.66	3.41	2.14	2.61	23.57	22.14	19.4	1.95	2.76	0.6	2.76	1.36	0.17	1.75	0.44	0.57	5.4	0	0.9	0	4.16	12.01	0	0	8.04	1.69	0.31	0.89
ENSMUSG00000002279.19	ENSMUST00000063344.14,ENSMUST00000116641.8,ENSMUST00000126164.7,ENSMUST00000127280.7,ENSMUST00000128146.7,ENSMUST00000137201.7,ENSMUST00000141606.2,ENSMUST00000142264.7,ENSMUST00000154842.1,ENSMUST00000156868.1	Lmf1	11.06	9.68	10.96	8.17	6.93	7.89	10.21	10.23	8.87	6.81	10.13	8.91	6.12	7.46	6.89	8.96	15.77	11.65	1.4	2.19	2.12	2.14	1.67	1.9	5.32	6.1	4.76	4.45	13.56	4.48	4.75	9.82	1.98	4.95	9.34	15.74	2.42	6.9	5.17
ENSMUSG00000002280.11	ENSMUST00000002350.10,ENSMUST00000130861.1,ENSMUST00000131458.7,ENSMUST00000134108.7,ENSMUST00000149645.7,ENSMUST00000154711.1,ENSMUST00000236424.1,ENSMUST00000237541.1	Ciao3	8.33	10.85	11.85	6.33	7.68	5.89	9.07	7.4	8.08	7.94	12.64	6.84	5.88	7.99	9	7.82	7.1	9.38	7.68	16.98	3.79	8.71	6.27	11.81	7.55	12.79	6.47	21.11	32.56	10.84	11	9.82	15.28	6.71	14.49	27.25	15.37	19.99	7.92
ENSMUSG00000002289.16	ENSMUST00000002360.16,ENSMUST00000173869.7,ENSMUST00000174858.1,ENSMUST00000174872.1	Angptl4	1.75	2.31	1.75	1.18	1.59	2.52	10.59	12.21	10.14	1.67	2.2	3	1.72	1.24	1.54	10.5	9.04	11.56	1.85	2	1.9	2.28	2.97	0.72	3.03	0.39	0	2.6	2.19	1.61	4.85	2.28	2.59	1.97	3.81	0.05	0.34	1.47	1.36
ENSMUSG00000002297.16	ENSMUST00000002368.15,ENSMUST00000163141.2,ENSMUST00000166364.7,ENSMUST00000168500.7,ENSMUST00000168637.1,ENSMUST00000170927.1,ENSMUST00000171808.7,ENSMUST00000197442.1,ENSMUST00000198785.1	Dbf4	0.53	1.09	1.15	1.16	0.87	0.66	1.27	0.78	0.4	1.69	0.71	0.65	0.74	0.52	0.58	0.46	0.69	1.01	2.99	4.66	4.36	3.16	2.86	3.81	1.83	4.79	3.65	2.37	1.04	0.47	3.68	2.09	6.65	4.64	4.03	2.18	3.79	3.87	5.4
ENSMUSG00000002307.16	ENSMUST00000079421.14,ENSMUST00000170075.8,ENSMUST00000172859.2,ENSMUST00000173028.7,ENSMUST00000173279.1,ENSMUST00000173626.7,ENSMUST00000174146.2,ENSMUST00000174541.8,ENSMUST00000174646.2,ENSMUST00000234670.1	Daxx	9.05	8.45	11.36	7.08	7.14	7.25	9.63	8.97	10.02	8.07	8.78	9.25	7.15	6.56	8.39	7.65	8.29	7.83	15.53	20.73	17.31	19.38	20.33	20.63	15.65	20.63	31.59	21.36	40.74	29.12	22.93	16.21	18.21	28.74	21.79	30.92	24.21	15.89	33.34
ENSMUSG00000002308.16	ENSMUST00000002379.14,ENSMUST00000087559.7,ENSMUST00000173418.1,ENSMUST00000234506.1	Cd320	3.75	4.06	3.89	4.1	4.69	2.7	6.44	10.77	6.95	5.11	5.28	4.87	3.37	3.72	3.8	8.33	6.26	6.56	4.65	5.59	3.08	4.84	3.92	4.03	13.91	9.71	5.18	9.51	8.91	4.4	9.57	5.09	13.86	3.52	14.56	11.05	7.33	6.59	4.93
ENSMUSG00000002319.16	ENSMUST00000047131.15,ENSMUST00000125133.1,ENSMUST00000126064.1,ENSMUST00000127773.2,ENSMUST00000135221.7,ENSMUST00000141499.1,ENSMUST00000141848.1,ENSMUST00000146528.7,ENSMUST00000148351.7,ENSMUST00000148942.7,ENSMUST00000150951.1,ENSMUST00000155464.7,ENSMUST00000228754.1	Ipo4	17.43	30.17	23.92	26.14	16.36	19.38	25.2	35.77	17.63	21.14	43.13	21.8	20.91	19.71	16.7	22.59	32.6	18.38	37.5	18.21	25.22	30.19	16.83	25.24	38.45	50.01	46.63	44.18	77.11	43.93	36.83	40.23	31.49	33.56	88.93	92.88	43.71	35.61	35.89
ENSMUSG00000002320.15	ENSMUST00000002391.14,ENSMUST00000120041.7,ENSMUST00000121791.7,ENSMUST00000121937.7,ENSMUST00000122358.7,ENSMUST00000127473.1,ENSMUST00000130167.7,ENSMUST00000132338.7,ENSMUST00000133707.1,ENSMUST00000138085.1,ENSMUST00000139313.1,ENSMUST00000146588.1,ENSMUST00000149726.7	Tm9sf1	13.9	15.67	15.3	15.15	14.94	12.55	18.41	20.83	16.56	18.22	14.75	14.84	12.44	14.79	15.36	15.66	21.58	14.95	18.91	19.42	18.08	19.4	17.32	19.98	13.31	15.14	40.6	19.19	46.22	17.51	29.75	24.39	48.56	18.34	22.74	28.32	21.68	18.75	17.56
ENSMUSG00000002324.8	ENSMUST00000002395.7,ENSMUST00000141425.1,ENSMUST00000155193.1,ENSMUST00000227922.1	Rec8	0.28	0.05	0.4	0.61	0.77	0.55	0.4	0.75	0.54	0.65	0.31	0.67	0.72	0.76	0.45	0.54	0.43	0.7	0.43	0.46	0.1	0.31	0.71	0.38	0.07	1.44	1.69	0.36	0	1.85	0	0.65	2.38	1.21	1.01	0	0.33	0.21	0
ENSMUSG00000002325.15	ENSMUST00000126269.1,ENSMUST00000130697.7,ENSMUST00000134863.7,ENSMUST00000136109.1,ENSMUST00000138037.1,ENSMUST00000145680.1,ENSMUST00000226275.1	Irf9	10.87	11.01	10.89	9.95	7.37	7.31	17.3	14.5	12.89	13.03	13.99	10.29	9.17	8.44	7.25	11.68	16.13	12.07	21.32	26.9	16.41	27.87	17.78	24.35	23.08	14.69	18.2	19.98	31.16	26.05	21.33	17.71	26.01	19.11	23.6	16.31	24.34	14.42	19.76
ENSMUSG00000002326.6	ENSMUST00000002397.6,ENSMUST00000226735.1,ENSMUST00000226787.1,ENSMUST00000227178.1,ENSMUST00000227696.1,ENSMUST00000227914.1	Gmpr2	13.22	20.24	18.23	18.52	16.63	15.22	17.47	15.69	13.78	15.76	24.3	17.54	18.35	16.29	16.22	13.05	17.78	15.95	13.38	16.57	12.06	15.02	8.46	11.28	11.6	17.07	18.46	29.71	28.16	19.96	12.92	20.26	17.74	12.23	16.13	8.2	12.48	13.72	20.32
ENSMUSG00000002329.7	ENSMUST00000002400.6,ENSMUST00000226659.1,ENSMUST00000228093.1	Mdp1	15.24	14.88	17.16	13.02	15.39	14.04	13.19	18.55	17.56	18.55	18.44	15.51	15.43	13.88	13.73	13.99	18.38	15.6	6.3	5.03	5.73	7.13	5.5	6.44	14.94	17.69	10.91	16.08	25.26	13.79	11.65	15.88	14.84	14.1	14.35	11.19	6.13	18.67	8.75
ENSMUSG00000002332.16	ENSMUST00000002403.9,ENSMUST00000128802.7,ENSMUST00000142043.1,ENSMUST00000155969.7	Dhrs1	49.6	54.55	51.43	67.16	65.47	68.66	63.17	72.97	66.06	58.41	66.77	50.99	70.94	68.09	63.89	55.8	74.26	63.28	48.04	64.36	58.27	77.74	51.36	72.98	91.81	111.5	82.87	127.19	135.8	104.16	113.22	131.2	96.19	112.37	115.59	110.73	94.46	131.72	126.44
ENSMUSG00000002341.8	ENSMUST00000002412.8	Ncan	1.85	1.37	1.6	1.07	1.14	1.04	1.64	1.51	1.12	1.62	1.3	1.32	0.84	0.97	1.02	1.71	0.91	1.39	0.61	0.77	0.34	0.58	0.41	0.72	0.41	0.27	1.68	0.85	0	0.74	0.87	0.66	0	0.25	0.9	1.26	0.79	0.78	0.61
ENSMUSG00000002342.17	ENSMUST00000002413.14,ENSMUST00000123923.1,ENSMUST00000125755.7,ENSMUST00000125906.7,ENSMUST00000126268.1,ENSMUST00000133084.7,ENSMUST00000133339.7,ENSMUST00000143543.1,ENSMUST00000147656.7,ENSMUST00000149105.1,ENSMUST00000182365.7,ENSMUST00000182715.7,ENSMUST00000182942.1,ENSMUST00000182980.7	Tmem161a	13.57	14.6	11.38	11.25	8.66	10.56	18.65	17.15	13.49	12.78	12.03	11.69	9.98	8.76	9.54	14.47	18.32	12.28	3.88	9.29	4.94	6.85	3.7	5.89	11.72	6.75	19.64	7.03	28.45	12.01	8.88	12.59	33.39	7.64	9.09	26.77	19.71	8.2	11.33
ENSMUSG00000002343.11	ENSMUST00000019679.11,ENSMUST00000130319.1,ENSMUST00000135931.1,ENSMUST00000136666.1,ENSMUST00000139765.1,ENSMUST00000147387.1	Armc6	13.81	16.45	17.48	11.75	9.76	10.17	11.88	11.26	13.29	16.61	17.06	11.95	10.24	11.78	11.53	9.2	12.61	9.93	6.16	8.16	5.18	8.25	7.6	4.13	7.61	7.38	12.8	8.92	18.47	8.26	17.14	13.13	21.86	10.7	16.57	3.25	19.99	17.92	15.44
ENSMUSG00000002345.18	ENSMUST00000002418.14,ENSMUST00000110139.1,ENSMUST00000123760.7,ENSMUST00000123976.1,ENSMUST00000129668.7	Borcs8	14.28	19.16	16.57	14.87	13.83	13.51	16.56	21.87	23.63	16.91	21.18	15.79	16.12	14.19	15.69	16.36	20.2	20.31	8.03	6.72	6.76	7.66	6.41	6.84	15.18	11.64	5.68	14.07	8.59	9.17	13.43	19.62	18.79	7.9	11.84	5.9	12.61	15.17	8.48
ENSMUSG00000002346.16	ENSMUST00000063788.7,ENSMUST00000110127.7,ENSMUST00000134596.1,ENSMUST00000139333.7,ENSMUST00000150706.7	Slc25a42	4.13	4.91	3.6	2.52	2.07	2.12	4.42	4.44	4.23	4.18	4.46	4.49	2.34	2.64	1.68	3.14	4.82	3.38	3.91	3.1	4.42	5.05	4.34	3.6	7.77	7.88	7.35	7.55	6.85	7.33	9.94	10.04	13.38	11.74	9.63	5.9	9.91	8.24	8.15
ENSMUSG00000002365.10	ENSMUST00000002436.10,ENSMUST00000231803.1	Snx9	10.05	12.53	10.8	10.65	12.28	10.83	8.78	10.53	8.62	14.54	12.56	12.44	11.54	11.88	10.73	7.8	11.8	9.28	6.3	9.59	7.89	8.17	8.23	7.23	12.19	9.28	12.26	10.01	15.64	14.34	14.02	11.54	16.47	11.14	9.43	9.2	10.35	8.81	11.89
ENSMUSG00000002372.9	ENSMUST00000002445.9,ENSMUST00000232922.1,ENSMUST00000232975.1,ENSMUST00000233029.1,ENSMUST00000233305.1,ENSMUST00000233319.1,ENSMUST00000233617.1,ENSMUST00000233727.1	Ranbp3	22.79	21.32	20.55	18.34	17.26	15.48	18.49	22.93	18.36	22.61	23.35	21.04	19.36	17.15	17	16.84	20.79	19	14.73	15.67	17.09	16.72	15.41	15.18	33.23	21.68	21.97	22.76	38.68	29.42	38.04	31.16	26.96	32.24	30.22	4.76	28.71	21	17.91
ENSMUSG00000002379.7	ENSMUST00000002452.7,ENSMUST00000233233.1,ENSMUST00000233457.1,ENSMUST00000233832.1	Ndufa11	70.06	95.37	90.22	66.77	63.69	65.96	78.35	92.74	81.1	93.97	104.23	76.44	67.08	59.99	63.87	73.26	80.7	89.65	29.43	30.32	35.71	28.51	25.44	32.66	72.37	72.47	82.48	114.69	76.73	97.17	76.34	64.88	79.45	71.35	86.54	135.4	72.07	67.23	83.4
ENSMUSG00000002384.2	ENSMUST00000002457.1,ENSMUST00000151850.1	Bmp8b	0.1	0	0	0.02	0.06	0.02	0.09	0	0	0	0	0	0.05	0.08	0.04	0	0	0	0	0	0	0.06	0.17	0	0	0	1	0	0	0	0	0	0	0	0	0	0.27	0	0
ENSMUSG00000002393.14	ENSMUST00000002466.8,ENSMUST00000124732.1,ENSMUST00000127443.1,ENSMUST00000132630.1,ENSMUST00000137058.1,ENSMUST00000137734.7,ENSMUST00000155463.1,ENSMUST00000156270.1	Nr2f6	2.66	5.2	5.66	2.98	3.6	2.58	7.93	10.25	6.94	3.63	5.3	3.21	3.05	3.73	2.95	10.12	6.76	6.49	2.46	2.46	1.01	2.71	2.02	1.39	0.74	1.32	8.15	5.47	13.83	2.42	4.26	4.44	20.92	3.78	2.45	0	7.15	3.02	4.76
ENSMUSG00000002395.14	ENSMUST00000019169.7,ENSMUST00000110053.8,ENSMUST00000110054.7,ENSMUST00000127517.1,ENSMUST00000136368.7,ENSMUST00000137137.1,ENSMUST00000139541.7,ENSMUST00000140236.1,ENSMUST00000142685.7,ENSMUST00000143657.7,ENSMUST00000146221.7,ENSMUST00000154550.7	Use1	40.92	43.01	49.84	32.95	36.5	32.55	47.13	49.17	47.54	46.33	63.85	41.04	33.84	33.81	31.65	42.94	62.53	52.58	22.37	32.24	25.3	24.39	23.94	21.83	45.56	39.12	44.15	60.2	35.87	46.21	71.35	37.76	49.75	56.04	58.57	64.69	43.78	63.78	41.17
ENSMUSG00000002396.8	ENSMUST00000002469.8,ENSMUST00000110051.1,ENSMUST00000110052.1,ENSMUST00000126049.1	Ocel1	4.09	7.28	7.38	4.07	4.33	4.1	3.65	8.12	4.76	4.87	8.34	6.11	4.73	4.95	4.47	3.77	3.63	4.43	3.63	3.53	2.76	4.66	3.25	5.75	10.11	5.73	7.95	6.69	3.19	5.46	8.41	12.16	16.24	6.02	10.18	17.74	4.65	9.09	6.5
ENSMUSG00000002409.18	ENSMUST00000085901.12,ENSMUST00000172467.7,ENSMUST00000172761.7	Dyrk1b	10.43	8.7	8.24	5.73	4.61	5.69	6.56	5.93	5.76	7.15	7.78	7.53	5.3	5.47	5.14	5.61	5.11	6.24	4.32	3.78	3.51	4.72	3.8	4.07	5.44	6.17	7.21	1.35	5.54	5.05	7.18	7.73	4.27	6.68	7.89	2.2	9.26	6.16	9.01
ENSMUSG00000002413.15	ENSMUST00000002487.14,ENSMUST00000101497.3,ENSMUST00000167073.1,ENSMUST00000167169.1,ENSMUST00000169647.1	Braf	15.3	14.82	13.97	16.88	14.28	14.61	8.68	9.51	9.38	19.43	8.65	16.15	16.21	17.85	14.3	9.64	10.6	7.66	9.62	15.69	10.65	12.67	13.42	10.89	13.64	13.76	17.35	15.09	8.83	12.74	17.87	14.54	14.87	12.86	22.25	27.1	17.55	18.65	13.99
ENSMUSG00000002416.13	ENSMUST00000002490.6,ENSMUST00000119379.1,ENSMUST00000128064.1,ENSMUST00000135239.1,ENSMUST00000135671.7,ENSMUST00000146793.1	Ndufb2	65.63	83.56	89.99	56.65	59.54	72.52	60.59	91.37	92.71	83.47	106.06	75.04	61.75	61.56	55.64	57.13	74.4	79.73	31.16	34.87	27.19	43.69	32.7	32.76	70.78	70.38	51.42	78.02	83.76	63.91	81.4	87.69	57.44	66.75	55.54	98.68	82.63	81.11	87.45
ENSMUSG00000002428.12	ENSMUST00000002502.11,ENSMUST00000128127.7,ENSMUST00000143005.7,ENSMUST00000145853.7,ENSMUST00000154233.1,ENSMUST00000155635.1	Hltf	12.58	10.46	8.22	11.31	11.2	12.7	9.51	8.13	13.28	9.43	10.49	11.25	12.55	10.99	10.93	8.54	13.24	8.87	6.24	10.93	11.16	6.53	8.57	10.07	12.21	11.56	16.82	9.52	7.24	9.42	9.65	9.88	15.87	6.29	11.84	19.58	15.62	10.88	15.04
ENSMUSG00000002455.14	ENSMUST00000002529.6,ENSMUST00000132714.1,ENSMUST00000136481.7,ENSMUST00000139955.1	Prpf6	36.42	29.42	27.72	25.99	24.17	28.57	20.16	26.32	27.07	26.39	33.12	29.44	26.64	23.48	30.76	21.16	24.81	24.02	38.27	42.63	36.33	36.74	38.99	31.3	52.37	33.84	29.02	33.64	37.08	40.61	37.3	28.45	40.58	41.55	34.4	29.07	37.31	44.8	35.46
ENSMUSG00000002458.13	ENSMUST00000002532.8,ENSMUST00000108769.7,ENSMUST00000108771.1,ENSMUST00000108772.7,ENSMUST00000108776.7,ENSMUST00000108778.7,ENSMUST00000108779.7,ENSMUST00000124776.1,ENSMUST00000130712.1,ENSMUST00000143510.7,ENSMUST00000144476.1,ENSMUST00000165416.7	Rgs19	8.78	5.24	4.98	7.66	6.82	7.35	7.59	9.98	10.35	6.91	11.26	6.2	6.4	5.91	7.41	5.98	10.5	7.75	6.2	5.46	6.11	8.09	4.18	6.47	13.63	9.83	13.19	14.66	19.34	10.96	9.47	21.06	17.4	19.91	7.36	14.5	9.06	11.16	14.28
ENSMUSG00000002459.17	ENSMUST00000002533.14,ENSMUST00000118000.7,ENSMUST00000119256.7,ENSMUST00000133521.1,ENSMUST00000147158.1,ENSMUST00000156289.1,ENSMUST00000170566.1	Rgs20	0.72	1.47	0.29	0.94	1.28	1.04	0.13	0.17	0.42	0.44	0.78	0.63	0.95	1.81	1.15	0.28	0	0.23	18.47	13.27	19.57	18.97	17.47	17.84	21.62	15.97	19.03	33.36	33.9	19.99	23.18	22.05	8.19	29.35	27.03	5.25	22.51	16.91	28.35
ENSMUSG00000002475.16	ENSMUST00000002549.8,ENSMUST00000117726.8,ENSMUST00000117828.8,ENSMUST00000144150.8,ENSMUST00000234419.1	Abhd3	4.14	3.92	8.35	6.86	7.11	6.71	9.26	11.45	11.44	4.3	6.36	3.77	7.47	8.08	7.59	11.81	12.56	10.76	6.37	6.35	3.76	5.42	4.47	3.87	3.31	4.88	9.87	5.71	17.17	5.67	3.48	6.03	4.65	7.42	6.3	6.74	5.32	5.91	5.66
ENSMUSG00000002477.5	ENSMUST00000002551.4,ENSMUST00000234077.1,ENSMUST00000234207.1,ENSMUST00000234728.1,ENSMUST00000235020.1	Snrpd1	42.03	58.74	52.36	51.56	58.64	45.94	55.1	58.88	53.9	51.27	68.32	45.11	50.11	51.7	55.31	35.58	54.79	56.3	90.5	111.08	94.92	105.06	97.57	86.1	45.78	100.04	96.6	95.03	152.12	87.32	110.9	80.33	84.91	71.59	81.81	46.73	88.65	61.07	66.38
ENSMUSG00000002486.15	ENSMUST00000094441.10,ENSMUST00000112199.2,ENSMUST00000124242.4,ENSMUST00000128625.1,ENSMUST00000131679.4,ENSMUST00000152999.7,ENSMUST00000202105.1,ENSMUST00000202252.1	Tchp	3.87	4.13	4.5	2.79	2.07	2.16	3.81	3.07	2.85	3.18	4.3	3.95	3.21	2.39	2.26	3.5	4.13	3.76	5.28	4.59	7.33	5.63	8.58	8.66	4.21	4.3	3.68	6.61	13.58	5.23	5.47	6.15	9.94	3.93	16.45	15.83	3.21	5.25	7.52
ENSMUSG00000002489.16	ENSMUST00000002588.10,ENSMUST00000089084.11,ENSMUST00000114122.7,ENSMUST00000114124.8,ENSMUST00000124433.7,ENSMUST00000130951.7,ENSMUST00000134021.1,ENSMUST00000136760.1,ENSMUST00000139544.1,ENSMUST00000144691.8,ENSMUST00000151655.7,ENSMUST00000155915.1,ENSMUST00000163370.7,ENSMUST00000164263.8,ENSMUST00000178095.1	Tiam1	0.48	0.55	0.71	1.03	0.66	1.11	3.52	3.83	5.01	0.61	0.58	0.94	1.11	1.08	0.91	4.24	4.99	3.24	0.92	1.43	0.95	2.23	1.18	2.02	3.52	4.59	1.03	5.95	0.92	14.39	0.85	3.08	1.87	2.2	4.2	2.33	4.17	1.1	1.51
ENSMUSG00000002496.10	ENSMUST00000097373.1,ENSMUST00000226242.1,ENSMUST00000226284.1,ENSMUST00000226309.1,ENSMUST00000226398.1,ENSMUST00000226428.1,ENSMUST00000226473.1,ENSMUST00000226691.1,ENSMUST00000226985.1,ENSMUST00000227094.1,ENSMUST00000227330.1,ENSMUST00000227432.1,ENSMUST00000227509.1,ENSMUST00000227543.1,ENSMUST00000227607.1,ENSMUST00000227658.1,ENSMUST00000227745.1,ENSMUST00000227754.1,ENSMUST00000227804.1,…	Tsc2	45.9	43.92	42.81	32.22	30.41	27.63	31.79	40.05	29.74	47.11	47.7	40.35	31.69	27.47	24.08	20.83	36.29	23.23	22.41	26.84	18.32	25.74	18.34	19.43	43.93	38.76	49.14	44.86	66.71	37.84	62.49	52.15	50.37	51.31	47.48	62.06	52.27	25.26	34.14
ENSMUSG00000002500.15	ENSMUST00000045186.10,ENSMUST00000170239.8,ENSMUST00000183214.1	Rpl3l	0	0	0	0	0.07	0.06	0	0	0.1	0	0	0.03	0.05	0.15	0.05	0	0.28	0	0	0	0.22	0	0	0	0.49	0	1.54	0	6.77	0	0	1.78	0	0	0	0	0	0	0
ENSMUSG00000002504.15	ENSMUST00000002572.5,ENSMUST00000019684.12,ENSMUST00000234121.1,ENSMUST00000234505.1,ENSMUST00000234557.1,ENSMUST00000234912.1,ENSMUST00000235042.1	Slc9a3r2	8.1	8.96	11.66	9.77	14.09	9.94	27.01	42.23	35.43	11.15	16.68	10.79	12.35	11.41	11.82	24.93	37.8	38.6	3.35	4.63	4.24	6.55	3.91	4.43	6.79	10.21	8.3	10.94	13.08	8.08	11.27	6.6	12.13	6.85	10.47	7.57	6.9	3.79	9.83
ENSMUSG00000002524.17	ENSMUST00000002599.10,ENSMUST00000100527.12,ENSMUST00000227251.1,ENSMUST00000227316.1,ENSMUST00000228459.1,ENSMUST00000229030.1,ENSMUST00000229474.1,ENSMUST00000229496.1,ENSMUST00000230143.1,ENSMUST00000230924.1,ENSMUST00000230968.1	Puf60	52.25	52.17	54.97	42.3	37.76	40.82	63.58	72.35	56.73	53.51	68.89	50.53	43.09	42.82	38.54	55.49	65.17	60.47	32.08	28.24	24.28	32.8	26.1	29.25	41.64	40.47	44.29	47.3	43.42	50.21	51.58	42.66	56.62	33.03	52.7	33.77	46.93	46.04	41.87
ENSMUSG00000002546.17	ENSMUST00000081670.13,ENSMUST00000100194.9,ENSMUST00000113377.7,ENSMUST00000126276.7,ENSMUST00000127276.1,ENSMUST00000129193.2,ENSMUST00000131712.8,ENSMUST00000139494.7,ENSMUST00000146544.1,ENSMUST00000147707.7,ENSMUST00000149141.1,ENSMUST00000239447.1,ENSMUST00000239474.1	Golga2	44.95	44.26	51.94	39.27	45.76	41.19	27.99	37.71	45.48	40.79	37.61	46.73	43.05	47.33	41.2	26.79	29.51	38.38	32.73	54.58	34.52	54.82	47.69	48.24	75.96	69.54	50.09	70.15	70.58	74.87	47.81	58.15	79.62	73.11	55.49	71.56	90.38	53.45	77.76
ENSMUSG00000002550.16	ENSMUST00000002625.14,ENSMUST00000133804.1,ENSMUST00000134351.1,ENSMUST00000138133.1,ENSMUST00000142797.1	Uck1	13.84	17.72	18.8	12.67	13.76	14.27	15.73	19.11	20.35	16.26	16.14	16.13	15.03	12.63	12.59	14.83	19.94	14.39	20.21	18.43	22.78	20.64	17.62	20.42	24.94	16.65	24.3	21.63	18.78	24.23	27.8	16.36	17.69	32.98	22.69	19.49	17.35	21.66	19.95
ENSMUSG00000002565.16	ENSMUST00000002640.5,ENSMUST00000078481.13	Scin	0.04	0.02	0	0.67	0.79	0.39	0.62	0.26	0.5	0.04	0	0.05	0.48	0.78	0.64	0.36	0.19	0.43	0.06	0.36	0	0.07	0.14	0.26	0.53	0	0	0	0	0.22	0	0	0	0	0	0	0.47	0.26	0.38
ENSMUSG00000002578.18	ENSMUST00000133342.9,ENSMUST00000221022.1,ENSMUST00000221150.1,ENSMUST00000222067.1,ENSMUST00000222899.1,ENSMUST00000222901.1,ENSMUST00000223145.1,ENSMUST00000223162.1,ENSMUST00000238610.1,ENSMUST00000238712.1	Ikzf4	0.41	0.71	1.18	0.69	0.32	0.39	0.58	0.97	1.23	0.56	0.63	0.9	0.5	0.58	0.24	1.17	0.78	0.53	0.6	1.39	1.26	1.22	0.58	0.5	2.75	0.66	3.95	5.7	1.89	3.13	0.26	1.04	1.16	1.6	0.63	0	0.82	0.73	1.26
ENSMUSG00000002580.7	ENSMUST00000002655.7	Mien1	40.42	49.82	52.81	49.34	49.89	47.27	40.8	50	52.81	47.82	71.88	51.97	51.59	53.72	48.79	39.1	53.43	51.3	50.46	62.15	52.93	69.7	37.28	51.53	94.76	105.76	90	118.72	108.28	98.75	79.2	96.2	108.23	105.91	126.02	112.22	89.88	115.24	100.57
ENSMUSG00000002588.13	ENSMUST00000002663.11,ENSMUST00000176933.1,ENSMUST00000176945.1,ENSMUST00000177159.8	Pon1	0	0	0	0	0	0	0	0.15	0	0	0	0	0	0	0	0	0	0.13	0	0	0.5	0	0.08	0	0	0	0	0.28	0	0	0	0	0	0	0	0	0	0	0
ENSMUSG00000002602.16	ENSMUST00000002677.10,ENSMUST00000085948.10,ENSMUST00000124442.7,ENSMUST00000132038.2,ENSMUST00000132989.7,ENSMUST00000137211.1,ENSMUST00000137383.1,ENSMUST00000147680.1	Axl	3.28	4.72	4.97	2.59	2.17	2.61	44.35	36.89	24.81	2.96	2.32	2.97	2.61	2.96	2.6	26.61	38.83	30.77	26.34	24.94	21.65	24.72	31.88	25.79	21.46	27.78	20.4	14.2	14.31	17.78	23.48	21.19	16.3	14.12	13.62	40.89	24.44	16.59	16.04
ENSMUSG00000002603.15	ENSMUST00000002678.9,ENSMUST00000169009.7,ENSMUST00000171757.1,ENSMUST00000206348.1,ENSMUST00000206584.1	Tgfb1	1.2	2.02	1.59	2.08	1.54	1.99	6.7	5.55	4.84	1.75	3.55	1.1	2.22	1.84	1.89	5.33	11.06	8.61	4.86	4.25	2.84	3.61	4.3	3.97	9.21	6.31	11.15	9.26	11.11	19.21	9.55	13.4	27.5	10.55	6.41	18.18	4.79	7.05	5.83
ENSMUSG00000002608.8	ENSMUST00000002683.2,ENSMUST00000125699.2,ENSMUST00000129429.1,ENSMUST00000129519.1,ENSMUST00000134201.1,ENSMUST00000137046.7,ENSMUST00000140847.1,ENSMUST00000154143.7,ENSMUST00000156365.7	Ccdc97	13.78	15.53	14.82	11.01	10.64	12.2	13.97	15.1	14.06	15.08	16.37	13.55	11.91	11.4	10.92	13.17	14.47	13.74	10.27	11.66	12.6	13.73	9.13	10.1	10.98	13.89	20.01	14.77	23.71	13.66	21.41	22.97	18.79	18.71	14.14	13.41	14.95	12.83	14.56
ENSMUSG00000002617.14	ENSMUST00000037057.13,ENSMUST00000135840.1,ENSMUST00000140313.7,ENSMUST00000142999.1,ENSMUST00000151447.1,ENSMUST00000172177.1	Zfp40	17.15	9.59	9.44	15.99	12.44	11.75	5.27	2.98	6.72	10.99	8.97	12.23	13.36	14.42	12.68	5.79	8.19	4.44	10.59	14.22	11.78	10.03	7.89	12.14	6.01	8.23	11.52	6.45	22.55	9.72	3.43	6.29	6.95	5.43	5.48	4.03	7.11	8.78	4.99
ENSMUSG00000002625.10	ENSMUST00000050214.8,ENSMUST00000235265.1,ENSMUST00000235387.1,ENSMUST00000235614.1,ENSMUST00000235724.1,ENSMUST00000236039.1,ENSMUST00000236105.1,ENSMUST00000236494.1,ENSMUST00000236503.1,ENSMUST00000236618.1,ENSMUST00000236765.1,ENSMUST00000237879.1,ENSMUST00000237936.1	Akap8l	36.78	41.32	45.78	31.74	21.33	29.95	38.76	34.53	29.85	37.58	42.33	40.65	26.09	27.61	19.92	30.12	35.87	27.84	25.05	21.88	19.09	18.28	19.44	19.91	41.16	43.84	31.35	30.6	49.24	31.17	27.48	39.81	42.1	33.7	45.44	66.45	38.38	40.24	42.7
ENSMUSG00000002633.4	ENSMUST00000002708.4	Shh	7.86	9.65	10.7	2.36	1.74	1.99	7.49	9.1	7.5	12.26	10.97	12.97	2.93	2.34	2.33	10.1	9.59	11.42	2.9	2.28	2.25	1.7	2.9	2.88	2.64	3.79	3.95	0.93	0.94	1.66	1.04	0.49	2.09	0.52	0.73	3.69	3.53	1.7	0.85
ENSMUSG00000002635.11	ENSMUST00000002710.9,ENSMUST00000125803.1,ENSMUST00000148381.2,ENSMUST00000206088.1	Pdcd2l	5.76	7.03	5.89	7.45	5.71	5.21	5.03	8.01	5.08	10.23	7.8	4.71	4.08	6.42	5.78	8.99	7.07	6.57	8.45	12.58	8.24	12.95	10.96	10.35	13.93	11.49	23.18	13.14	33.38	16.99	12.73	19.39	18.71	11.12	27.05	42.45	12.54	16.06	19.69
ENSMUSG00000002658.9	ENSMUST00000002733.6	Gtf2f1	34.55	34.3	33.78	31.26	31.09	32.79	25.93	35.11	33.54	38.21	43.16	30.92	30.2	32.07	31.58	28.51	31.2	31.66	66.71	71.49	63.04	74.68	67.27	64.99	64.05	68.28	58.78	74.26	80.19	72.86	62.93	62.67	51.77	73.99	80.23	75.11	57.21	66.36	73.75
ENSMUSG00000002660.8	ENSMUST00000002735.8,ENSMUST00000233845.1	Clpp	14.74	18.82	19.75	15.77	14.07	15.65	20.68	23.61	20.68	16.2	22.07	15.01	14.84	16.25	14.01	17.84	19.69	21.59	21.03	15.58	16.07	19.39	18.13	16.67	23.22	35.52	25.3	50.31	19.6	22.07	48.99	33.22	40.16	38.54	14.35	34.49	25.91	35.1	23.54
ENSMUSG00000002661.14	ENSMUST00000002737.6,ENSMUST00000074141.13,ENSMUST00000149632.1	Alkbh7	6.26	6.97	10.49	5.84	5.72	5.4	8.2	9.05	8.08	4.75	9.7	6.01	6.02	5.75	4.76	6.44	5.9	7.14	3.63	3.91	2.06	2.5	1.76	3.42	6.73	3.76	2.24	7.34	4.08	3.29	2.91	7.38	8.97	3.41	0	0	5.59	4.2	10.55
ENSMUSG00000002664.2	ENSMUST00000002740.2	Pspn	0	0	0	0	0.1	0	0	0	0	0	0	0	0	0.12	0	0	0	0	0	0	0	0	0	0	0	0	0	0	0	0	0	0	0	0	0.37	0	0	0	0
ENSMUSG00000002668.8	ENSMUST00000011623.8,ENSMUST00000232685.1,ENSMUST00000232938.1,ENSMUST00000233234.1,ENSMUST00000233564.1,ENSMUST00000233650.1,ENSMUST00000233674.1	Dennd1c	0	0	0	0	0	0.02	0.07	0.92	0.27	0	0	0	0	0	0.01	0.58	0.29	0.29	0	0	0.49	0.07	0.08	0.17	0	0	0	0	0	0	0	0.41	4.07	0	0	0	0	0	0.41
ENSMUSG00000002679.14	ENSMUST00000002756.13,ENSMUST00000159187.1,ENSMUST00000160739.1,ENSMUST00000161211.7,ENSMUST00000161598.7,ENSMUST00000161902.1	Med6	15.03	15.1	11.63	11.43	10.69	10.37	11.11	16.33	14.55	12	15.57	12.44	12.07	11.75	11.56	10.25	11.57	13.84	22.84	24.8	20.74	28.33	23.5	21.84	29.8	27.32	43.46	20.37	41.68	30.57	24.48	35.08	56.73	43.26	33.15	35.57	28.74	19.62	17.44
ENSMUSG00000002688.8	ENSMUST00000002765.8	Prkd1	10.14	9.05	7.95	10.15	11.46	10.65	4.77	5.05	5.23	10.28	10.06	8.14	12.04	11.04	11.16	4.62	5.13	6.05	2.33	3.69	2.39	2.84	2.74	2.95	4.69	3.4	4.41	5	7.68	5.92	3.31	5.32	1.62	4.1	6.39	8.35	4.11	4.7	3.44
ENSMUSG00000002699.13	ENSMUST00000052413.11,ENSMUST00000109329.8,ENSMUST00000133120.1,ENSMUST00000146318.1	Lcp2	0	0	0	0	0	0.08	1.76	2.13	2.85	0	0	0	0	0	0	1.03	0.86	2.12	1.16	0	0	0	0.09	0	0	0	0	0	1.13	0.02	0	0	25.18	0	0	0	0	0	0.52
ENSMUSG00000002718.14	ENSMUST00000002790.13,ENSMUST00000129061.1,ENSMUST00000132402.7,ENSMUST00000135139.7,ENSMUST00000145819.7,ENSMUST00000163437.1,ENSMUST00000163917.1,ENSMUST00000164974.1,ENSMUST00000166871.1,ENSMUST00000168599.7,ENSMUST00000169290.7,ENSMUST00000171410.7	Cse1l	29.9	21.81	19.45	21.27	21.25	21.59	19.72	16.85	18.14	27.88	17.92	21.94	23.11	24.93	23.98	16.6	23.12	18.78	24.94	28.62	24.97	26.35	24.05	23.11	51.31	30.08	33.89	16.51	37.09	25.94	32.44	20.75	28.28	28.9	28.15	52.46	27.5	32.23	35.52
ENSMUSG00000002728.14	ENSMUST00000002805.13,ENSMUST00000110000.7,ENSMUST00000129502.1,ENSMUST00000134759.2,ENSMUST00000136330.1,ENSMUST00000149461.2,ENSMUST00000150316.7,ENSMUST00000165635.1,ENSMUST00000169732.7	Naa20	30.78	30.51	33.67	32.18	38.75	38.96	40.22	42.27	40.22	33.48	40.81	30.44	31.04	35.34	32.96	31.08	44.81	36.5	43.87	44.1	39.56	46.91	46.04	42.34	55.81	69.41	87.4	48.82	82.99	63.71	53.19	82.74	95.46	95.34	52.19	89.85	63.32	56.33	42.81
ENSMUSG00000002731.6	ENSMUST00000002808.6,ENSMUST00000140493.1	Prkra	14.06	11.94	11.47	13.77	15.79	13.93	12.64	13.74	14.36	10.62	13.93	12.29	15.98	14.14	13.81	14.76	13.79	13.48	5.87	6.36	6.61	8.33	5.61	7.48	11.59	16.07	14.08	13.51	8.37	15.83	11.29	16.29	12.07	14.91	10.06	11.45	12.41	12.95	8.7
ENSMUSG00000002732.14	ENSMUST00000002809.13,ENSMUST00000147355.1,ENSMUST00000154097.1,ENSMUST00000176815.1	Fkbp7	2.82	1.95	2.85	1.48	2.42	1.82	12.39	12.64	10.04	0.96	2.39	1.64	1.65	1.54	2.15	10.43	9.81	11.85	0.74	3.58	2.16	2.06	0.81	1.48	1.66	3.21	6.51	6.42	12.88	1.86	9.04	6.8	4.21	2.8	0	0	5.86	1.34	1.17
ENSMUSG00000002733.8	ENSMUST00000111920.1,ENSMUST00000125119.1	Plekha3	12.54	12.26	10.75	12.69	14.3	12.53	10.72	12.07	11.35	13.95	13.67	11.09	13.08	14.55	12.69	9.24	15.07	11.65	18.03	20.64	16.51	24.11	18.86	20.32	20.22	19.78	22.05	17.27	24.51	22.64	25.69	17.59	10.91	19.91	24.9	15.25	23.76	21.82	18.99
ENSMUSG00000002741.9	ENSMUST00000002818.8,ENSMUST00000143834.1	Ykt6	32.91	32.84	35.7	29.47	28.35	27.79	23.05	25.37	23.83	30.04	34.61	30.47	32.97	31.36	28.57	21.91	26.57	24.35	37.31	41.78	34.82	43.26	33.86	42.14	53.87	50.65	50.29	56.01	56.15	59.81	54.02	58.51	64.17	61.13	67.3	36.23	51.53	60.16	58.77
ENSMUSG00000002748.7	ENSMUST00000002825.5,ENSMUST00000136947.1,ENSMUST00000142307.1,ENSMUST00000176793.1,ENSMUST00000201894.1	Baz1b	19.07	16.15	15.77	12.8	13.46	12	19.99	19.45	17.77	15.78	13.63	16.84	14.71	13.91	11.84	16.21	17.5	17.5	16.63	20.47	15.56	19.38	19	16.28	20.59	17.81	26.24	14.83	34.26	14.09	12.19	20.39	19.8	13.62	18.74	16.74	23.48	15	15.29
ENSMUSG00000002763.16	ENSMUST00000002840.8,ENSMUST00000127897.1,ENSMUST00000144964.7,ENSMUST00000148872.1	Pex6	9.12	12.5	11.76	8.13	7.39	6.88	11.73	14.79	12.15	9.85	12.35	10.29	8.41	8.08	7.66	10.95	14.34	12.28	5.86	9.53	8.13	8.31	6.25	9.5	13.2	15.3	11.96	18.97	7.98	19.97	17.13	20.25	12.01	16.57	16.94	13.06	14.66	15.04	13.74
ENSMUSG00000002767.13	ENSMUST00000002844.13,ENSMUST00000113429.7,ENSMUST00000113430.1,ENSMUST00000146183.1,ENSMUST00000156464.1	Mrpl2	15.98	18.44	18.95	14.5	15.93	17.42	18.5	19.21	22.46	21.35	23.37	18.39	18.61	16.56	15.83	14.71	16.81	17.97	14.01	12.71	12.65	15.99	11.43	14.2	26.02	26.2	13.75	24.88	30.1	37.24	18.59	33.7	37.48	38.85	28.82	25.04	23.36	36.93	41.89
ENSMUSG00000002768.8	ENSMUST00000002845.7,ENSMUST00000232732.1,ENSMUST00000232762.1,ENSMUST00000233032.1,ENSMUST00000233385.1,ENSMUST00000233430.1,ENSMUST00000233491.1,ENSMUST00000233612.1,ENSMUST00000233644.1	Mea1	45.36	59.24	53.21	57.4	54.32	60.14	56.14	63.29	64.68	57.99	77.92	54.76	54.92	53.45	54.84	49.71	59.32	63.86	49.64	45.95	46.29	56.46	41.22	54.94	67.37	88.36	80.09	85.94	73.02	105.71	101.33	84.14	72.23	106.96	79.13	105.2	71.54	79.4	78.66
ENSMUSG00000002769.9	ENSMUST00000002846.8,ENSMUST00000147112.1,ENSMUST00000233086.1	Gnmt	0	0	0.23	0.42	0.24	0.06	0	0.22	0.8	0.85	0.06	0	0.11	0	0.08	0	0.38	0.23	0	0	0.65	0.6	0	0	0	0	0	0	0	0	0	0	0	0	0	0	0.54	0.86	0
ENSMUSG00000002771.12	ENSMUST00000002848.9,ENSMUST00000211250.1,ENSMUST00000211713.1	Grin2d	1.08	0.62	0.57	0.64	0.69	0.55	0.19	0.59	0.37	0.5	0.74	0.87	0.51	0.75	0.48	0.36	0.73	0.55	0.22	0.32	0.19	0.21	0.13	0.19	0.22	0.1	0.31	0.27	0.56	0.19	0	0.21	0.02	0.62	0	0	0.23	0.16	0.67
ENSMUSG00000002778.14	ENSMUST00000002855.13,ENSMUST00000211152.1,ENSMUST00000211234.1,ENSMUST00000211495.1,ENSMUST00000211716.1	Kdelr1	20.03	20.98	21.96	20.23	18.89	19.51	32.27	33.51	28.22	20.86	29.96	19.17	21.31	20.13	17.89	24.04	31.6	27.9	19.33	22.92	20.43	22.64	23.33	22.17	31.22	24.72	26.18	31.72	34.27	25.37	54.37	28.11	49.68	36.36	28.54	58.49	41.18	27.58	24.51
ENSMUSG00000002781.19	ENSMUST00000069772.15,ENSMUST00000209292.1,ENSMUST00000209350.1,ENSMUST00000209395.1,ENSMUST00000209580.1,ENSMUST00000210044.1,ENSMUST00000210503.1,ENSMUST00000210574.1,ENSMUST00000210692.1,ENSMUST00000211280.1	Tmem143	15.73	10.01	10.54	8.2	7.13	9.15	7	7.97	8.72	10.91	9.17	13.05	8.07	6.23	6.89	8.83	9.95	9.18	3.08	4.11	2.07	5.11	4.07	6.97	12.39	6.8	18.11	6.65	2.85	5.41	10.69	7.56	48.64	21.53	18.76	4.26	10.01	5.38	8.32
ENSMUSG00000002791.17	ENSMUST00000159650.7,ENSMUST00000160550.8,ENSMUST00000183934.1,ENSMUST00000235497.1	Pdxk-ps	0.14	0	0.33	0.09	0.14	0.17	0	0.02	0	0	0	0.23	0	0.1	0.15	0.15	0	0.02	0.14	0	0	0.09	0	0	0	0	0	0	0	0	0.65	0	0	0	0.98	0	0	0	0
ENSMUSG00000002797.9	ENSMUST00000002874.7,ENSMUST00000131475.1,ENSMUST00000136527.1,ENSMUST00000203208.1,ENSMUST00000204301.2,ENSMUST00000204770.1	Ggct	8.63	8.79	12.82	9.7	8.46	9.46	14.17	12.5	9.64	13.04	12.75	10.78	8.66	13.21	9.98	12.69	9.94	11.36	74.12	89.16	71.94	87.13	80.56	76.91	48.84	70.45	29.71	59.21	75.15	45.49	48.85	44.64	51.37	50.46	61.2	42.49	28.86	55.01	59.2
ENSMUSG00000002799.6	ENSMUST00000075827.4,ENSMUST00000220771.1,ENSMUST00000220855.1,ENSMUST00000221320.1,ENSMUST00000221454.1,ENSMUST00000221647.1,ENSMUST00000221696.1,ENSMUST00000222402.1,ENSMUST00000223140.1,ENSMUST00000223304.1	Jag2	17.85	16.86	17.04	13.59	12.02	11.63	16.69	22.94	17.77	19.15	17	16.33	12.88	13.66	12.56	18.45	15.63	19.39	9.34	4.97	9.37	7.06	5.32	11.22	19.33	10.58	40.51	18.82	18.55	18.47	17.75	15.96	35.2	16.68	32.13	4.91	27.25	14	7.62
ENSMUSG00000002803.14	ENSMUST00000002880.6,ENSMUST00000165079.7,ENSMUST00000220567.1,ENSMUST00000221104.1,ENSMUST00000221500.1,ENSMUST00000222209.1,ENSMUST00000223287.1,ENSMUST00000223368.1,ENSMUST00000223508.1	Btbd6	11.63	9.1	9.31	10.17	7.39	9.14	12.17	12.79	12.98	9.55	10.03	10.25	8.3	8.68	9.09	10.43	15.81	12.79	1.87	2.38	3.72	4.01	1.6	3.25	9.28	9.86	10.04	6.47	21.72	6.24	3.89	7.94	13.86	10.9	11.37	6.37	7.72	4.13	9.19
ENSMUSG00000002804.4	ENSMUST00000002881.4,ENSMUST00000221397.1,ENSMUST00000221497.1,ENSMUST00000222793.1,ENSMUST00000222932.1	Nudt14	7.86	12.9	10.07	6.62	6.6	6.19	6.29	16.23	11.86	10.69	15.42	5.9	8.09	6.99	5.83	11.01	8.3	6.64	2.64	1.69	4.67	2.18	1.9	3.5	5.55	4.92	4.34	13.76	9.64	14.24	1.07	10.42	0	4.73	18.56	0.59	8.06	16.38	6.85
ENSMUSG00000002808.7	ENSMUST00000002885.7,ENSMUST00000220755.1,ENSMUST00000220944.1,ENSMUST00000221014.1	Epdr1	73.11	82.33	77.19	90.68	97.58	99.1	69.91	96.37	91.12	90.17	84.25	73.31	95.51	94.3	93.55	73.44	88.47	85.85	49.17	49.65	38.06	47.38	39.84	43.66	102.27	82.15	86.58	96.54	85.77	89.21	91.17	104.03	63.61	93.91	88.46	78.12	76.41	105.22	80.09
ENSMUSG00000002812.4	ENSMUST00000002889.4,ENSMUST00000137226.1,ENSMUST00000154141.1,ENSMUST00000154465.1	Flii	63.19	55.79	67.25	37.92	39.31	41.04	44.34	56.33	47.12	57.26	64.59	57.89	42.73	42.62	39.81	41.19	51.26	45.4	24.69	30.96	25.94	30.1	24.25	25.56	45.97	48.48	46.55	33.27	31.81	40.02	58.3	68.72	35.33	43.78	48.86	42.86	44.42	44.45	39.6
ENSMUSG00000002814.15	ENSMUST00000002891.10,ENSMUST00000102668.9,ENSMUST00000117743.7,ENSMUST00000120417.7,ENSMUST00000124799.1,ENSMUST00000130068.2	Top3a	2.19	2.24	2.81	1.55	1.55	1.22	2.33	1.92	2.21	1.97	1.47	2.39	1.64	1.76	1.6	2.39	2.35	1.83	2.84	2.49	2.32	3.22	2.39	1.83	3.07	2.65	5.27	4.9	4.1	3.52	6.5	0.93	7.98	2.75	3.12	1.87	3.47	3.1	4.55
ENSMUSG00000002820.6	ENSMUST00000065005.4,ENSMUST00000215767.1,ENSMUST00000216826.1,ENSMUST00000217269.1,ENSMUST00000217591.1	Atg4d	6.66	6.26	7.48	6.48	5.81	6.3	9.96	11.71	5.59	6.9	10.65	7.96	5.6	6.43	6.38	7.51	9.71	9.68	4.34	8.79	2.67	3.74	4.33	3.88	10.22	6	5.9	4.86	5.18	13.39	5.37	17.97	6.18	8.52	21.41	0	6.15	7.26	6.48
ENSMUSG00000002825.8	ENSMUST00000002902.7,ENSMUST00000213718.1,ENSMUST00000213967.1,ENSMUST00000214101.1,ENSMUST00000214128.1,ENSMUST00000214681.1,ENSMUST00000214900.2,ENSMUST00000216277.1,ENSMUST00000216527.1,ENSMUST00000217060.1,ENSMUST00000217188.1	Qtrt1	5.52	4.68	6.29	2.42	3.29	1.62	3.38	4.91	8.14	3.12	4.06	3.6	2.99	3.14	1.96	4.85	5.19	4.24	7.16	3.78	6.67	5	7.08	6.14	16	10.07	24.99	8.36	26.95	8.77	17.76	0.86	13.11	5.49	18.87	0.73	8.82	9.59	8.6
ENSMUSG00000002831.14	ENSMUST00000002908.7,ENSMUST00000190703.6,ENSMUST00000238734.1	Plin4	0.11	0.13	0.14	0.09	0.12	0.15	1.07	4.43	2.72	0.21	0.11	0.12	0.06	0.13	0.1	1.75	2.85	3.41	0.08	0.1	0.18	0.1	0.09	0.22	0.28	0.38	0.46	0.64	0	0.22	0	0.18	0.45	0	0.24	0	0.34	0.46	0.63
ENSMUSG00000002833.11	ENSMUST00000002911.9,ENSMUST00000224078.1,ENSMUST00000224101.1,ENSMUST00000224172.1,ENSMUST00000224655.1,ENSMUST00000224701.1,ENSMUST00000225208.1,ENSMUST00000225342.1,ENSMUST00000225731.1,ENSMUST00000225843.1,ENSMUST00000226035.1,ENSMUST00000226053.1	Hdgfl2	29.04	29.62	25.54	20.87	17.5	18.07	28	27.96	23.12	23.38	25.8	20.67	17.05	17.97	15.97	24.01	25.44	23.55	16.51	18.67	17.9	21.14	16.23	18.23	23.06	20.16	20.33	26.41	41.25	19.78	18.33	17.78	28.38	36.86	39.47	32.56	15.91	12.58	29.56
ENSMUSG00000002835.9	ENSMUST00000002914.9,ENSMUST00000232828.1,ENSMUST00000233325.1	Chaf1a	1.04	1.69	1.72	2.29	1.83	2.45	1.21	0.64	2.5	1.22	1.54	1.29	0.85	2.17	2.24	0.63	0.52	1.39	1.67	1.02	2.16	1.53	1.45	1.39	1.54	0.66	1.74	0.83	1.51	0.83	1.03	2.37	2.39	5.55	3.84	0.04	1.08	1.85	1.7
ENSMUSG00000002844.9	ENSMUST00000002923.9,ENSMUST00000232145.1	Adprh	22.14	28.52	33.58	25.34	21.23	21.17	35.66	34.16	32.93	27.64	40.11	23.04	23.08	23.78	22.14	32.18	34.33	31.59	15.19	14.22	12.86	15.31	10.86	16.43	21.48	19.34	17.75	18.49	15.94	22.2	23.34	30.74	28.55	19.18	18.64	40.7	17.59	24.27	21.01
ENSMUSG00000002845.14	ENSMUST00000002924.14,ENSMUST00000163133.1,ENSMUST00000163549.1,ENSMUST00000163884.7,ENSMUST00000163948.7,ENSMUST00000165140.1,ENSMUST00000165631.1,ENSMUST00000166235.1,ENSMUST00000166854.1,ENSMUST00000167033.1,ENSMUST00000169554.7,ENSMUST00000170097.1,ENSMUST00000171064.1,ENSMUST00000171687.7	Tmem39a	5.87	5.04	4.08	4.52	2.43	2.9	10.72	12.75	9.51	6.94	3.9	3.84	4.06	2.89	2.41	12.52	10.78	9.39	7.98	11.71	9.23	9.66	11.08	9.91	10.72	17.83	8.03	15.02	31.27	13.05	18.11	12.78	40.28	10.86	20.59	2.37	10.02	14.11	8.5
ENSMUSG00000002846.9	ENSMUST00000002925.5,ENSMUST00000147543.1	Timmdc1	9.89	13.35	12.14	12.01	14	13.36	10.09	12.17	13.83	15.36	17.43	13.23	11.86	12.5	12.26	9.45	13.78	12.87	9.67	12.64	9.91	10.97	12.06	11.08	13.62	11.46	16.53	6.75	19.34	9.54	10.01	11.95	6.96	9.74	19.67	10.89	13.45	19.26	13.51
ENSMUSG00000002847.7	ENSMUST00000002926.7,ENSMUST00000232224.1	Pla1a	0	0	0	0	0	0	0.99	0.07	0.55	0	0	0	0	0	0	0.86	0.67	0.21	0.19	0.09	0	0.15	0.16	0.07	0	0.25	0	0	1.89	0	0	0	0	0	0	0	0	0.43	0
ENSMUSG00000002870.8	ENSMUST00000058011.7,ENSMUST00000203172.1,ENSMUST00000203935.1,ENSMUST00000204217.1,ENSMUST00000204365.1,ENSMUST00000204393.1,ENSMUST00000205165.1	Mcm2	1.65	1.4	1.28	1.34	1.16	1.27	2.92	2.61	2.01	1.13	1.9	1.06	1.41	1.34	1.41	2.22	2.79	2.12	2.33	2.12	1.23	1.93	1.93	2.48	12.64	2.98	4.58	3.28	14.28	3.1	3.06	4.68	20.97	2.06	1.61	14.5	5.15	5.72	1.68
ENSMUSG00000002871.14	ENSMUST00000055022.14,ENSMUST00000123257.6,ENSMUST00000128171.3,ENSMUST00000128790.7,ENSMUST00000129979.6,ENSMUST00000135778.7,ENSMUST00000138415.1,ENSMUST00000141163.7,ENSMUST00000144405.2,ENSMUST00000148874.2,ENSMUST00000150236.7,ENSMUST00000151379.1,ENSMUST00000152045.2,ENSMUST00000152585.7,ENSMUST00000153874.7,ENSMUST00000153885.2,ENSMUST00000203155.1,ENSMUST00000203185.2,ENSMUST00000203345.2…	Tpra1	10.1	10.79	14.59	10.44	8.29	9.4	12.85	17.81	9.54	13.32	15.41	18.01	8.95	6.96	8	10.27	8.15	11.71	3.85	7.84	10.48	6.08	5.84	5.46	11.02	10.69	16.11	19.34	6.57	26.95	19.04	24.26	21.37	15.06	6.82	20.79	24.08	7.6	21.03
ENSMUSG00000002881.14	ENSMUST00000069792.13,ENSMUST00000167732.1,ENSMUST00000168082.1,ENSMUST00000170269.1,ENSMUST00000186764.6	Nab1	15.25	16.32	12.41	18.35	19.82	18.89	15.17	18.55	20.66	16.58	12.34	14.39	19.91	20.33	18.01	16.4	20.62	14.83	13.23	15.93	15.2	14.09	11.56	18.54	25.07	20.37	27.77	13.71	25.75	22.33	27.33	16.43	23.63	23.36	20.08	4.95	16.31	26.67	16.94
ENSMUSG00000002885.14	ENSMUST00000002964.13,ENSMUST00000075843.12,ENSMUST00000109802.2,ENSMUST00000139797.1,ENSMUST00000140606.1,ENSMUST00000149368.1,ENSMUST00000154075.1,ENSMUST00000166939.7	Adgre5	2.07	2.08	3.05	6.3	2.06	2.96	10.25	10.13	5.48	1.98	1.78	2.3	2.07	2.69	1.74	6.02	9.42	6.24	8.38	13.58	11.14	6.92	5.94	7.69	9.87	15.1	13.54	21.48	9.67	18.27	8.7	8.72	14.36	17.17	16.54	19.34	10.17	6.31	9.66
ENSMUSG00000002897.5	ENSMUST00000002976.4,ENSMUST00000204078.1,ENSMUST00000204239.2	Il17ra	1.6	0.68	1.17	0.94	1.24	0.73	1.23	0.94	1.87	0.9	2.64	1.21	0.52	1.14	0.74	0.66	1.73	0.9	5.76	4.58	5.5	4.6	5.25	4.32	2.92	5.39	14.29	3.72	2.71	6.06	2.19	3.34	2.33	5.36	9.78	10.6	12.01	3.69	5.91
ENSMUSG00000002900.17	ENSMUST00000002979.15,ENSMUST00000164009.1,ENSMUST00000164228.1,ENSMUST00000169065.1,ENSMUST00000169088.7,ENSMUST00000170495.2,ENSMUST00000172134.1,ENSMUST00000239496.1	Lamb1	6.22	6.68	5.95	7.08	5.11	3.83	74.8	69.72	60.18	7.96	7.23	8.34	5.22	3.93	6.74	47.79	68.18	60.37	10.1	14.26	10.74	12.92	13.67	11.21	8.54	7.72	7.95	13.06	22.16	5.37	14.32	21.47	14.94	6.28	27.95	12.29	5.46	7.77	5.3
ENSMUSG00000002908.17	ENSMUST00000110078.4,ENSMUST00000110081.9,ENSMUST00000212084.1,ENSMUST00000212086.1,ENSMUST00000212243.1,ENSMUST00000212414.1,ENSMUST00000212509.2,ENSMUST00000212611.1	Kcnn1	3.45	3.5	4.14	3.77	4.68	3.12	2.75	2.98	3.05	4.06	3.52	3.23	3.93	4.4	4.8	2.83	2.44	2.76	0.89	0.31	0.45	1.09	0.51	1.16	1.07	1.56	3.38	4.37	9.35	1.4	3.1	1.51	4.01	5.04	1.48	0	1.49	2.27	1.85
ENSMUSG00000002910.11	ENSMUST00000002989.10,ENSMUST00000212405.1,ENSMUST00000212508.1,ENSMUST00000212770.1,ENSMUST00000212855.1,ENSMUST00000212898.1,ENSMUST00000213095.1	Arrdc2	5	4.97	4.59	3.92	2.51	4.13	9.23	19.84	11.87	3.54	4.98	6.45	2.61	4	3.28	13.15	13.95	9.45	2.82	2.37	2.11	3.88	2.46	3.68	8.21	6.09	3.5	17.5	3.99	3.64	12.09	3.36	1.7	1.56	23.39	4.66	6.52	3.47	8.8
ENSMUSG00000002930.6	ENSMUST00000052827.5	Ppp1r17	0	0	0	0	0	0.03	0.12	0.22	0	0	0	0	0.03	0	0.02	0.18	0	0.21	0	0	0.13	0	0	0.08	0	0	0	0	0	0	0	0	0	0	0	0	0.36	0	0
ENSMUSG00000002944.15	ENSMUST00000082367.12,ENSMUST00000165232.7,ENSMUST00000169095.5,ENSMUST00000170051.7,ENSMUST00000197574.1,ENSMUST00000197890.4	Cd36	0	0	0.27	0.05	0.2	0.06	22.17	21.26	24.08	0.18	0	0.14	0.08	0.08	0.2	5.37	19.36	36.48	0.02	0.66	0	0.34	0.31	0	0	0	0	0	0	0.65	0.77	0	3.46	0.77	0.33	0	0.21	0.83	0
ENSMUSG00000002948.19	ENSMUST00000003027.13,ENSMUST00000062686.10,ENSMUST00000110994.8,ENSMUST00000110995.7,ENSMUST00000110996.1,ENSMUST00000110998.8,ENSMUST00000110999.7,ENSMUST00000129537.1,ENSMUST00000129866.7,ENSMUST00000207247.1	Map2k7	25.13	31.77	28.76	23.41	20.33	20.88	24.03	21.74	24.13	25.99	29.13	27.26	22.31	22.21	19.51	19.4	22.28	20.3	13.19	21.94	18.24	15.58	17.39	13.64	18.96	18.67	9	23.45	15.55	18.25	21.16	23.07	14.95	22.07	17.23	42.82	19.85	19.17	16.93
ENSMUSG00000002949.15	ENSMUST00000003029.13,ENSMUST00000135755.1,ENSMUST00000141195.1,ENSMUST00000147831.1,ENSMUST00000148672.1,ENSMUST00000149827.7,ENSMUST00000160371.8,ENSMUST00000160549.1,ENSMUST00000161143.7	Timm44	25.82	21.54	29.42	24.9	24.42	25.81	18.61	20.94	21.92	29.59	40.2	25.19	23.43	21.51	21.8	17.49	31.04	19.9	32.64	35.07	21.59	22.93	28.81	28.19	52.36	16.17	31.59	24.05	25.98	23.32	41.14	23.47	10.46	16.48	38.91	27.51	25.69	28.72	22.05
ENSMUSG00000002957.11	ENSMUST00000003038.11,ENSMUST00000201261.1,ENSMUST00000201320.1	Ap2a2	87.13	89.45	83.63	76.16	88.99	77.1	49.2	57.9	58.97	81.03	79.94	78.25	83.9	83.34	74.55	46.12	54.06	55.66	53.93	59.66	44.92	59.88	44.46	50.22	89.19	77.47	78.38	60.13	67.19	93.32	73.99	78.22	69.46	69.71	67.59	80.53	69.04	78.06	84.75
ENSMUSG00000002963.17	ENSMUST00000003044.13,ENSMUST00000098478.6,ENSMUST00000107876.7,ENSMUST00000123015.7,ENSMUST00000124168.7,ENSMUST00000126860.5,ENSMUST00000139003.7,ENSMUST00000144669.2,ENSMUST00000145850.7,ENSMUST00000152747.2,ENSMUST00000154968.1,ENSMUST00000155050.4,ENSMUST00000200892.1,ENSMUST00000201882.3,ENSMUST00000202646.3,ENSMUST00000208385.1,ENSMUST00000208666.1	Pnkp	6.44	8.42	7.46	8.28	6.42	5.7	9.23	11.11	10.37	8.72	10.95	9.4	6.72	6.54	5.99	7.94	9.45	9.66	6.16	5.76	7.16	6.64	8.56	8.16	14.02	20.32	8.48	11.88	20.62	15.22	15.98	15.21	14.81	11.73	33.53	14.05	6.88	8.21	14.94
ENSMUSG00000002968.9	ENSMUST00000003049.7,ENSMUST00000123130.2,ENSMUST00000207196.1,ENSMUST00000207206.1,ENSMUST00000207278.1,ENSMUST00000207490.1,ENSMUST00000207654.1,ENSMUST00000207788.1,ENSMUST00000207848.2,ENSMUST00000208253.1,ENSMUST00000208551.1,ENSMUST00000208552.2,ENSMUST00000208556.1,ENSMUST00000209191.1	Med25	23.59	19.85	22.86	15.77	9.22	11.36	17.98	20.01	14.67	27.03	23.21	25.53	15.74	10.48	10.56	14	15.83	14.61	8.96	17.33	9.08	10.24	10.02	14.17	20	21.42	28.32	12.96	17.21	25.82	24.14	10.6	27.09	37.95	42.53	43.5	12.15	39.7	25.72
ENSMUSG00000002980.14	ENSMUST00000003061.13,ENSMUST00000133271.1,ENSMUST00000133427.1,ENSMUST00000135632.1,ENSMUST00000155244.2	Bcam	255.37	298.92	331.75	227.91	216.38	231.62	131.92	170.1	160.96	326.37	353.58	295.64	240.7	224.55	218.56	129.64	159.15	159.27	136.14	151.25	143.51	154.88	135.56	168.64	332.55	370.79	364.04	255.04	247.51	285.47	292.3	294.27	239.09	335.3	290.11	292.96	321.23	357.82	308.6
ENSMUSG00000002981.10	ENSMUST00000055242.10,ENSMUST00000207704.1,ENSMUST00000208174.1,ENSMUST00000208215.1,ENSMUST00000208554.1,ENSMUST00000208594.1,ENSMUST00000208599.1,ENSMUST00000208846.1,ENSMUST00000208868.1	Clptm1	52.69	45.08	41.65	47.68	50.09	50.2	58.99	68.16	66.86	44.77	51.2	46.75	50.5	47.86	45.83	51.2	68.66	55.07	31.71	35.61	29.5	35.66	22.05	36.43	70	54.97	89.34	70.33	58.4	58.3	70.24	64.27	48.9	51.32	53.11	75.34	52.61	49.42	79.78
ENSMUSG00000002983.17	ENSMUST00000049912.14,ENSMUST00000094762.9,ENSMUST00000098754.4,ENSMUST00000130543.7,ENSMUST00000131759.7,ENSMUST00000137615.7,ENSMUST00000141586.1,ENSMUST00000148040.7,ENSMUST00000153309.7,ENSMUST00000208087.1	Relb	2.9	2.47	2.75	3.02	2.63	2.84	5.68	4.14	4.21	2.59	3.88	2.36	2.49	2.44	2.48	4	3.38	3.92	4.36	2.22	3.04	3.95	2.25	3.81	6.29	5.86	4.75	5.72	6.28	4.77	5.07	8.25	4.16	13.52	7.14	9.16	7.82	7.47	6.99
ENSMUSG00000002984.17	ENSMUST00000032555.9,ENSMUST00000093552.11,ENSMUST00000172705.1,ENSMUST00000173966.1,ENSMUST00000174476.1,ENSMUST00000208286.1	Tomm40	18.15	21.43	22.26	18.78	17.85	18.24	18.57	26.38	22.37	23.62	31.55	20.18	19.81	18.66	17.08	22.03	24.49	22.41	11.9	13.89	10.75	10.58	10.96	14.23	21.02	19.43	17.5	23.35	24.82	31.06	21.75	25.17	18.33	20.2	23.14	16.8	19.45	15.89	17.48
ENSMUSG00000002985.16	ENSMUST00000003066.15,ENSMUST00000167646.8,ENSMUST00000172808.1,ENSMUST00000172983.7,ENSMUST00000173739.7,ENSMUST00000174064.8,ENSMUST00000174144.7,ENSMUST00000174191.1,ENSMUST00000174355.7,ENSMUST00000174710.1,ENSMUST00000207525.1	Apoe	957.68	1124.38	1217.77	973.26	814.28	822.78	7950.36	7316.55	5289.17	1076.51	1112.19	1081.67	777.32	655.63	1006.33	5753.51	5708.27	5990.99	329.63	395.94	194.73	364.36	389.25	207.56	289.37	245.06	349.68	367.57	320.58	214.2	312.12	284.3	331.58	246.19	300.92	245.11	259.48	250.22	218.97
ENSMUSG00000002992.17	ENSMUST00000003074.15,ENSMUST00000134116.7,ENSMUST00000142352.8	Apoc2	0	0	0	0	0	0	0.52	0	0.1	0	0	0	0	0	0	0	0	0.18	0	0	0	0	0	0	0	0	0	0	0	0	0	0	0	0	0	0	0.13	0	0
ENSMUSG00000002996.17	ENSMUST00000167458.8,ENSMUST00000172314.8,ENSMUST00000175666.1,ENSMUST00000175686.7,ENSMUST00000176084.1,ENSMUST00000176103.7,ENSMUST00000176138.1,ENSMUST00000176520.7,ENSMUST00000176643.7	Hbp1	33.01	22.44	21.92	20.48	21.31	18.55	33.11	25.37	26.42	24.61	22.97	24.27	19.14	19.14	18.04	22.96	29.84	25.37	30.09	27.43	28.04	34.11	23.05	28.54	51.41	35.75	41.88	33.51	32.6	26.78	36.6	39.1	36.46	42.35	35.69	42.68	37.66	41.36	42.23
ENSMUSG00000002997.15	ENSMUST00000003079.11,ENSMUST00000036497.15,ENSMUST00000146865.1	Prkar2b	75.01	81.81	82.64	69.24	81.78	76.39	15.06	21.02	20.74	99.27	88.74	80.56	77.48	78.64	84.22	17.79	20.1	21.2	20.75	23.38	19.5	17.33	19.5	23.16	37.99	34.85	25.54	29.07	22.32	39.65	24.51	38.7	31.25	31.28	17.11	26.72	34.23	31.36	30.6
ENSMUSG00000003031.14	ENSMUST00000003115.8,ENSMUST00000067327.10,ENSMUST00000204807.1	Cdkn1b	39.46	31.43	29.85	39.62	41	38.81	43.91	37.77	39.41	34.46	35.67	31.28	40.49	40.95	38.52	35.22	38.25	41.75	20.97	27.63	21.59	21.36	24.54	25.78	33.01	26.83	24.2	27.07	15.55	28.48	22.22	22.13	31.37	24.91	27.32	32.97	35.2	31.58	25.78
ENSMUSG00000003032.8	ENSMUST00000107619.2,ENSMUST00000129250.1,ENSMUST00000132746.1	Klf4	5.61	6.75	5.43	6.24	5.49	4.05	47.41	42.71	34.93	4.79	8.33	4.55	5.63	6.64	2.96	28.02	43.8	37.34	2.87	2.11	2.99	2.69	1.77	2.91	3.23	1.83	6.42	3.9	1.55	1.99	2.84	2.81	1.56	2.42	3.16	4.93	3.61	2.07	4.68
ENSMUSG00000003033.15	ENSMUST00000003117.14,ENSMUST00000126885.1,ENSMUST00000145213.7,ENSMUST00000151546.1,ENSMUST00000156735.1,ENSMUST00000212708.1,ENSMUST00000212841.1,ENSMUST00000212940.1	Ap1m1	66.43	62.59	61.8	48.3	46.5	50.01	39.67	47.59	46.65	66.27	79.72	57.48	49.5	46.51	43.98	37.47	50.4	47.95	43.35	44.65	38.81	39.42	45.93	35.07	59.6	65.45	59.09	55.39	69.19	67.08	60.12	60.49	110.8	61.67	76.38	75.77	55.67	80.98	60.63
ENSMUSG00000003037.16	ENSMUST00000003121.8,ENSMUST00000128203.1,ENSMUST00000135613.7	Rab8a	22.75	24.95	22.51	23.02	24.04	24.24	34.68	32.95	26.11	25.62	22.24	23.46	20.75	22.89	26.4	23.9	31.15	27.37	19.74	22.63	22.41	23.98	24.34	16.8	28.51	27.01	14.3	30.64	43.09	26.96	15.77	26.57	36.32	35.06	28.94	65.01	26.53	21.98	37.04
ENSMUSG00000003038.15	ENSMUST00000100472.9,ENSMUST00000102552.7,ENSMUST00000102553.10,ENSMUST00000105893.7,ENSMUST00000123234.7,ENSMUST00000125266.7,ENSMUST00000130809.7,ENSMUST00000136327.1,ENSMUST00000136859.1,ENSMUST00000137456.7,ENSMUST00000138458.7,ENSMUST00000145025.7,ENSMUST00000153622.7	Hmgn2	37.09	35.8	37.53	33.38	27.53	27.69	60.82	56.91	49.28	32.27	44.26	33.84	28.48	30.59	27.74	47.32	61.17	59.71	48.66	59.3	49.79	61.18	53.37	45.99	49.78	47.8	47.9	38.32	56.52	62.41	70.31	58.05	146.81	42.97	55.93	33.37	59.84	54.47	66.42
ENSMUSG00000003039.9	ENSMUST00000003123.9,ENSMUST00000212117.1	Fam32a	32.26	33.46	32.5	29.95	31.12	33.01	23.9	30.13	32.09	29.64	35.47	29.87	29.46	33.56	32.43	23.6	27.39	31.64	28.98	30.36	26.99	35.48	27.99	31.45	33.93	34.59	33.36	39.96	41.78	38.53	32.59	45.1	39.69	43.45	44.16	37.45	39.68	33.99	30.85
ENSMUSG00000003051.13	ENSMUST00000003135.13,ENSMUST00000185752.1,ENSMUST00000188895.1	Elf3	0.09	0.12	0.24	0.1	0.15	0.23	0.11	0.18	0.08	0	0.33	0	0.24	0.21	0.12	0.17	0.35	0.27	0.3	0	1.4	0.21	0.13	0.45	0	0.3	0	0	5.61	0.04	0.93	0	0	0	0.55	0	1.53	0	1.1
ENSMUSG00000003053.17	ENSMUST00000003137.14,ENSMUST00000176624.7,ENSMUST00000177087.1	Cyp2c29	0	0	0	0	0	0	0	0	0	0	0	0	0	0	0	0	0	0	0	0	0.04	0	0.04	0.2	0	0	0	0	0	0	0	0	2.37	0	0	0	0.05	0	0
ENSMUSG00000003062.13	ENSMUST00000039694.12,ENSMUST00000196268.4,ENSMUST00000196537.4,ENSMUST00000196712.1,ENSMUST00000197565.2,ENSMUST00000199278.2,ENSMUST00000199924.1,ENSMUST00000200323.2,ENSMUST00000221380.1,ENSMUST00000222869.1	Stard3nl	53.53	55.52	54.69	50.38	56.3	52.95	44.17	44.98	49.53	54.55	70.01	49.13	53.65	52.01	48.57	40.98	48.31	46.54	39.81	48.81	33.03	47.82	34.93	41.06	87.94	84.23	76.93	75.13	61.01	78	75.5	86.79	91.57	75.45	65.45	79.86	80.11	90.09	77.88
ENSMUSG00000003068.17	ENSMUST00000003152.13,ENSMUST00000105370.7,ENSMUST00000105371.8,ENSMUST00000128992.1,ENSMUST00000129235.1,ENSMUST00000144108.1,ENSMUST00000144119.7,ENSMUST00000144883.7,ENSMUST00000152592.1	Stk11	33.55	32.29	36.73	23.91	21.82	20.42	27.86	36.02	30.84	28.75	40.54	28.68	23.08	20.98	21.41	25	39.96	28.55	15.29	19.51	24.19	20.6	23.67	20.35	23.08	41.93	49.37	27.93	25.56	31.64	37.31	32.16	24.32	34.34	25.14	61.93	30.53	27.33	34.43
ENSMUSG00000003070.6	ENSMUST00000003154.6	Efna2	1.62	1.46	1.24	1.04	0.89	1.55	1.16	1.69	1.3	2.12	2.29	0.89	0.82	1.04	1.03	1.6	1.1	1.19	2.25	2.68	1.87	3.17	2.05	2.76	4.54	5.93	3.51	1.26	5.82	2.42	5.41	3.49	3.27	3.21	2.91	3.92	3.54	6.19	2.92
ENSMUSG00000003072.15	ENSMUST00000003156.14,ENSMUST00000105366.1,ENSMUST00000105367.7,ENSMUST00000150347.1	Atp5d	101.35	117.24	135.52	96.74	100.88	96.07	99.78	130.67	129.56	109.8	178.08	116.08	104.31	106.88	96.84	99.76	134.98	116.44	80.1	74.71	76.16	82.4	63.35	80.23	159.54	153.19	146.45	175.98	164.93	163.89	190.86	179.6	198.16	145.42	151.43	160.05	145.47	166.11	178.98
ENSMUSG00000003099.11	ENSMUST00000003183.11,ENSMUST00000124573.7,ENSMUST00000127311.7,ENSMUST00000138353.7,ENSMUST00000142597.1,ENSMUST00000142831.1,ENSMUST00000145997.1,ENSMUST00000146920.1,ENSMUST00000153242.1,ENSMUST00000154880.1,ENSMUST00000156366.7	Ppp5c	42.63	44.37	41.83	31.52	31.86	37.58	36.48	47.7	43.36	38.77	47.9	39.17	35.61	31.93	34.58	42.11	57.21	49.28	45.07	50.42	49.91	48.59	42.36	33.82	50.82	52.93	65.88	78.94	74.05	56.32	43.56	58.83	65.24	70.77	89.61	91.4	38.75	50.27	53.41
ENSMUSG00000003119.14	ENSMUST00000003203.13,ENSMUST00000107538.1,ENSMUST00000107539.7,ENSMUST00000125152.1,ENSMUST00000145113.1,ENSMUST00000147441.7	Cdk12	10.69	10.1	10.4	8.12	7.37	7.69	9.94	10.13	10.2	9.74	7.27	9.81	9.31	7.65	7.46	8.75	10.88	9.96	16.3	23.1	15.65	19.66	19.67	19.6	20.02	19.01	31.64	13.07	11.62	12.93	16.63	13.46	19.71	21.41	25.01	17.97	21.44	19.1	23.13
ENSMUSG00000003123.15	ENSMUST00000003207.10,ENSMUST00000054301.13,ENSMUST00000105177.2,ENSMUST00000149349.1,ENSMUST00000205698.1,ENSMUST00000205923.1,ENSMUST00000206588.1,ENSMUST00000206861.1	Lipe	2.4	2.25	2.6	1.15	1.08	1.26	5.51	4.56	3.63	2.43	3.75	2.41	1.69	1.18	1.26	5.29	4.41	4.93	2.12	3.6	2.27	2.87	2.03	2.74	7.64	5.15	9.86	6.12	4.1	5.94	6	2.61	9.02	7.44	10.04	2.47	4.73	4.64	7.11
ENSMUSG00000003131.7	ENSMUST00000172450.2,ENSMUST00000213853.1,ENSMUST00000214179.1,ENSMUST00000214996.1,ENSMUST00000215060.1,ENSMUST00000215427.1,ENSMUST00000216334.1,ENSMUST00000217514.1,ENSMUST00000217636.1	Pafah1b2	110.5	107.8	97.03	85.33	85.25	92.6	62.29	70.49	74.44	99.94	86.23	102.45	88.68	95.73	88.88	76.95	58.77	81.65	73.29	78.15	72.42	83.78	74.1	79.28	89.46	105.57	95.58	115.23	133.58	148.6	57.72	84.17	129.16	99.83	111.35	85.21	120.05	122.37	91.48
ENSMUSG00000003134.10	ENSMUST00000054462.10,ENSMUST00000192099.1,ENSMUST00000192531.5,ENSMUST00000193823.1,ENSMUST00000195854.1	Tbc1d8	14.03	15.03	14.74	11.41	14.92	12.72	10.15	14.01	15.42	13.66	13.52	12.89	12.27	13.69	9.7	11.27	14	13.41	5.38	12.79	7.63	6.7	6.69	4.93	11.32	17.49	13.82	27.67	23.41	14.44	7.97	11.45	23.76	14	19.02	9.62	11.91	9.36	12.61
ENSMUSG00000003135.15	ENSMUST00000003219.13,ENSMUST00000160145.1,ENSMUST00000161515.7,ENSMUST00000195567.1	Cnot11	10.93	7.52	7.18	8.54	10.03	9.74	7.18	7.28	7.48	10.03	7.06	8.06	10.7	9.71	9.41	7.25	7.6	8.97	14.31	20.74	18.7	24.55	17.96	16.97	17.12	14.48	14.83	14.86	20.5	22.36	12.66	15.26	14.69	10.5	15.34	28.47	19.27	11.55	18.33
ENSMUSG00000003153.10	ENSMUST00000032476.10,ENSMUST00000165884.7,ENSMUST00000166135.7,ENSMUST00000168704.7,ENSMUST00000168801.1,ENSMUST00000169979.1,ENSMUST00000170724.7,ENSMUST00000171541.1	Slc2a3	51.39	52.03	53.9	38.81	36.48	38.34	18.87	21.45	24.89	52.95	55.27	51.84	40.63	37.84	34.44	21.79	23.98	21.32	33.73	43.91	36.2	35.81	30.77	41.72	58.06	73.64	81.12	60.45	58.72	60.58	66.89	61.01	59.49	52.16	67.92	85.99	74.63	61.91	70.17
ENSMUSG00000003154.15	ENSMUST00000003238.13,ENSMUST00000177927.3,ENSMUST00000203075.1	Foxj2	6.29	8.34	6.85	5.46	5.33	5.86	9.25	7.57	8.67	7.6	8.04	6.45	5.33	5.33	4.97	6.78	5.41	12.1	8.68	7.07	6.57	6.38	5.44	6.44	12.25	15.02	19.3	10.93	10.46	12.96	9.87	15.58	9.14	21.21	18.61	14.47	11.75	13.21	12.94
ENSMUSG00000003161.15	ENSMUST00000003245.9,ENSMUST00000088786.10,ENSMUST00000144265.5,ENSMUST00000145119.1,ENSMUST00000148633.3,ENSMUST00000149420.7,ENSMUST00000197065.1	Sri	83.78	99.06	98.81	80.08	81.98	81.56	66.16	70.86	66.76	86.59	121.38	87.38	80.65	78.43	81.44	58.03	74.17	62.18	72.76	72.6	62.94	62.94	63.26	82.62	99.09	115.11	110.3	83.1	80.5	100.46	123.58	101.18	137.31	71.59	112.54	144.77	88.85	101.75	121.14
ENSMUSG00000003166.20	ENSMUST00000012152.12,ENSMUST00000066127.12,ENSMUST00000117082.1,ENSMUST00000117945.7,ENSMUST00000126919.1,ENSMUST00000135229.7,ENSMUST00000155611.7,ENSMUST00000155943.8,ENSMUST00000231306.1,ENSMUST00000231750.1	Dgcr2	17.92	18.62	17.86	14.33	14.34	13.92	20.82	19.31	18.59	17.59	19.27	16.75	13.8	16.56	12.78	15.14	18.95	17.04	10.97	10.27	9.38	13.11	8.66	11.3	12.53	18.23	11.4	14.6	23.06	14.94	18.59	14.16	37.61	20.06	24.73	14.88	17.75	14.29	18.4
ENSMUSG00000003184.15	ENSMUST00000003284.15,ENSMUST00000107834.1,ENSMUST00000207128.1,ENSMUST00000207129.1,ENSMUST00000207476.1,ENSMUST00000207521.1,ENSMUST00000207555.1,ENSMUST00000208143.1,ENSMUST00000208767.1,ENSMUST00000208906.1,ENSMUST00000208958.1,ENSMUST00000209006.1,ENSMUST00000209066.1	Irf3	8.27	12.4	12.69	8.42	9.32	9.41	21.84	20.63	19.64	15.42	16.23	10.15	9.64	7.88	7.67	15.98	27.41	18.06	9.05	12.18	9.65	16.97	9.8	12.75	19.43	12.65	26.29	13.5	19.17	17.84	19.98	8.84	21.65	10.1	13.86	5.85	18	13.63	20.56
ENSMUSG00000003190.12	ENSMUST00000003290.11,ENSMUST00000207213.1,ENSMUST00000207342.1,ENSMUST00000207443.1,ENSMUST00000207755.1,ENSMUST00000208128.1	Bcl2l12	0.05	0.61	0.99	1.42	0.77	0.5	3.09	3.04	2.27	1.46	1.19	0.66	0.63	0.28	0.88	1.59	3.21	2.67	1.48	0.37	1.66	1.08	1.42	0.93	0.53	1.02	3.35	2.42	0	3.84	0	0	2.11	0	1.56	0	0.96	4.13	0.75
ENSMUSG00000003198.10	ENSMUST00000054780.9,ENSMUST00000224294.1,ENSMUST00000224379.1	Zfp959	2.1	2.54	1.1	1.63	2.01	1.4	3.63	1.57	2.79	2.28	2.15	1.51	2.18	2.33	1.48	1.47	1.98	2.03	4.48	4.74	3.99	5.73	3.72	4.41	5.33	3.56	2.34	1.94	6.8	4.77	3.63	3.13	12.73	0.17	2.36	7.02	3.54	2.1	2.52
ENSMUSG00000003199.16	ENSMUST00000124302.7,ENSMUST00000133998.7,ENSMUST00000140926.1,ENSMUST00000149441.7,ENSMUST00000153197.1,ENSMUST00000159340.7,ENSMUST00000159420.1,ENSMUST00000159996.7,ENSMUST00000162883.7	Mpnd	59.74	47.47	60.88	56.5	49.42	52.89	51.03	52.26	51.54	59.99	89.33	54.18	53.47	48.69	49.34	48.84	69.1	42.37	24.58	26	25.83	28.11	16.66	32.97	66.82	57.21	53.54	109.8	54.7	57.26	41.01	70.31	101.27	70.64	31.33	36.15	31.59	45.94	58.84
ENSMUSG00000003200.10	ENSMUST00000003268.10,ENSMUST00000233034.1,ENSMUST00000233803.1	Sh3gl1	9.32	9.27	9.94	7.87	6.9	5.76	16.57	17.36	14.93	9.38	10.39	10.05	6.36	6.58	6.52	12.31	14.87	13.6	15.89	14.32	12.92	18.42	14.83	14.39	14.9	22.77	18.38	15.78	19.83	14.01	11.19	19.58	26.12	15.76	20.51	12.46	28.68	19.63	15.9
ENSMUSG00000003206.7	ENSMUST00000003274.7	Ebi3	0	0	0	0.06	0.07	0.05	1.68	0.54	0.38	0	0.32	0	0.04	0.18	0.01	0.57	0.33	0.66	0	0.67	0	0.66	0.17	0.06	0.86	0.11	0	0	0	0.39	0	0	2.11	0	0	0	0	0	0.71
ENSMUSG00000003208.9	ENSMUST00000086869.5,ENSMUST00000233204.1,ENSMUST00000233226.1,ENSMUST00000233661.1	Yju2	2.93	4.22	4.11	3.13	2.79	3.22	3.82	5.1	4.85	4.62	4.68	4.12	3.58	3.02	2.78	4.48	4.47	5.52	3.67	2.82	3.8	3.9	3.14	3.54	3.66	3.07	3.53	5.13	1.3	2.96	4.24	5.4	5.34	4.33	6.93	0	3.47	3.48	3.48
ENSMUSG00000003226.7	ENSMUST00000003310.6,ENSMUST00000219332.1,ENSMUST00000220131.1	Ranbp2	21.69	20.89	16.46	20.98	22.88	20.64	16.44	15.32	15.71	21.23	13.18	22.08	23.64	23.68	21.74	16.17	17.66	15.88	44.95	58.14	46.77	52.54	49.28	52.9	40.65	41.52	49.94	37.27	35.04	37.56	35.39	33.34	38.42	36.96	32.62	44.11	49.21	38.76	39.45
ENSMUSG00000003227.4	ENSMUST00000003312.4	Edar	0	0	0	0	0	0	0.16	0.23	0.29	0	0	0	0	0	0	0.13	0.25	0.09	0	0	0	0	0.03	0	0	0	0	0	0	0	0	0	0	0	0	0	0	0	0
ENSMUSG00000003228.9	ENSMUST00000003313.9,ENSMUST00000235623.1,ENSMUST00000236876.1	Grk5	4.96	6.62	5.15	4.77	4.98	4.3	5.79	5	3.5	4.86	4.17	4.8	5.35	4.85	4.14	4.08	5.17	3.84	3.19	2.34	3.92	3.76	1.91	1.86	3.16	3.5	6.39	3.67	9.32	4.37	2.82	2.57	11.6	5.28	3.3	2.31	4.76	3.72	4.15
ENSMUSG00000003233.12	ENSMUST00000003318.12,ENSMUST00000169552.1,ENSMUST00000171572.8,ENSMUST00000171774.1	Dvl3	9.9	10.14	9.85	7.34	7.46	6.5	8.51	7.9	6.69	10.78	8.16	9.73	8.41	8.1	6.85	8.11	9.63	7.41	10.46	9.43	8.53	9.83	10.17	10.26	17.26	13.89	15.84	14.57	16.3	14.03	15.77	14.73	13.38	11.97	17.75	12.97	11.88	12.06	19.25
ENSMUSG00000003234.16	ENSMUST00000003319.5,ENSMUST00000135861.7,ENSMUST00000148679.1,ENSMUST00000152339.7,ENSMUST00000154660.1,ENSMUST00000231258.1,ENSMUST00000231590.1,ENSMUST00000232127.1,ENSMUST00000232490.1,ENSMUST00000232680.1	Abcf3	30.91	38.55	42.83	33.74	34.66	37.34	32.37	37.84	31.45	27.47	32.21	30.99	31.21	32.64	27.01	27.92	35.18	47	23.57	37.06	49.58	41.19	30.65	42.53	51.18	26.68	40.65	41.06	78.8	42.54	47.26	41.37	47.76	35.79	40.96	45.87	34.61	38.83	58.15
ENSMUSG00000003235.13	ENSMUST00000003320.13,ENSMUST00000148714.1,ENSMUST00000231315.1	Eif2b5	19.04	25.28	25.34	19.08	20.12	20.21	21.71	24.79	24.84	21.04	25.53	21.85	21.14	20.35	20.28	23.1	23.7	25.42	19.16	24.06	21.38	25.07	19.92	21.69	32.16	27.82	26.08	36.98	27.77	33.26	32.24	36.5	27.82	26.94	32.05	32.24	31.32	34.14	29.2
ENSMUSG00000003269.17	ENSMUST00000056820.12,ENSMUST00000107729.9,ENSMUST00000209245.1,ENSMUST00000210137.1,ENSMUST00000210853.2,ENSMUST00000210898.1,ENSMUST00000211263.1,ENSMUST00000211783.1,ENSMUST00000223361.1	Cyth2	44.53	55.15	50.03	38.48	39.98	44.26	43.01	54.66	54.04	50.49	67.81	45.98	41.65	44.52	39.89	45.04	57.94	44.98	57.55	69.35	58.02	73.22	50.5	67.28	72.98	77.52	111.75	70.49	109.72	71.45	83.91	78.9	109.04	91.08	104	63.73	72.48	90.72	83.87
ENSMUSG00000003271.17	ENSMUST00000075571.15,ENSMUST00000209435.1,ENSMUST00000209464.1,ENSMUST00000209739.1,ENSMUST00000210021.1,ENSMUST00000210147.1,ENSMUST00000210754.1,ENSMUST00000211779.1	Sult2b1	0.12	0.35	0.71	0.28	0.44	0.3	0.17	0.46	0.31	1.22	0.89	0.73	0.67	0.53	0.4	0.49	0	0.12	1.04	1.05	0	0.57	0.57	0.23	0.43	0	2.6	0	2.01	1.26	0	1.08	8.97	2.21	1.17	0	0.4	0.59	1.02
ENSMUSG00000003273.14	ENSMUST00000003360.9,ENSMUST00000209796.1,ENSMUST00000210027.1,ENSMUST00000210872.1,ENSMUST00000211259.1	Car11	17.41	19.05	27.82	15.81	15.77	15.32	17.03	19.18	16.84	14.29	26.65	13.15	19.56	15.38	14.17	16.25	25.96	16.29	9.68	5.33	5.07	5.62	4.73	4.59	14.5	14.99	13.74	21.05	22.04	13.59	17.73	9.87	11.6	23.1	12.5	14.95	16.05	14.17	18
ENSMUSG00000003279.17	ENSMUST00000060072.11,ENSMUST00000097288.3,ENSMUST00000125691.7,ENSMUST00000126801.7,ENSMUST00000130971.1,ENSMUST00000133717.8,ENSMUST00000133983.7,ENSMUST00000135938.7,ENSMUST00000140728.7,ENSMUST00000146730.8,ENSMUST00000148486.7,ENSMUST00000150260.1,ENSMUST00000150798.7,ENSMUST00000155016.7,ENSMUST00000155823.6,ENSMUST00000156946.1,ENSMUST00000232998.1,ENSMUST00000233173.1,ENSMUST00000233283.1…	Dlgap1	6.95	7.83	8.06	8.47	8.2	8.5	15.75	14.13	11.69	7.05	4.91	6.66	7.43	7.55	7.52	10.61	12.26	11.07	3.07	3.12	1.37	2.46	2.78	2.05	5.58	3.48	3.94	1.85	5.07	8.87	4.1	6.38	1.29	3.8	6.53	9.37	2.79	5.7	2.92
ENSMUSG00000003282.9	ENSMUST00000003369.9,ENSMUST00000137439.7,ENSMUST00000147035.1,ENSMUST00000151543.1	Plag1	1.69	2.65	2.17	1.85	1.2	1.21	1.71	1.42	0.89	1.62	1	2.53	1.89	1.35	1.73	0.72	1.02	1.03	1	0.91	0.84	0.63	1.89	1.29	0.95	4.8	0.23	0.66	0.06	2.16	1.09	1.19	0.55	1.5	0.99	0.95	1.06	1.08	3.02
ENSMUSG00000003283.15	ENSMUST00000003370.13,ENSMUST00000109799.7,ENSMUST00000189688.1	Hck	0	0	0	0	0.04	0.03	1.15	0.82	0.53	0	0	0.01	0	0	0.01	0.38	1.12	1.32	0	0	0	0	0	0	0.54	0	0	0	0	0	0	0	0	0	0	0	0	0.37	0.5
ENSMUSG00000003299.10	ENSMUST00000003386.6,ENSMUST00000213977.1,ENSMUST00000214124.1,ENSMUST00000216175.1,ENSMUST00000216325.1,ENSMUST00000216466.1,ENSMUST00000216818.1,ENSMUST00000216824.1	Mrpl4	9.56	11.89	12.01	10.1	8.4	9.27	14.1	17.52	11.66	12.17	18.24	12.55	10.6	9.36	8.85	12.14	16.45	13.43	8.77	5.67	8.33	7.94	4.24	5.77	20.88	19.08	24.28	20.92	16.12	22.09	19.71	19.27	18.6	19.65	8.31	17.16	16.64	15.63	18.72
ENSMUSG00000003308.15	ENSMUST00000049567.9,ENSMUST00000164812.7,ENSMUST00000193247.1,ENSMUST00000193982.1,ENSMUST00000194542.5,ENSMUST00000216436.1	Keap1	16.01	18.17	19.09	15.16	14.35	15.72	18.09	19.57	19.17	18.74	21.45	16.6	15.96	16.07	14.64	17.27	16.53	18.49	7.2	8.61	6.57	8.38	9.15	10.54	8.04	12.25	14.04	11.09	11.62	11.49	11.73	10.55	22.08	18.51	14.25	12.68	8.32	12.55	14.75
ENSMUSG00000003309.14	ENSMUST00000003397.8,ENSMUST00000115433.10,ENSMUST00000213250.1,ENSMUST00000213483.1,ENSMUST00000213762.1	Ap1m2	0.16	0.07	0.17	0	0.07	0.24	0	0	0.13	0	0.06	0.15	0.03	0.15	0.05	0	0	0.13	0.64	0.4	0.36	0.53	0.26	0.54	0	0.93	0	0.54	0	1.65	0	0	0	0	0	0	0	0	0.51
ENSMUSG00000003316.14	ENSMUST00000003404.8,ENSMUST00000164283.7,ENSMUST00000168741.7,ENSMUST00000169020.7	Glg1	58	59.85	56.22	59.74	61.4	62.06	56.37	62.81	62.91	59.46	46.21	55.51	64.7	60.76	58.76	56.7	69.74	64.27	30.56	34.57	29.33	38.51	28.68	32.78	43.74	47.04	50.13	44.35	34.16	46.43	47.89	48.89	43.8	45.65	36.17	41.66	46.21	48.49	47.44
ENSMUSG00000003341.9	ENSMUST00000020383.5,ENSMUST00000219648.1,ENSMUST00000220326.1	Atp8b3	0.66	0.77	1.44	0.67	0.57	0.67	0.55	0.6	0.63	0.99	1.02	0.97	0.72	0.84	0.66	0.49	0.69	0.61	0.06	0.19	0.1	0.25	0.18	0.05	0.33	0	0.64	0.45	0	0.73	0.82	0	0	0	0	1.27	0.16	0.32	0.03
ENSMUSG00000003344.14	ENSMUST00000003434.13,ENSMUST00000126980.7,ENSMUST00000131876.1,ENSMUST00000147162.1,ENSMUST00000151794.1	Btbd2	28.85	34.66	41.32	26.07	26.36	27.4	25.99	32.13	27.68	33.08	41.07	30.94	28.51	28.34	25.12	22.29	23.75	25.89	8.23	12.43	8	6.63	8.53	8.24	19	16.79	11.02	26.82	17.18	15.1	24.99	23.63	22.26	26.44	19.48	18.9	15.9	18.75	19.56
ENSMUSG00000003345.16	ENSMUST00000079773.13,ENSMUST00000085435.6,ENSMUST00000217902.1,ENSMUST00000218093.1,ENSMUST00000219814.1,ENSMUST00000220025.1,ENSMUST00000220163.1,ENSMUST00000220431.1	Csnk1g2	47.84	49.67	51.88	41.77	38.63	46.86	42.91	47.79	45.91	47.45	62.6	42.86	42.05	39.92	41.38	38.12	43.89	44.78	20.27	20.98	23	23.18	20.47	20.93	48.61	44.37	40.44	41.75	54.01	38.59	47.97	34.4	35.14	39.04	39.46	40.92	39.32	43.11	35.8
ENSMUSG00000003346.14	ENSMUST00000003436.11,ENSMUST00000187646.1,ENSMUST00000189605.1,ENSMUST00000191440.6	Abhd17a	15.63	18.96	20.12	11.63	11.67	11.09	13.4	17.91	15.53	16.31	22.57	17.72	10.99	11.83	10.49	12.41	15.3	16.3	7.88	8.31	8.37	11.87	6.71	10.4	21.98	27.33	31.47	23.02	33.8	24.62	19.21	26.63	56.63	19.41	21.22	24.65	23.95	27.02	21.44
ENSMUSG00000003348.10	ENSMUST00000003438.10,ENSMUST00000218090.1,ENSMUST00000218439.1,ENSMUST00000220138.1	Mob3a	10.87	12.22	9.2	10.01	8.91	8.67	10.67	12.13	10.29	11.1	13.28	9.77	9.7	9.68	8.04	9.12	12.62	8.9	7.58	12.97	10.3	13.42	7.3	11.89	17.22	21.98	16.99	18.64	29	22.15	19.31	21.62	27.66	18.46	19.49	9.69	18.79	20.24	16.13
ENSMUSG00000003352.14	ENSMUST00000003442.8,ENSMUST00000109150.8,ENSMUST00000229223.1,ENSMUST00000229282.1,ENSMUST00000230064.1,ENSMUST00000230490.1,ENSMUST00000230769.1	Cacnb3	107.98	118.68	124.84	72.37	80.24	72.44	45.28	59.9	59.7	139.01	163.12	116.56	80.35	76.68	71.75	51.52	60.14	60.46	28.99	26.21	25.71	30.83	24.06	28.67	59.21	65.12	87.07	47.53	59.69	54.95	67.46	85.4	79.04	67.43	68.57	73.43	52.73	58.47	64.79
ENSMUSG00000003354.6	ENSMUST00000003444.5,ENSMUST00000229471.1	Ccdc65	0.81	1.35	1.48	0.78	1.6	1.16	1.1	1.59	1.6	1.02	1.21	1.44	1.23	1.25	1.33	1.63	1.46	0.87	0.71	0.53	0.95	1.55	1.69	1.44	1.48	1.85	0.59	1.5	2.91	3.45	4.85	0.75	1.97	2.3	2.11	8.63	0.9	1.58	6.11
ENSMUSG00000003355.7	ENSMUST00000003445.7,ENSMUST00000229562.1,ENSMUST00000230743.1	Fkbp11	0.24	0.64	0.67	1.54	0.96	1.36	0.82	1.69	1.24	0.66	1.21	0.68	1.28	1.26	1.67	0.76	3.97	1.61	0.95	0.61	2.03	1.3	0.56	1.02	0.23	2.31	0	0.81	0	1.39	2.08	6.02	4.79	2.13	0	5.57	2.01	2.89	1.44
ENSMUSG00000003360.15	ENSMUST00000003450.14,ENSMUST00000159170.1,ENSMUST00000159423.7,ENSMUST00000160506.7,ENSMUST00000161030.1,ENSMUST00000162384.1,ENSMUST00000228973.1	Ddx23	24.45	30.41	20.18	23.24	22.16	22.48	30.61	28.82	24.87	27.91	26.8	24.01	20.34	23.52	20.7	26.15	24.47	21.93	18.57	27.27	23.95	29.83	26.92	29.91	28.31	28.27	26.38	22.82	69.76	27.64	38.6	23.23	37.05	26.5	53.86	25.46	35.49	25.02	30.97
ENSMUSG00000003363.15	ENSMUST00000117095.7,ENSMUST00000117611.7,ENSMUST00000127240.7,ENSMUST00000131106.7,ENSMUST00000142981.1,ENSMUST00000143903.1,ENSMUST00000150964.1,ENSMUST00000155287.1	Pld3	61.01	60.94	73.23	76.83	76.24	74.45	97.51	115.12	103.3	73.72	82.87	59.21	84.46	78.61	76.57	78.92	96.07	99.17	47.33	70.77	60.39	70.82	44.32	68.18	90.19	120.63	82.62	66.39	72.74	129.42	114.42	72.88	92.25	127.71	129.01	99.03	85.78	115.65	83.73
ENSMUSG00000003378.9	ENSMUST00000003468.9,ENSMUST00000205328.1,ENSMUST00000205661.1,ENSMUST00000205993.1,ENSMUST00000206095.1,ENSMUST00000206132.1,ENSMUST00000206134.1	Grik5	15.87	14.51	17.36	18.12	14.21	16.8	15.11	17.86	13.37	14.95	15.63	15.38	14.9	15.94	15.38	13.94	17.1	12.87	4.13	5.39	3.69	6.01	4.6	6.03	14.14	9.01	11.15	8.97	6.09	9.29	12.8	6.3	11.78	5.75	16.74	22.68	9.38	11.36	12.86
ENSMUSG00000003379.7	ENSMUST00000003469.7	Cd79a	0	0.32	0	0.09	0.11	0.11	0.56	0.93	0.45	0.08	0.14	0.13	0.21	0	0.03	0.66	0.71	0.35	0.26	0	0.19	0.31	0.09	0.1	2.57	0.26	0	0	0	0	0	0.06	0	0	0	0	0.25	0.11	0
ENSMUSG00000003380.11	ENSMUST00000076961.8,ENSMUST00000205771.1,ENSMUST00000205871.1,ENSMUST00000206222.1,ENSMUST00000206868.1,ENSMUST00000206941.1	Rabac1	84.85	96.53	107.96	81.29	70.97	76.07	87.39	113.26	94.17	87.42	136.54	91.19	71.67	72.04	70.94	91.87	107.39	90.52	31.91	37.24	30.9	35.26	27.29	28.46	89.45	111.15	78.5	118.56	104.98	85.9	92.39	103.59	100.9	102.36	90.97	105.24	110.28	99.44	98.19
ENSMUSG00000003382.18	ENSMUST00000117293.1,ENSMUST00000119109.7,ENSMUST00000136680.1,ENSMUST00000152010.1,ENSMUST00000170036.7	Etv3	5.77	5.6	5.22	5.03	4.57	4.25	7.43	4.87	4.89	6.23	4.51	5.25	4.53	5.04	4.01	5.21	5.12	4.55	9.04	10.5	9.73	11.34	10.39	9.83	8.15	8.49	12.84	12.76	9.32	12.6	12.27	13.74	12.91	12.65	9.53	8.05	10.57	9.68	12.16
ENSMUSG00000003402.14	ENSMUST00000003493.8,ENSMUST00000115331.9,ENSMUST00000214565.1,ENSMUST00000215795.1,ENSMUST00000216344.1	Prkcsh	26.38	28.6	31.07	22.93	21.69	25.17	34.87	41.11	34.79	27.66	32.64	24.31	22.61	23.2	23.48	32.5	41.09	34.3	26.24	23.31	21.41	28.2	24.05	29.1	39.46	38.61	32.26	51.26	44.04	40.33	46.01	36.94	48.71	43.39	45.53	38.62	38.45	38.61	48.98
ENSMUSG00000003410.8	ENSMUST00000003501.8,ENSMUST00000213700.1,ENSMUST00000215901.1	Elavl3	42.05	41.51	46.98	36.58	36.87	37.02	19.6	16.35	19.06	50.31	55.6	36.61	37.64	37.65	35.54	16.3	23.48	22.62	21.87	24.02	27.44	21.27	22.53	23.59	31.32	32.75	42.09	29.5	34.5	30.06	32.05	28.59	36.89	36.67	35.65	64.42	50.06	30.61	40.33
ENSMUSG00000003411.10	ENSMUST00000003502.3,ENSMUST00000106650.8,ENSMUST00000106651.8,ENSMUST00000157062.1	Rab3b	11.97	10.28	7.32	57.62	55.91	56.2	55.9	61.08	79.43	12.29	7.7	8.68	58.21	59.64	53.3	55.76	66.02	64.23	26.86	21.91	20.75	24	18.85	20.36	38.25	40.69	45.31	47.27	34.16	51.54	46.51	52.8	39.75	55.02	19.5	43	35.05	43.91	43.85
ENSMUSG00000003418.11	ENSMUST00000003509.9,ENSMUST00000150781.1	St8sia6	0.01	0.15	0.23	0.26	0.27	0.45	0.95	0.65	0.43	0.05	0.28	0.08	0.19	0.48	0.34	0.52	2.12	1.19	0.09	0.67	0.3	0.51	0.32	0.49	0.23	0.14	0	0.07	0	1.54	2.18	0.34	0	0	2.38	0	0.15	0.03	0.47
ENSMUSG00000003420.8	ENSMUST00000003512.8,ENSMUST00000209830.1,ENSMUST00000210642.1,ENSMUST00000211085.1,ENSMUST00000211535.1,ENSMUST00000211668.1	Fcgrt	29.05	30.88	26.07	14.48	16.95	12.21	43.57	45.52	36.07	28.08	36.24	26.74	17.6	14.4	14.86	31.97	48.1	42.08	6.16	3.94	4.93	7.06	4.41	4.83	9.19	7.54	15.45	3.73	8.27	10.1	6.17	7.8	4.87	11.37	0	15.28	3.94	4.85	9.69
ENSMUSG00000003421.13	ENSMUST00000003513.10,ENSMUST00000107829.8,ENSMUST00000209243.1,ENSMUST00000209308.1,ENSMUST00000209901.1,ENSMUST00000210088.1,ENSMUST00000210520.1,ENSMUST00000210668.1,ENSMUST00000210998.1,ENSMUST00000211465.1	Nosip	24.37	25.01	29.36	19.93	20.41	18.91	19.59	27.08	26.05	26.99	33.85	25.88	17.87	19.6	19.76	15.57	28.8	23.34	17.73	12.98	17.21	18.57	14.48	13.95	15.72	20.66	25.57	36.76	14.44	24.98	22.46	15.11	28.62	13.24	30.7	27.39	31.14	21.41	20.47
ENSMUSG00000003423.15	ENSMUST00000085375.12,ENSMUST00000107811.3,ENSMUST00000209400.1,ENSMUST00000209847.1,ENSMUST00000209954.1,ENSMUST00000210139.1,ENSMUST00000211336.1,ENSMUST00000211414.1,ENSMUST00000211709.1	Pih1d1	20.9	24.12	21.79	15.21	16.57	15.54	19.3	17.24	14.36	31.99	32.43	18.53	18.73	14.8	16.57	17	19.12	14.09	15.23	10.56	8.49	10.25	10.92	22.09	19.74	23.02	21.02	32.37	15.48	23.8	19.58	23.74	14.58	26.99	47.59	39.68	25.52	25.78	28.28
ENSMUSG00000003429.11	ENSMUST00000003521.9,ENSMUST00000209838.1,ENSMUST00000211583.1,ENSMUST00000211725.1	Rps11	205.89	225.18	238.28	178.06	186.05	165.02	299	330.92	310.37	217.82	351.19	208.54	167.29	170.23	176.59	253.62	346.37	303.66	294.25	315.24	277.71	343.49	282.27	272.96	347.81	343.85	283.21	404.41	365.62	397.56	373.07	482.9	572.05	401.04	322.25	414.37	341.59	312.79	323.85
ENSMUSG00000003435.9	ENSMUST00000003527.9,ENSMUST00000207563.1,ENSMUST00000207879.1,ENSMUST00000208243.1,ENSMUST00000208367.1,ENSMUST00000208726.1,ENSMUST00000209105.1,ENSMUST00000209141.1	Supt5	47.2	47.14	49.93	38.22	37.72	39.14	39.09	39.16	40.68	53.73	48.67	46.61	39.19	38.16	37.15	36.53	43.26	38.5	63.65	58.41	66.6	59.43	59.65	61.69	72.32	77.83	75.14	60.96	77.26	67.03	68.72	67.78	80.92	74.45	70.98	51.6	79.6	77.94	79.55
ENSMUSG00000003436.11	ENSMUST00000108315.3,ENSMUST00000138721.1,ENSMUST00000145512.1	Dll3	1.52	2.63	2.35	1.6	1.64	2.6	0.11	0.78	0.53	1.62	3.43	1.96	2.03	1.79	1.88	0.38	0.81	0.37	1.72	0.56	1.67	1.54	0.29	0.68	1.19	2.55	2.8	2.24	0	0	2.62	0	0	0	0	0	1.19	3.33	4.1
ENSMUSG00000003437.14	ENSMUST00000003529.8,ENSMUST00000122857.7,ENSMUST00000132910.1,ENSMUST00000143201.7,ENSMUST00000145339.1,ENSMUST00000146604.1,ENSMUST00000146886.1,ENSMUST00000146913.1,ENSMUST00000152512.1,ENSMUST00000154823.1	Paf1	30.04	23.62	26.54	29.58	31.37	28.19	31.5	40.48	31.09	29.76	38	23.88	29.3	30.08	27.61	31.26	40.69	33.67	44.66	63.72	50.72	62.76	52.41	60.76	40.21	28.41	38.43	29.7	48.29	28.68	36.55	34.67	61.94	51.97	58.41	31.25	47.66	33.03	34.48
ENSMUSG00000003438.17	ENSMUST00000081946.4,ENSMUST00000131849.7,ENSMUST00000134263.1,ENSMUST00000135220.1,ENSMUST00000136427.1,ENSMUST00000151990.1	Timm50	11	9.68	12.83	7.79	7.95	8.26	14.74	13.73	12.06	11.23	15.94	10.29	8.37	7.55	7.91	16.86	15.12	12.09	7.18	8.55	6.18	8.71	8.07	8.02	13.95	13.56	19.26	15.61	27.23	16.13	23.21	4.94	11	12.22	13.01	4.58	9.42	17.96	13.19
ENSMUSG00000003444.8	ENSMUST00000003536.8	Med29	7.82	8.73	7.33	5.32	5.26	5.66	8.41	10.98	9.39	5	11.33	7.86	5.32	5.86	4.98	7.61	7.64	8.6	3.9	4.16	6.12	5.57	5.67	6.11	3.21	10.04	5.73	10.35	2.09	6.28	10.8	8.04	11.39	9.14	7.78	0	8.73	12.69	7.84
ENSMUSG00000003452.15	ENSMUST00000003544.13,ENSMUST00000086829.10,ENSMUST00000111513.8,ENSMUST00000130270.1,ENSMUST00000140759.2,ENSMUST00000172926.1,ENSMUST00000173408.7,ENSMUST00000174886.1,ENSMUST00000203502.1	Bicd1	16.71	16.39	14.66	17.16	16.83	16.28	14.93	13.76	15.46	17.58	10.83	17.35	16.52	16.43	16.57	13.34	16.16	17.83	17.92	19.11	17.9	17.65	19.37	19.02	21.16	22.06	21.62	13.24	24.71	16	17.23	14.68	19.1	14.35	16.47	20.81	21.53	23.38	16.34
ENSMUSG00000003458.12	ENSMUST00000003550.10,ENSMUST00000122986.1,ENSMUST00000135928.1,ENSMUST00000140643.7,ENSMUST00000142825.1,ENSMUST00000146137.7	Ncstn	27.76	25.73	27.25	22.2	20.95	21.11	26.89	31.16	23.77	27.52	27.98	24.7	22.44	21.26	20.9	24.76	31.41	26.22	18.43	24.11	22.14	25.22	22.94	24.92	37.91	33.71	31.16	27.29	43.84	33.17	37.1	30.12	31.82	32.01	31.1	27.66	31.18	29.89	34.29
ENSMUSG00000003464.13	ENSMUST00000075895.8,ENSMUST00000111252.3,ENSMUST00000127662.1,ENSMUST00000133081.1,ENSMUST00000133546.7,ENSMUST00000147799.7	Pex19	33.08	34.93	35.31	31.93	32.69	31.82	25.43	32.91	28.61	36.77	37.63	31.79	33.38	30.99	30.26	28.38	22.71	28.19	14.89	15.08	15.24	20.24	16.22	16.93	19.31	23.92	31.78	22.6	25.37	29.29	28.13	29.61	19.5	26.4	14.98	14.07	35.45	31.5	38.39
ENSMUSG00000003469.9	ENSMUST00000003561.9,ENSMUST00000159180.1	Phyhip	0.55	0.96	0.56	3.02	3.49	2.83	2.29	4.05	7.86	0.64	0.36	1.22	2.51	2.28	1.27	2.57	1.47	3.84	0.03	0.23	2.57	0.32	1.5	0.51	1.17	0.63	1.08	0	0	3.04	5.36	2.97	9.63	1.04	0.7	0	1.6	1.14	1.79
ENSMUSG00000003476.16	ENSMUST00000003568.14,ENSMUST00000095898.9,ENSMUST00000114374.8,ENSMUST00000164012.2,ENSMUST00000166954.1,ENSMUST00000169777.1,ENSMUST00000204117.1,ENSMUST00000212633.1,ENSMUST00000213026.1	Crhr2	80.92	77.86	88.87	33.35	31.68	38.26	17.87	25.52	26.12	78.95	91.59	78.61	34.5	35.12	31.02	18.54	27.45	20.83	8.41	8	7.68	9.89	7	11	18.77	14.09	16.04	20.21	23.36	23.67	20.04	28.09	4	20.75	23.88	20.81	15.16	21.17	18.33
ENSMUSG00000003477.5	ENSMUST00000003569.5,ENSMUST00000152720.1	Inmt	0	0.06	0	0.06	0	0.05	0.71	0.7	0.82	0	0.06	0	0.11	0.24	0.08	0.31	0.43	2.34	0	0	0.07	0	0	0	0	0	0	0	0	0	0	0	0	0	0	0	0	0	0
ENSMUSG00000003484.4	ENSMUST00000003574.4,ENSMUST00000125448.1,ENSMUST00000141975.1	Cyp4f18	0	0	0	0.04	0	0	0.53	0.52	0.78	0	0	0	0	0	0	1.29	1.71	0.36	0	0	0	0	0.18	0	0	0	0	0	0	0.56	0	0	0	0	0	0	0	0	0
ENSMUSG00000003500.13	ENSMUST00000078155.11,ENSMUST00000159124.7,ENSMUST00000160613.1,ENSMUST00000160749.1,ENSMUST00000160878.7,ENSMUST00000161654.1,ENSMUST00000162099.7,ENSMUST00000162215.7,ENSMUST00000162242.1,ENSMUST00000162739.7	Impdh1	46.66	52.29	70.06	47.68	50.59	49.81	29.93	42.25	38.43	57.68	61.95	63.71	48.01	53.5	45.2	33.27	29.45	44.84	29.31	33.63	37.49	48.01	28.16	31.63	60.12	59.69	54.8	48.04	76.54	48.04	40.4	39.21	58.26	51.58	65.27	149.32	59.68	50.59	59.56
ENSMUSG00000003505.15	ENSMUST00000003597.14,ENSMUST00000098783.4,ENSMUST00000182983.1,ENSMUST00000183222.1	Psg18	0	0	0	0	0	0	0	0	0	0	0	0	0	0	0	0	0	0	0	0.36	0.78	0.37	0.35	0.85	0	0	0	0.19	0	0	0	0	0	0.17	0.85	0	0	2.46	0
ENSMUSG00000003518.13	ENSMUST00000003612.12,ENSMUST00000107172.7,ENSMUST00000107173.8,ENSMUST00000125794.1,ENSMUST00000143177.1,ENSMUST00000151678.7,ENSMUST00000176261.1	Dusp3	49.68	52.83	51.33	57.46	61.05	59.07	45.95	52.24	55.48	52.99	48.74	50.23	60.83	58.17	57.48	46.76	53.41	54.76	34.72	40.31	34.68	42.5	36.62	42.47	55.84	57.64	51.87	55.79	62.93	50.83	55.68	52.58	34.4	64.69	57.18	49.49	58.02	56.17	50.66
ENSMUSG00000003526.12	ENSMUST00000003620.12,ENSMUST00000123969.2,ENSMUST00000126087.1,ENSMUST00000132241.1,ENSMUST00000136776.7,ENSMUST00000139861.1,ENSMUST00000141635.7,ENSMUST00000232384.1,ENSMUST00000232502.1,ENSMUST00000232554.1	Prodh	5.92	3.99	4.7	1.99	2.78	1.52	7.25	6.64	6.81	3.2	4.59	5.51	2	1.99	1	4.08	3.13	6.72	1.43	2	2.64	1.31	2.91	3.95	3.49	5.1	6.03	2.29	10.47	2.56	6.2	7.1	7.39	5.6	11.47	2.25	3.77	1.67	4.38
ENSMUSG00000003527.9	ENSMUST00000003621.9,ENSMUST00000231921.1,ENSMUST00000232111.1,ENSMUST00000232366.1,ENSMUST00000232423.1	Ess2	5.16	5.72	5.56	4.58	4.76	5.45	5.72	7.66	5.63	5.04	7.48	5.11	5.32	4.72	4.64	6	6.2	5.54	6.21	6.67	7.35	8.01	6.99	7.41	5.94	8.46	8.95	7.68	12.89	6.17	11.19	7.28	14.04	9.77	8.98	5.04	9.55	7.27	7.32
ENSMUSG00000003528.15	ENSMUST00000003622.15,ENSMUST00000129270.7,ENSMUST00000131507.1,ENSMUST00000142022.1,ENSMUST00000147384.1,ENSMUST00000150925.7	Slc25a1	42.48	51.64	45.68	68.61	64.76	65.76	54.62	63.61	56.34	60.09	71.97	53.57	67.89	71.09	65.52	51.21	48.37	51.88	33.1	34.14	33.73	31.63	26.53	46.28	69.79	65.91	76.2	54.88	36.87	68.49	62.95	69.41	44.46	42.43	54.97	71.65	64.07	89.55	38.83
ENSMUSG00000003531.15	ENSMUST00000066027.13,ENSMUST00000076757.11,ENSMUST00000143343.7,ENSMUST00000148372.1,ENSMUST00000148521.1,ENSMUST00000151266.7,ENSMUST00000153123.2,ENSMUST00000155387.7	Dgcr6	27.46	30.26	26.61	17.91	17.79	18.38	20	26.03	22.45	20.06	32.91	22.53	20.34	19.27	17.84	15.62	24.88	21.85	7.6	8.5	6.66	9.02	9.07	8.33	19.34	22.52	8.16	16.4	19.73	22.03	32.13	19.39	18.77	21.66	21.34	14.32	11.2	18.36	10.45
ENSMUSG00000003534.17	ENSMUST00000003628.12,ENSMUST00000097333.9,ENSMUST00000117301.7,ENSMUST00000119825.7,ENSMUST00000134995.7,ENSMUST00000135078.1,ENSMUST00000145900.7,ENSMUST00000146472.7,ENSMUST00000148065.7,ENSMUST00000155628.7,ENSMUST00000155957.7,ENSMUST00000166980.8	Ddr1	10.02	11.49	12.29	9.51	9.25	9.23	15.56	14.29	11.91	10.73	11.57	10.93	9.79	10.2	9.45	11.8	16.33	12.21	10.66	11.37	10.24	10.55	8.74	12.54	10.72	17.5	12.63	11.79	14.83	13.12	19.03	15.48	21.79	14.86	17.54	19.71	17.81	16.4	13.57
ENSMUSG00000003541.6	ENSMUST00000003635.6	Ier3	10.13	14.18	11.42	15.8	13.22	14.08	50.14	50.14	54.02	12.68	15.88	13.15	13.16	15.66	13.14	47.06	54.47	50.84	32.82	35.6	36.93	35.53	29.88	35.82	30.94	40.74	37.72	55.47	64.34	65.5	72.56	77.05	96.11	94.14	88.89	49.74	37.67	34.2	44.13
ENSMUSG00000003545.3	ENSMUST00000003640.3,ENSMUST00000207334.1,ENSMUST00000207716.1,ENSMUST00000208230.1,ENSMUST00000208326.1,ENSMUST00000208446.1,ENSMUST00000208505.1	Fosb	93.41	88.91	94.07	55.45	38.67	36.25	263.63	212.52	154.6	86.38	66.63	62.65	54.41	43.72	29.62	167.02	184.64	140.37	4.26	6.15	5.66	3.3	3.79	7.58	11.34	14.77	12.48	17.24	28.09	14.61	17.98	18.68	19.22	18.77	14.88	21.13	12.8	13.89	15.31
ENSMUSG00000003546.10	ENSMUST00000003642.6,ENSMUST00000233974.1	Klc4	7.89	8.54	9.55	8.5	7.34	8.19	8.63	10.09	8.41	9.08	11.06	8.5	8.15	7.87	7.3	6.89	9.45	8.54	4.03	4.12	3.51	3.71	4.24	4.27	7.44	7.09	6.99	8.2	7.71	7.28	7.57	8.44	8.25	6.11	7.43	10.66	8.06	10.12	6.79
ENSMUSG00000003549.9	ENSMUST00000003645.8,ENSMUST00000160192.7,ENSMUST00000160369.7,ENSMUST00000160909.1,ENSMUST00000161378.1,ENSMUST00000162197.2,ENSMUST00000162992.1,ENSMUST00000176723.1,ENSMUST00000176818.1,ENSMUST00000177486.1	Ercc1	14.66	11.46	17.22	9.88	10.58	8.81	16.97	17.82	14.91	16.1	18.87	15.35	10.78	8.62	8.47	15.25	15.86	11.9	23.25	19.81	13.84	18.48	17.49	19.31	30.59	15.59	13.46	37.7	34.24	47.81	40.77	53.24	16.04	46.17	41.72	16.64	17.59	40.68	22.25
ENSMUSG00000003555.8	ENSMUST00000026012.7,ENSMUST00000131142.1,ENSMUST00000156577.1,ENSMUST00000236174.1	Cyp17a1	0	0	0	0	0.04	0	0	0	0.06	0	0	0	0	0	0	0	0	0	0	0.14	0.08	0	0	0.21	0	0	0	0	0	0	0	0	0	0	0	0	0	0	0
ENSMUSG00000003559.8	ENSMUST00000003655.8,ENSMUST00000235266.1,ENSMUST00000235842.1,ENSMUST00000236063.1,ENSMUST00000236465.1,ENSMUST00000236473.1,ENSMUST00000237219.1	As3mt	22.61	22.65	25.41	21.93	23.81	24.17	28.03	27.67	26.94	22.82	29.09	23.43	25.36	22.14	23.91	21.83	24.07	23.97	10.09	8.94	11.35	12.79	10.12	12.59	25.82	17.17	16.8	30.06	25.13	19.01	23.54	23.05	22.26	26.86	25.55	24.31	17.25	19.82	22.4
ENSMUSG00000003573.15	ENSMUST00000003669.7,ENSMUST00000087467.11,ENSMUST00000110124.8,ENSMUST00000135368.1,ENSMUST00000135692.1,ENSMUST00000140212.7,ENSMUST00000143528.7,ENSMUST00000155711.1	Homer3	4.98	1.76	1.44	2.43	1.71	3.89	5.89	5.18	4.63	1.51	1.48	1.46	2.01	1.25	1.98	5.57	4.89	4.49	14.11	17.97	21.72	20.18	17.44	23.06	13.86	41.3	45.79	29.14	32.22	37.73	17.53	37.25	23.5	39.27	37.84	25.8	28.27	33.04	38.77
ENSMUSG00000003575.13	ENSMUST00000076615.5,ENSMUST00000125273.1,ENSMUST00000125613.7,ENSMUST00000142769.7,ENSMUST00000153632.1	Crtc1	11.68	10.85	14.18	8.31	7.97	6.97	8.15	6.42	6.35	11.22	7.51	11.56	8.45	9.79	7.57	8.81	12.02	7.38	3.84	4.73	2.69	5.11	3.36	3.98	8.8	7.88	14.72	4.33	6.69	5.82	6.27	7.28	6.17	4.23	6.65	4.71	6.44	5.09	7.79
ENSMUSG00000003581.14	ENSMUST00000003677.10,ENSMUST00000124670.1,ENSMUST00000127165.1,ENSMUST00000145705.7	Rnf215	7.75	7.57	8.3	5.84	4.88	5.01	21.88	24.9	19	7.12	9.02	6.89	5.25	5.81	5.21	18.45	19.13	17.86	5.3	6.44	7.95	9.26	8.61	7.04	14.26	12.38	7.85	7.81	11.55	8.17	11.41	11.23	8.31	8.98	16.49	2.89	6.34	10.32	8.56
ENSMUSG00000003585.13	ENSMUST00000003681.7,ENSMUST00000123901.7,ENSMUST00000132421.7,ENSMUST00000133631.1,ENSMUST00000136420.1,ENSMUST00000145173.1	Sec14l2	2.71	3.4	3.21	1.61	1.46	1.36	5.55	5.43	5.06	3.85	3.9	3.37	1.4	1.6	1.61	3.8	7.25	4.44	5.35	5.61	3.75	2.91	5.08	4.08	3.23	1.98	4.83	4.37	6.78	8.41	2.49	4.06	13.03	10.9	8.55	5.38	5.23	5	6.57
ENSMUSG00000003604.14	ENSMUST00000003705.11,ENSMUST00000099588.3,ENSMUST00000127894.1	Aven	7.34	10.22	14.05	10.75	8.09	10.63	5.21	7.05	11	10.66	12.39	9.58	8.35	10.5	10.03	6.95	8.73	8.39	8.39	8.88	10.44	13.38	8.77	10.76	21.06	15.81	11.04	21.58	10.11	19.88	10.18	27.59	17.05	15.37	21.18	29.84	12.54	15.45	18.78
ENSMUSG00000003617.16	ENSMUST00000003714.12,ENSMUST00000091309.11,ENSMUST00000108325.8,ENSMUST00000108328.7,ENSMUST00000108329.7,ENSMUST00000125994.1,ENSMUST00000128615.7,ENSMUST00000129135.1,ENSMUST00000131454.1,ENSMUST00000131811.1,ENSMUST00000150264.7,ENSMUST00000172605.1,ENSMUST00000172860.1,ENSMUST00000173779.1,ENSMUST00000173848.1,ENSMUST00000174803.1	Cp	7.65	7.93	4.8	5.06	3.7	3.46	72.92	52.55	50.4	3.9	3.64	5.47	3.4	3.57	3.97	52.32	62.03	54.9	7.63	14.07	10.12	13.45	9.25	11.69	4.31	2.29	1.56	3.81	0.24	3.57	8.62	4.66	10.4	12.59	30.11	6.21	4.9	6.44	7.34
ENSMUSG00000003623.4	ENSMUST00000003720.4,ENSMUST00000146115.1,ENSMUST00000157024.1	Crot	21.67	19.86	18.26	21.92	24.49	22.64	24.89	23.34	22.57	21.63	22.81	18.05	25.06	24.42	22.27	21.36	25.9	22.88	16.84	23	19.63	25.03	21.44	21.17	21.44	25	22.58	23.54	17.44	26.43	22.31	20.21	19.43	23.51	32.45	19.31	22.85	23.56	23.72
ENSMUSG00000003644.17	ENSMUST00000003741.15,ENSMUST00000105894.10,ENSMUST00000129636.1,ENSMUST00000137486.2,ENSMUST00000157067.8,ENSMUST00000168974.8,ENSMUST00000173961.1,ENSMUST00000173989.7,ENSMUST00000174481.7	Rps6ka1	3.43	3.24	4.03	4.66	2.64	2.95	6.97	6.8	4.86	3.76	5.82	5.02	3.38	3.05	2.51	6.59	9.09	7.78	2.19	3.2	4.44	4.17	2	4.53	5.52	4.4	5.4	3.62	6.73	4.06	7.56	3.72	16.54	5.05	6.35	4.45	5.59	5.59	5.71
ENSMUSG00000003657.9	ENSMUST00000003754.7,ENSMUST00000212297.1	Calb2	0	0	0	4.6	2.84	3.44	0.19	1.55	0	0	0	0.03	3.49	3.24	2.55	0	0.27	0.65	1.39	1.7	0.72	0.9	1.31	2.49	3.71	0.89	6.03	5.76	4.94	0	0.54	0	3.91	1.51	1.64	14.56	0.13	0.28	0
ENSMUSG00000003660.10	ENSMUST00000103220.3,ENSMUST00000131435.1,ENSMUST00000140868.1,ENSMUST00000142327.1,ENSMUST00000143481.1	Snrnp200	27.72	26.66	24.76	21.86	22.62	18.72	27.03	29.19	24.26	26.94	20.38	23.76	22.26	20.94	20.4	21.33	22.5	26.96	26.74	26.62	28.66	29.16	24.51	26.96	24.77	28.71	42.47	22.55	20.38	36.36	32.54	44.28	71.74	38.58	42.15	36.42	33.46	26.12	29.78
ENSMUSG00000003662.10	ENSMUST00000003759.10,ENSMUST00000143575.1,ENSMUST00000172636.1,ENSMUST00000174030.7,ENSMUST00000174863.7	Ciao1	22.94	26.51	27.02	26.12	19.49	23.65	24.22	31.78	27.15	27.15	35.24	26.88	23.75	23.05	26.77	24.69	25.59	31.25	22.18	20.14	26.28	17.63	14.91	21.36	26	39.01	21.6	15.17	25.31	20.82	33.12	20.11	33.58	36.86	34.27	43.07	16.07	31.79	24.35
ENSMUSG00000003665.7	ENSMUST00000003762.7,ENSMUST00000232410.1	Has1	0.05	0.02	0.03	0	0.02	0.04	0.16	0.02	0.23	0.06	0	0	0.07	0.02	0.05	0.25	0.13	0.13	0.42	0.17	0.36	0.81	0.43	0.27	0.11	0.3	1.06	0.38	0	1	0.93	0.17	0.61	0	0	0.11	0.13	1.97	0
ENSMUSG00000003680.16	ENSMUST00000003777.4,ENSMUST00000176080.1,ENSMUST00000176331.1,ENSMUST00000176496.7,ENSMUST00000176610.8,ENSMUST00000176688.7,ENSMUST00000176719.7,ENSMUST00000176747.1,ENSMUST00000176991.1,ENSMUST00000177056.7,ENSMUST00000177216.7,ENSMUST00000189739.6	Taf6l	3.69	4.72	2.66	4.11	2.28	2.43	4.29	4.05	4.52	3.77	3.02	3.03	4.16	4.24	2.2	4.38	3.8	4.08	0.8	2.09	1.45	3.22	3.07	1.82	5.56	4.37	1.99	2.96	5.34	2.04	7.49	2.75	11.33	5.93	6.34	1.61	3.06	5.05	6.11
ENSMUSG00000003721.14	ENSMUST00000003818.13,ENSMUST00000071064.12,ENSMUST00000159085.7,ENSMUST00000159125.1,ENSMUST00000159192.1,ENSMUST00000159528.1,ENSMUST00000160688.1,ENSMUST00000160968.7,ENSMUST00000161068.1,ENSMUST00000161818.1,ENSMUST00000162019.1,ENSMUST00000162582.1,ENSMUST00000162790.1,ENSMUST00000186915.1	Insig2	16.32	19.42	18.45	28.97	30.97	18.75	17.18	26.38	27.35	15.7	17.96	16.39	25.24	22.21	26.45	21.72	20.23	25.81	25.36	53.39	27.93	31.9	25.04	36.08	62.17	69.38	89.56	54.66	59.95	62.94	53.24	70.02	133.39	42.59	59.25	42.96	61.53	29.93	71.86
ENSMUSG00000003731.13	ENSMUST00000003828.10,ENSMUST00000102590.10,ENSMUST00000126010.1,ENSMUST00000138916.1,ENSMUST00000146215.1,ENSMUST00000146361.1	Kpna6	25.47	25.8	23.96	23.78	21.9	24.51	18.07	20.89	19.96	24.65	19.24	22.33	27.81	27.56	22.63	14.52	18.05	17.42	19.77	26.61	15.94	32.89	24.38	26.77	33.31	30.15	22.09	27.28	33.87	16.96	22.01	22.68	23.78	27.33	21.38	74.38	27.44	22.59	25.52
ENSMUSG00000003746.16	ENSMUST00000003843.15,ENSMUST00000105469.1,ENSMUST00000105470.8,ENSMUST00000133330.1,ENSMUST00000146483.7,ENSMUST00000218317.1,ENSMUST00000219234.1,ENSMUST00000220088.1	Man1a	6.96	7.06	9.6	4.53	4.11	4.87	7.96	8.3	9.4	8.62	6.55	7.68	4.79	3.67	4.97	7.83	9.47	8.72	5.57	6.67	4.01	9.47	6.78	6.01	9.36	9.87	5.24	12.02	10.7	7.32	6.55	5.5	11.48	11.49	9.23	14.21	8.35	5.85	7.67
ENSMUSG00000003752.9	ENSMUST00000003850.7,ENSMUST00000147170.1,ENSMUST00000149067.1,ENSMUST00000206441.1	Itpkc	2.87	3.43	2.35	2.49	1.59	1.69	2.3	2.64	2.47	3.58	2.62	3.13	1.61	1.47	1.56	2.66	2.76	2.43	4.99	6.18	5.06	5.96	4.12	4.64	8.11	9.41	19.39	6.37	13.31	4.85	8.53	7.14	17.4	9.27	7.57	9.74	6.39	6.67	8.93
ENSMUSG00000003762.13	ENSMUST00000003860.12,ENSMUST00000108378.9,ENSMUST00000123012.7,ENSMUST00000128090.7,ENSMUST00000142910.7,ENSMUST00000143372.1,ENSMUST00000206312.1	Coq8b	4.66	4.32	4.51	2.25	2.29	2.36	5.29	5.67	3.99	3.74	5.41	4.41	2.46	3.19	2.18	3	6.75	4.23	5.17	4.07	2.95	4.03	3.38	2.38	12.32	10.2	11.05	3.41	9.33	7	6.91	9.23	9.89	5.06	6.68	7.08	7.36	11.05	7.02
ENSMUSG00000003778.14	ENSMUST00000003876.9,ENSMUST00000097626.9,ENSMUST00000115765.1,ENSMUST00000115766.7,ENSMUST00000127159.1,ENSMUST00000145431.1,ENSMUST00000152612.7,ENSMUST00000153569.7	Brd8	16.52	14.02	15.99	14.46	14.64	11.55	15.21	18.21	14.62	15.18	14.5	16.21	15.44	15.38	13.57	11.26	17.65	17.29	23.9	20.12	17.68	22.31	21.28	20.02	21.09	20.71	29.25	22.58	23.71	17.17	18.46	16.27	41.36	15.51	21.19	14.72	22.81	25.07	20.27
ENSMUSG00000003779.16	ENSMUST00000166044.2,ENSMUST00000167161.8,ENSMUST00000235174.1,ENSMUST00000236114.1,ENSMUST00000237407.1,ENSMUST00000237481.1	Kif20a	0.69	0.5	0.65	0.4	0.4	0.4	0.33	0.59	0.44	0.51	0.38	0.89	0.5	0.4	0.44	0.54	0.81	0.47	0.97	0.43	0.56	0.94	0.37	0.8	0.32	1.3	2.1	0.92	7.74	1.08	1.73	5.35	1.19	0.07	1.75	0	1.3	0.44	0.7
ENSMUSG00000003808.18	ENSMUST00000003906.12,ENSMUST00000109754.1,ENSMUST00000129595.7,ENSMUST00000141480.1,ENSMUST00000144404.7,ENSMUST00000156970.7	Farsa	12.13	10.81	10.7	8.55	8.3	8.5	11.3	10.98	9.6	11.61	12.65	9.76	8.66	7.56	7.39	9.71	14.84	12.22	11.44	12.48	11.53	12.66	11.28	10.5	22.79	15.13	17.33	16.58	22.1	17.97	22.27	10.06	16.12	24.1	21.78	25.11	23.61	16.83	16.46
ENSMUSG00000003809.14	ENSMUST00000003907.13,ENSMUST00000109745.7,ENSMUST00000128023.1,ENSMUST00000136462.1,ENSMUST00000139180.1,ENSMUST00000142748.1	Gcdh	8.13	10.79	11.13	7.91	7.18	7.95	13.06	17.73	12.1	8.07	9.78	8.22	7.16	8.67	7.22	16.08	12.22	12.08	7.46	7.96	6.39	6.09	5.31	8.82	11	9.95	3.57	5.88	22.44	12.85	13.07	18.61	32.16	8.54	13.86	17.15	8.64	8.77	7.63
ENSMUSG00000003810.13	ENSMUST00000003908.10,ENSMUST00000106484.7,ENSMUST00000106485.7,ENSMUST00000106486.7,ENSMUST00000123072.7,ENSMUST00000123761.7,ENSMUST00000128252.1,ENSMUST00000128713.1,ENSMUST00000131809.1,ENSMUST00000134460.7,ENSMUST00000144281.1,ENSMUST00000147262.7,ENSMUST00000147459.1,ENSMUST00000151347.1,ENSMUST00000156884.1,ENSMUST00000239177.1,ENSMUST00000239239.1	Mast2	36.29	32	30.07	31.45	33.9	30.54	20.58	22.7	21.97	31.44	28.54	27.44	32.12	34.45	26.46	19	26.26	20.49	24.54	50	30.09	28.13	30.68	25.42	59.22	51.99	55.07	46.7	51.47	46.72	57.19	56.61	35.2	43.81	66.24	44.29	47.84	46.55	57.91
ENSMUSG00000003812.13	ENSMUST00000003910.12,ENSMUST00000109744.7,ENSMUST00000128400.1,ENSMUST00000134569.1,ENSMUST00000135219.1,ENSMUST00000145292.7,ENSMUST00000148573.1,ENSMUST00000153215.7,ENSMUST00000155942.7	Dnase2a	0.94	0.6	0.54	0.32	0.29	0.28	4.46	2.16	5.92	0.55	1.31	1.11	1.06	0.12	0.56	4.06	6.23	3.71	5.88	6.81	7.73	8.13	8.86	11.4	7.03	10.02	11.98	5.78	9.97	2.87	7.81	12.92	21.97	5.26	16.91	2.67	7.28	11.56	16.2
ENSMUSG00000003813.15	ENSMUST00000003911.12,ENSMUST00000109761.8,ENSMUST00000125711.1,ENSMUST00000128035.1,ENSMUST00000134395.7,ENSMUST00000144675.7,ENSMUST00000144994.1	Rad23a	37.6	42.62	45.37	32.5	35.09	35.48	29.12	34.6	32.7	44.08	51.04	37.11	37.42	35.11	31.34	28.99	28.78	29.14	18.77	20.04	21.55	21.06	13.76	17.27	39.3	27.16	32.95	31.39	20.67	30.42	34.77	38.07	42.18	38.94	39.9	48.57	29.89	49.21	40.94
ENSMUSG00000003814.8	ENSMUST00000003912.6,ENSMUST00000125998.1,ENSMUST00000128028.1,ENSMUST00000154774.1	Calr	199.38	219.19	235.03	207.07	219.23	222.65	305.13	377.09	394.44	210.05	282.58	237.01	207.69	215.83	220.32	298.56	389.91	392.41	177.54	202.56	183.94	215.83	194.97	213.5	190.87	172.98	173.1	214.92	242.97	202.86	235.01	187.92	202.29	189.34	174.55	146.99	174.56	173.06	149.41
ENSMUSG00000003824.12	ENSMUST00000003922.5,ENSMUST00000136026.7,ENSMUST00000144466.1,ENSMUST00000170296.1	Syce2	0	0.4	0.27	0.29	0.06	0.59	0.68	1.42	2.99	0.57	0	0.15	0.16	0.17	0.34	0.53	3.12	2.24	0.71	2.57	0.81	1.18	0.63	1.44	2.94	1	5.03	2.13	0	0	4.5	0.28	0	2.2	0	2.31	1.15	0	0
ENSMUSG00000003847.16	ENSMUST00000075922.10,ENSMUST00000077440.12,ENSMUST00000125721.7,ENSMUST00000126333.1,ENSMUST00000126397.7,ENSMUST00000133026.7,ENSMUST00000144100.7,ENSMUST00000147588.1,ENSMUST00000148006.1,ENSMUST00000149972.1,ENSMUST00000151114.7,ENSMUST00000151582.1,ENSMUST00000154474.7,ENSMUST00000169453.7	Nfat5	20.04	18.04	22.92	31.04	28.59	23.23	17.57	19.59	16.01	21.97	8.56	20.42	26.5	26.08	21.36	20.37	21.47	16.09	18.14	27.14	30.68	33.08	27.88	22.61	31.04	30.92	34.27	22.84	20.44	42.6	22.11	29.99	12.86	16.03	58.21	31.4	31.53	40.78	31.84
ENSMUSG00000003848.14	ENSMUST00000003946.8,ENSMUST00000076585.12,ENSMUST00000109273.2,ENSMUST00000163757.7,ENSMUST00000163973.7,ENSMUST00000165266.1,ENSMUST00000169311.7,ENSMUST00000170796.7	Nob1	9.28	7.67	7.77	7.24	6.42	6.42	8.97	7.15	8.1	11.27	12.92	8.01	7.71	5.83	5.77	8.03	8.36	8.35	9.62	7.8	9.43	10.1	7.52	8.95	14.52	12.65	26.32	21.63	13.04	12.7	12.44	11.26	25.64	7.59	23.06	22.18	15.11	9.17	6.95
ENSMUSG00000003849.8	ENSMUST00000003947.8	Nqo1	5.42	4.3	2.86	4.62	5.47	5.37	4.15	4.93	5.07	6	4.81	3.53	4.87	3.83	4.28	3.98	3.12	4.29	9.8	8.65	9.89	12.24	9.65	11.11	9.98	12.44	11.28	16.61	12.31	14.27	24.68	4.64	23.23	21.83	18.13	11.03	12.46	14.8	12.02
ENSMUSG00000003863.18	ENSMUST00000003961.15,ENSMUST00000209424.1,ENSMUST00000210248.1,ENSMUST00000210479.1,ENSMUST00000210586.1,ENSMUST00000210844.1,ENSMUST00000211067.1,ENSMUST00000211098.1	Ppfia3	19.91	19.95	24.06	16.78	14.08	15.91	11.15	13.63	14.13	18.08	18.8	19.91	17.37	15.69	15.46	12.82	14.96	12.69	5.05	6.39	4.97	4.85	4.69	5.92	8.38	11.97	9.73	10.84	12.09	14.11	11.45	9.14	8.84	11.8	12.3	11.78	11.5	11.89	11.84
ENSMUSG00000003865.16	ENSMUST00000003964.16,ENSMUST00000209230.1,ENSMUST00000209640.1,ENSMUST00000210563.1,ENSMUST00000210715.1,ENSMUST00000211150.1	Gys1	15.35	14.19	13.6	10.14	8.65	9.87	5.73	7.08	6.01	14.34	15.4	11.17	11.69	10.22	8.7	4.65	7.02	6.36	10.88	9.4	9.31	9.92	7.84	11.21	14.83	17.94	16.35	16.93	17.16	15.76	28.65	16.52	22.21	14.41	22.22	18.84	17.15	15.34	19.75
ENSMUSG00000003868.14	ENSMUST00000107771.11,ENSMUST00000209426.1,ENSMUST00000210271.1,ENSMUST00000210439.1,ENSMUST00000211214.1,ENSMUST00000211440.1,ENSMUST00000211478.1,ENSMUST00000211666.1	Ruvbl2	7.27	8.96	9.74	8.92	7.94	8.68	12.03	14.41	13.61	10.09	15.1	10.63	7.3	8.87	7.85	13.2	17.26	13.54	10.59	17.23	12.62	17.12	9.77	12.52	30.97	16.04	19.56	22.3	51.81	20.64	17.65	16.47	26.47	20.02	17.69	34.72	20.91	16.68	22.03
ENSMUSG00000003872.9	ENSMUST00000003971.9,ENSMUST00000209226.1,ENSMUST00000209756.1,ENSMUST00000210216.1,ENSMUST00000210865.1,ENSMUST00000211416.1	Lin7b	4.72	5.45	5.5	4.86	4.77	3.2	6.32	8.52	7.66	3.95	5.4	3.96	4.52	5.19	4.45	5.55	6.48	10.24	2.19	0.56	1.18	3.13	3.74	1.02	0.94	8.36	2.82	4.19	0	6.92	4.67	0	0	1.78	6.45	0	6.87	6.07	13.73
ENSMUSG00000003873.11	ENSMUST00000033093.9,ENSMUST00000210019.1,ENSMUST00000210392.1,ENSMUST00000211195.1,ENSMUST00000211365.1,ENSMUST00000211615.1	Bax	16.56	12.49	11.98	10.66	8.78	8.98	18.57	17.49	14.92	13.63	20.74	12.32	8.94	10.1	8.77	12.96	11.57	14.06	32.8	22.61	30.28	33.67	28.99	29.71	50.13	40.3	48.52	60.65	73.54	47.6	68.43	59.39	71.07	42.41	35.85	39.07	48.03	31.87	49.04
ENSMUSG00000003882.5	ENSMUST00000003981.5,ENSMUST00000227234.1,ENSMUST00000228673.1,ENSMUST00000228782.1	Il7r	0	0	0	0	0	0	0.1	0.05	0	0	0	0	0	0	0	0.04	0.32	0.31	0.17	0.38	0	0.04	0	0.23	0.02	0	0	0	0	0.2	0	0	4.36	0	0	0	0.03	0	0
ENSMUSG00000003923.14	ENSMUST00000092430.10,ENSMUST00000105432.9,ENSMUST00000121685.7,ENSMUST00000145220.1,ENSMUST00000152505.1	Tfam	13.74	11.7	8.8	15.25	19.02	11.93	18.16	20.97	15.85	15.63	13.95	12.96	16.08	13.05	17.42	12.4	32.33	16.64	32.04	37.06	32.2	31.47	29.14	26.12	29.34	23.07	32.33	29	3.86	35.94	40.49	36.49	39.87	15.92	28.6	32.15	17.86	18.54	15.15
ENSMUSG00000003929.11	ENSMUST00000054072.8,ENSMUST00000234016.1,ENSMUST00000235063.1	Zfp81	11.09	6.1	6.7	5.31	5.99	5.52	3.7	4.22	4.28	6.42	3.47	6.71	5.46	5.95	6.11	4.21	4.19	3.83	5.89	5.02	2.93	4.78	5.28	4.87	4.84	2.53	3.62	5.81	1.72	1.96	1.66	1.33	8.27	0.74	11.16	8.47	2.93	3.16	2.06
ENSMUSG00000003934.5	ENSMUST00000004036.5	Efnb3	0.36	0.63	0.72	0.36	0.48	0.31	2.79	1.79	0.83	0.5	0.5	0.4	0.44	0.23	0.16	1.75	2.79	1.43	0.33	0.81	0.37	0.67	0.55	0.85	0.25	0.62	1.4	2.63	0	1.15	1.35	0.88	1.71	1.7	0.29	0	0.95	0.79	0.64
ENSMUSG00000003948.17	ENSMUST00000004050.6,ENSMUST00000107887.7	Mmd	12.88	9.8	10.35	27.27	25.37	28.12	16.47	17.67	23.07	10.29	12.3	11.35	27.14	27.6	26.73	16.08	15.57	19.43	10.57	10.91	12.16	12.2	10.76	10.55	19.52	21.54	15.05	27.53	26.43	33.02	32.57	28.01	22.6	23.53	24.77	23.27	22.43	22.96	18.04
ENSMUSG00000003949.16	ENSMUST00000004051.7,ENSMUST00000043658.11,ENSMUST00000107881.7,ENSMUST00000137957.1,ENSMUST00000145786.1,ENSMUST00000176001.1	Hlf	0.23	0.21	0.14	0.04	0.03	0.12	3.65	4.55	3.2	0.14	0.49	0.05	0.06	0.09	0.11	3.49	4.46	3.52	0.03	0	0	0.03	0.1	0.04	0	0.11	0	0	0	0.35	0.62	0	0	0	0	0	2.09	0	0
ENSMUSG00000003955.8	ENSMUST00000004057.8,ENSMUST00000231351.1,ENSMUST00000231379.1,ENSMUST00000232390.1	Fam162a	42.09	40.83	41.97	35.12	36.68	35.02	42	39.78	44.59	44.26	62.05	38.08	42.08	35.52	38.49	31	46.3	44.15	45.08	54.58	42.23	63.33	42.84	37.89	66.94	104.45	82.89	101.24	72.01	84.72	82.31	68.27	118.55	96.62	75.8	68.96	73.45	58.9	97.57
ENSMUSG00000003970.9	ENSMUST00000004072.9,ENSMUST00000229183.1,ENSMUST00000229591.1	Rpl8	151.84	185.18	201.12	126.38	129.09	121.5	242.81	300.85	241.23	185.26	267.64	177.33	138.12	136.73	137.2	205.28	260.24	240.97	169.63	184.13	149.35	210.02	148.14	160.43	271.16	294.31	240.06	344.75	319.46	283.9	272.38	243.27	434.63	300.03	254.8	256	272.63	287.37	260.9
ENSMUSG00000003974.6	ENSMUST00000004076.4	Grm3	0	0	0.04	0.08	0.12	0.04	0.67	0.57	0.78	0.06	0	0.03	0.13	0.03	0.16	0.85	0.64	1.03	0	0.19	0.02	0.05	0	0	0.03	0	0	0	1.33	0	0	0.4	0	0.32	0	0	0	0	0
ENSMUSG00000003992.15	ENSMUST00000004094.14,ENSMUST00000042122.14,ENSMUST00000133984.1,ENSMUST00000137493.7,ENSMUST00000137658.1,ENSMUST00000138488.1,ENSMUST00000141381.1,ENSMUST00000144659.1,ENSMUST00000156547.7,ENSMUST00000231481.1	Ssbp2	53.37	57.93	57.18	63.29	57.63	66.35	39.86	46.79	41.79	55.11	52.26	48.32	65.58	61.94	58.57	36.77	43.63	40.89	23.23	17.31	21.85	22.29	17.09	18.8	50.57	48.36	34.35	42.7	50.5	38.21	53.37	40.19	20.21	61.44	21.89	29.57	46.54	48.27	37.89
ENSMUSG00000004018.9	ENSMUST00000004120.8,ENSMUST00000109509.7,ENSMUST00000134445.1,ENSMUST00000136830.1,ENSMUST00000143471.1	Fancl	4.21	3.14	1.62	3.28	3.7	3.18	3.94	4.24	2.64	2.47	3.66	2.19	2.89	2.42	2.99	3.58	6.13	3.7	1.3	3.08	2.8	1.24	1.34	2.32	1.99	2.07	6.01	0.89	10.4	4.62	5.62	2.27	25.15	8.53	1.06	0	2.18	1.96	2.54
ENSMUSG00000004031.13	ENSMUST00000004133.10,ENSMUST00000192709.1,ENSMUST00000194578.1,ENSMUST00000195271.4	Brinp2	1.94	1.61	1.54	2.42	2.87	1.67	2.8	3.72	3.58	1.94	1.76	1.81	2.3	2.29	2.92	2.42	4.59	3.57	1.04	0.81	1.05	0.97	1.01	1.11	1.15	1.34	2.85	2.22	1.6	1.71	1.25	1.8	2.73	1.74	2.1	1.76	2.27	1.56	2.27
ENSMUSG00000004032.10	ENSMUST00000004134.10,ENSMUST00000167387.7,ENSMUST00000167523.7,ENSMUST00000169365.1,ENSMUST00000170058.7,ENSMUST00000172247.7	Gstm5	64.15	69.39	70.87	58.82	68.98	58.56	66.78	86.27	85.4	75.72	103.31	66.27	65.53	62	64.51	73.55	83.68	68.8	33.58	38.83	29.58	36.96	33.11	30.91	74.05	75.14	49.47	71.4	74.18	74.46	65.34	84.71	64.13	73.93	53.2	37.95	55.52	71.45	67.95
ENSMUSG00000004035.12	ENSMUST00000004137.10,ENSMUST00000106687.8,ENSMUST00000106688.7,ENSMUST00000124215.1,ENSMUST00000133947.8	Gstm7	4.52	7.22	5.75	4.59	3.42	4.52	11.77	11.52	7.13	5.14	6.65	4.38	4.08	4.65	4.81	5.39	9.78	6.77	2.6	3.2	3.86	3.47	1.72	1.67	1.9	2.97	1.53	3.51	8.76	10.81	0.34	3.1	0.78	7.33	17.67	1.77	6.03	9.12	5.94
ENSMUSG00000004038.9	ENSMUST00000004136.9	Gstm3	0	0	0.11	0.11	0.04	0	0.13	0.04	0.09	0	0	0.03	0	0.04	0	0	0	0	0	0.27	0.35	0.42	0.32	0	0	0	0	0	0	0	0	0	0	0	0	0	0	0.77	0
ENSMUSG00000004040.16	ENSMUST00000092671.11,ENSMUST00000103114.7,ENSMUST00000127638.7,ENSMUST00000130686.1,ENSMUST00000137093.7,ENSMUST00000137367.1,ENSMUST00000138438.1,ENSMUST00000146971.1,ENSMUST00000151544.1,ENSMUST00000152601.1,ENSMUST00000152623.1,ENSMUST00000154170.1,ENSMUST00000155972.1,ENSMUST00000156645.1	Stat3	137.36	115.28	114.48	71.39	68.68	69.17	47.87	60.2	50.27	139.65	135.53	120.9	75.64	72.54	67.6	52.98	56.66	51.75	55.14	61.12	55.4	59.74	54.52	62.12	105.12	106.5	106.78	72.83	64.28	84.69	81.36	85.88	141.44	68.96	91.07	99.57	72.07	78.77	85.84
ENSMUSG00000004043.14	ENSMUST00000004145.13,ENSMUST00000107356.7,ENSMUST00000107357.3,ENSMUST00000133036.7,ENSMUST00000135272.1,ENSMUST00000138083.7,ENSMUST00000154087.1	Stat5a	1.5	2.38	3.51	1.33	1.3	1.28	3.06	2.34	2.07	2.3	2.63	3.22	1.41	1.23	1.26	1.17	4.03	1.62	2.22	1.4	1.54	1.67	0.97	2.34	2.05	2.75	4.37	1.15	2.93	3.49	9.51	3.43	3.32	1.85	3.37	6.45	2.04	1.56	2.28
ENSMUSG00000004044.9	ENSMUST00000060792.5,ENSMUST00000132934.1	Cavin1	4.97	5.66	5.51	1.95	1.96	2	26.29	27.92	23.82	4.99	6.42	5.8	2.04	1.56	1.83	19.81	26.7	26.55	7.36	9.52	8.99	10.99	10.43	10.27	8.32	10.32	12.43	9.01	12.25	8.9	14.19	10.87	14	9.93	13.25	11.56	9.08	9.71	6.49
ENSMUSG00000004054.9	ENSMUST00000004156.9,ENSMUST00000235661.1,ENSMUST00000235727.1,ENSMUST00000235891.1,ENSMUST00000237032.1	Map3k11	5.88	6.44	5.81	4.73	4.46	4.31	13.58	12.49	8.39	9.76	5.51	6.19	3.85	5.62	5.49	11.72	11.39	9.4	12.27	9.77	6.18	9.04	9.34	8.8	13.86	6.13	22.74	9.94	8.5	12.7	9.72	9.02	25.13	13.49	6.82	15.57	8.42	8.06	12.8
ENSMUSG00000004056.15	ENSMUST00000051356.11,ENSMUST00000085917.4,ENSMUST00000108342.7,ENSMUST00000108343.7,ENSMUST00000108344.8,ENSMUST00000128540.7,ENSMUST00000136962.7,ENSMUST00000136981.1,ENSMUST00000138459.7,ENSMUST00000142365.7,ENSMUST00000143347.1,ENSMUST00000143499.7,ENSMUST00000147263.1,ENSMUST00000167435.7	Akt2	29.37	31.47	31.74	19.64	20.37	18.05	26.17	26.14	25.81	30.76	32.73	37.1	22.6	18.89	18.96	28.38	24.06	24.3	16.3	18.82	14.55	19.28	15.14	15.01	21.31	29.89	31.39	19.38	30.16	27.77	15.32	19.37	22.57	18.71	34.85	27.15	27.39	26.16	31.73
ENSMUSG00000004069.17	ENSMUST00000060067.11,ENSMUST00000115854.3,ENSMUST00000138495.1,ENSMUST00000144815.1,ENSMUST00000229529.1	Dnaja3	22.43	23.06	22.91	19.72	22.97	19.67	19.52	22.42	22.45	23.34	24.92	23.66	22.82	20	22.11	18.23	22.29	22.23	22.14	26.53	18.98	23.39	20.67	24.28	33.96	31.53	42.41	28.95	63.21	27.73	36.51	35.49	33.65	23.77	28.47	21.76	33.9	40.12	37.54
ENSMUSG00000004070.15	ENSMUST00000004172.14,ENSMUST00000118885.7,ENSMUST00000120232.7,ENSMUST00000121529.1,ENSMUST00000140367.7,ENSMUST00000154117.1	Hmox2	80.28	82.33	88.52	76.93	77.68	71.08	50.54	70.01	69.38	81.66	110.51	73.03	78.78	79.3	77.15	56.16	64.98	67.28	34	39.34	36.29	40.65	29.76	38.31	61.28	65.54	52.14	69.85	94.53	68.46	60.63	78.91	40.92	65.71	70.1	79.3	55.46	67.79	59.1
ENSMUSG00000004071.13	ENSMUST00000004173.11,ENSMUST00000117713.7,ENSMUST00000118703.7,ENSMUST00000140187.7,ENSMUST00000147225.7,ENSMUST00000152667.1,ENSMUST00000229452.1	Cdip1	43.28	45.25	48.78	43.79	41.49	41.93	40.92	51.16	51.67	44.88	50.98	42.43	42.06	41.47	37.18	42.43	47.81	44.21	22.65	22.56	22.14	24.43	22.02	28.49	50.37	48.75	40.36	43.26	46.92	56.52	50.69	56.97	49.66	48.88	49.56	47.97	41.04	54.17	59.7
ENSMUSG00000004085.14	ENSMUST00000090824.11,ENSMUST00000112073.8,ENSMUST00000135204.1,ENSMUST00000135469.7,ENSMUST00000144111.1,ENSMUST00000150126.7	Map3k20	1.78	1	1.3	1.37	1.48	2.93	4.22	3.85	3.01	1.17	1.22	1.01	1.42	1.41	1.26	3.35	6.13	4.99	11.79	15.89	12.1	17.24	13.14	13.75	13.15	15.76	27.07	14.76	21.89	14.82	23.35	14.47	12.75	21.98	16.22	45.47	18.63	14.23	23.22
ENSMUSG00000004096.9	ENSMUST00000004200.8,ENSMUST00000213913.1,ENSMUST00000215143.1,ENSMUST00000216619.1	Cwc15	60.43	57.9	54.28	56.02	58.17	58.78	63.26	73.39	78.4	61.31	72.18	45.47	56.48	58.34	55.28	61.88	75.07	78.66	86.17	103.8	99.09	103.85	83.04	86.45	85.71	91.82	90.69	91.04	100.91	95.13	86.92	88.33	140.32	92.52	78.19	106.29	85.11	102.58	99.74
ENSMUSG00000004098.7	ENSMUST00000004201.7,ENSMUST00000145974.1	Col5a3	23.56	27.02	26.46	11.02	8.03	6.63	38.49	34.64	26.28	25.58	22.39	24.01	9.34	7.82	6.41	25.97	31.8	26.26	12.84	16.4	12.26	12.68	13.47	13.98	14.69	23.63	20.96	19.98	18.95	18.36	18.12	15.17	22.69	18.92	17.66	17.03	17.46	19.87	21.4
ENSMUSG00000004099.16	ENSMUST00000004202.16,ENSMUST00000177754.8,ENSMUST00000178110.2,ENSMUST00000214964.1,ENSMUST00000215545.1,ENSMUST00000216135.1,ENSMUST00000216540.1	Dnmt1	13.01	15.5	17.51	13.35	13.16	15.79	12.33	10.2	15.52	13.13	15.7	15.99	13.02	14.33	14.63	10.32	15.61	12.97	23.27	17.45	19.3	19.8	20.08	19.06	19.68	16.63	26.3	13.38	15.13	15.16	12.52	15.8	47.06	14.86	16.84	23.32	17.5	16.29	19.99
ENSMUSG00000004100.12	ENSMUST00000004203.5,ENSMUST00000135608.7,ENSMUST00000145231.2,ENSMUST00000147780.1,ENSMUST00000153227.1,ENSMUST00000157047.1,ENSMUST00000214331.1	Ppan	3.54	3.77	7.03	3.93	2.94	3.24	7.24	5.28	3.68	4.65	5.26	4.52	2.67	3.04	2.82	4.3	4.29	4.48	9.59	8.37	8.61	9.02	7.2	8.76	10.19	8.76	8.07	20.76	18.01	9.08	12.13	7.87	20.77	10.09	14.98	17.57	9.7	10.59	8.31
ENSMUSG00000004105.8	ENSMUST00000004208.6,ENSMUST00000139148.1,ENSMUST00000143252.1,ENSMUST00000193373.2	Angptl2	0.13	0.41	0.48	0.87	0.97	0.6	11.07	14.38	11.48	1.02	0.71	0.15	0.73	0.8	1.03	9.14	13.21	10.05	25.79	29.2	29.88	40.99	32.23	38.29	25.39	29.23	29.08	27.62	45.34	36.37	41.83	29.09	35.31	30.14	24.17	26.72	23.87	20.93	23.38
ENSMUSG00000004110.17	ENSMUST00000004214.14,ENSMUST00000186256.1,ENSMUST00000187541.6,ENSMUST00000188321.1,ENSMUST00000188384.1,ENSMUST00000188965.6,ENSMUST00000211821.1,ENSMUST00000226546.1,ENSMUST00000238369.1	Cacna1e	9.01	8.73	9.56	12.46	11.01	13.42	4.31	3.06	5.44	7.78	4.53	9.29	12.38	11.79	10.97	3.89	3.21	3.85	2.28	2.88	1.59	2.03	2.02	2.06	3	7.43	3.48	4.12	2.82	3.9	3.34	3.43	2.72	4.35	3.93	1.89	4.15	3.68	5.98
ENSMUSG00000004113.18	ENSMUST00000041342.11,ENSMUST00000070864.13,ENSMUST00000100348.9,ENSMUST00000102939.8,ENSMUST00000114447.7,ENSMUST00000124183.1,ENSMUST00000125798.2,ENSMUST00000131861.1,ENSMUST00000133892.1,ENSMUST00000155356.3	Cacna1b	39.8	44.74	44.53	33.25	34.27	30.12	20.85	14.62	13.11	51.52	31.56	45.3	32.23	34.67	30.19	8.93	15.01	11.48	9.81	16.29	7.55	7.8	10.8	10.95	22.49	36.13	24.72	14.66	11.52	26.44	26.84	25.37	34.54	31.07	37.09	13.95	38.53	22.54	24.73
ENSMUSG00000004127.12	ENSMUST00000040321.12,ENSMUST00000159481.7,ENSMUST00000159622.7,ENSMUST00000161141.1,ENSMUST00000161791.1,ENSMUST00000162864.7	Trmt10a	5.01	7.59	8.43	8.97	7.51	7.12	4	6.22	7.12	8.65	7.49	5.58	7.49	7.96	6.91	3.96	7.47	7.77	17.03	19.69	16.95	19.37	23.17	11.19	10.69	18.92	13.06	22.38	21.46	14.11	8.37	10.21	6.02	20.49	13.81	22.64	18.28	13.65	16.32
ENSMUSG00000004151.17	ENSMUST00000095767.10,ENSMUST00000159334.7,ENSMUST00000160244.7,ENSMUST00000160701.7,ENSMUST00000160856.7,ENSMUST00000160996.7,ENSMUST00000161164.7,ENSMUST00000161513.8,ENSMUST00000161591.1,ENSMUST00000161980.7,ENSMUST00000162563.7,ENSMUST00000162730.9,ENSMUST00000220492.1	Etv1	121.72	137.48	118.99	151.57	155.91	177.5	46.24	58.68	63.96	92.58	84.79	96.16	159.72	168.97	146.91	49.15	61.15	60.06	28.07	32.25	36.11	29.97	27.93	28.96	81.78	63.34	57.95	65.07	42.25	51.38	58.01	71.71	46.03	61.08	36.56	77.79	54.6	71.1	80.65
ENSMUSG00000004187.11	ENSMUST00000004294.11,ENSMUST00000229112.1,ENSMUST00000229513.1,ENSMUST00000230124.1,ENSMUST00000230451.1,ENSMUST00000230964.1	Kifc2	17.04	18.35	19.9	15.53	13.1	12.28	10.92	10.76	9.65	16.49	18.22	15.3	13.18	13.14	9.69	9.43	9.79	9.44	4.23	3.67	3.53	3.22	2.73	2.77	10.42	8.05	10.04	7.62	8.41	7.23	9.27	6.33	8.51	8.3	7.71	7.2	8.26	6.81	8.1
ENSMUSG00000004207.14	ENSMUST00000004316.14,ENSMUST00000105465.7,ENSMUST00000165878.1,ENSMUST00000177779.7,ENSMUST00000179238.7	Psap	416.85	456.85	460.61	402.48	402.98	415.17	461.55	524.73	503.65	440.75	469.47	410.87	435.29	416.88	399.85	432.82	524.06	503.63	262.2	278.57	262.67	305.67	239.95	274.4	578.02	563.55	481.88	512.61	476.43	541.01	536.32	528.65	491.11	543.37	452.03	517.73	462.83	590.95	548.34
ENSMUSG00000004221.16	ENSMUST00000004330.9,ENSMUST00000064407.9,ENSMUST00000114127.7,ENSMUST00000114128.7,ENSMUST00000114129.8,ENSMUST00000114130.8,ENSMUST00000114133.8,ENSMUST00000130802.7,ENSMUST00000132749.1,ENSMUST00000135165.7,ENSMUST00000138564.7,ENSMUST00000139036.1,ENSMUST00000143784.1,ENSMUST00000144947.7,ENSMUST00000149525.7,ENSMUST00000156707.2,ENSMUST00000164101.7,ENSMUST00000180230.7	Ikbkg	9.41	8.85	7.5	7.63	7.72	7.29	7.51	8.13	7.52	7.57	6.9	7.08	7.5	8.15	7.3	8.75	8.09	7.37	12.9	14.36	11.68	14.82	13.08	12.35	9.8	14.73	12.37	8.24	9.79	16.7	15.86	10.97	18.52	12.38	20.8	22.27	9.39	13.73	18.91
ENSMUSG00000004231.15	ENSMUST00000004340.10,ENSMUST00000173346.3,ENSMUST00000174490.8	Pax2	0.02	0	0	0.02	0.05	0.04	0	0	0	0	0	0	0	0.06	0.06	0	0	0	0	0	0	0	0	0	0	0	0	0	0	0	0	0	0	0	0	0	0	0	0
ENSMUSG00000004233.14	ENSMUST00000004343.6,ENSMUST00000126875.1,ENSMUST00000135960.7,ENSMUST00000145650.7,ENSMUST00000198044.1	Wars2	1.76	3.05	2.55	1.9	1.93	1.82	1.54	1.48	2.69	3.19	2.69	2.22	2.62	2.07	1.77	1.68	2.16	1.68	1.82	2.33	1.92	2.53	1.67	1.29	6.48	2.77	2	2.65	5.84	7.55	2.31	3.93	14.49	2.5	2.71	4.42	7.17	2.12	3.51
ENSMUSG00000004263.15	ENSMUST00000088357.11,ENSMUST00000133577.1,ENSMUST00000146872.2	Atn1	28.62	31.54	32.22	27.02	21.69	24.41	30.35	29.21	31.84	31.2	23.38	28.33	25.25	28	21.51	26.83	29.83	28.72	11.84	18.08	15.53	16.79	16.81	17.07	53.07	15.57	35.72	27.76	24.64	23.86	23.96	21.37	28.27	30.41	21.46	10.95	18.95	23.49	16.66
ENSMUSG00000004264.17	ENSMUST00000004375.15,ENSMUST00000124779.7,ENSMUST00000129422.1,ENSMUST00000130279.1,ENSMUST00000143000.7,ENSMUST00000145447.7,ENSMUST00000147974.7,ENSMUST00000150847.7	Phb2	30.5	33.37	30.15	26.75	27.61	27.68	35.21	35.68	36.73	27.13	46.38	25.84	27.64	23.64	24.99	34.2	44.55	33.44	35.9	42.79	31.99	43.41	37.16	41.14	56.07	47.03	57.75	46.2	46.18	41.88	41.22	56.17	58.19	57.95	90.15	48.51	52.3	41.56	55.32
ENSMUSG00000004266.15	ENSMUST00000004377.14,ENSMUST00000112484.9,ENSMUST00000171549.8,ENSMUST00000172613.1,ENSMUST00000172690.1,ENSMUST00000172770.1,ENSMUST00000173228.1,ENSMUST00000173315.7,ENSMUST00000173647.1,ENSMUST00000174265.1,ENSMUST00000174787.1	Ptpn6	0.17	0.47	0.07	0.21	0.39	1.09	5.56	4.4	4.61	1.7	0	0.33	0.26	0.42	0.35	3.52	3.46	4.08	0.03	2.78	1.99	1.58	0.68	1.66	0.93	4.38	2.48	0	0.26	0	2.02	3.25	18.84	2.43	1.12	3.52	4.15	0.5	1.13
ENSMUSG00000004267.16	ENSMUST00000004378.14,ENSMUST00000112476.7,ENSMUST00000125436.7,ENSMUST00000127274.7,ENSMUST00000128598.1,ENSMUST00000128701.7,ENSMUST00000135626.7,ENSMUST00000138770.7,ENSMUST00000139763.7,ENSMUST00000146712.1,ENSMUST00000147004.1,ENSMUST00000147307.1,ENSMUST00000149652.1,ENSMUST00000151214.7,ENSMUST00000156033.1,ENSMUST00000204896.2	Eno2	212.46	225.39	249.05	202.03	202.69	215.66	175.26	240.3	238.1	222.33	268.51	214.44	224.39	221.16	204.35	190.66	251.97	216.34	127.23	136.1	130.38	137.48	111.88	141.01	261.13	322.13	281.24	256.69	220.14	248.75	249.22	290.42	277.36	337.13	244.31	313.7	247.7	304.64	339.28
ENSMUSG00000004268.11	ENSMUST00000004379.7,ENSMUST00000125795.1,ENSMUST00000141251.1,ENSMUST00000142187.7,ENSMUST00000203238.1,ENSMUST00000204334.1	Emg1	10.68	11.77	9.55	9.81	9.88	10.32	19.52	18.84	16.02	12.07	14.27	10.63	10.31	10.37	10.2	14.84	20.09	19.41	13.89	16.27	13.14	18	13.41	16.7	23.02	14.29	22.21	22.96	20.38	19.81	32.46	25.79	36.37	15.38	34.11	18.77	15.99	15.67	18.04
ENSMUSG00000004270.13	ENSMUST00000004381.13,ENSMUST00000128721.6,ENSMUST00000130020.7,ENSMUST00000133797.1,ENSMUST00000135516.7,ENSMUST00000141069.7,ENSMUST00000141546.1,ENSMUST00000150597.1,ENSMUST00000152176.1	Lpcat3	18.96	16.29	11.97	7.88	8.34	11.39	12.66	10.83	9.97	20.08	18.11	12.74	11.21	8.11	9.87	8.67	8.82	11.9	6.47	7.35	5.97	11.06	7.12	13.23	7.04	12.24	15.63	10.14	23.63	14.72	16.34	11.54	11.63	13.36	11.75	27.8	15.86	14.28	21.62
ENSMUSG00000004285.12	ENSMUST00000004396.12,ENSMUST00000143101.3,ENSMUST00000149646.2	Atp6v1f	95.96	116.86	107.07	99.05	93.41	90.77	78.05	100	100.17	111.81	154.32	96.77	90.5	90.52	89.28	77.94	94.06	94.19	82.15	85.92	78.45	84.17	67.3	86.4	129.86	129.75	117.69	138.97	111.48	135.96	120.6	145.74	87.37	162.18	138.83	189.68	127.28	129.78	160.99
ENSMUSG00000004296.14	ENSMUST00000102796.9,ENSMUST00000170513.2	Il12b	0	0	0	0	0	0	0	0.05	0.06	0	0	0	0	0	0	0.21	0	0.1	0	0	0	0	0	0	0	0	0	0	0	0	0	0	0	0	0	0	0	0	0
ENSMUSG00000004317.14	ENSMUST00000004428.13,ENSMUST00000115746.7,ENSMUST00000128319.1,ENSMUST00000132126.1,ENSMUST00000154382.1	Clcn5	18.97	17.31	17.94	15.57	15.95	15.53	9.43	8.52	8.5	18.48	9.27	17.39	17.8	17.7	15.44	8.21	9.22	9.57	13.3	18.33	17.31	12.88	14.77	14.9	20.3	19.4	16.32	14.82	8.07	13.58	13.45	11.31	24.95	15.06	19.68	14.53	14.74	19.17	17.88
ENSMUSG00000004319.15	ENSMUST00000004430.13,ENSMUST00000056508.11,ENSMUST00000093490.8,ENSMUST00000110301.1,ENSMUST00000110302.7,ENSMUST00000129672.7,ENSMUST00000132234.7,ENSMUST00000145493.1,ENSMUST00000145741.7,ENSMUST00000147824.7	Clcn3	30.62	30.44	28.22	29.8	29.4	28.1	28.79	25.95	27.07	32.38	20.94	28.26	30.58	30.04	28.37	27.42	28.19	25.56	23.11	24.98	23.81	22.62	21.62	21.72	27.62	28.86	37.23	24.8	20.74	28.26	23.69	18.64	40.83	21.75	24.03	20.25	32.31	29.58	33.77
ENSMUSG00000004328.15	ENSMUST00000037762.10,ENSMUST00000108492.8,ENSMUST00000139224.2,ENSMUST00000153833.1	Hif3a	0.42	0.6	0.4	0.82	0.64	0.16	1.2	1.6	1.14	0.41	0.45	0.76	0.31	0.16	0.14	1.06	1.97	0.67	0.03	0.82	0	0	0.02	0.04	0	0	0	0.26	0	0	0	0	0.06	4.52	0	0	0.37	0	0
ENSMUSG00000004341.8	ENSMUST00000004453.8,ENSMUST00000136668.1	Gpx6	0	0	0	0	0	0	0	0	0	0	0	0	0	0	0	0	0	0	0	0	0	0	0	0	0	0	0	0	0	0.39	0	0	0	0	0	0	0	0	0
ENSMUSG00000004344.12	ENSMUST00000110491.8	Gpx5	0	0	0	0	0	0	0	0	0	0	0	0	0	0	0	0	0	0	0.05	0	0	0	0.07	0	0	0	0	0	0	0.18	0	0.86	0	0	0	0	0.38	0	0
ENSMUSG00000004347.17	ENSMUST00000044505.13,ENSMUST00000114327.8,ENSMUST00000164037.2,ENSMUST00000164752.7,ENSMUST00000166102.7,ENSMUST00000166890.7,ENSMUST00000168944.7,ENSMUST00000170774.7,ENSMUST00000203372.2,ENSMUST00000203462.2,ENSMUST00000203492.1,ENSMUST00000203689.1,ENSMUST00000203967.2,ENSMUST00000204821.1,ENSMUST00000239143.1	Pde1c	5.28	5.82	5.67	3.31	3.99	2.9	1.72	2.3	2.35	5.05	5.24	6.41	3.4	4.25	4.37	2.95	2.49	2.11	1.25	3.22	1.86	1.83	1.78	1.54	5.15	2.78	3.5	4.06	3.27	3.43	2.42	1.47	5.14	3.34	4.29	14.31	5.22	1.56	3.19
ENSMUSG00000004356.8	ENSMUST00000004470.8,ENSMUST00000218967.1,ENSMUST00000218990.1,ENSMUST00000219662.1,ENSMUST00000220188.1,ENSMUST00000220275.1,ENSMUST00000220439.1	Utp20	8.41	7.11	4.13	3.83	3.76	4.45	4.87	5.8	5.86	5.97	6.32	5.08	4.41	4.44	3.72	4.3	6.23	4.43	15.71	17.75	14.8	16.9	14.4	12.31	18.14	16.44	25.92	24.74	12.64	29.32	26.29	22.84	16.77	23.1	15.65	26.31	15.99	15.15	20.27
ENSMUSG00000004359.16	ENSMUST00000004473.14,ENSMUST00000133724.7,ENSMUST00000138734.1,ENSMUST00000144338.1	Spic	0	0	0	0	0	0	0.3	0.03	0.12	0	0	0	0	0	0	0.13	0	0.15	0.06	0.13	0.13	0.1	0.43	0.12	1.09	0	0	0.45	0	0.38	1.24	0	0	2.55	0	0	0.05	1.39	0
ENSMUSG00000004360.9	ENSMUST00000092627.5,ENSMUST00000213489.1,ENSMUST00000213490.1	9330159F19Rik	37.52	37.73	36.75	32.88	38.09	36.14	18.91	22.91	22.76	38.64	38.35	34.18	36.01	38.96	33.46	19.74	24.76	22.16	13.5	19.93	18.57	19.65	16.7	20.68	19.7	15.71	27.39	23.35	25.24	24.23	17.66	15.82	15.93	17.47	21.86	21.02	26.52	22.76	19.07
ENSMUSG00000004364.14	ENSMUST00000163119.7,ENSMUST00000164108.7,ENSMUST00000167293.1,ENSMUST00000167794.1,ENSMUST00000168372.1,ENSMUST00000170897.7	Cul3	100.42	99.2	92.31	97.55	117.02	105.95	61.58	88.8	82.84	105.77	98.52	97.52	102.07	114.21	102.51	78.43	75.21	88.44	139.13	158.43	113.57	161.02	144.97	157.11	134.85	169.15	150.9	178.09	175.17	161.66	122.99	140.39	152.17	152.57	163.68	177.46	155.82	186.66	129.75
ENSMUSG00000004366.4	ENSMUST00000004480.4	Sst	1.3	2.75	1.46	2.48	3.37	3.44	0	0.64	0	0.18	0.54	3.89	3.43	2.77	2.54	0.12	0	0	2.35	2.25	0.11	0.44	2.85	3.66	3.01	3.68	0.35	1.78	0	6.77	3.36	4	0	0	3.31	0	1.9	0	5.89
ENSMUSG00000004371.15	ENSMUST00000094892.11,ENSMUST00000163481.2,ENSMUST00000234277.1	Il11	0	0.24	0.03	0.06	0.12	0.06	0	0.04	0	0.12	0	0.09	0.1	0.03	0.11	0	0.05	0.24	0.04	1.04	1.16	1.11	0.98	1.3	0.7	0.03	0.12	0	3.36	1.49	1.91	0.98	0	1.06	2.11	0	0.6	1.2	1.16
ENSMUSG00000004383.18	ENSMUST00000004497.10,ENSMUST00000119826.6,ENSMUST00000146249.1,ENSMUST00000212459.1	Large1	23.96	25.41	27.47	21.34	21.67	21.37	17.37	17.72	19.94	25.35	24.33	24.06	23.34	22.53	21.35	14.79	21.55	17.05	4.2	5.41	3.36	5.51	4.99	5.39	9.45	9.88	10.02	9.65	6.49	10.98	11.48	4.63	8.92	10.95	7.5	3.96	11.58	8.95	11.17
ENSMUSG00000004393.10	ENSMUST00000004507.10,ENSMUST00000139073.1,ENSMUST00000151446.1,ENSMUST00000155874.1	Ddx56	12.29	12.94	14.6	12.68	10.36	10.42	14.25	13.93	14.72	15.74	16.08	11.23	11.17	12.51	9.52	12.54	13.69	13.26	13.95	16.05	14.92	15.43	13.82	15.71	20.53	21.34	15.07	22.12	22.2	30.95	20.57	17.56	23.15	13.15	18.54	38.59	25.97	20.41	17.85
ENSMUSG00000004394.12	ENSMUST00000004508.12,ENSMUST00000130621.1,ENSMUST00000132147.2	Tmed4	36.53	34.84	30.28	34.3	31.26	36.33	49.74	48.74	45.03	32.73	42.95	32.67	33.49	35.14	33.22	38.37	43.61	40.07	18.85	19.13	17.39	21.85	17.93	19.77	39	32.8	27.07	34.89	36.06	33.05	22.6	33.93	31.33	24.09	32.39	16.69	29.16	31.71	29.74
ENSMUSG00000004415.15	ENSMUST00000057497.12,ENSMUST00000111103.1,ENSMUST00000125061.1,ENSMUST00000126311.1,ENSMUST00000140245.2,ENSMUST00000141744.1,ENSMUST00000147083.1,ENSMUST00000153127.7,ENSMUST00000156962.8,ENSMUST00000173496.7,ENSMUST00000196053.1	Col26a1	0.18	0.4	0.31	0.55	1	0.56	3.01	3.42	1.53	0.61	0.48	0.45	0.16	0.83	0.52	2.8	4.16	3.65	1.96	1.7	0.7	0.36	0.22	1.15	1.4	0.18	0.51	0.72	0	1.34	0.64	0.58	0	1.9	4.34	0	1.28	0.71	1.76
ENSMUSG00000004446.12	ENSMUST00000004560.11,ENSMUST00000125915.1,ENSMUST00000145948.1,ENSMUST00000160684.7,ENSMUST00000161594.1	Bid	8.52	8.96	8.39	6.01	7.27	5.92	2.43	2.8	3.13	8.99	10.41	7.34	5.34	6.44	4.89	1.73	3.63	2.68	5.7	13.55	7.1	9.79	8.23	9.44	5.82	10.17	13.67	10.94	9.02	8.41	8.8	10.92	19.91	14.52	16.26	25.22	9.43	9.09	15.48
ENSMUSG00000004451.14	ENSMUST00000004565.14,ENSMUST00000142945.2,ENSMUST00000156213.1	Ralb	5.95	7.53	6.57	5.53	5.61	5.48	9.77	11.4	7.96	7.8	7.42	6.46	5.97	6.31	5.22	7.67	9.63	7.82	11.16	14.75	11.44	14.98	14.86	14.55	17.4	15.04	13.23	21.76	19.61	14.66	21.44	14.98	13.25	18.92	20.57	19.82	17.35	18.14	18.17
ENSMUSG00000004455.16	ENSMUST00000086294.10,ENSMUST00000102528.10,ENSMUST00000128309.7,ENSMUST00000132555.7,ENSMUST00000133568.5,ENSMUST00000134719.2,ENSMUST00000135090.2,ENSMUST00000142562.1,ENSMUST00000151184.7,ENSMUST00000197730.1	Ppp1cc	51.68	52.13	35.84	52.36	52.45	45.74	60.66	52.41	58.77	51.58	51.19	45.35	51.95	50.58	45.28	60.47	47.14	60.85	25.18	35.84	35.52	43.05	36.04	29.18	48.21	59.28	48.7	62.3	64.03	50.88	44.43	67.6	105.82	36.42	42.3	20.81	45.49	43.04	57.63
ENSMUSG00000004460.17	ENSMUST00000004574.13,ENSMUST00000133013.1,ENSMUST00000166487.9,ENSMUST00000178320.1	Dnajb11	21.05	24.01	26.04	21.06	23.24	24.9	29.95	36.41	43.35	23.5	26.86	26.29	22.07	24.2	23.74	26.75	37.66	36.79	25.7	27.21	23.87	30.87	22.87	25.29	29.06	23.42	24.48	25.44	60.91	28.74	29.96	26.69	29.18	28.36	37.45	34.8	34.39	28.28	28.4
ENSMUSG00000004462.7	ENSMUST00000004576.7,ENSMUST00000231229.1,ENSMUST00000231267.1,ENSMUST00000231513.1,ENSMUST00000232009.1,ENSMUST00000232075.1,ENSMUST00000232251.1,ENSMUST00000232345.1,ENSMUST00000232555.1,ENSMUST00000232681.1	Tbccd1	10.13	10.62	10.2	8.69	10.07	9.16	8.12	9.66	6.89	12.93	13.91	9.72	9.82	10.13	8.44	6.58	5.17	9.69	7.58	9.54	5.9	9.7	5.84	7.76	9.34	11.91	28.48	14.2	7.83	14.75	17.46	13.29	14.52	11.56	33.71	6.57	8.82	17.3	8.31
ENSMUSG00000004473.10	ENSMUST00000004587.10	Clec11a	0	0	0.04	0	0.01	0.02	0.13	0.06	0.14	0.02	0.03	0.02	0.02	0	0.05	0.45	0.37	0.08	0.05	0.08	0.02	0.2	0.04	0.07	0	0	0	0.42	0	0	0	0.35	0	0	0.98	0	0	0	0.34
ENSMUSG00000004500.9	ENSMUST00000038701.7,ENSMUST00000124387.1,ENSMUST00000128293.1,ENSMUST00000210619.1	Zfp324	2.02	3.58	2.83	1.96	1.93	1.73	2.05	3.26	2.07	2.63	2.41	2.51	3.98	1.67	2	2.16	2.14	2.86	1	0.94	1.17	0.99	1.45	0.89	2.57	4.14	0.91	1.27	0.64	1.26	0.84	2.18	0.52	2.4	1.92	0	1.23	1.44	5.18
ENSMUSG00000004508.6	ENSMUST00000004622.6,ENSMUST00000206791.1	Gab2	17.36	19.17	16.59	14.37	14.03	13.97	6.35	8.46	10.06	19.44	15.03	16.72	13.88	14.41	12.75	6.47	8.4	6.74	7.41	9.22	8.3	7.93	8.28	7.95	10.39	11.41	14.22	9.31	9.16	13.49	9.65	9.69	15.07	10.69	12.6	10.21	12.01	12.37	13.47
ENSMUSG00000004530.12	ENSMUST00000004646.12,ENSMUST00000111283.2,ENSMUST00000163264.7,ENSMUST00000163995.7,ENSMUST00000164980.7,ENSMUST00000166647.7,ENSMUST00000168399.1,ENSMUST00000168493.1,ENSMUST00000168634.1,ENSMUST00000171630.1,ENSMUST00000172016.1	Coro1c	40	41.52	50.53	41.09	42.56	37.68	32.63	37.44	22.98	47.43	62.41	50.91	43.24	40.54	42.82	25.96	29.37	26.56	37.16	45.15	32.47	42.95	37.13	36.11	31.67	22.5	29.63	47.16	45.34	53.96	29.47	36.24	70.2	29.72	40.65	56.1	30.15	20.4	36.46
ENSMUSG00000004535.12	ENSMUST00000080723.10,ENSMUST00000128173.1,ENSMUST00000129660.1,ENSMUST00000138040.7,ENSMUST00000147513.1,ENSMUST00000149586.2,ENSMUST00000149588.7	Tax1bp1	95.11	86.14	77.26	82.09	93.56	88.55	61.57	68.47	75.45	95.28	87.91	83.03	93.38	91.05	88.14	62.9	67.91	74.77	122.78	148.66	131.1	134.69	129.36	139.19	142.84	133.62	152.04	125.73	153.04	121.24	123.57	114.36	129.11	126.27	132.81	105.65	134.08	136.01	142.56
ENSMUSG00000004540.7	ENSMUST00000004655.7	Psg17	0	0	0	0	0	0	0	0.06	0	0	0	0	0	0	0.02	0	0	0	0.61	0.12	0.32	0.42	0.06	0.63	0	0	0	0.41	0	0	0	0	1.31	0	0	0	0	0	0.52
ENSMUSG00000004542.15	ENSMUST00000004657.13,ENSMUST00000182681.1,ENSMUST00000182853.1,ENSMUST00000182916.1	Psg19	0	0	0	0.13	0	0	0	0	0	0	0	0	0	0	0	0	0	0	0	0.34	0.22	0.12	0.15	0.14	0	0	0	0	1.33	0	0	0	0	0	0	0	0	0	0
ENSMUSG00000004552.16	ENSMUST00000073350.12,ENSMUST00000112411.1,ENSMUST00000141061.1	Ctse	0	0.03	0	0	0.08	0.03	0.32	0.26	0.1	0	0	0.02	0.03	0.03	0	0.22	1.28	0.24	0	0.28	0.08	0	0.2	0.04	0	0	0	0	0	0	0	0	0.27	0	0	0	0	0	0
ENSMUSG00000004558.15	ENSMUST00000004673.14,ENSMUST00000111632.4,ENSMUST00000226122.1,ENSMUST00000226184.1,ENSMUST00000226364.1,ENSMUST00000226366.1,ENSMUST00000226528.1,ENSMUST00000226698.1,ENSMUST00000227237.1,ENSMUST00000227402.1,ENSMUST00000228164.1,ENSMUST00000228173.1,ENSMUST00000228620.1	Ndrg2	161.84	181.65	165.15	141.71	130.16	145.67	315.28	325.79	294.06	190.71	232.78	190.14	149.92	143.22	136.22	262.77	296.97	304.84	53.18	49.99	49.64	70.43	54.84	63	126.32	89.19	150.94	124.79	88.17	122.44	159.61	124.55	120	168.97	114.39	135.85	97.25	104.8	109.82
ENSMUSG00000004561.14	ENSMUST00000047899.12,ENSMUST00000077846.6,ENSMUST00000163603.7,ENSMUST00000164252.7,ENSMUST00000164801.7,ENSMUST00000164902.7,ENSMUST00000165100.7,ENSMUST00000165150.1,ENSMUST00000165568.2,ENSMUST00000166408.7,ENSMUST00000167984.1,ENSMUST00000168217.7,ENSMUST00000168409.1,ENSMUST00000168413.7,ENSMUST00000169019.7,ENSMUST00000170887.7	Mettl17	10.02	5.27	7.07	4.6	5.1	2.64	4.75	9.54	6.64	4.56	5.29	5.17	4.06	3.65	4.81	6.42	5.51	5.48	4.74	3.95	3.59	2.58	2.64	4.96	2.7	6.08	12.53	7.58	9.82	3.91	2.37	7.47	17.7	5.18	7.74	5.27	6.89	6.46	9.13
ENSMUSG00000004562.16	ENSMUST00000093813.11,ENSMUST00000100639.10,ENSMUST00000182019.1,ENSMUST00000182061.7,ENSMUST00000182193.1,ENSMUST00000182217.7,ENSMUST00000182338.1,ENSMUST00000182412.1,ENSMUST00000182480.7,ENSMUST00000182504.1,ENSMUST00000182609.1,ENSMUST00000182644.7,ENSMUST00000182649.7,ENSMUST00000182667.7,ENSMUST00000182740.1,ENSMUST00000182760.7,ENSMUST00000182777.1,ENSMUST00000182828.1,ENSMUST00000182905.…	Arhgef40	22.24	22.26	21.37	17.27	13.02	14.37	53.84	47.94	39.74	23.32	20.72	24.95	17.42	12.48	12.93	31.96	51.92	32.47	24.74	20.53	22.31	32.18	24.49	22.81	25.35	46.55	32.87	59.62	56.56	43.19	47.33	53.14	54.91	29.39	26.84	57.98	22.96	31.3	24.84
ENSMUSG00000004565.15	ENSMUST00000004681.13,ENSMUST00000111070.3,ENSMUST00000207146.1,ENSMUST00000207299.1,ENSMUST00000207317.1,ENSMUST00000207336.1,ENSMUST00000207421.1,ENSMUST00000207424.1,ENSMUST00000207430.1,ENSMUST00000207929.1,ENSMUST00000207941.1,ENSMUST00000208002.1,ENSMUST00000208006.1,ENSMUST00000208310.1,ENSMUST00000208315.1,ENSMUST00000208370.1,ENSMUST00000208691.1,ENSMUST00000208762.1,ENSMUST00000208851.1…	Pnpla6	23.32	22.33	31.66	21.22	17.97	19.36	20.92	19.68	15.83	20.64	23.21	24.52	17.24	19.64	14.86	14.26	23.87	21.31	9.74	11.26	9.61	10.74	7.24	8.68	36.74	25.3	20.21	21.78	34.59	22.48	32.67	37.3	21.06	34.78	42.64	55.9	18.21	38.98	42.19
ENSMUSG00000004567.16	ENSMUST00000004683.12,ENSMUST00000159538.1,ENSMUST00000159808.1,ENSMUST00000160338.1,ENSMUST00000161705.2,ENSMUST00000161842.1,ENSMUST00000162797.7,ENSMUST00000208306.1,ENSMUST00000208359.1,ENSMUST00000208739.1,ENSMUST00000208943.1	Mcoln1	26.71	23.18	25.69	18.63	16.52	17.81	20.21	20.48	18.01	20.12	31.43	20.34	18.52	18.68	16.96	16.97	21.91	18.06	12.59	12.88	11.46	14.79	9.26	14.89	24.23	26.09	24.41	19.65	18.69	28.17	33.66	16.35	46.97	25.7	35.25	45.77	20.93	25.93	28.04
ENSMUSG00000004568.13	ENSMUST00000004684.12,ENSMUST00000098966.4,ENSMUST00000130587.1,ENSMUST00000131773.7,ENSMUST00000145360.1,ENSMUST00000145394.2,ENSMUST00000156085.7,ENSMUST00000207059.1,ENSMUST00000208363.1,ENSMUST00000208845.1,ENSMUST00000238786.1,ENSMUST00000238813.1,ENSMUST00000239102.1	Arhgef18	8.37	9.34	10.45	8.18	8	8.06	8.81	9.13	9.34	9.49	7.49	9.16	9.58	8.42	7.64	6.9	11.08	8.81	3.56	4.2	3.93	4.09	3.44	3.82	4.58	6.38	7.73	10.75	9.69	6.91	6.54	4.75	8.74	8.25	7.42	8.58	6.66	9.66	7.25
ENSMUSG00000004591.16	ENSMUST00000043812.14,ENSMUST00000166330.7,ENSMUST00000172521.7,ENSMUST00000172916.1,ENSMUST00000173615.7,ENSMUST00000173830.7,ENSMUST00000173913.7,ENSMUST00000174099.1,ENSMUST00000174169.1,ENSMUST00000174422.7,ENSMUST00000174680.1,ENSMUST00000197529.1,ENSMUST00000200315.1	Pkn2	10.25	9.67	6.87	6.94	6.95	6.17	11.71	8.56	11.93	7.26	6.53	7.77	7.2	6.27	5.82	9.51	10.54	9.39	23.54	23.25	18	24.28	20.49	19.26	25.62	15.15	26.04	12.69	28.82	14.94	25.95	11.7	24.2	16.07	22.53	8.19	22.57	21.99	15.75
ENSMUSG00000004609.11	ENSMUST00000004728.11,ENSMUST00000039861.6,ENSMUST00000205503.1,ENSMUST00000205687.1,ENSMUST00000206371.1,ENSMUST00000206977.1	Cd33	0	0	0	0	0	0	2.73	1.65	1.16	0	0	0	0	0.06	0.02	1.24	2.36	1.37	0.08	0	0.05	0.04	0.38	0	0	0	0	0	0.02	0	0	0	0	0	0	0	0	0	0.14
ENSMUSG00000004610.4	ENSMUST00000004729.4,ENSMUST00000143096.1,ENSMUST00000155468.1,ENSMUST00000205363.1,ENSMUST00000206196.1,ENSMUST00000206286.1,ENSMUST00000206411.1	Etfb	69.6	67.12	81.03	66.49	56.04	64.85	77.52	92.87	85.47	70.78	98.64	73.93	63.25	54.83	61.37	72.35	106.44	86.45	45.17	38.43	46.73	57.41	40.87	37.3	81.23	64.08	46.56	98.92	71.15	64.38	57.97	73.43	89.84	71.77	111.2	43.58	64.93	85.68	81.55
ENSMUSG00000004612.9	ENSMUST00000070518.3,ENSMUST00000206251.1,ENSMUST00000206741.1	Nkg7	0	0	0	0	0	0	1.06	0.34	0	0	0	0	0	0	0	0	0.8	0	0	0	0	0	0	0	0	0	0	0	0	0	0	0	22.15	0	2.93	0	0	0	0
ENSMUSG00000004626.14	ENSMUST00000004745.8,ENSMUST00000159370.7,ENSMUST00000159652.7,ENSMUST00000159888.7,ENSMUST00000159911.7,ENSMUST00000160435.1,ENSMUST00000160708.7,ENSMUST00000161629.7,ENSMUST00000161982.1,ENSMUST00000162047.7,ENSMUST00000162737.7,ENSMUST00000162832.1,ENSMUST00000162867.7,ENSMUST00000162974.1,ENSMUST00000163044.1	Stxbp2	8.79	9.33	8.23	11.39	10.14	9.42	6.09	4.89	3.56	8.97	8.93	7.23	11.12	11.28	7.38	4.19	3.89	3.79	8.57	12.3	12.57	11.33	9.76	8.6	12.37	10.92	25.1	7.53	17.95	25.64	15.42	23.87	26.68	13.35	18.21	1.97	20.13	8.47	23.17
ENSMUSG00000004630.18	ENSMUST00000004749.6,ENSMUST00000128566.7,ENSMUST00000133459.7,ENSMUST00000136105.7,ENSMUST00000142431.7,ENSMUST00000144977.1,ENSMUST00000145855.7	Pcp2	0.04	0.08	0.08	0	0	0	0	0	0	0	0.04	0	0	0	0.07	0.06	0	0	0.05	0.06	0	0	0	0	0	0	0	1.05	0	0.05	0.04	0	0	0	0	0	0	0	0.15
ENSMUSG00000004631.15	ENSMUST00000004750.14,ENSMUST00000090686.10,ENSMUST00000101677.8,ENSMUST00000115577.8,ENSMUST00000115579.7,ENSMUST00000123907.2,ENSMUST00000126151.7,ENSMUST00000128109.7,ENSMUST00000133306.7,ENSMUST00000139029.3,ENSMUST00000153284.7,ENSMUST00000203556.1,ENSMUST00000204897.1	Sgce	13.6	11.93	11.9	10.45	11.02	11.28	39.99	49.37	40.17	11.22	11.41	10.69	10.5	10.99	10.77	34.09	46.75	38.83	8.31	11.59	7.5	7.24	7.75	4.78	12.47	11.97	9.41	9.2	6.16	11.26	12.37	7.49	19.79	11.79	9.16	0	14.94	8.05	8.84
ENSMUSG00000004633.17	ENSMUST00000046856.13,ENSMUST00000067741.9,ENSMUST00000114401.7,ENSMUST00000114402.8,ENSMUST00000114403.7,ENSMUST00000127323.2,ENSMUST00000133315.3,ENSMUST00000138930.1,ENSMUST00000146114.7,ENSMUST00000203091.2,ENSMUST00000203941.2,ENSMUST00000204115.2,ENSMUST00000204410.1,ENSMUST00000204746.1,ENSMUST00000204921.2	Chn2	0.68	0.89	0.23	2.73	1.5	1.9	9.23	7.02	4.68	0.65	0.64	0.52	3.35	2.44	2.64	11.85	6.46	7.04	2.05	1.29	1.72	0.95	1.47	2.33	7.93	3.31	0.23	5.6	3.26	4.3	2.04	6.68	6.19	2.43	2.94	2.68	4.66	4.4	2.33
ENSMUSG00000004637.15	ENSMUST00000004756.13,ENSMUST00000109107.2,ENSMUST00000109108.8,ENSMUST00000159870.1,ENSMUST00000160005.1,ENSMUST00000160205.1,ENSMUST00000160862.7,ENSMUST00000161753.1,ENSMUST00000162052.7	Wwox	8.67	11.13	8.17	5.49	6.46	5.86	8.37	9.1	7.15	11.1	15.09	11.65	6.26	6.13	5.99	7.68	8.32	8.14	5.43	3.11	4.44	3.63	4.43	3.25	5.88	4.72	3.64	5.52	5.91	8.2	8.18	7.97	0.64	4.68	6.15	20.64	7.79	5.91	8.66
ENSMUSG00000004642.13	ENSMUST00000057551.13,ENSMUST00000075670.12,ENSMUST00000101354.9,ENSMUST00000126581.1,ENSMUST00000139518.7,ENSMUST00000143029.2,ENSMUST00000146889.1,ENSMUST00000148153.2,ENSMUST00000151081.1	Slbp	20.76	13.56	19.53	17.52	16.89	16.33	12.7	17.18	15.68	14.89	17.42	17.04	15.87	16.93	17.74	12.1	10.04	14.35	30.18	26.94	23.6	29.7	24.7	25.03	36.92	26.61	24.19	30.03	12.76	32.29	32.13	22.99	46.25	32.32	21.44	45.81	38.39	18.75	22.97
ENSMUSG00000004651.6	ENSMUST00000004770.6,ENSMUST00000207164.1,ENSMUST00000207834.1	Tyr	0	0	0	0	0	0	0	0	0	0	0	0.01	0	0	0	0	0	0	0	0.03	0	0	0.03	0	0	0	0	0	0	0	0	0	0	0	0	0	0	0	0
ENSMUSG00000004654.6	ENSMUST00000063578.5,ENSMUST00000203241.1,ENSMUST00000204988.1	Ghrhr	0	0.02	0	0	0	0	0	0	0	0	0	0	0	0	0	0	0	0	0	0.36	0	0	0	0	0	0	0	0	0	0	0	0	0	0	0	0	0	1.14	0
ENSMUSG00000004655.5	ENSMUST00000004774.3	Aqp1	100.13	108.95	107.5	22.56	30.15	14.11	20.21	28.23	17.99	97.07	102.63	85.54	19.76	20.24	26.47	11.51	24.44	30.18	4.99	7.71	6.53	8.24	4.85	6.78	11.75	18.39	13.97	12.63	26.72	22.06	30.74	14.94	20.9	16.73	18.33	16.94	16.03	10.4	15.78
ENSMUSG00000004661.15	ENSMUST00000004780.15,ENSMUST00000098686.3,ENSMUST00000114165.8,ENSMUST00000164010.7,ENSMUST00000164035.7,ENSMUST00000167670.1,ENSMUST00000169563.1,ENSMUST00000170477.1,ENSMUST00000171444.7,ENSMUST00000171949.1	Arid3b	2.67	3.4	2.47	3.19	1.14	2.02	2.19	1.49	1.73	2.35	3.17	2.38	1.73	1.91	1.49	1.22	1.58	1.38	2.01	2.26	2.52	1.94	2.6	3.02	2.37	3.91	1.08	2.56	2.72	3.65	6.55	4.11	4.38	4.88	3.2	0.9	3.05	2.42	7.02
ENSMUSG00000004665.10	ENSMUST00000004784.10,ENSMUST00000105374.1	Cnn2	1.29	1.16	1.33	1.55	1.12	0.81	11.34	13.89	7.05	0.83	1.15	1.28	0.67	0.77	0.75	5.78	8.35	9.56	0.43	0.49	0.91	0.21	0.36	0.16	1.49	1.76	3.33	0.9	0.53	0.79	1.81	3.32	4.44	1.44	1.01	0	2.26	1.84	1.65
ENSMUSG00000004667.18	ENSMUST00000004786.9,ENSMUST00000131743.7,ENSMUST00000143438.7,ENSMUST00000147507.7,ENSMUST00000152843.1	Polr2e	14.16	17.82	16.97	14.82	14.17	13.41	22.43	26.66	23.26	15.64	25.46	16.28	12.83	13.58	13.76	21.51	24.51	23.33	10.99	9.18	10.72	11.95	9.58	9.74	18.44	15.65	17.79	21.17	17.66	15.25	16.23	15.19	32.25	9.01	11.32	17.55	11.72	15.73	19.05
ENSMUSG00000004668.14	ENSMUST00000042740.12,ENSMUST00000141233.1,ENSMUST00000151522.1	Abca13	0.06	0.02	0.13	0.04	0.04	0.06	0.13	0.11	0.07	0.05	0.02	0.06	0.07	0.05	0.07	0.05	0.01	0.21	0.04	0.03	0.01	0.01	0.01	0.03	0.02	0.02	0.12	0	0	0.04	0.07	0	0	0.08	0	0	0.08	0.1	0
ENSMUSG00000004677.17	ENSMUST00000071935.6,ENSMUST00000168839.8,ENSMUST00000170242.7,ENSMUST00000212173.2,ENSMUST00000212412.1,ENSMUST00000212935.1	Myo9b	9.39	10.31	14.35	6.32	5.57	4.95	14.32	15.22	10.6	11.24	7.17	9.3	5.87	5.32	4.77	9.56	10.08	8.73	19.52	19.14	23.69	24.38	17.12	17.35	29.66	37.4	31.63	31.13	18.66	26.44	32.34	23.17	32.25	34.96	30.67	30.68	29.81	27.27	32.58
ENSMUSG00000004698.11	ENSMUST00000110819.3,ENSMUST00000209463.1,ENSMUST00000209667.1,ENSMUST00000209750.1,ENSMUST00000209902.1,ENSMUST00000209990.1,ENSMUST00000210724.1,ENSMUST00000211107.1,ENSMUST00000211632.1,ENSMUST00000211752.1,ENSMUST00000239321.1,ENSMUST00000239340.1	Hdac9	34.43	35.96	32.23	23.17	23.84	22.83	7.59	8.74	10.28	38.65	28.89	38.83	24.84	26.54	20.81	9.94	9.59	9.08	2.36	2.39	1.89	2.88	2.3	2.18	7.64	5.61	5.61	4.49	3.39	3.49	7.54	8.18	11.34	6.87	6.47	12.5	4.42	4.48	9.32
ENSMUSG00000004707.14	ENSMUST00000004827.13,ENSMUST00000068878.13,ENSMUST00000111277.1,ENSMUST00000143463.7,ENSMUST00000146596.1	Ly9	0	0	0	0	0.02	0	0.65	0.37	0.34	0	0	0	0	0	0	0.07	0.63	0.55	0.04	0	0.24	0	0	0	0	0	0	0	0	0	0	0	6.59	0	0	0	0	0	0.35
ENSMUSG00000004709.14	ENSMUST00000004829.12,ENSMUST00000194170.1,ENSMUST00000194797.1,ENSMUST00000195804.1	Cd244a	0	0	0	0	0	0	0.23	0.3	0.08	0	0	0	0	0	0	0.03	0.03	0.04	0	0.39	0	0.11	0	0	0	0	0	0	0	0	0	0.07	0	0	0	0	0	0	0
ENSMUSG00000004730.15	ENSMUST00000004850.7,ENSMUST00000086763.12,ENSMUST00000232808.1,ENSMUST00000233376.1,ENSMUST00000233840.1	Adgre1	0	0	0	0	0	0.02	6.23	6.59	4	0	0	1.14	0.03	0.03	0.02	7.58	4.66	9.08	0	0.05	0.16	0.16	0.02	0.15	0	0	0	0	0.03	0.28	0.22	0.03	0	0	1.04	13.41	0.44	0	0.81
ENSMUSG00000004748.5	ENSMUST00000004868.5,ENSMUST00000123607.1	Mtfp1	6.47	6.96	5.41	3.33	4.31	4.04	5.66	6.19	6.44	5.16	6.9	4.19	4.26	4.06	3.14	4.75	8.31	4.88	1.03	1.82	0.6	1.12	1.2	1.01	6.02	3.76	6.65	7.04	10.32	3.52	3.74	1.92	3.99	5.2	2.57	7.56	1.76	1.96	6.47
ENSMUSG00000004768.14	ENSMUST00000088287.9,ENSMUST00000115174.3,ENSMUST00000122822.1,ENSMUST00000132066.3,ENSMUST00000135330.7,ENSMUST00000138024.7,ENSMUST00000140354.7,ENSMUST00000150593.7,ENSMUST00000151482.7,ENSMUST00000195006.5	Rab23	11.38	12.14	9.28	5.53	8.16	6.65	5.87	5.08	4.57	10.51	10.4	10.61	9.17	8.32	7.52	6.51	6.97	7.42	31.19	49.56	34.75	46.01	37.53	43.21	51.83	29.45	41.38	34.64	26.21	49.5	30.85	42.64	17.73	50.68	36.26	37.25	30.26	31.61	37.17
ENSMUSG00000004771.12	ENSMUST00000004892.6,ENSMUST00000165083.1,ENSMUST00000166857.1,ENSMUST00000167569.7,ENSMUST00000168366.1,ENSMUST00000169058.7,ENSMUST00000171100.1,ENSMUST00000172298.7,ENSMUST00000172444.1	Rab11a	238.95	227.53	211.62	193.59	215.43	202.34	151.89	172.72	187.31	224.09	246.25	205.06	216.48	198.64	206.34	161.24	219.95	179.13	182.84	193.47	188.87	209.94	153.26	188.3	271.22	288.37	187.21	228.31	354.49	329.38	230.14	315.48	276.88	212.26	253.28	244.24	252.15	197.28	250.2
ENSMUSG00000004788.11	ENSMUST00000004910.11,ENSMUST00000128709.1,ENSMUST00000130760.1,ENSMUST00000136495.2,ENSMUST00000140900.7,ENSMUST00000150935.1,ENSMUST00000151925.7	Eif2b2	19.42	18.49	22.02	18.12	17.12	17.12	21.41	23.02	25.59	18.76	20.06	18.28	15.53	16.03	16.71	20.77	28.34	25.87	26.97	25.04	22.81	24.93	21.28	19.97	32.5	29.44	49.6	43.71	48.38	28.81	23.91	25.61	31.93	44.87	27.54	72.89	48.81	49.51	35.69
ENSMUSG00000004789.10	ENSMUST00000053811.9,ENSMUST00000220559.1,ENSMUST00000220633.1,ENSMUST00000221288.1,ENSMUST00000221357.1,ENSMUST00000221842.1,ENSMUST00000222472.1,ENSMUST00000222998.1,ENSMUST00000223332.1,ENSMUST00000223409.1,ENSMUST00000223413.1,ENSMUST00000223415.1,ENSMUST00000223438.1	Dlst	48.26	48.98	56.12	49.21	51.37	50.03	71.63	77.02	91.5	45.65	60.49	46.85	45.7	47.69	48.08	69.98	83.46	79.9	48.63	58.7	56.04	59.69	55.91	59.96	54.84	55.85	64.33	70.2	76.15	56.39	55.18	59.6	63.24	69.84	83.9	55.46	50.51	58.87	62.15
ENSMUSG00000004791.7	ENSMUST00000004913.6,ENSMUST00000220985.1,ENSMUST00000222850.1,ENSMUST00000223220.1	Pgf	1.58	1.45	2.3	4.48	3.43	3.79	14.62	18.76	15.02	2.03	1.88	2.23	3.77	4.02	3.85	15.2	17.08	14.25	2.41	1.5	2.02	2.96	1.5	2.74	1.33	3.17	0.09	5.44	4.6	2.57	6.23	2.39	3.61	1.32	3.53	5.46	2.13	1.79	0.78
ENSMUSG00000004798.14	ENSMUST00000004920.3,ENSMUST00000129025.7,ENSMUST00000157049.1	Ulk2	25.41	27.97	27.28	22.27	23.85	21.78	16.11	17.92	19.36	27.64	24.15	26.58	23.03	23.02	21.5	15.68	17.31	17.69	19.46	20.82	14.79	20.39	15.83	19.97	33.29	26.68	37.05	25.06	30.37	25.15	28.02	27.66	19.67	29.23	28.28	31.04	30.51	30.75	29.49
ENSMUSG00000004814.10	ENSMUST00000004936.9,ENSMUST00000201401.1	Ccl24	0	0	0.23	0.05	0.16	0	0.8	0.93	0.95	0	0	0	0	0.04	0.13	0.16	0.19	0.73	0	0	0	0	0	0	0	0	0	0	0	0	0	0	0	0	0	0	0	0	0
ENSMUSG00000004815.12	ENSMUST00000053913.12,ENSMUST00000123669.7,ENSMUST00000132179.7,ENSMUST00000132708.7,ENSMUST00000139169.1,ENSMUST00000139598.1,ENSMUST00000144624.7,ENSMUST00000145917.1,ENSMUST00000153238.7,ENSMUST00000153365.7,ENSMUST00000156964.7	Dgkq	13.62	13.39	14.97	15.11	10.56	10.49	8.61	10.28	8.76	15.85	11.83	13.86	14.06	12.39	9.04	10.1	15.14	7.3	6.03	11.68	9.82	13.17	8.82	10.44	15.79	35.1	18.06	25	27.6	22.29	18.03	22.75	31.44	31.06	19.3	18.94	19.43	29.02	15.36
ENSMUSG00000004821.1	ENSMUST00000004943.1	Tmed11	0	0	0	0	0	0	0	0	0	0	0	0	0	0	0	0	0	0	0	0	0	0	0	0	0	0	0	0	0	0	0	0	0	0	0	0	0	0	0
ENSMUSG00000004837.2	ENSMUST00000004959.2,ENSMUST00000155380.1	Grap	0.17	0	0	0.15	0.1	0.07	2.56	3.57	2.04	0.04	0.06	0.04	0.15	0.37	0.3	1.78	4.78	2.4	0.32	0.05	0.27	0.05	0.41	0.13	0	1.94	0	1.01	0	0.53	0	0.59	7.51	0.04	0	0	0.16	0	0
ENSMUSG00000004842.18	ENSMUST00000004964.14,ENSMUST00000175882.1,ENSMUST00000176038.7,ENSMUST00000176330.7,ENSMUST00000184525.1	Pou1f1	0	0.12	0	0	0	0.04	0	0	0	0	0	0	0	0.14	0.03	0	0	0	0	0	0.17	0	0.05	0.04	0	0	0	0	0	0	0	0	0	0	0	0	0	0	0
ENSMUSG00000004843.7	ENSMUST00000004965.7,ENSMUST00000231259.1	Chmp2b	40.67	29.86	31.08	39.25	46.3	40.76	26.34	29.65	35.39	36.43	37.63	35.06	42.79	43.21	42.49	29.27	31.27	33.85	60.55	71.76	64.3	67.56	64.22	65.67	70.95	73.46	67.72	70.78	68.34	67.99	66.83	64.96	68.42	64.45	65.82	73.05	72.15	59.11	71.2
ENSMUSG00000004846.10	ENSMUST00000004968.10,ENSMUST00000127100.1,ENSMUST00000129896.7,ENSMUST00000137419.1,ENSMUST00000144784.7,ENSMUST00000151642.7	Plod3	21.63	16.99	20.28	18.72	14.48	16.94	22.38	32.08	18.6	18.88	23.25	15.79	13.8	16.65	14.93	22.91	33.43	24.93	20.93	19.89	18.2	21.58	22.35	15.12	43.34	40.49	42.06	33.61	38.65	49.38	34.99	37.08	36.21	38.54	36.58	34.49	40.82	37.68	20.36
ENSMUSG00000004849.14	ENSMUST00000111080.7,ENSMUST00000129356.1,ENSMUST00000144303.1,ENSMUST00000150603.7,ENSMUST00000154183.1	Ap1s1	55.56	55.54	64.3	67.35	68.88	57.68	52.56	65.63	55.25	69.82	97.76	61.83	62.96	68.57	56.99	60.03	66.93	61.47	63.63	69.08	77.21	74.76	50.99	69.21	114.51	120.94	77.64	139.83	145.42	133.37	113.72	111.9	86.67	162.87	117.02	193.37	81.74	117.57	107.46
ENSMUSG00000004864.13	ENSMUST00000004986.13,ENSMUST00000124099.7,ENSMUST00000129096.2,ENSMUST00000133786.2,ENSMUST00000233051.1,ENSMUST00000233109.1,ENSMUST00000233460.1,ENSMUST00000233676.1,ENSMUST00000233984.1	Mapk13	0.39	0.46	0.86	0.69	0.49	0.64	0.51	0.23	0.35	1.03	0.98	1.04	0.59	0.4	0.64	0.78	0.33	0.45	3.32	5.04	6.69	3.38	4.07	6.24	3.6	2.9	5.86	5.16	1.97	3.85	4.27	5.73	10	3.28	9.49	7.18	3.24	5.7	8.37
ENSMUSG00000004865.16	ENSMUST00000004987.16,ENSMUST00000114767.2,ENSMUST00000126683.1,ENSMUST00000130643.8,ENSMUST00000136504.2,ENSMUST00000145023.2,ENSMUST00000145730.1,ENSMUST00000232751.1,ENSMUST00000232882.1,ENSMUST00000233129.1,ENSMUST00000233353.1,ENSMUST00000233440.1,ENSMUST00000233794.1	Srpk1	69.35	59.76	55.7	51.59	51.76	50.63	38.44	40.51	36.24	60.63	49.88	56.45	49.19	52.79	51.35	30.4	40.85	39.02	66.09	69.98	79.19	82.37	80.66	72.59	116.26	67.07	88.61	67.27	151.13	104.21	65.76	85.76	97.16	112.13	84.16	191.22	91.94	90.06	113.63
ENSMUSG00000004872.15	ENSMUST00000004994.15,ENSMUST00000087086.6,ENSMUST00000172555.1	Pax3	0	0	0	0	0	0	0	0.02	0	0	0	0	0	0	0	0	0	0.12	0.05	0.12	0.05	0	0.02	0.16	0	0	0	0	0	0.12	0	0	0	0	0	0	0	0.22	0
ENSMUSG00000004880.11	ENSMUST00000005003.11,ENSMUST00000191878.5,ENSMUST00000192075.1,ENSMUST00000193028.1,ENSMUST00000193030.5,ENSMUST00000194302.1,ENSMUST00000194415.1,ENSMUST00000195299.5	Lbr	6.96	5.74	8.16	6.66	4.8	5.68	12.78	11.84	8.25	6.59	6.98	3.89	6.19	6.2	5.67	9.67	15.89	9.5	5.47	7.64	5.27	9	9.03	5.5	9.87	5.94	5.01	8.06	9.75	7.47	14.45	6.26	50.16	16.84	18.88	20.31	16.57	7.64	9.86
ENSMUSG00000004885.5	ENSMUST00000005019.5,ENSMUST00000163040.1	Crabp2	4.74	4.62	1.88	4.16	3.72	3.69	3.09	4.06	2.69	3.38	6.55	5.67	3.27	3.95	3.46	2.95	6.64	2.74	1.41	3.87	2.96	3.34	3.19	2.52	6.07	6.31	5.64	3.57	5.6	3.37	9.86	1.41	6.78	5.24	6.68	0	4.18	2.02	6.64
ENSMUSG00000004891.16	ENSMUST00000090973.11,ENSMUST00000159830.1,ENSMUST00000160694.1	Nes	0.41	0.43	0.27	0.39	0.39	0.39	7.01	7.13	5.66	0.41	0.11	0.35	0.33	0.22	0.36	5.15	7.74	5.8	56.66	60.78	46.11	65.17	53.76	53.84	30.41	21.53	31.49	34.86	39.11	24.48	31.16	32.52	28.57	26.85	24.47	27.24	24.49	23.55	17.37
ENSMUSG00000004892.13	ENSMUST00000090971.10,ENSMUST00000191627.1,ENSMUST00000192274.5,ENSMUST00000193276.1,ENSMUST00000194193.1,ENSMUST00000194596.5	Bcan	5.55	6.7	6.43	10.16	8.25	8.41	50.35	44.69	26.6	5.6	4.94	6.29	8.31	7.79	8.28	37.63	38.99	33.96	1.07	0.68	0.44	0.19	0.85	0.18	2.16	5.34	4.99	2.41	0.88	1.55	7.61	0.67	0.05	2.83	1.94	1.54	1.79	1.82	5.17
ENSMUSG00000004894.10	ENSMUST00000005014.8,ENSMUST00000160150.1,ENSMUST00000160737.7,ENSMUST00000162352.1	Hapln2	0.12	0	0.02	0	0	0.09	0	0.04	0	0	0.21	0.26	0	0	0	0	0	0	0	0.11	0	0.03	0.03	0.29	0	0	0	0	0	0	0	0	0	0	0	0	0	0	0
ENSMUSG00000004895.9	ENSMUST00000005015.9	Prcc	18.65	22.22	21.03	16.09	14.71	14.73	18.23	19.49	19.94	21.32	22.15	18.69	15.03	16.41	15.33	15.5	19.42	16.71	13.31	12.79	15.02	16.04	12.25	14.09	20.39	26.28	24.77	23.59	23.72	20.99	23.4	27.13	19.69	23.39	22.58	30.19	17.7	21.33	18.49
ENSMUSG00000004896.16	ENSMUST00000005016.15,ENSMUST00000159091.8,ENSMUST00000159831.7,ENSMUST00000159967.1,ENSMUST00000160068.1,ENSMUST00000160074.7,ENSMUST00000160143.1,ENSMUST00000160648.7,ENSMUST00000161014.1,ENSMUST00000161471.7,ENSMUST00000164439.1,ENSMUST00000168070.1	Rrnad1	6.4	6.27	6.23	4.46	3.82	3.48	6.76	6.25	7.41	5.28	7.29	5.51	3.9	3.68	3.89	5.09	7.39	5.11	3.52	4.84	5.26	5.76	5.61	4.17	14.98	10.07	7.11	7.34	4.14	10.67	10.84	4.82	7.01	7.16	10.15	4.51	12.8	3.55	6.61
ENSMUSG00000004897.16	ENSMUST00000005017.14,ENSMUST00000159492.7,ENSMUST00000160198.1,ENSMUST00000160312.1,ENSMUST00000161616.7,ENSMUST00000162631.1	Hdgf	71.57	76.07	84.51	70.23	62.93	69.94	70.71	73.7	64.5	77.96	91.75	75.25	67.36	71.97	70.01	53.02	82.74	69.48	83.02	81.43	77.74	84.98	82.37	75.26	96.67	99.36	124.48	101.09	125.51	124.67	97.15	131.79	148	103.21	85.04	108.78	81.03	89.17	82.05
ENSMUSG00000004902.7	ENSMUST00000112682.3	Slc25a18	0.32	0.03	0.06	0.45	0.13	0.17	1.09	1.42	0.59	0	0.05	0.13	0.18	0.05	0.25	1.13	1.08	0.39	0	0	0.08	0	0	0.18	0	0	0	0	0	0	0	0	0	1.01	0	0	0	0	0
ENSMUSG00000004929.12	ENSMUST00000005057.6,ENSMUST00000166015.1,ENSMUST00000166404.1,ENSMUST00000167658.1,ENSMUST00000171484.7	Thop1	18.17	18.18	17.54	12.78	16.02	15.49	14.25	16.75	14.51	19.25	23.33	16.16	15.51	14.89	13.55	12.75	13.27	15.24	9.46	13.88	9.51	11.7	9.95	13.66	20.78	12.02	9.06	32.38	26.1	21.22	12.05	13.18	12.42	15.32	22.42	3.09	11.74	20.59	16.76
ENSMUSG00000004931.11	ENSMUST00000057798.8,ENSMUST00000217688.1,ENSMUST00000217754.1,ENSMUST00000218146.1,ENSMUST00000218297.1,ENSMUST00000218742.1,ENSMUST00000219294.1,ENSMUST00000219304.1,ENSMUST00000219460.1,ENSMUST00000219919.1,ENSMUST00000220297.1	Apba3	8.44	8.94	6.41	6.68	5.56	4.43	10.52	12.56	10.96	10.81	14.34	9.91	6.45	4.89	6.58	8.27	11.55	10.63	12.21	14.59	6.62	12.38	11.27	8.72	5.72	10.98	22.88	19.09	34.33	17.49	16.34	20.03	6.36	25.3	16.3	17.92	19.04	7.91	6.91
ENSMUSG00000004933.17	ENSMUST00000105328.9,ENSMUST00000117488.7,ENSMUST00000119547.7,ENSMUST00000120265.1,ENSMUST00000121205.7,ENSMUST00000126720.7,ENSMUST00000128576.7,ENSMUST00000130282.7,ENSMUST00000148735.1,ENSMUST00000150605.7,ENSMUST00000151660.7	Matk	0.57	1.74	1.48	3.26	2.12	2.79	3.98	3.81	4.57	1.51	0.83	0.87	2.94	2.39	2.02	4.3	7.69	4.25	1.58	1.42	0.61	1.79	1.17	0.89	2.44	2.49	2.2	2.84	2.08	2.67	4.5	4.83	6.33	2.57	7.9	1.67	3.6	2.56	4.85
ENSMUSG00000004934.14	ENSMUST00000005064.13,ENSMUST00000129549.1,ENSMUST00000134017.1,ENSMUST00000135765.1,ENSMUST00000147436.7	Pias4	10.5	11.45	7.65	5.73	6.64	5.4	6.11	8.31	6.63	7.31	11.83	8.35	6.99	6.2	5.92	5.82	8.88	7.55	7.3	6.91	6.19	5.21	5.96	6.62	6.18	10.73	14.34	11.36	14.47	18.73	13.66	6.92	5.89	8.97	12.85	30.22	10.81	3.56	4.45
ENSMUSG00000004936.8	ENSMUST00000005066.8,ENSMUST00000147796.1,ENSMUST00000152535.1,ENSMUST00000152675.1	Map2k1	61.66	58.47	64.88	58.13	64.39	64.58	35.64	49.48	43.8	61.55	66.14	57.67	64.49	64.3	57.5	35.73	37.01	41.56	37.49	40.48	39.25	43.95	37.05	43.16	75.89	76.68	77.31	70	71.41	72.7	90.9	75.17	76.78	91.4	88.29	63.2	79.02	78.89	80.26
ENSMUSG00000004937.6	ENSMUST00000005067.5,ENSMUST00000218208.1,ENSMUST00000219126.1,ENSMUST00000219297.1,ENSMUST00000219401.1,ENSMUST00000220202.1,ENSMUST00000220317.1	Sgta	26.71	26.98	31.1	20.88	18.51	21.3	29.15	34.19	28.35	27.81	32.79	25.35	18.16	21.39	20.12	26.67	33.12	25.19	18.51	13.57	19.06	19.54	16.14	20.28	20.49	32.55	26.88	31.89	26.19	25.19	19.25	19.29	25.95	33.35	33.01	18.77	32.72	25.7	36.74
ENSMUSG00000004939.7	ENSMUST00000005069.7	Nmrk2	0.09	0	0	0.1	0.09	0.03	0	0	0	0	0	0	0.03	0.05	0.02	0.04	0	0.05	0.04	0.09	0.16	0	0.13	0.11	0.74	0.44	1.62	0	0	1.14	0	0	0	0.04	0	2.53	0.83	0.38	1.06
ENSMUSG00000004945.15	ENSMUST00000005053.13,ENSMUST00000185896.1,ENSMUST00000188282.6	Tmem242	51.56	62.55	55	48.41	50.08	49.85	44.49	56.37	53.93	54.4	74.97	51.11	51.15	50.76	52.23	40.97	51.39	47.55	29.97	36.42	31.61	41.15	34.38	44.17	73.91	75.01	43.97	72.31	91.72	79.97	76.26	64.75	68.94	61.53	53.18	83.52	57.39	71.72	65.55
ENSMUSG00000004947.15	ENSMUST00000005072.9,ENSMUST00000111142.8,ENSMUST00000111144.7,ENSMUST00000111145.9,ENSMUST00000125827.7,ENSMUST00000130345.1,ENSMUST00000140146.1,ENSMUST00000142041.1,ENSMUST00000199239.4	Dtx2	3.1	2.74	3.53	2.24	2.27	1.95	5.39	3.64	2.75	3.34	4.32	2.79	2.18	1.88	1.91	3.4	4.01	3.82	1.52	2.44	2.68	2.71	2.83	2.79	4.53	4.6	7.19	4.64	4.86	5.01	3.81	4.87	1.1	4.94	4.73	17.46	5.18	4.49	6.11
ENSMUSG00000004948.12	ENSMUST00000005073.12,ENSMUST00000131563.1	Zp3	0	0	0	0	0	0.04	0	0.07	0	0	0	0	0	0	0	0	0	0	0.12	0.19	0	0.34	0.27	0	0	0	0	1.28	0	0	0	0	0	0	0	6.52	0	1.14	0
ENSMUSG00000004951.10	ENSMUST00000005077.6,ENSMUST00000111155.1	Hspb1	172.16	187.76	203.16	97.82	94.71	98.86	103.22	114.93	127.67	206.78	292.17	196.73	104.19	94.32	86.23	105.97	118.38	116.81	43.76	49.17	59.48	50.25	38.53	62.29	102.85	143.47	103.45	99.3	102.87	91.79	91.39	96.73	133.16	133.43	112.63	150.04	130.58	138.73	117.7
ENSMUSG00000004952.13	ENSMUST00000042135.13,ENSMUST00000100570.9,ENSMUST00000122887.1,ENSMUST00000125048.7,ENSMUST00000125247.1,ENSMUST00000130598.1,ENSMUST00000131353.7,ENSMUST00000134509.7,ENSMUST00000135344.7,ENSMUST00000140972.7,ENSMUST00000145294.1,ENSMUST00000152723.7,ENSMUST00000199502.1	Rasa4	9.92	11.13	10.09	8.8	9.98	7.06	3.97	3.27	2.31	14.95	12.46	11.32	8.97	7.42	6.07	2.57	4.51	2.61	5.52	5.38	4.49	3.91	5.02	3.9	6.27	12.46	10.3	9.77	5.54	8.62	11.19	7.55	8.02	10.05	9.16	14.26	10.27	4.43	9.52
ENSMUSG00000004961.7	ENSMUST00000065957.6,ENSMUST00000206023.1,ENSMUST00000206933.1	Syt5	16.13	18.57	19.44	40.47	38.63	33.39	23.5	34.44	39.89	24.27	28.08	21.69	34.49	35.76	33.89	23.35	35	31.05	25.48	26.92	27.42	29.12	26.75	32.59	59.02	61.04	44.47	68.01	72.86	76.65	75.05	53.84	78.94	61.54	63.89	64.97	54.67	74.54	78.45
ENSMUSG00000004980.16	ENSMUST00000069949.12,ENSMUST00000090002.9,ENSMUST00000114459.7,ENSMUST00000203220.2,ENSMUST00000203253.1,ENSMUST00000203655.1,ENSMUST00000203954.2,ENSMUST00000204090.1,ENSMUST00000204158.2,ENSMUST00000204188.2,ENSMUST00000204885.1,ENSMUST00000204902.1,ENSMUST00000205204.1	Hnrnpa2b1	219.72	211.84	161.15	208.51	207.21	205.61	274.01	220.09	247.41	228.98	237.62	220.35	201.75	206.37	223.33	223.97	246.81	232.7	231.78	262.22	260.04	294.82	257.33	243.82	193.34	165.56	193.63	238.78	131.62	163.92	195.39	180.18	208.44	166.46	193.49	177.86	159.25	167.05	182.52
ENSMUSG00000004988.9	ENSMUST00000005114.9,ENSMUST00000203066.2,ENSMUST00000203082.2,ENSMUST00000203433.2,ENSMUST00000203842.1,ENSMUST00000203921.2,ENSMUST00000204214.2,ENSMUST00000204950.2,ENSMUST00000205111.1	Fxyd4	0	0	0	0	0	0.14	0	0	0	0.05	0	0	0	0	0	0	0	0	0	0	0	0	0	0	0	0	0	0	0	0.32	0	0	0	0	0	0	0	0	0
ENSMUSG00000004994.12	ENSMUST00000005120.11,ENSMUST00000098578.9,ENSMUST00000163993.1,ENSMUST00000164476.7,ENSMUST00000166285.1,ENSMUST00000166728.1,ENSMUST00000172320.1	Ccdc130	12.6	11.59	7.87	5.34	9.12	5.09	9.54	11.61	7.42	10.18	9.55	9.32	8.51	8.76	7.29	8.01	15.75	8.54	12.57	14.82	14.35	14.47	13.03	23.91	12.35	10.53	20.69	30.01	35.77	18.09	24.31	18.62	23.51	37.71	13.76	55.27	26.78	43.61	18.85
ENSMUSG00000004996.9	ENSMUST00000005122.3,ENSMUST00000125498.1,ENSMUST00000126435.7,ENSMUST00000127747.1,ENSMUST00000140850.7	Mri1	3.34	5.08	6.49	3.06	2.35	2.04	4.87	6.3	4.14	5.52	7.5	3.65	3.49	2.53	3.39	5.33	3.21	3.92	0.87	4.33	1.88	2.07	1.73	2.09	4.69	3.12	4.18	3.78	1.77	5.93	4.35	7.41	10.54	2.05	2.77	0	5.21	4.64	2.12
ENSMUSG00000005034.15	ENSMUST00000005164.11,ENSMUST00000102515.9,ENSMUST00000106137.7,ENSMUST00000106138.7,ENSMUST00000144369.1,ENSMUST00000196344.1,ENSMUST00000197616.1,ENSMUST00000199722.4	Prkacb	71.74	63.39	74.63	75.57	77.02	75.66	93.7	98.38	133.66	57.69	42.14	58.65	76.5	73.87	76.09	90.87	124.95	117.8	39.57	46.92	47.26	40.79	40.47	40.64	84.62	58.91	39.91	50.9	68.76	77.71	64.83	56.18	59.54	50.25	48.65	55.34	63.01	83.63	61.18
ENSMUSG00000005043.13	ENSMUST00000005173.10,ENSMUST00000100172.2,ENSMUST00000126132.1,ENSMUST00000133507.7,ENSMUST00000136523.7,ENSMUST00000141540.1	Sgsh	1.9	2.99	5.43	2.58	2.97	2.49	3.79	3.08	4.53	3	2.38	3.27	4.47	2.76	3.24	2.19	6.34	4.1	1.01	2.68	1.9	1.25	0.84	2.84	3.25	2.35	2.2	2.55	1.81	1.7	5.8	6.83	1.59	0.1	3.12	9.55	3.03	4.58	2.17
ENSMUSG00000005045.16	ENSMUST00000005175.4,ENSMUST00000030775.11,ENSMUST00000124423.1,ENSMUST00000136134.1,ENSMUST00000164662.7	Chd5	39.17	51.24	45.13	41.54	56.42	54.98	26.26	37.3	38.35	37.75	38.85	46.53	53.7	60.04	46	34.88	38.64	37.71	8.61	13.71	13.86	15.32	17.22	15.29	31.74	30.79	23.51	14.94	35.58	45.92	44.74	15.86	17.3	36.54	29.14	26.71	22.39	36.7	23.64
ENSMUSG00000005054.7	ENSMUST00000005185.7	Cstb	24.71	23.89	26.8	28.29	28.16	27.01	32.97	41.61	33.15	27.83	30.38	20.82	27.38	27.44	28.16	27.61	44.57	38.77	176.41	198.32	189.25	194.21	162.14	179.63	234.14	231	206.03	252.01	365.5	222.82	284.8	226.65	224.66	304.5	284.79	172.83	231.01	246.42	242.82
ENSMUSG00000005057.13	ENSMUST00000005188.13,ENSMUST00000196245.1,ENSMUST00000196397.4,ENSMUST00000196447.1,ENSMUST00000197324.1	Sh2b2	0.28	0.15	0.25	0.18	0.27	0.39	2.3	0.51	0.42	1.39	0.37	0.43	0.36	0.64	0.23	0.19	0.6	0.44	2.85	5.37	3.72	6.2	6.57	4.42	5.71	4.32	10.23	2.56	10.04	3.32	8.41	1.73	9.91	7.01	4.99	30.75	4.94	9.94	17.41
ENSMUSG00000005069.12	ENSMUST00000035861.5,ENSMUST00000080557.11,ENSMUST00000112530.7,ENSMUST00000112531.7,ENSMUST00000112532.7,ENSMUST00000150812.1,ENSMUST00000150899.1,ENSMUST00000156415.1	Pex5	12.94	10.17	12.02	13.36	11.26	9.99	12.41	13.83	13.23	11.73	14.53	13.25	10.07	11.03	10.63	12.03	15.87	10.87	16.03	13.6	13.78	15.9	14.83	14.22	25.35	28.62	20.72	19.57	40.11	17.3	18.08	30.08	17.87	19.79	28.39	20.39	21.58	25.7	23.86
ENSMUSG00000005078.16	ENSMUST00000057257.9,ENSMUST00000117449.7,ENSMUST00000125764.7,ENSMUST00000132371.7,ENSMUST00000134041.7,ENSMUST00000145752.1,ENSMUST00000152381.1	Jkamp	25.83	29.13	30.08	26.86	29.55	31.77	24.55	29.83	32.47	34.59	34.89	28.07	29.29	31.29	28.45	22.9	29.73	25.62	18.89	20.45	15.88	28.22	22.68	21.72	48.6	46.17	33.59	52.16	32.77	38.57	43.47	36.66	50.19	33.36	28.56	48.66	36.3	41.69	38.16
ENSMUSG00000005087.17	ENSMUST00000005218.14,ENSMUST00000060516.13,ENSMUST00000099673.8,ENSMUST00000111190.8,ENSMUST00000111191.8,ENSMUST00000111192.2,ENSMUST00000111194.7,ENSMUST00000111198.8,ENSMUST00000124624.1	Cd44	10.32	10.28	9.03	18.58	24.67	12.28	9.75	12.91	7.98	18.56	12.63	10.31	14.83	18.83	22.8	10.56	11.69	9.08	56.7	77.65	60.63	70.99	68.37	65.4	54.19	61.85	63.79	42.98	48.42	42.35	46.52	54.87	68.97	58.84	65.21	59.15	69.44	60.21	56.34
ENSMUSG00000005089.15	ENSMUST00000005220.10,ENSMUST00000080210.9,ENSMUST00000111212.7,ENSMUST00000111213.7,ENSMUST00000123759.7,ENSMUST00000125085.7,ENSMUST00000128622.1,ENSMUST00000136221.7,ENSMUST00000136488.1,ENSMUST00000137466.1,ENSMUST00000145921.1,ENSMUST00000154446.1	Slc1a2	0.94	0.49	0.57	0.43	0.47	0.41	2.17	1.26	1.04	0.55	1.66	0.52	0.44	0.4	0.63	1.82	1.59	1.57	0.78	0.36	0.16	0.3	0.61	0.19	0.28	1.49	0.14	0.05	0.03	0.12	0	0.01	0.38	0.01	0	0	0.4	0.22	0.03
ENSMUSG00000005102.13	ENSMUST00000005233.11,ENSMUST00000102527.9,ENSMUST00000110869.1,ENSMUST00000110870.7,ENSMUST00000110872.7,ENSMUST00000110874.7,ENSMUST00000110877.7,ENSMUST00000125281.1	Eif2ak4	5.78	6.19	5.76	5.03	4.95	4.86	5.28	4.96	4.61	4.82	4.69	5.39	4.85	4.89	3.96	4.1	5.07	5.09	3.85	5.46	2.84	4.38	3.37	4.56	6.92	6.2	6.22	5.54	5.91	3.26	5.37	10.62	12.71	7.71	3.72	6.66	6.62	7.74	6.68
ENSMUSG00000005103.12	ENSMUST00000005234.12,ENSMUST00000200909.1,ENSMUST00000201059.1,ENSMUST00000201150.3,ENSMUST00000201260.3,ENSMUST00000201330.1,ENSMUST00000201456.1,ENSMUST00000201538.1,ENSMUST00000202199.1,ENSMUST00000202496.1,ENSMUST00000202766.3	Wdr1	94.36	102.47	102.69	102.17	108.06	106.54	67.16	86.05	87.39	100.89	99.6	96.14	101.95	103.13	105.01	71.32	93.81	80.89	96.28	114.14	106.99	119.22	117.07	123.66	130.28	141.33	151.41	147.05	149.23	176.22	156.86	140.14	164.77	142.09	167.4	174.88	136.47	148.11	143.32
ENSMUSG00000005107.13	ENSMUST00000005238.12,ENSMUST00000067872.11,ENSMUST00000067886.11,ENSMUST00000122970.7,ENSMUST00000129099.7,ENSMUST00000140462.1,ENSMUST00000143758.7,ENSMUST00000144290.1,ENSMUST00000147664.7,ENSMUST00000155634.7,ENSMUST00000156076.1,ENSMUST00000156272.7	Slc2a9	4.28	2.81	2.21	2.37	2.25	3.33	1.91	1.52	0.95	2.1	2.36	2.38	2.22	2.18	2.11	2.87	2.45	1.67	6.12	11.34	8.32	6.55	7.56	13.07	6.78	4.33	4.43	14.03	21.66	8.24	2.58	6.23	6.06	8.9	8.32	9.93	9.14	4.15	9.49
ENSMUSG00000005124.10	ENSMUST00000005255.8,ENSMUST00000118823.1,ENSMUST00000133863.1,ENSMUST00000147079.7,ENSMUST00000229246.1,ENSMUST00000230535.1	Ccn4	0.05	0.1	0.07	0.18	0.25	0.4	0.32	0.49	0.09	0.17	0.42	0.19	0.24	0.16	0.24	0.61	0.36	0.19	3.13	2.4	1.69	1.84	1.55	3.88	2.31	1.46	6.02	1.93	0.64	2.21	3.68	1.88	3.8	2.99	5.95	9.81	1.96	5.81	1.85
ENSMUSG00000005125.13	ENSMUST00000005256.13,ENSMUST00000163496.7,ENSMUST00000164070.1,ENSMUST00000164675.7,ENSMUST00000165966.1,ENSMUST00000166420.7,ENSMUST00000167817.7,ENSMUST00000168542.7,ENSMUST00000168979.7,ENSMUST00000170903.7,ENSMUST00000171266.7,ENSMUST00000171569.7,ENSMUST00000172447.7	Ndrg1	29.33	33.75	35.15	30.11	29.45	27.48	357.33	353.31	252.91	32.1	26.66	35.48	28.37	23.87	30.95	251.81	293.34	254.39	18.58	24.28	21.26	18.6	14.98	22.49	43.77	40.64	35.08	34.3	45.05	33.36	34.91	29.82	42.92	47.4	26.05	43.86	31.77	46.66	34.73
ENSMUSG00000005131.4	ENSMUST00000005262.1,ENSMUST00000214790.1,ENSMUST00000215668.1,ENSMUST00000217318.1	4930550C14Rik	0.4	0.45	0.59	0.38	0.87	0.91	1.66	0.89	1.07	0.69	1.03	0.67	0.37	0.65	0.44	1.3	0.28	1	0.95	2.32	2.16	1.47	2.66	2.49	1.42	3.64	3.31	1.16	3.5	0.43	2.32	2.91	9.06	1.06	4.04	10.41	2.23	3.99	0
ENSMUSG00000005142.10	ENSMUST00000034121.10,ENSMUST00000209264.1,ENSMUST00000209361.1,ENSMUST00000210991.1,ENSMUST00000211223.1,ENSMUST00000211379.1	Man2b1	7.49	6.84	8.56	6.09	5.44	6.21	15.48	11.33	10.6	7.23	5.67	7.29	6.13	6.62	6.28	9.11	10.92	11.3	3.64	4.45	4.6	4.95	4.1	4.23	7.4	11	4.81	9.32	7.06	7.38	10.15	8.82	10.7	9.35	13.05	5.99	7.02	6.97	9.28
ENSMUSG00000005148.8	ENSMUST00000005279.7,ENSMUST00000226784.1	Klf5	8.82	9.22	6.35	8.92	10.97	8.48	2.21	2.35	1.94	9.51	10.15	8.27	10.38	10.7	8.82	2.77	2.1	2.41	9.66	10.41	8.38	9.87	10.48	10.17	10.27	16.3	17.86	13.44	6.47	8.68	12.76	13.11	10.35	10.45	12.84	12.93	10.94	15.57	17.17
ENSMUSG00000005150.16	ENSMUST00000093357.11,ENSMUST00000131909.7,ENSMUST00000135463.1,ENSMUST00000136696.7,ENSMUST00000142201.1,ENSMUST00000145880.7,ENSMUST00000146900.1,ENSMUST00000149050.1,ENSMUST00000152186.1,ENSMUST00000152785.7	Wdr83	8.97	8.03	9.21	8.65	8.99	7.68	11.18	13.3	13.76	9.62	14.24	10.19	7.88	9.84	7.54	10.85	11.59	10.97	5.49	3.36	3.67	6.02	2.92	4.7	12.48	8.34	9.27	11.18	11.21	11.95	11.89	8.33	7.31	11.53	18.23	10.89	5.37	8.27	12.49
ENSMUSG00000005161.15	ENSMUST00000005292.14,ENSMUST00000109733.7,ENSMUST00000109734.7,ENSMUST00000125893.7,ENSMUST00000127215.1,ENSMUST00000138748.6,ENSMUST00000143402.2,ENSMUST00000164807.1	Prdx2	121.65	141.67	149.02	129.17	123.15	133.86	134.75	159.86	144.51	148	283.22	154.48	136.54	129.32	134.12	137.25	131.59	141.07	96	76.45	75.76	96.3	62.97	80.77	206.53	157.39	141.63	203.39	159.9	173.16	157.8	221.41	163.68	177.31	147.97	196.8	134.9	165.97	159.32
ENSMUSG00000005198.15	ENSMUST00000058470.15,ENSMUST00000071213.3,ENSMUST00000151586.1,ENSMUST00000156588.1	Polr2a	25.84	28.55	27.26	25.89	21.66	25.78	22.9	20.22	20.96	25.31	20.81	27.54	24.85	24.86	23.91	17.66	23.21	21.98	51.27	56.3	54.33	61.22	54.35	62.24	67.71	87.89	92.53	67.7	63.09	75.21	79.37	58.93	68.69	66.88	74.27	69.61	76.84	71	78.45
ENSMUSG00000005202.2	ENSMUST00000005334.2,ENSMUST00000137159.1	Shbg	0	0	0	0	0	0	0	0	0	0	0	0	0	0	0	0	0	0.07	0	0	0.13	0.05	0.09	0	0	0	0	0	0	0	0	0	0	0	0.93	0	0.45	0.45	0
ENSMUSG00000005204.12	ENSMUST00000005336.8,ENSMUST00000066760.7,ENSMUST00000123084.7,ENSMUST00000128355.1,ENSMUST00000130440.1,ENSMUST00000134942.1,ENSMUST00000135372.1,ENSMUST00000142206.1,ENSMUST00000153516.7	Senp3	22.48	28.3	27.37	17.28	20.32	16.48	24.31	26.32	24.9	25.5	26.48	24.64	18.57	22.47	16.62	20.79	38.37	24.62	23.77	31.27	26.49	31.76	21.24	21.34	62.24	37.16	46.1	55.72	34.08	32.19	25.1	61.22	32.09	36.71	41.67	54.79	30.04	34.42	35.5
ENSMUSG00000005220.10	ENSMUST00000005352.9,ENSMUST00000167460.8,ENSMUST00000175766.7,ENSMUST00000176320.1,ENSMUST00000176439.1,ENSMUST00000176974.1,ENSMUST00000177290.7	Corin	0	0	0	0	0.02	0	0.03	0.16	0.07	0	0	0	0	0.02	0.04	1	0.29	0.21	0.11	0.05	0.13	0.39	0.13	0.3	0.59	0.51	0	0	0	0	0	0	0.31	0	0	0	1.57	0.13	0.18
ENSMUSG00000005225.15	ENSMUST00000101385.2,ENSMUST00000119706.7	Plekha8	2.5	3.14	1.65	2.38	1.76	2.14	2.27	3.27	3.05	3.04	1.52	3.28	2.05	2.03	1.83	2.04	3.79	2.1	10.73	10.52	9.8	10.33	9.78	10.36	9.98	10.38	9.79	7.46	17.33	8.84	9.1	13.26	9.42	9.41	9.22	5.81	13.52	12.26	10.5
ENSMUSG00000005232.11	ENSMUST00000005364.11,ENSMUST00000112317.2,ENSMUST00000129288.1,ENSMUST00000151953.1	G6pc2	0	0	0	0	0	0	0	0	0	0	0	0	0	0	0	0	0	0	0.04	0	0.16	0	0	0	0	0	0	0	0	2.15	0	0	0	0	0	0	0	0	0
ENSMUSG00000005233.16	ENSMUST00000005365.14,ENSMUST00000112320.7,ENSMUST00000126638.7,ENSMUST00000127243.7,ENSMUST00000149045.7,ENSMUST00000149401.1,ENSMUST00000149643.1,ENSMUST00000150505.1,ENSMUST00000167875.8	Spc25	0.17	0.05	0.34	0.5	0.29	0.57	0.54	0.27	0.87	0.19	0.22	0.06	0.1	0.1	0.33	0.35	0	0.9	6.63	3.46	6.1	8.6	5.56	8.1	3.15	4.77	3.87	2.72	13.68	8.62	6.16	3.71	6.24	1.9	7.69	17.77	3.68	7.73	1.17
ENSMUSG00000005237.14	ENSMUST00000035539.11,ENSMUST00000108659.1,ENSMUST00000149991.1,ENSMUST00000151811.1,ENSMUST00000154985.1,ENSMUST00000208777.1	Dnah2	0.08	0.45	0.39	0.07	0.19	0.18	0.72	0.16	0.51	0.33	0.04	0.26	0.04	0.14	0.11	0.33	0.19	0.95	0.2	0.22	0.13	0.06	0.07	0.14	1.51	0.42	0.07	1.55	0.24	0.07	0.08	0.36	0	0.63	1.52	0.33	0.19	0.27	0.09
ENSMUSG00000005251.15	ENSMUST00000019386.9	Ripk4	0.2	0.05	0.08	0.15	0.1	0.06	0.94	0.8	0.35	0.1	0.01	0.03	0.12	0.03	0.13	0.96	1.59	0.87	0.37	0.51	0.33	0.1	0.14	0	0.57	0.46	0.19	0	0.49	0.5	0	0.58	0	0.06	0	0	0	0.34	0
ENSMUSG00000005262.13	ENSMUST00000005394.12,ENSMUST00000115578.9,ENSMUST00000163695.2,ENSMUST00000164795.1,ENSMUST00000166352.1,ENSMUST00000168822.1,ENSMUST00000170325.1,ENSMUST00000171789.7,ENSMUST00000172013.8,ENSMUST00000172451.1,ENSMUST00000232311.1	Ufd1	57.43	51.56	49.43	43.44	43.41	44.09	41.86	40.8	46.92	56.51	57.02	47.26	45.62	45.84	40.45	34.82	42.2	40.17	60.81	78.47	67.47	90.42	57.1	75.99	96.08	86.58	65.4	72.28	87.39	82.46	79	86.23	65.97	75.92	90.77	76.3	83.21	99.69	85.4
ENSMUSG00000005267.13	ENSMUST00000005399.9,ENSMUST00000127732.1,ENSMUST00000128370.1,ENSMUST00000149228.7,ENSMUST00000150336.7,ENSMUST00000185656.6	Zfp287	6.27	7.26	6.53	5.79	6.12	6.09	5.71	5.13	5.74	6.46	7.5	7.14	6.13	5.68	5.57	4.09	5.62	5.25	11.82	12.84	11.59	13.1	12.68	11.2	10.58	15.38	17.66	12.16	11.8	9.78	17.9	10.16	13.79	14.98	25.05	5.59	10.88	10.64	14.34
ENSMUSG00000005268.20	ENSMUST00000005400.12,ENSMUST00000124470.7,ENSMUST00000127467.2,ENSMUST00000128450.7,ENSMUST00000128921.7,ENSMUST00000130720.7,ENSMUST00000132361.7,ENSMUST00000134410.7,ENSMUST00000137867.7,ENSMUST00000138135.7,ENSMUST00000145428.7,ENSMUST00000148257.7	Prlr	0	0.23	0.1	1.16	0.31	0.46	0.97	0.28	0.14	0.06	0.05	0.08	0.43	0.59	0.93	0.94	0.99	1.87	0.05	0.18	0.03	0.73	0.04	0.02	0.03	0.01	2.64	0.16	0	1.3	0.25	0.1	0	0	0	0	0	0	0.1
ENSMUSG00000005299.6	ENSMUST00000005431.5,ENSMUST00000144071.1,ENSMUST00000148451.1,ENSMUST00000149886.1,ENSMUST00000200827.1,ENSMUST00000201981.1	Letm1	22.16	27	25.79	20.01	20.2	19.22	21	21.76	18.7	21.5	34.71	26.76	21.15	21	21.12	16.35	19.11	20.44	16.1	20.58	11.88	15.33	14.2	17.12	24.3	25.41	19	26.45	35.4	30.44	21.72	28.49	23.82	36.94	38.88	64.23	23.62	23.74	31.27
ENSMUSG00000005312.15	ENSMUST00000058735.11,ENSMUST00000076454.7,ENSMUST00000225645.1,ENSMUST00000225818.1	Ubqln1	57.84	56.27	49.92	59.78	61.9	62.89	45.3	50.19	55.47	59.35	53.98	52.64	63.24	64.14	58.71	46.68	49.37	52.94	32.93	36.71	30.62	36.72	33.43	36.29	49.85	48.12	48.73	43.67	43.47	46.08	49.5	47.46	52.65	43.86	54.32	51.67	46.57	54.07	50.13
ENSMUSG00000005320.9	ENSMUST00000005452.5,ENSMUST00000162167.1,ENSMUST00000162967.1	Fgfr4	0.2	0	0	0	0	0	0.06	0.34	0.06	0	0	0.04	0	0	0	0.21	0.19	0.05	0.18	0	0	0.04	0	0	0	0	0	0	0	0	0	0	0	0	0	0	0	0	0
ENSMUSG00000005338.13	ENSMUST00000005470.4,ENSMUST00000111220.7,ENSMUST00000126963.1,ENSMUST00000136540.1,ENSMUST00000157032.7	Cadm3	124.84	143.24	145.4	150.65	147.92	156.99	97.69	116.81	121.47	144.21	129.39	137.79	159.2	161.15	144.83	101.66	133.46	114.57	78.6	87.38	73.08	84.33	71.53	84.42	135.3	154.96	139.12	118.8	81.17	120.74	139.73	140.41	98.65	135.59	129.09	114.41	116.01	132.67	159.07
ENSMUSG00000005339.10	ENSMUST00000049706.10,ENSMUST00000193017.1	Fcer1a	0	0	0	0	0	0	0	0	0	0	0	0	0	0	0	0.1	0	0	0.71	0	0.55	0	0.28	0.07	0	0.32	0	0	0	1.69	0	0	0	0	0	0	0	0	0
ENSMUSG00000005354.16	ENSMUST00000005487.11,ENSMUST00000100486.5,ENSMUST00000109747.8,ENSMUST00000109748.8,ENSMUST00000173561.7,ENSMUST00000173631.7,ENSMUST00000174529.1	Txn2	38.62	40.43	33.68	32.76	34.52	33.62	40.55	43.54	42.48	37.35	47.13	31.52	34.68	34.14	33.27	34.52	50.13	40.73	29.4	38.89	32.94	39.76	30.13	42.97	45.77	52.1	39.32	63.51	67.42	78.14	53.59	60.86	71.49	65.26	65.93	49.15	39.81	48.91	57.82
ENSMUSG00000005355.9	ENSMUST00000005488.8,ENSMUST00000219237.1	Casp14	0	0	0	0	0	0	0	0	0	0	0	0	0	0	0	0	0	0	0.14	0.43	0.1	0.44	0.11	0.13	0	0.26	0	0	0	0	0	1.61	0	0	0	0	0.12	0	0.17
ENSMUSG00000005357.9	ENSMUST00000005490.9,ENSMUST00000217717.1	Slc1a6	1.51	2	1.91	1.98	2.22	1.95	0.79	1.51	1.49	1.54	2.08	2	1.58	1.91	2.02	0.82	2.59	1.2	1.49	1.04	0.74	0.77	1.08	1.59	1.68	1.21	2.4	2.21	0.05	1.04	1.41	1.71	0	1.72	2.1	0	1.86	2.57	1.87
ENSMUSG00000005360.14	ENSMUST00000005493.13,ENSMUST00000125997.1,ENSMUST00000126747.1,ENSMUST00000128879.1,ENSMUST00000129325.1,ENSMUST00000133309.1,ENSMUST00000153455.7,ENSMUST00000157065.1	Slc1a3	2.54	1.13	1.53	2.25	1.6	1.66	14.11	9.9	7.69	1.46	1.11	1.36	1.54	1.35	1.59	10.17	8.96	9.41	0.44	0.5	0.52	0.35	0.78	0.23	0.62	0	0	0.7	0	0.21	0.19	1.32	3.38	0	0	1.12	0.04	0	0
ENSMUSG00000005362.14	ENSMUST00000013882.9,ENSMUST00000113239.9,ENSMUST00000147087.1,ENSMUST00000151484.6,ENSMUST00000204230.1	Crbn	70.81	59.78	56.1	62.07	70.62	65.67	41.83	50.22	60.55	67.72	57.72	55.48	64.69	64.93	63.82	47.13	48.89	56.16	35.44	44.01	37.81	43.24	37.35	41.84	54.36	50.13	48.1	54.21	49.72	51.87	36.81	54.67	47.94	46.61	48.01	45.32	47.91	56.45	52.69
ENSMUSG00000005364.11	ENSMUST00000167925.2,ENSMUST00000204659.2,ENSMUST00000205004.1	Il5ra	0	0	0	0	0	0	0	0	0	0	0	0.02	0	0	0	0	0.16	0	0.07	0.18	0.36	0	0.14	0.08	0	0	0	0	0	0	0	0	0	0	0	0	0	0.51	0
ENSMUSG00000005370.4	ENSMUST00000005503.4,ENSMUST00000234756.1,ENSMUST00000234936.1	Msh6	8.45	8.69	6.66	6.34	5.16	6	7.08	7.67	6.59	6.04	5.96	5.89	7.52	6.31	6.67	5.02	6.63	6.49	19.76	18.86	22.48	28.59	23.22	26.38	22.77	22.51	23.75	17.52	31.59	16.46	15.82	20.95	50.77	24.5	23.77	23.78	23.55	21.32	21.45
ENSMUSG00000005371.15	ENSMUST00000005504.14,ENSMUST00000127334.1,ENSMUST00000130379.8,ENSMUST00000135639.7,ENSMUST00000235056.1,ENSMUST00000235112.1	Fbxo11	38.81	33.14	30.94	30.95	33.28	31.61	24.48	25.9	26.78	34.81	31.82	33.97	31.39	34.61	32.34	27.56	26.33	31.04	30.09	31.45	32.98	27.25	29.32	31.27	34.71	24.75	36.79	20.74	40.42	29.79	27.82	18.11	36.59	31.2	48.98	38.92	25.81	34.87	36.28
ENSMUSG00000005373.13	ENSMUST00000005507.9,ENSMUST00000123370.2,ENSMUST00000128691.7,ENSMUST00000129008.4,ENSMUST00000141770.4,ENSMUST00000142385.7,ENSMUST00000153519.7,ENSMUST00000154840.2,ENSMUST00000201977.3,ENSMUST00000202431.3	Mlxipl	0	0.03	0	0.07	0.08	0.06	0.05	0	0	0	0	0.01	0	0	0.05	0.2	0	0.16	0.12	0.11	0	0	0.04	0.1	0	0.76	0.22	0.38	0	0.34	0	0	0	5.82	0	2.58	1.57	0	0
ENSMUSG00000005374.13	ENSMUST00000005508.13,ENSMUST00000139565.7,ENSMUST00000152013.1,ENSMUST00000153183.7,ENSMUST00000201780.1	Tbl2	5.82	6.62	7.33	4.88	3.59	4.29	6.89	7.69	4.99	6.41	4.26	5.86	4.24	4.57	4.64	4.75	5.54	9.06	4.47	5.42	2.66	5.19	4.08	5.15	10.26	6.41	4.31	8.65	4.65	3.24	7.81	1.67	9.59	9.44	8.75	11.26	6.31	16.73	9.56
ENSMUSG00000005378.17	ENSMUST00000071677.9,ENSMUST00000085984.10,ENSMUST00000111205.7,ENSMUST00000129013.1,ENSMUST00000129691.7,ENSMUST00000134180.7,ENSMUST00000141309.1,ENSMUST00000141765.7,ENSMUST00000144891.7,ENSMUST00000147756.7,ENSMUST00000148549.1,ENSMUST00000149108.1,ENSMUST00000151551.1,ENSMUST00000201554.1,ENSMUST00000202478.3	Bud23	6.07	12.49	10.67	8.93	5.84	7.87	14.96	10.43	10.88	9.04	11.41	9.5	5.22	5.64	6.33	12.81	13.94	6.99	10.44	8.31	8.43	13.48	11.68	8.8	13.67	16.47	18.66	10.81	11.16	13.49	17.35	5.83	21.9	8.32	14.35	39.59	8.57	19.3	14.38
ENSMUSG00000005397.8	ENSMUST00000005532.8,ENSMUST00000222142.1,ENSMUST00000222436.1	Nid1	4.6	6.02	5.24	4.89	4.79	4.37	59.54	62.05	57.22	4.05	3.01	4.93	4.74	3.56	4.94	53.06	55.43	50.11	10.24	13.12	6.22	8.6	8.03	5.98	9.13	5.61	4.16	8.52	8.13	4.35	6.14	3.83	6.88	3.23	4.52	11.17	7.06	2.27	3.32
ENSMUSG00000005410.6	ENSMUST00000164309.2,ENSMUST00000211912.1,ENSMUST00000212426.1,ENSMUST00000212648.1,ENSMUST00000212811.1	Mcm5	1.32	1.1	0.99	0.95	0.64	1.23	1.22	1.59	2	1.01	1.35	0.95	1.03	1.01	0.81	1.4	1.86	1.72	1.12	0.9	1.11	1.78	1.79	1.28	3.94	1.4	2.17	3.63	1.6	3.98	0.18	3.01	15.22	7.29	6.56	1.78	2.93	2.44	1.43
ENSMUSG00000005413.8	ENSMUST00000005548.7,ENSMUST00000159631.2	Hmox1	4.66	5.43	4.62	5.27	4.59	3.3	15.1	13.12	12.18	5.9	4.47	4.75	4.39	3.75	4.02	11.17	10.12	12.34	37.89	41.15	38.69	41.98	37.62	35.27	43.18	55.7	43.03	48.18	61.41	47.47	55.25	47.81	59.97	49.27	68.77	52.96	40	48.25	40.88
ENSMUSG00000005417.17	ENSMUST00000066330.14,ENSMUST00000072031.12,ENSMUST00000108751.7,ENSMUST00000116371.7,ENSMUST00000132620.7,ENSMUST00000133861.7,ENSMUST00000138234.1,ENSMUST00000153531.1,ENSMUST00000156111.1	Mprip	77.35	74.18	77.59	67.37	60.51	66.17	86.44	71.55	67.71	81.63	73.67	76.66	65.39	65.03	60.7	65.4	68.45	65.51	46.53	59.45	48.46	59.39	40.43	52.54	102.78	83.04	108.79	95.11	68.76	76.55	110.43	111.49	111.95	91.48	102.74	86.64	82.95	91.66	99.05
ENSMUSG00000005442.13	ENSMUST00000005578.12,ENSMUST00000163320.7,ENSMUST00000163819.1,ENSMUST00000163901.1,ENSMUST00000164440.1,ENSMUST00000164820.1,ENSMUST00000165239.2,ENSMUST00000165742.1,ENSMUST00000167162.1,ENSMUST00000167379.1,ENSMUST00000168956.1,ENSMUST00000169266.7,ENSMUST00000169392.1,ENSMUST00000169743.1,ENSMUST00000170500.1	Cic	75.06	98.33	88.23	55.95	51.02	54.56	50	51.82	43.1	92.2	93.17	94.25	57.13	58.28	48.87	48.03	59.55	41.05	51.55	53.25	33.31	49.02	39.5	51.25	62.99	69.83	81.01	54.13	70.53	84.04	88.68	69.24	58.08	81.73	67.41	49.61	82.12	66.86	79.49
ENSMUSG00000005447.12	ENSMUST00000005583.11,ENSMUST00000108410.7,ENSMUST00000140093.1,ENSMUST00000148150.7,ENSMUST00000148828.1,ENSMUST00000149634.1,ENSMUST00000155118.1	Pafah1b3	15.74	21.48	18.22	16.17	17.25	16.29	11.69	14.57	12.66	18.3	25.35	15.14	18.49	16.26	17.16	10.5	9.85	11.02	4.68	6.06	5.33	6.66	5.57	3.87	13.06	15.04	10.17	18.39	15.37	15.68	14.64	24.89	23.46	18.39	10.33	27.78	15.8	13.22	11.12
ENSMUSG00000005465.9	ENSMUST00000005601.8,ENSMUST00000210245.1,ENSMUST00000210790.1	Il27ra	0	0	0	0	0	0	0.45	0.14	0.16	0.02	0.04	0	0	0.04	0.01	0.12	0.35	0.15	0.03	0	0.06	0.08	0	0.13	0	0	0	0.21	0	0	0.35	0	3.75	0	0	0	0	0.09	0.18
ENSMUSG00000005469.10	ENSMUST00000005606.7,ENSMUST00000211558.1	Prkaca	80.81	90.48	91.39	86.39	83.49	93.18	71.65	83.23	80.63	86.45	99.43	86.97	93.55	88.33	88.45	68.24	81.42	82.08	46.14	45.63	43.4	48.43	39.94	45.7	82.77	80.8	89.18	75.53	61.3	76.32	72.48	82.48	73.17	79.65	73.82	80.46	66.19	79.56	76.42
ENSMUSG00000005470.8	ENSMUST00000005607.8,ENSMUST00000124174.1,ENSMUST00000124913.1	Asf1b	0.22	0.13	0.74	0.21	0.2	0.4	0.68	0.65	0.18	0.77	0.53	0.35	0.47	0.42	0.24	0.27	0.29	0.71	0.55	0.8	0.4	0.25	0.42	0.28	0.18	2.39	5.82	2	2.73	1.68	0	0.75	4.07	0.44	2.04	0	2.55	0.44	1.31
ENSMUSG00000005474.9	ENSMUST00000005611.9,ENSMUST00000196068.4,ENSMUST00000196436.4,ENSMUST00000197186.1,ENSMUST00000197849.1,ENSMUST00000199074.4	Myl10	0	0	0	0	0	0	0	0	0	0	0	0	0	0	0	0	0	0	0	0.13	0.48	0	0.28	0	0	0	0	0	0	0	0	0	0	0	0	0	0.57	0	1.25
ENSMUSG00000005481.18	ENSMUST00000019576.14,ENSMUST00000109810.1,ENSMUST00000127505.7,ENSMUST00000138789.1,ENSMUST00000140521.7,ENSMUST00000172396.7,ENSMUST00000212949.1	Ddx39	3.33	3.63	3.1	2.13	3.47	2.92	5.84	4.77	5.39	2.8	3.94	3.04	3.16	2.71	1.97	4.83	3.16	5.63	13.52	15.39	11.38	16.05	11.51	14.94	12.86	9.56	10.75	25.23	17.47	16.92	16.13	15.51	35.45	13.15	12.12	10.07	14.88	9.16	11.98
ENSMUSG00000005483.10	ENSMUST00000005620.9,ENSMUST00000212300.1	Dnajb1	51.1	53.6	46	34.87	31.91	28.07	80.6	73.66	58.48	57.25	51.79	40.67	36.94	27.24	27.22	64.17	61.08	69.24	14.38	15.68	15.64	18.63	13.73	18.82	22.83	24.08	20.64	28.03	32.32	26.15	31.1	25.12	42.56	28.17	24.32	23.28	22.19	19.78	27.53
ENSMUSG00000005493.15	ENSMUST00000005630.10,ENSMUST00000186220.6,ENSMUST00000188338.6,ENSMUST00000189189.6,ENSMUST00000190449.1,ENSMUST00000191083.6,ENSMUST00000191504.6,ENSMUST00000191606.1	Msh4	0	0	0.07	0.06	0	0.03	0.07	0	0.06	0.09	0.1	0	0.11	0.02	0.06	0.04	0	0	0.41	0.4	0.26	0.18	0.43	0.15	0.37	0.26	0	0	0	0.41	1.71	0.45	0	0	0	0	0	0	0
ENSMUSG00000005501.14	ENSMUST00000040783.10,ENSMUST00000186315.1,ENSMUST00000186670.1,ENSMUST00000187758.6,ENSMUST00000187871.1,ENSMUST00000188332.6,ENSMUST00000189409.6,ENSMUST00000189586.1,ENSMUST00000190446.1	Usp40	8.64	6.39	6.26	4.15	3.36	3.26	3.86	3.85	4.7	6.97	4.5	5.19	3.13	3.98	3	3.05	5.17	3.28	8.36	10.05	6.4	7.15	8.51	6.86	4.58	7.58	8.6	5.63	9.12	6.25	7.12	7.42	6.67	8.1	6.41	11.61	6.62	5.33	4.37
ENSMUSG00000005503.8	ENSMUST00000031787.7,ENSMUST00000129243.2	Evx1	0	0	0	0	0	0	0	0	0	0	0	0	0	0	0	0	0	0	0	0	0	0	0	0	0	0	0	0	0	0	0	0	0	0	0	0	0	0	0
ENSMUSG00000005505.12	ENSMUST00000090682.3,ENSMUST00000111464.7,ENSMUST00000124284.1,ENSMUST00000140945.1,ENSMUST00000155372.1	Kbtbd4	4.97	4.89	4.82	4.87	3.95	3.3	5.2	5.64	9.69	10	6.12	5.21	4.13	4.23	4.08	5.08	4.53	8.14	6.73	5.81	4.99	9.41	4.77	7.45	8.24	6.6	10.85	10.3	12.25	10.41	10.09	4.15	11.52	7.16	7.09	26.5	6.57	7.82	7.11
ENSMUSG00000005506.16	ENSMUST00000005643.13,ENSMUST00000068726.12,ENSMUST00000068747.13,ENSMUST00000111448.1,ENSMUST00000111449.7,ENSMUST00000111451.9,ENSMUST00000111452.7,ENSMUST00000111455.8,ENSMUST00000127385.1,ENSMUST00000127580.7,ENSMUST00000133657.1,ENSMUST00000150546.1,ENSMUST00000154442.1,ENSMUST00000177642.7	Celf1	21.23	14.48	11.75	12.95	12.82	10.06	14.73	12.38	9.36	19.28	14.92	17.21	13.57	11.81	10.88	10.43	17.73	11.29	15.53	19.65	18.83	23.73	15.81	16.31	10.26	24.39	15.8	21.03	29.23	25.03	17.87	11.86	15.72	11.22	15.43	24.34	15.96	12.56	15.33
ENSMUSG00000005510.9	ENSMUST00000005647.3,ENSMUST00000123426.7,ENSMUST00000139400.1,ENSMUST00000140248.1,ENSMUST00000144683.1,ENSMUST00000152059.1	Ndufs3	60.94	64.04	65.11	62.67	58.85	59.9	63.38	71.15	71.25	62.03	79.71	58.49	62.05	56.95	54.32	60.55	66.5	72.11	42.45	34.39	40.83	48.35	37.51	36.67	65.92	68.3	56.77	89.92	96.6	80.42	61.25	77.74	85.75	84.91	75.74	115.22	87.04	106.86	80.04
ENSMUSG00000005514.14	ENSMUST00000005651.12,ENSMUST00000122113.7,ENSMUST00000127096.1,ENSMUST00000132084.1,ENSMUST00000147515.1,ENSMUST00000149684.1,ENSMUST00000150058.1,ENSMUST00000153500.7,ENSMUST00000153515.7	Por	25.94	29.78	26.3	28.08	25.14	27.61	40.13	50.51	36.6	26.44	26.04	26.22	30.39	25.43	25.85	31.96	33.41	39.29	36.75	35.99	31.89	39.8	35.72	38.77	46.1	61.56	61.16	59.5	59.48	66.52	54.65	50.63	37.39	71.69	48.56	49.23	66.95	44.99	66.58
ENSMUSG00000005533.10	ENSMUST00000005671.9,ENSMUST00000207487.1,ENSMUST00000207621.1,ENSMUST00000208348.1,ENSMUST00000208731.1,ENSMUST00000208871.1	Igf1r	15.75	14.14	12.96	10.17	9.98	10.02	10.86	8.73	8.09	12.05	9.51	12.82	9.86	11.32	9.64	7.92	10.02	7.55	2.03	2.7	2.04	1.98	1.82	1.36	3.35	2.64	4.1	3.01	3.63	2.24	2.55	3.29	2.75	2.57	2.7	2.17	3.39	3.26	3.93
ENSMUSG00000005534.10	ENSMUST00000091291.4,ENSMUST00000139504.1,ENSMUST00000207100.1,ENSMUST00000207295.1,ENSMUST00000208839.1	Insr	5.82	4.59	4.93	5.73	5.49	5.47	7.13	7.22	7.33	4.72	3.33	4.8	6.02	5.27	4.95	6.28	10.43	6.83	4.01	5.71	3.86	5	4.69	4.56	5.81	7.09	8.13	4.42	6.3	5.4	5.04	3.99	18.83	17.78	8.34	5.31	7.8	7.27	5.19
ENSMUSG00000005540.10	ENSMUST00000005678.5,ENSMUST00000207327.1,ENSMUST00000207463.1,ENSMUST00000207635.1,ENSMUST00000208145.1,ENSMUST00000208438.1,ENSMUST00000208492.1,ENSMUST00000208603.1	Fcer2a	0	0	0	0	0	0	0.16	0.05	0.19	0	0	0	0	0	0	0	0	0.02	0.14	0	0	0	0	0	0	0	0	0	0	0	0	0	0	0.22	0.8	0	0	0	0
ENSMUSG00000005547.14	ENSMUST00000005685.14,ENSMUST00000165641.1,ENSMUST00000168869.7,ENSMUST00000169007.1,ENSMUST00000170631.1	Cyp2a5	0	0	0	0	0	0	0	0	0	0	0	0	0	0	0	0	0	0.12	0	0	0	0	0	0	0	0.84	0	0	0	0	0	0	0	0	0	0	0	0	0
ENSMUSG00000005553.14	ENSMUST00000005692.13,ENSMUST00000165410.1,ENSMUST00000167761.7,ENSMUST00000170371.1,ENSMUST00000171014.1	Atp4a	0.72	0.56	0.35	0.62	0.39	0.42	0.46	0.36	0.73	0.65	1.01	0.53	0.88	0.82	0.19	0.15	0.5	0.17	0.74	0.24	0.21	0.31	0.46	1.47	0.29	0.19	1.03	1.19	0.56	0	0.45	7.17	0.72	0	0	0	2.64	1.48	0
ENSMUSG00000005566.14	ENSMUST00000005705.7,ENSMUST00000123603.2,ENSMUST00000123778.1,ENSMUST00000125136.2,ENSMUST00000128951.8,ENSMUST00000129122.1,ENSMUST00000142421.8,ENSMUST00000148354.2,ENSMUST00000149061.2,ENSMUST00000209577.1	Trim28	50.95	55.62	66.97	43.37	36.89	39.63	61.15	53.84	56.32	46.77	45.58	53.22	36.58	42.02	39.28	47.24	55.5	53.54	39.2	43.73	37.72	53.66	37.85	44.65	65.84	47.29	55.13	56.11	78.11	55.84	69.86	62.37	55.79	63.96	32.64	114.49	51.47	45.56	47.83
ENSMUSG00000005575.16	ENSMUST00000005714.13,ENSMUST00000123541.1,ENSMUST00000125964.7,ENSMUST00000126827.1,ENSMUST00000131837.7,ENSMUST00000138357.8,ENSMUST00000156389.1,ENSMUST00000165394.8	Ube2m	115.94	139.52	132.92	110.06	125.95	111.3	79.45	118.16	124.3	109.32	174.71	131.19	123	115.74	117.51	85.54	119.08	99.76	136.21	145.6	148.13	133.26	122.48	138.96	222.16	151.9	165.8	182.42	183.49	206.8	209.13	211.01	176.6	223.46	198.61	242.74	199.5	206.34	199.87
ENSMUSG00000005580.11	ENSMUST00000005719.3,ENSMUST00000117801.7,ENSMUST00000120080.7	Adcy9	3.25	5.05	4.76	3.85	3.84	3.65	5.89	4.48	4.03	4.68	2.2	4.71	3.8	4.01	3.7	3.73	5.66	4.24	1.13	1.35	0.96	1.39	1.47	1.47	3.62	2.83	5.36	2.58	2.54	1.63	3.55	3.76	2.37	1.19	1.69	1.52	2.43	1.77	2.71
ENSMUSG00000005583.16	ENSMUST00000005722.13,ENSMUST00000163888.7,ENSMUST00000185052.5,ENSMUST00000195904.4,ENSMUST00000195984.4,ENSMUST00000196207.4,ENSMUST00000196493.4,ENSMUST00000196730.4,ENSMUST00000196832.1,ENSMUST00000197022.1,ENSMUST00000197145.1,ENSMUST00000197146.4,ENSMUST00000197681.4,ENSMUST00000197722.4,ENSMUST00000197938.4,ENSMUST00000198064.4,ENSMUST00000198069.4,ENSMUST00000198199.4,ENSMUST00000198217.4…	Mef2c	5.57	4.96	7.51	5.22	6.18	5.55	20.26	19.96	15.51	5.55	2.27	6.15	5.24	6.02	5.39	19.9	22.02	22.12	2.42	2.09	1.15	1.66	2.2	1.71	1.4	1.31	1.08	1.6	6.35	2.1	1.91	5.59	5.2	4.85	2.97	0.82	5.86	1.63	1.98
ENSMUSG00000005609.16	ENSMUST00000005749.5,ENSMUST00000123681.1,ENSMUST00000140220.1,ENSMUST00000143818.1,ENSMUST00000146558.1,ENSMUST00000146709.1,ENSMUST00000152019.1,ENSMUST00000157025.7,ENSMUST00000209912.1	Ctr9	16.62	18.1	17.54	19.95	17.05	16.83	16.27	16.95	17.66	20.4	16.63	19.44	19.13	18.53	16.92	14.61	18.51	17.06	28.73	23.47	26.34	23.12	29.67	28.54	32.97	26.75	26.27	19.22	25.97	24.31	34.41	37.69	28.46	23.53	32.43	20.47	25.8	29.98	21.51
ENSMUSG00000005610.17	ENSMUST00000159305.1,ENSMUST00000159465.1,ENSMUST00000160132.7,ENSMUST00000160552.1,ENSMUST00000160966.1,ENSMUST00000161051.7,ENSMUST00000161079.1,ENSMUST00000161158.1,ENSMUST00000161682.1,ENSMUST00000161736.1,ENSMUST00000161790.1,ENSMUST00000162394.1,ENSMUST00000162415.8,ENSMUST00000163014.1	Eif4g2	255.71	262.23	258.91	249.48	268.57	248.4	240.98	240.75	249.73	270.71	230.8	256.85	264.95	263.12	247.4	210.19	234.88	240.74	312.8	348.35	329.11	337.17	332.72	331.98	373.31	362.18	388.27	352.65	305.59	371.22	362.18	341.76	363.9	370.31	397.63	380.35	344.67	365.91	357.45
ENSMUSG00000005611.15	ENSMUST00000005751.12,ENSMUST00000125758.7,ENSMUST00000127935.7,ENSMUST00000135590.1,ENSMUST00000142368.7,ENSMUST00000149923.1,ENSMUST00000154466.1	Mrvi1	0	0	0.1	0.07	0.05	0.09	1.99	1.58	1.27	0	0	0	0.1	0.07	0.05	1.83	2.4	2.48	0.16	0.08	0.11	0.06	0.49	0.12	0	0.28	0.14	0	0.54	0	0	0.21	0	0	0.28	0	0	0	0
ENSMUSG00000005615.15	ENSMUST00000079791.10,ENSMUST00000104893.9,ENSMUST00000115137.7,ENSMUST00000115140.1,ENSMUST00000123199.7,ENSMUST00000141421.1,ENSMUST00000141772.8,ENSMUST00000231920.1	Pcyt1a	20.11	22.14	20.37	16.7	17.04	20.1	20.47	20.05	16.99	22.88	16	19.18	18.13	18.42	17.25	15.34	19	20	28.34	37.97	30.5	34.47	32.02	35.73	39.44	31.95	43.14	39.78	28.02	32.76	30.33	27.06	37.68	33.8	38	32.74	27.95	38.76	31.15
ENSMUSG00000005621.11	ENSMUST00000107353.2,ENSMUST00000125137.1,ENSMUST00000149508.1,ENSMUST00000176477.1	Zfp592	7.27	6.43	7.4	5.06	3.92	3.57	15.17	9.34	7.57	5.32	8.74	5.21	4.3	5.53	4.94	7.37	9.86	7.29	9.13	7.6	6.88	14.48	6.54	7.37	8.14	11.62	11.65	10.17	29.4	11.48	13.82	7.77	23.17	11.28	20.3	15.63	20.8	6.58	5.88
ENSMUSG00000005625.15	ENSMUST00000071664.11,ENSMUST00000107237.7,ENSMUST00000117355.1,ENSMUST00000136868.1,ENSMUST00000140280.7,ENSMUST00000140348.7,ENSMUST00000143688.1,ENSMUST00000147960.1	Psmd4	73.97	77.7	89.94	67.92	65.08	72.77	61	79.68	74.86	83.6	99.53	74.32	73.21	64.7	67.02	65.36	85.32	73.54	79.23	79.73	86.58	95.04	84.13	89.64	119.97	115.45	140.07	98.83	192.28	113.1	126.04	124.32	111.6	102.64	134.83	119.4	104.06	112.93	114.4
ENSMUSG00000005628.12	ENSMUST00000005769.12,ENSMUST00000107227.3,ENSMUST00000130545.7,ENSMUST00000131597.7,ENSMUST00000135867.2,ENSMUST00000149898.1	Tmod4	0.75	0.26	0.84	0.1	0.37	0.09	0.43	0.42	0.65	0.08	0.29	0.41	0	0.32	0.02	0.22	0.68	0.1	0.21	0	0.91	0.27	0.62	0.41	1.93	2.08	0	0	9.16	0	2.6	0	0	0.7	0	0	0	0	1.55
ENSMUSG00000005640.11	ENSMUST00000029711.8,ENSMUST00000107582.2,ENSMUST00000166771.7,ENSMUST00000166866.1	Insrr	0	0.04	0.02	0.22	0.3	0.09	0.04	0.52	0.68	0.02	0	0	0.14	0.18	0.22	0	0.36	0.24	0	0.04	0.07	0.04	0.05	0.07	0.08	0	0.41	0	0	0.13	0	0	0	0	0	0	0.43	0	0.03
ENSMUSG00000005649.17	ENSMUST00000005791.13,ENSMUST00000117400.1,ENSMUST00000152995.1	Cabp5	0.98	1	0.85	0.1	0.12	0.04	0	0	0	0.2	0.82	0.52	0.1	0.03	0.06	0	0	0	0.04	1.33	0	0	0.21	0.24	0.05	0	0.7	0	0	0	0	0	0	0	0	0	0	0	0
ENSMUSG00000005656.9	ENSMUST00000005798.8,ENSMUST00000218066.1,ENSMUST00000218337.1,ENSMUST00000218934.1,ENSMUST00000219302.1,ENSMUST00000219722.1,ENSMUST00000219781.1,ENSMUST00000219865.1	Snx6	58.5	53.93	44.25	54.92	59.66	53.45	36.32	45.86	50.91	55.28	66.14	54.02	56.82	57.51	58.67	36.56	51.25	45.05	52.06	52.34	43.88	66.72	45.89	46.18	58.74	94.34	71.48	72.04	111.38	91.25	54.01	54.66	52.14	72.26	87.65	78.48	80.1	74.32	47.31
ENSMUSG00000005667.8	ENSMUST00000005810.8,ENSMUST00000139802.1,ENSMUST00000141044.1,ENSMUST00000141193.1,ENSMUST00000203375.1,ENSMUST00000203847.2,ENSMUST00000204472.1	Mthfd2	13.05	16.55	11.57	15.5	16.92	16.57	12.47	15.12	14.35	13.62	16.08	12.27	17.3	16.14	13.51	11.65	11.88	12.17	30.12	37.06	25.04	31.75	26.3	27.16	37.79	46	36.28	53.16	58.12	47.73	38.89	52.58	35.56	54.37	62.34	46.67	39.23	49.7	39.73
ENSMUSG00000005672.12	ENSMUST00000005815.6,ENSMUST00000136002.1,ENSMUST00000143221.1,ENSMUST00000144270.7,ENSMUST00000148993.4,ENSMUST00000151357.1,ENSMUST00000201240.1,ENSMUST00000202167.1	Kit	12.5	6.83	6.04	7.33	7.1	5.59	22.66	21.37	17.67	8.72	5.82	7.13	6.39	6.37	7.23	19.49	16.38	16.48	1.35	2.13	1.81	2.43	1.41	2.93	3.61	7.18	5.94	3.75	8.54	6.14	5.22	2.04	1.67	1.38	1.75	5.66	3.49	1.64	2.08
ENSMUSG00000005674.9	ENSMUST00000005817.8,ENSMUST00000111326.7,ENSMUST00000111327.7,ENSMUST00000130529.1,ENSMUST00000138184.7,ENSMUST00000143405.1,ENSMUST00000147246.1,ENSMUST00000154106.7	Tomm40l	10.74	16.77	13.72	17.63	14.73	15.95	17.81	22.19	17.14	15.18	14.48	15.08	18.88	16.87	14.71	16.17	22.54	23.7	7.05	6.9	5.39	7.7	5.61	8.94	10.22	10.52	9.03	19.34	22.03	18.66	22.76	12.38	10.87	26.02	17.05	35.68	14.35	13.68	19.76
ENSMUSG00000005677.14	ENSMUST00000005820.10,ENSMUST00000075469.11,ENSMUST00000111328.7,ENSMUST00000133075.7,ENSMUST00000137298.7,ENSMUST00000149404.1,ENSMUST00000152865.7,ENSMUST00000155126.7	Nr1i3	0.02	0.12	0.18	0.12	0.08	0.13	0.2	0.16	0.34	0	0.03	0.04	0.1	0.04	0.1	0.26	0.03	0.27	0.07	0.03	0	0.07	0.1	0.16	0.05	0.07	0.02	0.8	0	0	1.14	0.32	0	0.43	0.02	0	0.56	0	0.02
ENSMUSG00000005681.12	ENSMUST00000005824.11,ENSMUST00000111319.1,ENSMUST00000111320.7,ENSMUST00000111321.7	Apoa2	0.14	0.43	0	0.77	1.42	1.93	0.34	1.18	1.2	0	0.39	0.15	0.75	0.5	0.51	0.6	1.14	1.27	0.57	0.42	0.37	0.93	0	0.88	2.25	0	0	0	9.07	5.02	0	3.08	2.91	4.38	5.89	0	3.22	0	0
ENSMUSG00000005682.9	ENSMUST00000005825.7,ENSMUST00000218137.1,ENSMUST00000218315.1,ENSMUST00000218496.1,ENSMUST00000219255.1,ENSMUST00000219721.1,ENSMUST00000219801.1	Pan2	7.22	7.18	7.78	3.85	3.66	3.2	5.3	4.93	4.32	8.17	6.27	6.75	3.8	4.39	2.96	4.38	5.16	3.66	3.96	4	3.13	5.09	5.57	3.69	7.4	5.96	9.18	6.19	2.74	7.57	8.38	5.37	6.07	7.79	5.31	12.59	7.68	6.2	7.39
ENSMUSG00000005683.8	ENSMUST00000005826.8,ENSMUST00000218159.1	Cs	104.13	106.46	111.75	97.29	94.48	97.17	78.08	84.25	84.88	110.1	113.77	101.57	102.73	98.8	91.58	71.61	91.26	86.68	53.42	61.37	54.38	57.96	49.07	54.49	107.85	103.22	95.29	92.12	79.8	101.02	101.78	88.33	88.15	88.28	85.1	76.37	85.45	103.52	96.07
ENSMUSG00000005686.17	ENSMUST00000005829.12,ENSMUST00000106686.1,ENSMUST00000143786.1,ENSMUST00000147587.1,ENSMUST00000148292.1,ENSMUST00000170374.7,ENSMUST00000176487.7,ENSMUST00000213373.1	Ampd3	13.78	15.8	13.91	15.08	15.04	10.34	12.46	15.59	16.36	17.84	15.76	14.23	11.9	15.91	11.42	12.19	14.57	13.18	23.54	31.34	21.62	30.02	21.42	23.57	26.08	26.83	30.14	52.66	58.25	27.4	32.09	24.49	69.97	32.91	31.76	14.61	48.36	26.74	36.12
ENSMUSG00000005687.14	ENSMUST00000005830.14,ENSMUST00000135017.1,ENSMUST00000136937.7,ENSMUST00000139489.7,ENSMUST00000147042.1,ENSMUST00000155520.7	Bcas2	34.22	45.34	38.53	38.16	44.87	38.45	39.22	42.56	44.21	42.9	51.08	36.45	36.31	39.85	34.97	34.84	32.09	44.93	56.63	59.03	49.57	55.47	46.5	47.87	55.7	71.95	63.39	57.31	68.93	70.81	61.94	57.09	70.49	78.65	72.76	69.22	59.55	70.87	60.81
ENSMUSG00000005696.11	ENSMUST00000005839.10,ENSMUST00000101619.3,ENSMUST00000115070.7,ENSMUST00000128393.1,ENSMUST00000129855.7,ENSMUST00000153948.1,ENSMUST00000189753.6	Sh2d1a	0	0	0.68	0.04	0.01	0.02	0	0.13	0	0.07	0.38	0.18	0.04	0.04	0.01	0	0.03	0	0	0	0.07	0	0	0	0	0	0	0	0	0	0	0	7.33	0	0	0	0	0	0
ENSMUSG00000005698.15	ENSMUST00000005841.15,ENSMUST00000128510.7,ENSMUST00000129388.1,ENSMUST00000132679.7,ENSMUST00000137735.7,ENSMUST00000156436.1	Ctcf	19.86	22.69	21.13	14.57	15.78	14.26	21.35	25.07	25.99	19.18	16.87	22.97	17.27	20.42	14.32	18.11	26.61	25	14.72	20.73	18.66	18.36	21.7	18.72	32.79	21.29	38.75	17.27	20.21	20.32	16.27	13.75	41.67	16.68	21.1	31.52	16.16	21.36	17.56
ENSMUSG00000005699.16	ENSMUST00000093195.6,ENSMUST00000098444.8,ENSMUST00000211888.1,ENSMUST00000212352.1,ENSMUST00000212430.1,ENSMUST00000212634.1,ENSMUST00000212972.1	Pard6a	3.89	7.18	7.49	5.2	4.44	5.12	5.59	8.13	10.89	5.32	6.71	4.77	4.76	4.69	4.61	5.32	8.86	7.37	3.37	1.73	0.83	2	4.24	4.06	12.39	8.63	14.65	6.27	3.35	9	2.75	5.73	8.78	3.18	4.1	7.89	6.1	1.16	5.39
ENSMUSG00000005705.10	ENSMUST00000005849.10,ENSMUST00000194091.5,ENSMUST00000194654.1	Agrp	0.18	0.39	1.26	3.54	2.85	3.25	0.76	2.26	0.61	1.2	1.37	0.25	3.78	2.71	2.82	0.78	0.54	1.13	1.11	1.1	1.97	2.15	1.37	2.88	3.06	5.93	2.63	5.49	0	9.64	2.25	0.29	0	2.25	5.81	6.55	1.79	8.89	11.17
ENSMUSG00000005716.16	ENSMUST00000005860.15,ENSMUST00000120592.1	Pvalb	0	0	0.06	0	0	0	1.79	2.5	4.48	0	0	0	0.05	0	0.05	1.44	1.23	2.9	0	0.64	0.16	0	0	0	0	0.14	0	0	0.1	0	0	0	0	0	0	0	0	0	0
ENSMUSG00000005718.8	ENSMUST00000005862.8,ENSMUST00000229956.1,ENSMUST00000230875.1	Tfap4	1.21	1.22	1.71	1.2	1.12	0.93	2.47	1.37	2.95	0.87	1.89	1.57	0.8	0.98	1.01	1.51	4.18	2.22	0.9	0.78	1.94	0.69	0.88	1.34	1.38	0	0.83	0.66	1.28	1.06	1.63	0.43	0	0.66	2.46	0.11	0.84	0.1	0.76
ENSMUSG00000005732.14	ENSMUST00000052325.6,ENSMUST00000115645.9,ENSMUST00000123073.7,ENSMUST00000134035.1	Ranbp1	29.62	38.45	40.01	41.98	44.35	43.12	37.05	45.71	41.86	36.88	58.88	36.29	40.5	45.2	40.91	36.83	51.43	50.09	92.2	118.56	84.99	98.47	97.1	95.09	89.33	78.09	100.43	110.77	78.29	98.81	106.07	72.59	114.78	91.82	73.33	120.2	83.37	78.68	92.81
ENSMUSG00000005763.15	ENSMUST00000005907.11,ENSMUST00000027849.10,ENSMUST00000086002.10,ENSMUST00000159070.2,ENSMUST00000161559.2,ENSMUST00000161971.7,ENSMUST00000162411.2,ENSMUST00000178336.7,ENSMUST00000187313.6	Cd247	0	0	0	0.07	0	0.03	0.23	0.13	0.53	0	0	0	0.07	0.06	0.06	0.05	0.95	0.44	0	0.26	0	0.19	0.12	0.17	0	0	0.08	0	0	0.49	0	0	7.87	0	0	0	0.1	0.06	0.04
ENSMUSG00000005774.12	ENSMUST00000029772.2,ENSMUST00000107253.7,ENSMUST00000107254.7,ENSMUST00000107255.7,ENSMUST00000107260.8,ENSMUST00000132393.7,ENSMUST00000137088.7,ENSMUST00000140294.7,ENSMUST00000140331.7,ENSMUST00000142311.7,ENSMUST00000142708.1,ENSMUST00000144132.7,ENSMUST00000145031.7,ENSMUST00000145472.7,ENSMUST00000147237.7,ENSMUST00000148803.7,ENSMUST00000152869.7	Rfx5	2.1	2.05	1.14	1.96	1.12	0.93	2.8	3.26	3.35	3.44	1.46	0.76	1.26	1.25	0.85	2.71	2.39	2.46	1.71	0.86	1.3	1.83	2.37	1.05	1.1	0.96	3.17	3.4	3.39	2.46	2.04	1.65	7.79	1.57	1.53	11.3	2.86	0.99	1.58
ENSMUSG00000005779.12	ENSMUST00000005923.6,ENSMUST00000133412.7,ENSMUST00000134133.1,ENSMUST00000136143.1,ENSMUST00000200513.1	Psmb4	103.79	104.14	114.52	101.13	94.22	95.88	90.39	117.42	113.23	102.77	155.89	103.98	91.94	85.66	83.23	98.72	131.96	107.9	105.64	108.95	102.4	126.09	106.42	110.82	162.22	137.61	97.71	161.24	139.75	157.71	153.61	125.43	112.94	135.52	152.98	108.99	137.19	169.81	137.26
ENSMUSG00000005800.3	ENSMUST00000018765.3	Mmp8	0	0	0	0	0	0	0.14	0.35	0	0	0	0	0	0	0	0.1	0.31	0.17	0	0	0	0	0	0	0	0	0	0	0	0	0	0	0	0	0	0	0	0	0
ENSMUSG00000005802.12	ENSMUST00000005952.10,ENSMUST00000099457.3	Slc30a4	2.54	2.65	2	4.19	4.42	4.61	5.39	5.3	5.45	3.02	2.01	2.73	4.22	4.61	3.98	5.62	5.06	5.39	10.16	13.83	11.1	11.35	9.23	11.37	10.84	10.88	10.4	8.13	12.2	12.45	12.1	7.72	10.74	8.01	14.5	6.76	12.8	12.87	12.11
ENSMUSG00000005803.14	ENSMUST00000005953.10,ENSMUST00000110506.8,ENSMUST00000124460.1,ENSMUST00000126403.8,ENSMUST00000141698.1,ENSMUST00000147310.1,ENSMUST00000147475.1,ENSMUST00000176343.1,ENSMUST00000176999.7	Sqor	21.65	21.76	25.36	7.71	8.22	11.76	10.95	14.74	12.44	23.15	23.13	17.73	7.64	6.66	8.97	12.44	14.49	13.49	9.53	6.02	4.89	9.46	6.51	6.07	12.32	18.17	10.55	9.29	20.53	11.37	5.55	22.63	12.23	20.62	9.76	18.85	18.73	17.69	10.15
ENSMUSG00000005804.14	ENSMUST00000005954.8,ENSMUST00000127595.7,ENSMUST00000129690.1,ENSMUST00000145037.7,ENSMUST00000146449.1,ENSMUST00000148460.7	Bloc1s6	9.55	10.16	16.56	14.51	9.92	11.82	8.65	12.28	12.5	14.8	12.63	10.38	11.57	15.12	13.68	10.32	10.2	13.41	18.33	26.2	17.14	18.62	16.18	17.77	25.82	17.2	10.92	24.35	21.93	22.96	21.64	19.56	36.53	19.9	23.54	22.91	28.09	24.9	32.94
ENSMUSG00000005813.12	ENSMUST00000029804.12,ENSMUST00000195910.4,ENSMUST00000197531.1,ENSMUST00000198492.1,ENSMUST00000198700.1,ENSMUST00000199303.1,ENSMUST00000200365.4	Metap1	24.23	22.53	23.71	22.6	23.25	20.82	15.49	14.45	16.15	24.46	25.32	24.47	22.93	22.87	20.68	12.23	12.12	14.83	37.04	35.51	33.49	30.25	26.88	22.63	44.47	42.75	42.25	25.97	20.57	32.37	33.74	26.65	48.95	29.33	29.59	19.45	38.01	28.56	36.83
ENSMUSG00000005823.9	ENSMUST00000005975.7,ENSMUST00000232778.1,ENSMUST00000233492.1,ENSMUST00000233568.1	Gpr108	15.83	17.46	15.2	14.65	14.9	14.33	19.02	20.49	22.22	15.3	16.48	16.06	16.15	15.4	13.61	15.4	18.34	19.3	11.31	7.25	8.07	9.75	5.89	10.65	19.82	16.78	10.46	15.97	16.2	14.51	18.24	17.58	19.16	21.25	13.22	24.59	13.19	14.85	21.11
ENSMUSG00000005824.7	ENSMUST00000005976.7	Tnfsf14	0	0	0	0	0	0	0.22	0.05	0	0	0	0	0	0	0	0.04	0	0.1	0	0	0	0	0	0	0	0	0	0	0	0	0	0	0	0	0	0	0	0	0
ENSMUSG00000005836.10	ENSMUST00000047762.9,ENSMUST00000231831.1,ENSMUST00000234512.1,ENSMUST00000234722.1,ENSMUST00000234971.1,ENSMUST00000235081.1	Gata6	0	0	0	0.04	0	0	0.02	0	0	0	0	0	0	0	0	0	0.09	0.04	0.14	0	0.02	0.13	0.04	0.02	0	0.19	0	0.31	0	0	0	0.38	0.77	0	0	0	1.38	0	0.2
ENSMUSG00000005846.12	ENSMUST00000119953.1,ENSMUST00000124454.1,ENSMUST00000129962.1,ENSMUST00000230002.1,ENSMUST00000230232.1	Rsl1d1	25.77	21.06	22.42	21.19	23.5	21.65	26.72	28.42	34.53	28.67	26.04	20.7	24.43	22.81	25.04	22.83	37.36	26.1	77.08	88.79	69.93	78.46	77.57	68.16	56.95	42.09	47.54	48.03	88.32	46.12	45.32	52.16	57.87	52.4	63.01	32.07	51.44	51.02	37.78
ENSMUSG00000005864.7	ENSMUST00000006020.7,ENSMUST00000145642.1	Cnga2	0.04	0.04	0.37	0.02	0.03	0.04	0.11	0.32	0.03	0	0.02	0.03	0.02	0.03	0.01	0.1	0	0.12	0.05	0.16	0.49	0.12	0.14	0.28	0	0.12	0	0	0	0	0.45	0	0	0	0	0	0	0	0
ENSMUSG00000005871.15	ENSMUST00000066133.6,ENSMUST00000079362.12,ENSMUST00000115781.9,ENSMUST00000163295.1,ENSMUST00000165590.1,ENSMUST00000167136.1,ENSMUST00000170023.7,ENSMUST00000170195.1,ENSMUST00000171187.7	Apc	59.31	48.89	41.72	52.1	48.63	50.46	18.16	16.73	17.46	44.64	26.59	47.92	57.32	52.57	47.6	21.61	20.04	21.39	85.28	94.17	93.33	87.34	79.06	86.34	98.28	85.85	120.04	100.29	61.46	72.94	106.1	79.14	71.71	56.03	59.32	101.66	93.97	68.78	96.86
ENSMUSG00000005873.6	ENSMUST00000006027.6,ENSMUST00000235153.1,ENSMUST00000235227.1,ENSMUST00000236887.1,ENSMUST00000237414.1	Reep5	591.08	591.72	580.59	522.52	587.16	559.09	289.67	364.18	422.67	589.75	629.13	542.55	580.32	577.07	534.39	317.68	413.27	406.07	350.33	377.33	321.07	392.56	324.03	373.7	605.26	653.07	549.42	625.24	500.66	629.14	592.46	604.69	475.88	650.42	563.72	627.92	539.78	628.7	620.91
ENSMUSG00000005881.13	ENSMUST00000006035.12,ENSMUST00000088650.10,ENSMUST00000130793.7,ENSMUST00000137545.1,ENSMUST00000142859.7,ENSMUST00000144707.1,ENSMUST00000149381.1,ENSMUST00000150970.7,ENSMUST00000152568.1,ENSMUST00000155370.1	Ergic3	42.71	52.75	55.92	46.33	39.13	48.9	67.45	74.48	71.87	54.2	68.04	49.19	48.47	40.3	40.27	58.29	68.18	70.52	27.24	23.75	26.46	34.06	20.25	21.91	63.11	48.24	47.29	54.63	70.42	62.97	56.28	63.22	60.48	57.33	54.43	83.14	51.7	50.84	80.78
ENSMUSG00000005882.18	ENSMUST00000006036.12,ENSMUST00000109631.7,ENSMUST00000109632.7,ENSMUST00000109636.10,ENSMUST00000123790.7,ENSMUST00000133726.7,ENSMUST00000136933.7,ENSMUST00000139232.7,ENSMUST00000141501.7,ENSMUST00000142655.1,ENSMUST00000146995.7,ENSMUST00000151078.7,ENSMUST00000152766.7,ENSMUST00000152818.7,ENSMUST00000155680.7,ENSMUST00000159238.1,ENSMUST00000161484.1,ENSMUST00000162258.7,ENSMUST00000162749.7	Uqcc1	63.6	57.19	55.08	53.2	56.3	56.02	34.43	49.77	43.24	58.48	74.54	54.48	58.77	50.51	53.16	37.05	48.98	43.34	43.65	41.09	32.91	40.16	33.6	37.27	65.65	55.69	53.47	58.33	49.03	73.81	65.62	78.87	62.07	81.13	95.62	90.69	44.9	94.13	75.89
ENSMUSG00000005883.15	ENSMUST00000050442.14,ENSMUST00000109125.7,ENSMUST00000109126.4,ENSMUST00000144044.7,ENSMUST00000156471.1	Spo11	0	0.03	0	0	0	0	0	0	0.01	0	0	0	0.03	0	0.11	0	0	0	0	0	0.09	0	0	0	0	0	0	0	0	0	0	0	0	0	0	0	0	0	0
ENSMUSG00000005886.14	ENSMUST00000006037.12,ENSMUST00000068304.12,ENSMUST00000081713.10,ENSMUST00000124088.1,ENSMUST00000133232.1,ENSMUST00000139970.7,ENSMUST00000143603.7,ENSMUST00000145280.1,ENSMUST00000146784.1,ENSMUST00000147927.7,ENSMUST00000185275.1	Ncoa2	21.97	25.71	24.38	25.32	25.33	21.82	16.05	14.45	14.49	29.19	16.71	26.03	28.39	24.51	23.15	13.47	12.21	16.06	9.31	9.11	7.8	11.86	8.9	5.83	9.29	10.1	15.21	8.96	30.89	12.06	15.92	11.72	27.36	8.69	29.29	9.41	11.72	8.04	11.59
ENSMUSG00000005891.7	ENSMUST00000021779.7	Prl4a1	0	0	0	0	0	0	0	0	0	0	0	0	0	0	0	0	0	0	0	0	0	0	0	0	0	0	0	0	0	0	0	0	0	0	0	0	0	0	0
ENSMUSG00000005892.4	ENSMUST00000006046.4	Trh	0	0	0.13	0.09	0	0	0	0	0	0	0	0	0.04	0	0	0	0	0	0	0	0	0	0.09	0	0	0	0	0	0	0	0	0	0	0	0	0	0	0	0
ENSMUSG00000005893.14	ENSMUST00000113460.7,ENSMUST00000113463.7,ENSMUST00000133133.1,ENSMUST00000133321.1,ENSMUST00000146175.1,ENSMUST00000204349.1,ENSMUST00000204497.1,ENSMUST00000204661.1	Nr2c2	17.81	16.44	15.7	15.07	14.43	13.05	13.71	13.91	14.12	17.87	11.84	15.98	14.7	14.55	14.27	12.85	14.44	13.46	5.91	9.54	7.67	8.98	7.42	5.42	7.4	7.95	13.22	9.59	10.04	8.26	11.55	7.79	6.7	4.28	13.49	8.46	8.17	8.69	8.87
ENSMUSG00000005897.14	ENSMUST00000092213.10,ENSMUST00000099343.1,ENSMUST00000105290.8	Nr2c1	3.06	4	4.85	2.74	3.29	3.04	5.26	4.15	4.28	3.19	2.8	3.46	3.19	2.89	2.92	4.8	5.64	5.44	2.06	2.68	3.63	2.79	3.38	2.83	3.44	6.99	5.62	4.75	2.58	3.38	5.69	1.92	4.66	2.51	2.18	4.95	5.08	3.98	2.96
ENSMUSG00000005899.14	ENSMUST00000006053.12,ENSMUST00000090159.12,ENSMUST00000163476.9,ENSMUST00000165363.9,ENSMUST00000231257.1,ENSMUST00000231311.1,ENSMUST00000231378.1,ENSMUST00000231436.1,ENSMUST00000231627.1,ENSMUST00000231722.1,ENSMUST00000231736.1,ENSMUST00000231792.1,ENSMUST00000231887.1,ENSMUST00000231949.1,ENSMUST00000232021.1,ENSMUST00000232043.1,ENSMUST00000232116.1,ENSMUST00000232185.1,ENSMUST00000232270.…	Smpd4	17.53	15.39	10.45	8.95	6.86	7.77	9.47	8.68	6.88	15.1	18.69	17.32	10.78	9.04	7.45	8.25	12.13	6.77	10.49	12.16	6.05	9.81	11.44	10.6	13.3	15.17	8.93	14.2	7.41	6.81	22.23	13.14	14.16	11.82	31.11	26.07	10.24	15.26	17.54
ENSMUSG00000005907.14	ENSMUST00000006061.12,ENSMUST00000121291.7,ENSMUST00000123268.1,ENSMUST00000126545.1,ENSMUST00000142516.1,ENSMUST00000143132.1,ENSMUST00000143959.1,ENSMUST00000195894.1,ENSMUST00000196124.1,ENSMUST00000196432.1,ENSMUST00000196692.1,ENSMUST00000197167.1,ENSMUST00000199035.1,ENSMUST00000199213.1	Pex1	13.6	11.95	8.68	10.27	8.88	6.79	7.54	7.5	5.7	11.04	9.03	9.16	11.36	8.09	7.75	6.92	10.84	8.07	7.25	5.04	6.05	5.65	12.36	6.19	8.03	10.85	11.2	7.79	18.17	7.5	10.45	16.15	13.9	8.64	7.57	4.2	15.98	4.42	12.34
ENSMUSG00000005917.15	ENSMUST00000006071.13,ENSMUST00000147486.2,ENSMUST00000172395.2	Otx1	0	0	0	0	0.01	0	0	0	0	0	0	0	0	0	0	0	0	0	0	0.03	0.46	0.11	0.05	0.02	0.45	0	0	0.31	0	0	0	0	0	0	0	0	0	0.36	0
ENSMUSG00000005936.19	ENSMUST00000057174.15,ENSMUST00000117672.8,ENSMUST00000118762.8,ENSMUST00000122163.8,ENSMUST00000150858.1,ENSMUST00000153462.7,ENSMUST00000153831.8,ENSMUST00000168507.1,ENSMUST00000232729.1,ENSMUST00000232772.1,ENSMUST00000232874.1,ENSMUST00000232980.1,ENSMUST00000233064.1,ENSMUST00000233145.1,ENSMUST00000233197.1,ENSMUST00000233334.1,ENSMUST00000233847.1	Kctd20	46.62	43.11	49.42	31.88	39.75	35.69	25.81	31.81	28.66	35.31	43.34	43.87	41.15	39.6	35.92	30.97	43.46	30.8	44.82	41.63	37.41	40.5	47.5	34.64	46.95	70.01	56.13	55.6	57.4	38.44	62.4	35.39	60.43	51.78	41.06	84.59	49.13	84.53	57.88
ENSMUSG00000005947.11	ENSMUST00000006101.3,ENSMUST00000102537.9	Itgae	0.11	0.06	0	0.02	0	0.01	0.1	0.12	0.1	0	0	0.03	0.03	0.03	0.01	0.06	0	0.24	0.33	0.26	0.5	0.42	0.27	0.2	0.33	0.66	0.29	0.96	1.05	0.32	0.53	0	0.62	0.38	0.27	0	1.15	0.4	0
ENSMUSG00000005949.9	ENSMUST00000006103.8,ENSMUST00000108476.7,ENSMUST00000130101.1,ENSMUST00000144658.7,ENSMUST00000150468.1	Ctns	10.79	9.67	10.56	9.39	9.17	7.56	18.51	19.8	17.19	14.05	10.96	10.13	8.84	8.97	7.27	12.67	20.24	15.43	13.95	11.32	11.18	11.95	8.63	10.63	17.08	14.32	14.15	8.51	12.99	9.14	14.3	9.76	17.46	8	12.04	16.06	11.7	18.3	15.79
ENSMUSG00000005950.14	ENSMUST00000006104.9,ENSMUST00000135202.7,ENSMUST00000136894.2	P2rx5	0.88	0.12	0.23	0.41	0.45	0.53	0.7	1.91	1.3	0.43	0.35	0.17	0.66	0.44	0.58	0.76	1.64	0.99	5.23	1.8	1.6	2.64	1.22	1.12	3.62	4.47	2.43	1.86	1.51	1.39	1.69	4.12	1.15	3.26	2.45	9.31	1.98	4.6	1.09
ENSMUSG00000005951.13	ENSMUST00000006105.6,ENSMUST00000131927.8	Shpk	1.72	1.98	2.06	1.67	1.82	2.03	16.94	20.29	19.23	1.68	2.53	1.86	1.84	1.68	1.55	11.03	16.57	17.01	2.97	2.61	3.15	4	3.2	3.64	3.16	3.62	3.9	3.22	2.43	2.97	2.84	2.5	0.29	4.44	4.02	0.62	3.74	2.35	1.72
ENSMUSG00000005952.15	ENSMUST00000006106.13,ENSMUST00000102526.8,ENSMUST00000108470.7,ENSMUST00000128113.1,ENSMUST00000138853.2	Trpv1	144.65	158.24	143.19	95.15	98.05	93.65	8.97	12.96	14.07	164.72	202.15	153.54	101.74	103.66	86.37	6.73	10.61	11.63	21.4	21.82	21.97	23.73	18.25	25.52	66.65	60.31	48.02	58.04	45.19	54.93	55.45	68.86	25.88	46.8	62.22	50.64	40.91	62.94	51.13
ENSMUSG00000005958.15	ENSMUST00000006112.6,ENSMUST00000159575.1,ENSMUST00000160053.1,ENSMUST00000161063.8,ENSMUST00000231316.1,ENSMUST00000232407.1	Ephb3	0.76	0.69	0.44	0.34	0.45	0.44	5.32	6.57	4.52	0.93	0.65	0.25	0.65	0.31	0.43	4.19	4.55	3.84	1.34	3.71	2.17	1.95	1.73	2.12	2.13	2.69	1.26	3.51	3.63	2.2	5.56	0	6.47	1.49	2.29	0	0.61	1.93	0
ENSMUSG00000005968.14	ENSMUST00000006123.10,ENSMUST00000196496.1,ENSMUST00000196655.4,ENSMUST00000196733.4,ENSMUST00000198456.1,ENSMUST00000200407.1	Tuft1	1.13	0.42	0.04	0.17	0.27	0.19	0.47	0.66	0.87	0.07	0	0.11	0.12	0.32	0.52	0.29	0.43	0.28	1.14	1.94	2.42	1.59	1.05	1.84	4.04	0.9	0.86	3.61	8.02	6.73	3.93	5.98	8.43	2.26	3.22	1.56	3.43	1.16	3.22
ENSMUSG00000005973.6	ENSMUST00000006128.6,ENSMUST00000127019.1	Rcn1	5.23	7.17	6.52	7.02	7.35	6.24	36.79	32.85	30.1	5.28	6.4	5.95	7.9	7.41	7.41	26.15	25.49	28.83	11.6	13.31	11.32	14.34	12.5	12.87	12.41	12.78	15.7	13.63	4.85	11.99	10.86	11.98	12.89	8.7	11.98	6.95	13.85	8.68	9.47
ENSMUSG00000005980.15	ENSMUST00000006136.10,ENSMUST00000120009.7,ENSMUST00000125961.7,ENSMUST00000132466.1,ENSMUST00000137748.7,ENSMUST00000144792.1,ENSMUST00000149670.1,ENSMUST00000157044.7,ENSMUST00000175755.1,ENSMUST00000176642.1,ENSMUST00000177337.1	Dnase1	0.04	0.05	0.13	0	0.01	0	0	0	0	0.06	0.02	0.2	0	0.06	0.01	0	0	0.02	0	0	0.05	0	0	0	0	0.71	0	0	0	0.08	0.02	0.22	0.09	0	0	0	0.03	0	0
ENSMUSG00000005981.11	ENSMUST00000006137.8,ENSMUST00000137945.1,ENSMUST00000138594.1,ENSMUST00000150354.2	Trap1	25.74	27.58	30.87	24.25	24.5	25.88	28.45	29.53	32.04	27	29.36	26.46	25.17	27.02	23.73	25.63	30.91	28.49	15.97	14.81	12.22	18.25	13.03	16.07	33.39	30.52	26.67	26.53	27.87	27.98	33.24	27.31	35.9	25.3	24.09	37.73	25.18	35.42	20.47
ENSMUSG00000005982.14	ENSMUST00000115860.7,ENSMUST00000135093.7,ENSMUST00000140832.1,ENSMUST00000143537.8,ENSMUST00000147949.7,ENSMUST00000150655.2,ENSMUST00000151988.7,ENSMUST00000175809.7,ENSMUST00000176224.7,ENSMUST00000176625.7,ENSMUST00000186375.7	Naa60	31.2	27.6	26.13	24.28	30.53	24.89	24.44	31.28	24.32	28.91	31.49	27.08	24.89	25.46	26.49	20.64	25.54	23.87	18.04	26.14	23.36	22.18	19.22	24.64	32.15	29.94	36.59	47.21	39.61	37.37	26.6	22.08	31.14	62.53	21.46	32.67	29.18	19.15	27.41
ENSMUSG00000005983.15	ENSMUST00000006139.7,ENSMUST00000115859.7,ENSMUST00000123235.2,ENSMUST00000177221.1,ENSMUST00000177323.7,ENSMUST00000177519.1	1700037C18Rik	1.56	1.44	0.99	0.77	1.11	0.86	1.77	2.54	1.55	1.68	2.52	1.09	0.68	1.3	0.82	1.99	1.89	1.82	0.46	0.69	1.82	2.02	1.56	0.81	1.97	1.26	0.49	9.13	9.69	0.72	0.88	0.54	3.22	3.53	7.52	0	2.2	2.35	2.1
ENSMUSG00000005986.16	ENSMUST00000056888.12,ENSMUST00000163858.7,ENSMUST00000166031.1,ENSMUST00000167215.1,ENSMUST00000169653.1,ENSMUST00000170283.1	Ankrd13d	15.87	17.2	18.37	16.69	17.52	16.51	12.96	14.54	12.31	15.56	16.01	15.65	17.92	16.22	15.09	11.66	12.57	12.81	4.67	3.38	6.29	4.87	4.64	5.43	12.13	24.4	8.9	14.91	28.63	16.97	13.58	6.07	11.88	23.75	13.29	24.32	22.93	13.45	17.67
ENSMUSG00000005994.14	ENSMUST00000006151.12,ENSMUST00000102831.7,ENSMUST00000133655.7,ENSMUST00000133932.1	Tyrp1	0.34	1.38	0.72	1.35	2.02	0.69	7.81	10.8	5.3	1.07	0.78	1.09	1.07	1.41	1.27	7.24	9.76	8.89	0.3	1.2	0.32	0.31	0.82	0.98	0	0.68	1.51	0.68	0	0	0.56	0.7	0.25	0	0	0	1.16	0.31	0
ENSMUSG00000006005.18	ENSMUST00000119161.8,ENSMUST00000124484.1,ENSMUST00000124973.8,ENSMUST00000128417.8,ENSMUST00000130779.1,ENSMUST00000131701.1,ENSMUST00000132257.8,ENSMUST00000132522.1,ENSMUST00000138718.7,ENSMUST00000141827.2,ENSMUST00000147769.1,ENSMUST00000150752.8,ENSMUST00000151563.1,ENSMUST00000152967.7	Tpr	51.31	54.75	44.82	44.99	49.24	44.3	42.83	47.06	34.93	51.9	52.66	51.19	51.5	48.98	41.2	37.78	45.6	43.31	72.48	86.74	72.88	79.54	84.77	65.38	64.12	70.12	77.5	52.33	102.6	54.59	87.39	57.34	39.65	64.94	88.28	46.96	62.24	70.51	80.49
ENSMUSG00000006007.14	ENSMUST00000165062.7,ENSMUST00000185698.1,ENSMUST00000186572.6,ENSMUST00000191228.6	Pdc	0	0	0	0	0	0	0	0	0	0	0	0.2	0	0	0	0	0	0	0	0	0	0	0	0	0	0	0	0	0	0	0	0	0	0	0	0	0	0	0
ENSMUSG00000006010.14	ENSMUST00000006167.12,ENSMUST00000094477.3,ENSMUST00000097546.8,ENSMUST00000097547.9,ENSMUST00000111913.8,ENSMUST00000132809.7,ENSMUST00000140112.1,ENSMUST00000148389.7,ENSMUST00000150615.7	Odr4	35.6	32.81	28.16	41.46	37.43	38.34	22.82	27.18	30.73	34.55	36.8	34	36.55	38.07	38.92	23.94	29.61	30.51	43.39	43.98	35.4	41.1	41.42	47.25	50.4	29.31	49.38	41.12	31.29	51.12	54.94	57.95	55.93	46.65	47.04	77.35	72.96	42.23	64.01
ENSMUSG00000006014.16	ENSMUST00000006171.15,ENSMUST00000111901.8,ENSMUST00000111902.8,ENSMUST00000159035.1,ENSMUST00000161320.7,ENSMUST00000161611.7,ENSMUST00000162367.7,ENSMUST00000164600.7	Prg4	0.04	0.03	0	0.1	0	0	0.13	0.08	0.3	0	0	0.02	0.03	0.03	0.01	0.04	1.23	0.31	0	0.33	0.14	0.12	0.5	0.44	0.88	0	0	0.18	0.03	0	0.6	0	0	0	4.86	0	0.1	0.59	0.08
ENSMUSG00000006019.15	ENSMUST00000094816.2,ENSMUST00000118795.7,ENSMUST00000119102.7,ENSMUST00000121123.7,ENSMUST00000128452.1,ENSMUST00000133518.1,ENSMUST00000163968.7	Dhx34	2.49	1.96	2.47	1.59	1.41	1.26	2.65	2.59	2.59	2.06	2.15	2.29	1.65	1.56	1.5	2.74	3.26	2.91	1.41	1.43	0.71	0.92	0.86	1.36	2.34	1.13	1.01	2.04	1.71	0.37	4.44	2.7	1.97	0.91	0.17	4.1	3.48	1.96	2.14
ENSMUSG00000006021.5	ENSMUST00000006178.4,ENSMUST00000127584.1,ENSMUST00000129080.1,ENSMUST00000130170.1,ENSMUST00000141430.1,ENSMUST00000149255.1,ENSMUST00000149388.1,ENSMUST00000152044.1	Kptn	9.83	10.52	12.02	6.27	7.28	6.41	8.62	7.09	4.95	10.88	12.7	9.56	6.72	7.53	6.18	5.43	9.18	7.66	2.64	4.64	4.27	4.43	3.2	3.72	14.94	7.37	10.8	8.58	22.59	10.92	20.43	8.36	7.75	10.11	6.67	5.84	8.4	6.08	6.07
ENSMUSG00000006024.13	ENSMUST00000006181.6,ENSMUST00000124563.7,ENSMUST00000127637.7,ENSMUST00000132828.1,ENSMUST00000139507.2,ENSMUST00000140640.1,ENSMUST00000150208.7	Napa	122.45	124.01	141.46	112.14	109.04	123.98	92.33	121.49	129.51	127.56	193.55	127.32	124.35	107.14	116.24	103.07	108.38	128.23	135.37	106.6	85.78	120.26	98.09	109.75	153.87	144.23	129.54	159.82	145.54	195.4	188.19	196.2	115.73	187.78	167.23	188.09	175.81	231.78	203.97
ENSMUSG00000006050.12	ENSMUST00000006209.4,ENSMUST00000173202.2,ENSMUST00000173482.7,ENSMUST00000173875.8,ENSMUST00000174125.1,ENSMUST00000236330.1	Sra1	26.26	29.88	32.88	28.64	27.14	26.19	23.92	30.77	31.32	34.71	55.87	32.88	30.54	27.94	23.06	27.74	36.04	30.12	45.05	41.57	56.18	61.01	43.74	52.55	73.29	78.33	63.12	75.45	113.74	86.2	83.15	52.53	58.35	66.54	66.62	34.9	55.1	65.01	61.83
ENSMUSG00000006056.13	ENSMUST00000068686.12,ENSMUST00000097162.5	Calcoco2	0	0	0	0	0.04	0	0	0	0	0	0	0	0	0.05	0	0	0	0	0.08	0.45	0.14	0.23	0.07	0.04	0	0	0	0	0	0	0	0	0	0	0	0	0	0	0
ENSMUSG00000006057.15	ENSMUST00000090541.11,ENSMUST00000107684.1,ENSMUST00000107686.7,ENSMUST00000178611.7	Atp5g1	54.06	68.3	63.84	64.22	58.82	64.89	65.4	91.83	95.38	64.94	83.98	62.77	65.62	64.22	60.91	75.02	113.81	96.2	28.01	41	40.7	50.05	29.14	33.01	109.07	63.49	95.95	76.41	61.03	74.83	61.62	79.76	112.98	102.72	38.73	127.87	66.33	112.76	80.9
ENSMUSG00000006058.10	ENSMUST00000006217.9,ENSMUST00000107700.3,ENSMUST00000145749.1,ENSMUST00000150946.7,ENSMUST00000156394.1,ENSMUST00000156524.1	Snf8	29.99	33.88	36.23	27.25	30.27	27.26	24.8	28	27.49	32.55	46.11	31.46	32.02	29.91	28.75	25.68	24.28	28.72	28.26	31.05	22.11	37.5	25.95	28.41	40.17	45.78	49.94	54.9	66.59	43.77	49.97	71.56	74.57	34.24	49.06	30.44	43.33	52.67	48.16
ENSMUSG00000006095.12	ENSMUST00000006254.5,ENSMUST00000141608.1,ENSMUST00000169358.7	Tbcb	80.36	81.49	83.14	62.03	66.66	62.54	57.34	81.1	68.09	86.82	120.79	75.39	71.83	63.36	60.92	57.73	76.51	71.77	43.78	47.99	44.92	60.22	48.31	38.91	82.95	106.84	69.07	83.55	79.81	80.54	72.27	90.47	64.59	128.55	89.85	108.81	90.55	87	74.51
ENSMUSG00000006127.9	ENSMUST00000006286.8,ENSMUST00000129298.1,ENSMUST00000130318.7,ENSMUST00000136605.7,ENSMUST00000139856.1,ENSMUST00000149134.1,ENSMUST00000150857.7	Inpp5k	33.55	36.17	37.53	25.96	24.15	23.08	20.93	23.19	25.01	33.24	36.91	30.54	26.92	24.43	23.21	20.47	22.97	21.64	10.18	12.08	10.01	10.68	12.24	12.91	20.46	24.43	35.28	24.19	22.92	15.55	22.95	20.04	15.09	19.85	33.98	27.19	18.33	22.83	16.55
ENSMUSG00000006134.4	ENSMUST00000006293.4,ENSMUST00000231228.1,ENSMUST00000231629.1	Crkl	13.17	14.18	12.45	11.7	10.8	10.82	15.91	16.25	14.67	11.08	10.94	12.14	12.53	11.7	10.93	11.93	17.72	13.72	14.12	16.75	16.02	18.68	17.22	17.07	18.18	25.36	25.93	29.97	53.44	26.24	24.72	20.78	17.3	26.38	32.94	32.24	28.04	20.68	27.01
ENSMUSG00000006143.12	ENSMUST00000006303.10,ENSMUST00000111137.7,ENSMUST00000122979.1,ENSMUST00000139549.1,ENSMUST00000139999.7,ENSMUST00000156530.7	Upk3bl	0	0	0	0	0	0	0	0.13	0	0	0	0	0	0	0	0	0	0	0	0	0	0	0	0	0	0	0	0	0	0	0	0	0	0	0	0	0	0	0
ENSMUSG00000006154.13	ENSMUST00000086372.7,ENSMUST00000163137.7,ENSMUST00000163804.7,ENSMUST00000163893.7,ENSMUST00000164987.1,ENSMUST00000167068.2,ENSMUST00000167298.1,ENSMUST00000167599.7,ENSMUST00000167810.7,ENSMUST00000168924.1,ENSMUST00000169820.7,ENSMUST00000170423.7,ENSMUST00000170635.1,ENSMUST00000171445.7	Eps8l1	4.36	4.46	5.65	4.84	2.45	5.64	17.52	7.27	17.93	5.11	7.7	3.68	4.55	6.63	3.31	13.92	20.23	9.48	3.72	3.45	5.21	5.73	5.88	3.27	2.57	15	3.57	7.73	9.84	0.48	4.02	9.45	13.5	15.16	8.79	40.58	5.32	9.75	3.31
ENSMUSG00000006169.20	ENSMUST00000109260.2,ENSMUST00000109261.10,ENSMUST00000133715.1	Clint1	22.42	25.68	23.86	22.31	22.1	22.29	21.91	22.21	24.52	23.18	21.02	21.71	21.99	23.12	21.17	20.27	24.19	24.3	23.8	29.09	22.69	28.17	26.55	26.96	30.61	33.81	26.81	36.72	35.48	33.85	29.03	25.77	36.15	32.8	36.66	28.92	32.63	30.52	37.75
ENSMUSG00000006179.9	ENSMUST00000006341.3,ENSMUST00000129665.7,ENSMUST00000130585.1,ENSMUST00000150547.2,ENSMUST00000223857.1	Prss16	0	0.08	0	0	0.11	0	0.27	0	0	0	0.07	0.04	0	0.02	0.01	0.04	0	0	0.1	0	0	0	0.02	0.02	0	0	0	0	0	1.1	0	0	1.11	0	3.22	0	0	0.19	0
ENSMUSG00000006191.17	ENSMUST00000006353.13,ENSMUST00000091674.11,ENSMUST00000110323.2,ENSMUST00000123641.7,ENSMUST00000124532.7,ENSMUST00000129231.1,ENSMUST00000131792.7,ENSMUST00000137225.7,ENSMUST00000140278.7,ENSMUST00000153086.7,ENSMUST00000154209.1	Cdkal1	3.76	3.93	4.38	4.49	3.87	3.14	3.87	5.27	6.85	7.6	5.23	4.7	3.31	4.42	3.32	5.21	7.92	4.51	7.25	3.19	2.59	5.25	3.5	3.49	4.6	7.31	5.61	2.64	18.48	2.43	3.58	3.73	13.14	4.69	2.13	0	3.67	4.18	1.22
ENSMUSG00000006200.3	ENSMUST00000006362.3	Rhox6	0	0	0	0	0	0	0	0	0	0	0	0	0	0	0	0	0	0	0	0	0	0	0	0	0	0	0	0	0	0	0	0	0	0	0	0	0	0	0
ENSMUSG00000006204.7	ENSMUST00000050586.5,ENSMUST00000128522.1,ENSMUST00000208921.3	Cdcp3	0	0	0	0	0	0	0	0	0	0	0	0	0.01	0.01	0	0.08	0.02	0.02	0.09	0.09	0.03	0.11	0.02	0.05	0.1	0.13	0	0	0	0	0	0	0.39	0.05	0	0	0.15	0	0
ENSMUSG00000006205.13	ENSMUST00000006367.7,ENSMUST00000140741.1,ENSMUST00000150717.7,ENSMUST00000150905.1,ENSMUST00000153290.7	Htra1	29.45	28.49	28.2	22.46	24.79	23.37	64.83	93.92	85.29	30.18	31.76	26.65	25.45	23.97	23.55	60.66	87.21	84.38	8.54	10.75	8.78	12.08	8.02	7.95	21.04	12.61	20.05	14.74	16.45	13.87	13.95	14.81	46.77	23.47	13.72	19.52	18.39	17.86	16.59
ENSMUSG00000006215.12	ENSMUST00000006377.12,ENSMUST00000123477.1,ENSMUST00000130482.1,ENSMUST00000142020.7,ENSMUST00000142438.7,ENSMUST00000142695.1,ENSMUST00000144899.1	Zbtb17	5.22	4.49	6.21	4.12	2.56	3.77	7.07	6.29	6.46	5.06	6.4	4.44	3.33	3.57	3.39	3.65	5.84	7.22	3.16	3.66	2.88	3.55	3.01	2.96	9.05	8.37	3.2	5.03	11.3	4.13	8.28	8.01	7.19	6.01	14.01	13.39	11.25	11.22	5.1
ENSMUSG00000006216.10	ENSMUST00000006378.8,ENSMUST00000105788.1,ENSMUST00000135486.7,ENSMUST00000145725.1	Clcnkb	0	0	0	0	0	0	0	0	0	0	0	0	0	0	0	0	0	0	0	0	0	0	0	0	0	0	0	0	0	0	0	0	0	0	0.27	0	0	0	0
ENSMUSG00000006218.4	ENSMUST00000006380.4	Fam131c	0.85	0.98	0.61	0.48	0.54	0.43	0.48	1.04	0.76	0.3	1.25	1.07	0.5	0.61	0.44	0.62	0.53	0.98	0.48	0.42	0.21	0.37	0.53	0.6	0.11	1.74	2.42	0	1.59	0.46	0.8	0	0	0	0	0	1.86	1.38	2.48
ENSMUSG00000006219.12	ENSMUST00000006381.10,ENSMUST00000105784.7,ENSMUST00000105785.8,ENSMUST00000123150.1,ENSMUST00000127455.7,ENSMUST00000129602.7,ENSMUST00000130181.7,ENSMUST00000131317.7,ENSMUST00000133874.1,ENSMUST00000136831.1,ENSMUST00000137491.1,ENSMUST00000141518.7,ENSMUST00000147764.7,ENSMUST00000147785.7,ENSMUST00000153189.7	Fblim1	0.36	0.49	0.62	0.32	0.28	0.37	1.1	0.85	0.24	0.45	0.93	0.44	0.46	0.33	0.22	0.58	1.91	0.51	1.15	2.63	1.22	1.09	0.53	1.36	0.23	0.33	0.38	1.15	0.77	0.17	0.38	0.78	1.9	0.49	0.59	0	1.2	0.23	0.51
ENSMUSG00000006221.7	ENSMUST00000102486.4	Hspb7	0.08	0.08	0.08	0.71	0.53	0.61	1.61	2.54	2.51	0.04	0	0.11	0.79	0.58	0.6	1.59	2.75	2.29	0.22	0.09	0.4	0.19	0.53	0.2	0.09	0.92	1.21	0.45	0.83	0.03	0.25	0.89	0	0.38	0	0	1.03	0	0.02
ENSMUSG00000006235.6	ENSMUST00000006397.6,ENSMUST00000213181.1	Epor	0.03	0	0.1	0	0.05	0	0.3	0.02	0	0	0.12	0	0.07	0	0.05	0.05	0	0.13	0	0	0	0	0	0	0	0.32	0	0	0	0.46	0	2.07	0	0	0	0	0	1.52	0
ENSMUSG00000006241.16	ENSMUST00000006403.6,ENSMUST00000170304.8,ENSMUST00000214734.1,ENSMUST00000216710.1,ENSMUST00000217589.1	Ccdc159	9.77	6.77	10.42	5.47	3.84	4.97	3.98	3.22	3.52	8.97	6.42	7.16	4.69	4.81	3.14	3.39	6.59	2.54	2.36	1.37	1.36	1.98	2.8	3.71	2.24	5.41	3.38	7.69	2.66	4.64	2.5	4.99	12.81	1.37	6.42	1.42	3.43	4.06	4.21
ENSMUSG00000006262.15	ENSMUST00000006424.7,ENSMUST00000113229.7,ENSMUST00000125171.1,ENSMUST00000155298.2	Mob1b	5.07	5.69	4.85	4.59	5.02	4.48	4.14	3.47	3.61	4.03	2.41	5.03	4.49	5.59	4.51	3.97	3.57	3.79	17.56	17.98	16.13	19.12	17.81	19.67	16.68	16.69	22.69	19.67	10.69	14.14	22.01	16	14.89	18.48	17.19	15.93	15.22	16.47	10.25
ENSMUSG00000006269.7	ENSMUST00000006431.7,ENSMUST00000205763.1,ENSMUST00000205867.1,ENSMUST00000206052.1,ENSMUST00000206652.1,ENSMUST00000206911.1	Atp6v1b1	0	0	0	0	0	0	0	0	0	0	0	0	0	0	0	0	0	0	0	0	0	0	0	0	0	0	0	0	0	0	0	0	0	0	0	0	0	0	0
ENSMUSG00000006270.7	ENSMUST00000172821.3,ENSMUST00000173710.1	Vax1	0	0	0	0	0	0	0	0	0	0	0	0	0	0	0	0	0	0	0	0	0	0.07	0	0	0	0	0	0	0	0	0	0	0	0	0	0	0	1.16	0
ENSMUSG00000006273.14	ENSMUST00000006435.7,ENSMUST00000123290.1,ENSMUST00000125211.1,ENSMUST00000129797.1,ENSMUST00000153079.7,ENSMUST00000153680.1	Atp6v1b2	227.57	235.6	253.38	273.27	278.77	293.91	188.52	243.48	271.09	239.34	223.24	228.16	291.32	279.11	278.52	195.51	240.83	232.12	213.75	248.13	216.81	250.77	228.58	267.29	396.29	366.02	376.82	352.62	350.45	399.79	370.37	377.03	356.38	371.64	340.45	366.85	343.54	424.36	361.14
ENSMUSG00000006276.10	ENSMUST00000163643.2,ENSMUST00000211977.1,ENSMUST00000212121.1,ENSMUST00000212257.1,ENSMUST00000212590.1,ENSMUST00000212950.1	Eps15l1	26.24	24.79	24.79	16.85	14.97	13.2	17.06	15.56	14.16	23.82	22.43	20.92	15.73	14.58	12.93	14.46	13.38	14.7	9.14	9.96	9.86	9.73	9.22	8.36	15.54	12.91	15.34	14.65	13.63	14.21	13.52	12.39	22.89	9.65	15.22	16.59	12.62	14.41	9.31
ENSMUSG00000006281.8	ENSMUST00000006444.8,ENSMUST00000226222.1,ENSMUST00000226430.1,ENSMUST00000226789.1,ENSMUST00000227193.1,ENSMUST00000227228.1,ENSMUST00000227526.1,ENSMUST00000228562.1	Tep1	10.38	10.65	11.29	8.3	7.99	7.39	4.44	10.34	8.09	9.63	12.32	12.16	7.37	8.76	8.19	6.53	8.12	9.26	3.33	3.02	3.72	5.95	2.56	3.68	5.79	11.71	6.82	7.91	15.18	6.03	10.22	7.51	16.01	13.24	8.96	2.05	3.53	11.34	11.5
ENSMUSG00000006288.8	ENSMUST00000006451.7,ENSMUST00000226768.1,ENSMUST00000227327.1,ENSMUST00000227751.1,ENSMUST00000227934.1,ENSMUST00000228440.1	Ttc5	11.32	10.52	11.59	10.67	8.86	9.21	12.87	14.58	11.27	11.41	10.79	10.99	10.6	8.2	7.8	9.58	13.25	11.89	8.16	8.43	7.67	10.5	7.7	7.29	17.14	9.47	15.85	21.16	30.58	12.89	16.02	11.67	10.25	19.45	20.92	14.04	11.86	26.84	12.33
ENSMUSG00000006289.14	ENSMUST00000006452.12,ENSMUST00000159292.7,ENSMUST00000160375.7,ENSMUST00000160393.7,ENSMUST00000160464.1,ENSMUST00000160890.7,ENSMUST00000162177.7,ENSMUST00000162850.1	Osgep	22.42	24.55	22.09	19.25	21.58	21.62	24.01	31.69	26.36	26.5	25.76	25.95	23.03	22.17	19.82	27.81	27.04	24.47	13.17	17.28	13.32	9.83	12.14	17.79	22.56	18.58	17.56	37.82	24.58	23.55	33.29	41.15	20.53	17.63	19.43	4.78	15.61	23.53	24.86
ENSMUSG00000006299.13	ENSMUST00000006462.13,ENSMUST00000178235.7,ENSMUST00000186833.1,ENSMUST00000187046.1,ENSMUST00000190008.1,ENSMUST00000191258.1	Aamp	33.33	41.87	43.34	35.38	32.24	34.67	46.9	54.49	43.64	38.91	46.25	34.48	33.67	32.47	34.13	39.8	50.84	46.06	37.22	35.9	30.76	40.03	34.74	31.23	44.16	50.74	47.38	60.96	51.43	48.14	42.12	60.47	63.29	39.85	42.94	57.71	52.99	38.91	47.72
ENSMUSG00000006301.17	ENSMUST00000016309.15,ENSMUST00000113796.7,ENSMUST00000128505.1,ENSMUST00000130763.7,ENSMUST00000135384.7,ENSMUST00000141560.1,ENSMUST00000152603.7,ENSMUST00000154859.1	Tmbim1	29.64	26.19	24.35	19.43	18.1	20.28	35.28	37.46	28.43	28.09	30.54	29.16	18.7	18.31	17.3	23.63	32.98	32.22	42.01	51.38	48.3	56.5	48.25	53.68	59.63	61.68	61.14	93.02	60.13	74.86	64.77	74.64	78.81	85.2	81.99	44.73	61.32	75.55	64.8
ENSMUSG00000006304.14	ENSMUST00000006467.13,ENSMUST00000113819.1,ENSMUST00000113820.8,ENSMUST00000185733.1	Arpc2	83.8	78.77	79.35	87.95	100.8	90.33	81.64	87.13	88.67	100.24	112.58	83.09	91.68	92.19	91.8	70.05	83.23	86.93	150.51	167.3	150.55	168.78	154.33	166.58	174.23	190.15	183.48	216.17	238.41	214.71	173.72	165.02	256.44	207.62	216.36	214.92	188.94	187.81	174.51
ENSMUSG00000006307.16	ENSMUST00000006470.13,ENSMUST00000108154.8,ENSMUST00000125372.1,ENSMUST00000125836.1,ENSMUST00000128456.1,ENSMUST00000131002.1,ENSMUST00000136959.1,ENSMUST00000152931.1	Kmt2b	7.49	6.89	7.44	4.18	3.69	4.41	9.03	5.6	4.92	7.38	5.8	6.69	4.94	4.34	4	6.17	4.76	5.5	4.34	7.78	5.52	8	3.84	5.64	16.65	9.86	12.51	10.64	12.54	11.62	15.18	9.47	9.09	12.39	26.48	15.4	14.01	19.04	11.11
ENSMUSG00000006310.10	ENSMUST00000108150.1,ENSMUST00000108151.2,ENSMUST00000144532.1	Zbtb32	0.2	0.07	0.21	0.22	0.48	0.75	0.08	0	0.07	0.22	0.39	0.08	0.26	0.32	0.45	0	0	0.03	2.02	2.6	2.27	2.95	1.66	2.35	0.73	3.93	3.15	2.94	3.93	1.19	0.43	1.26	23.92	3.67	6.94	5.98	3.7	5.05	4.03
ENSMUSG00000006311.8	ENSMUST00000108147.2	Etv2	0	0	0	0	0	0.05	0	0	0	0	0	0	0	0	0	0	0	0	0.3	0.25	0	0	0	0	0	0	1.4	0	0	0	0	0	0	0	0	0	0	1.54	0.61
ENSMUSG00000006313.5	ENSMUST00000006476.5	Upk1a	0.23	0.54	0.12	0.35	0.17	0.24	0.05	0	0.19	0.26	0.22	0.24	0.22	0.22	0.21	0.06	0.4	0.07	0.22	0.36	0.91	0.27	0.04	0.45	0	0.36	0	0.28	0	0	0.68	0	0	1.28	0	0	0	1.23	0.79
ENSMUSG00000006315.9	ENSMUST00000006478.9,ENSMUST00000207263.1,ENSMUST00000207296.1,ENSMUST00000207779.1,ENSMUST00000207955.1,ENSMUST00000208169.1,ENSMUST00000209065.1	Tmem147	28.45	33.28	37.36	29.69	29.5	29.4	28.59	47.21	41.35	34.36	49.41	28.75	29.2	31.82	27.4	32.72	48.17	34.39	19.07	27.92	20.26	21.72	14.42	21.42	51.16	46.32	35.58	45.31	41.6	63.51	42.78	43.62	27.39	35.73	26.11	20.12	42.26	42.32	35.7
ENSMUSG00000006333.14	ENSMUST00000006496.14,ENSMUST00000108623.7,ENSMUST00000108624.7,ENSMUST00000108625.7,ENSMUST00000126562.7,ENSMUST00000128729.1,ENSMUST00000136858.1,ENSMUST00000139818.1,ENSMUST00000146303.1,ENSMUST00000146927.1	Rps9	164.42	206.48	200.16	163.65	165.16	159.28	286.69	313.02	274.29	214.84	275.08	194.37	161.47	170.09	194.82	261.55	289.19	291.15	305.23	307.24	302.19	322.93	267.76	270.13	351.64	362.83	293.33	358.17	430.07	369.55	392.12	384.11	575.54	425.93	355.33	364.82	266.6	388.73	366.64
ENSMUSG00000006335.16	ENSMUST00000058880.8,ENSMUST00000108641.9,ENSMUST00000153143.1,ENSMUST00000155592.7,ENSMUST00000156194.2,ENSMUST00000205596.1,ENSMUST00000206370.1	Tfpt	10.87	14.53	14.27	11.78	11.4	10.17	18.63	13.69	16.16	12.88	19.97	11.39	11.66	8.97	10.77	10.42	16.03	16.17	17.37	14.63	20.62	18.12	14.29	12.37	18.45	14.62	18.77	24.45	51.3	24.75	25.32	22.94	10.98	30.54	42.15	28.4	14.32	20.27	8.97
ENSMUSG00000006342.15	ENSMUST00000077610.5,ENSMUST00000095541.10,ENSMUST00000218896.1,ENSMUST00000219733.1	Susd2	124.37	133.91	146.07	99.96	91.01	97.85	40.83	57.45	54.36	201.9	230.45	176.16	108.76	99.23	95.63	46.25	58.54	55.4	25.52	25.68	25.47	31.63	23.09	25.74	86.19	85.44	72.99	78.98	62.07	72.82	80.08	80.98	78.23	81.74	60.55	86.46	70.07	81.72	77.37
ENSMUSG00000006344.17	ENSMUST00000072217.8,ENSMUST00000188444.1,ENSMUST00000189972.1,ENSMUST00000189991.1,ENSMUST00000218807.1,ENSMUST00000219214.1,ENSMUST00000219247.1	Ggt5	3.15	3.38	2.78	0.46	0.51	1.1	1.61	0.88	1.64	11.15	15.82	8.88	0.97	0.74	0.51	1.25	3.2	1.25	0.37	0.51	0.52	0.17	0.27	0.2	1.16	0.57	2.09	2.45	0	0	0.5	0.34	0.18	0.27	1.87	1.05	0.81	0.27	0.33
ENSMUSG00000006345.10	ENSMUST00000006508.9,ENSMUST00000124259.7,ENSMUST00000125770.7,ENSMUST00000128886.7,ENSMUST00000129020.2,ENSMUST00000129232.7,ENSMUST00000131565.7,ENSMUST00000134503.7,ENSMUST00000139459.7,ENSMUST00000140219.7,ENSMUST00000141062.7,ENSMUST00000143226.7,ENSMUST00000143792.7,ENSMUST00000145079.7,ENSMUST00000145928.7,ENSMUST00000148447.1,ENSMUST00000151212.7,ENSMUST00000152657.7,ENSMUST00000155186.1,…	Ggt1	0.51	0.66	0.63	0.17	0.6	0.18	0.36	0.82	0.74	0.44	0.4	0.49	0.14	0.49	0.19	0.24	1.13	0.15	0.41	1.01	0.61	1.1	0.93	0.47	1.15	5.29	5.99	1.28	15.2	4.66	4.38	0	0	1.49	4.21	0	3.56	1.85	0
ENSMUSG00000006356.10	ENSMUST00000084882.8,ENSMUST00000196015.4,ENSMUST00000197396.4,ENSMUST00000199976.1,ENSMUST00000200177.1,ENSMUST00000200380.4	Crip2	220.23	233.52	262.78	220.35	208.62	227.29	130.86	153.55	143.98	201.66	305.31	198.85	219.85	225.23	211.67	112.32	131.65	129.87	131.16	138.69	132.19	152.34	110.28	144.05	339.75	380.3	308.33	374.93	333.58	345.5	355.36	388.13	293.62	355.6	408.95	360.12	302.62	385.68	368.56
ENSMUSG00000006360.11	ENSMUST00000006523.11,ENSMUST00000196932.1,ENSMUST00000198597.4,ENSMUST00000198909.1,ENSMUST00000199089.4,ENSMUST00000200553.1	Crip1	114.2	139.02	133.58	137.3	148.39	149.06	160.78	179.42	184.38	134.59	213.66	123.82	138.75	145.63	128.03	130.69	189.99	164.51	26.85	25.75	30.26	50.12	23.3	27.71	109.08	90.2	87.42	122.58	89.25	95.59	119.8	96	116.12	134.69	64.46	123.72	84.82	91.53	100.17
ENSMUSG00000006362.16	ENSMUST00000006525.13,ENSMUST00000064674.12,ENSMUST00000127984.8,ENSMUST00000134045.1,ENSMUST00000142535.7,ENSMUST00000147374.1,ENSMUST00000148630.1	Cbfa2t3	0	0.05	0.03	0.27	0.19	0.29	1.98	1.93	1.5	0.18	0	0.19	0.32	0.47	0.22	1.85	3.28	1.44	0.09	0.51	1.28	0.43	0.56	0.55	0.72	1.85	0.8	0.79	1.24	1.26	3.09	1.84	8.21	0.05	0	3.31	0.38	0.38	0.52
ENSMUSG00000006369.14	ENSMUST00000057410.13,ENSMUST00000109432.3,ENSMUST00000160798.1	Fbln1	0	0	0	0	0	0	0.95	0.86	0.72	0	0.01	0	0.02	0.02	0.02	1.74	1.47	1.17	0	0	0	0	0	0	0	0	0	0	0.88	0	0	0	0	0	0	0	0	0	0
ENSMUSG00000006373.10	ENSMUST00000073339.6	Pgrmc1	83.38	78.53	68.31	121.82	137.65	131.66	99.1	102.46	116.07	87.69	97.22	69.03	128.63	128.82	116.62	94.1	100.75	103.5	104.75	123.67	123.42	131.41	113.6	134.88	186.57	172.53	163	152.69	165.19	177.95	157.34	147.43	129.12	167.16	171.49	175.9	158.76	173.46	154.05
ENSMUSG00000006378.15	ENSMUST00000006544.8,ENSMUST00000229276.1	Gcat	4.8	5.7	5.29	3.89	2.83	5.18	5.88	6.76	5.69	4.39	6.81	5.44	2.28	3.48	2.52	3.45	3.39	4.17	1.61	2.02	2	0.47	0.65	0.92	6.75	3.56	1.7	3.72	3.61	0	7.29	8.14	0.78	3.21	0	5.05	1.93	1.63	3.84
ENSMUSG00000006386.15	ENSMUST00000071168.5,ENSMUST00000073939.12,ENSMUST00000102798.7,ENSMUST00000131958.1	Tek	0.06	0	0.05	0.04	0.07	0.11	5.38	5.22	4.74	0.03	0	0.05	0.09	0.05	0.06	3.37	6.72	6.31	0.88	0.14	0.69	0.35	0.51	0.59	0.98	2.29	1.87	0.73	0	0.92	2.04	0	0	0.89	0.95	0	0.4	1.04	0.01
ENSMUSG00000006389.13	ENSMUST00000006556.10,ENSMUST00000102671.9,ENSMUST00000106375.1,ENSMUST00000168404.8,ENSMUST00000216417.1	Mpl	0	0	0	0	0	0.04	0	0.04	0	0	0	0	0.02	0	0.02	0	0	0.04	0	0	0	0	0.03	0.05	0	0	0	0	0	0	0	0	0	0	0	0	0	0	0
ENSMUSG00000006390.15	ENSMUST00000006557.12,ENSMUST00000067896.3,ENSMUST00000102673.10,ENSMUST00000129419.1,ENSMUST00000135162.1,ENSMUST00000143140.1,ENSMUST00000167636.7	Elovl1	11.02	14.9	12.57	10.61	10.51	7.77	46.94	42.66	29.56	12.84	16.4	12.56	11.31	11.54	9.79	31.01	45.57	34.58	28.02	34.04	31.78	31.63	30.15	30.06	39.38	44.35	46.57	47.13	49.5	54.27	29.24	35.16	61.67	56.97	65.48	51	53.45	56.56	53.25
ENSMUSG00000006392.16	ENSMUST00000019229.14,ENSMUST00000073881.7,ENSMUST00000084319.10,ENSMUST00000106384.9,ENSMUST00000125235.1,ENSMUST00000126089.7,ENSMUST00000130421.7,ENSMUST00000135201.1,ENSMUST00000144577.1,ENSMUST00000152633.1	Med8	25.12	18.54	17.44	15.99	14.5	13.47	19.5	19.28	17.18	22.42	27.5	18.51	14.21	15.3	14.54	13.29	20.42	15.98	25.63	22.48	22.66	28.16	25.24	20.75	27.51	40.48	31.43	25.16	31.46	25.71	23.88	23.32	44.4	26.65	24.46	40.8	43.73	25.69	27.51
ENSMUSG00000006395.16	ENSMUST00000006562.5,ENSMUST00000106393.7,ENSMUST00000132882.1,ENSMUST00000179719.1,ENSMUST00000194248.1	Hyi	15.27	21.95	20.4	17.49	17.05	18.01	13.48	15.32	11.61	21.33	28.15	15.84	19.53	21.19	16.41	10.3	14.17	11.06	7.72	7.39	9.93	10.99	9.69	14.03	26.36	25.52	23.64	21.06	13.31	18.02	31.7	16.08	15.58	38.07	32.38	16.49	17.76	24.52	22.64
ENSMUSG00000006398.15	ENSMUST00000006565.12,ENSMUST00000151302.1,ENSMUST00000183942.1	Cdc20	0	0.62	0.38	0.39	0.16	0.19	1.51	0.97	0.67	0.35	0.48	0.28	0.11	0.03	0.12	0.53	0.73	0.77	0.04	1.47	0.38	0.5	0.85	0.92	1.08	0.5	0	0.82	0.2	2.87	0	0	6.38	2.68	0	0	1.13	0.61	1.89
ENSMUSG00000006403.13	ENSMUST00000111314.1,ENSMUST00000111315.8,ENSMUST00000219033.1	Adamts4	0.02	0.12	0.15	0.02	0.04	0.07	0.77	0.28	0.37	0.04	0	0.03	0.07	0.02	0.04	0.23	0.38	0.46	0.66	0.86	0.64	0.85	0.83	0.93	0.5	0.49	0.35	1.39	0.63	1.75	0.05	1.11	0.61	2.94	1.04	0.69	0.4	0.18	0.41
ENSMUSG00000006411.12	ENSMUST00000006578.9,ENSMUST00000094325.4,ENSMUST00000111286.8	Nectin4	4.69	5.54	4.89	2.27	2.53	2.86	0.52	0.72	1.21	4.27	3.5	3.77	2.68	2.3	2.66	0.94	2.88	1.35	3.2	2.36	3.15	3.53	2.59	4.41	1.41	3.4	4.43	4.23	3.15	2.4	1.61	3.01	4.78	2.94	3.29	0	4.05	3.58	3.12
ENSMUSG00000006412.10	ENSMUST00000006579.4,ENSMUST00000135941.7,ENSMUST00000138323.1	Pfdn2	56.14	62.25	66.96	62.99	67.67	71.07	48.89	57.43	55.2	55.79	82.81	54.78	62.78	59.82	63.71	47.67	57.35	60.77	81.97	89.95	68.2	89.35	79.28	82.12	64.55	90.29	77.15	83.76	125.06	89.94	72.1	75.42	64.82	136.34	79.29	76.49	66.17	84.14	92.2
ENSMUSG00000006418.17	ENSMUST00000078050.6,ENSMUST00000109214.7,ENSMUST00000127939.1	Rnf114	16.23	17.44	18.98	17.27	15.19	17.02	18.53	19.79	15.61	17.85	21.08	15.68	16.14	16.62	16.62	15.53	16.54	16.03	17.23	22.07	16.65	20.22	20.53	19.33	25.95	23.07	19.13	23.9	43.03	35.21	23.48	28.5	35.7	23.03	40.52	25.56	33.07	22.84	38.39
ENSMUSG00000006423.15	ENSMUST00000047486.5,ENSMUST00000115248.9,ENSMUST00000115249.9,ENSMUST00000127966.7,ENSMUST00000143544.7,ENSMUST00000150873.1	C330007P06Rik	15.1	13.24	12.88	15.52	16.45	16.51	13.1	12.64	13.7	13.07	13.68	12.32	17.44	15.83	15.7	10.65	13.75	14.28	12.12	15.1	14	15.4	12.92	14.06	16.92	15.96	16.95	11	18.43	18.22	15.12	11.83	15.33	11.34	12.44	5.99	12.5	15.22	20.98
ENSMUSG00000006435.16	ENSMUST00000111807.4,ENSMUST00000111808.10,ENSMUST00000235290.1,ENSMUST00000235326.1	Neurl1a	6.2	9.5	8.49	7.14	8.25	7.83	10.69	8.09	10.18	8.83	10.41	8.5	8.36	9.12	7.78	8.99	8.4	8.32	4.83	4.58	4.25	4.11	3.1	5.14	5.18	8.28	9.74	5.44	8.16	9.47	7.94	6.89	12.72	13.11	10.23	10.51	9.74	7.34	8.94
ENSMUSG00000006442.10	ENSMUST00000006611.8,ENSMUST00000140129.1,ENSMUST00000152701.1	Srm	13.19	15.3	16.04	12.37	10.87	11.14	8.54	14.13	12.46	17.23	16.83	13.46	13.84	12.55	12.22	12.66	11.03	11.19	13.49	10.82	13.59	16.44	18.93	18.01	27.52	30.2	21.05	17.68	11.7	27.13	42.77	20.7	28.64	23.35	34.19	36.11	31.23	19.11	17.59
ENSMUSG00000006445.3	ENSMUST00000006614.2,ENSMUST00000131026.1,ENSMUST00000145523.1,ENSMUST00000149002.1	Epha2	0.21	0.32	0.16	0.08	0.08	0.04	4.13	3.92	3.41	0.03	0.37	0.05	0.23	0.45	0.08	2.79	3.72	2.69	2.03	1.5	2.34	2.94	1.74	3.08	1.94	2.78	4.17	9.98	9.29	4.8	7.07	3.09	0	4.72	3.46	0.5	1.78	3.04	3.02
ENSMUSG00000006456.10	ENSMUST00000006625.7,ENSMUST00000113793.3,ENSMUST00000180008.1	Rbm14	6.7	4.64	5.58	4.01	5.02	4.03	9.68	6.11	6.99	5.4	4.76	5.81	4.15	4.29	3.85	5.62	6.72	4.62	13.23	8.94	11.02	8.64	10.75	9.21	8.41	12.27	25.13	9.16	10.68	9.19	11.52	9.45	42.34	12.31	20.22	5.59	17.86	13.18	7.99
ENSMUSG00000006457.4	ENSMUST00000006626.4,ENSMUST00000138811.1	Actn3	0.18	0.26	0.14	0.25	0.38	0.29	0.42	0.56	0.15	0.14	0.4	0.25	0.21	0.12	0.18	0.35	0.13	0.56	0.26	0.29	0.18	0.18	0.25	0.07	0	0.26	0.36	0	3.29	0	0	0.3	0	0.68	0	0	0.37	0.64	1.01
ENSMUSG00000006462.6	ENSMUST00000130679.1,ENSMUST00000141923.1	A530013C23Rik	0	0	0	0	0.03	0.02	0.03	0.1	0.06	0	0	0	0	0.01	0.01	0.06	0	0.02	0	0.03	0	0.06	0.11	0.18	0	0	0	0	0	0	0.14	0	0	0	0	0	0	0	0
ENSMUSG00000006463.13	ENSMUST00000006632.7,ENSMUST00000160014.1,ENSMUST00000162088.7,ENSMUST00000162134.1,ENSMUST00000162720.7,ENSMUST00000162754.1	Zdhhc24	7.79	7.63	8.84	7.43	7.49	7.4	4.9	7.13	7.83	9.85	9.95	9.1	7.26	7.47	7.51	5.32	6.34	6.23	7.22	10.74	10.22	9.83	9.87	10.12	9.85	17.81	24.58	13.35	14.41	13.54	11.4	9.19	10.49	19.84	15.86	23	10.8	13.9	20.16
ENSMUSG00000006464.9	ENSMUST00000053506.7,ENSMUST00000235498.1,ENSMUST00000236150.1,ENSMUST00000236538.1,ENSMUST00000237085.1,ENSMUST00000237362.1,ENSMUST00000237638.1,ENSMUST00000238170.1	Bbs1	5.53	5.08	4.22	3.52	3.79	3.08	5.84	4.96	5.92	5.94	3.47	4.84	3.76	3.65	3.03	5.3	7.67	4.74	1.28	2.5	2	3.25	2.5	1.97	1.77	2.06	5.06	3.27	11.29	2.94	3.54	4.81	0.93	1.35	7.56	2.64	1.97	2.13	2.87
ENSMUSG00000006469.13	ENSMUST00000006638.7,ENSMUST00000124146.7,ENSMUST00000137482.7,ENSMUST00000142095.1,ENSMUST00000144884.7,ENSMUST00000152997.7,ENSMUST00000155420.7	Slc34a3	0	0	0	0	0	0	0	0	0	0	0	0	0	0	0	0	0	0	0	0	0	0.38	0	0	0.37	0	0	0	0	0	0	0	0	0	0	0	1.64	0	0
ENSMUSG00000006471.18	ENSMUST00000100329.9,ENSMUST00000114349.8,ENSMUST00000123472.1,ENSMUST00000129705.1,ENSMUST00000132128.2,ENSMUST00000132591.1,ENSMUST00000137355.1,ENSMUST00000141808.7,ENSMUST00000147866.1,ENSMUST00000148589.8	Ndor1	7.98	8.87	7.93	5.4	5.88	6	8.32	7.19	7.86	11.15	7.62	7.11	7.09	5.33	4.29	8.87	6.6	5.57	11.71	18.21	10.35	12.99	9.18	8.17	26.71	24.07	20.68	8.84	13.49	16.74	18.4	18.34	15.73	14.6	32.5	35.46	17.59	17.28	18.01
ENSMUSG00000006476.19	ENSMUST00000006646.14,ENSMUST00000074422.13,ENSMUST00000100334.10,ENSMUST00000102931.10,ENSMUST00000114386.7,ENSMUST00000114388.7,ENSMUST00000116574.9,ENSMUST00000124309.1,ENSMUST00000132172.7,ENSMUST00000134744.2,ENSMUST00000135328.1,ENSMUST00000140733.1,ENSMUST00000140737.7,ENSMUST00000141866.2,ENSMUST00000144520.7,ENSMUST00000152122.7,ENSMUST00000152506.1,ENSMUST00000155909.1	Nsmf	16.59	21.35	18.24	17.48	15.61	13.19	47.31	43.81	32.01	21.04	21.72	18.15	15.07	15.63	13.51	29.44	36.77	29.78	14.21	21.87	15.08	23.2	14.62	17.18	23.05	36.35	26.26	27.04	22.09	21.49	23.78	19.27	45.29	32.84	22.14	19.67	27.2	24.72	17.76
ENSMUSG00000006488.17	ENSMUST00000006659.7,ENSMUST00000095924.10,ENSMUST00000224852.1	Prl7a1	0	0	0	0	0	0	0	0	0	0	0	0	0	0	0	0	0	0	0	0	0	0	0	0	0	0.64	0	0	0	0	0	0	0	0	0	0	0	0	0
ENSMUSG00000006490.3	ENSMUST00000006662.3	Prl8a9	0	0	0	0	0	0	0	0	0	0	0	0	0	0	0	0	0	0	0	0	0	0	0	0	0	0	0	0	0	0	0	0	0	0	0	0	0	0	0
ENSMUSG00000006494.11	ENSMUST00000006669.5,ENSMUST00000129427.1,ENSMUST00000129887.1,ENSMUST00000134362.7,ENSMUST00000148249.7,ENSMUST00000151358.7,ENSMUST00000152696.7,ENSMUST00000156036.7	Pdk1	7.35	8.13	7.5	6.75	9.75	8.91	8.15	7.54	8.76	8.05	5.46	7.34	10.69	9.43	9.67	5.85	10.35	7.5	3.05	4.01	5.42	4.66	4.57	6.63	11.39	9.26	16.99	4.06	5.06	12.07	16.57	12.4	24.81	9.9	11.91	13.31	7.96	9.48	11.39
ENSMUSG00000006498.16	ENSMUST00000057343.15,ENSMUST00000095457.10,ENSMUST00000099958.8,ENSMUST00000164385.7,ENSMUST00000165153.7,ENSMUST00000165704.7,ENSMUST00000165724.7,ENSMUST00000168216.7,ENSMUST00000168683.1,ENSMUST00000168988.7,ENSMUST00000169091.1,ENSMUST00000169483.7,ENSMUST00000169580.1,ENSMUST00000171216.1,ENSMUST00000171599.7,ENSMUST00000172282.7	Ptbp1	6.92	10.75	6.33	8.75	6.49	5.48	44.08	36.96	27.36	8.9	9.84	8.8	8.53	9.25	4.55	27.93	44.09	27.15	36.57	43.94	25.27	50.41	32.16	28.4	27.62	18.41	35.05	22.02	36.87	30.65	39.56	22.91	41.05	41.75	40.8	20.09	38.61	26.22	21.96
ENSMUSG00000006517.5	ENSMUST00000006692.5,ENSMUST00000211883.1	Mvd	19.95	28	22.75	23.54	23.38	25.59	17.91	15.68	12.14	26.89	34.68	20.56	22.98	25.82	21.35	12.61	13.81	12.31	4.85	6.16	4.95	5.66	5.09	5.47	20.49	18.98	21.9	8.68	11.99	13.62	14.29	26.22	12.12	20.82	16.13	14.22	12.86	20.62	19.19
ENSMUSG00000006519.11	ENSMUST00000017604.9,ENSMUST00000212600.1,ENSMUST00000212822.1	Cyba	0	0	0	0.18	0.57	0.09	9.55	13.17	5.36	0	0.09	0.26	0.09	0.09	0.05	6.05	9.31	7.29	0.39	1.21	0.51	1.82	1.29	0.42	0	1.19	2.43	3.27	0	0	1.71	0	25	5.07	0.07	0	1.71	2.59	2.33
ENSMUSG00000006522.17	ENSMUST00000006697.16,ENSMUST00000226179.1,ENSMUST00000226547.1,ENSMUST00000227181.1,ENSMUST00000227995.1,ENSMUST00000228114.1	Itih3	1.24	0.44	0.17	0.24	0.19	0.13	1.15	1.07	2.07	0.2	0.66	0.5	0.19	0.41	0.2	1.2	0.9	1.67	0	0.04	0	0.07	0	0.06	0	0.69	0	0	0	0.38	0	0	0	0	0	0	0	0	0
ENSMUSG00000006526.13	ENSMUST00000006701.7,ENSMUST00000226788.1,ENSMUST00000227246.1,ENSMUST00000227776.1,ENSMUST00000228046.1,ENSMUST00000228066.1	Stimate	9.18	7.81	8.58	8.75	7.35	7.65	8.75	9.07	9.48	7.59	8.98	7.32	8.21	9.35	7.94	8.01	10.66	7.77	4.85	4.17	3.33	4.93	4.66	4.83	6.28	14.98	4.87	6.27	4.11	3.61	6.11	9.17	6.94	14.06	7.35	4.03	7.11	9.2	8.38
ENSMUSG00000006527.16	ENSMUST00000054230.11,ENSMUST00000112184.9,ENSMUST00000227201.1,ENSMUST00000227303.1,ENSMUST00000227445.1,ENSMUST00000228006.1	Sfmbt1	7.51	8.97	6.65	7.27	7.4	7.8	6.99	5.84	6.31	7.83	6.92	7.73	7.69	6.82	7.27	5	6.51	6.19	12.79	18.19	10.02	13.67	11.55	13.83	14.35	20.68	16.88	22.37	21.18	20.3	21.3	16.92	19.73	20.43	25.02	20.39	19.05	17.47	23.17
ENSMUSG00000006529.16	ENSMUST00000006704.16,ENSMUST00000163118.1,ENSMUST00000227938.1	Itih1	0	0	0.02	0	0	0	0	0	0	0	0	0	0	0	0	0	0	0	0	0.03	0	0.1	0.06	0	0	0	0	0.25	0	0	0	0.48	0	0.34	0.71	0	0	0.05	0
ENSMUSG00000006538.12	ENSMUST00000164097.3,ENSMUST00000189364.1	Ihh	0	0.19	0.17	0	0.08	0	0.2	0.03	0.09	0	0	0.02	0.04	0.02	0.04	0.03	0	0.06	0.09	0	0.06	0.21	0.1	0.08	0	0.48	0	0	0	0	0	0	0	0	0	0	0	0.41	0
ENSMUSG00000006542.13	ENSMUST00000081636.12,ENSMUST00000113672.8,ENSMUST00000159728.1,ENSMUST00000160732.7,ENSMUST00000162093.1,ENSMUST00000188073.6	Prkag3	0	0	0	0	0.01	0	0.19	0	0	0	0.02	0	0	0.02	0	0.04	0	0.02	0	0	0.05	0	0	0	0	0	0	0	0	0	0	0	0	0	0	0	0	0	0
ENSMUSG00000006546.3	ENSMUST00000006721.2,ENSMUST00000133833.2	Cryba2	0	0	0	0.09	0.06	0	0.1	0.19	0	0	0	0	0	0	0.09	0	0.28	0	1.82	1	2.24	0.55	0.8	0.78	2.8	1.04	0	1.78	0.14	3.98	2.48	0.8	0	0	0	0	2.58	2.99	0.77
ENSMUSG00000006567.11	ENSMUST00000006742.10,ENSMUST00000110738.2	Atp7b	0.17	0.11	0.1	0.04	0.07	0.04	0.13	0.1	0.21	0.06	0.08	0.06	0.07	0.06	0.07	0.07	0.07	0.06	0.09	0	0.04	0.04	0.06	0.15	0.19	0	0.3	0.23	0	0.13	0	0.84	1.3	0	0	0	0.02	0	0.3
ENSMUSG00000006570.3	ENSMUST00000006745.3	Defb2	0	0	0	0	0	0	0	0	0	0	0	0	0	0	0	0	0	0	0	0	0	0	0	0	0	0	0	0	0	0	0	0	0	0	0	0	0	0	0
ENSMUSG00000006574.15	ENSMUST00000006749.9,ENSMUST00000128405.1,ENSMUST00000145636.7,ENSMUST00000149993.1,ENSMUST00000151050.1	Slc4a1	0	0	0	0.03	0.04	0	0.48	0.64	0.07	0	0.02	0.03	0	0.17	0.02	0.26	0.49	0.17	0	0	0	0.02	0.03	0.02	0.19	0	0	0	0.24	0	0	0	0.54	0	0	0	0.02	0	0.18
ENSMUSG00000006575.14	ENSMUST00000006750.7,ENSMUST00000107102.7,ENSMUST00000107103.7,ENSMUST00000107105.8,ENSMUST00000128331.1,ENSMUST00000131219.1,ENSMUST00000132876.1,ENSMUST00000142157.7,ENSMUST00000146330.7,ENSMUST00000150982.7	Rundc3a	112.88	122.3	132.29	107.25	100.84	100.11	68.34	79.67	82.09	111.35	137.46	112.23	93.47	100.36	98.27	68.98	76.15	81.57	58.21	58.97	58.4	50.05	46.53	55.26	135.24	131.87	128.41	125.71	99.36	146.23	129.47	122.69	99.13	127.42	128.88	134.9	102.24	152.85	119.78
ENSMUSG00000006576.16	ENSMUST00000027415.11,ENSMUST00000124341.7,ENSMUST00000129703.7,ENSMUST00000132110.1,ENSMUST00000132612.7,ENSMUST00000138814.1,ENSMUST00000142257.1,ENSMUST00000145258.2,ENSMUST00000145516.1,ENSMUST00000150142.7,ENSMUST00000154101.7,ENSMUST00000189794.1	Slc4a3	13.55	18.27	18.45	12.57	9.88	11.12	11.92	7.2	7.21	13.39	11.74	14.6	11.87	10.51	8.75	8.53	9.91	8.33	6.66	9.87	5.01	6.74	6.66	7.96	19.42	17.19	12.7	8.73	12.34	7.32	8.41	6.18	9.1	15.24	11.82	3.43	11.36	13.44	15.93
ENSMUSG00000006585.3	ENSMUST00000006760.2,ENSMUST00000212053.1,ENSMUST00000212201.1,ENSMUST00000212821.1,ENSMUST00000212967.1	Cdt1	1.55	0.29	0.22	0.1	0.23	0.43	0.76	1.98	1.26	0.27	0.84	0.63	0.28	0.3	0.26	0.34	1	0.84	9.24	12.02	8	12.31	9.19	13.35	11.06	10.74	9.88	10.45	20.51	16.72	20.79	9.18	22.97	14.77	41.62	17.74	15.44	7.15	7.69
ENSMUSG00000006586.15	ENSMUST00000006761.9,ENSMUST00000098256.3,ENSMUST00000098257.9,ENSMUST00000105566.8,ENSMUST00000139736.1,ENSMUST00000150583.7	Runx1t1	4.57	5.3	4.61	4.8	4.45	3.66	3.22	1.95	3	5.81	4.1	5.45	5.08	4.78	3.81	2.18	1.83	2.19	1.69	3.22	1.58	1.49	1.81	1.2	2.54	1.33	6.43	1.58	3.8	1.87	3.89	0.87	1.59	1.12	6.14	2.03	3.75	4	2.16
ENSMUSG00000006587.6	ENSMUST00000006762.6	Snai3	0	0	0	0	0	0	0	0	0	0	0	0	0	0	0	0	0	0	0.23	0	0	0	0	0	0	0	0	0.78	0	0	0	0	0	0	0	0	0	0	0
ENSMUSG00000006589.8	ENSMUST00000006764.8,ENSMUST00000211810.1,ENSMUST00000211823.1,ENSMUST00000212093.1,ENSMUST00000212834.1,ENSMUST00000213017.1,ENSMUST00000213029.1,ENSMUST00000213030.1,ENSMUST00000213062.1	Aprt	5.41	6.15	8.1	11.66	11.65	13.74	16.81	21.65	19.34	9.58	7.85	7.95	12.83	12.33	13.82	16.68	20.02	17.44	23.75	28.62	28.01	38.18	26.84	31.45	62.16	66.44	59.83	51.62	76.31	57.1	53.43	58.24	61.57	85.58	59.14	56.53	63.94	37.44	58.69
ENSMUSG00000006599.13	ENSMUST00000006774.10,ENSMUST00000107644.1,ENSMUST00000128420.8,ENSMUST00000144708.1,ENSMUST00000165031.7	Gtf2h1	20.74	14.52	13.43	14.69	16.62	15.75	12.02	12.28	17.45	15.74	16.35	17.31	15.47	17.46	16.79	15.44	17.77	12.97	48.12	43.61	36.62	41.61	40.75	53.85	26.61	40.86	32.35	34.3	34.73	40.81	33.57	29.7	42.82	40.78	61.42	27.26	33.33	38.48	41.8
ENSMUSG00000006611.15	ENSMUST00000006787.7,ENSMUST00000091706.13,ENSMUST00000091707.12,ENSMUST00000151243.1	Hfe	5.95	6.98	5.79	6.03	6.83	5.88	9.81	11.5	7.39	6.67	4.73	4.28	6.42	5.29	6.54	9.43	17.31	9.74	4.64	3.5	5.85	6.56	4.61	10.27	12.55	6.33	7.28	9.88	7.98	10.47	7.97	7.57	8.59	2.2	12.44	19.38	7.61	19.38	7.25
ENSMUSG00000006638.15	ENSMUST00000006814.8,ENSMUST00000201125.3	Abhd1	0.64	1.17	1.8	2	1.71	1.5	5.87	3.56	3.29	1.09	1.49	1.99	1.17	1.21	1.32	2.69	3.15	3.92	0.35	0.66	0.79	0.79	0.88	1.15	1	1.28	0	3.93	10.15	5.17	6.41	2.64	5.15	2.4	3.03	0	0.68	3.22	3.61
ENSMUSG00000006641.12	ENSMUST00000080431.7,ENSMUST00000114668.6,ENSMUST00000200816.1,ENSMUST00000201017.1,ENSMUST00000202520.3,ENSMUST00000202556.3,ENSMUST00000202984.1	Slc5a6	6.53	7.58	5.37	6.62	5.99	5.29	5.03	6.78	6.03	7.17	6.03	8.02	7.37	6.82	5.22	6.35	5.92	5.76	7.02	9.78	7.43	11.18	5.47	10.53	28.1	18.43	14.92	24.02	31.31	14.88	28.26	19.87	38.79	22.16	27.1	20.83	9.92	11.33	18.89
ENSMUSG00000006642.3	ENSMUST00000006818.3	Tcf23	0	0	0	0.04	0.07	0.04	0.02	0.02	0	0	0	0	0	0.02	0	0.02	0.31	0.03	0.05	0.22	0	0	0	0.03	0	0.37	0.45	0	0	0	0.24	0	0	0.22	0	0	0.11	0	0
ENSMUSG00000006649.17	ENSMUST00000006825.8,ENSMUST00000123880.7,ENSMUST00000126297.8,ENSMUST00000131004.2,ENSMUST00000149086.1	Nphs1	0	0.32	0.07	0.03	0.09	0.06	0	0	0.05	0	0	0	0.09	0.02	0.01	0	0.17	0	0.18	0	0.11	0.05	0.04	0.19	0.45	0	0.03	0	0	0.76	2.24	1	0	0.29	0	0	0.33	0	0
ENSMUSG00000006651.8	ENSMUST00000006828.8,ENSMUST00000207514.1,ENSMUST00000208404.1,ENSMUST00000208792.1,ENSMUST00000209054.1	Aplp1	84.6	98.36	100.8	90.22	87.74	94.08	81.97	104.23	112.25	90.81	120.55	88.82	96.76	90.32	82.52	86.52	100.53	100.81	48.49	45.89	48.27	57.42	40.79	50.79	96.84	99.34	107.16	109.78	90.87	124.53	119.43	100.88	72.76	141.96	105.43	105.37	85.73	121.36	104.64
ENSMUSG00000006673.14	ENSMUST00000006851.14,ENSMUST00000112155.8,ENSMUST00000192331.1,ENSMUST00000192819.1,ENSMUST00000192932.5,ENSMUST00000193258.5,ENSMUST00000193348.1,ENSMUST00000194139.1,ENSMUST00000194385.1,ENSMUST00000194387.1,ENSMUST00000194741.1,ENSMUST00000194743.1,ENSMUST00000195513.5,ENSMUST00000195563.5	Qrich1	32.27	29.25	36.41	26.77	28.94	25.43	25.7	25.98	28.82	31.79	36.41	31.68	28.55	27.45	25.76	21.89	35.26	26.61	21.9	32.55	22.58	26.91	29.94	25.82	27.75	37.73	37.09	32.77	57.57	32.33	45.35	28.23	25.91	39.66	47.52	31.26	33.35	29.94	38.39
ENSMUSG00000006675.10	ENSMUST00000006853.10,ENSMUST00000191674.1,ENSMUST00000192080.5,ENSMUST00000193621.1,ENSMUST00000194900.1,ENSMUST00000195181.1	P4htm	17.29	23.42	20.89	20.3	18.21	18.74	21.64	25.4	23.93	20.35	29.59	20.25	19.44	20.23	18.94	20.39	23.25	22.3	8.92	8.35	10.08	10.63	9.43	10.85	21.97	21.66	21.37	23.28	37.01	20.9	31.16	25.15	30.47	14.91	28.79	24.54	23.64	19.41	21.08
ENSMUSG00000006676.16	ENSMUST00000006854.12,ENSMUST00000085044.13,ENSMUST00000166103.8,ENSMUST00000178075.7,ENSMUST00000192854.5,ENSMUST00000193183.5,ENSMUST00000193412.1,ENSMUST00000193558.1,ENSMUST00000193571.1,ENSMUST00000193678.5,ENSMUST00000193975.1,ENSMUST00000194171.5,ENSMUST00000194225.1,ENSMUST00000194499.1,ENSMUST00000194863.1,ENSMUST00000195763.1	Usp19	45.83	49.48	54.9	34.08	30.24	29.82	32.76	43.04	33.27	52.85	47.14	49.06	33.16	33.01	29.21	36.18	37.83	29.7	37.99	34.95	40.52	45.92	33.14	46.39	50.37	52.72	59.63	55.72	52.23	51.71	77.81	49.33	47.62	45.86	80.28	78.03	64.05	60.54	49.38
ENSMUSG00000006678.6	ENSMUST00000006856.2,ENSMUST00000124236.1,ENSMUST00000127718.1,ENSMUST00000142479.1	Pola1	2.22	1.96	1.5	1.96	2.12	1.96	1.93	1.94	2.11	1.67	1.19	1.54	2.59	2.41	2.13	1.74	3.15	1.83	2.75	2.96	2.08	3.45	2.71	2.86	4.68	2.17	8.4	1.16	0.76	2.35	2.45	4.53	24.26	2.28	2.61	3.39	3.58	2.04	4.51
ENSMUSG00000006699.17	ENSMUST00000030417.9,ENSMUST00000051477.12	Cdc42	195.5	192.8	167.53	190.84	210.66	207.91	159.64	166.77	182.85	197.03	233.44	178.6	200.99	203.36	198.13	153.56	173.5	182.12	145.25	162.79	142.9	176.54	143.33	153.99	226.24	229.15	199	251.87	299.03	250.94	263.39	227.18	243.86	244.07	227.81	249.5	225.45	227.85	220.06
ENSMUSG00000006705.13	ENSMUST00000097352.10,ENSMUST00000175806.8,ENSMUST00000175812.2,ENSMUST00000176513.1,ENSMUST00000176701.3,ENSMUST00000176895.1,ENSMUST00000235255.1,ENSMUST00000235401.1,ENSMUST00000235869.1,ENSMUST00000236493.1,ENSMUST00000237038.1,ENSMUST00000237248.1,ENSMUST00000237748.1,ENSMUST00000237887.1	Pknox1	5.39	5.36	9.87	6.46	6.56	7.32	5.59	7.66	5.18	4.01	7.65	5.31	6.38	9.17	5.13	5.69	8.33	7.36	7.4	7.38	7.39	7.99	10.86	7.84	5.42	10.25	12.77	6.69	7.26	7.68	10.8	7.81	6.55	15.64	15.24	24.42	9.07	11.46	6.27
ENSMUSG00000006711.15	ENSMUST00000006893.8,ENSMUST00000141572.7,ENSMUST00000169411.1,ENSMUST00000171262.1	D130043K22Rik	34.05	32.66	39.34	25.9	24.22	25	11.46	14.47	15.34	39	31.46	37.38	25.07	25.01	23.89	12.96	24.2	15.71	5.02	7.35	2.5	2.79	1.89	3.28	11.74	12.24	9.63	5.26	4.47	13	5.97	9.94	7.17	9.43	5.66	6.17	6.98	8.03	7.69
ENSMUSG00000006715.11	ENSMUST00000006898.9,ENSMUST00000110382.8,ENSMUST00000175689.7,ENSMUST00000176890.7,ENSMUST00000177253.1	Gmnn	5.07	4.7	3.63	5.88	6.8	5.42	2.62	4.94	4.27	7.37	9.85	4.49	6.3	6.57	6.3	3.62	5.91	5.79	2.54	2.55	3.18	2.59	2.82	3.81	3.32	3.63	4.99	19.16	8.34	4.73	4.94	8.13	10.42	2.46	11.48	12.69	8.36	9.03	4.31
ENSMUSG00000006717.7	ENSMUST00000006900.6,ENSMUST00000224839.1	Acot13	49.21	57.99	50.49	46.08	52.53	47.29	36.63	41.32	50.81	49.83	73.53	49.68	48.96	45.7	44.53	32.27	43.57	39.79	22.16	23.88	20.59	32.83	19.39	23.92	45.64	30.91	22.03	34.95	45.19	31.89	36.12	60.87	39.34	48.89	20.69	29.65	34.25	46.13	55.64
ENSMUSG00000006720.16	ENSMUST00000006903.7,ENSMUST00000102978.7,ENSMUST00000152258.8,ENSMUST00000176003.1,ENSMUST00000176511.7,ENSMUST00000176580.7	Zfp184	0.99	0.71	0.48	0.58	0.6	0.56	0.5	0.6	0.57	0.3	0.26	0.37	0.38	0.71	0.39	1.05	0.68	0.43	0.74	1.9	0.25	0.58	0.31	1.75	1.27	0.64	0.63	3.48	0.55	2.25	0.45	0	0	2.26	0.88	0	1.37	0.24	2.56
ENSMUSG00000006724.12	ENSMUST00000165764.7,ENSMUST00000171868.1,ENSMUST00000172069.1	Cyp27b1	0	0.12	0.17	0.05	0.02	0.09	0	0.22	0.27	0.21	0	0	0.06	0.04	0	0	0	0.02	0.17	0.18	0.09	0.31	0.18	0.37	0.33	2.58	0.54	4.01	1.52	0.55	0	0	2.07	0.86	1.05	1.77	0	0.26	0.36
ENSMUSG00000006728.12	ENSMUST00000006911.11,ENSMUST00000120226.7,ENSMUST00000123456.1,ENSMUST00000125682.1,ENSMUST00000133115.7,ENSMUST00000135179.7,ENSMUST00000140254.7,ENSMUST00000142558.7,ENSMUST00000145670.1	Cdk4	14.69	17.8	23.84	23.14	17.86	15.16	37.94	51.19	39.21	23.87	32.16	22.24	17.13	16.87	16.96	37.31	48.55	42.64	27.82	41.56	34.82	49.36	42.99	33.67	50.07	49.87	42.21	52.16	52.46	26.95	42.2	40.95	75.04	36.16	47.49	27.29	43.83	42.54	53
ENSMUSG00000006731.10	ENSMUST00000006914.10,ENSMUST00000217678.1,ENSMUST00000218977.1,ENSMUST00000219523.1,ENSMUST00000220055.1	B4galnt1	7.75	9.91	11.05	5.76	6.28	6.35	6.57	5.52	6.14	9.39	10.98	7.71	5.26	6.13	6.13	4.38	5.96	6.73	3.62	5.01	4.34	5	4.57	5.8	5.8	7.9	11.82	7.12	18.94	8.47	12.28	5.42	26.68	16.47	10.19	7.28	8.87	4.16	12.34
ENSMUSG00000006732.14	ENSMUST00000006915.13,ENSMUST00000120542.7,ENSMUST00000135655.1,ENSMUST00000139486.1,ENSMUST00000152960.1	Mettl1	7.29	9.55	8.42	8.54	7.25	7.33	7.68	7.67	7.93	8.59	14.34	8.16	7.02	10.15	7.39	6.02	11.2	8.88	10.13	15.83	8.19	14.26	12.83	14.04	11.06	16.12	11.5	12.57	18.64	18.05	19.33	21.38	13.62	9.25	13.44	14.66	9.62	12.77	15.13
ENSMUSG00000006736.9	ENSMUST00000060991.5,ENSMUST00000217875.1,ENSMUST00000218488.1,ENSMUST00000218603.1,ENSMUST00000220344.1	Tspan31	32.58	38.17	34.81	35.46	34.28	35.7	37.1	47.73	48.58	39.85	46.44	37.37	37.42	38.12	33.51	38.46	47.58	45.46	39.75	36.61	32.7	41.84	35.33	41.06	47.73	54.96	47.72	59.48	65.24	75.27	82.78	57.56	80.43	61.88	75.78	57.52	60.29	64.86	63.03
ENSMUSG00000006740.14	ENSMUST00000025083.13,ENSMUST00000163210.1,ENSMUST00000164426.1,ENSMUST00000166249.1,ENSMUST00000168031.1,ENSMUST00000170959.1,ENSMUST00000234166.1	Kif5b	103.13	94.56	91.21	95.15	110.79	92.83	59.65	59.34	63.44	103.74	76.79	100.57	101.25	103.58	104.06	61.94	61.47	70.41	108.81	124.62	99.48	109.08	108.88	105.25	86.14	77.44	98.27	75.29	105.13	75.18	88.42	69.1	78.9	75.28	87.63	70.36	73.52	82.18	83.5
ENSMUSG00000006763.14	ENSMUST00000143082.3,ENSMUST00000209780.1,ENSMUST00000209797.1,ENSMUST00000210628.1,ENSMUST00000210791.1	Saal1	2.53	3.23	3.32	2.58	2.48	2.65	3.4	3.64	3.58	3.24	3.31	3.22	2.78	3.07	2.59	2.92	3.17	3.42	2.72	3.12	2.25	3.39	2.75	2.06	2	3.57	1.98	5.65	7.15	4.75	1.99	3.12	2.27	2.52	7.64	4.28	2.59	3.66	4.56
ENSMUSG00000006764.8	ENSMUST00000006949.8,ENSMUST00000155794.1	Tph2	0.14	0.04	0.07	0.12	0.15	0.21	0.08	0.06	0.3	0.02	0.14	0.14	0.09	0.21	0.21	0.09	0.11	0.14	0.68	1.14	0.31	0.64	0.84	0.24	0	0.95	0.86	0	0.88	0.69	0	0.07	0.61	0	0	0	0.2	0.21	3.69
ENSMUSG00000006777.7	ENSMUST00000006969.7	Krt23	0	0	0.15	0.4	0.23	0.36	0.52	0.58	0.07	0	0.1	0.04	0.26	0.19	0.35	0.46	0	0.86	1.51	1.03	2.53	0.67	0.88	1.54	1.04	0.57	0	1.22	1.87	0.56	1.64	0	4.16	0	1.46	0	0.99	1.21	0.67
ENSMUSG00000006782.16	ENSMUST00000103120.4,ENSMUST00000147403.1,ENSMUST00000148034.1,ENSMUST00000150414.7	Cnp	43.29	46.09	51.92	29.54	31.49	32.68	236.35	247.67	188.29	47.99	53.87	43.47	30.66	32.1	29.62	158.52	203.17	179	11.24	11.1	14.24	15.74	13.85	14.07	32.8	23.3	11.43	20.46	29.26	26.48	19.74	20.81	24.24	34.31	20.51	26.5	18.28	19.5	15.5
ENSMUSG00000006784.14	ENSMUST00000006976.7,ENSMUST00000092684.11,ENSMUST00000127389.1,ENSMUST00000132143.1,ENSMUST00000150331.1	Ttc25	0.2	0.46	0.49	0.56	0.43	0.77	0.57	0.59	0.63	0.71	0.62	0.61	0.46	0.68	0.6	0.69	0.56	0.65	0.43	1.45	0.52	1.22	0.27	0.87	2.18	0.75	0.41	0.6	6.18	0.76	1.64	0	1.66	2.41	0.01	0	0.52	0.41	1.25
ENSMUSG00000006800.14	ENSMUST00000088086.3,ENSMUST00000109249.8,ENSMUST00000125503.7,ENSMUST00000133395.1,ENSMUST00000139266.1,ENSMUST00000143996.1,ENSMUST00000146497.8	Sulf2	3.79	3.25	2.35	3.5	2.47	3.42	27.02	32.12	26.66	4.92	2.14	3	2.93	2.59	3.44	22.81	28.31	25.52	17.59	21.96	13.82	19.23	18.52	16.87	31.64	17.81	16.27	23.1	18.4	14.77	22.58	14.93	22.93	19.25	23.62	13.44	15.82	20.67	17.95
ENSMUSG00000006818.5	ENSMUST00000007012.5,ENSMUST00000232726.1,ENSMUST00000233278.1,ENSMUST00000233333.1,ENSMUST00000233451.1,ENSMUST00000233791.1,ENSMUST00000233897.1,ENSMUST00000233922.1	Sod2	65.59	63.62	61.57	56.48	62.87	61.52	41.86	55.69	53.34	66.96	76.17	62.63	61.82	66.75	57.39	42.23	48.63	46.59	34.06	50.27	47.65	42.71	36.89	40.71	58.05	58.58	82.39	66.63	66.07	83.33	71.27	75.41	76.62	109.54	62.81	66.45	71.3	95.39	67.48
ENSMUSG00000006850.8	ENSMUST00000007046.8,ENSMUST00000237079.1,ENSMUST00000237255.1,ENSMUST00000237559.1,ENSMUST00000237727.1,ENSMUST00000237870.1	Tmco6	5.5	4.55	5.97	2.63	2.44	3.67	3.39	4.12	4.48	6.11	5.38	4.15	3.36	3.37	2.85	3.15	4.7	3.07	4.02	1.6	1.61	1.61	2.48	2.26	4.34	2.76	1.62	3.36	1.8	4.86	4.06	2.78	2.29	3.34	4.22	0	3.28	4.71	6.98
ENSMUSG00000006906.10	ENSMUST00000068054.8,ENSMUST00000205345.1,ENSMUST00000205369.1,ENSMUST00000205648.1,ENSMUST00000205829.1,ENSMUST00000206400.1,ENSMUST00000206592.1	Stambp	19.14	20.35	23.29	21.19	21.25	21.08	15.54	19.85	20.25	22.88	25.05	21.09	20.19	20.49	19.58	15.79	18.96	16.62	19.49	16.83	20.09	18.59	18.02	18.08	26.58	26.06	19.47	25.65	27.19	20.69	19.65	16.89	20.26	19.88	20.55	22.25	21.59	21.13	23.93
ENSMUSG00000006920.14	ENSMUST00000100417.2,ENSMUST00000107284.7,ENSMUST00000107285.7,ENSMUST00000128974.1,ENSMUST00000134622.1,ENSMUST00000138835.7,ENSMUST00000146884.7,ENSMUST00000151291.1,ENSMUST00000154211.1	Ezh1	26.71	26.27	25.81	22.5	22.85	20.98	23.47	25.28	22.67	26.92	26.15	26.1	22.21	24.28	21.08	21.43	24.97	21.56	15.99	16.96	14.84	18.78	14.53	16.86	26.93	25.94	27.52	26	22.51	27.85	33.87	22.57	24.54	29.19	29.88	36.97	29.01	28.21	30.87
ENSMUSG00000006930.15	ENSMUST00000103124.10,ENSMUST00000138603.8,ENSMUST00000146878.2,ENSMUST00000173630.7,ENSMUST00000174635.1	Hap1	4.33	2.51	3.53	16	12.55	15.66	16.12	17.13	29.06	5.07	3.41	4.36	15.61	12.9	11.88	17.94	25.89	19.49	18.63	19.03	18.2	20.71	20.13	17.58	13.7	18.68	15.42	14.6	15.54	14.2	15.43	31.66	11.07	15.35	25.12	20.66	19.85	15.83	14.42
ENSMUSG00000006931.15	ENSMUST00000066489.12,ENSMUST00000141840.1	P3h4	2.33	3.5	2.86	4.56	3.18	2.19	10.54	14.04	9.37	3.52	8.1	4.25	5.48	4.18	3.42	9.55	13.02	14.35	1.03	2.98	0.68	6.52	3.8	4.35	12.15	2.63	0	3.83	1.54	2.86	4.32	4.23	0.34	7.56	2.82	0	1.98	2.49	1.6
ENSMUSG00000006932.17	ENSMUST00000007130.14,ENSMUST00000126633.1,ENSMUST00000130466.7,ENSMUST00000130845.8,ENSMUST00000133689.1,ENSMUST00000139138.1,ENSMUST00000145093.1,ENSMUST00000154356.7,ENSMUST00000154687.7,ENSMUST00000156911.1,ENSMUST00000163844.7,ENSMUST00000169931.7,ENSMUST00000170729.1,ENSMUST00000178812.8,ENSMUST00000215573.1	Ctnnb1	129.01	125.95	121.21	145.42	173.06	151.08	187.98	161.13	173.41	129.22	124.79	126.64	166.88	165.15	157.47	169.78	199.22	189.5	102.93	101.05	119.55	112.22	101.21	124.5	97.43	107.05	118.87	103.92	84.94	104.07	98.69	111.73	124.07	115.98	151.92	182.36	115.83	120.35	83.87
ENSMUSG00000006941.5	ENSMUST00000007139.5,ENSMUST00000217553.1	Eif1b	96.47	112.36	105.78	81.83	92.4	89.84	103.17	104.99	105.33	112.71	142.36	103.46	95.7	94.4	92.84	81.77	98.65	103.24	72.65	76.38	54.71	88.12	82.07	68.88	152.65	136.18	99.68	149.62	113.91	138.1	104.18	126.02	104.08	130.57	131.21	110.97	159.19	172.33	132.35
ENSMUSG00000006948.7	ENSMUST00000007161.7	Klk4	0	0	0	0	0.03	0	0	0	0	0	0	0	0	0	0	0	0	0	0	0	0.18	0	0	0	0	0	0	0	0	0	0	0	0	0	0	0	0	0	0
ENSMUSG00000006958.14	ENSMUST00000007171.12,ENSMUST00000115423.7,ENSMUST00000151150.1,ENSMUST00000153299.7,ENSMUST00000231636.1,ENSMUST00000231689.1,ENSMUST00000231698.1,ENSMUST00000232020.1,ENSMUST00000232104.1,ENSMUST00000232646.1	Chrd	0.1	0.02	0.02	0.06	0.06	0.07	0.74	0.49	0.3	0.2	0.09	0.03	0.02	0.17	0.03	0.18	0.66	0.23	0.79	0.07	0	0.07	0.08	0	0.33	0	0	0	0	0.07	0	0	0	0.61	0	1.04	0.33	0.42	0
ENSMUSG00000006998.16	ENSMUST00000007212.8,ENSMUST00000166071.1,ENSMUST00000167869.1,ENSMUST00000169184.1,ENSMUST00000169195.1,ENSMUST00000172207.7,ENSMUST00000231897.1,ENSMUST00000232513.1,ENSMUST00000232629.1	Psmd2	137.86	142.97	160.37	121.22	122.85	128.12	91.28	120.49	129.45	153.2	146.06	151.81	132.47	128.96	120.67	87.35	133.76	126.4	204.22	234.1	207.12	218.53	205.11	221.31	207.22	227.16	236.25	214.94	192.28	226.48	217.46	221.56	181.52	193.98	194.24	258.5	211.89	273.03	225.74
ENSMUSG00000007021.5	ENSMUST00000007236.4,ENSMUST00000130936.2	Syngr3	74.71	83.78	92.87	84.94	85.53	86.66	54.16	76.51	75.65	81.79	105.53	80.97	88.38	91.68	84.21	57.11	61.91	69.52	28.11	33.06	25.46	33.06	26.21	28.2	70.73	64.67	59.91	84.15	63.1	68.04	72.44	67.72	45.45	74.02	58.31	60.83	62.8	86.92	74.91
ENSMUSG00000007029.16	ENSMUST00000087315.13,ENSMUST00000172570.1,ENSMUST00000172637.7,ENSMUST00000172656.1,ENSMUST00000172741.1,ENSMUST00000172999.1,ENSMUST00000173142.1,ENSMUST00000173302.1,ENSMUST00000173336.1,ENSMUST00000173584.7,ENSMUST00000173911.1,ENSMUST00000174084.1,ENSMUST00000174260.7	Vars	25.12	21.83	17.38	15.39	15.79	19.11	17.58	14.07	18.96	16.48	25.19	14.18	16.9	17.96	10.71	13.34	16.63	22.69	13.67	25.66	13.18	16.07	15.2	23.49	41.11	31.58	37	36.74	26.31	21.4	25.76	14.85	33.04	40.86	24.16	27.68	24.83	31	33.82
ENSMUSG00000007030.8	ENSMUST00000007245.7,ENSMUST00000172499.1	Vwa7	7.6	8.52	7.7	5.9	4.71	5.18	3.17	4.52	4.13	7.84	5.49	7.25	5.29	5.07	5.28	4.25	4.14	4.13	2.33	1.66	2.94	2.87	2.58	2.82	3.62	3.51	3.1	3.95	4.51	3.36	3.83	3.63	5.88	4.3	2.55	7.13	3.53	3.36	6.68
ENSMUSG00000007033.4	ENSMUST00000007248.4	Hspa1l	0.13	0.45	0.16	0.14	0.15	0.08	1.17	0.34	0.34	0.17	0.12	0.1	0	0.07	0.03	0.51	0.95	0.51	0.23	0.66	0.07	0.72	0.58	0.13	0	0.64	0	0.63	0	0.65	0	0	0	0.82	0	0.74	1.34	1.37	0
ENSMUSG00000007034.15	ENSMUST00000007249.14,ENSMUST00000169230.1,ENSMUST00000173664.1	Slc44a4	0	0	0	0	0	0	0	0	0	0	0	0	0	0	0	0	0	0	0	0	0	0	0	0	0	0	0	0	0	0	0	0	0	0	0	0	0	0	0
ENSMUSG00000007035.15	ENSMUST00000007250.13,ENSMUST00000097338.10,ENSMUST00000165329.8,ENSMUST00000172491.1,ENSMUST00000172536.1,ENSMUST00000173124.7,ENSMUST00000173685.7,ENSMUST00000173928.1,ENSMUST00000174026.7,ENSMUST00000174556.7,ENSMUST00000174603.7,ENSMUST00000174741.7	Msh5	0.82	0.78	1.15	0.26	0.38	0.55	0.89	0.99	0.24	1.26	0.94	0.87	0.26	0.45	0.29	2.14	2.52	0.13	3.99	4.21	3.64	6.48	3.15	7.41	8.96	9.22	10.86	8.76	13.04	7.01	9.64	5.88	5.19	3.63	6.26	0.57	7.02	6.28	14.14
ENSMUSG00000007036.15	ENSMUST00000007251.13,ENSMUST00000172584.1,ENSMUST00000173134.7,ENSMUST00000173190.1,ENSMUST00000173247.1,ENSMUST00000173579.1,ENSMUST00000173846.7	Abhd16a	33.45	40.07	37.95	31.83	26.47	27.01	33.37	32.14	29.43	38.43	36.43	31.02	27.38	25.71	26.41	29.74	36.78	27.47	14.91	11.89	12.35	14.63	11.23	13.32	22.26	27.84	26.09	20.75	20.44	23.79	23.81	28.17	25.14	32.83	25.01	31.4	17.96	26.62	26.25
ENSMUSG00000007038.5	ENSMUST00000007253.5,ENSMUST00000173269.1,ENSMUST00000174715.1	Neu1	9.76	10.35	10.18	7.18	8.09	7.93	9.95	12.6	10.36	9.7	8.89	8.29	8.35	8.35	7.65	9.72	10	9.91	4.12	6.57	4.68	6.94	4.59	7.34	10.48	11.28	12.02	7.66	14.1	14.04	19.46	7.37	10.53	14.26	14.61	11.83	14.87	14.08	11.01
ENSMUSG00000007039.12	ENSMUST00000007255.12,ENSMUST00000173520.2,ENSMUST00000173562.1,ENSMUST00000174493.7	Ddah2	13.73	16.89	18.82	13.64	11.51	12.8	22.91	27.27	20.55	15.54	21.12	14.44	11.85	13.55	13.53	22.77	21.73	17.58	4.69	4.27	5.83	5.83	4.59	4.93	9.28	9.03	4.37	8.49	9.53	11.82	7.9	11.37	3.78	12.8	16.26	31.75	7.08	7.23	7.97
ENSMUSG00000007041.9	ENSMUST00000007257.9,ENSMUST00000172599.1	Clic1	54.61	60.06	60.55	52.28	51.55	52.81	47.65	63.48	69.41	59.47	80.87	59.62	56.73	54.28	54.32	45.44	58.57	51.65	115.1	110.67	99	132.04	112.87	120.42	200.43	192.45	192.82	246.23	244.38	222.6	250.18	187.36	220.19	204.19	226.28	133	188.83	171.95	188.22
ENSMUSG00000007050.17	ENSMUST00000007266.13,ENSMUST00000114011.10,ENSMUST00000172523.1,ENSMUST00000172666.1,ENSMUST00000172777.7,ENSMUST00000172890.7,ENSMUST00000173004.1,ENSMUST00000174241.7,ENSMUST00000174326.7,ENSMUST00000174434.7,ENSMUST00000174860.7	Lsm2	6.33	7.05	6.98	7.62	6.52	7.25	9.48	8.34	8.08	7.85	8.24	8.36	7.41	5.73	4.57	5.37	5.89	11.34	7.94	9.96	7.17	13.29	12.76	12.24	18.14	4.76	9.61	19.24	26.96	19.16	11.19	11.27	3.6	20.48	9.45	55.29	14.43	14.82	15.24
ENSMUSG00000007080.14	ENSMUST00000007296.11,ENSMUST00000112481.1,ENSMUST00000112482.1,ENSMUST00000131887.1,ENSMUST00000141506.1,ENSMUST00000152495.7,ENSMUST00000182442.1	Pole	1.67	1.31	2.34	1.89	2.01	1.06	1.53	1.99	1.41	1.45	1.7	2.43	1.68	1.91	1.42	1.04	2.51	1.79	1.02	1.01	0.97	0.93	2.1	1.8	4.43	2.3	1.65	4.75	1.92	0.48	2.7	2.86	5.11	1.24	3.39	8.1	2.64	1.38	1.44
ENSMUSG00000007097.14	ENSMUST00000085913.10,ENSMUST00000097464.3,ENSMUST00000131751.6,ENSMUST00000137679.2,ENSMUST00000191781.1	Atp1a2	22.98	28.32	26.63	23.31	20.03	20.66	229.68	225.23	182.2	26.41	18.52	25.68	21.98	16.72	21.02	173.02	184.44	171.73	2.37	2.32	1.17	2.31	2.33	0.82	3.62	2.86	2.69	2.28	1.38	1.9	4.17	1.65	2.57	1.56	1.42	2.55	2.95	2.65	2.62
ENSMUSG00000007107.6	ENSMUST00000111243.1,ENSMUST00000193316.1	Atp1a4	0.05	0	0	0.24	0.01	0.03	0.12	0	0	0.02	0	0	0.01	0.01	0.03	0.02	0	0.01	0	0.07	0	0	0	0	0	0.02	0	0	0	0.02	0	0	0	0	0	0	0	0	0
ENSMUSG00000007122.11	ENSMUST00000003554.10,ENSMUST00000170638.1,ENSMUST00000170700.1	Casq1	0	0.06	0.4	0	0	0.06	0.04	0.32	0.03	0	0	0.06	0.05	0.05	0	0.25	0	0.44	0	0	0.16	0.42	0.13	0.15	0	0	0	0	0	0	0	0	0	0	0	0	0	0	0.96
ENSMUSG00000007207.10	ENSMUST00000005509.10,ENSMUST00000133812.7,ENSMUST00000144198.1,ENSMUST00000150838.1,ENSMUST00000156626.7,ENSMUST00000201008.3	Stx1a	55	61.81	56.24	51.18	50.06	59.68	22.08	27.23	24.36	49.41	65.16	52.82	53.01	54.73	52.17	19	24.48	22.7	62.04	62.55	55.48	67.62	54.29	63.62	108.81	115.79	115.38	63.34	47.2	89.12	114.88	70.49	89.82	95.4	77.12	127.82	94.74	90.97	78.8
ENSMUSG00000007209.4	ENSMUST00000001984.4,ENSMUST00000206252.1	Ceacam9	0	0	0	0	0	0	0	0	0	0	0	0	0	0	0	0	0	0	0	0.12	0	0	0	0	0	0	0	0	0	0	0	0	0	0	0	0	0	0	0
ENSMUSG00000007216.6	ENSMUST00000061720.4,ENSMUST00000204042.1,ENSMUST00000204095.2	Zfp775	1.02	2.28	2.01	1.91	1.89	1.75	4.09	2.25	1.86	3.82	1.25	1.9	1.93	1.06	1.41	1.65	4.48	2.16	0.84	1.41	1.05	1.14	1.93	1.01	3.73	1.56	3.76	2.9	7.75	3.41	4.8	1.73	14	7.28	5.53	1.46	5.07	1.94	2.45
ENSMUSG00000007279.14	ENSMUST00000007423.11,ENSMUST00000106728.2,ENSMUST00000106729.7,ENSMUST00000132113.7,ENSMUST00000138946.1	Scube2	1.04	0.27	0.12	0.22	0.26	0.2	0.22	0.75	0.72	0.02	0.13	0.36	0.23	0.14	0.19	0.56	0.75	0.77	0.36	0.12	0.12	0.72	0.39	0.56	1.7	0.96	0	0	0.03	0.29	0	0.18	0	0	0	0	1.03	0.35	0.71
ENSMUSG00000007338.10	ENSMUST00000007482.7,ENSMUST00000235520.1,ENSMUST00000236412.1,ENSMUST00000236833.1	Mrpl49	24.35	26.33	26.75	19.95	22.92	25.82	20.65	25.93	23.82	25.66	40.1	22.11	21.03	28.22	26.14	23.41	19.2	27.23	18.87	20.79	16.84	24.29	16.81	22.85	41.49	40.17	36.48	33.32	26.58	19.41	26.99	29.36	24.12	27.75	55.27	98.84	24.8	28.59	31.88
ENSMUSG00000007379.15	ENSMUST00000166143.8,ENSMUST00000172288.2,ENSMUST00000173037.7,ENSMUST00000173206.7,ENSMUST00000174060.7,ENSMUST00000174486.1	Dennd2c	0	0.02	0	0.06	0.04	0.1	1.31	0.75	0.62	0	0	0.17	0.07	0.11	0.08	0.7	0.62	0.47	2.04	3.41	2.33	2.63	2.63	2.64	1.25	2.94	3.01	1.45	2.51	1	3.39	3.31	3.86	4.14	2.96	1.96	3.75	2.41	3.22
ENSMUSG00000007411.16	ENSMUST00000075281.7,ENSMUST00000084953.12,ENSMUST00000221009.1,ENSMUST00000221390.1,ENSMUST00000221448.1,ENSMUST00000221459.1,ENSMUST00000221631.1,ENSMUST00000221753.1,ENSMUST00000221841.1,ENSMUST00000221923.1,ENSMUST00000222080.1,ENSMUST00000222870.1	Mark3	28.19	26.74	23.47	23.53	22.79	23.33	23.33	29.84	25.1	32.18	29.53	26.53	30.15	27.87	21.19	21.07	30.66	25.48	53.65	80.02	48.28	54.26	64.29	54.75	56.61	62.42	52.55	75.23	81.79	70.21	59.49	56.56	55.61	44.81	87.33	33.88	47.19	55.81	47.03
ENSMUSG00000007415.15	ENSMUST00000007559.14,ENSMUST00000119783.1,ENSMUST00000140871.1,ENSMUST00000196304.1	Gatad1	67.49	59.13	55.96	72.97	75.54	76.66	66.58	68.06	68.19	60.18	67.58	59.81	77.45	79.08	74.32	58.92	65.67	71.18	62.08	71.63	55.55	67.94	55.89	61.72	59.3	74.53	71.48	86.12	85.5	81.66	71.7	51.88	60.62	67.96	72.3	104.58	56.35	77.69	65.37
ENSMUSG00000007440.10	ENSMUST00000115658.5	Pcdha11	3.94	3.6	2.7	3.67	4.68	2.77	1.89	2.54	2.6	4.83	3.14	3.15	4.12	4.7	3.77	2.24	2.92	2.89	1.16	2.08	1.99	2.1	0.84	1.25	2.47	0.66	1.58	1.11	0	2.25	4.81	4.12	0.25	3.06	0.82	5.52	0.6	1.12	1.9
ENSMUSG00000007457.3	ENSMUST00000007601.3	2310003L06Rik	0	0	0.04	0	0.03	0	0	0	0	0	0	0	0	0.03	0	0	0	0	0	0	0	0	0	0	0	0	0	0	0	0	0	0	0	0	0	0	0	0	0
ENSMUSG00000007458.14	ENSMUST00000007602.14,ENSMUST00000112610.1,ENSMUST00000123093.1	M6pr	32.12	35.19	32.94	34.85	34.21	33.2	53.06	57.2	53.1	33.43	42.31	33.8	35.12	33.71	34.86	44.58	58.65	50.28	63.26	70	64.28	71.87	60.32	61.97	78.3	80.18	66.84	62.09	73.49	72.04	76.9	66.35	83.68	83.17	78.67	78.96	86.96	77.76	82.87
ENSMUSG00000007476.18	ENSMUST00000095078.2,ENSMUST00000113654.7	Lrrc8a	21.93	22.92	24.58	20.3	20.43	22.28	19.85	22	20.48	21.45	22.24	22.15	20.92	21.79	19.63	18.61	25.15	21.45	13.54	13.62	13	14.76	12.35	15.88	18.78	17.23	17.51	12.54	17.58	14.47	15.21	14.13	14.71	15.39	22.45	18.44	18.38	19.91	15.98
ENSMUSG00000007480.5	ENSMUST00000172148.3,ENSMUST00000239469.1	Mc5r	0.34	0.01	0	0.11	0.06	0	0.1	0	0.09	0	0	0	0.04	0.04	0.01	0	0	0	0.33	1.15	0.57	0.77	1.63	0.69	0.52	0.76	1.35	2.38	1.76	1.83	0.1	2.27	0.02	1.29	0	1.33	1.45	2.62	0.94
ENSMUSG00000007564.15	ENSMUST00000007708.13,ENSMUST00000136975.1,ENSMUST00000138971.1,ENSMUST00000139293.1,ENSMUST00000147983.2,ENSMUST00000173359.1,ENSMUST00000173658.7,ENSMUST00000231928.1	Ppp2r1a	184.28	196.06	202.93	170.23	158.95	160.09	138.05	178.38	172.5	196.97	226.65	188.63	178.77	171.55	150.35	149.59	188.38	164.2	118.72	124.25	130.11	142.22	113.79	135.85	225.19	235.58	180.94	224.11	218.69	236.75	253.55	242.35	224.72	243.55	218.11	255.6	202.72	252	253.49
ENSMUSG00000007570.16	ENSMUST00000088007.11,ENSMUST00000114801.8,ENSMUST00000114803.8,ENSMUST00000114804.10,ENSMUST00000123248.7,ENSMUST00000124870.7,ENSMUST00000128079.2,ENSMUST00000133527.8,ENSMUST00000140404.1,ENSMUST00000141648.2,ENSMUST00000146104.2,ENSMUST00000151312.1,ENSMUST00000156505.8,ENSMUST00000156569.1,ENSMUST00000233381.1,ENSMUST00000233705.1	Fance	4.53	6.53	6.46	4.8	3.65	3.01	11.45	9.46	6.71	4	4.71	3.63	4.79	3.61	3.92	5.61	5.63	9.58	3.33	6.29	4.33	2.97	2.27	2.97	15.26	6.03	12.32	16.88	6.52	7.2	5.03	3.07	15.65	9.72	4.89	26.53	6.99	7.09	10.38
ENSMUSG00000007589.9	ENSMUST00000007733.7,ENSMUST00000226314.1,ENSMUST00000226641.1,ENSMUST00000226819.1,ENSMUST00000227842.1,ENSMUST00000227873.1,ENSMUST00000227996.1,ENSMUST00000228264.1,ENSMUST00000228683.1	Tinf2	3.45	3.95	4.32	3.21	4.17	4.59	10.57	10.19	5.76	6.14	4.06	3.52	4.22	5.39	2.85	4.79	6	5.32	7.5	12.41	9.23	13.1	8.79	9.98	17.82	10.41	9.08	10.86	11.48	12.73	20.03	7.12	21.39	18.36	19.87	40.99	6.42	12.88	11.38
ENSMUSG00000007591.15	ENSMUST00000007735.8,ENSMUST00000164809.8,ENSMUST00000226497.1,ENSMUST00000226591.1,ENSMUST00000227297.1,ENSMUST00000228041.1,ENSMUST00000228395.1	Tssk4	0.23	0	0.19	0.16	0	0	0	0	0.04	0.1	0	0	0.08	0.04	0	0	0	0	0.15	0.1	0.32	0.59	0.18	0.05	0	0	0	0.67	0	0	0	0	0	0	0	0	0	0	0
ENSMUSG00000007594.10	ENSMUST00000007738.10,ENSMUST00000212006.1,ENSMUST00000213092.1	Hapln4	0.16	0.22	0.11	0.28	0.21	0.19	0.83	1.19	1.51	0.28	0.28	0.09	0.18	0.26	0.2	0.47	2.83	1.15	0.02	0.16	0.06	0.22	0.1	0.28	0.34	0	0.16	1.04	0	0.45	0.62	0.29	0.94	0.46	0.32	0	0.24	0.21	0.48
ENSMUSG00000007603.9	ENSMUST00000007747.9,ENSMUST00000232684.1,ENSMUST00000233290.1,ENSMUST00000233549.1	Dus3l	15.2	15.73	18.69	12.27	10.13	11.35	15.87	16.03	13.98	16.78	20.33	15.99	9.05	10.39	10.95	13.39	13.13	12.93	5.39	6.57	6.05	8.93	5.98	7.71	13.37	11.82	7.99	14.18	16.71	9.93	8.07	13.51	19.54	13.52	13.71	11.13	13.44	11.84	16.5
ENSMUSG00000007610.15	ENSMUST00000007754.12,ENSMUST00000095259.9,ENSMUST00000124349.7,ENSMUST00000127741.1,ENSMUST00000132907.1,ENSMUST00000146551.1,ENSMUST00000150969.7,ENSMUST00000168847.7	Gtpbp3	5	7.09	7.01	4.82	4.29	4.32	4.1	5.84	6.96	5.59	5.31	5.92	4.72	4.53	3.82	6.23	6.44	4.84	2.6	2.14	2.62	3.19	2.71	3.06	6.65	3.79	7.91	2.86	4.54	4.08	3.3	9.49	1.81	4.26	9.88	8.65	4.28	7.31	4.75
ENSMUSG00000007613.15	ENSMUST00000007757.14,ENSMUST00000044234.13,ENSMUST00000107725.2,ENSMUST00000123962.1,ENSMUST00000126171.8	Tgfbr1	3.59	4.36	4.01	3.74	3.41	3.04	7.1	4.92	4.26	4.93	2.49	4.92	3.35	3.61	3.48	6.29	5.96	6.08	4.66	6.26	4.96	4.99	5.36	4.65	4.62	3.78	5.84	3.97	3.91	3.61	1.98	3.71	5.47	5.51	2.16	1.18	2.94	3.75	5.69
ENSMUSG00000007617.18	ENSMUST00000060490.10,ENSMUST00000079086.7,ENSMUST00000080127.11,ENSMUST00000102752.9,ENSMUST00000109492.8,ENSMUST00000109493.8,ENSMUST00000109494.7,ENSMUST00000109495.7,ENSMUST00000109496.7,ENSMUST00000109497.7,ENSMUST00000109498.7,ENSMUST00000220609.1	Homer1	29.96	22.94	25.76	11.8	11.49	11.27	9.66	8.67	7.81	22.25	17.61	20.69	14.32	11.57	10.15	6.71	11.36	7.98	15.99	20.33	15.61	21.27	17.56	21.89	21.04	11.7	15.88	18.71	14.21	15.69	19.83	14.84	20.8	12.24	20.9	12.9	18.15	19.74	18.75
ENSMUSG00000007646.13	ENSMUST00000007790.10,ENSMUST00000067692.12,ENSMUST00000129400.1,ENSMUST00000153073.7	Rad51c	1.12	1.54	1.88	1.88	2.08	2.09	1.41	1.38	2.58	2.2	2.45	1.58	1.89	2.14	1.95	1.4	3.24	1.77	1.13	1.36	1.16	1	0.64	1.18	2.05	2.51	1.19	0.29	5.07	4.04	2.03	1.16	8.25	0.22	1.51	0	3.14	1.9	0.98
ENSMUSG00000007653.12	ENSMUST00000007797.9,ENSMUST00000136050.7,ENSMUST00000140463.7,ENSMUST00000143626.1,ENSMUST00000192403.1	Gabrb2	1.99	1.89	1.08	9.77	3.68	3.99	17.02	5.31	6.36	1.81	0.66	1.91	9.26	5.44	6.82	19.48	8.58	14.1	0.59	0.88	0.64	1.07	1.04	0.38	0.89	3.24	0.92	0.97	0.21	0	0.97	1.78	2.45	2.8	1.6	0	2.12	0.7	1.64
ENSMUSG00000007655.16	ENSMUST00000007799.12,ENSMUST00000115453.1,ENSMUST00000115454.1,ENSMUST00000115455.2,ENSMUST00000115456.5,ENSMUST00000123439.7,ENSMUST00000130505.2,ENSMUST00000133065.1,ENSMUST00000150901.1,ENSMUST00000177234.1	Cav1	3.44	0.08	0.72	3.6	2.73	1.74	39.84	46.81	35.78	0.73	0.14	0.17	3.63	3.07	3.47	27.67	55.18	38.93	6.13	3.41	7.15	5.17	4.34	7.86	5.39	3.18	12.03	9.67	2.86	3.88	5.9	4.09	19.74	4.81	6.42	10.7	4.94	3.61	6.49
ENSMUSG00000007656.13	ENSMUST00000007800.7,ENSMUST00000164467.7,ENSMUST00000166549.1,ENSMUST00000167885.7,ENSMUST00000168166.7,ENSMUST00000168301.1,ENSMUST00000169188.1,ENSMUST00000169448.1,ENSMUST00000169492.7,ENSMUST00000170308.7,ENSMUST00000170310.1	Arpp19	66.47	71.45	68.2	72.57	79.49	71.07	59.31	74.43	72.54	77.73	96.33	74.69	68.33	73.15	71.58	49.97	56.83	80.21	81.98	85.48	84.97	110.48	88.68	97.76	116.3	91.5	90.17	97.13	114.08	103.72	91.61	127.6	192.27	123.95	109.17	72.55	106.59	75.97	99.32
ENSMUSG00000007659.18	ENSMUST00000007803.11,ENSMUST00000109820.4,ENSMUST00000128172.2,ENSMUST00000134357.1,ENSMUST00000134902.1,ENSMUST00000140436.1,ENSMUST00000146380.1,ENSMUST00000156688.1,ENSMUST00000173755.1	Bcl2l1	27.45	28.03	30.34	24.47	22.29	30.97	47.71	54.73	42.06	24.82	33.07	24.02	25.14	24	25.23	42.33	42.84	36.91	22.21	19.84	24.78	32.77	22.23	28.4	33.37	37.11	39.68	27.4	28.55	35.5	38.52	30.07	50.46	25	49.62	43.45	21.46	33.25	25.4
ENSMUSG00000007670.10	ENSMUST00000007814.9,ENSMUST00000232759.1,ENSMUST00000232765.1,ENSMUST00000233246.1,ENSMUST00000233480.1	Khsrp	15.1	14.5	15.37	10.82	11.15	9.88	14.06	16.33	13.85	13.95	13.36	12.95	11.15	11.36	9.97	12.54	12.99	14.93	14.04	13.66	12.5	16.78	13.02	14.41	20.66	22.24	17.49	16.77	14.4	14.59	14.76	19.32	32.33	19.08	16.4	28.13	21.29	18.69	23.02
ENSMUSG00000007682.6	ENSMUST00000082432.4	Dio2	0.25	0.19	0.2	0.2	0.18	0.22	0.06	0.12	0.04	0.33	0.24	0.2	0.24	0.18	0.12	0.08	0.17	0.09	0.34	0.63	0.47	0.5	0.27	0.59	1.06	0.55	0.97	0.77	0.39	0.51	0.73	0.56	1.27	0.55	0.63	0.7	0.66	0.21	0.2
ENSMUSG00000007721.6	ENSMUST00000007865.6,ENSMUST00000212680.1	Ccdc124	35.02	41.08	42.55	34.35	34.92	38.06	30.57	39.43	34.46	38.65	57.64	35.96	34.28	30.96	37.25	27.5	29.82	35.44	25.82	31.35	26.56	29.27	24.62	27.52	51.55	42.15	43.07	42.7	38.34	49.44	47.44	52.26	59.11	31.97	47.67	51.81	37.4	48.63	50.24
ENSMUSG00000007739.10	ENSMUST00000020562.4,ENSMUST00000145912.1,ENSMUST00000173853.7,ENSMUST00000173867.7,ENSMUST00000174047.7,ENSMUST00000174244.7,ENSMUST00000174659.1,ENSMUST00000174689.1,ENSMUST00000174746.1	Cct4	93.13	93.25	83.09	80.14	88.73	85.51	85.06	84.55	96.78	95.43	111.92	90.52	87.89	91.43	84.07	80.07	81.24	84.87	102.1	114.64	100.72	121.38	102.07	109.33	136.93	135.71	115.19	145.28	155.28	137.68	126.38	148.86	128.19	148.84	125.12	143.59	129.06	130.77	140.19
ENSMUSG00000007777.9	ENSMUST00000007921.8,ENSMUST00000109098.1	0610009B22Rik	18.83	20.37	21.36	19.53	25.2	22.61	14.52	20	19.92	22.36	26.57	18.71	22.11	22.94	23.69	16.32	16.51	20.15	13.72	13.8	14.8	16.26	14	16.92	10	22.73	24.72	27.44	43.3	27.21	19.73	22.52	18.15	10.03	21.32	28.88	26.62	10.72	12.62
ENSMUSG00000007783.10	ENSMUST00000063761.7,ENSMUST00000211862.1,ENSMUST00000211901.1,ENSMUST00000212217.1,ENSMUST00000212255.1,ENSMUST00000212836.1,ENSMUST00000212890.1	Cpt1c	22.39	21.62	26.63	17.56	15.81	16.05	13.49	15.92	17.57	19.36	26.85	20.92	18.15	18.7	15.2	13.75	15.35	14.57	16.02	16.03	16.37	20	15.29	17.13	31.55	29.94	32.87	31.02	50.5	27.57	40.57	33.2	53.51	33.45	35.89	14.05	30	32.53	30.85
ENSMUSG00000007805.4	ENSMUST00000007949.3,ENSMUST00000186075.1	Twist2	2.56	3.33	1.37	0.99	0.5	0.21	0.52	0	0.49	1.8	2.52	1.79	0.71	0.69	0.34	0.37	0.14	0.21	0	0	0	0.11	0	0.05	0	0	0.14	0	0.93	0	0	0	0	0	0	0	0.28	0	0
ENSMUSG00000007812.16	ENSMUST00000085661.8,ENSMUST00000167316.7,ENSMUST00000196069.4,ENSMUST00000199003.4,ENSMUST00000199322.4,ENSMUST00000200039.4	Zfp655	17.41	12.01	11.08	13.55	11.56	11.51	9.18	9.58	8.49	13.16	10.51	13.33	12.13	11.26	11.14	8.31	10.78	8.48	24.32	33.93	22.96	25.24	26.51	29.22	30.28	43.38	27.98	20.25	18.68	20.82	19.04	16.29	12.88	27.04	37.95	26.13	25.63	28.11	21.69
ENSMUSG00000007815.13	ENSMUST00000007959.13,ENSMUST00000193424.1,ENSMUST00000193490.1,ENSMUST00000193619.1,ENSMUST00000194701.5	Rhoa	115.61	123.35	114.8	115.6	121.2	124.5	162.92	168.67	161.16	117.82	161.82	111.6	121.2	121.18	126.47	147	171.61	161.41	139.83	143.34	132.87	164.25	145.33	143.57	158.09	152.68	133.01	148.67	155.17	170.33	174.57	146.84	170.36	125.26	124.62	162.34	148.61	170.68	175.37
ENSMUSG00000007817.15	ENSMUST00000007961.14,ENSMUST00000159766.7,ENSMUST00000160190.1,ENSMUST00000160229.1,ENSMUST00000160680.2,ENSMUST00000161766.7,ENSMUST00000162546.1,ENSMUST00000162645.7	Zmiz1	18.81	20.05	21.07	13.6	12	12.29	18.38	17.07	16.7	15.5	16.01	18.52	13.42	12.83	12.53	15.42	23.41	17.54	12	13.13	8.38	12.73	11.2	10.01	15.4	18.57	14.48	20.11	18.9	12.86	11.72	12.45	16.39	13.97	17.79	12.13	19.45	15.96	23.09
ENSMUSG00000007827.10	ENSMUST00000112830.2,ENSMUST00000188022.1,ENSMUST00000188172.1	Ankrd26	5.77	4.01	4.03	4.48	4.25	5.3	6.12	3.58	3.98	4.98	6.24	4.28	4.67	5.5	4.41	3.72	3.77	3.91	3.26	3.13	4	3.37	3.09	5.47	3	1.72	3.34	2.74	4.15	2.76	11.2	3.45	4.82	3.04	2.18	7.2	2.31	2.94	3.66
[truncated: 54,274 more rows]
