# Supplementary material for: Cytokines reprogram airway sensory neurons in asthma
Source: bioRxiv. 2024 Sep 18:2023.01.26.525731. Preprint. [Version 2] doi: 10.1101/2023.01.26.525731 (PMC11429693; doi:10.1101/2023.01.26.525731)
Supplement: Supplement 15 [file media-15.xlsx]

## Sheet: Data description
	This table contains the average expression of each gene, in each sample, in each large cell group (B cells, T cells, Basophiles, APC (Macrophages and DCs), NK cells, Granulocytes, Alveolar marcophages, and endothelial cells.

## Sheet: B cells
genotype	Nav1.8wt::Npy1rfl/fl	Nav1.8cre::Npy1rfl/fl	Nav1.8wt::Npy1rfl/fl	Nav1.8cre::Npy1rfl/fl	Nav1.8wt::Npy1rfl/fl	Nav1.8cre::Npy1rfl/fl	C57BL6	C57BL6	C57BL6	C57BL6	C57BL6
AAI	OVA	OVA	OVA	OVA	OVA	OVA	Naive	OVA	OVA	OVA	OVA
treatment	-	-	-	-	-	-	-	vehicle	RTX	vehicle	RTX
	RNA.s1_	RNA.s2_	RNA.s3_	RNA.s4_	RNA.s5_	RNA.s6_	RNA.s9_	RNA.s13	RNA.s14	RNA.s15	RNA.s16
Sox17	0.000744602	0	0.0014892	0	0	0	0	0	0	0.000302663	0
Lypla1	0.0625465	0.0890173	0.0677587	0.0683311	0.0641026	0.0698344	0.0825853	0.155587	0.130275	0.0653753	0.0725869
Tcea1	0.200298	0.252023	0.204021	0.243101	0.228797	0.239021	0.313285	0.415842	0.355963	0.266344	0.241699
Atp6v1h	0.0893522	0.1	0.0863738	0.0932983	0.0739645	0.0777538	0.14991	0.200849	0.161468	0.178269	0.14749
Rb1cc1	0.0506329	0.0919075	0.0632911	0.065703	0.0571992	0.0633549	0.139138	0.134371	0.13945	0.101392	0.0857143
Pcmtd1	0.107223	0.157225	0.146687	0.152431	0.178501	0.146148	0.157989	0.236209	0.222018	0.205206	0.183012
Rrs1	0.0625465	0.0901734	0.072971	0.0722733	0.0779093	0.0669546	0.122083	0.205092	0.129358	0.117736	0.0934363
Adhfe1	0.000744602	0	0.000744602	0	0.000986193	0.000719942	0	0	0	0.000605327	0
Mybl1	0.0022338	0.00289017	0.00819062	0.0131406	0.00986193	0.00719942	0.00359066	0.00141443	0.00275229	0.00938257	0.0023166
Vcpip1	0.0513775	0.0919075	0.0744602	0.088042	0.0848126	0.0849532	0.123878	0.205092	0.145872	0.111985	0.105019
Sgk3	0.087863	0.157803	0.154133	0.202365	0.224852	0.24766	0.160682	0.230552	0.213761	0.18069	0.218533
Mcmdc2	0.00297841	0.0121387	0.00893522	0.0144547	0.0187377	0.0287977	0.016158	0.0169731	0.0165138	0.0154358	0.0177606
Cops5	0.0975428	0.110983	0.1035	0.114323	0.0966469	0.100072	0.145422	0.200849	0.169725	0.125605	0.118919
Cspp1	0.109456	0.15896	0.124348	0.160315	0.145957	0.137509	0.145422	0.182461	0.181651	0.143462	0.128185
Arfgef1	0.156366	0.233526	0.198064	0.155059	0.153846	0.149028	0.341113	0.367751	0.359633	0.31931	0.244788
Prex2	0.000744602	0	0	0	0	0	0	0	0	0.000302663	0
Slco5a1	0.0022338	0.00462428	0.00372301	0.00525624	0.00394477	0.000719942	0.00987433	0.00565771	0.00550459	0.00211864	0.0023166
Prdm14	0.000744602	0.000578035	0	0	0	0	0.00179533	0.00141443	0	0.000302663	0
Ncoa2	0.0662695	0.0982659	0.0632911	0.0630749	0.0631164	0.0683945	0.148115	0.142857	0.13211	0.110472	0.0926641
Tram1	0.173492	0.271098	0.197319	0.180026	0.214004	0.156947	0.427289	0.523338	0.483486	0.333838	0.269498
Lactb2	0.0245719	0.0196532	0.0245719	0.0170828	0.0167653	0.0237581	0.0278276	0.049505	0.0376147	0.0239104	0.0216216
Eya1	0.00521221	0.00867052	0.00893522	0.0065703	0.00788955	0.0050396	0.0224417	0.0240453	0.0229358	0.0118039	0.0146718
Terf1	0.0595681	0.0930636	0.0811616	0.0735874	0.081854	0.061915	0.109515	0.106082	0.120183	0.117131	0.0872587
Rdh10	0.0305287	0.0352601	0.0446761	0.0315375	0.0325444	0.0302376	0.061939	0.0565771	0.0577982	0.0417676	0.0416988
Stau2	0.0201042	0.0150289	0.0290395	0.021025	0.0246548	0.0201584	0.0314183	0.0339463	0.0376147	0.0405569	0.0370656
Ube2w	0.0923306	0.131792	0.125838	0.103811	0.0877712	0.0935925	0.171454	0.173975	0.2	0.143765	0.125097
Eloc	0.00670141	0.0179191	0.011169	0.0105125	0.0147929	0.0107991	0.0278276	0.0424328	0.0284404	0.0284504	0.0123552
Tmem70	0.011169	0.016185	0.0141474	0.00788436	0.00986193	0.0107991	0.013465	0.029703	0.0293578	0.0175545	0.0169884
Ly96	0.0215934	0.0202312	0.014892	0.0170828	0.0226824	0.024478	0.024237	0.0424328	0.0201835	0.0193705	0.011583
Il17a	0.0014892	0	0.00372301	0.00394218	0.0147929	0.00431965	0	0	0	0.0033293	0.0177606
Il17f	0	0.000578035	0.0014892	0	0	0.0050396	0	0	0	0.00151332	0.00617761
Mcm3	0.0781832	0.105202	0.110201	0.116951	0.116371	0.113031	0.0888689	0.223479	0.13945	0.11592	0.0833977
Paqr8	0.0014892	0.00520231	0.00670141	0.00131406	0.00493097	0.00647948	0.00628366	0.00282885	0.00550459	0.00756659	0.0030888
Efhc1	0.000744602	0.00115607	0	0.00131406	0.00295858	0.00143988	0.00179533	0.00141443	0	0.00090799	0.0015444
Tram2	0.0573343	0.0601156	0.0424423	0.0525624	0.0710059	0.0561555	0.131059	0.125884	0.1	0.0556901	0.0664093
Tmem14a	0.00297841	0.00289017	0.0022338	0.00262812	0.00394477	0.000719942	0.000897666	0.00424328	0.00275229	0.00302663	0.0015444
Khdc1a	0	0.000578035	0	0	0	0	0	0	0.00183486	0.000302663	0
Kcnq5	0.00595681	0.0115607	0.0119136	0.00262812	0.0128205	0.00647948	0.021544	0.029703	0.0266055	0.0166465	0.0131274
Ogfrl1	0.0357409	0.0369942	0.0245719	0.021025	0.0266272	0.0323974	0.0691203	0.0876945	0.0724771	0.0453995	0.0540541
Smap1	0.0536113	0.0589595	0.0655249	0.0630749	0.0621302	0.0633549	0.0816876	0.104668	0.0899083	0.0702179	0.0633205
Sdhaf4	0.0178704	0.0317919	0.0230827	0.0249671	0.0157791	0.0302376	0.035009	0.0452617	0.0330275	0.032385	0.0185328
Fam135a	0.0014892	0.000578035	0.000744602	0.00131406	0.000986193	0.000719942	0	0.00282885	0	0.000605327	0.000772201
Lmbrd1	0.484736	0.54104	0.530156	0.555848	0.489152	0.493161	0.701077	0.891089	0.784404	0.659806	0.601544
Phf3	0.0662695	0.105202	0.091586	0.0683311	0.0729783	0.0763139	0.167864	0.193777	0.153211	0.115315	0.103475
Prim2	0.0394639	0.050289	0.0379747	0.0446781	0.0601578	0.050396	0.0529623	0.0763791	0.0522936	0.0550847	0.0509653
Rab23	0.0156366	0.0132948	0.0193596	0.022339	0.0128205	0.0187185	0.018851	0.039604	0.0220183	0.0202785	0.0131274
Bag2	0.0014892	0.00289017	0.00670141	0.00262812	0.00197239	0.00431965	0.005386	0.00707214	0.00733945	0.00151332	0.0030888
Zfp451	0.0789278	0.0919075	0.0975428	0.0946124	0.107495	0.0691145	0.139138	0.209335	0.17156	0.12954	0.0988417
Bend6	0.000744602	0.00115607	0	0	0	0	0	0.00565771	0.000917431	0.000302663	0
Dst	0.0022338	0.00635838	0.00744602	0.0105125	0.00591716	0.00863931	0.00179533	0.00282885	0.00275229	0.0033293	0.0015444
Ccdc115	0.0647803	0.0722543	0.0446761	0.0578187	0.0512821	0.0647948	0.103232	0.148515	0.0981651	0.1023	0.0749035
Imp4	0.0826508	0.104046	0.0737156	0.0670171	0.0690335	0.0763139	0.122083	0.192362	0.145872	0.12954	0.106564
Ptpn18	0.28965	0.414451	0.384214	0.337714	0.333333	0.357091	0.536804	0.865629	0.670642	0.561138	0.545946
Prss39	0.000744602	0	0.0014892	0	0	0.000719942	0	0	0	0.00090799	0
Arhgef4	0.00744602	0.00520231	0.00967982	0.00394218	0.00493097	0.0151188	0.00807899	0.0212164	0.0137615	0.00817191	0.0123552
Fam168b	0.160834	0.242197	0.20551	0.195795	0.191321	0.177106	0.374327	0.523338	0.423853	0.333232	0.229344
Plekhb2	0.0811616	0.117919	0.0997766	0.124836	0.133136	0.109431	0.132855	0.168317	0.129358	0.118341	0.118147
Hs6st1	0.0320179	0.0976879	0.0618019	0.0525624	0.061144	0.0532757	0.157989	0.166902	0.130275	0.0901937	0.0841699
Uggt1	0.170514	0.184971	0.174237	0.156373	0.163708	0.158387	0.263914	0.355021	0.288073	0.217615	0.173745
Neurl3	0.367833	0.479191	0.552494	0.434954	0.415187	0.437005	0.691203	0.666195	0.56789	0.562954	0.442471
Arid5a	0.166046	0.280925	0.324646	0.30092	0.291913	0.313175	0.259425	0.381895	0.229358	0.365315	0.281853
Kansl3	0.0565897	0.083237	0.080417	0.0696452	0.0769231	0.0885529	0.143627	0.165488	0.140367	0.10563	0.0926641
Lman2l	0.018615	0.032948	0.022338	0.0170828	0.0207101	0.0194384	0.0502693	0.0438472	0.0376147	0.0326877	0.015444
Cnnm4	0.0580789	0.0815029	0.0655249	0.0473062	0.0739645	0.0655148	0.103232	0.110325	0.0917431	0.0938257	0.0710425
Cnnm3	0.0469099	0.0612717	0.0573343	0.0604468	0.0364892	0.0511159	0.0637343	0.0876945	0.0770642	0.0680993	0.0664093
Ankrd23	0.022338	0.0213873	0.0238273	0.0354796	0.0128205	0.0280778	0.029623	0.0608204	0.046789	0.032385	0.0293436
Ankrd39	0.0364855	0.0404624	0.0461653	0.0459921	0.0295858	0.0467963	0.048474	0.0763791	0.066055	0.0514528	0.0486486
Sema4c	0.00297841	0.00520231	0.00521221	0.00131406	0.00394477	0.0050396	0.00448833	0.0155587	0.00275229	0.00242131	0.0023166
Cox5b	0.177215	0.227746	0.188384	0.193167	0.178501	0.198704	0.279174	0.420085	0.322936	0.274818	0.199228
Actr1b	0.0908414	0.120809	0.113924	0.136662	0.0936884	0.12311	0.181329	0.196605	0.176147	0.152542	0.146718
Zap70	0.0543559	0.0520231	0.0387193	0.0630749	0.030572	0.0640749	0.0206463	0.0933522	0.0385321	0.0363196	0.0447876
Tmem131	0.0677587	0.107514	0.1035	0.0959264	0.0887574	0.0964723	0.133752	0.181047	0.13211	0.135896	0.134363
Vwa3b	0.000744602	0.0017341	0.0014892	0	0	0.00143988	0	0	0.000917431	0.00090799	0
Inpp4a	0.0722264	0.0930636	0.0699926	0.0906702	0.0966469	0.0719942	0.0915619	0.157001	0.101835	0.0771792	0.0602317
Coa5	0.119136	0.159538	0.122115	0.128778	0.12426	0.152628	0.165171	0.223479	0.195413	0.191586	0.173745
Unc50	0.0774386	0.0849711	0.0781832	0.0827858	0.0798817	0.100792	0.0861759	0.101839	0.0862385	0.0877724	0.0764479
Mgat4a	0.10201	0.120231	0.123604	0.13272	0.137081	0.151188	0.113106	0.168317	0.124771	0.140436	0.114286
Tsga10	0.00819062	0.0138728	0.00967982	0.00394218	0.0118343	0.00863931	0.0305206	0.0339463	0.0146789	0.0102906	0.011583
Lipt1	0.00297841	0.00231214	0.00297841	0	0	0.00143988	0.00448833	0.00848656	0.00550459	0.00423729	0.000772201
Mitd1	0.0156366	0.0179191	0.0178704	0.0118265	0.00887574	0.0143988	0.0287253	0.049505	0.0541284	0.0369249	0.0247104
Txndc9	0.100521	0.110405	0.11169	0.0998686	0.109467	0.0943125	0.180431	0.253182	0.195413	0.173123	0.135907
Eif5b	0.0744602	0.115607	0.112435	0.114323	0.101578	0.0842333	0.144524	0.195191	0.155046	0.12954	0.123552
Rev1	0.0260611	0.0445087	0.0275503	0.0262812	0.0276134	0.0280778	0.0655296	0.0608204	0.059633	0.0460048	0.0447876
Aff3	0.338794	0.386127	0.297096	0.360053	0.294872	0.317495	0.632855	0.792079	0.592661	0.398002	0.488031
Chst10	0.0171258	0.0375723	0.0327625	0.0262812	0.0167653	0.0287977	0.0529623	0.113154	0.0651376	0.0796005	0.0316602
Pdcl3	0.112435	0.139884	0.119881	0.152431	0.116371	0.133909	0.14991	0.195191	0.181651	0.148305	0.12973
Npas2	0	0	0	0	0	0.000719942	0	0.00282885	0	0.000302663	0
Tbc1d8	0.00595681	0.00867052	0.0119136	0.0065703	0.00887574	0.00647948	0.00359066	0.00282885	0.00733945	0.00544794	0.0046332
Cnot11	0.0461653	0.0520231	0.0461653	0.0499343	0.0453649	0.0539957	0.0870736	0.103253	0.0844037	0.0717312	0.0818533
Rnf149	0.0573343	0.105202	0.0967982	0.0762155	0.0946746	0.12311	0.0915619	0.115983	0.0963303	0.0805085	0.0710425
Creg2	0	0.000578035	0.0014892	0	0	0.000719942	0	0	0	0.000302663	0
Map4k4	0.119881	0.16474	0.153388	0.140604	0.123274	0.133189	0.261221	0.292786	0.229358	0.191889	0.190734
Il1r2	0.0193596	0.0248555	0.0282949	0.0131406	0.0463511	0.0403168	0.0143627	0.019802	0.00550459	0.0187651	0.0108108
Il1r1	0.00446761	0.000578035	0.00297841	0.00262812	0	0.0050396	0	0.00282885	0	0.000605327	0.000772201
Il1rl2	0.0022338	0.000578035	0	0.00131406	0.000986193	0.00143988	0	0	0	0.000302663	0.000772201
Il1rl1	0.0104244	0.0265896	0.0171258	0.00919842	0.00887574	0.0223182	0	0.0169731	0.0119266	0.00635593	0.0100386
Il18r1	0.0163812	0.0248555	0.0230827	0.0144547	0.0207101	0.0309575	0.0206463	0.039604	0.0119266	0.0130145	0.0169884
Il18rap	0.0282949	0.0271676	0.0312733	0.0262812	0.0226824	0.0439165	0.032316	0.0537482	0.0165138	0.0214891	0.0223938
Slc9a4	0	0	0	0.00131406	0	0	0.000897666	0.00141443	0	0	0
Mfsd9	0.0014892	0.00289017	0.00372301	0	0.00394477	0.00287977	0.002693	0.00848656	0.00366972	0.00393462	0.0046332
Tgfbrap1	0.0327625	0.0520231	0.0491437	0.0446781	0.035503	0.049676	0.0610413	0.115983	0.0761468	0.0617433	0.0501931
AI597479	0.014892	0.0375723	0.0290395	0.0275953	0.0197239	0.0201584	0.0305206	0.0650636	0.0366972	0.0345036	0.027027
Fhl2	0.00521221	0.00231214	0.000744602	0.00131406	0.000986193	0.00143988	0.002693	0.00282885	0.00183486	0.00090799	0
Nck2	0.00967982	0.0144509	0.0119136	0.0118265	0.00887574	0.0143988	0.0368043	0.029703	0.0321101	0.031477	0.0162162
Uxs1	0.0253165	0.0433526	0.0327625	0.0289093	0.0364892	0.0352772	0.0520646	0.0678925	0.0733945	0.0553874	0.046332
Tpp2	0.114669	0.139306	0.134028	0.136662	0.113412	0.143269	0.217235	0.268741	0.209174	0.180085	0.179923
Tex30	0.0193596	0.0352601	0.0305287	0.022339	0.0295858	0.0295176	0.0852783	0.0792079	0.0688073	0.0423729	0.042471
Poglut2	0.0119136	0.0121387	0.0156366	0.0183968	0.0108481	0.00719942	0.00359066	0.0311174	0.0100917	0.00817191	0.00617761
Bivm	0.00372301	0.00578035	0.0022338	0.00788436	0.00295858	0.00431965	0.005386	0.00707214	0.00733945	0.00696126	0.00772201
Ercc5	0.0349963	0.0549133	0.0618019	0.0538765	0.0621302	0.0647948	0.0394973	0.0579915	0.0550459	0.0614407	0.0548263
Col3a1	0.0022338	0.0017341	0	0	0	0	0	0	0	0	0
Col5a2	0	0	0	0	0	0	0	0	0	0	0
Wdr75	0.018615	0.0196532	0.0178704	0.0065703	0.00887574	0.0107991	0.024237	0.0523338	0.0302752	0.0208838	0.0177606
Slc40a1	0.000744602	0.00115607	0.0022338	0.00131406	0.00197239	0	0.002693	0.00565771	0.00275229	0.00090799	0.000772201
Slc39a10	0.0163812	0.0283237	0.0178704	0.0275953	0.00986193	0.0187185	0.029623	0.0339463	0.0247706	0.0254237	0.019305
Tmeff2	0	0	0	0.00131406	0	0	0	0	0	0.000302663	0
Cavin2	0	0.000578035	0.000744602	0.00394218	0	0.000719942	0.00179533	0.00141443	0	0	0
Nabp1	0.116902	0.112139	0.128071	0.0893561	0.130178	0.0993521	0.070018	0.128713	0.106422	0.105932	0.0555985
Myo1b	0.0014892	0.000578035	0.000744602	0.00131406	0.000986193	0.000719942	0	0.00141443	0	0.00090799	0
Stat4	0.107967	0.222543	0.257632	0.239159	0.278107	0.239021	0.196589	0.230552	0.205505	0.351695	0.271815
Stat1	0.14892	0.193064	0.176471	0.128778	0.143984	0.158387	0.47307	0.707214	0.652294	0.416465	0.345946
Gls	0.240506	0.342197	0.302308	0.273325	0.33925	0.280058	0.43088	0.650636	0.433945	0.386199	0.292664
Nab1	0.162323	0.193064	0.171258	0.155059	0.196252	0.186465	0.232496	0.400283	0.220183	0.20793	0.155985
Nemp2	0.0297841	0.0294798	0.022338	0.021025	0.0138067	0.0187185	0.043088	0.0678925	0.0559633	0.0411622	0.0239382
Mfsd6	0.00893522	0.0121387	0.0134028	0.00788436	0.00690335	0.0100792	0.016158	0.0325318	0.0201835	0.0151332	0.0108108
Inpp1	0.0402085	0.0479769	0.0342517	0.0289093	0.035503	0.0417567	0.059246	0.0678925	0.0779817	0.0674939	0.0525097
Hibch	0.011169	0.0213873	0.014892	0.021025	0.0147929	0.0107991	0.0197487	0.0254597	0.0275229	0.0214891	0.0200772
Pms1	0.0282949	0.034104	0.0320179	0.0420499	0.0325444	0.0316775	0.0466786	0.0565771	0.0486239	0.0432809	0.030888
Ormdl1	0.0215934	0.0202312	0.0230827	0.0144547	0.0197239	0.012959	0.032316	0.0551627	0.0284404	0.0284504	0.0301158
Osgepl1	0.00744602	0.0127168	0.00967982	0.0065703	0.0108481	0.00719942	0.0197487	0.019802	0.0155963	0.0111985	0.0123552
Asnsd1	0.165302	0.218497	0.180194	0.215506	0.188363	0.182145	0.228905	0.414427	0.352294	0.29086	0.247104
Stk17b	1.03351	1.30925	1.28667	1.21419	1.16963	1.14615	2.2684	1.97595	1.58807	1.6141	1.34054
Hecw2	0	0.00115607	0.000744602	0	0	0	0	0	0	0	0
Gtf3c3	0.0193596	0.0254335	0.0178704	0.0170828	0.0187377	0.0194384	0.0412926	0.0452617	0.0348624	0.034201	0.0324324
Pgap1	0.22338	0.356647	0.332092	0.256242	0.231755	0.226782	0.543986	0.652051	0.636697	0.411622	0.471815
Ankrd44	0.232316	0.327168	0.285927	0.262812	0.220907	0.241181	0.336625	0.439887	0.342202	0.331416	0.281081
Sf3b1	0.642591	0.775723	0.714818	0.771353	0.761341	0.815695	0.98474	1.11033	0.995413	0.825363	0.877992
Coq10b	0.0431869	0.0647399	0.0588235	0.0538765	0.0522682	0.075594	0.0978456	0.128713	0.0917431	0.0992736	0.0687259
Hspd1	0.142219	0.164162	0.132539	0.166886	0.125247	0.140389	0.138241	0.305516	0.190826	0.177663	0.122008
Hspe1	0.136262	0.13815	0.138496	0.1682	0.113412	0.11879	0.114901	0.274399	0.173394	0.161017	0.139768
Mob4	0.0677587	0.0976879	0.0737156	0.0630749	0.0700197	0.0669546	0.169659	0.165488	0.123853	0.115315	0.0888031
Rftn2	0.0171258	0.0260116	0.0141474	0.0118265	0.00986193	0.00935925	0.0287253	0.0367751	0.0211009	0.0223971	0.0185328
2002-03-01	0.0312733	0.034104	0.0253165	0.0275953	0.0157791	0.0259179	0.0305206	0.049505	0.0477064	0.034201	0.0401544
Boll	0.00372301	0.00578035	0.000744602	0	0.00394477	0.00359971	0.00628366	0.00848656	0.00733945	0.00484262	0.0030888
Plcl1	0.0022338	0.00751445	0.00372301	0.00262812	0	0.00143988	0.002693	0.00424328	0.00458716	0.00575061	0.0023166
Satb2	0	0	0	0	0.00197239	0.00143988	0.002693	0	0	0.000302663	0.000772201
Tyw5	0.0171258	0.0219653	0.0201042	0.0170828	0.00986193	0.0172786	0.024237	0.0410184	0.0229358	0.0220944	0.0177606
Maip1	0.0230827	0.033526	0.0215934	0.0249671	0.0295858	0.037437	0.0314183	0.0579915	0.0440367	0.0423729	0.0370656
Spats2l	0	0	0	0	0.000986193	0	0	0	0	0	0
Kctd18	0.0290395	0.0421965	0.0312733	0.0275953	0.0315582	0.0388769	0.0547576	0.0862801	0.0587156	0.0532688	0.0725869
Sgo2a	0.00297841	0.00809249	0.011169	0.0131406	0.00788955	0.0100792	0.00359066	0.00565771	0.012844	0.00484262	0.00617761
Aox1	0	0	0	0	0	0	0	0	0	0	0
Aox3	0	0.000578035	0	0	0	0.000719942	0	0	0	0	0
Bzw1	0.291139	0.376301	0.338794	0.306176	0.351085	0.335493	0.412926	0.660537	0.451376	0.40224	0.404633
Clk1	0.657483	0.828324	0.724497	0.65703	0.742604	0.664507	1.15978	1.42716	1.20734	1.12772	0.83861
Ppil3	0.0201042	0.0260116	0.0208488	0.0131406	0.0167653	0.0215983	0.0287253	0.0693069	0.0330275	0.0248184	0.0208494
Nif3l1	0.014892	0.016763	0.0126582	0.00919842	0.0128205	0.0165587	0.0251346	0.0537482	0.0201835	0.0223971	0.0208494
Orc2	0.0268057	0.0601156	0.0342517	0.0354796	0.0335306	0.0352772	0.0412926	0.0636492	0.0522936	0.0526634	0.0486486
Fam126b	0.0193596	0.0306358	0.0193596	0.0236531	0.0226824	0.0201584	0.029623	0.0480905	0.0311927	0.0320823	0.0247104
Ndufb3	0.0014892	0.00231214	0.00297841	0.00262812	0.00295858	0.00359971	0.00897666	0.0183876	0.0110092	0.00484262	0.0023166
Cflar	0.0670141	0.067052	0.0565897	0.0604468	0.0591716	0.0655148	0.0960503	0.181047	0.114679	0.105327	0.0934363
Casp8	0.14892	0.135838	0.148176	0.152431	0.123274	0.145428	0.163375	0.263083	0.166972	0.153148	0.186873
Trak2	0.16828	0.186705	0.162323	0.182654	0.16568	0.190785	0.316876	0.380481	0.284404	0.207627	0.186873
Stradb	0.0260611	0.0427746	0.0335071	0.0315375	0.0394477	0.0431965	0.0789946	0.0678925	0.0761468	0.0438862	0.046332
Tmem237	0.0134028	0.00693642	0.00670141	0.00919842	0.00788955	0.0107991	0.00807899	0.0240453	0.00917431	0.00696126	0.00772201
Als2	0.0357409	0.0433526	0.0290395	0.0341656	0.0463511	0.0647948	0.040395	0.0792079	0.0486239	0.0496368	0.0316602
Fzd7	0.00670141	0.00404624	0.00372301	0.0065703	0.00394477	0.00287977	0.000897666	0.00424328	0.000917431	0.00302663	0.0015444
Sumo1	0.212956	0.268208	0.213701	0.173456	0.204142	0.185745	0.282765	0.39604	0.387156	0.257264	0.209266
Nop58	0.204765	0.186705	0.152643	0.172142	0.174556	0.182145	0.18851	0.376238	0.237615	0.201271	0.159073
Bmpr2	0.00446761	0.00867052	0.0014892	0.0065703	0.00591716	0.0050396	0.00718133	0.0141443	0.00733945	0.00514528	0.00617761
Fam117b	0.139985	0.249133	0.236039	0.202365	0.245562	0.237581	0.381508	0.41867	0.338532	0.312651	0.237066
Wdr12	0.0409531	0.033526	0.0431869	0.0551905	0.025641	0.0338373	0.0341113	0.0622348	0.0366972	0.0475182	0.0370656
Carf	0.000744602	0.0017341	0.00297841	0.00131406	0	0.00215983	0.00359066	0.00990099	0.00458716	0.00272397	0.0030888
Nbeal1	0.0156366	0.0271676	0.0260611	0.0236531	0.0207101	0.024478	0.0421903	0.0608204	0.0495413	0.0447942	0.0339768
Cyp20a1	0.022338	0.0231214	0.0201042	0.0249671	0.0167653	0.0280778	0.035009	0.0664781	0.0348624	0.0260291	0.019305
Abi2	0.00595681	0.00693642	0.0104244	0.00525624	0.00591716	0.00863931	0.00448833	0.0113154	0.0100917	0.00575061	0.00540541
Raph1	0.00819062	0.00809249	0.00819062	0.0118265	0.0128205	0.00647948	0	0.00707214	0.00275229	0.00453995	0.0023166
Cd28	0.0640357	0.0589595	0.0580789	0.0525624	0.0788955	0.061915	0.029623	0.0678925	0.0220183	0.029661	0.046332
Ctla4	0.185406	0.164162	0.184661	0.153745	0.257396	0.2527	0.0475763	0.118812	0.046789	0.0478208	0.115058
Icos	0.0178704	0.0289017	0.0349963	0.0275953	0.035503	0.0439165	0.005386	0.0226308	0.0165138	0.0127119	0.0254826
Pard3b	0.00893522	0.0184971	0.0134028	0.0170828	0.0128205	0.0100792	0.016158	0.00848656	0.0211009	0.0154358	0.0169884
Nrp2	0.00670141	0.0150289	0.0178704	0.0157687	0.0128205	0.0151188	0.00628366	0.029703	0.0137615	0.00726392	0.003861
Ino80d	0.095309	0.12659	0.0967982	0.0749014	0.0966469	0.0914327	0.219928	0.253182	0.233028	0.18069	0.13668
Ndufs1	0.0886076	0.0815029	0.080417	0.0735874	0.0838264	0.0770338	0.0942549	0.168317	0.105505	0.110169	0.0872587
Eef1b2	0.988831	1.17514	1.08042	1.27464	1.24655	1.23974	1.09515	2.05092	1.4844	1.52119	1.40927
Adam23	0	0.00115607	0	0	0	0	0.00179533	0.00141443	0	0	0
Fastkd2	0.0171258	0.0132948	0.0126582	0.0131406	0.00394477	0.0115191	0.0305206	0.0254597	0.0247706	0.0166465	0.0177606
Klf7	0.0439315	0.0421965	0.0387193	0.0275953	0.0315582	0.0230382	0.0556553	0.0693069	0.0577982	0.0402542	0.0332046
Creb1	0.134028	0.16185	0.13105	0.137976	0.10355	0.104392	0.221724	0.340877	0.211927	0.183717	0.157529
Mettl21a	0.00670141	0.00867052	0.00744602	0.0131406	0.00493097	0.0151188	0.00987433	0.0226308	0.0146789	0.0127119	0.0015444
Ccnyl1	0.0379747	0.0612717	0.0513775	0.0525624	0.0670611	0.0590353	0.0834829	0.123055	0.106422	0.0768765	0.0764479
Fzd5	0.0268057	0.0352601	0.0349963	0.022339	0.0384615	0.0273578	0.0754039	0.0749646	0.0678899	0.0490315	0.0409266
Plekhm3	0.0707372	0.0739884	0.0640357	0.0446781	0.0522682	0.0561555	0.150808	0.179632	0.129358	0.121973	0.0880309
Idh1	0.0104244	0.0121387	0.0119136	0.0144547	0.00887574	0.0050396	0.013465	0.0254597	0.0137615	0.0184625	0.0108108
Pikfyve	0.0342517	0.0653179	0.0699926	0.0367937	0.0414201	0.0453564	0.0951526	0.115983	0.101835	0.0920097	0.0733591
Rpe	0.120625	0.134104	0.119881	0.113009	0.12426	0.12023	0.141831	0.192362	0.157798	0.159504	0.142085
Kansl1l	0.0491437	0.066474	0.0372301	0.0407359	0.0374753	0.0309575	0.0969479	0.0905233	0.0733945	0.0632567	0.0640927
Acadl	0.271035	0.246821	0.224125	0.195795	0.199211	0.186465	0.192998	0.34512	0.218349	0.174334	0.166023
Lancl1	0.0193596	0.0196532	0.0201042	0.0328515	0.0197239	0.0172786	0.0520646	0.0565771	0.0458716	0.0381356	0.0277992
Ikzf2	0.00372301	0.0150289	0.00967982	0.0118265	0.00493097	0.012959	0.000897666	0.0353607	0.0165138	0.0111985	0.0100386
Bard1	0.0201042	0.0381503	0.0282949	0.0341656	0.0433925	0.037437	0.0224417	0.049505	0.0330275	0.0254237	0.0216216
Atic	0.112435	0.165896	0.137751	0.136662	0.11144	0.12023	0.157092	0.359264	0.219266	0.182809	0.134363
Fn1	0.193596	0.372254	0.321668	0.0893561	0.126233	0.0921526	0.0475763	0.0806223	0.0385321	0.0747579	0.0671815
Mreg	0.0342517	0.034104	0.0282949	0.0302234	0.0443787	0.0410367	0.0233393	0.0551627	0.0431193	0.0450969	0.03861
Pecr	0.00595681	0.0121387	0.0156366	0.00525624	0.00591716	0.00935925	0.00179533	0.0127298	0.0119266	0.0108959	0.0030888
Xrcc5	0.0335071	0.0445087	0.0320179	0.0381078	0.0345168	0.0417567	0.045781	0.0834512	0.0513761	0.0644673	0.0432432
March4	0	0	0	0	0	0	0	0	0	0	0
Smarcal1	0.0305287	0.0491329	0.0536113	0.0525624	0.0483235	0.0403168	0.064632	0.101839	0.0733945	0.061138	0.0555985
Igfbp5	0	0.000578035	0	0	0	0	0	0	0	0	0
Tns1	0.00670141	0.00635838	0.000744602	0.00131406	0.000986193	0.00215983	0.002693	0.00565771	0.00275229	0.00151332	0.0015444
Rufy4	0	0.00231214	0.000744602	0	0	0	0	0	0	0	0
Cxcr2	0.00670141	0.00809249	0.00744602	0.00131406	0.0187377	0.0151188	0.005386	0.00565771	0.000917431	0.00817191	0.00540541
Cxcr1	0.000744602	0	0	0	0.00197239	0	0	0	0.000917431	0.000302663	0
Arpc2	0.0997766	0.110405	0.0982874	0.0827858	0.0877712	0.0950324	0.213645	0.261669	0.190826	0.164952	0.120463
Gpbar1	0.000744602	0.00289017	0.0022338	0	0.00295858	0.00287977	0.00718133	0.00424328	0.00183486	0.00363196	0
Aamp	0.294862	0.382081	0.30901	0.336399	0.350099	0.348452	0.447038	0.678925	0.456881	0.416465	0.382239
Pnkd	0.0215934	0.0277457	0.0245719	0.0170828	0.0236686	0.0237581	0.0368043	0.049505	0.0422018	0.027845	0.0285714
Tmbim1	0.0104244	0.016185	0.0230827	0.0157687	0.0197239	0.0223182	0.00448833	0.019802	0.0119266	0.0105932	0.0123552
Slc11a1	0.014892	0.0236994	0.0260611	0.0065703	0.0197239	0.0266379	0.00807899	0.00141443	0.00366972	0.00756659	0.0108108
Ctdsp1	0.292628	0.372254	0.323902	0.264126	0.2643	0.267099	0.555655	0.700141	0.534862	0.470642	0.425483
Usp37	0.0431869	0.0641618	0.0655249	0.0696452	0.0542406	0.0575954	0.0664273	0.114569	0.0816514	0.0696126	0.0671815
Cnot9	0.0357409	0.0566474	0.0476545	0.0499343	0.0473373	0.0539957	0.059246	0.0975955	0.0779817	0.066586	0.0571429
Zfp142	0.0208488	0.0260116	0.0245719	0.0183968	0.0216963	0.0215983	0.056553	0.0579915	0.0440367	0.0281477	0.0254826
Bcs1l	0.011169	0.00809249	0.0134028	0.00394218	0.00788955	0.0172786	0.0116697	0.0410184	0.0256881	0.0196731	0.0146718
Rnf25	0.014892	0.017341	0.018615	0.021025	0.0266272	0.012959	0.029623	0.0466761	0.033945	0.0208838	0.0185328
Stk36	0.000744602	0	0	0	0	0	0.000897666	0	0	0	0
Ttll4	0.0119136	0.0208092	0.00595681	0.0157687	0.0226824	0.00719942	0.0233393	0.0367751	0.0211009	0.0217918	0.019305
Cyp27a1	0.0201042	0.032948	0.0208488	0.0170828	0.0207101	0.0115191	0.0332136	0.0325318	0.0357798	0.0223971	0.019305
Wnt6	0	0.00115607	0	0	0	0	0	0	0	0	0
Wnt10a	0.00521221	0.00578035	0	0	0.000986193	0	0.0251346	0.161245	0.0165138	0.00302663	0.0030888
Cfap65	0.000744602	0	0	0	0	0	0	0	0	0	0
Nhej1	0.011169	0.016763	0.011169	0.021025	0.00788955	0.0187185	0.0233393	0.039604	0.0256881	0.0220944	0.0200772
Slc23a3	0.00372301	0.00289017	0.00521221	0.00525624	0.00394477	0.00863931	0.00628366	0.00707214	0.00550459	0.00393462	0.0023166
Cnppd1	0.232316	0.272832	0.239762	0.231275	0.238659	0.230382	0.417415	0.487977	0.388991	0.335956	0.32278
Retreg2	0.114669	0.152023	0.130305	0.111695	0.112426	0.12743	0.246858	0.321075	0.252294	0.193705	0.1861
Zfand2b	0.109456	0.130058	0.106478	0.102497	0.0798817	0.106551	0.218133	0.241867	0.19633	0.1477	0.139768
Abcb6	0.00595681	0.00924855	0.00670141	0.00525624	0.0108481	0.012239	0.00628366	0.0127298	0.012844	0.00938257	0.00694981
Atg9a	0.0193596	0.0277457	0.0320179	0.0262812	0.0246548	0.0302376	0.0493716	0.0480905	0.0449541	0.0481235	0.0378378
Ankzf1	0.0119136	0.0190751	0.0156366	0.021025	0.0147929	0.0151188	0.0233393	0.0325318	0.0220183	0.0266344	0.019305
Glb1l	0.00595681	0.00693642	0.00893522	0.0105125	0.00887574	0.00575954	0.016158	0.0141443	0.0165138	0.00756659	0.00617761
Stk16	0.0938198	0.117919	0.0789278	0.109067	0.0897436	0.0892729	0.190305	0.205092	0.179817	0.135291	0.123552
Tuba4a	0.0208488	0.0248555	0.0193596	0.0157687	0.0315582	0.025198	0.0493716	0.0594059	0.0357798	0.0417676	0.0324324
Dnajb2	0.0290395	0.0462428	0.0416977	0.0459921	0.0364892	0.0446364	0.0610413	0.0975955	0.0522936	0.0559927	0.0432432
Dnpep	0.0297841	0.0404624	0.0416977	0.0341656	0.0276134	0.0266379	0.0852783	0.0905233	0.0853211	0.0496368	0.0486486
Speg	0	0	0	0	0	0.000719942	0	0.00141443	0	0.000302663	0
Gmppa	0.0372301	0.0520231	0.0305287	0.0197109	0.0335306	0.0215983	0.0466786	0.0509194	0.0706422	0.0444915	0.0362934
Chpf	0.0394639	0.0526012	0.0402085	0.043364	0.0571992	0.0467963	0.0493716	0.096181	0.0752294	0.0511501	0.0432432
Obsl1	0.000744602	0	0	0	0	0	0	0	0	0	0
Tmem198	0.0022338	0.00404624	0.00372301	0.00394218	0.00493097	0	0.00718133	0.00990099	0.00733945	0.00363196	0.00694981
Stk11ip	0.139241	0.149133	0.132539	0.147175	0.135108	0.151908	0.228007	0.231966	0.204587	0.164649	0.1861
Epha4	0.0014892	0	0.000744602	0	0	0	0	0	0	0.000605327	0
Farsb	0.0506329	0.0693642	0.0588235	0.0446781	0.0384615	0.050396	0.0718133	0.107496	0.110092	0.0796005	0.0610039
Mogat1	0.0022338	0.00751445	0.00670141	0.00919842	0.00394477	0.00287977	0.00897666	0.00848656	0.0137615	0.0115012	0.00617761
Acsl3	0.0193596	0.0260116	0.0253165	0.0275953	0.0276134	0.0223182	0.048474	0.0509194	0.0412844	0.0508475	0.0239382
Utp14b	0.0431869	0.0416185	0.0394639	0.0512484	0.0394477	0.0381569	0.0978456	0.128713	0.0972477	0.0865617	0.0718147
Ap1s3	0.0498883	0.0716763	0.0603127	0.0486202	0.0522682	0.062635	0.145422	0.162659	0.141284	0.100182	0.0710425
Wdfy1	0.100521	0.0797688	0.0677587	0.102497	0.0838264	0.107991	0.0987433	0.134371	0.111009	0.0923123	0.0988417
Serpine2	0.0014892	0.00635838	0.00446761	0.00525624	0.00788955	0.00431965	0.002693	0.00707214	0.00642202	0.000302663	0.000772201
Fam124b	0.000744602	0.0017341	0.0022338	0.00131406	0.00295858	0.00215983	0.000897666	0.00565771	0.000917431	0.000605327	0.000772201
Cul3	0.28965	0.354913	0.276992	0.286465	0.333333	0.337653	0.491023	0.657709	0.554128	0.417373	0.386873
Dock10	0.296351	0.346243	0.356664	0.275953	0.254438	0.299496	0.378815	0.664781	0.597248	0.826877	0.501931
Irs1	0	0.00693642	0.0014892	0.00131406	0.000986193	0.00215983	0.005386	0.00141443	0.00366972	0.00121065	0.0046332
Rhbdd1	0.0379747	0.0427746	0.0394639	0.0249671	0.0433925	0.0431965	0.0628366	0.0537482	0.0513761	0.0517554	0.0563707
Mff	0.0662695	0.0971098	0.099032	0.0932983	0.0779093	0.0813535	0.120287	0.179632	0.134862	0.105932	0.107336
Agfg1	0.0699926	0.0988439	0.0930752	0.0683311	0.066075	0.0806335	0.164273	0.19802	0.16055	0.137409	0.0833977
Pid1	0.00819062	0.016185	0.00967982	0.00394218	0.00394477	0.00431965	0.00987433	0.00707214	0.00642202	0.0066586	0.0046332
Trip12	0.120625	0.165896	0.176471	0.115637	0.138067	0.155508	0.280969	0.33239	0.291743	0.219431	0.186873
Fbxo36	0.0014892	0	0.0014892	0	0.00295858	0.00575954	0.000897666	0.00141443	0	0.00121065	0.000772201
Slc16a14	0	0	0	0	0.000986193	0.00143988	0	0	0	0	0
Sp110	0.0476545	0.0583815	0.0536113	0.043364	0.0433925	0.0460763	0.114004	0.151344	0.0834862	0.095339	0.0718147
Sp140	0.136262	0.160694	0.180938	0.177398	0.19428	0.194384	0.164273	0.315417	0.215596	0.182809	0.166023
Sp100	0.265078	0.369942	0.317945	0.269382	0.322485	0.287977	0.7693	0.943423	0.825688	0.609262	0.511197
Cab39	0.244229	0.306358	0.300074	0.262812	0.295858	0.271418	0.579892	0.571429	0.508257	0.391646	0.350579
Itm2c	0.0997766	0.113873	0.104989	0.0932983	0.135108	0.12095	0.0475763	0.15983	0.119266	0.0841404	0.0725869
Gpr55	0.0156366	0.0213873	0.018615	0.022339	0.0285996	0.0208783	0.00718133	0.0339463	0.0137615	0.00998789	0.00849421
Psmd1	0.087863	0.124855	0.128071	0.0998686	0.105523	0.112311	0.122083	0.256011	0.176147	0.161925	0.113514
Htr2b	0	0	0	0	0	0	0	0	0	0	0
Armc9	0.0104244	0.0121387	0.0126582	0.00525624	0.00887574	0.00719942	0.013465	0.0127298	0.0146789	0.00817191	0.011583
B3gnt7	0.0439315	0.0520231	0.069248	0.0551905	0.0463511	0.037437	0.0852783	0.110325	0.0926606	0.105932	0.0756757
Ncl	0.408786	0.565896	0.475056	0.432326	0.493097	0.476602	0.630162	1.16549	0.812844	0.763923	0.604633
Nmur1	0.000744602	0.00404624	0	0	0.00197239	0	0	0	0	0.000605327	0
Ptma	0.946389	1.14566	0.98213	1.02234	1.03452	1.06048	1.42819	2.13154	1.49266	1.34231	1.2417
Pde6d	0.0349963	0.0491329	0.0431869	0.0197109	0.0315582	0.0388769	0.0637343	0.0905233	0.0651376	0.0535714	0.0416988
Cops7b	0.0201042	0.0294798	0.0178704	0.0131406	0.0207101	0.025198	0.0314183	0.0594059	0.0385321	0.033293	0.0185328
Dis3l2	0.0260611	0.0294798	0.0357409	0.0262812	0.0207101	0.0331174	0.0628366	0.0650636	0.0513761	0.0447942	0.0401544
Eif4e2	0.099032	0.13526	0.128071	0.0932983	0.106509	0.115911	0.261221	0.295615	0.234862	0.208535	0.162934
Efhd1	0.000744602	0	0	0	0	0	0.000897666	0	0	0	0.000772201
Gigyf2	0.0253165	0.032948	0.0372301	0.0381078	0.0276134	0.0431965	0.035009	0.0551627	0.0550459	0.0432809	0.0355212
Inpp5d	0.37379	0.603468	0.67312	0.7477	0.742604	0.736501	0.803411	0.943423	0.807339	0.927058	0.762934
Atg16l1	0.0796724	0.0924855	0.0789278	0.0959264	0.0966469	0.113031	0.125673	0.171146	0.105505	0.117131	0.101931
Dgkd	0.716307	0.927168	0.828742	0.773982	0.754438	0.74802	1.72083	1.81895	1.46422	1.12076	1.09266
Usp40	0.018615	0.0225434	0.0230827	0.0236531	0.0157791	0.0230382	0.0251346	0.0353607	0.0220183	0.0251211	0.0200772
Ugt1a10	0	0	0.000744602	0	0	0	0	0	0	0	0
Ugt1a9	0	0	0	0	0	0	0.000897666	0	0.000917431	0	0
Ugt1a1	0	0	0.000744602	0	0	0	0	0	0	0	0
Hjurp	0.099032	0.106358	0.100521	0.122208	0.120316	0.12095	0.0969479	0.145686	0.13578	0.0895884	0.0741313
Glrp1	0	0.000578035	0	0	0	0	0	0	0	0	0
Arl4c	0.0342517	0.0433526	0.0364855	0.0262812	0.0295858	0.0431965	0.0368043	0.0763791	0.0412844	0.029661	0.0277992
Sh3bp4	0.000744602	0.00404624	0	0.00394218	0.000986193	0	0.000897666	0.00141443	0.00183486	0.00090799	0.0015444
Agap1	0.0014892	0.00346821	0.00595681	0.00131406	0.00197239	0.000719942	0.000897666	0.00282885	0.00366972	0.00181598	0.000772201
Ackr3	0.00819062	0.00231214	0.00297841	0	0.00295858	0	0.00448833	0.0155587	0.00183486	0.00090799	0.003861
Cops8	0.0662695	0.0774566	0.0476545	0.065703	0.0571992	0.0604752	0.144524	0.164074	0.129358	0.105327	0.0625483
Col6a3	0.000744602	0	0	0	0	0	0	0	0	0	0
Mlph	0	0.0017341	0	0	0	0	0	0	0	0	0
Lrrfip1	0.23306	0.249711	0.226359	0.189225	0.155819	0.175666	0.328546	0.458274	0.343119	0.233354	0.23166
Ramp1	0.0119136	0.0144509	0.0141474	0.0118265	0.000986193	0.00647948	0.00897666	0.0212164	0.00275229	0.00514528	0.00926641
Ube2f	0.0908414	0.13526	0.118392	0.0932983	0.0927022	0.104392	0.166966	0.239038	0.183486	0.143765	0.138224
Scly	0.0551005	0.0699422	0.0632911	0.0551905	0.0621302	0.0518359	0.105925	0.138614	0.101835	0.0859564	0.0733591
Espnl	0	0.00115607	0	0	0	0.00143988	0	0.00282885	0.000917431	0	0
Klhl30	0.000744602	0	0	0	0	0	0	0	0	0.000302663	0.000772201
Ilkap	0.0789278	0.0815029	0.0603127	0.0604468	0.0601578	0.0525558	0.0987433	0.11174	0.104587	0.0777845	0.0833977
Hes6	0.109456	0.143353	0.106478	0.113009	0.0887574	0.102232	0.243268	0.304102	0.23211	0.138923	0.148263
Per2	0.0163812	0.016763	0.0134028	0.0118265	0.0147929	0.0115191	0.0287253	0.0509194	0.0275229	0.0217918	0.0177606
Traf3ip1	0.0215934	0.0277457	0.0349963	0.0328515	0.0226824	0.0295176	0.029623	0.0622348	0.040367	0.0275424	0.0316602
Asb1	0.0193596	0.0271676	0.018615	0.0249671	0.025641	0.0151188	0.0224417	0.0353607	0.033945	0.0211864	0.0254826
Hdac4	0.0431869	0.0630058	0.0506329	0.0381078	0.0473373	0.050396	0.0691203	0.103253	0.0752294	0.0796005	0.0610039
Ndufa10	0.112435	0.176301	0.144453	0.134034	0.134122	0.149748	0.21544	0.312588	0.277064	0.23184	0.174517
Cops9	0.180194	0.230636	0.203276	0.237845	0.209073	0.24694	0.267504	0.411598	0.330275	0.320521	0.257143
Gpc1	0.011169	0.0138728	0.00819062	0.00788436	0.00690335	0.00719942	0.00718133	0.019802	0.0174312	0.00968523	0.0100386
Dusp28	0.0260611	0.0317919	0.0275503	0.0420499	0.0276134	0.0338373	0.0394973	0.0480905	0.0550459	0.0466102	0.03861
Rnpepl1	0.134773	0.215607	0.171258	0.136662	0.112426	0.13031	0.289946	0.404526	0.321101	0.243039	0.220849
Capn10	0.0416977	0.0404624	0.0483991	0.0236531	0.0345168	0.0395968	0.0754039	0.0834512	0.0642202	0.06023	0.0478764
Gpr35	0.00819062	0.0150289	0.0193596	0.0065703	0.0138067	0.00791937	0.00448833	0.0127298	0	0.00484262	0.00849421
Kif1a	0.000744602	0.00231214	0.0022338	0.00394218	0.000986193	0	0	0.00141443	0	0.00151332	0.0015444
Sned1	0.00446761	0.0017341	0.00446761	0.00262812	0.00295858	0.00215983	0.00359066	0.00848656	0.00366972	0.000605327	0.0030888
Mterf4	0.0201042	0.0150289	0.0119136	0.0144547	0.0128205	0.0151188	0.013465	0.0311174	0.0293578	0.0166465	0.0131274
Pask	0.00446761	0.00867052	0.00372301	0.00262812	0.00788955	0.0100792	0.00448833	0.0127298	0.00917431	0.00423729	0.003861
Ppp1r7	0.0908414	0.0936416	0.107223	0.106439	0.0996055	0.115191	0.101436	0.161245	0.144037	0.13408	0.121236
Hdlbp	0.0826508	0.153757	0.104989	0.105125	0.142012	0.105832	0.167864	0.231966	0.181651	0.138923	0.111197
2002-09-01	0.160089	0.189017	0.178704	0.185283	0.203156	0.195824	0.181329	0.256011	0.197248	0.178571	0.188417
Farp2	0.00446761	0.0127168	0.00670141	0.0170828	0.0216963	0.0151188	0.013465	0.0155587	0.0155963	0.0133172	0.00694981
Stk25	0.119881	0.167052	0.138496	0.102497	0.119329	0.118071	0.220826	0.353607	0.242202	0.200969	0.1861
Bok	0	0.000578035	0	0	0	0	0	0	0	0	0
Thap4	0.0119136	0.0196532	0.0171258	0.00919842	0.0138067	0.00863931	0.032316	0.0367751	0.0284404	0.0193705	0.0177606
Atg4b	0.0848846	0.099422	0.0997766	0.0906702	0.108481	0.0971922	0.151706	0.169731	0.162385	0.13862	0.119691
Dtymk	0.109456	0.124855	0.095309	0.0998686	0.0828402	0.0993521	0.120287	0.264498	0.197248	0.141041	0.105019
Ing5	0.113179	0.123121	0.101266	0.124836	0.100592	0.12815	0.165171	0.257426	0.197248	0.141344	0.145946
D2hgdh	0.0446761	0.082659	0.069248	0.064389	0.0650888	0.0655148	0.103232	0.166902	0.106422	0.108354	0.0903475
Pdcd1	0.0163812	0.034104	0.0431869	0.0275953	0.0147929	0.0302376	0	0.019802	0.00550459	0.0133172	0.015444
Fam174a	0.0714818	0.0878613	0.116158	0.0906702	0.0877712	0.110871	0.152603	0.220651	0.177982	0.171913	0.135135
St8sia4	0.137751	0.208671	0.194341	0.173456	0.154832	0.169186	0.324057	0.353607	0.297248	0.265133	0.199228
Slco4c1	0.00297841	0.000578035	0.00446761	0.00131406	0.00197239	0.00143988	0	0.00141443	0.000917431	0.00090799	0.000772201
D1Ertd622e	0.0305287	0.049711	0.0446761	0.0381078	0.0276134	0.0453564	0.0691203	0.0834512	0.0844037	0.0575061	0.0401544
Ppip5k2	0.0677587	0.0791908	0.0640357	0.0919842	0.0483235	0.0467963	0.0852783	0.120226	0.093578	0.0684019	0.0571429
Gin1	0.0134028	0.016763	0.0104244	0.0157687	0.0147929	0.0172786	0.0251346	0.029703	0.0183486	0.0223971	0.0138996
Pam	0.0014892	0.00289017	0.0014892	0	0.000986193	0.000719942	0.000897666	0.00282885	0	0.00242131	0.0015444
Rnf152	0	0.000578035	0.000744602	0	0	0.000719942	0	0.00282885	0	0	0.0023166
Pign	0.0454207	0.0699422	0.0521221	0.0749014	0.0690335	0.0518359	0.0763016	0.106082	0.087156	0.0774818	0.0749035
Relch	0.0759494	0.0976879	0.0886076	0.0972405	0.0848126	0.0849532	0.128366	0.155587	0.125688	0.113196	0.100386
Tnfrsf11a	0.0022338	0.00578035	0.00372301	0	0.00197239	0.00287977	0.00179533	0.00282885	0.00183486	0.000302663	0.000772201
Zcchc2	0.116158	0.191329	0.152643	0.116951	0.137081	0.138949	0.237882	0.35785	0.27156	0.221247	0.172201
Phlpp1	0.0833954	0.124277	0.134028	0.157687	0.177515	0.198704	0.118492	0.224894	0.124771	0.158293	0.153668
Bcl2	0.292628	0.278035	0.209978	0.187911	0.218935	0.25414	0.528725	0.731259	0.512844	0.451877	0.429344
Kdsr	0.0394639	0.0647399	0.0454207	0.0315375	0.0542406	0.0583153	0.0628366	0.0721358	0.0724771	0.0690073	0.0579151
Vps4b	0.0349963	0.0514451	0.0416977	0.0486202	0.0276134	0.0359971	0.0852783	0.115983	0.0678899	0.0538741	0.0648649
Serpinb12	0	0	0	0	0	0	0	0	0	0	0
Serpinb7	0.00297841	0.00404624	0	0	0	0	0.005386	0.00565771	0	0.00181598	0.0015444
Serpinb2	0.0215934	0.0277457	0.0394639	0.0236531	0.0236686	0.025198	0.000897666	0.00565771	0.00458716	0.00393462	0.0046332
Serpinb8	0	0.0017341	0.0014892	0.00131406	0	0.000719942	0.00179533	0.00141443	0	0.000302663	0
Dsel	0	0.0017341	0.000744602	0.00131406	0	0.00143988	0.00359066	0.00141443	0	0.00121065	0.0030888
Tsn	0.166046	0.192486	0.14892	0.187911	0.164694	0.194384	0.21544	0.268741	0.248624	0.210351	0.162162
Nifk	0.0469099	0.0601156	0.0491437	0.0499343	0.0404339	0.062635	0.0825853	0.138614	0.0963303	0.0735472	0.0633205
Clasp1	0.177215	0.179191	0.167535	0.145861	0.123274	0.12167	0.254039	0.422914	0.289908	0.24092	0.201544
Tfcp2l1	0.000744602	0.0017341	0.000744602	0	0.00295858	0	0	0	0	0	0
Ralb	0.00744602	0.0121387	0.011169	0.00262812	0.00493097	0.00719942	0.00897666	0.0268741	0.0165138	0.0133172	0.00617761
Tmem185b	0.0416977	0.0381503	0.0394639	0.0302234	0.0246548	0.0287977	0.0601436	0.0834512	0.0651376	0.0502421	0.042471
Epb41l5	0.00372301	0.00462428	0.00595681	0.0065703	0.00887574	0.00359971	0.0170557	0.00282885	0.00733945	0.00363196	0.003861
Ptpn4	0.0446761	0.0635838	0.0714818	0.0459921	0.0532544	0.0511159	0.0906643	0.110325	0.101835	0.0774818	0.0818533
Tmem177	0.0014892	0.0104046	0.00595681	0.00394218	0.00591716	0.00431965	0.00807899	0.0113154	0.0137615	0.00726392	0.00540541
Tmem37	0.000744602	0.00346821	0	0	0.000986193	0.000719942	0	0	0	0.00090799	0.0015444
Dbi	0.0446761	0.0450867	0.0528667	0.0538765	0.0502959	0.0597552	0.045781	0.0806223	0.0550459	0.0520581	0.0316602
Steap3	0.00521221	0.00635838	0.00372301	0.00788436	0.00591716	0.00287977	0.00897666	0.0127298	0.00917431	0.00211864	0.003861
Marco	0	0.000578035	0	0	0.000986193	0	0.000897666	0	0	0.000605327	0
Insig2	0.0193596	0.0260116	0.0141474	0.0354796	0.0177515	0.0230382	0.032316	0.0282885	0.0266055	0.0260291	0.0177606
Ccdc93	0.0513775	0.0682081	0.0685034	0.0499343	0.0424063	0.0568754	0.0960503	0.103253	0.108257	0.0817191	0.0579151
Ddx18	0.0349963	0.0543353	0.0476545	0.0473062	0.025641	0.0309575	0.0763016	0.117397	0.0633028	0.0744552	0.0432432
Actr3	0.142964	0.180347	0.147431	0.144547	0.125247	0.156947	0.340215	0.44413	0.350459	0.28632	0.208494
Slc35f5	0.00297841	0.00693642	0.011169	0.00131406	0.00394477	0.00575954	0.0125673	0.0127298	0.00733945	0.0127119	0.00540541
Nckap5	0	0	0.000744602	0	0	0	0	0	0	0	0
Mgat5	0.0342517	0.0427746	0.0364855	0.0275953	0.0374753	0.0287977	0.0556553	0.0975955	0.0614679	0.0653753	0.0501931
Tmem163	0.0945644	0.0947977	0.0871184	0.086728	0.0650888	0.0640749	0.208259	0.199434	0.195413	0.108354	0.111197
Ccnt2	0.0982874	0.128902	0.120625	0.0906702	0.105523	0.113751	0.228905	0.260255	0.241284	0.200969	0.156757
Map3k19	0.011169	0.00982659	0.0119136	0.00788436	0.00986193	0.00935925	0.021544	0.0226308	0.0146789	0.0223971	0.015444
Rab3gap1	0.159345	0.219075	0.196575	0.240473	0.24359	0.210223	0.279174	0.373409	0.274312	0.28753	0.264865
Zranb3	0.00967982	0.0115607	0.0126582	0.0105125	0.00493097	0.00935925	0.00807899	0.0226308	0.00825688	0.0102906	0.00772201
R3hdm1	0.0744602	0.0953757	0.0759494	0.0775296	0.0641026	0.0539957	0.115799	0.181047	0.122018	0.106538	0.0980695
Ubxn4	0.127327	0.177457	0.156366	0.149803	0.180473	0.170626	0.179533	0.289958	0.209174	0.171913	0.146718
Mcm6	0.100521	0.141618	0.118392	0.144547	0.156805	0.136789	0.101436	0.291372	0.184404	0.143765	0.13668
Dars	0.14892	0.191908	0.143708	0.162943	0.123274	0.133189	0.217235	0.350778	0.244954	0.216102	0.180695
Cxcr4	0.260611	0.472254	0.419211	0.29435	0.304734	0.267099	1.10862	0.807638	0.834862	0.690073	0.503475
Cd55	0.164557	0.232948	0.170514	0.110381	0.0927022	0.0863931	0.431777	0.483734	0.417431	0.250908	0.204633
Pfkfb2	0.0305287	0.034104	0.0349963	0.0275953	0.0424063	0.0367171	0.0439856	0.0509194	0.0330275	0.0354116	0.0285714
Yod1	0.0461653	0.0526012	0.0491437	0.0394218	0.066075	0.050396	0.056553	0.106082	0.0963303	0.0738499	0.0687259
AA986860	0.0014892	0.00404624	0.000744602	0.00131406	0.00394477	0.000719942	0.00179533	0	0.000917431	0.00211864	0.0023166
Pigr	0.000744602	0.00289017	0.0014892	0	0.00493097	0.00791937	0.00179533	0.00282885	0.00275229	0.00211864	0
Fcmr	0.357409	0.472254	0.413254	0.279895	0.18146	0.214543	1.37343	1.32249	1.27523	0.664346	0.595367
Il10	0.0268057	0.0127168	0.00893522	0.0302234	0.0483235	0.0266379	0.00448833	0.0325318	0.00458716	0.00242131	0.00694981
Mapkapk2	0.28965	0.357225	0.339538	0.378449	0.377712	0.385889	0.40754	0.541726	0.392661	0.326574	0.338224
Dyrk3	0.00521221	0.00751445	0.00819062	0.00919842	0.00986193	0.00935925	0.00897666	0.0268741	0.00825688	0.00696126	0.003861
Eif2d	0.0253165	0.0421965	0.0372301	0.0367937	0.0345168	0.0230382	0.0610413	0.0891089	0.0605505	0.0481235	0.030888
Rassf5	0.120625	0.198844	0.159345	0.109067	0.119329	0.115911	0.409336	0.448373	0.401835	0.31931	0.23166
Ikbke	0.0394639	0.0439306	0.0416977	0.043364	0.0364892	0.0410367	0.0368043	0.0749646	0.0394495	0.0496368	0.0378378
Srgap2	0.0506329	0.0653179	0.0707372	0.0749014	0.056213	0.0633549	0.0520646	0.100424	0.0770642	0.0581114	0.0602317
Fam72a	0.00446761	0.00289017	0.00521221	0.00525624	0.00295858	0.00431965	0.000897666	0.00424328	0.00366972	0.00242131	0.003861
Ctse	0.00670141	0.0121387	0.011169	0.00394218	0.0147929	0.0136789	0.00718133	0.0155587	0.0192661	0.0166465	0.011583
Rab7b	0	0.00115607	0.000744602	0	0	0.000719942	0	0	0	0.00090799	0.000772201
Slc26a9	0	0	0	0	0	0	0	0	0	0	0
Slc41a1	0.0215934	0.0346821	0.0357409	0.0367937	0.0463511	0.0323974	0.0547576	0.0551627	0.0412844	0.0478208	0.0355212
Rab29	0.0156366	0.0289017	0.0238273	0.0249671	0.0157791	0.00719942	0.0305206	0.0537482	0.0422018	0.028753	0.019305
Nucks1	0.0431869	0.0728324	0.0677587	0.0459921	0.0631164	0.0705544	0.0736086	0.134371	0.110092	0.0817191	0.0949807
Slc45a3	0	0	0	0.00131406	0.000986193	0	0	0	0	0	0
Elk4	0.30752	0.312139	0.321668	0.34954	0.30572	0.356371	0.499102	0.615276	0.466055	0.41132	0.383012
Cdk18	0	0.000578035	0	0	0.00197239	0	0.000897666	0	0	0	0
Klhdc8a	0.000744602	0	0	0	0	0	0	0	0	0	0
Nuak2	0.0848846	0.180925	0.14073	0.131406	0.107495	0.0907127	0.401257	0.362093	0.359633	0.261199	0.153668
Tmcc2	0.00297841	0.0017341	0.000744602	0	0.00197239	0.00215983	0.000897666	0.00141443	0	0.000302663	0
Dstyk	0.0290395	0.0300578	0.0282949	0.0197109	0.0236686	0.0316775	0.0439856	0.0622348	0.0495413	0.0390436	0.0332046
Rbbp5	0.0573343	0.0751445	0.0759494	0.0735874	0.0788955	0.075594	0.127469	0.138614	0.130275	0.103208	0.0942085
Tmem81	0.0245719	0.0393064	0.0238273	0.0262812	0.0315582	0.0395968	0.043088	0.0678925	0.0577982	0.0450969	0.0324324
Mdm4	0.236783	0.285549	0.230827	0.201051	0.225838	0.288697	0.329443	0.462518	0.36422	0.331114	0.338996
Pik3c2b	0.21519	0.236994	0.167535	0.198423	0.140039	0.138949	0.40754	0.53041	0.361468	0.217615	0.206178
Ppp1r15b	0.136262	0.200578	0.179449	0.173456	0.164694	0.155508	0.268402	0.342291	0.261468	0.20914	0.211583
Plekha6	0.000744602	0.00289017	0.000744602	0.00262812	0.000986193	0.00215983	0.002693	0.00282885	0.00366972	0.00363196	0.0015444
Sox13	0.000744602	0.00462428	0.0014892	0	0.000986193	0.00143988	0.000897666	0	0	0.000605327	0
Snrpe	0.149665	0.223121	0.192107	0.195795	0.208087	0.203744	0.286355	0.403112	0.313761	0.271792	0.232432
Lax1	0.0655249	0.0855491	0.0506329	0.0459921	0.0641026	0.0453564	0.102334	0.162659	0.133028	0.101392	0.0795367
Atp2b4	0.011169	0.017341	0.0163812	0.0183968	0.0236686	0.0237581	0.00628366	0.019802	0.0183486	0.0121065	0.0123552
Prelp	0	0	0	0	0	0	0	0	0	0	0
Btg2	0.667908	1.08497	0.977662	0.813403	0.880671	0.863211	1.51257	1.46818	1.18624	1.09383	1.00618
Chit1	0.000744602	0	0	0	0	0	0.00718133	0	0	0.00121065	0
Chil1	0.0022338	0.00462428	0.00372301	0.00131406	0.00394477	0.00863931	0.000897666	0.00141443	0.000917431	0.000302663	0
Ppfia4	0.0022338	0.000578035	0.0014892	0.00131406	0.00394477	0.0050396	0.00628366	0.00282885	0.00183486	0.00242131	0.00617761
Tmem183a	0.08414	0.112717	0.12137	0.105125	0.11144	0.0971922	0.20018	0.236209	0.17156	0.160109	0.138224
Cyb5r1	0.0372301	0.0439306	0.0372301	0.0420499	0.0443787	0.0381569	0.040395	0.0735502	0.0366972	0.0447942	0.03861
Adipor1	0.297841	0.400578	0.400596	0.339028	0.364892	0.347732	0.506284	0.790665	0.602752	0.485472	0.49112
Klhl12	0.0476545	0.0595376	0.0632911	0.0617608	0.0522682	0.0691145	0.0763016	0.130127	0.0743119	0.092615	0.0818533
Rabif	0.0476545	0.0676301	0.0640357	0.065703	0.0443787	0.062635	0.105027	0.142857	0.0963303	0.0789952	0.0594595
Kdm5b	0.08414	0.0809249	0.0714818	0.0762155	0.0877712	0.0741541	0.121185	0.131542	0.115596	0.10684	0.0849421
Ppp1r12b	0.0156366	0.0231214	0.0193596	0.021025	0.0216963	0.0266379	0.021544	0.0537482	0.0311927	0.0320823	0.027027
Ube2t	0.00893522	0.016763	0.00819062	0.00919842	0.0147929	0.0115191	0.0125673	0.0254597	0.0284404	0.0151332	0.0138996
Ptpn7	0.0416977	0.0578035	0.0394639	0.0565046	0.0443787	0.0475162	0.0574506	0.100424	0.0623853	0.0575061	0.0401544
Arl8a	0.162323	0.201156	0.163812	0.156373	0.126233	0.146868	0.375224	0.405941	0.299083	0.232446	0.218533
Elf3	0	0.000578035	0	0	0.000986193	0	0	0	0	0.000302663	0
Rnpep	0.0349963	0.0508671	0.0446761	0.0407359	0.0325444	0.0367171	0.0547576	0.0777935	0.0733945	0.0532688	0.042471
Timm17a	0.0349963	0.0375723	0.0439315	0.0328515	0.0335306	0.0280778	0.0475763	0.118812	0.0623853	0.0496368	0.0401544
Shisa4	0.000744602	0.000578035	0	0.00131406	0	0.00143988	0.000897666	0	0	0.000605327	0.000772201
Ipo9	0.0402085	0.0566474	0.0409531	0.0302234	0.0394477	0.0539957	0.0682226	0.120226	0.0944954	0.0802058	0.0756757
Nav1	0.00297841	0.0109827	0.00446761	0.00262812	0.00493097	0.00287977	0.00179533	0.00424328	0.00275229	0.00393462	0.000772201
Csrp1	0.0625465	0.083237	0.0670141	0.065703	0.0680473	0.0799136	0.144524	0.205092	0.140367	0.0914044	0.0749035
Phlda3	0.0022338	0.000578035	0.000744602	0	0	0.00359971	0	0.00141443	0.00183486	0	0.0015444
Tnni1	0.0014892	0	0.0022338	0	0	0.000719942	0	0	0	0.000605327	0
Lad1	0	0.000578035	0.000744602	0	0.000986193	0.000719942	0	0.00565771	0.000917431	0.00151332	0
Tnnt2	0	0	0	0.00131406	0.000986193	0	0	0	0	0	0.000772201
Tmem9	0.0230827	0.0300578	0.022338	0.0157687	0.0226824	0.0187185	0.0601436	0.0509194	0.0348624	0.0320823	0.0223938
Cacna1s	0.00967982	0.0115607	0.0134028	0.0105125	0.0177515	0.0136789	0.00807899	0.0254597	0.00825688	0.00696126	0.00694981
Kif21b	0.698436	0.866474	0.761727	0.829172	0.671598	0.795536	1.27828	1.49222	1.26239	1.05115	1.21004
Inava	0	0.000578035	0	0	0	0	0	0	0	0.00090799	0
Gpr25	0.0022338	0.0017341	0.000744602	0.00525624	0.000986193	0.00143988	0.002693	0.00282885	0.000917431	0	0.0015444
Camsap2	0.0215934	0.0450867	0.0402085	0.0289093	0.0285996	0.0223182	0.051167	0.0664781	0.0486239	0.0423729	0.0247104
Ddx59	0.0156366	0.0121387	0.00967982	0.0144547	0.0108481	0.0158387	0.021544	0.019802	0.0165138	0.0196731	0.0123552
Kif14	0.00521221	0.00982659	0.0119136	0.0183968	0.00887574	0.0107991	0.002693	0.0141443	0.0201835	0.00847458	0.00540541
Zfp281	0.0558451	0.0578035	0.0416977	0.0565046	0.0621302	0.0352772	0.0897666	0.149929	0.102752	0.0789952	0.0640927
Ptprc	0.708861	0.783815	0.72971	0.676741	0.515779	0.552196	1.25135	1.52617	1.2789	1.05599	0.853282
Nek7	0.14892	0.160116	0.142219	0.140604	0.120316	0.142549	0.261221	0.338048	0.270642	0.197034	0.17529
Dennd1b	0.134773	0.216763	0.171258	0.149803	0.140039	0.136789	0.416517	0.448373	0.413761	0.301755	0.215444
Zbtb41	0.0655249	0.0757225	0.0722264	0.0722733	0.0591716	0.0568754	0.067325	0.0891089	0.087156	0.0714286	0.0687259
Aspm	0.00744602	0.0213873	0.0268057	0.021025	0.0138067	0.0172786	0.00807899	0.0282885	0.0192661	0.0090799	0.0185328
Cfh	0.0022338	0.00462428	0.0014892	0	0.00197239	0.00143988	0.00359066	0.00282885	0	0.00151332	0.0023166
Cdc73	0.15041	0.152023	0.146687	0.140604	0.12426	0.142549	0.223519	0.299859	0.302752	0.190678	0.173745
Glrx2	0.0268057	0.0398844	0.0312733	0.0354796	0.0246548	0.0201584	0.067325	0.0735502	0.0678899	0.0444915	0.0301158
Ro60	0.00521221	0.00867052	0.00595681	0.00394218	0.00986193	0.00935925	0.00897666	0.00707214	0.00733945	0.00605327	0.00849421
Uchl5	0.0573343	0.0872832	0.0565897	0.0709593	0.056213	0.0676746	0.111311	0.118812	0.104587	0.0920097	0.0756757
Rgs2	0.250186	0.274566	0.204765	0.194481	0.189349	0.197984	0.61939	0.506365	0.433945	0.221852	0.267181
Rgs13	0.00521221	0.00462428	0.00372301	0	0.00394477	0.00575954	0.00628366	0.00707214	0.00642202	0.00272397	0.0015444
Rgs1	0.199553	0.167052	0.195086	0.176084	0.179487	0.203744	0.0843806	0.135785	0.156881	0.136199	0.152124
Rgs18	0.0178704	0.0104046	0.00893522	0.0065703	0.00493097	0.000719942	0.0206463	0.0268741	0.012844	0.00847458	0.003861
Pla2g4a	0.014892	0.00867052	0.00744602	0.00788436	0.00690335	0.00647948	0.00359066	0.0127298	0.00183486	0.00363196	0.003861
Ptgs2	0.00819062	0.0115607	0.0201042	0.0065703	0.0285996	0.0223182	0.00807899	0.0113154	0.00550459	0.00968523	0.0030888
Odr4	0.0201042	0.0312139	0.0245719	0.0275953	0.0246548	0.0316775	0.0368043	0.0509194	0.0513761	0.0381356	0.030888
Tpr	0.180938	0.212717	0.204021	0.183968	0.189349	0.181425	0.288151	0.377652	0.307339	0.261804	0.237838
Prg4	0	0.000578035	0	0	0	0	0	0.00141443	0	0.000605327	0
Hmcn1	0.000744602	0	0	0.00131406	0	0	0	0	0	0	0
Ivns1abp	0.478779	0.741618	0.611318	0.660972	0.761341	0.62851	0.906643	1.01273	0.905505	0.674939	0.707336
Swt1	0.0119136	0.017341	0.0134028	0.0157687	0.0108481	0.0115191	0.0179533	0.0480905	0.0311927	0.0223971	0.015444
Trmt1l	0.0513775	0.0630058	0.0707372	0.0722733	0.0453649	0.0611951	0.0601436	0.117397	0.107339	0.0929177	0.0849421
Rnf2	0.0364855	0.0936416	0.0580789	0.0525624	0.0512821	0.0381569	0.120287	0.12447	0.110092	0.0738499	0.0664093
Fam129a	0.0245719	0.0236994	0.0253165	0.0275953	0.0147929	0.0352772	0.00897666	0.0311174	0.0165138	0.0124092	0.0131274
Edem3	0.0476545	0.0774566	0.0610573	0.0591327	0.0670611	0.0482361	0.142729	0.161245	0.118349	0.0808111	0.0810811
Tsen15	0.0104244	0.0138728	0.0141474	0.0118265	0.0167653	0.0143988	0.0125673	0.0325318	0.0220183	0.0178571	0.0146718
Colgalt2	0	0	0	0	0	0	0	0	0	0	0
Rgl1	0.0201042	0.0277457	0.0230827	0.00788436	0.0108481	0.00791937	0.043088	0.0452617	0.0412844	0.0220944	0.019305
Arpc5	0.344006	0.442197	0.393894	0.324573	0.308679	0.346292	0.861759	1.03536	0.795413	0.573547	0.473359
Ncf2	0.204765	0.260116	0.276992	0.185283	0.201183	0.203024	0.424596	0.496464	0.388073	0.341102	0.255598
Smg7	0.128816	0.158382	0.118392	0.127464	0.128205	0.112311	0.205566	0.316832	0.209174	0.172215	0.148263
Nmnat2	0	0	0	0	0.000986193	0.000719942	0	0.00141443	0.000917431	0.000302663	0
Lamc2	0.000744602	0	0	0	0	0	0	0	0	0	0
Lamc1	0.0856292	0.143353	0.163068	0.173456	0.186391	0.169906	0.133752	0.176803	0.147706	0.147094	0.162934
Shcbp1l	0.00372301	0.00635838	0.00446761	0.00131406	0.00493097	0.0050396	0.00807899	0.0183876	0.00550459	0.0102906	0.00694981
Dhx9	0.464631	0.53526	0.428891	0.446781	0.404339	0.458603	0.775583	0.98727	0.856881	0.721247	0.704247
Npl	0.000744602	0.0017341	0.000744602	0.00262812	0.00197239	0	0	0.00141443	0.000917431	0	0
Rgs16	0.0141474	0.00867052	0.0215934	0.0118265	0.00690335	0.00863931	0.00807899	0.0226308	0.0100917	0.00514528	0.0023166
Rnasel	0.0215934	0.0213873	0.0245719	0.0315375	0.0315582	0.0338373	0.0152603	0.0240453	0.0192661	0.0211864	0.0254826
Glul	0.0416977	0.0687861	0.0603127	0.0604468	0.0571992	0.050396	0.138241	0.130127	0.107339	0.0753632	0.0694981
Cacna1e	0.0528667	0.066474	0.0588235	0.0538765	0.0591716	0.0590353	0.0870736	0.127298	0.0899083	0.063862	0.0471042
Ier5	0.944155	1.3052	1.00745	1.11432	1.0217	0.740101	1.47307	1.97595	1.64037	1.35351	1.52664
Stx6	0.0387193	0.0554913	0.0558451	0.0486202	0.025641	0.0467963	0.0942549	0.131542	0.0926606	0.0753632	0.0501931
BC034090	0	0.00115607	0	0	0	0	0	0	0	0	0.000772201
Xpr1	0.0551005	0.083237	0.0774386	0.0985545	0.0631164	0.0676746	0.111311	0.142857	0.123853	0.0995763	0.110425
Acbd6	0.116902	0.125434	0.117647	0.120894	0.114398	0.12959	0.148115	0.240453	0.188991	0.171308	0.173745
Qsox1	0.0290395	0.0421965	0.0320179	0.043364	0.0483235	0.049676	0.051167	0.0749646	0.0587156	0.0429782	0.03861
Cep350	0.0603127	0.0930636	0.095309	0.0854139	0.0710059	0.0885529	0.171454	0.173975	0.154128	0.153148	0.119691
Tor1aip1	0.199553	0.277457	0.213701	0.185283	0.207101	0.196544	0.544883	0.793494	0.546789	0.482143	0.339768
Tor1aip2	0.268057	0.306358	0.29933	0.329829	0.357002	0.321814	0.398564	0.609618	0.486239	0.429177	0.406178
Axdnd1	0.000744602	0.000578035	0	0	0	0.000719942	0.00179533	0.00565771	0	0.00181598	0.0023166
Soat1	0.0349963	0.0653179	0.0409531	0.0315375	0.0453649	0.0403168	0.061939	0.0933522	0.0642202	0.0714286	0.0633205
Abl2	0.0618019	0.0907514	0.069248	0.0486202	0.0424063	0.0539957	0.14991	0.165488	0.133028	0.111985	0.0787645
Tor3a	0.0699926	0.066474	0.0595681	0.065703	0.0759369	0.087113	0.141831	0.236209	0.187156	0.118947	0.118919
Fam20b	0.0714818	0.0705202	0.069248	0.0814717	0.066075	0.0554356	0.116697	0.179632	0.102752	0.0735472	0.0756757
Ralgps2	0.670886	0.70289	0.59866	0.434954	0.380671	0.406767	1.31957	1.39745	1.21284	0.959746	0.810039
Rasal2	0.000744602	0.00115607	0	0	0	0.00143988	0.00179533	0.00424328	0.000917431	0.00121065	0.000772201
Cryzl2	0.00297841	0.00693642	0.00744602	0.00525624	0.0108481	0.00647948	0.005386	0.0183876	0.00825688	0.0111985	0.00849421
Cop1	0.0796724	0.115029	0.109456	0.103811	0.106509	0.0863931	0.201077	0.254597	0.206422	0.141646	0.142085
Cacybp	0.0938198	0.121965	0.107223	0.111695	0.0798817	0.0842333	0.206463	0.291372	0.190826	0.148002	0.127413
Rabgap1l	0.545793	0.809249	0.746091	0.684625	0.661736	0.650828	0.97307	1.08769	1.13486	0.753329	0.875676
Gpr52	0.00670141	0.0121387	0.0119136	0.0118265	0.00591716	0.00575954	0.00987433	0.00282885	0.012844	0.0115012	0.0108108
Rc3h1	0.227103	0.315607	0.257632	0.243101	0.228797	0.266379	0.391382	0.479491	0.422018	0.350787	0.304247
Serpinc1	0.000744602	0.00231214	0.0022338	0	0.000986193	0.00359971	0.00359066	0.00141443	0.00275229	0.00151332	0.0023166
Zbtb37	0.0506329	0.0514451	0.0461653	0.0459921	0.0443787	0.0467963	0.067325	0.0975955	0.0889908	0.0744552	0.0710425
Dars2	0.0171258	0.0265896	0.0238273	0.0354796	0.0285996	0.0273578	0.0251346	0.039604	0.0385321	0.031477	0.0285714
Cenpl	0.0171258	0.0283237	0.0201042	0.0315375	0.0236686	0.0237581	0.0152603	0.0254597	0.0183486	0.0187651	0.0169884
Klhl20	0.0171258	0.0300578	0.0193596	0.0197109	0.0226824	0.0230382	0.043088	0.049505	0.0394495	0.029661	0.0239382
Prdx6	0.0543559	0.0450867	0.0536113	0.0407359	0.0641026	0.0403168	0.0888689	0.125884	0.0678899	0.0632567	0.0517375
Tnfsf4	0.0014892	0.000578035	0.00297841	0	0.000986193	0.00431965	0.000897666	0.00141443	0	0.00151332	0
Tnfsf18	0.000744602	0	0.0014892	0	0.00197239	0	0	0	0	0	0
Fasl	0.00893522	0.00520231	0.00670141	0.00131406	0.00986193	0.00719942	0.0152603	0.00565771	0.0146789	0.00847458	0.00540541
Suco	0.108712	0.107514	0.0967982	0.102497	0.125247	0.107271	0.149013	0.199434	0.126606	0.123487	0.0934363
Pigc	0.00893522	0.0156069	0.0119136	0.0105125	0.00394477	0.0050396	0.0179533	0.0424328	0.0238532	0.0172518	0.0162162
Dnm3	0.0022338	0.00751445	0	0.00394218	0	0.00143988	0.000897666	0.00565771	0.000917431	0.00181598	0
Eef1aknmt	0.0305287	0.0520231	0.0320179	0.0394218	0.0404339	0.0309575	0.0260323	0.0919378	0.0495413	0.0429782	0.0339768
Vamp4	0.0997766	0.0919075	0.113179	0.0932983	0.081854	0.107271	0.113106	0.200849	0.144954	0.121065	0.117375
Myocos	0	0	0	0.00262812	0.00295858	0.00215983	0.000897666	0.00141443	0.00183486	0.00090799	0
Prrc2c	0.218168	0.29422	0.261355	0.237845	0.207101	0.190065	0.519749	0.660537	0.536697	0.416162	0.342085
Fmo1	0	0.00115607	0.000744602	0	0	0	0	0	0	0	0
Fmo2	0	0.00115607	0	0	0	0	0	0	0	0	0
Fmo3	0	0	0	0	0	0	0	0	0	0	0
Gorab	0.00595681	0.0127168	0.0119136	0.0118265	0.00887574	0.00431965	0.0143627	0.029703	0.0100917	0.0148305	0.00694981
Kifap3	0.00521221	0.00867052	0.00521221	0.00788436	0.00788955	0.00359971	0.00807899	0.0183876	0.00825688	0.00544794	0.00540541
Scyl3	0.0439315	0.0647399	0.0528667	0.0551905	0.0463511	0.0590353	0.0861759	0.104668	0.111927	0.0841404	0.0996139
BC055324	0.00297841	0.00982659	0.00595681	0.0065703	0.0128205	0.0100792	0.0116697	0.00990099	0.012844	0.0115012	0.0123552
Mettl18	0.00893522	0.016763	0.018615	0.0236531	0.0138067	0.0100792	0.013465	0.0169731	0.0211009	0.0214891	0.0200772
Sell	0.799702	1.19595	1.1102	0.884363	0.784024	0.915767	1.70018	2.3918	2.46422	2.12439	1.64324
Selp	0.0014892	0.00289017	0.0022338	0	0	0	0	0.00141443	0	0.00121065	0.0015444
F5	0.00670141	0.00867052	0.0119136	0.00525624	0.00986193	0.00359971	0.00897666	0.00848656	0.00275229	0.00575061	0.0030888
Slc19a2	0.00595681	0.00924855	0.0104244	0.00394218	0.0108481	0.00719942	0.0143627	0.0183876	0.00917431	0.0115012	0.0123552
Ccdc181	0.00744602	0.00462428	0.00893522	0.00788436	0.00197239	0.00359971	0.010772	0.0268741	0.0119266	0.00635593	0.00540541
Blzf1	0.0156366	0.0300578	0.0305287	0.0170828	0.0177515	0.0381569	0.0332136	0.049505	0.0366972	0.0290557	0.023166
Nme7	0.022338	0.0248555	0.022338	0.0236531	0.0325444	0.0287977	0.0224417	0.0353607	0.0275229	0.0263317	0.0200772
Atp1b1	0.17796	0.167052	0.107223	0.102497	0.109467	0.102232	0.342011	0.312588	0.254128	0.0965496	0.174517
Dpt	0.000744602	0.000578035	0	0	0	0	0	0	0	0	0
Xcl1	0.00446761	0.00404624	0.00521221	0.0065703	0.00591716	0.00287977	0.00718133	0.0919378	0.0174312	0.0124092	0.00849421
Sft2d2	0.107223	0.124855	0.10201	0.116951	0.14497	0.113751	0.138241	0.195191	0.169725	0.127421	0.112741
Tiprl	0.0848846	0.110405	0.0871184	0.0972405	0.0838264	0.0712743	0.17325	0.24611	0.146789	0.112591	0.0965251
Dcaf6	0.0260611	0.050289	0.0476545	0.0354796	0.0463511	0.0395968	0.064632	0.0707214	0.0697248	0.0450969	0.046332
Mpc2	0.0707372	0.112717	0.0796724	0.0735874	0.112426	0.0863931	0.140036	0.152758	0.107339	0.104419	0.0864865
Mpzl1	0	0	0.0014892	0.00262812	0.00197239	0.00287977	0	0	0	0.000302663	0.000772201
Rcsd1	0.54207	0.760116	0.600894	0.574244	0.477318	0.508999	1.37522	1.64074	1.31101	0.956416	0.840154
Creg1	0.0610573	0.083237	0.0707372	0.0709593	0.0838264	0.0885529	0.0664273	0.100424	0.0862385	0.0723366	0.0586873
Cd247	0.087863	0.0722543	0.0625465	0.0617608	0.0483235	0.0777538	0.0439856	0.0975955	0.0449541	0.0502421	0.0509653
Pou2f1	0.0349963	0.0537572	0.0483991	0.0420499	0.0335306	0.0367171	0.109515	0.110325	0.0990826	0.0792978	0.0494208
Tada1	0.0439315	0.0566474	0.0528667	0.0446781	0.0414201	0.0410367	0.064632	0.100424	0.0550459	0.0511501	0.0409266
Pogk	0.0201042	0.0219653	0.0104244	0.00919842	0.00690335	0.0273578	0.0224417	0.039604	0.0137615	0.0226998	0.0138996
Fam78b	0.00297841	0.00809249	0.0014892	0.00394218	0.00197239	0.00215983	0.000897666	0	0.00275229	0.000605327	0.0046332
Uck2	0.129561	0.199422	0.17796	0.169514	0.217949	0.210223	0.142729	0.267327	0.158716	0.150726	0.128185
Tmco1	0.0253165	0.0450867	0.0327625	0.0354796	0.0414201	0.0223182	0.0637343	0.0947666	0.0761468	0.0478208	0.034749
Aldh9a1	0.0752048	0.116763	0.0960536	0.0959264	0.100592	0.101512	0.17325	0.200849	0.177064	0.141646	0.119691
Mgst3	0.00595681	0.00924855	0.00819062	0.00394218	0.000986193	0.00143988	0.0125673	0.00565771	0.0100917	0.00514528	0.0046332
Pbx1	0.00297841	0.0115607	0.00893522	0.00919842	0.00788955	0.00431965	0.0170557	0.0155587	0.0100917	0.0066586	0.0100386
Nuf2	0.00521221	0.00809249	0.0104244	0.00525624	0.00986193	0.00935925	0.00179533	0.0127298	0.0165138	0.00575061	0.00694981
Rgs4	0	0	0	0	0	0	0	0	0	0	0
Hsd17b7	0.0134028	0.016763	0.011169	0.0157687	0.00887574	0.00863931	0.0224417	0.0325318	0.0183486	0.0160412	0.0146718
Ddr2	0	0	0	0	0	0	0	0	0	0	0
Uap1	0.0737156	0.0976879	0.0789278	0.0683311	0.0581854	0.0676746	0.135548	0.183876	0.142202	0.106538	0.103475
Uhmk1	0.113924	0.146243	0.113179	0.113009	0.107495	0.0964723	0.243268	0.289958	0.250459	0.219128	0.159846
Sh2d1b1	0.00819062	0.00809249	0.00893522	0.00788436	0.00690335	0.00935925	0.002693	0.00565771	0.00642202	0.00514528	0.00540541
Nos1ap	0	0.00115607	0	0	0.000986193	0.000719942	0.000897666	0.00141443	0	0.00181598	0
Olfml2b	0.000744602	0	0	0	0	0	0	0	0.00183486	0.000302663	0
Atf6	0.151154	0.198266	0.176471	0.140604	0.167653	0.163427	0.262118	0.316832	0.238532	0.202482	0.171429
Dusp12	0.0193596	0.0283237	0.0305287	0.0183968	0.0226824	0.0223182	0.0341113	0.0622348	0.0412844	0.0317797	0.0293436
Fcrlb	0.00521221	0.00578035	0.0119136	0.0065703	0.00690335	0.00719942	0.00628366	0.00424328	0.00642202	0.0066586	0.00694981
Fcrla	0.226359	0.359538	0.321668	0.302234	0.29783	0.229662	0.814183	0.775106	0.833028	0.486683	0.392278
Fcgr2b	0.136262	0.2	0.198064	0.183968	0.199211	0.175666	0.22711	0.34512	0.224771	0.21822	0.182239
Fcgr4	0.00595681	0.00462428	0.00595681	0.00394218	0.0108481	0.0100792	0.00897666	0.00282885	0.00183486	0.00242131	0.00540541
Fcgr3	0.0134028	0.0219653	0.0253165	0.00788436	0.0138067	0.012239	0.00807899	0.0127298	0.00917431	0.00998789	0.0108108
Cfap126	0	0.00115607	0	0	0	0.00143988	0.00359066	0.00282885	0.00275229	0.00090799	0.000772201
Sdhc	0.107223	0.135838	0.127327	0.13929	0.105523	0.12311	0.201975	0.289958	0.215596	0.173729	0.124324
Pcp4l1	0	0.000578035	0	0	0	0	0	0	0	0	0
Tomm40l	0.0402085	0.0473988	0.0469099	0.0315375	0.0433925	0.0352772	0.0780969	0.157001	0.0862385	0.0792978	0.0648649
Apoa2	0.000744602	0.00231214	0	0	0.00295858	0.00359971	0.00179533	0.00141443	0.000917431	0.00242131	0
Fcer1g	0.0796724	0.108671	0.0997766	0.043364	0.0670611	0.0734341	0.0807899	0.0905233	0.106422	0.0711259	0.0540541
Ndufs2	0.177215	0.253757	0.206999	0.21025	0.218935	0.210223	0.348294	0.506365	0.393578	0.326574	0.271815
Adamts4	0	0.00115607	0	0	0	0	0	0	0	0	0
B4galt3	0.0543559	0.0531792	0.0565897	0.0696452	0.0690335	0.0604752	0.105027	0.164074	0.111927	0.0838378	0.0918919
Ppox	0.080417	0.106936	0.0975428	0.0814717	0.0857988	0.087113	0.143627	0.214993	0.170642	0.1477	0.124324
Usp21	0.0454207	0.0618497	0.0528667	0.0551905	0.0502959	0.0539957	0.0906643	0.113154	0.116514	0.0923123	0.0911197
Ufc1	0.100521	0.104046	0.110946	0.0814717	0.102564	0.100072	0.138241	0.217822	0.192661	0.137712	0.117375
Dedd	0.0543559	0.0705202	0.0402085	0.0591327	0.0325444	0.0561555	0.0924596	0.131542	0.0779817	0.0705206	0.0610039
Nit1	0.022338	0.0369942	0.022338	0.0275953	0.0187377	0.0223182	0.0448833	0.0608204	0.0587156	0.0541768	0.0370656
Pfdn2	0.0759494	0.100578	0.0848846	0.0906702	0.086785	0.0892729	0.170557	0.236209	0.175229	0.126816	0.106564
Nectin4	0.000744602	0.00462428	0.00297841	0.00525624	0.00295858	0.0050396	0.000897666	0.00424328	0.00275229	0.00302663	0
Arhgap30	0.422934	0.519653	0.478779	0.350854	0.351085	0.385169	1.08259	1.32673	0.987156	0.769068	0.633977
Usf1	0.156366	0.234104	0.183917	0.172142	0.15286	0.174946	0.333034	0.452617	0.331193	0.268765	0.261776
Tstd1	0.00446761	0.00346821	0.00744602	0.00919842	0.0128205	0.00575954	0.010772	0.0113154	0.0100917	0.00786925	0.00540541
F11r	0.0104244	0.00693642	0.00819062	0.00919842	0.0187377	0.00863931	0.000897666	0.00282885	0.00366972	0.00242131	0.0023166
Alyref2	0.011169	0.00867052	0.011169	0.00788436	0.00493097	0.0050396	0.013465	0.0212164	0.012844	0.0142252	0.00617761
Cd244a	0.0178704	0.0208092	0.0215934	0.0118265	0.0157791	0.0136789	0.018851	0.0254597	0.0183486	0.0118039	0.011583
Ly9	0.0483991	0.109249	0.0796724	0.0473062	0.066075	0.0568754	0.152603	0.231966	0.192661	0.151937	0.101931
Slamf7	0.0699926	0.0699422	0.0469099	0.0459921	0.0601578	0.0388769	0.0763016	0.130127	0.119266	0.0517554	0.0494208
Cd48	0.0997766	0.125434	0.10201	0.106439	0.112426	0.102952	0.165171	0.205092	0.211927	0.141949	0.133591
Slamf1	0.0320179	0.0219653	0.0156366	0.0157687	0.0157791	0.0223182	0.0341113	0.0735502	0.0284404	0.0378329	0.0277992
Cd84	0.132539	0.17341	0.165302	0.123522	0.102564	0.145428	0.191203	0.206506	0.236697	0.190375	0.144402
Slamf6	0.118392	0.149711	0.14073	0.123522	0.102564	0.132469	0.170557	0.230552	0.188073	0.210654	0.146718
Vangl2	0.00893522	0.0121387	0.00595681	0.00131406	0.00295858	0.00287977	0.0529623	0.0325318	0.0311927	0.00938257	0.0123552
Ncstn	0.0677587	0.0884393	0.0856292	0.0696452	0.0877712	0.0763139	0.147217	0.158416	0.142202	0.112288	0.0934363
Copa	0.091586	0.16185	0.122115	0.0893561	0.0966469	0.0835133	0.271095	0.380481	0.279817	0.220036	0.145946
Pex19	0.0297841	0.0271676	0.0312733	0.0236531	0.0226824	0.0302376	0.059246	0.0466761	0.0678899	0.0505448	0.03861
Dcaf8	0.095309	0.153757	0.129561	0.116951	0.086785	0.12455	0.183124	0.248939	0.170642	0.15224	0.160618
Pea15a	0.0134028	0.0306358	0.022338	0.0275953	0.0315582	0.0237581	0.0179533	0.0353607	0.033945	0.0239104	0.0223938
Igsf8	0.0483991	0.0572254	0.0469099	0.0420499	0.0453649	0.0403168	0.070018	0.0891089	0.0605505	0.0354116	0.0301158
Atp1a2	0	0	0	0	0	0	0	0	0	0	0
Pigm	0.0848846	0.0971098	0.0670141	0.0827858	0.0690335	0.0741541	0.121185	0.144272	0.133945	0.114709	0.101158
Slamf9	0.00744602	0.00924855	0.00521221	0.00525624	0.00788955	0.00215983	0.0278276	0.0155587	0.012844	0.00575061	0.0100386
Igsf9	0.00521221	0.0017341	0.0022338	0.00262812	0.000986193	0.00143988	0.016158	0.019802	0.00825688	0.00242131	0.0015444
Tagln2	0.612807	0.815029	0.731199	0.725361	0.661736	0.551476	0.548474	1.67185	1.0055	0.491828	0.480309
Cfap45	0	0.000578035	0.000744602	0	0	0	0	0	0	0.000605327	0.000772201
Slamf8	0.0014892	0.00462428	0.00744602	0.00394218	0.00690335	0.00431965	0	0.00848656	0.00183486	0.00484262	0.0023166
Dusp23	0.00521221	0.00404624	0.00372301	0.00394218	0.00690335	0.00431965	0.00718133	0.00848656	0.00458716	0.00484262	0.0030888
Fcer1a	0.0014892	0	0.00372301	0.00262812	0	0.000719942	0	0	0	0	0
Ackr1	0	0	0	0	0	0	0	0	0	0	0
Cadm3	0	0.000578035	0	0	0	0	0	0.00282885	0	0	0
Aim2	0.0796724	0.0924855	0.099032	0.0617608	0.0759369	0.0921526	0.157989	0.203678	0.142202	0.125303	0.109653
Ifi206	0.0178704	0.0202312	0.0193596	0.0144547	0.0207101	0.012239	0.109515	0.142857	0.154128	0.0789952	0.0525097
Ifi214	0.0022338	0.00404624	0.00595681	0.00394218	0.00591716	0.0050396	0.0197487	0.0254597	0.0247706	0.0196731	0.0146718
Ifi209	0.0833954	0.163584	0.133284	0.0893561	0.081854	0.0727142	0.37702	0.492221	0.524771	0.299637	0.2
Ifi208	0.00595681	0.00751445	0.00446761	0.00394218	0.00295858	0.00647948	0.0260323	0.029703	0.0376147	0.0202785	0.0100386
Ifi207	0.00521221	0.00635838	0.0022338	0.00262812	0.00788955	0.0107991	0.005386	0.00565771	0.00183486	0.00363196	0.00617761
Ifi204	0.00297841	0.00115607	0.00297841	0	0.00197239	0.00287977	0.00718133	0.00848656	0.00550459	0.00242131	0.0015444
Mndal	0.143708	0.188439	0.163068	0.135348	0.136095	0.138229	0.339318	0.473833	0.451376	0.279964	0.235521
Ifi211	0.0022338	0.00462428	0.00670141	0.00525624	0.00690335	0.00863931	0.005386	0.0282885	0.00917431	0.00938257	0.0046332
Ifi203	0.180194	0.228902	0.211467	0.156373	0.167653	0.169186	0.334829	0.615276	0.488073	0.303571	0.290347
Ifi205	0.00297841	0.00231214	0.00372301	0.00131406	0.000986193	0.00359971	0.000897666	0.00565771	0.00275229	0.00363196	0.0023166
Olfr433	0	0	0	0	0	0	0.00179533	0	0	0	0
Fmn2	0.00372301	0	0.0022338	0	0	0	0.00359066	0	0	0.00121065	0
Fh1	0.0685034	0.0982659	0.0789278	0.109067	0.0828402	0.0647948	0.123878	0.162659	0.162385	0.116525	0.0949807
Kmo	0.101266	0.117919	0.0819062	0.064389	0.0680473	0.0705544	0.196589	0.257426	0.213761	0.146489	0.135135
Opn3	0.0022338	0.00462428	0.00297841	0.00394218	0.00394477	0.00287977	0.00359066	0.00424328	0.00550459	0.00484262	0.0015444
Chml	0.0134028	0.0156069	0.0141474	0.00788436	0.00887574	0.00647948	0.032316	0.0410184	0.0302752	0.0181598	0.0177606
Exo1	0.00595681	0.0109827	0.00967982	0.0170828	0.00887574	0.012959	0.00897666	0.0127298	0.0256881	0.0154358	0.0015444
Cep170	0.0603127	0.0971098	0.0819062	0.0722733	0.0670611	0.0705544	0.163375	0.168317	0.144954	0.0832324	0.0880309
Sdccag8	0.0580789	0.0942197	0.0811616	0.0827858	0.0680473	0.0611951	0.140036	0.196605	0.111927	0.095339	0.0911197
Akt3	0.105733	0.164162	0.126582	0.0946124	0.102564	0.0935925	0.275583	0.27157	0.254128	0.198547	0.185328
Zbtb18	0.0923306	0.14104	0.123604	0.103811	0.081854	0.0964723	0.303411	0.39604	0.255046	0.208838	0.173745
Adss	0.237528	0.228324	0.22487	0.250986	0.199211	0.2527	0.266607	0.401697	0.291743	0.280266	0.280309
Desi2	0.0305287	0.065896	0.0431869	0.0394218	0.0502959	0.0309575	0.05386	0.0608204	0.0568807	0.0569007	0.0393822
Cox20	0.0215934	0.049711	0.0282949	0.043364	0.0443787	0.0273578	0.0879713	0.115983	0.0844037	0.0696126	0.0540541
Hnrnpu	0.635145	0.583237	0.516754	0.605782	0.47929	0.562275	0.653501	1.08204	0.719266	0.652542	0.634749
Efcab2	0.011169	0.0156069	0.0119136	0.0065703	0.00986193	0.012239	0.02693	0.0282885	0.0247706	0.0199758	0.0131274
Smyd3	0.130305	0.20289	0.184661	0.190539	0.203156	0.216703	0.201077	0.33239	0.223853	0.247276	0.226255
Tfb2m	0.0439315	0.0612717	0.0573343	0.0525624	0.0473373	0.0489561	0.0834829	0.108911	0.0825688	0.0756659	0.0710425
Cnst	0.069248	0.0988439	0.0781832	0.0827858	0.0946746	0.0813535	0.0789946	0.131542	0.105505	0.0726392	0.0725869
Sccpdh	0.00819062	0.00751445	0.00446761	0.00262812	0.00690335	0.00791937	0.005386	0.0113154	0.00917431	0.00423729	0.00849421
Ahctf1	0.116158	0.165318	0.144453	0.145861	0.146943	0.114471	0.226212	0.275813	0.230275	0.202785	0.152124
Cdc42bpa	0	0.000578035	0	0	0	0.00215983	0	0	0	0.000605327	0
Coq8a	0.157111	0.193642	0.1586	0.151117	0.114398	0.117351	0.282765	0.302687	0.244037	0.233051	0.201544
Psen2	0.115413	0.205202	0.153388	0.17477	0.123274	0.136789	0.282765	0.374823	0.295413	0.259383	0.220849
Itpkb	0.154133	0.171098	0.149665	0.115637	0.14497	0.149028	0.335727	0.35785	0.250459	0.23063	0.216988
Stum	0.000744602	0.0017341	0.0014892	0	0	0	0.00359066	0	0.00275229	0	0
Parp1	0.335815	0.443931	0.352941	0.346912	0.292899	0.329014	0.60772	0.727016	0.674312	0.496368	0.444015
Lin9	0.00744602	0.0156069	0.0119136	0.0118265	0.00986193	0.0100792	0.0233393	0.019802	0.0229358	0.0172518	0.00694981
Acbd3	0.120625	0.183237	0.172003	0.147175	0.143984	0.143988	0.294434	0.326733	0.310092	0.249395	0.195367
H3f3a	1.13701	1.52197	1.30975	1.3456	1.07101	1.2455	2.18133	2.68317	2.10275	1.65527	1.4888
Sde2	0.154133	0.136416	0.14073	0.144547	0.145957	0.133189	0.223519	0.256011	0.191743	0.215194	0.205405
Pycr2	0.0796724	0.0924855	0.069248	0.0788436	0.0838264	0.0813535	0.103232	0.141443	0.121101	0.116525	0.100386
Lefty1	0.0022338	0	0	0	0	0.000719942	0.000897666	0.00141443	0.00183486	0.000302663	0.000772201
Tmem63a	0.0558451	0.0745665	0.0580789	0.0473062	0.0374753	0.037437	0.120287	0.127298	0.116514	0.121671	0.0679537
Ephx1	0.123604	0.179191	0.200298	0.189225	0.138067	0.169906	0.368043	0.386139	0.388073	0.256961	0.264093
Nvl	0.122115	0.155491	0.129561	0.13272	0.13215	0.12527	0.171454	0.254597	0.210092	0.192191	0.162162
Cnih4	0.0312733	0.0537572	0.0521221	0.0249671	0.0473373	0.0316775	0.0763016	0.096181	0.0733945	0.0653753	0.0640927
Wdr26	0.659717	0.77341	0.70067	0.746386	0.685404	0.709143	0.962298	1.36068	1.0422	1.02996	0.967568
Lbr	0.282204	0.328324	0.268057	0.2523	0.257396	0.24982	0.537702	0.58133	0.53578	0.381659	0.324324
Enah	0.00521221	0.00809249	0.0141474	0.00525624	0.00986193	0.012959	0.000897666	0.00565771	0.00458716	0.00484262	0.00772201
Srp9	0.236039	0.287861	0.245719	0.296978	0.322485	0.280778	0.369838	0.548798	0.449541	0.390436	0.391506
Degs1	0.0714818	0.0774566	0.0677587	0.0683311	0.0700197	0.0676746	0.131957	0.166902	0.100917	0.0711259	0.0702703
Fbxo28	0.0312733	0.0398844	0.0379747	0.0367937	0.0325444	0.0403168	0.0574506	0.0664781	0.0449541	0.0472155	0.0416988
Trp53bp2	0.0640357	0.0809249	0.0826508	0.0762155	0.0838264	0.0647948	0.0951526	0.128713	0.0899083	0.0768765	0.0779923
Capn2	0.151899	0.149711	0.145942	0.13272	0.142012	0.161267	0.103232	0.298444	0.175229	0.103814	0.11583
Susd4	0	0	0.000744602	0	0	0	0	0	0	0	0
Tlr5	0	0	0	0	0	0	0	0	0	0.000302663	0
Disp1	0.0022338	0.00520231	0.00372301	0.00262812	0.00394477	0.00431965	0.0125673	0.00990099	0.00917431	0.00453995	0.00540541
Brox	0.0253165	0.0439306	0.0394639	0.021025	0.0276134	0.0309575	0.0691203	0.0806223	0.0880734	0.0626513	0.0440154
Aida	0.0528667	0.0710983	0.0580789	0.0486202	0.0483235	0.0388769	0.145422	0.176803	0.194495	0.113499	0.0988417
Mia3	0.204765	0.248555	0.218168	0.201051	0.209073	0.203744	0.303411	0.352192	0.283486	0.308717	0.281081
Taf1a	0.0506329	0.0421965	0.0446761	0.0499343	0.0295858	0.0453564	0.064632	0.0990099	0.0678899	0.0575061	0.0471042
Dusp10	0.160089	0.134104	0.0871184	0.0827858	0.105523	0.0928726	0.228007	0.278642	0.192661	0.106538	0.116602
Hlx	0.0208488	0.0271676	0.018615	0.0197109	0.0108481	0.0107991	0.0556553	0.0707214	0.0458716	0.0272397	0.0185328
Marc1	0.0022338	0.000578035	0.0014892	0	0.000986193	0.000719942	0.000897666	0	0.00183486	0.000605327	0.000772201
Marc2	0.269546	0.36763	0.280715	0.333771	0.287968	0.272138	0.443447	0.60396	0.530275	0.411622	0.308108
Rab3gap2	0.0506329	0.0728324	0.0595681	0.0578187	0.0591716	0.061915	0.0978456	0.127298	0.087156	0.0780872	0.0756757
Iars2	0.0483991	0.0855491	0.072971	0.065703	0.0641026	0.0539957	0.0933573	0.127298	0.110092	0.109262	0.0803089
Bpnt1	0.0208488	0.0358382	0.0357409	0.021025	0.0384615	0.0309575	0.0655296	0.0551627	0.0587156	0.0466102	0.030888
Eprs	0.095309	0.108092	0.112435	0.109067	0.129191	0.0993521	0.140036	0.23338	0.165138	0.149516	0.111969
Lyplal1	0	0.000578035	0.000744602	0.00131406	0	0	0	0	0	0.000302663	0
Tgfb2	0	0.0017341	0.000744602	0	0.000986193	0.000719942	0.000897666	0	0	0.000605327	0
Gpatch2	0.0402085	0.0514451	0.0379747	0.0407359	0.0325444	0.0395968	0.0709156	0.0891089	0.0743119	0.0569007	0.0602317
Esrrg	0.0014892	0	0	0	0	0	0	0	0	0	0
Kctd3	0.076694	0.112717	0.087863	0.118265	0.0788955	0.0763139	0.157989	0.175389	0.150459	0.100182	0.111197
Cenpf	0.00521221	0.0260116	0.0253165	0.0302234	0.0177515	0.0215983	0.00628366	0.0339463	0.0302752	0.00726392	0.0123552
Ptpn14	0.0178704	0.0283237	0.018615	0.021025	0.0128205	0.012239	0.0170557	0.0169731	0.012844	0.0142252	0.0146718
Smyd2	0.014892	0.0265896	0.0193596	0.0131406	0.0197239	0.0194384	0.00807899	0.0480905	0.0165138	0.0130145	0.011583
Prox1	0.00521221	0.00289017	0	0.00131406	0.00493097	0.00575954	0.002693	0	0	0	0
Angel2	0.0193596	0.0398844	0.0387193	0.0170828	0.0177515	0.0208783	0.072711	0.0806223	0.0724771	0.0635593	0.0501931
Vash2	0	0.000578035	0	0	0	0	0	0	0	0	0
Flvcr1	0.0327625	0.0479769	0.0320179	0.0315375	0.0394477	0.0323974	0.0601436	0.0763791	0.0522936	0.0502421	0.0517375
Nsl1	0.00446761	0.00635838	0.00446761	0.00525624	0.0177515	0.00719942	0.00448833	0.019802	0.0137615	0.0111985	0.00926641
Batf3	0.0104244	0.0144509	0.00893522	0.00919842	0.00394477	0.00575954	0.000897666	0.0127298	0.0119266	0.00726392	0.0030888
Fam71a	0.0104244	0.0017341	0.000744602	0.00394218	0.00493097	0.00215983	0.00628366	0.00282885	0.000917431	0.00211864	0.0023166
Atf3	0.711839	0.249133	0.23455	0.333771	0.622288	0.384449	0.11939	0.439887	0.184404	0.10109	0.170656
Nenf	0.0290395	0.0427746	0.0372301	0.0262812	0.0345168	0.0431965	0.0628366	0.106082	0.0495413	0.0541768	0.0447876
Pacc1	0.0364855	0.0462428	0.0342517	0.0236531	0.0157791	0.024478	0.0763016	0.104668	0.0761468	0.0450969	0.0440154
Ppp2r5a	0.212956	0.291329	0.314966	0.237845	0.306706	0.217423	0.541293	0.613861	0.501835	0.376816	0.305792
Dtl	0.00893522	0.0225434	0.0193596	0.0302234	0.025641	0.025198	0.00628366	0.0452617	0.0192661	0.0133172	0.0138996
Ints7	0.0796724	0.128324	0.110946	0.103811	0.086785	0.0935925	0.247756	0.328147	0.237615	0.18977	0.170656
Lpgat1	0.396128	0.563006	0.534624	0.590013	0.571992	0.565875	0.412029	0.619519	0.425688	0.345036	0.305019
Nek2	0.125838	0.123121	0.17796	0.275953	0.302761	0.305976	0.010772	0.101839	0.0779817	0.0526634	0.0501931
Slc30a1	0.0364855	0.066474	0.0536113	0.0565046	0.0581854	0.0583153	0.0870736	0.121641	0.0972477	0.0771792	0.0656371
Rd3	0	0	0	0	0	0	0	0	0	0.000605327	0
Traf5	0.13105	0.196532	0.201787	0.177398	0.15286	0.167747	0.318671	0.411598	0.266055	0.234262	0.196911
Rcor3	0.0208488	0.0312139	0.0238273	0.0315375	0.0266272	0.0230382	0.0448833	0.0509194	0.0477064	0.0369249	0.0293436
Kcnh1	0	0	0	0	0.000986193	0	0	0	0	0	0
Hhat	0.0245719	0.0208092	0.0275503	0.022339	0.0216963	0.0273578	0.0179533	0.0452617	0.0238532	0.0263317	0.030888
Utp25	0.0476545	0.0566474	0.0536113	0.0459921	0.0502959	0.0604752	0.0610413	0.104668	0.0807339	0.0635593	0.0540541
Irf6	0	0.00115607	0	0	0.000986193	0.00215983	0	0.00282885	0.000917431	0.000302663	0
Traf3ip3	0.371556	0.46185	0.419211	0.413929	0.353057	0.37077	0.620287	0.837341	0.788073	0.620157	0.548263
Lamb3	0.00372301	0.00520231	0.00446761	0.00788436	0.0157791	0.0172786	0.013465	0.019802	0.0119266	0.00968523	0.015444
Hsd11b1	0.00446761	0.0121387	0.0126582	0.00525624	0.00394477	0.00863931	0.0179533	0.0254597	0.0238532	0.0148305	0.0138996
G0s2	0.0364855	0.0375723	0.0752048	0.0302234	0.0739645	0.0727142	0.0152603	0.0169731	0.00733945	0.0236077	0.00694981
Plxna2	0	0.00231214	0.0014892	0	0.000986193	0.000719942	0	0	0	0	0
Cd34	0.000744602	0.00289017	0.00372301	0.00525624	0	0.00287977	0	0.00565771	0.00550459	0.00121065	0.0015444
Cd46	0.0104244	0.0109827	0.0119136	0.022339	0.00986193	0.0136789	0.0197487	0.0325318	0.0238532	0.0233051	0.0247104
Cr1l	0.0677587	0.0976879	0.0759494	0.0919842	0.086785	0.0849532	0.0807899	0.120226	0.106422	0.0865617	0.0733591
Cr2	0.0416977	0.0647399	0.0357409	0.0289093	0.0197239	0.012239	0.0807899	0.0933522	0.0862385	0.0717312	0.0447876
Fam171a1	0	0	0	0.00131406	0	0	0	0	0	0	0
Nmt2	0.0811616	0.104046	0.0774386	0.086728	0.0769231	0.0727142	0.124776	0.192362	0.137615	0.104419	0.0965251
Rpp38	0.0141474	0.00982659	0.00819062	0.0170828	0.00493097	0.0050396	0.00448833	0.0141443	0.00458716	0.00817191	0.0100386
Meig1	0	0	0	0	0	0.00215983	0	0	0	0	0.0015444
Dclre1c	0.0327625	0.0369942	0.0349963	0.0381078	0.0335306	0.0338373	0.101436	0.100424	0.0486239	0.0614407	0.0455598
Suv39h2	0.00819062	0.0127168	0.0171258	0.00525624	0.0147929	0.0143988	0.013465	0.0282885	0.0146789	0.0142252	0.015444
Hspa14	0.0647803	0.109827	0.105733	0.105125	0.0996055	0.12383	0.140934	0.196605	0.165138	0.150424	0.164479
Cdnf	0.0022338	0.00520231	0	0.00394218	0.00295858	0.00359971	0.002693	0.00848656	0.00733945	0.00272397	0.0015444
Fam107b	1.36709	2.2763	2.36039	2.51905	2.68146	2.41181	3.52783	3.27581	3.08807	3.19159	2.85483
Frmd4a	0.00372301	0.00809249	0.00446761	0	0.00591716	0.00431965	0.00987433	0.00848656	0.00917431	0.00696126	0.0046332
Prpf18	0.0893522	0.121387	0.102755	0.107753	0.116371	0.107271	0.169659	0.214993	0.170642	0.149516	0.125869
Bend7	0	0	0	0	0	0	0	0	0	0	0
Sephs1	0.0335071	0.049711	0.0431869	0.0262812	0.0433925	0.0323974	0.0610413	0.0919378	0.0825688	0.0499395	0.0478764
Phyh	0.0141474	0.016763	0.0201042	0.021025	0.0187377	0.012239	0.0341113	0.0367751	0.0394495	0.0196731	0.019305
Mcm10	0.0104244	0.0213873	0.0119136	0.022339	0.0285996	0.0230382	0.00448833	0.0240453	0.0220183	0.0115012	0.0123552
Optn	0.0201042	0.016763	0.022338	0.0197109	0.0226824	0.0208783	0.0278276	0.029703	0.0211009	0.0196731	0.0177606
Camk1d	0.180938	0.236416	0.23306	0.22339	0.240631	0.212383	0.232496	0.322489	0.238532	0.210654	0.210811
Cdc123	0.0558451	0.082659	0.0685034	0.0617608	0.0542406	0.0611951	0.102334	0.134371	0.122936	0.0889831	0.0687259
Nudt5	0.0230827	0.0346821	0.0297841	0.0354796	0.0325444	0.0172786	0.0368043	0.0777935	0.0715596	0.0466102	0.0301158
Sec61a2	0.0253165	0.0294798	0.0290395	0.0420499	0.030572	0.0352772	0.0385996	0.049505	0.033945	0.0335956	0.0277992
Upf2	0.0670141	0.0907514	0.0938198	0.0591327	0.0601578	0.0662347	0.132855	0.157001	0.134862	0.104116	0.104247
Echdc3	0.0014892	0	0	0.00262812	0	0	0	0	0	0.00302663	0.0015444
Usp6nl	0.0819062	0.0924855	0.0900968	0.109067	0.0729783	0.0935925	0.187612	0.213579	0.151376	0.13408	0.151351
Celf2	0.60685	0.771676	0.717796	0.704336	0.656805	0.687545	0.901257	1.31683	1.03761	0.856538	0.655598
Gata3	0.0141474	0.0387283	0.0171258	0.0183968	0.00591716	0.0187185	0.0143627	0.039604	0.012844	0.0090799	0.011583
Taf3	0.0536113	0.0739884	0.0744602	0.0670171	0.0700197	0.0676746	0.0987433	0.106082	0.110092	0.0892857	0.0818533
Atp5c1	0.0238273	0.0300578	0.0305287	0.022339	0.0226824	0.0302376	0.0287253	0.0565771	0.0385321	0.0417676	0.0440154
Kin	0.0394639	0.0710983	0.0558451	0.0788436	0.0512821	0.0655148	0.0709156	0.0975955	0.0724771	0.0641646	0.0517375
Itih5	0.00521221	0.00924855	0.00595681	0.00394218	0	0.00143988	0.0152603	0.00990099	0.0100917	0.00726392	0.0046332
Sfmbt2	0.00297841	0.00115607	0	0	0.000986193	0.000719942	0.00179533	0.00141443	0.00183486	0.000302663	0
Prkcq	0.0305287	0.0231214	0.0104244	0.00788436	0.00788955	0.0151188	0.0233393	0.0480905	0.0284404	0.0196731	0.019305
Pfkfb3	0.106478	0.132948	0.119881	0.116951	0.118343	0.12311	0.16158	0.244696	0.191743	0.119552	0.114286
Rbm17	0.480268	0.517341	0.444527	0.508541	0.448718	0.573794	0.522442	0.934936	0.682569	0.5796	0.632432
Il2ra	0.0275503	0.0439306	0.0297841	0.0407359	0.0364892	0.0482361	0.0143627	0.0933522	0.0256881	0.0208838	0.0416988
Il15ra	0.0119136	0.00982659	0.00967982	0.00525624	0.0108481	0.012959	0.00448833	0.0254597	0.0174312	0.0115012	0.00849421
Fbh1	0.0476545	0.0560694	0.0483991	0.0459921	0.0483235	0.0590353	0.0655296	0.0919378	0.0752294	0.0608354	0.0532819
Ankrd16	0.0431869	0.0479769	0.0372301	0.0367937	0.0414201	0.0403168	0.05386	0.0862801	0.0623853	0.0526634	0.0525097
Itga8	0	0.000578035	0	0	0	0.000719942	0	0	0	0	0
Mindy3	0.0513775	0.0606936	0.0551005	0.0381078	0.061144	0.0662347	0.0763016	0.0990099	0.0623853	0.0723366	0.0579151
Pter	0	0	0.000744602	0	0	0.00143988	0.00179533	0.00141443	0.00366972	0.00181598	0
Rsu1	0.0655249	0.0907514	0.095309	0.0893561	0.0710059	0.0928726	0.0996409	0.140028	0.107339	0.0895884	0.0687259
Trdmt1	0.014892	0.0156069	0.0178704	0.0118265	0.00788955	0.0136789	0.018851	0.0183876	0.0220183	0.0202785	0.0169884
Vim	1.82874	2.41734	2.36485	2.27727	2.00888	1.9676	2.07181	5.60255	3.18257	1.80599	1.82471
St8sia6	0.0588235	0.0531792	0.0498883	0.0512484	0.056213	0.0525558	0.051167	0.0975955	0.0522936	0.028753	0.0339768
Hacd1	0	0.00115607	0.000744602	0.00131406	0.000986193	0.00215983	0.00179533	0.00282885	0.00183486	0	0.0023166
Stam	0.0357409	0.0433526	0.0454207	0.0486202	0.0394477	0.0460763	0.0466786	0.0876945	0.0577982	0.0475182	0.0362934
Tmem236	0.000744602	0.00115607	0	0.00131406	0.00197239	0.000719942	0	0	0	0.000302663	0
Mrc1	0.0528667	0.0606936	0.0342517	0.0262812	0.0571992	0.0388769	0.00359066	0.039604	0.0174312	0.0148305	0.015444
Slc39a12	0.000744602	0	0.000744602	0	0.000986193	0.00143988	0	0	0	0	0
Cacnb2	0.000744602	0.00289017	0.00297841	0	0.00197239	0.00143988	0	0.00141443	0.00183486	0.000605327	0.000772201
Nsun6	0.0245719	0.032948	0.0312733	0.0275953	0.0197239	0.0287977	0.0394973	0.0438472	0.0412844	0.0320823	0.0316602
Arl5b	0.145197	0.120231	0.14073	0.135348	0.10355	0.0964723	0.271993	0.27157	0.17156	0.132567	0.146718
Plxdc2	0.0014892	0.00635838	0.00372301	0	0.00493097	0.000719942	0.00179533	0	0.00275229	0.00121065	0.000772201
Nebl	0.014892	0.00867052	0.00744602	0.00788436	0.00493097	0.00863931	0.00718133	0.0169731	0.00366972	0.00514528	0.00540541
Skida1	0.0022338	0.00346821	0.0014892	0	0.00295858	0.00143988	0	0.00565771	0.00275229	0.00151332	0
Mllt10	0.0900968	0.1	0.104244	0.0972405	0.066075	0.0813535	0.142729	0.186704	0.193578	0.130145	0.106564
Dnajc1	0.0320179	0.0317919	0.0297841	0.0302234	0.0236686	0.0302376	0.0529623	0.0579915	0.0559633	0.0390436	0.0471042
Commd3	0.072971	0.0803468	0.0819062	0.0722733	0.0729783	0.0712743	0.116697	0.158416	0.123853	0.108656	0.111197
Bmi1	0.0975428	0.10578	0.0908414	0.0801577	0.0907298	0.100072	0.123878	0.202263	0.127523	0.131356	0.11583
Pip4k2a	0.174237	0.224277	0.22487	0.199737	0.188363	0.179986	0.228905	0.38331	0.266972	0.206416	0.183012
Armc3	0.00372301	0.00404624	0.00446761	0.00131406	0.00591716	0.00215983	0.000897666	0.00990099	0.00366972	0.00302663	0.0023166
Msrb2	0.00595681	0.00346821	0.00372301	0.00131406	0.00591716	0.00287977	0.00987433	0.00707214	0.00642202	0.00484262	0.000772201
Otud1	0.143708	0.188439	0.105733	0.0972405	0.102564	0.0986321	0.325853	0.319661	0.319266	0.232143	0.204633
Etl4	0.000744602	0.000578035	0	0.00262812	0.00493097	0.00143988	0.00359066	0.00141443	0	0.00211864	0
Arhgap21	0.0260611	0.0387283	0.0431869	0.0302234	0.0345168	0.0395968	0.0556553	0.0792079	0.0477064	0.0354116	0.0316602
Enkur	0.0022338	0.00693642	0.00297841	0.00525624	0.000986193	0.00359971	0.005386	0.00424328	0.00550459	0.00575061	0.003861
Thnsl1	0.00595681	0.00462428	0.0014892	0.00394218	0	0.000719942	0.002693	0.0113154	0.00275229	0.00544794	0.003861
Apbb1ip	0.41102	0.502312	0.466865	0.396846	0.43787	0.37293	0.678636	0.942008	0.836697	0.557809	0.511969
Pdss1	0.0134028	0.0248555	0.0104244	0.0170828	0.0187377	0.0230382	0.024237	0.0381895	0.0302752	0.0239104	0.0177606
Abi1	0.208488	0.32948	0.291884	0.231275	0.22288	0.206623	0.503591	0.575672	0.562385	0.424031	0.359073
Acbd5	0.189129	0.190173	0.196575	0.227332	0.187377	0.210943	0.219031	0.355021	0.27156	0.243947	0.205405
Mastl	0.0014892	0.00404624	0.00372301	0.00525624	0.00690335	0.00575954	0	0.00565771	0.00458716	0.00423729	0
Yme1l1	0.174981	0.24104	0.212211	0.21025	0.199211	0.202304	0.289946	0.403112	0.33945	0.275121	0.203861
Spopl	0.0573343	0.0791908	0.0819062	0.0709593	0.0601578	0.0719942	0.108618	0.132956	0.115596	0.104419	0.0880309
Hnmt	0.000744602	0	0	0	0	0.000719942	0	0	0	0	0
Il1f9	0.0014892	0.000578035	0.00297841	0.00131406	0.00591716	0.00935925	0.00179533	0.00424328	0	0.00242131	0
Il1rn	0.0171258	0.0323699	0.0424423	0.0170828	0.0374753	0.037437	0.002693	0.0282885	0.0146789	0.0199758	0.0123552
Psd4	0.179449	0.227746	0.188384	0.165572	0.133136	0.162707	0.350987	0.373409	0.346789	0.243341	0.218533
Cacna1b	0.000744602	0.000578035	0.0022338	0.00262812	0	0	0	0.00141443	0	0	0.000772201
Ehmt1	0.0945644	0.132948	0.099032	0.103811	0.0946746	0.107271	0.157092	0.216407	0.172477	0.160412	0.135907
Arrdc1	0.0759494	0.083815	0.08414	0.0735874	0.056213	0.0712743	0.138241	0.161245	0.147706	0.108051	0.0980695
Zmynd19	0.0297841	0.0410405	0.0372301	0.0275953	0.0295858	0.0280778	0.0475763	0.0792079	0.059633	0.0484262	0.0548263
Dph7	0.00819062	0.016763	0.0134028	0.0157687	0.0157791	0.00791937	0.0233393	0.0254597	0.0247706	0.0245157	0.023166
Pnpla7	0.0811616	0.118497	0.141474	0.120894	0.0927022	0.116631	0.141831	0.181047	0.162385	0.130751	0.132046
Nsmf	0.022338	0.0352601	0.0290395	0.0289093	0.0285996	0.0316775	0.048474	0.0749646	0.0348624	0.0393462	0.0486486
Nrarp	0.00744602	0.0156069	0.00670141	0.0131406	0.0108481	0.00431965	0.024237	0.0480905	0.0155963	0.026937	0.023166
Tor4a	0.0349963	0.0462428	0.0335071	0.022339	0.0226824	0.0345572	0.0906643	0.114569	0.111009	0.0702179	0.0586873
Nelfb	0.104244	0.145665	0.109456	0.134034	0.0927022	0.0957523	0.199282	0.295615	0.211009	0.186743	0.14749
Stpg3	0	0.000578035	0	0	0	0.00143988	0.00179533	0	0.00183486	0.000302663	0
Tubb4b	0.285927	0.398266	0.341772	0.311432	0.344181	0.313175	0.372531	0.671853	0.517431	0.416768	0.349035
Rnf208	0	0.00115607	0	0	0	0.00215983	0	0	0	0	0.000772201
Ndor1	0.0796724	0.121965	0.0945644	0.0946124	0.0936884	0.100792	0.137343	0.18529	0.12844	0.149818	0.138224
Tmem203	0.0573343	0.0572254	0.0491437	0.0683311	0.0414201	0.0475162	0.0978456	0.148515	0.114679	0.100484	0.0725869
Tprn	0.00893522	0.0381503	0.018615	0.0105125	0.0197239	0.0136789	0.0466786	0.0480905	0.0477064	0.0372276	0.0324324
Ssna1	0.0900968	0.0890173	0.0967982	0.0919842	0.109467	0.0835133	0.14632	0.219236	0.194495	0.126513	0.0957529
Anapc2	0.0975428	0.14104	0.114669	0.13929	0.138067	0.117351	0.184919	0.247525	0.193578	0.143462	0.145174
Lrrc26	0.000744602	0	0	0	0	0	0	0	0	0	0
Man1b1	0.0647803	0.110983	0.0908414	0.118265	0.0956607	0.0770338	0.157989	0.183876	0.127523	0.123789	0.101158
Dpp7	0.0134028	0.0179191	0.0156366	0.022339	0.00788955	0.0172786	0.0143627	0.0282885	0.0302752	0.0260291	0.015444
Uap1l1	0.0253165	0.0387283	0.0297841	0.0249671	0.0276134	0.0215983	0.0475763	0.0749646	0.0633028	0.0532688	0.034749
Sapcd2	0.00595681	0.00635838	0.0104244	0.00788436	0.0128205	0.00863931	0.00359066	0.0155587	0.0100917	0.00544794	0.0100386
Npdc1	0.0022338	0.00115607	0.000744602	0	0	0.00359971	0	0.00282885	0	0.00090799	0
Fut7	0.00446761	0.00231214	0.0014892	0.00394218	0.00197239	0.00431965	0	0.00282885	0.00183486	0.000605327	0
Abca2	0.0454207	0.0537572	0.0416977	0.0512484	0.0295858	0.0475162	0.0754039	0.0820368	0.0651376	0.0575061	0.0471042
Paxx	0.0230827	0.0364162	0.0320179	0.022339	0.025641	0.0273578	0.0745063	0.0777935	0.0743119	0.0626513	0.042471
C8g	0	0.000578035	0.00297841	0	0.00197239	0	0.000897666	0	0.00183486	0.00090799	0.0015444
Fbxw5	0.0469099	0.0809249	0.0647803	0.0683311	0.0512821	0.0525558	0.0942549	0.1471	0.102752	0.102906	0.0895753
Traf2	0.141474	0.172254	0.154133	0.148489	0.128205	0.143269	0.27289	0.353607	0.265138	0.206114	0.183784
Edf1	0.116158	0.182081	0.145942	0.128778	0.135108	0.132469	0.196589	0.343706	0.251376	0.231235	0.173745
Mamdc4	0.000744602	0	0.000744602	0	0	0	0.002693	0	0.00183486	0.000302663	0.0015444
Phpt1	0.0171258	0.0109827	0.0163812	0.0302234	0.0187377	0.0165587	0.0125673	0.0240453	0.0192661	0.0127119	0.0123552
Ajm1	0	0.000578035	0	0.00394218	0	0	0.000897666	0.00282885	0.00366972	0.000302663	0.0023166
Rabl6	0.0610573	0.106936	0.076694	0.0683311	0.0650888	0.0835133	0.105027	0.165488	0.146789	0.114407	0.113514
Tmem141	0.0014892	0.00231214	0	0	0.000986193	0.00359971	0	0	0	0	0
Fcna	0	0	0	0	0	0	0	0	0	0.000605327	0
Bmyc	0.101266	0.136416	0.0938198	0.105125	0.0788955	0.075594	0.199282	0.253182	0.222018	0.224576	0.169112
Camsap1	0.011169	0.0115607	0.0141474	0.00788436	0.00986193	0.0100792	0.0224417	0.0353607	0.0183486	0.0166465	0.00926641
Ubac1	0.00670141	0.00982659	0.0119136	0.0105125	0.00394477	0.00575954	0.0116697	0.0169731	0.0165138	0.0118039	0.0108108
Nacc2	0.00893522	0.00578035	0.00372301	0.00131406	0.00591716	0.00287977	0.00807899	0.00990099	0.00825688	0.00302663	0.003861
Tmem250-ps	0.0402085	0.0566474	0.0364855	0.022339	0.025641	0.0381569	0.0754039	0.121641	0.100917	0.0732446	0.0370656
Qsox2	0.00595681	0.0109827	0.00967982	0.00919842	0.00690335	0.00935925	0.0152603	0.0212164	0.0220183	0.0105932	0.00694981
Gpsm1	0.0312733	0.0445087	0.0379747	0.0354796	0.0433925	0.0431965	0.0664273	0.0919378	0.0697248	0.063862	0.0640927
Dnlz	0.0506329	0.0641618	0.0439315	0.0446781	0.0364892	0.0475162	0.0691203	0.0848656	0.0972477	0.0702179	0.0548263
Card9	0.00372301	0.00520231	0.011169	0.0065703	0.00591716	0.00647948	0.002693	0.00565771	0.00275229	0.00272397	0.0030888
Snapc4	0.0677587	0.108671	0.0893522	0.0788436	0.081854	0.0806335	0.112208	0.148515	0.144037	0.148608	0.146718
Entr1	0.0335071	0.0647399	0.0342517	0.0446781	0.0424063	0.0352772	0.10772	0.145686	0.113761	0.0783898	0.0525097
Pmpca	0.0588235	0.0560694	0.0528667	0.065703	0.0473373	0.0525558	0.0978456	0.141443	0.105505	0.0720339	0.0648649
Inpp5e	0.0141474	0.017341	0.0156366	0.0131406	0.0167653	0.012239	0.035009	0.0367751	0.0266055	0.0236077	0.0169884
Sec16a	0.0610573	0.0872832	0.0819062	0.0473062	0.0571992	0.0611951	0.121185	0.141443	0.122936	0.10563	0.0980695
Notch1	0.0759494	0.124855	0.0945644	0.101183	0.0927022	0.087833	0.133752	0.200849	0.130275	0.106538	0.118147
Egfl7	0.000744602	0.0017341	0.000744602	0	0.000986193	0.00143988	0.000897666	0.00424328	0	0.000605327	0.000772201
Agpat2	0.0193596	0.0277457	0.0141474	0.0157687	0.0138067	0.0165587	0.0278276	0.0353607	0.0348624	0.0233051	0.0162162
Dipk1b	0	0.00115607	0.0014892	0.00262812	0	0.00143988	0.000897666	0	0.000917431	0.000605327	0
Lcn4	0.0022338	0.0017341	0	0	0	0	0	0	0.000917431	0.00090799	0
Surf6	0.0387193	0.0537572	0.0513775	0.0394218	0.0453649	0.0403168	0.10772	0.17256	0.1	0.098063	0.0749035
Med22	0.0245719	0.033526	0.0215934	0.0302234	0.0226824	0.0266379	0.0574506	0.0636492	0.0513761	0.0529661	0.0532819
Surf1	0.0409531	0.0641618	0.0483991	0.0407359	0.030572	0.0410367	0.0942549	0.11174	0.1	0.0753632	0.0710425
Surf2	0.0640357	0.0583815	0.0506329	0.0420499	0.0463511	0.0431965	0.0789946	0.138614	0.0899083	0.0729419	0.0602317
Surf4	0.159345	0.190751	0.135517	0.170828	0.212032	0.212383	0.210952	0.305516	0.212844	0.18523	0.169112
Rexo4	0.087863	0.108092	0.0960536	0.120894	0.0591716	0.074874	0.125673	0.21075	0.146789	0.122276	0.0911197
Cacfd1	0.0618019	0.0867052	0.072971	0.0565046	0.0641026	0.0568754	0.11939	0.154173	0.130275	0.123487	0.114286
Slc2a6	0.0171258	0.0358382	0.0387193	0.0131406	0.0216963	0.0201584	0.0251346	0.0735502	0.0449541	0.0662833	0.0293436
Sardh	0	0.00231214	0	0.00131406	0.00197239	0.000719942	0	0	0.000917431	0.000605327	0.0015444
Vav2	0.0982874	0.147977	0.107223	0.088042	0.0729783	0.0892729	0.226212	0.29703	0.209174	0.169794	0.130502
Brd3	0.0305287	0.0554913	0.0454207	0.0262812	0.0394477	0.0403168	0.0807899	0.103253	0.0770642	0.0641646	0.0563707
Wdr5	0.0640357	0.10578	0.0811616	0.0814717	0.0877712	0.0712743	0.126571	0.161245	0.148624	0.113499	0.104247
Rxra	0.00967982	0.0184971	0.0178704	0.0157687	0.0138067	0.00935925	0.00718133	0.019802	0.00825688	0.00756659	0.00617761
Fcnb	0	0	0	0	0	0	0	0	0	0.000302663	0.000772201
Olfm1	0.014892	0.0196532	0.018615	0.00919842	0.00986193	0.00287977	0.00448833	0.0240453	0.00733945	0.00817191	0.00772201
Gbgt1	0	0	0	0	0	0	0	0	0	0	0
Ralgds	0.0781832	0.082659	0.0722264	0.0578187	0.0552268	0.0482361	0.137343	0.157001	0.142202	0.0777845	0.0594595
Cel	0.000744602	0.000578035	0	0	0	0	0	0.00282885	0	0.000302663	0
Gtf3c5	0.0446761	0.0369942	0.0275503	0.0197109	0.0404339	0.049676	0.051167	0.0806223	0.0495413	0.0429782	0.0393822
Gfi1b	0.000744602	0.000578035	0	0	0	0	0	0	0	0	0
Tsc1	0.0342517	0.0543353	0.0483991	0.0499343	0.0424063	0.0446364	0.0852783	0.101839	0.093578	0.0738499	0.0509653
Spaca9	0.0014892	0.00404624	0.00372301	0.00262812	0.00394477	0	0.00718133	0.0113154	0.00917431	0.00151332	0.0015444
Ak8	0.0141474	0.00867052	0.00967982	0.0105125	0.00394477	0.00863931	0.005386	0.0183876	0.0110092	0.00605327	0.0023166
Gtf3c4	0.0238273	0.0225434	0.0268057	0.0197109	0.0187377	0.0280778	0.0466786	0.0608204	0.0477064	0.0384383	0.0254826
Ddx31	0.0141474	0.0219653	0.018615	0.0105125	0.0157791	0.012959	0.040395	0.0636492	0.0357798	0.0317797	0.0146718
Ttf1	0.0387193	0.0635838	0.0528667	0.0420499	0.0345168	0.0453564	0.0763016	0.0891089	0.122018	0.0811138	0.0602317
Setx	0.069248	0.100578	0.076694	0.102497	0.0848126	0.0734341	0.166068	0.17256	0.161468	0.120763	0.11583
Med27	0.0945644	0.13237	0.117647	0.103811	0.101578	0.0820734	0.181329	0.193777	0.173394	0.146489	0.125097
Rapgef1	0.139985	0.211561	0.20551	0.162943	0.13215	0.164867	0.386894	0.507779	0.36789	0.290557	0.277992
Trub2	0.0335071	0.0433526	0.0551005	0.0538765	0.0512821	0.049676	0.0547576	0.0820368	0.0724771	0.0632567	0.0416988
Coq4	0.00819062	0.00809249	0.0104244	0.00394218	0.00788955	0.00719942	0.0116697	0.0353607	0.0155963	0.00847458	0.00694981
Slc27a4	0.0416977	0.0491329	0.0498883	0.0420499	0.0335306	0.0482361	0.0709156	0.0820368	0.0587156	0.0496368	0.0494208
Urm1	0.076694	0.0768786	0.0744602	0.0840999	0.0670611	0.103672	0.0960503	0.1471	0.120183	0.0977603	0.0679537
Cercam	0.000744602	0.00231214	0	0.00394218	0.00197239	0.00431965	0.002693	0.00848656	0.00642202	0.00423729	0.003861
Odf2	0.134773	0.168786	0.175726	0.239159	0.169625	0.187905	0.231598	0.302687	0.250459	0.218523	0.247104
Gle1	0.0491437	0.0630058	0.0536113	0.0630749	0.0443787	0.0554356	0.110413	0.121641	0.1	0.0841404	0.0741313
Sptan1	0.314966	0.411561	0.381236	0.408673	0.366864	0.37725	0.536804	0.749646	0.6	0.506961	0.450965
Wdr34	0.00744602	0.00578035	0.00297841	0.00394218	0.00394477	0.00431965	0.005386	0.00707214	0.00458716	0.0033293	0.000772201
Set	0.667908	0.64104	0.594192	0.77661	0.669625	0.742981	0.474865	0.949081	0.718349	0.703087	0.698069
Pkn3	0.00446761	0.00520231	0.00744602	0.00919842	0.00394477	0.0107991	0.013465	0.0240453	0.00733945	0.00817191	0.0100386
Zdhhc12	0.0230827	0.0219653	0.018615	0.0131406	0.0108481	0.0136789	0.0466786	0.0735502	0.0513761	0.028753	0.0200772
Zer1	0.0551005	0.0924855	0.0662695	0.0617608	0.0690335	0.0669546	0.143627	0.154173	0.131193	0.114104	0.0972973
Tbc1d13	0.0282949	0.0653179	0.0491437	0.0367937	0.0404339	0.0424766	0.0879713	0.103253	0.0926606	0.0723366	0.0610039
Endog	0.0208488	0.0398844	0.0335071	0.0315375	0.0325444	0.025198	0.0421903	0.0608204	0.0385321	0.0526634	0.0339768
Spout1	0.0387193	0.0485549	0.0461653	0.0407359	0.0483235	0.0381569	0.0709156	0.130127	0.0752294	0.0738499	0.0633205
Kyat1	0.00670141	0.0121387	0.00893522	0.00919842	0.0128205	0.0050396	0.0197487	0.0212164	0.0229358	0.0136199	0.00849421
Lrrc8a	0.0245719	0.065896	0.0342517	0.0354796	0.0315582	0.0331174	0.0960503	0.108911	0.0623853	0.062954	0.0447876
Phyhd1	0.0402085	0.0375723	0.0469099	0.0683311	0.0512821	0.0439165	0.0448833	0.0735502	0.0678899	0.0363196	0.0540541
Dolk	0.0141474	0.0144509	0.011169	0.0065703	0.0108481	0.0136789	0.02693	0.0466761	0.0192661	0.0260291	0.0100386
Nup188	0.0543559	0.0976879	0.0618019	0.0840999	0.0700197	0.0647948	0.0798923	0.130127	0.153211	0.103208	0.100386
Sh3glb2	0.0871184	0.107514	0.0960536	0.101183	0.091716	0.0935925	0.140934	0.181047	0.12844	0.121065	0.109653
Miga2	0.014892	0.0156069	0.011169	0.0118265	0.00887574	0.00791937	0.0197487	0.0367751	0.0183486	0.0148305	0.0123552
Dolpp1	0.00372301	0.0017341	0.00372301	0.00131406	0.000986193	0.00215983	0.013465	0.0155587	0.0100917	0.0090799	0.00694981
Crat	0.00967982	0.0150289	0.014892	0.00131406	0.00591716	0.0115191	0.013465	0.0183876	0.0211009	0.0166465	0.011583
Ptpa	0.109456	0.165896	0.157856	0.159001	0.117357	0.12095	0.219031	0.335219	0.279817	0.218826	0.178378
Ier5l	0.0238273	0.0433526	0.0491437	0.043364	0.0621302	0.0568754	0.0915619	0.0792079	0.0495413	0.0417676	0.034749
Cstad	0	0	0	0.00262812	0.000986193	0	0.000897666	0.00282885	0.000917431	0.00272397	0.0030888
Ntmt1	0.0163812	0.0225434	0.0238273	0.0144547	0.0177515	0.0194384	0.0448833	0.0480905	0.0412844	0.0402542	0.0324324
Asb6	0.0461653	0.0560694	0.0513775	0.0420499	0.0394477	0.050396	0.112208	0.137199	0.0954128	0.0783898	0.0671815
Ptges	0.000744602	0	0	0	0	0.000719942	0	0.00141443	0	0.000302663	0
Tor1b	0.0238273	0.034104	0.0208488	0.0289093	0.0285996	0.0194384	0.045781	0.0311174	0.0321101	0.035109	0.0277992
Tor1a	0.0737156	0.0976879	0.0900968	0.0840999	0.0650888	0.0741541	0.123878	0.169731	0.140367	0.104722	0.0926641
BC005624	0.136262	0.180347	0.145942	0.194481	0.150888	0.137509	0.183124	0.333805	0.186239	0.194613	0.135135
Usp20	0.022338	0.0242775	0.0230827	0.0236531	0.0276134	0.0230382	0.0251346	0.0353607	0.0330275	0.0348063	0.0316602
Fnbp1	0.482502	0.571676	0.540581	0.545335	0.508876	0.526278	0.645422	0.881188	0.725688	0.67615	0.589189
Gpr107	0.0439315	0.0595376	0.0394639	0.0381078	0.0424063	0.0352772	0.111311	0.108911	0.106422	0.0862591	0.0694981
Ncs1	0.00372301	0.00520231	0.00446761	0.00525624	0.00394477	0.00575954	0	0.00424328	0.00275229	0.0033293	0.0023166
Ass1	0.0662695	0.0705202	0.0923306	0.0565046	0.100592	0.0683945	0.048474	0.179632	0.0889908	0.0635593	0.0555985
Fubp3	0.0119136	0.0179191	0.0178704	0.0170828	0.0128205	0.0194384	0.018851	0.039604	0.0211009	0.0169492	0.0169884
Exosc2	0.0573343	0.0647399	0.0595681	0.0538765	0.0680473	0.0518359	0.067325	0.132956	0.0990826	0.0835351	0.0772201
Abl1	0.0618019	0.0849711	0.076694	0.0709593	0.061144	0.0763139	0.124776	0.178218	0.12844	0.121065	0.126641
Qrfp	0.000744602	0.00635838	0.00595681	0.00525624	0.00197239	0.00215983	0.0116697	0.00282885	0.00550459	0.00817191	0.00694981
Nup214	0.0498883	0.0676301	0.0595681	0.0670171	0.0512821	0.074874	0.11939	0.161245	0.125688	0.118644	0.106564
Fam78a	0.0498883	0.0901734	0.0737156	0.0578187	0.0581854	0.0467963	0.136445	0.199434	0.159633	0.114709	0.0980695
Plpp7	0	0	0.000744602	0	0	0	0	0.00141443	0.00366972	0	0
Prrc2b	0.208488	0.299422	0.244974	0.289093	0.245562	0.282937	0.438061	0.510608	0.393578	0.333535	0.305019
Pomt1	0.0126582	0.017341	0.014892	0.0183968	0.00887574	0.0165587	0.0152603	0.029703	0.0247706	0.0199758	0.0108108
Uck1	0.0230827	0.0410405	0.0320179	0.022339	0.0226824	0.0237581	0.0861759	0.107496	0.0917431	0.0641646	0.03861
Swi5	0.107223	0.133526	0.113179	0.151117	0.0956607	0.12383	0.115799	0.205092	0.144037	0.150424	0.117375
Golga2	0.069248	0.0641618	0.0685034	0.0565046	0.0591716	0.0590353	0.122083	0.166902	0.111927	0.0986683	0.0671815
Ciz1	0.167535	0.184971	0.163812	0.215506	0.164694	0.207343	0.241472	0.278642	0.240367	0.233959	0.242471
Lcn2	0.000744602	0.00115607	0.00967982	0	0.00690335	0.012959	0.002693	0.00848656	0.000917431	0.0033293	0.0015444
Ptges2	0.0156366	0.0265896	0.0260611	0.022339	0.0187377	0.0266379	0.0251346	0.0452617	0.0394495	0.0290557	0.023166
Slc25a25	0.0201042	0.0306358	0.0297841	0.022339	0.0216963	0.0179986	0.0745063	0.0862801	0.053211	0.0438862	0.0447876
Naif1	0.0022338	0.00289017	0.0014892	0.00262812	0.00493097	0.00287977	0.013465	0.0141443	0.00825688	0.00605327	0.0023166
Fam102a	0.076694	0.0953757	0.0781832	0.0735874	0.0621302	0.0611951	0.172352	0.199434	0.169725	0.140738	0.0895753
Dpm2	0.0312733	0.0531792	0.0483991	0.0499343	0.0542406	0.0439165	0.0601436	0.0975955	0.104587	0.0723366	0.0687259
Pip5kl1	0.0014892	0.00231214	0	0	0	0.00143988	0	0.00141443	0	0.00151332	0.0023166
St6galnac4	0.0275503	0.0589595	0.0483991	0.0473062	0.035503	0.0345572	0.0978456	0.1471	0.113761	0.0817191	0.0656371
St6galnac6	0.022338	0.0156069	0.0208488	0.0144547	0.0167653	0.0165587	0.0152603	0.0212164	0.0165138	0.0139225	0.015444
Ak1	0.000744602	0.000578035	0	0	0.000986193	0.00215983	0	0.00282885	0	0	0
Eng	0.00521221	0.00346821	0.00372301	0	0.000986193	0	0.002693	0.00707214	0.000917431	0.00181598	0.000772201
Fpgs	0.0245719	0.0416185	0.0349963	0.0302234	0.0276134	0.0230382	0.05386	0.0424328	0.0504587	0.0317797	0.0393822
Cdk9	0.189129	0.324277	0.262844	0.203679	0.192308	0.193665	0.590664	0.663366	0.568807	0.441283	0.356757
Sh2d3c	0.0580789	0.065896	0.0394639	0.0302234	0.0364892	0.0338373	0.224417	0.212164	0.214679	0.0914044	0.0702703
Ttc16	0.000744602	0	0	0	0	0	0	0	0	0	0
Tor2a	0.0208488	0.0190751	0.0215934	0.0302234	0.0345168	0.0395968	0.0260323	0.0565771	0.0330275	0.031477	0.0293436
Ptrh1	0.0134028	0.0271676	0.0119136	0.0170828	0.0167653	0.0259179	0.013465	0.0353607	0.0192661	0.0251211	0.011583
Stxbp1	0.0119136	0.0184971	0.022338	0.0144547	0.0197239	0.0287977	0.0224417	0.0169731	0.0155963	0.0115012	0.0146718
Fam129b	0.0364855	0.0346821	0.0268057	0.0144547	0.025641	0.0107991	0.0152603	0.0226308	0.0110092	0.0193705	0.0208494
Lrsam1	0.0119136	0.0156069	0.0141474	0.00525624	0.00788955	0.0136789	0.018851	0.0212164	0.0293578	0.0148305	0.0100386
Slc2a8	0.00372301	0.00809249	0.00372301	0.00262812	0.00295858	0.00287977	0.00628366	0.0113154	0.0110092	0.00696126	0.00617761
Garnl3	0	0	0	0	0	0.000719942	0	0	0	0	0
Ralgps1	0.0171258	0.0202312	0.0282949	0.0170828	0.0128205	0.0158387	0.045781	0.0410184	0.0513761	0.0308717	0.027027
Angptl2	0.0014892	0.00520231	0.00744602	0.0105125	0.000986193	0.00431965	0	0	0	0.00423729	0.0030888
Zbtb34	0.0215934	0.0208092	0.0193596	0.0249671	0.0147929	0.0187185	0.0278276	0.0212164	0.0183486	0.0154358	0.0216216
Zbtb43	0.0201042	0.0289017	0.0275503	0.0367937	0.030572	0.0331174	0.072711	0.0749646	0.0678899	0.0460048	0.0393822
Mvb12b	0.011169	0.0150289	0.0126582	0.0105125	0.00690335	0.0136789	0.00897666	0.00424328	0.00917431	0.00635593	0.0146718
Pbx3	0.00446761	0.00578035	0.00595681	0.0131406	0.0128205	0.0158387	0.00718133	0.0113154	0.0119266	0.00877724	0.00849421
Mapkap1	0.0312733	0.0630058	0.0655249	0.0446781	0.0345168	0.0460763	0.0628366	0.0919378	0.0733945	0.06023	0.0640927
Gapvd1	0.0424423	0.083237	0.0863738	0.0617608	0.0591716	0.0532757	0.157092	0.19802	0.147706	0.111077	0.0803089
Hspa5	0.280715	0.333526	0.230827	0.264126	0.330375	0.266379	0.395871	0.681754	0.461468	0.443099	0.365251
Rabepk	0.0201042	0.0144509	0.0126582	0.021025	0.00788955	0.0194384	0.0332136	0.039604	0.0330275	0.0272397	0.0277992
Fbxw2	0.0923306	0.0971098	0.123604	0.0998686	0.0828402	0.102952	0.139138	0.192362	0.143119	0.127421	0.123552
Psmd5	0.0215934	0.0346821	0.0268057	0.0157687	0.0207101	0.0187185	0.05386	0.0650636	0.0587156	0.034201	0.0324324
Phf19	0.0156366	0.0208092	0.0201042	0.0183968	0.0216963	0.0223182	0.010772	0.0381895	0.0165138	0.0217918	0.019305
Traf1	0.116158	0.114451	0.139985	0.128778	0.0996055	0.110151	0.103232	0.302687	0.129358	0.159806	0.0972973
AI182371	0.0014892	0.00115607	0.00372301	0	0.00295858	0.000719942	0	0.00141443	0.00183486	0.00121065	0.0023166
Cntrl	0.188384	0.221387	0.201787	0.204993	0.192308	0.195824	0.276481	0.393211	0.311927	0.267857	0.23166
Rab14	0.247208	0.276301	0.239017	0.269382	0.240631	0.25126	0.374327	0.493635	0.355963	0.299939	0.313514
Gsn	0.0900968	0.159538	0.119136	0.0827858	0.0739645	0.087833	0.157092	0.164074	0.12844	0.173729	0.132046
Stom	0.0245719	0.0300578	0.0305287	0.0302234	0.030572	0.0395968	0.0152603	0.0254597	0.0211009	0.0139225	0.0131274
Ggta1	0.069248	0.100578	0.0796724	0.0578187	0.0719921	0.0590353	0.172352	0.202263	0.176147	0.108959	0.0687259
Dab2ip	0.00446761	0.00520231	0.00297841	0	0.00690335	0.00215983	0.0206463	0.0169731	0.0165138	0.0105932	0.0100386
Ndufa8	0.149665	0.193642	0.179449	0.165572	0.180473	0.197984	0.236984	0.356436	0.247706	0.226998	0.189961
Lhx6	0	0	0	0	0	0	0	0	0	0	0
Rbm18	0.0208488	0.0271676	0.022338	0.0131406	0.0167653	0.0187185	0.0502693	0.0523338	0.0330275	0.027845	0.0262548
Mrrf	0.0208488	0.0202312	0.0178704	0.0118265	0.0138067	0.012239	0.0224417	0.0410184	0.0440367	0.0254237	0.0223938
Ptgs1	0.00297841	0.00520231	0.00446761	0.00262812	0.000986193	0.00359971	0.002693	0.00282885	0.00183486	0.00151332	0.0015444
Pdcl	0.0543559	0.0647399	0.0565897	0.0565046	0.0739645	0.0568754	0.105925	0.128713	0.110092	0.0789952	0.0640927
Rc3h2	0.0521221	0.0745665	0.0632911	0.0604468	0.0601578	0.0676746	0.0825853	0.0834512	0.0816514	0.0820218	0.0756757
Zbtb6	0.0193596	0.0254335	0.0201042	0.0170828	0.0236686	0.0187185	0.0332136	0.0452617	0.0275229	0.029661	0.023166
Zbtb26	0.0022338	0.0017341	0.0014892	0.00131406	0.00493097	0.00143988	0.005386	0.0113154	0.0100917	0.00363196	0.0015444
Rabgap1	0.0551005	0.0751445	0.0647803	0.0630749	0.0719921	0.0705544	0.0879713	0.0975955	0.0889908	0.0895884	0.0903475
Strbp	0.102755	0.136994	0.132539	0.0959264	0.0581854	0.0734341	0.297127	0.280057	0.258716	0.172821	0.156757
Gpr21	0.00744602	0.0121387	0.00521221	0.0065703	0.0157791	0.0050396	0.0260323	0.0339463	0.0247706	0.0248184	0.011583
Dennd1a	0.0290395	0.0462428	0.0394639	0.0354796	0.0266272	0.0179986	0.0754039	0.0777935	0.0697248	0.0608354	0.0525097
Lhx2	0.000744602	0.000578035	0.0014892	0	0	0.000719942	0.002693	0.00141443	0	0	0
Nek6	0.0156366	0.016763	0.011169	0.00919842	0.0226824	0.0172786	0.0116697	0.0169731	0.0100917	0.0121065	0.0123552
Psmb7	0.126582	0.154335	0.126582	0.13272	0.148915	0.143988	0.177738	0.289958	0.243119	0.194007	0.153668
Nr6a1	0.0022338	0.00115607	0.00670141	0.00262812	0.00493097	0.00215983	0.00179533	0.0169731	0.00458716	0.00484262	0.00617761
Olfml2a	0.0014892	0	0.0022338	0	0.000986193	0	0	0	0	0.000302663	0
Arpc5l	0.161579	0.192486	0.122115	0.107753	0.0956607	0.102952	0.516158	0.588402	0.52844	0.309625	0.276448
Golga1	0.0134028	0.0248555	0.0119136	0.022339	0.0167653	0.0165587	0.0359066	0.0381895	0.0220183	0.0257264	0.0223938
Scai	0.107223	0.134104	0.122859	0.122208	0.114398	0.136789	0.154399	0.162659	0.158716	0.139225	0.15444
Ppp6c	0.194341	0.206358	0.198809	0.191853	0.209073	0.177106	0.281867	0.427157	0.305505	0.283898	0.220849
Kynu	0.137007	0.149711	0.136262	0.124836	0.0759369	0.0842333	0.140934	0.257426	0.188073	0.16132	0.135135
Arhgap15	0.119136	0.19711	0.193596	0.160315	0.155819	0.149748	0.298923	0.364922	0.299083	0.243039	0.233205
Gtdc1	0.0528667	0.0728324	0.0603127	0.0486202	0.0493097	0.0489561	0.114004	0.142857	0.107339	0.091707	0.0694981
Zeb2	0.104989	0.119075	0.102755	0.0854139	0.0680473	0.0691145	0.28456	0.338048	0.275229	0.126513	0.105792
Acvr2a	0.00595681	0.0156069	0.0119136	0.0065703	0.0118343	0.0143988	0.010772	0.0141443	0.0110092	0.0121065	0.0131274
Orc4	0.0655249	0.100578	0.0759494	0.0788436	0.0710059	0.0647948	0.138241	0.157001	0.166055	0.115315	0.10888
Mbd5	0.0305287	0.0468208	0.0342517	0.0249671	0.0394477	0.0439165	0.0502693	0.0466761	0.0504587	0.0569007	0.0594595
Epc2	0.0774386	0.0930636	0.0848846	0.0919842	0.0808679	0.0820734	0.136445	0.165488	0.134862	0.125605	0.0849421
Kif5c	0.0022338	0.00231214	0.0014892	0.00262812	0	0.00359971	0.000897666	0	0.00183486	0.000605327	0.0046332
Lypd6b	0.000744602	0	0	0.00131406	0	0	0.002693	0.00282885	0.000917431	0.00121065	0
Lypd6	0.000744602	0	0	0	0	0	0	0	0	0	0
Mmadhc	0.0379747	0.0346821	0.0357409	0.0394218	0.0315582	0.0388769	0.0655296	0.0735502	0.0633028	0.0457022	0.0370656
Rnd3	0.011169	0.0132948	0.00893522	0.00131406	0.0157791	0.00863931	0.002693	0.0113154	0.00183486	0.00393462	0.0015444
Rbm43	0.0588235	0.0491329	0.0528667	0.0473062	0.0453649	0.0539957	0.0601436	0.104668	0.0779817	0.0544794	0.0664093
Nmi	0.112435	0.106358	0.0722264	0.0946124	0.0986193	0.111591	0.150808	0.250354	0.179817	0.144068	0.105019
Tnfaip6	0	0.00115607	0.0014892	0	0.000986193	0.00143988	0	0.00141443	0	0	0
Rif1	0.0558451	0.0820809	0.069248	0.0459921	0.066075	0.0518359	0.0942549	0.127298	0.10367	0.0853511	0.0664093
Neb	0.0022338	0.00404624	0.0022338	0.00131406	0.00295858	0.00287977	0	0.00141443	0.00183486	0.0033293	0.000772201
Arl5a	0.0774386	0.100578	0.0997766	0.086728	0.0848126	0.0813535	0.152603	0.199434	0.148624	0.107446	0.0988417
Cacnb4	0.00297841	0.00635838	0.00446761	0.00525624	0	0.00287977	0.000897666	0.00141443	0.00733945	0.00121065	0.0030888
Stam2	0.0521221	0.0439306	0.0446761	0.0486202	0.0414201	0.0475162	0.0736086	0.0990099	0.066055	0.0529661	0.0548263
Fmnl2	0.00521221	0.00578035	0.00372301	0	0	0.00143988	0.00179533	0.00141443	0.000917431	0.00151332	0.0030888
Prpf40a	0.120625	0.176879	0.156366	0.130092	0.147929	0.154788	0.254937	0.325318	0.269725	0.211864	0.179923
Arl6ip6	0.0498883	0.0768786	0.0469099	0.0604468	0.0522682	0.0446364	0.105925	0.132956	0.108257	0.092615	0.0656371
Nr4a2	0.0580789	0.0578035	0.0491437	0.0617608	0.0502959	0.0705544	0.105925	0.101839	0.0495413	0.0535714	0.0409266
Gpd2	0.08414	0.0734104	0.0714818	0.0696452	0.0769231	0.0849532	0.104129	0.137199	0.0715596	0.103208	0.0872587
Cytip	0.862249	1.45896	1.4006	1.21945	1.45266	1.46652	2.28546	2.10184	1.72844	1.77119	1.52432
Acvr1c	0.000744602	0	0	0	0	0	0	0	0	0	0
Acvr1	0.000744602	0.00115607	0.0014892	0.00131406	0	0.000719942	0	0	0	0.00121065	0.0030888
Pkp4	0.000744602	0.00346821	0.00446761	0.00262812	0.00493097	0.00719942	0.005386	0.0169731	0.00366972	0.00484262	0.00849421
Dapl1	0.00446761	0.00231214	0	0	0	0.00143988	0.00179533	0.00565771	0.00550459	0.00151332	0.0023166
Tanc1	0.0014892	0.00693642	0.00297841	0.00394218	0.00493097	0	0.00897666	0.00707214	0.00642202	0.00544794	0.0015444
Wdsub1	0.00893522	0.0121387	0.0104244	0.0118265	0.00788955	0.00935925	0.0125673	0.0169731	0.0110092	0.0105932	0.0108108
Baz2b	0.13105	0.17052	0.161579	0.127464	0.142998	0.144708	0.270197	0.27157	0.278899	0.217312	0.207722
March7	0.195086	0.252023	0.217424	0.189225	0.221893	0.197264	0.355476	0.446959	0.36422	0.282688	0.257143
Cd302	0.000744602	0	0.00297841	0	0	0.000719942	0.000897666	0.00282885	0	0.00151332	0.000772201
Ly75	0.0238273	0.0300578	0.0290395	0.0183968	0.0236686	0.0367171	0.0341113	0.0537482	0.0495413	0.0387409	0.03861
Rbms1	0.0573343	0.0849711	0.0752048	0.043364	0.0641026	0.0518359	0.123878	0.175389	0.169725	0.113196	0.0895753
Tank	0.184661	0.194798	0.188384	0.159001	0.166667	0.143988	0.249551	0.448373	0.289908	0.266041	0.186873
Psmd14	0.184661	0.182081	0.195086	0.2523	0.260355	0.24838	0.178636	0.335219	0.246789	0.216707	0.177606
Tbr1	0.00297841	0.00115607	0	0	0	0	0	0.00282885	0.00275229	0.00121065	0.000772201
Dpp4	0.0752048	0.109249	0.069248	0.0578187	0.0690335	0.0604752	0.151706	0.181047	0.141284	0.0880751	0.0903475
Fap	0.0014892	0	0.000744602	0.00131406	0.000986193	0.000719942	0	0	0.000917431	0.000302663	0.000772201
Ifih1	0.00967982	0.00693642	0.00893522	0.0105125	0.0315582	0.0259179	0.013465	0.0650636	0.0366972	0.0199758	0.0239382
Gca	0.00967982	0.00751445	0.011169	0.00262812	0.00493097	0.0151188	0.0116697	0.0268741	0.00825688	0.0130145	0.00926641
Grb14	0	0	0	0	0	0	0	0	0	0	0.000772201
Cobll1	0.113179	0.171098	0.119881	0.137976	0.0848126	0.087113	0.324955	0.339463	0.275229	0.203995	0.171429
Scn3a	0	0.000578035	0	0	0	0	0	0	0	0	0
Galnt3	0.000744602	0.00231214	0.0022338	0.00394218	0	0.000719942	0	0.00141443	0.000917431	0.000302663	0.000772201
Ttc21b	0.0104244	0.0156069	0.0134028	0.00919842	0.0138067	0.00863931	0.0143627	0.049505	0.0220183	0.0257264	0.011583
Scn7a	0.000744602	0.000578035	0	0	0.000986193	0	0	0	0	0	0
Stk39	0.00372301	0.00693642	0.0104244	0.00394218	0.00591716	0.0050396	0.002693	0.0155587	0.00458716	0.00817191	0.00617761
Cers6	0.0260611	0.0289017	0.0305287	0.00919842	0.0138067	0.0179986	0.0439856	0.0325318	0.0321101	0.0242131	0.0223938
Nostrin	0.0014892	0.0017341	0.00372301	0	0.00197239	0.000719942	0	0.00282885	0.000917431	0.00121065	0.000772201
Spc25	0.0156366	0.0323699	0.0193596	0.0302234	0.0197239	0.0295176	0.0125673	0.0367751	0.0348624	0.0251211	0.0200772
Dhrs9	0.00446761	0.00231214	0.00819062	0.00131406	0.00887574	0.00431965	0.002693	0.00141443	0.00275229	0.00090799	0.000772201
Lrp2	0	0.000578035	0	0	0	0	0	0	0	0	0
Bbs5	0.000744602	0.0017341	0.000744602	0	0.00197239	0.00143988	0	0	0	0.000605327	0
Fastkd1	0.0126582	0.017341	0.0156366	0.0144547	0.0118343	0.0143988	0.0170557	0.029703	0.0247706	0.0172518	0.0200772
Ppig	0.0796724	0.107514	0.0967982	0.0801577	0.0976331	0.107271	0.150808	0.212164	0.145872	0.13408	0.107336
Ccdc173	0.0014892	0.00289017	0.00297841	0.00394218	0.00493097	0.00431965	0.000897666	0.00141443	0.00458716	0.00242131	0.0030888
Phospho2	0.0156366	0.0184971	0.0178704	0.0157687	0.00887574	0.012239	0.032316	0.0424328	0.0238532	0.0254237	0.015444
Ssb	0.424423	0.514451	0.440804	0.420499	0.45858	0.421166	0.605027	0.916549	0.672477	0.594734	0.490347
Mettl5	0.0536113	0.0635838	0.0781832	0.065703	0.0650888	0.0633549	0.0664273	0.114569	0.0834862	0.0820218	0.0563707
Ubr3	0.151154	0.182659	0.192852	0.172142	0.190335	0.164867	0.247756	0.277228	0.253211	0.241525	0.199228
Myo3b	0.00297841	0.00404624	0.00297841	0.00525624	0.00788955	0.00719942	0.010772	0.0113154	0.00733945	0.00423729	0.00540541
Erich2	0.0022338	0	0	0	0	0	0	0	0	0	0
Gad1	0.000744602	0.00635838	0.00670141	0.00394218	0.00295858	0.00287977	0.0116697	0.0254597	0.0146789	0.0105932	0.00926641
Gorasp2	0.0908414	0.154913	0.114669	0.086728	0.0996055	0.107991	0.214542	0.251768	0.243119	0.171308	0.13668
Tlk1	0.20551	0.246243	0.235294	0.237845	0.226824	0.272138	0.291741	0.364922	0.290826	0.258777	0.283398
Mettl8	0.0208488	0.034104	0.0171258	0.0315375	0.0226824	0.0208783	0.0287253	0.049505	0.0394495	0.0272397	0.0216216
Dcaf17	0.0208488	0.0317919	0.0349963	0.0289093	0.0276134	0.0287977	0.037702	0.0452617	0.0559633	0.0447942	0.0416988
Cybrd1	0	0.0017341	0	0	0.000986193	0	0	0.00141443	0.00366972	0.00211864	0
Dync1i2	0.0900968	0.104624	0.099032	0.111695	0.0828402	0.0943125	0.141831	0.196605	0.16422	0.125908	0.111969
Slc25a12	0.0677587	0.0710983	0.0632911	0.0709593	0.0522682	0.0604752	0.110413	0.134371	0.123853	0.110472	0.0864865
Hat1	0.172003	0.178613	0.160089	0.172142	0.198225	0.210943	0.159785	0.195191	0.169725	0.184019	0.150579
Metap1d	0.0528667	0.0531792	0.0476545	0.0604468	0.0493097	0.0525558	0.0610413	0.0933522	0.0733945	0.0750605	0.0501931
Itga6	0.0469099	0.0578035	0.0536113	0.0354796	0.0404339	0.0467963	0.0789946	0.110325	0.0816514	0.0590194	0.0540541
Pdk1	0.0282949	0.0687861	0.0670141	0.0762155	0.066075	0.0554356	0.0861759	0.114569	0.101835	0.0977603	0.0818533
Rapgef4	0.0595681	0.0531792	0.0632911	0.0459921	0.0453649	0.0568754	0.0888689	0.0806223	0.0908257	0.0699153	0.0818533
Map3k20	0.00819062	0.00578035	0.00819062	0.0118265	0.00986193	0.00719942	0.0125673	0.0141443	0.0119266	0.0105932	0.0030888
Cdca7	0.0305287	0.0398844	0.0230827	0.0275953	0.0167653	0.0172786	0.0260323	0.106082	0.0477064	0.0302663	0.027027
Sp3	0.182427	0.242197	0.183172	0.172142	0.164694	0.172786	0.28456	0.359264	0.290826	0.241828	0.218533
Ola1	0.0923306	0.118497	0.0893522	0.106439	0.101578	0.12239	0.140036	0.254597	0.189908	0.162228	0.120463
Cir1	0.0379747	0.0601156	0.0618019	0.0394218	0.0453649	0.0338373	0.0987433	0.123055	0.115596	0.0844431	0.0903475
Scrn3	0.022338	0.0121387	0.0171258	0.0183968	0.0128205	0.012239	0.029623	0.0438472	0.0229358	0.0181598	0.0138996
Gpr155	0.014892	0.0260116	0.0141474	0.00919842	0.0187377	0.00719942	0.0493716	0.0721358	0.0587156	0.0369249	0.034749
Wipf1	0.292628	0.368786	0.333582	0.237845	0.228797	0.239741	0.698384	0.960396	0.750459	0.536622	0.396139
Chn1	0.000744602	0	0	0	0	0	0	0	0	0	0
Atf2	0.0588235	0.065896	0.0819062	0.0525624	0.066075	0.0561555	0.116697	0.132956	0.140367	0.0998789	0.0872587
Atp5g3	0.130305	0.112139	0.112435	0.135348	0.14497	0.148308	0.116697	0.183876	0.131193	0.125303	0.101158
Lnpk	0.0215934	0.0369942	0.0446761	0.0302234	0.0493097	0.0403168	0.070018	0.0905233	0.0889908	0.059322	0.0501931
Mtx2	0.0595681	0.0578035	0.0603127	0.0670171	0.0473373	0.0676746	0.0816876	0.145686	0.0862385	0.063862	0.0563707
Nfe2l2	0.0632911	0.124855	0.116158	0.103811	0.0986193	0.110151	0.131059	0.193777	0.176147	0.203692	0.173745
Agps	0.0789278	0.0930636	0.087863	0.0801577	0.0739645	0.0719942	0.10772	0.144272	0.100917	0.0780872	0.0733591
Ttc30b	0.00521221	0.00635838	0.00521221	0.00131406	0.00394477	0.00575954	0.00628366	0.00282885	0.00642202	0.00696126	0.0046332
Ttc30a1	0.0014892	0.00231214	0.00297841	0	0.00197239	0.00215983	0.00359066	0.00707214	0.00275229	0.00453995	0.0030888
Pde11a	0	0.00231214	0	0	0	0.000719942	0	0.00282885	0	0.000605327	0
Rbm45	0.0662695	0.067052	0.0632911	0.0578187	0.0473373	0.0561555	0.0960503	0.144272	0.119266	0.0789952	0.0656371
Osbpl6	0.00595681	0	0.00521221	0	0.000986193	0	0	0	0	0.000605327	0
Prkra	0.00372301	0.00520231	0.00297841	0.00262812	0.00197239	0.00431965	0.00628366	0.00282885	0.00366972	0.00272397	0.003861
Fkbp7	0.0104244	0.0104046	0.00446761	0.00394218	0.00493097	0.00791937	0.00897666	0.0127298	0.012844	0.00877724	0.0100386
Plekha3	0.0409531	0.0647399	0.0528667	0.0551905	0.0532544	0.0583153	0.0852783	0.125884	0.0798165	0.0802058	0.0571429
Ccdc141	0.0022338	0.00346821	0.00297841	0.00131406	0.00690335	0.00287977	0.00628366	0.00424328	0.00183486	0.000302663	0.000772201
Sestd1	0.00297841	0.00578035	0.00446761	0.00131406	0.00295858	0.00431965	0.00179533	0	0	0.000605327	0.0023166
Cwc22	0.0848846	0.0936416	0.0737156	0.0814717	0.081854	0.0806335	0.0978456	0.158416	0.136697	0.132567	0.0895753
Ube2e3	0.0387193	0.0630058	0.0439315	0.0473062	0.0345168	0.0331174	0.0951526	0.135785	0.0642202	0.0517554	0.0540541
Itga4	0.277736	0.388439	0.387937	0.387648	0.408284	0.398848	0.517953	0.557284	0.513761	0.378632	0.353668
Cerkl	0.00297841	0.00404624	0.00744602	0.00525624	0.00295858	0.00215983	0.00448833	0.00141443	0.00366972	0.00453995	0.00540541
Itprid2	0.233805	0.143353	0.180194	0.191853	0.192308	0.176386	0.276481	0.306931	0.193578	0.174031	0.179151
Ppp1r1c	0	0.000578035	0	0	0.000986193	0.00143988	0.00179533	0	0	0.000302663	0
Dnajc10	0.0811616	0.124855	0.114669	0.0972405	0.0996055	0.12167	0.125673	0.181047	0.142202	0.124395	0.101158
Nckap1	0.000744602	0.00231214	0.0014892	0	0.00197239	0.00143988	0.00179533	0	0	0.00121065	0
Dusp19	0.00446761	0.00462428	0.00372301	0.00394218	0.00493097	0.00143988	0.0125673	0.0169731	0.0137615	0.00575061	0.00617761
Nup35	0.022338	0.0254335	0.0193596	0.0170828	0.0285996	0.0194384	0.035009	0.0452617	0.0311927	0.026937	0.0200772
Zc3h15	0.142964	0.184971	0.14892	0.140604	0.162722	0.145428	0.271095	0.366337	0.246789	0.233354	0.185328
Itgav	0.0536113	0.0687861	0.0685034	0.0459921	0.0512821	0.0647948	0.0942549	0.114569	0.0715596	0.0693099	0.0671815
Calcrl	0.022338	0.0445087	0.022338	0.0249671	0.0226824	0.0295176	0.0493716	0.0565771	0.0431193	0.0372276	0.0169884
Tfpi	0.00893522	0.00751445	0.0014892	0.0065703	0.00690335	0.00791937	0.002693	0.00424328	0.00733945	0.00393462	0.00617761
Ctnnd1	0.00670141	0.00693642	0.00670141	0.00262812	0.00295858	0.00575954	0.00359066	0.00565771	0.00366972	0.0033293	0.003861
Btbd18	0.0014892	0.00404624	0.00446761	0.00262812	0.00295858	0.000719942	0.00448833	0.00990099	0.00733945	0.00696126	0.0046332
Selenoh	0.080417	0.119075	0.0774386	0.105125	0.122288	0.115911	0.0789946	0.168317	0.130275	0.118341	0.10888
Tmx2	0.0618019	0.0988439	0.0923306	0.0998686	0.100592	0.113751	0.105027	0.214993	0.151376	0.15345	0.123552
Med19	0.00521221	0.0104046	0.00893522	0.00788436	0.00493097	0.00359971	0.010772	0.0141443	0.0183486	0.0184625	0.0131274
Zdhhc5	0.0618019	0.100578	0.0781832	0.0670171	0.0710059	0.0676746	0.158887	0.176803	0.144954	0.121973	0.0841699
Clp1	0.0461653	0.0606936	0.0610573	0.0551905	0.0512821	0.050396	0.0915619	0.132956	0.0834862	0.0829298	0.0671815
Serping1	0	0	0	0	0	0	0	0	0	0	0
Ube2l6	0.0208488	0.0271676	0.0312733	0.0170828	0.0207101	0.0280778	0.035009	0.0806223	0.0550459	0.0399516	0.0416988
Timm10	0.0305287	0.0358382	0.0282949	0.0275953	0.0335306	0.0215983	0.035009	0.0876945	0.0844037	0.0484262	0.0293436
Slc43a1	0.00372301	0.00462428	0.00372301	0.00131406	0.00197239	0.00575954	0.0152603	0.0169731	0.012844	0.00393462	0.00540541
Slc43a3	0.00819062	0.00809249	0.00893522	0.00919842	0.00493097	0.00791937	0.010772	0.0141443	0.0155963	0.00817191	0.0123552
Prg2	0.0305287	0.0271676	0.0431869	0.021025	0.0177515	0.0201584	0	0.0268741	0.0174312	0.0178571	0.0123552
Ssrp1	0.0722264	0.0959538	0.0685034	0.0683311	0.061144	0.0791937	0.130162	0.214993	0.143119	0.121368	0.0918919
Tnks1bp1	0.0349963	0.0421965	0.0357409	0.0341656	0.0295858	0.0266379	0.0798923	0.0919378	0.0330275	0.06477	0.0293436
Aplnr	0.000744602	0.000578035	0	0	0	0	0	0	0	0	0
Olfr1258	0	0	0	0	0	0	0	0	0	0	0
Ptprj	0.257632	0.286127	0.255398	0.26544	0.192308	0.206623	0.500898	0.678925	0.419266	0.286017	0.318919
Nup160	0.0476545	0.0369942	0.0312733	0.0315375	0.0246548	0.0323974	0.0906643	0.12447	0.0733945	0.0535714	0.0447876
Fnbp4	0.147431	0.19711	0.181683	0.182654	0.174556	0.186465	0.285458	0.374823	0.331193	0.250605	0.264865
Agbl2	0.000744602	0	0	0	0	0	0	0	0	0	0
Mtch2	0.00967982	0.0132948	0.0134028	0.0118265	0.00887574	0.00791937	0.0233393	0.0240453	0.0229358	0.0148305	0.0100386
C1qtnf4	0.0014892	0.00462428	0.0014892	0.00788436	0.00394477	0.00143988	0	0.00565771	0.00366972	0.00211864	0.0015444
Ndufs3	0.0759494	0.127168	0.101266	0.105125	0.0907298	0.0971922	0.17325	0.256011	0.17156	0.15678	0.138224
Kbtbd4	0.011169	0.017341	0.014892	0.0170828	0.00986193	0.012959	0.043088	0.0438472	0.0284404	0.0257264	0.0223938
Ptpmt1	0.018615	0.0144509	0.0141474	0.0157687	0.0335306	0.0194384	0.0143627	0.0339463	0.0247706	0.0211864	0.015444
Celf1	0.0364855	0.049711	0.0498883	0.043364	0.0315582	0.0367171	0.0664273	0.0919378	0.0844037	0.06477	0.0625483
Rapsn	0.0022338	0.00289017	0.000744602	0.00525624	0.00394477	0.00215983	0.00359066	0.00282885	0.00275229	0.00696126	0.0023166
Psmc3	0.110201	0.14104	0.128816	0.116951	0.11144	0.136789	0.187612	0.277228	0.214679	0.184625	0.176834
Slc39a13	0.00893522	0.00751445	0.00670141	0.0105125	0.00690335	0.0100792	0.018851	0.0240453	0.0201835	0.0190678	0.0138996
Spi1	0.0871184	0.0936416	0.0781832	0.0446781	0.0552268	0.0525558	0.206463	0.152758	0.16055	0.093523	0.0718147
Mybpc3	0.0014892	0	0.0014892	0.00131406	0	0.000719942	0.000897666	0	0.000917431	0.00090799	0.000772201
Madd	0.0811616	0.145665	0.107223	0.101183	0.104536	0.087833	0.22711	0.224894	0.216514	0.144673	0.142085
Nr1h3	0.000744602	0.0017341	0.00297841	0.00131406	0.00493097	0.000719942	0.000897666	0	0.000917431	0.000605327	0
Acp2	0.00446761	0.00578035	0.00744602	0.0065703	0.00394477	0.00935925	0.005386	0.00707214	0.00366972	0.00635593	0.00926641
Ddb2	0.0416977	0.0543353	0.0580789	0.0591327	0.0502959	0.0489561	0.0547576	0.0806223	0.0862385	0.0817191	0.0555985
Pacsin3	0	0.00115607	0	0	0.00197239	0.00143988	0	0	0	0.000302663	0
Arfgap2	0.209233	0.223121	0.191363	0.233903	0.208087	0.213103	0.238779	0.527581	0.33578	0.217918	0.27722
Lrp4	0.000744602	0.00346821	0.0022338	0	0.00197239	0.000719942	0	0.00141443	0	0.000605327	0
Ckap5	0.0320179	0.0416185	0.0469099	0.0473062	0.0394477	0.0467963	0.064632	0.0933522	0.0834862	0.0569007	0.0525097
Zfp408	0.0193596	0.0289017	0.0171258	0.0262812	0.0118343	0.0187185	0.0251346	0.0509194	0.0422018	0.0420702	0.046332
Arhgap1	0.0722264	0.0988439	0.072971	0.0814717	0.0690335	0.0856731	0.125673	0.161245	0.127523	0.113499	0.101158
Atg13	0.0312733	0.0618497	0.0528667	0.0565046	0.0522682	0.0568754	0.0888689	0.0919378	0.0844037	0.0756659	0.0687259
Harbi1	0.0208488	0.0202312	0.0245719	0.0249671	0.0157791	0.0179986	0.0287253	0.0325318	0.0238532	0.029661	0.0177606
Ambra1	0.0551005	0.083815	0.076694	0.0525624	0.0631164	0.0640749	0.183124	0.181047	0.147706	0.122276	0.114286
Mdk	0.000744602	0.00115607	0.00372301	0.00262812	0.000986193	0.00215983	0.002693	0.00282885	0.00275229	0.00121065	0.0023166
Dgkz	0.248697	0.292486	0.262844	0.219448	0.175542	0.221022	0.540395	0.602546	0.522018	0.373789	0.328958
Creb3l1	0.0022338	0.00289017	0.000744602	0	0.000986193	0	0	0.00141443	0.00458716	0.00090799	0.0015444
Phf21a	0.108712	0.147399	0.128071	0.0893561	0.0956607	0.0885529	0.245063	0.247525	0.225688	0.180387	0.158301
Pex16	0.0491437	0.0450867	0.0372301	0.0446781	0.0315582	0.0403168	0.0556553	0.0933522	0.0770642	0.062954	0.0579151
Mapk8ip1	0	0	0.0022338	0	0	0	0	0.00282885	0	0	0
Cry2	0.0260611	0.0479769	0.0379747	0.0446781	0.0187377	0.0453564	0.059246	0.0777935	0.0605505	0.0635593	0.0409266
Slc35c1	0.0431869	0.0682081	0.0610573	0.0394218	0.0463511	0.0367171	0.116697	0.190948	0.12844	0.0895884	0.0617761
Chst1	0	0.00115607	0	0	0	0	0.000897666	0	0.000917431	0.000302663	0
Prdm11	0.0439315	0.0554913	0.0521221	0.0446781	0.0532544	0.0525558	0.118492	0.11174	0.0807339	0.0850484	0.0764479
Trp53i11	0.551005	0.66185	0.552494	0.554534	0.634122	0.555076	1.22711	1.32956	1.12661	0.829903	0.827799
Tspan18	0	0	0	0.00131406	0	0	0	0	0	0	0
Cd82	0.244974	0.325434	0.278481	0.285151	0.274162	0.293737	0.393178	0.55587	0.389908	0.377724	0.297297
Ext2	0.0312733	0.0572254	0.0521221	0.0315375	0.0374753	0.0403168	0.0754039	0.101839	0.0853211	0.0826271	0.0679537
Accs	0.0171258	0.0208092	0.0238273	0.0170828	0.0118343	0.0266379	0.0278276	0.039604	0.0284404	0.0263317	0.0208494
Alkbh3	0.0357409	0.0445087	0.0424423	0.0249671	0.0414201	0.0367171	0.064632	0.0763791	0.053211	0.0487288	0.0447876
Hsd17b12	0.0193596	0.0236994	0.0208488	0.022339	0.025641	0.0179986	0.0359066	0.0438472	0.053211	0.035109	0.023166
Ttc17	0.0349963	0.0537572	0.0402085	0.0328515	0.0345168	0.0352772	0.0870736	0.096181	0.0623853	0.066586	0.0540541
Api5	0.113179	0.188439	0.128816	0.143233	0.172584	0.168467	0.192998	0.288543	0.233945	0.180085	0.176062
Rag1	0.0022338	0.00462428	0	0.00919842	0.00295858	0.0107991	0.0233393	0.0183876	0.0100917	0.00756659	0.0015444
Traf6	0.0536113	0.0768786	0.0737156	0.0775296	0.0591716	0.0590353	0.175943	0.168317	0.143119	0.104722	0.0864865
Prr5l	0.0022338	0.0017341	0.00819062	0.00262812	0.00493097	0.00287977	0.00359066	0.0127298	0.00550459	0.00756659	0.00772201
Commd9	0.0134028	0.0184971	0.0245719	0.0236531	0.0147929	0.0151188	0.02693	0.0523338	0.0376147	0.0211864	0.0185328
Ldlrad3	0.0208488	0.0190751	0.0193596	0.0144547	0.00887574	0.00647948	0.0197487	0.0141443	0.0146789	0.0136199	0.0108108
Trim44	0.127327	0.181503	0.175726	0.136662	0.137081	0.138949	0.342011	0.442716	0.291743	0.249092	0.223166
Pamr1	0	0	0	0	0	0	0	0	0	0	0
Slc1a2	0.0022338	0.000578035	0.000744602	0	0	0	0	0	0	0.000605327	0
Cd44	0.136262	0.208092	0.176471	0.159001	0.175542	0.145428	0.18851	0.272984	0.166055	0.103814	0.105792
Pdhx	0.0647803	0.0630058	0.0670141	0.102497	0.0769231	0.0856731	0.0763016	0.113154	0.0944954	0.0699153	0.0687259
Apip	0.0178704	0.0300578	0.0320179	0.0183968	0.025641	0.0230382	0.0233393	0.0523338	0.0394495	0.028753	0.0293436
Ehf	0	0	0	0	0.000986193	0.000719942	0	0	0	0.00181598	0
Cat	0.194341	0.34104	0.263589	0.26544	0.259369	0.199424	0.548474	0.594059	0.651376	0.376513	0.320463
Abtb2	0.014892	0.0208092	0.022338	0.0302234	0.0207101	0.025198	0.018851	0.0551627	0.0366972	0.0281477	0.0185328
Nat10	0.0543559	0.0606936	0.0409531	0.0486202	0.0424063	0.0410367	0.0628366	0.137199	0.0990826	0.0777845	0.0702703
Caprin1	0.0610573	0.065896	0.0595681	0.0512484	0.0453649	0.0489561	0.124776	0.17256	0.138532	0.0789952	0.0749035
Lmo2	0.27178	0.311561	0.232316	0.151117	0.150888	0.146868	0.608618	0.772277	0.605505	0.627724	0.509653
Fbxo3	0.100521	0.109827	0.105733	0.127464	0.101578	0.105832	0.139138	0.190948	0.119266	0.117131	0.119691
Cd59a	0	0	0	0	0	0	0	0	0	0	0
Hipk3	0.087863	0.112139	0.13105	0.0959264	0.127219	0.105832	0.17684	0.241867	0.179817	0.140738	0.111197
Cstf3	0.0506329	0.0843931	0.0603127	0.0906702	0.0621302	0.0662347	0.0789946	0.107496	0.0944954	0.0835351	0.0633205
Tcp11l1	0.000744602	0.00231214	0.000744602	0	0	0	0	0	0	0.000302663	0
Depdc7	0	0.000578035	0	0	0	0.000719942	0	0	0	0.000302663	0
Qser1	0.00446761	0.00578035	0.00446761	0	0.00788955	0.00287977	0.0116697	0.0155587	0.00642202	0.0066586	0.003861
Prrg4	0.00744602	0.00982659	0.00446761	0.00788436	0.00986193	0.00935925	0.00897666	0.00707214	0.0137615	0.00968523	0.00926641
Eif3m	0.0439315	0.0549133	0.0461653	0.0604468	0.035503	0.0460763	0.0709156	0.0919378	0.0770642	0.06477	0.0525097
Rcn1	0.0230827	0.0213873	0.0238273	0.0144547	0.0187377	0.0179986	0.0251346	0.0480905	0.0293578	0.0196731	0.0200772
Elp4	0.0141474	0.0289017	0.014892	0.0275953	0.0236686	0.0208783	0.0368043	0.0509194	0.0504587	0.0348063	0.0247104
Immp1l	0.0551005	0.0757225	0.0647803	0.0670171	0.0581854	0.0446364	0.0978456	0.121641	0.0981651	0.0883777	0.0679537
Dnajc24	0.0349963	0.0416185	0.0446761	0.0420499	0.0404339	0.0532757	0.0682226	0.115983	0.0495413	0.0587167	0.0440154
Arl14ep	0.0372301	0.0537572	0.0424423	0.0565046	0.0493097	0.0410367	0.061939	0.0862801	0.0559633	0.0426755	0.0355212
Mettl15	0.00819062	0.0127168	0.00819062	0.00525624	0.00591716	0.00863931	0.0116697	0.0183876	0.00733945	0.00968523	0.0100386
Kif18a	0.0409531	0.0231214	0.0275503	0.0275953	0.0246548	0.0259179	0.0116697	0.0438472	0.0385321	0.0230024	0.015444
Lin7c	0.15041	0.185549	0.16828	0.164258	0.184418	0.159107	0.25763	0.339463	0.272477	0.234564	0.177606
Lgr4	0	0.0017341	0	0.00394218	0.000986193	0.00143988	0.00179533	0.00282885	0	0.00181598	0.0023166
Ccdc34	0.018615	0.0156069	0.0163812	0.0131406	0.0246548	0.0215983	0.016158	0.0141443	0.0201835	0.0130145	0.0138996
Fibin	0.000744602	0.000578035	0	0	0	0	0	0	0	0.000605327	0
Lpcat4	0.0260611	0.0283237	0.0402085	0.0236531	0.0335306	0.0338373	0.0421903	0.0891089	0.0431193	0.0402542	0.0409266
Nop10	0.122115	0.169364	0.126582	0.145861	0.134122	0.112311	0.236984	0.379066	0.344954	0.287228	0.183784
Slc12a6	0.206999	0.289595	0.241996	0.203679	0.179487	0.186465	0.508079	0.48232	0.434862	0.346247	0.299614
Emc4	0.0119136	0.0271676	0.0260611	0.0157687	0.0157791	0.0187185	0.032316	0.0480905	0.0357798	0.0281477	0.015444
Katnbl1	0.0260611	0.0560694	0.0543559	0.0354796	0.0493097	0.0316775	0.0583483	0.0876945	0.0788991	0.0626513	0.0501931
Emc7	0.0900968	0.117341	0.0886076	0.0932983	0.109467	0.106551	0.138241	0.214993	0.137615	0.126211	0.0895753
Aven	0.0521221	0.0583815	0.0647803	0.0578187	0.0591716	0.0604752	0.0655296	0.152758	0.0972477	0.0799031	0.0656371
Fmn1	0.00297841	0.00346821	0.000744602	0	0.00295858	0.000719942	0.000897666	0.00141443	0	0.000302663	0.0015444
Scg5	0	0	0	0	0	0	0	0.00141443	0	0.000302663	0
Arhgap11a	0.0141474	0.0265896	0.0193596	0.022339	0.0226824	0.0223182	0.0368043	0.0438472	0.0366972	0.0290557	0.0169884
Aqr	0.0610573	0.0791908	0.0744602	0.0578187	0.0532544	0.0655148	0.112208	0.169731	0.12844	0.114709	0.0942085
Zfp770	0.00521221	0.0138728	0.0104244	0.0131406	0.00986193	0.0136789	0.00807899	0.0141443	0.0165138	0.0111985	0.00617761
Dph6	0.0454207	0.0705202	0.0551005	0.0407359	0.0443787	0.0511159	0.0942549	0.144272	0.121101	0.0868644	0.0679537
BC052040	0.018615	0.0289017	0.0245719	0.0249671	0.0226824	0.0237581	0.0314183	0.0523338	0.033945	0.032385	0.0362934
Meis2	0	0.000578035	0	0	0.000986193	0	0	0	0	0	0
Spred1	0.0178704	0.0184971	0.0238273	0.0065703	0.00690335	0.0107991	0.037702	0.0339463	0.0256881	0.0233051	0.0169884
Fam98b	0.0863738	0.0913295	0.0565897	0.0696452	0.0838264	0.0575954	0.114004	0.203678	0.122936	0.111077	0.0903475
Rasgrp1	0.243485	0.291329	0.22487	0.207622	0.174556	0.176386	0.501795	0.705799	0.472477	0.263015	0.219305
Thbs1	0.0372301	0.0514451	0.0923306	0.0473062	0.0650888	0.0640749	0.045781	0.0339463	0.0155963	0.0202785	0.0301158
Fsip1	0.000744602	0.00231214	0.0022338	0	0	0	0.005386	0.00424328	0.00550459	0.00242131	0.0015444
Eif2ak4	0.0625465	0.083815	0.0722264	0.0814717	0.0621302	0.0676746	0.123878	0.196605	0.118349	0.095339	0.0803089
Srp14	0.146687	0.139884	0.130305	0.122208	0.108481	0.133909	0.150808	0.251768	0.13211	0.117433	0.0988417
Bmf	0.0506329	0.0971098	0.0670141	0.0499343	0.035503	0.0410367	0.267504	0.1471	0.13211	0.0575061	0.0741313
Bub1b	0.0141474	0.0184971	0.0156366	0.0315375	0.025641	0.025198	0.00628366	0.0282885	0.0174312	0.0175545	0.00926641
Pak6	0.000744602	0	0	0	0	0	0.00179533	0.00141443	0	0.000605327	0
Ankrd63	0.0022338	0.000578035	0.0014892	0.0065703	0	0.00215983	0.00448833	0.00990099	0.00458716	0.00211864	0.00772201
Plcb2	0.154877	0.145087	0.130305	0.107753	0.0907298	0.0921526	0.234291	0.256011	0.208257	0.164952	0.164479
Inafm2	0.0357409	0.0554913	0.0618019	0.043364	0.0374753	0.0403168	0.152603	0.120226	0.101835	0.0744552	0.0733591
Ccdc9b	0	0.00115607	0.000744602	0	0	0	0.000897666	0	0	0.000302663	0
Disp2	0	0.000578035	0	0	0	0	0	0	0	0	0
Knstrn	0.018615	0.0271676	0.0268057	0.0354796	0.0207101	0.0388769	0.0206463	0.0537482	0.0504587	0.0266344	0.0293436
Ivd	0.0565897	0.0745665	0.080417	0.0735874	0.0680473	0.0669546	0.11939	0.1471	0.0990826	0.0923123	0.0872587
Bahd1	0.125093	0.161272	0.154877	0.11958	0.118343	0.111591	0.291741	0.359264	0.299083	0.22155	0.218533
Chst14	0.0104244	0.0144509	0.014892	0.00788436	0.00690335	0.0107991	0.00897666	0.0127298	0.0220183	0.0133172	0.0208494
Ccdc32	0.0193596	0.0283237	0.0134028	0.00919842	0.00788955	0.0172786	0.0278276	0.0311174	0.0376147	0.027845	0.0262548
Rpusd2	0.0215934	0.0306358	0.0238273	0.0328515	0.0266272	0.0259179	0.0448833	0.0876945	0.0458716	0.0447942	0.0393822
Knl1	0.00521221	0.0190751	0.018615	0.0105125	0.0147929	0.012959	0.0116697	0.0268741	0.0183486	0.0124092	0.0100386
Rad51	0.00893522	0.0208092	0.0178704	0.0118265	0.0108481	0.0201584	0.00628366	0.0381895	0.0174312	0.0118039	0.00540541
Rmdn3	0.0312733	0.0433526	0.0275503	0.0289093	0.0216963	0.024478	0.0637343	0.0749646	0.0449541	0.0390436	0.0355212
Gchfr	0	0.000578035	0	0	0	0	0.000897666	0	0	0	0
Dnajc17	0.014892	0.0144509	0.0126582	0.00919842	0.0108481	0.0208783	0.0251346	0.0367751	0.0275229	0.0214891	0.019305
Zfyve19	0.0171258	0.0219653	0.0245719	0.0289093	0.0226824	0.025198	0.035009	0.0452617	0.040367	0.0317797	0.0324324
Spint1	0.0014892	0.00635838	0.00521221	0	0.00394477	0.00287977	0.000897666	0	0.000917431	0.00181598	0.000772201
Rhov	0.000744602	0.0017341	0.0022338	0.00262812	0.00493097	0.00431965	0.00359066	0.00424328	0.00550459	0.00242131	0.0030888
Vps18	0.123604	0.108671	0.0826508	0.088042	0.0907298	0.0712743	0.114901	0.216407	0.16789	0.155872	0.159846
Dll4	0.011169	0.00578035	0.00744602	0.00525624	0.00295858	0.0050396	0.02693	0.0212164	0.0165138	0.00605327	0.0046332
Chac1	0.0156366	0.0317919	0.00446761	0.00394218	0.0769231	0.0115191	0	0.0127298	0.0220183	0.00817191	0.0100386
Ino80	0.0603127	0.0988439	0.0774386	0.0354796	0.0571992	0.0532757	0.148115	0.166902	0.147706	0.111077	0.0849421
Exd1	0	0	0	0	0	0	0	0	0	0.00151332	0
Chp1	0.0618019	0.0716763	0.0781832	0.0578187	0.0532544	0.0539957	0.139138	0.161245	0.178899	0.118039	0.0826255
Oip5	0.000744602	0.00231214	0.0022338	0.00262812	0.00197239	0.00359971	0	0.00990099	0.00550459	0.00090799	0
Nusap1	0.0163812	0.0346821	0.0163812	0.0236531	0.0463511	0.024478	0.00807899	0.0226308	0.0541284	0.0184625	0.015444
Ndufaf1	0.0230827	0.0242775	0.0290395	0.0262812	0.0216963	0.0230382	0.0341113	0.0551627	0.0357798	0.0308717	0.0223938
Rtf1	0.0923306	0.126012	0.1035	0.140604	0.112426	0.108711	0.168761	0.212164	0.173394	0.131053	0.138996
Itpka	0	0.0017341	0.0014892	0.00262812	0.00295858	0.00215983	0.00359066	0.00282885	0.00550459	0.00121065	0.0023166
Ltk	0.00521221	0.00924855	0.0104244	0.0065703	0.00788955	0.00647948	0.0251346	0.0240453	0.0174312	0.0166465	0.0162162
Rpap1	0.0335071	0.0358382	0.0431869	0.0315375	0.0315582	0.0410367	0.064632	0.0905233	0.0605505	0.06023	0.0370656
Tyro3	0	0.0017341	0.000744602	0.00394218	0.00197239	0.00287977	0.000897666	0.00424328	0.00366972	0.00121065	0.0030888
Mga	0.246463	0.302312	0.255398	0.250986	0.272189	0.257739	0.276481	0.466761	0.324771	0.298426	0.281081
Mapkbp1	0.00893522	0.0121387	0.0104244	0.00919842	0.0147929	0.012959	0.0125673	0.019802	0.012844	0.0148305	0.0169884
Jmjd7	0.0163812	0.0346821	0.0290395	0.0236531	0.0207101	0.0158387	0.0529623	0.0735502	0.0743119	0.0438862	0.0378378
Pla2g4b	0.0119136	0.0115607	0.0119136	0.0157687	0.0108481	0.0050396	0.016158	0.039604	0.0201835	0.0166465	0.0131274
Sptbn5	0.0022338	0.00462428	0.00297841	0.00394218	0.00295858	0.00359971	0.00179533	0.00707214	0.00458716	0.00514528	0.0046332
Ehd4	0.109456	0.128324	0.0856292	0.0670171	0.0996055	0.0734341	0.312388	0.274399	0.256881	0.133172	0.125097
Pla2g4f	0.000744602	0.0017341	0.000744602	0	0	0.000719942	0.000897666	0.00141443	0.00275229	0.000605327	0.000772201
Vps39	0.0446761	0.065896	0.0513775	0.0420499	0.0414201	0.0439165	0.0798923	0.134371	0.0853211	0.0762712	0.0756757
Tmem87a	0.0335071	0.0618497	0.0454207	0.0525624	0.0315582	0.0431965	0.0906643	0.123055	0.0981651	0.0811138	0.0656371
Ganc	0.0327625	0.0578035	0.0439315	0.043364	0.0414201	0.0460763	0.0754039	0.0905233	0.0752294	0.063862	0.0501931
Capn3	0	0.0017341	0.000744602	0.00131406	0	0.00143988	0	0.00282885	0.00183486	0.00121065	0.0015444
Zfp106	0.186895	0.257803	0.247208	0.249671	0.285996	0.292297	0.325853	0.442716	0.298165	0.312349	0.257915
Snap23	0.0275503	0.0300578	0.0335071	0.0486202	0.035503	0.0345572	0.0385996	0.0622348	0.0477064	0.0354116	0.0339768
Lrrc57	0.0752048	0.0745665	0.0759494	0.065703	0.0621302	0.0633549	0.0897666	0.138614	0.093578	0.094431	0.0841699
Haus2	0.0387193	0.0433526	0.0394639	0.0407359	0.0384615	0.0331174	0.0789946	0.0990099	0.0752294	0.0617433	0.0416988
Stard9	0.000744602	0.00289017	0.0014892	0	0.000986193	0	0.00179533	0.00282885	0	0.000605327	0.000772201
Cdan1	0.0193596	0.0381503	0.0253165	0.0289093	0.0187377	0.0208783	0.0583483	0.0693069	0.0633028	0.0450969	0.0478764
Ttbk2	0.00595681	0.0121387	0.00670141	0.00788436	0.00788955	0.00359971	0.010772	0.0155587	0.012844	0.00786925	0.00772201
Ubr1	0.0722264	0.0867052	0.114669	0.0827858	0.0779093	0.074874	0.120287	0.135785	0.13211	0.124697	0.0833977
Tmem62	0.0104244	0.0127168	0.00670141	0.0131406	0.0118343	0.012239	0.0143627	0.0240453	0.0220183	0.0169492	0.0131274
Ccndbp1	0.0774386	0.104624	0.0781832	0.064389	0.0739645	0.0791937	0.169659	0.179632	0.170642	0.108354	0.0942085
Lcmt2	0.0178704	0.0231214	0.0163812	0.0170828	0.0147929	0.0158387	0.0287253	0.0537482	0.0321101	0.0326877	0.0285714
Adal	0.011169	0.017341	0.0134028	0.0183968	0.0138067	0.00719942	0.0206463	0.039604	0.0422018	0.0236077	0.0293436
Zscan29	0.0305287	0.0520231	0.0394639	0.0446781	0.0364892	0.0417567	0.0780969	0.0947666	0.0779817	0.06023	0.0679537
Tubgcp4	0.0260611	0.0456647	0.0320179	0.0197109	0.0266272	0.0338373	0.0879713	0.117397	0.0880734	0.0768765	0.0532819
Trp53bp1	0.0625465	0.067052	0.069248	0.0538765	0.0710059	0.0691145	0.0942549	0.117397	0.0944954	0.0738499	0.0671815
Ppip5k1	0.0349963	0.034104	0.0379747	0.0381078	0.0364892	0.0338373	0.0475763	0.0565771	0.0651376	0.0426755	0.03861
Catsper2	0.00893522	0.00867052	0.0104244	0.00919842	0.00986193	0.00935925	0.00807899	0.0212164	0.0220183	0.0220944	0.0138996
Pdia3	0.230082	0.311561	0.259866	0.303548	0.333333	0.261339	0.219928	0.478076	0.327523	0.339891	0.266409
Ell3	0.00893522	0.00809249	0.00744602	0.00394218	0.00591716	0.0050396	0.0206463	0.0254597	0.0165138	0.0160412	0.00772201
Serinc4	0.0014892	0.00231214	0	0	0	0	0.000897666	0.00282885	0	0.00121065	0
Serf2	0.496649	0.576879	0.509308	0.478318	0.504931	0.490281	0.677738	1.00849	0.844037	0.237591	0.600772
Mfap1b	0.0201042	0.034104	0.0282949	0.0354796	0.0424063	0.0395968	0.0278276	0.0339463	0.0321101	0.0272397	0.0432432
Mfap1a	0.00744602	0.00578035	0.00372301	0	0.00591716	0.00359971	0.00807899	0.0127298	0.00825688	0.00998789	0.00772201
Wdr76	0.0416977	0.0566474	0.0469099	0.0446781	0.0571992	0.0583153	0.056553	0.12447	0.0788991	0.065678	0.0687259
Casc4	0.0416977	0.0543353	0.0506329	0.0551905	0.0571992	0.0669546	0.0825853	0.096181	0.087156	0.0744552	0.0548263
Mageb3	0	0.0017341	0.0022338	0.00131406	0.00197239	0	0.000897666	0.00141443	0.00458716	0.00121065	0.0015444
Ctdspl2	0.0714818	0.13237	0.112435	0.115637	0.131164	0.11879	0.16158	0.207921	0.191743	0.161017	0.15444
Eif3j1	0.00595681	0.00809249	0.00670141	0.0065703	0.00394477	0.00647948	0.0224417	0.0183876	0.0119266	0.0133172	0.00772201
Spg11	0.0483991	0.0549133	0.0588235	0.0512484	0.0512821	0.0604752	0.0834829	0.100424	0.0798165	0.0886804	0.0741313
B2m	0.139241	0.174566	0.238273	0.169514	0.24359	0.144708	0.55386	0.792079	0.633028	0.458232	0.325097
Trim69	0.000744602	0.00115607	0.000744602	0	0.00197239	0.00287977	0.00179533	0.00282885	0.00183486	0.00453995	0.0023166
Sord	0.0163812	0.0242775	0.0119136	0.00525624	0.0128205	0.0143988	0.0368043	0.0325318	0.0311927	0.0108959	0.0247104
Shf	0.00446761	0.0127168	0.018615	0.0236531	0.0147929	0.012959	0.010772	0.0212164	0.012844	0.0154358	0.0146718
Slc28a2	0.175726	0.193064	0.189873	0.187911	0.148915	0.12455	0.320467	0.394625	0.293578	0.234564	0.204633
Gatm	0.00670141	0.0312139	0.0260611	0.00788436	0.00986193	0.0165587	0	0.00424328	0.00458716	0.0090799	0.0023166
AA467197	0.0230827	0.033526	0.0483991	0.0302234	0.035503	0.0460763	0.00179533	0.0183876	0.0220183	0.0230024	0.019305
Slc30a4	0.0722264	0.115607	0.076694	0.064389	0.0798817	0.0719942	0.17325	0.19802	0.148624	0.120763	0.117375
Bloc1s6	0.0483991	0.0682081	0.0498883	0.0722733	0.0512821	0.0705544	0.0682226	0.125884	0.0908257	0.0808111	0.0640927
Sqor	0.00595681	0.00578035	0.00521221	0.00131406	0.00197239	0.00791937	0.000897666	0.00282885	0.00275229	0.00181598	0.0023166
Sema6d	0	0.00115607	0.000744602	0	0	0.00215983	0.000897666	0	0.000917431	0	0
Myef2	0.117647	0.149711	0.118392	0.13272	0.153846	0.134629	0.139138	0.190948	0.140367	0.145581	0.125097
Dut	0.102755	0.165896	0.125093	0.118265	0.145957	0.173506	0.105027	0.275813	0.182569	0.134685	0.0957529
Fbn1	0	0	0	0	0	0	0	0	0	0	0
Cep152	0.0372301	0.0491329	0.0342517	0.0446781	0.0463511	0.0489561	0.0601436	0.0664781	0.0651376	0.0463075	0.0494208
Eid1	0.212956	0.298844	0.253165	0.264126	0.221893	0.197264	0.366248	0.455446	0.391743	0.332324	0.286486
Secisbp2l	0.0513775	0.082659	0.076694	0.0630749	0.0690335	0.0914327	0.120287	0.140028	0.131193	0.100484	0.0888031
Cops2	0.131794	0.130636	0.119881	0.147175	0.119329	0.132469	0.126571	0.19802	0.146789	0.145581	0.117375
Galk2	0.0364855	0.0479769	0.0431869	0.0499343	0.0424063	0.0482361	0.0601436	0.096181	0.0715596	0.0556901	0.0432432
Fgf7	0.000744602	0.00115607	0	0.00262812	0	0	0.00179533	0	0.000917431	0.00181598	0.000772201
Dtwd1	0.00595681	0.0144509	0.0141474	0.0118265	0.00887574	0.0050396	0.0152603	0.0339463	0.0137615	0.0236077	0.0239382
Atp8b4	0.0126582	0.0109827	0.0104244	0.00525624	0.00887574	0.0115191	0.00897666	0.0254597	0.0211009	0.00998789	0.011583
Hdc	0.0454207	0.0485549	0.0387193	0.0249671	0.0788955	0.062635	0.0116697	0.0155587	0.0238532	0.0163438	0.00926641
Gabpb1	0.0230827	0.0520231	0.0379747	0.0275953	0.0216963	0.0403168	0.0771993	0.0919378	0.0825688	0.0532688	0.0332046
Usp8	0.157111	0.255491	0.209978	0.212878	0.175542	0.192945	0.285458	0.349364	0.318349	0.283898	0.237066
Trpm7	0.123604	0.128324	0.118392	0.12615	0.127219	0.13031	0.152603	0.224894	0.192661	0.17161	0.170656
Sppl2a	0.0722264	0.115607	0.104989	0.0893561	0.0907298	0.0921526	0.160682	0.214993	0.150459	0.127421	0.0926641
Ap4e1	0.0409531	0.0572254	0.0431869	0.0499343	0.0394477	0.050396	0.0789946	0.0876945	0.0844037	0.0635593	0.0486486
Blvra	0.0163812	0.0277457	0.0312733	0.0249671	0.0266272	0.0215983	0.0359066	0.0622348	0.0330275	0.0393462	0.0247104
Ncaph	0.014892	0.0277457	0.0349963	0.0236531	0.0384615	0.0316775	0.0143627	0.0480905	0.0422018	0.0196731	0.027027
Itpripl1	0.0536113	0.050289	0.0558451	0.0565046	0.0591716	0.0518359	0.056553	0.115983	0.059633	0.0408596	0.0440154
Snrnp200	0.195086	0.225434	0.203276	0.191853	0.177515	0.223902	0.368941	0.468175	0.370642	0.303571	0.261776
Ciao1	0.0588235	0.0872832	0.0774386	0.064389	0.0621302	0.0597552	0.0843806	0.161245	0.130275	0.115617	0.0895753
Tmem127	0.0431869	0.0543353	0.0513775	0.0486202	0.0433925	0.0467963	0.106822	0.107496	0.0752294	0.0723366	0.0563707
Stard7	0.177215	0.273988	0.192107	0.212878	0.203156	0.224622	0.270197	0.39604	0.344954	0.275726	0.26332
Dusp2	0.48548	0.572832	0.451973	0.463863	0.368836	0.354932	0.868941	1.03395	0.715596	0.622579	0.613127
Astl	0.00521221	0.00578035	0.00446761	0.00394218	0.00295858	0.00647948	0.00448833	0.00848656	0.00917431	0.00544794	0.011583
Adra2b	0.000744602	0	0.000744602	0.00394218	0.000986193	0.00287977	0	0	0.000917431	0.00090799	0.0015444
Fahd2a	0.00893522	0.00867052	0.00372301	0.00262812	0.0167653	0.0050396	0.021544	0.0155587	0.0155963	0.0105932	0.0123552
Kcnip3	0	0	0.000744602	0	0	0	0.00179533	0.00141443	0	0.000605327	0.000772201
Zfp661	0.0014892	0.00520231	0.00297841	0.00394218	0.00394477	0.00359971	0.005386	0.0113154	0.0100917	0.00998789	0.003861
Mall	0.00595681	0.00289017	0.0022338	0.00525624	0.00591716	0.00575954	0	0.00424328	0	0.00393462	0
Nphp1	0.000744602	0.00520231	0.0022338	0.00131406	0.00197239	0.0050396	0.000897666	0.00565771	0.00275229	0.000302663	0.0030888
Mtln	0.0416977	0.0433526	0.0446761	0.0394218	0.0325444	0.0352772	0.0314183	0.0650636	0.0577982	0.0345036	0.0262548
Bub1	0.00744602	0.00982659	0.00819062	0.0118265	0.00986193	0.00719942	0.00359066	0.00424328	0.00917431	0.00211864	0.00772201
Bcl2l11	0.268801	0.37341	0.370067	0.452037	0.59073	0.526998	0.438061	0.681754	0.479817	0.468523	0.45251
Anapc1	0.116902	0.168786	0.157111	0.140604	0.131164	0.152628	0.208259	0.326733	0.240367	0.234564	0.186873
Mertk	0.00297841	0.00346821	0.00446761	0.00131406	0.00295858	0.00143988	0	0.00282885	0.000917431	0.000302663	0
Tmem87b	0.0640357	0.0699422	0.0662695	0.0591327	0.0650888	0.0799136	0.101436	0.125884	0.0853211	0.0856538	0.0818533
Zc3h8	0.00819062	0.0202312	0.00744602	0.00788436	0.0108481	0.00719942	0.0278276	0.0367751	0.0229358	0.0172518	0.0185328
Zc3h6	0.0394639	0.0699422	0.0714818	0.065703	0.0798817	0.0676746	0.0861759	0.0905233	0.131193	0.113499	0.106564
Ttl	0.00595681	0.0138728	0.0208488	0.0197109	0.00690335	0.00647948	0.016158	0.0268741	0.0238532	0.0124092	0.015444
Polr1b	0.0290395	0.0369942	0.0238273	0.0302234	0.0246548	0.0323974	0.0260323	0.0594059	0.046789	0.0366223	0.0339768
Chchd5	0.0193596	0.0312139	0.0215934	0.0183968	0.0285996	0.0165587	0.0341113	0.0452617	0.0440367	0.0354116	0.0277992
Slc20a1	0.109456	0.116763	0.099032	0.124836	0.140039	0.105112	0.126571	0.203678	0.129358	0.142554	0.130502
Ckap2l	0.00372301	0.0115607	0.00967982	0.0157687	0.0157791	0.0151188	0.00628366	0.0141443	0.0119266	0.00726392	0.00849421
Il1a	0.00819062	0.00924855	0.014892	0.0065703	0.0118343	0.024478	0	0.0127298	0.00275229	0.00393462	0.0046332
Il1b	0.0483991	0.0606936	0.120625	0.0236531	0.106509	0.147588	0.040395	0.0452617	0.0192661	0.0435835	0.0208494
Sirpa	0.0588235	0.0734104	0.091586	0.0630749	0.0779093	0.0691145	0.0206463	0.103253	0.0422018	0.0329903	0.0409266
Stk35	0.018615	0.0265896	0.0253165	0.0262812	0.030572	0.0280778	0.0421903	0.0594059	0.0440367	0.0354116	0.0339768
Snrpb	0.0342517	0.0398844	0.0409531	0.0394218	0.0473373	0.0424766	0.0843806	0.114569	0.0761468	0.0590194	0.0501931
Nop56	0.335071	0.391908	0.332837	0.369251	0.349112	0.367171	0.364452	0.687412	0.500917	0.420702	0.450965
Idh3b	0.200298	0.208092	0.142219	0.208936	0.197239	0.190785	0.234291	0.371994	0.3	0.23638	0.217761
Cpxm1	0.000744602	0.000578035	0	0.00394218	0	0.00143988	0.002693	0.00282885	0.00183486	0.00151332	0.00617761
Pced1a	0.0364855	0.0369942	0.0245719	0.0354796	0.0433925	0.0266379	0.0314183	0.0664781	0.0522936	0.0447942	0.0501931
Vps16	0.157111	0.182081	0.175726	0.189225	0.142012	0.182865	0.220826	0.311174	0.263303	0.230932	0.213127
Ptpra	0.0923306	0.124855	0.104989	0.0854139	0.0897436	0.105112	0.193896	0.250354	0.189908	0.155266	0.138996
Oxt	0	0	0	0	0	0.00143988	0.000897666	0	0	0.000605327	0.000772201
Ubox5	0.0014892	0.00289017	0.0014892	0.00131406	0	0.000719942	0.002693	0.00424328	0.00183486	0.00272397	0.003861
Fastkd5	0.011169	0.0184971	0.0230827	0.0170828	0.0118343	0.012959	0.0179533	0.0339463	0.0247706	0.0230024	0.0123552
Lzts3	0.00521221	0.00635838	0.00297841	0.00131406	0.00591716	0.0115191	0.00718133	0.00848656	0.00825688	0.00756659	0.00849421
Ddrgk1	0.183917	0.215607	0.213701	0.198423	0.21499	0.213823	0.244165	0.387553	0.315596	0.308717	0.280309
Itpa	0.0491437	0.0878613	0.0752048	0.0814717	0.0690335	0.0820734	0.0906643	0.131542	0.0972477	0.097155	0.0857143
Slc4a11	0.000744602	0.0017341	0.00372301	0	0.000986193	0.000719942	0.002693	0.00565771	0.00275229	0.00423729	0.00694981
Atrn	0.0245719	0.0445087	0.0253165	0.0249671	0.0384615	0.0323974	0.0601436	0.0509194	0.0541284	0.0556901	0.0409266
Adam33	0	0.000578035	0.0014892	0.00131406	0	0	0	0	0	0	0
Siglec1	0.00297841	0.0017341	0.0022338	0	0	0.00215983	0	0.00141443	0	0.00090799	0
Hspa12b	0.0014892	0	0	0	0	0.000719942	0	0	0	0.000302663	0.000772201
Spef1	0.00595681	0.00520231	0.00670141	0.00788436	0.00788955	0.00863931	0.0125673	0.0127298	0.00917431	0.0139225	0.0123552
Cenpb	0.181683	0.218497	0.185406	0.173456	0.187377	0.209503	0.263914	0.422914	0.281651	0.320823	0.256371
Cdc25b	0.145197	0.172832	0.141474	0.131406	0.147929	0.11879	0.331239	0.322489	0.311927	0.170702	0.19305
Ap5s1	0.00744602	0.0104046	0.00819062	0.00919842	0.00493097	0.0050396	0.00987433	0.0240453	0.0110092	0.0208838	0.0138996
Mavs	0.014892	0.0294798	0.0208488	0.0197109	0.0118343	0.0151188	0.045781	0.0650636	0.0513761	0.0375303	0.0277992
Pank2	0.139985	0.231214	0.189873	0.17477	0.16075	0.12599	0.24237	0.318246	0.289908	0.246065	0.2
Rnf24	0.00521221	0.0104046	0.00446761	0.0065703	0.0118343	0.00359971	0.00448833	0.0127298	0.00733945	0.00696126	0.00694981
Smox	0.00670141	0.0109827	0.0141474	0.0131406	0.0187377	0.0107991	0.0143627	0.0113154	0.00733945	0.00877724	0.00694981
Prnp	0.00521221	0.00867052	0.011169	0.00525624	0.00690335	0.0151188	0.00179533	0.019802	0.0146789	0.0108959	0.0108108
Prnd	0.000744602	0	0	0	0	0	0	0	0	0.000605327	0
Rassf2	0.174237	0.228324	0.230827	0.143233	0.156805	0.198704	0.375224	0.51768	0.397248	0.308111	0.227799
Slc23a2	0.0335071	0.0398844	0.0416977	0.0420499	0.0394477	0.0367171	0.0529623	0.0891089	0.0541284	0.0457022	0.0486486
Tmem230	0.0409531	0.0445087	0.0312733	0.0394218	0.025641	0.0475162	0.059246	0.100424	0.087156	0.0774818	0.0432432
Pcna	0.505585	0.617919	0.553239	0.641261	0.672584	0.571634	0.472172	1.04102	0.7	0.726998	0.579151
Cds2	0.177215	0.213873	0.200298	0.201051	0.192308	0.237581	0.22711	0.328147	0.258716	0.223366	0.210811
Gpcpd1	0.313477	0.486705	0.479523	0.445466	0.435897	0.407487	0.576302	0.80198	0.693578	0.562349	0.429344
Shld1	0.011169	0.0144509	0.00744602	0.00525624	0.00394477	0.00647948	0.0152603	0.0339463	0.0247706	0.0157385	0.00540541
Trmt6	0.0595681	0.0595376	0.0625465	0.0538765	0.066075	0.0741541	0.0718133	0.123055	0.111009	0.0820218	0.0702703
Mcm8	0.00372301	0.0115607	0.00819062	0.0065703	0.00591716	0.0100792	0.0125673	0.0127298	0.00825688	0.00938257	0.00617761
Crls1	0.011169	0.0121387	0.00819062	0.00919842	0.0118343	0.012239	0.0179533	0.019802	0.012844	0.0130145	0.0108108
Bmp2	0.000744602	0	0	0	0	0	0	0	0	0	0
Hao1	0	0.000578035	0.000744602	0	0.000986193	0	0	0	0	0	0.0015444
Tmx4	0.0737156	0.0820809	0.0781832	0.103811	0.0769231	0.0734341	0.0870736	0.135785	0.0504587	0.0817191	0.0810811
Plcb1	0	0.00115607	0.0014892	0	0	0.000719942	0.00179533	0.00141443	0	0.000605327	0.0023166
Plcb4	0.00372301	0.00462428	0.00372301	0.00262812	0.00394477	0.00287977	0	0	0.00183486	0.00211864	0.0015444
Mkks	0.00521221	0.00867052	0.00744602	0.00394218	0.00591716	0.00647948	0.00807899	0.0113154	0.00733945	0.00635593	0.00617761
Slx4ip	0.0253165	0.0375723	0.0268057	0.0302234	0.0246548	0.0194384	0.043088	0.0523338	0.0357798	0.0381356	0.0378378
Jag1	0	0.00231214	0	0.00131406	0.00295858	0.00287977	0	0	0	0	0.000772201
Btbd3	0	0.00115607	0	0	0	0	0.000897666	0.00141443	0	0.000302663	0.000772201
Tasp1	0.0178704	0.0306358	0.0230827	0.021025	0.0285996	0.0201584	0.0305206	0.0367751	0.0229358	0.0242131	0.0247104
Esf1	0.0498883	0.0560694	0.0416977	0.0302234	0.0532544	0.0460763	0.0637343	0.11174	0.0688073	0.0508475	0.0471042
Ndufaf5	0.0201042	0.0300578	0.0320179	0.0354796	0.0207101	0.0259179	0.0439856	0.0622348	0.0412844	0.0426755	0.0324324
Macrod2	0.000744602	0	0.000744602	0.00262812	0.00197239	0	0.00179533	0.00282885	0.000917431	0.00121065	0.000772201
Flrt3	0.000744602	0.0017341	0	0	0	0	0	0	0	0	0
Kif16b	0.0275503	0.034104	0.0402085	0.0394218	0.0335306	0.0323974	0.048474	0.0707214	0.053211	0.0435835	0.0393822
Snrpb2	0.0536113	0.0606936	0.0558451	0.0617608	0.0473373	0.0417567	0.125673	0.144272	0.116514	0.092615	0.0656371
Bfsp1	0	0.0017341	0.0014892	0.00131406	0	0.000719942	0	0.00141443	0.000917431	0.00121065	0
Dstn	0.0245719	0.0242775	0.0238273	0.021025	0.0138067	0.0194384	0.040395	0.0424328	0.0357798	0.0193705	0.0239382
Rrbp1	0.114669	0.152023	0.154133	0.116951	0.158777	0.116631	0.221724	0.254597	0.236697	0.193099	0.155212
Snx5	0.0655249	0.103468	0.100521	0.0722733	0.0788955	0.0712743	0.280969	0.260255	0.262385	0.206719	0.184556
Mgme1	0.0163812	0.0184971	0.00967982	0.00525624	0.00394477	0.012239	0.0278276	0.0226308	0.0211009	0.0172518	0.011583
Ovol2	0.000744602	0.000578035	0	0	0	0	0	0.00141443	0.00183486	0	0
Kat14	0.0610573	0.0641618	0.0528667	0.0538765	0.0433925	0.0532757	0.112208	0.145686	0.119266	0.0711259	0.0849421
Polr3f	0.0245719	0.0265896	0.0178704	0.0236531	0.0216963	0.0215983	0.0439856	0.0381895	0.0385321	0.0366223	0.0324324
Rbbp9	0.00595681	0.00635838	0.00372301	0.00394218	0.00493097	0.00143988	0.00718133	0.0113154	0.0155963	0.00726392	0.003861
Sec23b	0.0789278	0.122543	0.0930752	0.088042	0.0956607	0.0957523	0.138241	0.17256	0.137615	0.12046	0.0864865
Smim26	0.0282949	0.0416185	0.0275503	0.0289093	0.0335306	0.0403168	0.048474	0.0806223	0.0614679	0.0478208	0.0440154
Dtd1	0.0290395	0.0416185	0.0282949	0.0197109	0.0285996	0.0417567	0.0520646	0.0749646	0.0678899	0.0614407	0.0409266
Slc24a3	0.00670141	0.00635838	0.0156366	0.00788436	0.00493097	0.00719942	0.000897666	0.00282885	0.00825688	0.00484262	0.0030888
Rin2	0.00446761	0.00289017	0.0022338	0.00262812	0.000986193	0.00143988	0	0.00282885	0.000917431	0.00090799	0.000772201
Naa20	0.022338	0.0346821	0.0208488	0.0249671	0.025641	0.0280778	0.0628366	0.0820368	0.0587156	0.0429782	0.0339768
Crnkl1	0.0759494	0.109827	0.0871184	0.0827858	0.0759369	0.087833	0.142729	0.196605	0.150459	0.150424	0.12278
Insm1	0.0022338	0.000578035	0	0.00131406	0	0.00143988	0	0.00848656	0.00733945	0.00090799	0.000772201
Ralgapa2	0.0402085	0.0583815	0.0483991	0.0525624	0.0394477	0.050396	0.0628366	0.107496	0.0779817	0.0668886	0.0640927
Kiz	0.0163812	0.034104	0.0178704	0.0183968	0.0157791	0.0151188	0.035009	0.0509194	0.0211009	0.0248184	0.0293436
Xrn2	0.244974	0.353179	0.277736	0.291721	0.281065	0.24982	0.559246	0.710042	0.574312	0.450969	0.407722
Sstr4	0.0022338	0.00346821	0	0	0.000986193	0	0.00179533	0.00141443	0.000917431	0.000605327	0
Thbd	0.0282949	0.0393064	0.0156366	0.0131406	0.0108481	0.0151188	0.0421903	0.039604	0.0220183	0.0184625	0.0239382
Cd93	0.0268057	0.0416185	0.0126582	0.0197109	0.00887574	0.00935925	0.0825853	0.0650636	0.0495413	0.0320823	0.0362934
Nxt1	0.00967982	0.0219653	0.0171258	0.0183968	0.0266272	0.0151188	0.0305206	0.049505	0.040367	0.0266344	0.0247104
Gzf1	0.0156366	0.0300578	0.0245719	0.0183968	0.0216963	0.0158387	0.032316	0.0339463	0.0385321	0.0242131	0.0223938
Cst3	0.516009	0.683815	0.597171	0.442838	0.521696	0.464363	0.872531	1.08911	0.900917	0.552058	0.45251
Zfp120	0.00819062	0.0150289	0.0119136	0.0131406	0.00986193	0.0115191	0.0224417	0.0282885	0.0238532	0.0178571	0.0138996
Zfp937	0.0022338	0.00289017	0.000744602	0.00394218	0	0.00287977	0.00359066	0.00707214	0.00275229	0.00423729	0.0030888
Cst7	0.00893522	0.0127168	0.00297841	0.00788436	0.00394477	0.00431965	0.00807899	0.0183876	0.0238532	0.0090799	0.0138996
Apmap	0.0461653	0.0531792	0.0431869	0.0512484	0.061144	0.0539957	0.0421903	0.0891089	0.0651376	0.0599274	0.034749
Acss1	0.183917	0.249133	0.237528	0.203679	0.205128	0.192945	0.412029	0.461103	0.430275	0.303571	0.276448
Entpd6	0.0305287	0.034104	0.0335071	0.0394218	0.025641	0.0323974	0.0368043	0.0735502	0.0522936	0.0538741	0.0293436
Pygb	0.116158	0.16185	0.135517	0.13929	0.126233	0.149748	0.174147	0.260255	0.223853	0.195218	0.166795
Abhd12	0.136262	0.174566	0.144453	0.164258	0.153846	0.156228	0.170557	0.257426	0.204587	0.155872	0.143629
Gins1	0.0141474	0.0248555	0.0119136	0.0131406	0.00788955	0.0266379	0.0116697	0.0268741	0.0220183	0.0187651	0.0162162
Ninl	0	0.0017341	0.000744602	0	0.00295858	0	0	0	0	0.00090799	0
Nanp	0.0134028	0.0179191	0.018615	0.0197109	0.0147929	0.0107991	0.00897666	0.0311174	0.0275229	0.0193705	0.0146718
Nsfl1c	0.183172	0.168208	0.138496	0.199737	0.166667	0.175666	0.192998	0.321075	0.214679	0.185533	0.201544
Fkbp1a	0.0394639	0.0618497	0.0431869	0.0499343	0.0473373	0.037437	0.061939	0.132956	0.0761468	0.0635593	0.046332
Sdcbp2	0.00521221	0.00346821	0.00446761	0.00262812	0.00887574	0.0143988	0.00359066	0.0113154	0.00275229	0.00514528	0.00617761
Psmf1	0.0774386	0.10578	0.0819062	0.0946124	0.105523	0.100072	0.13465	0.179632	0.172477	0.138015	0.125097
Fam110a	0.0119136	0.0184971	0.0141474	0.0170828	0.0108481	0.012959	0.018851	0.0466761	0.0165138	0.0208838	0.0100386
Slc52a3	0.00446761	0.00404624	0.00521221	0.00131406	0.00295858	0.00575954	0.010772	0.0127298	0.00642202	0.00514528	0.0015444
Srxn1	0	0.00231214	0.00372301	0.00525624	0.000986193	0.0050396	0.00179533	0.00282885	0.00275229	0.00151332	0.0015444
Csnk2a1	0.13105	0.175723	0.151899	0.151117	0.120316	0.149028	0.226212	0.261669	0.243119	0.196126	0.162934
Tbc1d20	0.0327625	0.065896	0.0454207	0.0341656	0.0433925	0.0338373	0.106822	0.125884	0.111927	0.0856538	0.0494208
Rbck1	0.154133	0.180925	0.180194	0.176084	0.16568	0.145428	0.274686	0.381895	0.281651	0.24092	0.259459
Trib3	0.00744602	0.00867052	0.00744602	0.0131406	0.0118343	0.00647948	0.013465	0.0141443	0.0192661	0.0181598	0.0177606
Sox12	0.0119136	0.0144509	0.0119136	0.00919842	0.0108481	0.0143988	0.013465	0.0141443	0.0137615	0.0108959	0.0138996
Zcchc3	0.00967982	0.0150289	0.011169	0.0105125	0.0128205	0.0165587	0.00718133	0.0141443	0.0174312	0.0139225	0.0108108
Rem1	0.0014892	0.000578035	0.000744602	0.00131406	0	0	0.000897666	0.00141443	0	0.000302663	0
H13	0.0789278	0.113295	0.0848846	0.0919842	0.109467	0.0799136	0.113106	0.193777	0.175229	0.118341	0.106564
Mcts2	0.0305287	0.0364162	0.0364855	0.0275953	0.0325444	0.0259179	0.045781	0.0480905	0.0504587	0.0320823	0.0208494
Id1	0.0215934	0.0144509	0.0141474	0.0105125	0.025641	0.0165587	0.00448833	0.019802	0.0100917	0.00968523	0.0131274
Bcl2l1	0.0268057	0.0265896	0.0282949	0.0262812	0.0236686	0.0352772	0.040395	0.0410184	0.0238532	0.0257264	0.0177606
Tpx2	0.0364855	0.0624277	0.0655249	0.088042	0.061144	0.0719942	0.00897666	0.0735502	0.0642202	0.0308717	0.0247104
Pdrg1	0.110946	0.131214	0.1035	0.0959264	0.0946746	0.0935925	0.145422	0.24611	0.214679	0.152845	0.112741
Ccm2l	0.000744602	0.000578035	0	0	0	0	0	0	0	0	0
Hck	0.265823	0.289017	0.23306	0.22339	0.186391	0.188625	0.614901	0.707214	0.547706	0.228511	0.23166
Tm9sf4	0.0290395	0.0433526	0.0387193	0.0341656	0.0364892	0.0280778	0.0421903	0.0862801	0.0633028	0.0490315	0.0579151
Tspyl3	0.0245719	0.016185	0.0268057	0.0262812	0.00493097	0.0266379	0.0287253	0.0466761	0.0229358	0.0217918	0.0301158
Plagl2	0.0431869	0.0687861	0.0588235	0.0591327	0.0601578	0.0554356	0.102334	0.121641	0.0963303	0.0823245	0.0687259
Pofut1	0.0625465	0.083815	0.0819062	0.0735874	0.0641026	0.0669546	0.0825853	0.127298	0.0844037	0.0832324	0.0679537
Kif3b	0.0416977	0.0583815	0.0625465	0.043364	0.0502959	0.0597552	0.0637343	0.103253	0.102752	0.0662833	0.0486486
Asxl1	0.0833954	0.114451	0.0960536	0.101183	0.0700197	0.0842333	0.124776	0.18529	0.126606	0.118947	0.113514
Nol4l	0.000744602	0.00346821	0	0.00131406	0	0	0.00179533	0.00141443	0.000917431	0.00121065	0.0015444
Commd7	0.164557	0.175723	0.169025	0.145861	0.195266	0.164147	0.197487	0.275813	0.265138	0.217615	0.200772
Dnmt3b	0.011169	0.00751445	0.00521221	0.0105125	0.0147929	0.0100792	0.0197487	0.0226308	0.0238532	0.0145278	0.0146718
Mapre1	0.126582	0.179769	0.151154	0.114323	0.131164	0.154788	0.289946	0.393211	0.288073	0.215194	0.171429
Cdk5rap1	0.0201042	0.0109827	0.00967982	0.0131406	0.0108481	0.012959	0.0179533	0.029703	0.0229358	0.0205811	0.0146718
Snta1	0.0022338	0.0017341	0.0014892	0.00131406	0.00295858	0.00143988	0.000897666	0.00282885	0	0.000302663	0.000772201
Cbfa2t2	0.0364855	0.0531792	0.0454207	0.0341656	0.0384615	0.0403168	0.0655296	0.0933522	0.0568807	0.0575061	0.0633205
Necab3	0.0014892	0	0	0.00131406	0.00295858	0.0050396	0	0.00141443	0	0.00181598	0.0023166
Actl10	0.0014892	0	0	0	0.00295858	0.000719942	0.00359066	0.00141443	0	0.00121065	0
E2f1	0.0208488	0.0219653	0.0215934	0.0328515	0.0197239	0.0280778	0.0233393	0.0424328	0.0284404	0.0251211	0.0239382
Pxmp4	0.00595681	0.0150289	0.0104244	0.0118265	0.00493097	0.00791937	0.0125673	0.0155587	0.0137615	0.0121065	0.00849421
Zfp341	0.00446761	0.00346821	0.00446761	0.00394218	0.00197239	0.00647948	0.0143627	0.0141443	0.0110092	0.0115012	0.0100386
Chmp4b	0.0699926	0.0803468	0.0796724	0.0827858	0.0719921	0.087113	0.115799	0.202263	0.127523	0.112288	0.101158
Raly	0.39315	0.520809	0.457185	0.466491	0.494083	0.447804	0.62298	0.903819	0.757798	0.585351	0.516602
a	0.0022338	0	0	0	0	0.000719942	0	0	0	0	0
Eif2s2	0.0632911	0.0630058	0.0543559	0.065703	0.066075	0.0806335	0.056553	0.118812	0.0605505	0.0626513	0.0772201
Ahcy	0.00893522	0.0179191	0.0104244	0.0131406	0.0128205	0.0208783	0.0125673	0.0169731	0.0201835	0.0196731	0.0138996
Itch	0.0558451	0.114451	0.101266	0.0840999	0.0769231	0.0719942	0.139138	0.173975	0.183486	0.117736	0.0980695
Dynlrb1	0.0655249	0.107514	0.0796724	0.0617608	0.0670611	0.0734341	0.183124	0.217822	0.214679	0.134383	0.107336
Map1lc3a	0.0402085	0.0404624	0.0275503	0.0394218	0.0335306	0.0352772	0.067325	0.0622348	0.0504587	0.0493341	0.0416988
Pigu	0.0416977	0.0705202	0.0491437	0.0617608	0.0522682	0.0439165	0.067325	0.117397	0.0862385	0.0738499	0.0610039
Trp53inp2	0.0796724	0.0647399	0.0580789	0.0551905	0.0473373	0.0525558	0.138241	0.113154	0.111927	0.1023	0.0911197
Ncoa6	0.0163812	0.0346821	0.0312733	0.0197109	0.0157791	0.0208783	0.0763016	0.0876945	0.0779817	0.0444915	0.0455598
Ggt7	0.000744602	0.0017341	0.000744602	0.0065703	0.00197239	0.00287977	0	0.00707214	0.000917431	0.00121065	0.000772201
Acss2	0.0163812	0.0225434	0.0208488	0.0170828	0.0246548	0.0331174	0.016158	0.0226308	0.0293578	0.0245157	0.019305
Gss	0.0156366	0.0208092	0.014892	0.0170828	0.0197239	0.012239	0.0170557	0.0226308	0.0119266	0.0211864	0.0169884
Trpc4ap	0.109456	0.171098	0.159345	0.140604	0.137081	0.136069	0.259425	0.305516	0.240367	0.21701	0.184556
Edem2	0.0685034	0.119075	0.0908414	0.0722733	0.114398	0.0633549	0.133752	0.179632	0.161468	0.11138	0.125097
Procr	0.000744602	0.0017341	0.0022338	0.00131406	0.000986193	0.000719942	0	0	0.000917431	0.00121065	0.0015444
BC029722	0.0364855	0.0537572	0.0372301	0.0512484	0.0394477	0.0453564	0.0520646	0.0806223	0.0724771	0.0693099	0.0478764
Eif6	0.0513775	0.0710983	0.0528667	0.0591327	0.0522682	0.0525558	0.0870736	0.149929	0.0944954	0.0780872	0.0664093
Uqcc1	0.0305287	0.0381503	0.0349963	0.0394218	0.0315582	0.0309575	0.0655296	0.0792079	0.0669725	0.0535714	0.0455598
Cep250	0.076694	0.115029	0.113179	0.124836	0.0946746	0.12023	0.132855	0.189533	0.130275	0.132264	0.107336
Ergic3	0.0796724	0.101156	0.0967982	0.0749014	0.066075	0.0777538	0.136445	0.189533	0.13578	0.11138	0.118919
Spag4	0.0022338	0.00231214	0.00297841	0.0131406	0.00788955	0.00287977	0.00448833	0.00565771	0.00183486	0.0033293	0.00617761
Cpne1	0.072971	0.128902	0.133284	0.0932983	0.100592	0.0971922	0.216338	0.231966	0.229358	0.167978	0.13668
Nfs1	0.0320179	0.0566474	0.0461653	0.0473062	0.0394477	0.0309575	0.0655296	0.0891089	0.0770642	0.0502421	0.0440154
Romo1	0.018615	0.0248555	0.0260611	0.021025	0.0226824	0.0280778	0.040395	0.0636492	0.0486239	0.0317797	0.0262548
Rbm39	0.377513	0.412717	0.345495	0.360053	0.348126	0.401728	0.584381	0.711457	0.56055	0.524818	0.491892
Phf20	0.0446761	0.0693642	0.0640357	0.0722733	0.0532544	0.0568754	0.110413	0.121641	0.114679	0.0977603	0.0911197
Scand1	0.349963	0.347977	0.29933	0.320631	0.278107	0.285097	0.600539	0.881188	0.63578	0.457324	0.44556
Cnbd2	0.0119136	0.0132948	0.018615	0.0197109	0.0138067	0.0237581	0.010772	0.0254597	0.0192661	0.0266344	0.0262548
Epb41l1	0	0	0	0	0	0	0.000897666	0	0	0.000605327	0
Aar2	0.0327625	0.0387283	0.0238273	0.0407359	0.025641	0.0331174	0.035009	0.0452617	0.0412844	0.035109	0.0285714
Dlgap4	0.0982874	0.123121	0.128071	0.0998686	0.0710059	0.0957523	0.205566	0.265912	0.210092	0.153148	0.127413
Myl9	0	0	0	0	0	0	0	0	0	0	0
Tgif2	0.0402085	0.0283237	0.0305287	0.0289093	0.0216963	0.0237581	0.0780969	0.125884	0.0651376	0.0444915	0.03861
Rab5if	0.0737156	0.10289	0.08414	0.0854139	0.0907298	0.0957523	0.141831	0.236209	0.159633	0.114104	0.114286
Sla2	0.00446761	0.00982659	0.0022338	0.00262812	0.00493097	0.00863931	0.0125673	0.0155587	0.00733945	0.0066586	0.0146718
Ndrg3	0.0156366	0.0387283	0.0379747	0.0420499	0.0276134	0.0345572	0.0493716	0.0579915	0.0577982	0.0478208	0.046332
Dsn1	0.00446761	0.0104046	0.00967982	0.0065703	0.0118343	0.012239	0.00807899	0.0113154	0.0146789	0.0115012	0.00694981
Soga1	0.00744602	0.00751445	0.00670141	0.00131406	0.00394477	0.00215983	0.005386	0.00848656	0.00183486	0.00272397	0.0015444
Samhd1	0.595681	0.817919	0.72003	0.580815	0.691321	0.644348	1.22711	1.46818	1.37798	1.01786	0.877992
Rbl1	0.0297841	0.0537572	0.0469099	0.0486202	0.0512821	0.0561555	0.0574506	0.101839	0.0807339	0.0708232	0.0486486
Rpn2	0.0409531	0.083815	0.0588235	0.043364	0.0710059	0.0518359	0.0942549	0.200849	0.127523	0.109867	0.0648649
Manbal	0.0454207	0.0583815	0.0402085	0.0604468	0.0532544	0.0554356	0.070018	0.0933522	0.0770642	0.06477	0.0532819
Src	0.00595681	0.00578035	0.00744602	0.00262812	0.000986193	0.00431965	0.000897666	0.00707214	0.000917431	0.00272397	0.000772201
Blcap	0.0282949	0.0317919	0.022338	0.0236531	0.0276134	0.025198	0.0421903	0.0452617	0.0440367	0.0317797	0.0277992
Ctnnbl1	0.0558451	0.0763006	0.0759494	0.0749014	0.0591716	0.0633549	0.148115	0.21075	0.143119	0.121973	0.0880309
Tti1	0.0349963	0.0364162	0.0297841	0.0354796	0.0216963	0.0338373	0.0879713	0.0905233	0.0926606	0.0538741	0.0401544
Rprd1b	0.0737156	0.0919075	0.0923306	0.064389	0.0690335	0.0813535	0.130162	0.199434	0.13578	0.108354	0.100386
Tgm2	0.101266	0.121387	0.166791	0.0604468	0.148915	0.12743	0.00987433	0.0678925	0.0211009	0.0460048	0.0324324
Lbp	0	0.000578035	0	0	0.000986193	0.000719942	0	0	0	0	0
Ralgapb	0.0662695	0.112139	0.101266	0.0985545	0.0631164	0.0727142	0.129264	0.212164	0.145872	0.127421	0.133591
Adig	0	0.000578035	0	0.00131406	0	0.00359971	0.002693	0.00141443	0	0.00121065	0
Actr5	0.0551005	0.0803468	0.0580789	0.064389	0.0581854	0.0554356	0.113106	0.154173	0.107339	0.0923123	0.0934363
Ppp1r16b	0.408786	0.42948	0.527178	0.624179	0.637081	0.546436	0.789048	1.06082	0.691743	0.87046	0.64556
Fam83d	0.00595681	0.00578035	0.00521221	0.0065703	0.0108481	0.012239	0.00718133	0.00990099	0.00825688	0.00817191	0.00617761
Dhx35	0.0290395	0.0346821	0.0275503	0.021025	0.0157791	0.0259179	0.035009	0.0608204	0.0504587	0.0429782	0.0301158
Mafb	0.0640357	0.0682081	0.0759494	0.0328515	0.0285996	0.0331174	0.0143627	0.0155587	0.0119266	0.0160412	0.015444
Top1	0.14892	0.182081	0.160089	0.153745	0.154832	0.154788	0.222621	0.314003	0.243119	0.202179	0.169884
Plcg1	0.0543559	0.0809249	0.0618019	0.065703	0.0897436	0.111591	0.0807899	0.0947666	0.0697248	0.096247	0.0918919
Zhx3	0.00372301	0.00346821	0.00446761	0.0065703	0.00493097	0.00431965	0.00807899	0.0113154	0.00733945	0.00968523	0.00617761
Lpin3	0	0	0	0	0	0	0	0	0	0	0
Chd6	0.104989	0.168208	0.151154	0.143233	0.118343	0.12239	0.245063	0.260255	0.234862	0.192797	0.208494
Srsf6	0.573343	0.689017	0.652271	0.639947	0.548323	0.602592	0.879713	1.41867	0.980734	0.841102	0.771429
L3mbtl1	0.0014892	0.00115607	0.00297841	0	0	0.00143988	0.000897666	0.00424328	0.00275229	0.00151332	0
Ift52	0.0506329	0.0763006	0.0625465	0.0551905	0.0394477	0.0518359	0.0933573	0.140028	0.110092	0.0883777	0.0733591
Mybl2	0.0253165	0.0404624	0.0290395	0.0446781	0.0285996	0.0446364	0.013465	0.049505	0.0302752	0.0302663	0.0247104
Tox2	0	0.00924855	0.00595681	0.0105125	0.00394477	0.00863931	0	0.00565771	0	0.00393462	0.0015444
Jph2	0.000744602	0.0017341	0	0	0.000986193	0	0	0	0.00275229	0.00181598	0
Oser1	0.137007	0.185549	0.142219	0.118265	0.128205	0.115191	0.385099	0.432815	0.395413	0.276937	0.230888
Fitm2	0.00297841	0.00693642	0.00521221	0.00525624	0.00493097	0.00431965	0.0143627	0.0155587	0.0100917	0.00726392	0.0023166
Ttpal	0.104989	0.144509	0.123604	0.115637	0.10355	0.0799136	0.221724	0.294201	0.233945	0.200969	0.133591
Serinc3	2.86746	3.93699	3.39836	3.6636	3.71006	3.50684	5.62388	5.66195	5.49541	4.26211	4.13668
Pkig	0.431124	0.455491	0.394639	0.406045	0.38856	0.419006	0.79982	1.05516	0.861468	0.634685	0.620849
Ada	0.018615	0.0179191	0.0104244	0.0157687	0.025641	0.0230382	0.00987433	0.0212164	0.0256881	0.0230024	0.0138996
Ywhab	0.143708	0.204624	0.186895	0.155059	0.154832	0.136789	0.29982	0.408769	0.354128	0.268765	0.202317
Pabpc1l	0	0.000578035	0.00297841	0	0.000986193	0.00215983	0.00179533	0	0.00642202	0.00272397	0.000772201
Tomm34	0.119136	0.185549	0.173492	0.178712	0.148915	0.146868	0.220826	0.346535	0.205505	0.226695	0.200772
Stk4	0.120625	0.149133	0.104244	0.105125	0.0887574	0.102952	0.247756	0.263083	0.201835	0.160109	0.128958
Slpi	0.14892	0.262428	0.0439315	0.0315375	0.578895	0.0604752	0.0116697	0.0367751	0.0614679	0.157385	0.363707
Matn4	0.000744602	0	0.000744602	0.00131406	0	0	0	0	0	0.00151332	0
Sdc4	0.211467	0.256647	0.167535	0.157687	0.129191	0.11951	0.671454	0.606789	0.424771	0.3977	0.264865
Sys1	0.154133	0.181503	0.177215	0.131406	0.161736	0.134629	0.405745	0.472419	0.381651	0.352603	0.265637
Dbndd2	0.022338	0.0300578	0.0268057	0.0249671	0.025641	0.0215983	0.0412926	0.0579915	0.0376147	0.0366223	0.0200772
Pigt	0.1035	0.147399	0.0856292	0.106439	0.104536	0.0835133	0.216338	0.323904	0.207339	0.16586	0.134363
Wfdc2	0.0014892	0.00115607	0	0	0	0.012239	0	0	0	0	0
Dnttip1	0.0409531	0.049711	0.0506329	0.0499343	0.0443787	0.050396	0.0763016	0.100424	0.0954128	0.0744552	0.0509653
Ube2c	0.0327625	0.0647399	0.0565897	0.0512484	0.0522682	0.0561555	0.00897666	0.0650636	0.0522936	0.026937	0.0378378
Tnnc2	0	0	0.000744602	0	0.00394477	0.00143988	0.000897666	0.00282885	0.00275229	0.00121065	0.0015444
Snx21	0.00595681	0.00751445	0.00372301	0.00788436	0.00690335	0.00431965	0.00718133	0.00707214	0.000917431	0.00302663	0.0030888
Acot8	0.0208488	0.0213873	0.0253165	0.0170828	0.0138067	0.012959	0.0287253	0.039604	0.0366972	0.0345036	0.0301158
Zswim3	0.0134028	0.0104046	0.0134028	0.0065703	0.00788955	0.00719942	0.0116697	0.0183876	0.0174312	0.0133172	0.011583
Zswim1	0.00670141	0.00635838	0.011169	0.00394218	0.00887574	0.0100792	0.00987433	0.0169731	0.0155963	0.0133172	0.0131274
Spata25	0	0.000578035	0.000744602	0.00262812	0.000986193	0.000719942	0.002693	0.00424328	0.00183486	0.00272397	0
Neurl2	0.00893522	0.0144509	0.0156366	0.0118265	0.0108481	0.0100792	0.021544	0.0353607	0.0366972	0.0393462	0.0162162
Ctsa	0.179449	0.244509	0.199553	0.165572	0.186391	0.176386	0.459605	0.557284	0.482569	0.432506	0.33668
Pltp	0.0446761	0.0526012	0.0565897	0.0354796	0.0443787	0.0532757	0.0861759	0.114569	0.0899083	0.178571	0.0864865
Pcif1	0.104989	0.127168	0.114669	0.116951	0.105523	0.139669	0.270197	0.318246	0.266972	0.20914	0.191506
Zfp335	0.0863738	0.0919075	0.0819062	0.0814717	0.0552268	0.061915	0.201975	0.213579	0.150459	0.134988	0.119691
Mmp9	0.00521221	0.00462428	0.00967982	0.00394218	0.00690335	0.0107991	0.00718133	0.0113154	0.00275229	0.00786925	0.0023166
Ncoa5	0.0848846	0.109249	0.108712	0.103811	0.091716	0.12023	0.10772	0.186704	0.12844	0.120157	0.118147
Cd40	0.1035	0.136416	0.0938198	0.0617608	0.0433925	0.0417567	0.315978	0.386139	0.305505	0.178874	0.109653
Cdh22	0	0	0	0	0.000986193	0.000719942	0.00179533	0.00141443	0	0.000302663	0
Slc35c2	0.0431869	0.065896	0.0506329	0.0446781	0.0463511	0.0395968	0.116697	0.165488	0.114679	0.089891	0.0664093
Elmo2	0.0342517	0.0560694	0.0372301	0.0525624	0.0315582	0.0345572	0.0709156	0.0792079	0.053211	0.0544794	0.0509653
Ocstamp	0.0022338	0.0017341	0.000744602	0	0	0	0	0.00282885	0.000917431	0.00121065	0
Slc13a3	0	0.000578035	0.000744602	0	0	0	0	0	0	0	0
Trp53rka	0.0215934	0.0317919	0.0178704	0.0183968	0.0187377	0.0165587	0.0448833	0.0523338	0.0376147	0.033293	0.0254826
Eya2	0.00297841	0.0017341	0.00521221	0.00131406	0	0.000719942	0.00179533	0.00141443	0.00458716	0.00211864	0.0023166
Zmynd8	0.0975428	0.104624	0.107967	0.0919842	0.0769231	0.0856731	0.159785	0.253182	0.165138	0.127119	0.108108
Ncoa3	0.195086	0.271098	0.230827	0.172142	0.17357	0.172786	0.5	0.602546	0.446789	0.413136	0.332046
Sulf2	0.00819062	0.0121387	0.0119136	0.00262812	0.00493097	0.00431965	0.018851	0.00565771	0.00917431	0.00847458	0.0108108
Prex1	0.214445	0.290751	0.241996	0.186597	0.189349	0.194384	0.516158	0.564356	0.455046	0.347458	0.287259
Trp53rkb	0.0156366	0.0109827	0.00446761	0.00394218	0.00591716	0.0100792	0.010772	0.0141443	0.0100917	0.0136199	0.011583
Arfgef2	0.0759494	0.0930636	0.0811616	0.0749014	0.0690335	0.0727142	0.140934	0.158416	0.145872	0.125303	0.115058
Cse1l	0.110946	0.172832	0.160089	0.152431	0.198225	0.158387	0.261221	0.278642	0.197248	0.201271	0.155212
Stau1	0.0908414	0.116185	0.0938198	0.107753	0.101578	0.0986321	0.144524	0.178218	0.118349	0.105327	0.111969
Ddx27	0.15041	0.160116	0.137751	0.131406	0.129191	0.118071	0.2307	0.403112	0.217431	0.208232	0.173745
Znfx1	0.0357409	0.0416185	0.0431869	0.0525624	0.0325444	0.0323974	0.0664273	0.11174	0.0770642	0.0644673	0.0494208
Kcnb1	0.00372301	0.00289017	0.00446761	0.00262812	0.00197239	0.000719942	0.00448833	0.00282885	0.0119266	0.00635593	0.00540541
Ptgis	0.000744602	0	0	0	0.000986193	0	0	0	0	0	0
B4galt5	0.114669	0.169364	0.160089	0.152431	0.155819	0.171346	0.25763	0.410184	0.230275	0.182203	0.167568
Slc9a8	0.0647803	0.0630058	0.0863738	0.0565046	0.0483235	0.062635	0.064632	0.130127	0.0779817	0.109867	0.0911197
Spata2	0.0506329	0.0653179	0.0603127	0.064389	0.0857988	0.0763139	0.14632	0.148515	0.0889908	0.0914044	0.0633205
Rnf114	0.142964	0.183815	0.125093	0.159001	0.16568	0.152628	0.314183	0.410184	0.315596	0.22155	0.255598
Snai1	0.00372301	0.00809249	0.00595681	0.00525624	0.00887574	0.0115191	0.018851	0.0113154	0.0119266	0.0121065	0.011583
Ube2v1	0.207744	0.271098	0.239762	0.268068	0.253452	0.262779	0.360862	0.524752	0.399083	0.363499	0.30888
Tmem189	0.104989	0.145087	0.138496	0.137976	0.145957	0.139669	0.235189	0.21075	0.191743	0.165557	0.152124
Cebpb	0.545793	0.784971	0.816828	0.61498	0.926036	0.793377	0.79623	0.824611	0.572477	0.549637	0.416216
Ptpn1	0.204765	0.250867	0.254654	0.299606	0.289941	0.284377	0.333932	0.564356	0.313761	0.318099	0.278764
Ripor3	0	0.00115607	0	0	0	0.000719942	0	0	0	0.000302663	0
Pard6b	0.00446761	0.00751445	0.00297841	0.00394218	0.00394477	0.00359971	0.002693	0.00990099	0.00550459	0.00484262	0.003861
Adnp	0.0774386	0.13815	0.115413	0.0919842	0.0601578	0.0820734	0.204668	0.278642	0.219266	0.159806	0.110425
Dpm1	0.0580789	0.0739884	0.0662695	0.0538765	0.0739645	0.0604752	0.102334	0.155587	0.124771	0.0744552	0.0733591
Mocs3	0.0312733	0.0271676	0.0215934	0.0249671	0.0157791	0.0208783	0.0368043	0.0509194	0.0422018	0.0387409	0.027027
Nfatc2	0.0506329	0.0687861	0.069248	0.065703	0.0424063	0.0424766	0.0861759	0.168317	0.1	0.0880751	0.0749035
Atp9a	0.000744602	0.00231214	0.0022338	0.00131406	0.00197239	0.00143988	0.00179533	0.00282885	0.00183486	0.00090799	0.000772201
Zfp64	0.0282949	0.0306358	0.0439315	0.0367937	0.0443787	0.037437	0.0475763	0.0622348	0.0394495	0.0426755	0.0362934
Zfp217	0.134773	0.169364	0.142964	0.134034	0.112426	0.113751	0.201975	0.364922	0.262385	0.248789	0.170656
Bcas1	0	0	0	0	0	0	0	0	0	0.000302663	0
Pfdn4	0.0439315	0.0479769	0.0424423	0.0367937	0.0433925	0.0223182	0.0475763	0.0876945	0.0577982	0.0635593	0.0378378
Fam210b	0.0119136	0.0144509	0.0126582	0.00788436	0.0226824	0.012239	0.0206463	0.019802	0.040367	0.0248184	0.0177606
Aurka	0.0119136	0.0202312	0.0141474	0.0354796	0.0325444	0.0230382	0.0197487	0.0240453	0.0284404	0.0160412	0.015444
Cstf1	0.0253165	0.0300578	0.0268057	0.0302234	0.0216963	0.0266379	0.0385996	0.0735502	0.0623853	0.0463075	0.0301158
Cass4	0.0208488	0.0150289	0.0238273	0.00919842	0.0226824	0.0273578	0.00897666	0.0311174	0.00366972	0.0115012	0.0023166
Rtf2	0.0655249	0.115029	0.0886076	0.0893561	0.0828402	0.0863931	0.191203	0.250354	0.209174	0.152845	0.111197
Bmp7	0	0.0017341	0	0	0	0.000719942	0.000897666	0.00141443	0.00366972	0.00272397	0.003861
Spo11	0.0014892	0.0017341	0.00297841	0.00394218	0	0.00431965	0.010772	0.00848656	0.00642202	0.0033293	0.0030888
Rae1	0.0603127	0.110983	0.120625	0.0959264	0.0641026	0.115911	0.139138	0.231966	0.207339	0.163741	0.169112
Rbm38	0.198064	0.317341	0.228593	0.206307	0.196252	0.187185	0.645422	0.663366	0.615596	0.39891	0.331274
Zbp1	0.0491437	0.0745665	0.0826508	0.0893561	0.120316	0.143988	0.131957	0.428571	0.292661	0.214286	0.171429
Pmepa1	0.0483991	0.126012	0.169025	0.189225	0.183432	0.235421	0.0251346	0.101839	0.0431193	0.061138	0.0532819
Rab22a	0.122859	0.149711	0.143708	0.141919	0.137081	0.167027	0.21544	0.254597	0.238532	0.188559	0.20695
Vapb	0.0744602	0.0843931	0.0811616	0.0827858	0.0581854	0.0777538	0.129264	0.183876	0.16789	0.118341	0.0965251
Stx16	0.100521	0.123121	0.107223	0.0946124	0.0769231	0.0806335	0.184919	0.263083	0.230275	0.151332	0.133591
Npepl1	0.14073	0.183237	0.141474	0.172142	0.159763	0.184305	0.205566	0.352192	0.217431	0.192494	0.217761
Gnas	0.521966	0.692486	0.623232	0.587385	0.633136	0.611231	0.915619	1.33663	1.05321	0.877421	0.844015
Nelfcd	0.0558451	0.0843931	0.0699926	0.0486202	0.0591716	0.061915	0.118492	0.132956	0.129358	0.094431	0.0810811
Ctsz	0.414743	0.524277	0.417722	0.377135	0.441815	0.354932	0.719928	1.25035	0.809174	0.614709	0.42471
Tubb1	0	0	0	0	0	0.000719942	0	0	0	0.000302663	0.0015444
Atp5e	0.195086	0.234682	0.203276	0.227332	0.224852	0.234701	0.453321	0.794908	0.548624	0.520581	0.4
Prelid3b	0.0603127	0.0439306	0.0625465	0.0709593	0.0719921	0.062635	0.0816876	0.140028	0.107339	0.0750605	0.0617761
Zfp831	0.0573343	0.1	0.0774386	0.0538765	0.0424063	0.0511159	0.236984	0.322489	0.247706	0.186138	0.143629
Edn3	0	0	0	0	0	0	0	0	0	0	0
Phactr3	0	0	0.000744602	0	0	0	0.000897666	0	0.00275229	0.00151332	0
Sycp2	0.0014892	0	0.000744602	0.00131406	0.00197239	0.000719942	0	0.00141443	0	0.000605327	0
Ppp1r3d	0.00446761	0.00404624	0.0022338	0	0.00197239	0.00359971	0	0.00141443	0.000917431	0.00121065	0.0015444
Fam217b	0.0022338	0.00115607	0.00372301	0	0.00394477	0.000719942	0	0.00424328	0	0.00181598	0
Taf4	0.124348	0.184971	0.160089	0.17477	0.16568	0.141109	0.251346	0.316832	0.234862	0.222458	0.232432
Lsm14b	0.0811616	0.149133	0.119136	0.101183	0.0956607	0.0950324	0.207361	0.254597	0.23578	0.175242	0.132046
Psma7	0.0163812	0.0381503	0.0327625	0.0341656	0.0315582	0.0431965	0.05386	0.0876945	0.0522936	0.0463075	0.0324324
Ss18l1	0.0201042	0.0277457	0.0245719	0.0328515	0.0207101	0.0187185	0.045781	0.0339463	0.0311927	0.032385	0.0301158
Mtg2	0.0312733	0.032948	0.0297841	0.0302234	0.0384615	0.0223182	0.0385996	0.0820368	0.0550459	0.0493341	0.0401544
Osbpl2	0.0335071	0.0653179	0.0469099	0.0381078	0.0295858	0.0460763	0.064632	0.0735502	0.0981651	0.0690073	0.0548263
Adrm1	0.022338	0.0236994	0.014892	0.0131406	0.0138067	0.0208783	0.029623	0.0438472	0.0504587	0.0317797	0.0162162
Lama5	0	0.00231214	0	0	0	0.000719942	0	0	0	0.000302663	0
Cables2	0.115413	0.168208	0.105733	0.145861	0.0946746	0.107991	0.298025	0.336634	0.206422	0.181901	0.14749
Slco4a1	0.0320179	0.0248555	0.018615	0.0289093	0.0147929	0.012959	0.147217	0.110325	0.0504587	0.0375303	0.0355212
Mrgbp	0.0193596	0.0560694	0.0387193	0.0367937	0.0207101	0.0359971	0.070018	0.0876945	0.0752294	0.0544794	0.0517375
Ogfr	0.195086	0.256069	0.211467	0.224704	0.244576	0.265659	0.426391	0.680339	0.502752	0.414649	0.376062
Col9a3	0.00446761	0.00289017	0.00446761	0.00919842	0.00591716	0.00863931	0.00987433	0.0240453	0.012844	0.0105932	0.00772201
Dido1	0.0424423	0.0716763	0.0536113	0.0459921	0.0493097	0.0633549	0.126571	0.141443	0.115596	0.0989709	0.0656371
Gid8	0.101266	0.140462	0.148176	0.0959264	0.0907298	0.107991	0.208259	0.229137	0.226606	0.184625	0.144402
Slc17a9	0.0565897	0.0537572	0.0454207	0.0420499	0.0315582	0.0489561	0.035009	0.0834512	0.053211	0.063862	0.0447876
Ythdf1	0.08414	0.115029	0.100521	0.107753	0.107495	0.074874	0.214542	0.241867	0.208257	0.141949	0.135907
Arfgap1	0.0677587	0.0913295	0.095309	0.0775296	0.066075	0.0791937	0.165171	0.216407	0.162385	0.124092	0.109653
Col20a1	0.00521221	0.00578035	0.000744602	0.00262812	0.00197239	0.00143988	0.00179533	0.0127298	0.00366972	0.00242131	0.0023166
Ppdpf	0.492926	0.587861	0.48548	0.377135	0.382643	0.366451	0.893178	1.22348	1.02477	0.818402	0.617761
Ptk6	0.0022338	0.00289017	0.00297841	0	0.00197239	0.00215983	0.000897666	0	0.00183486	0.00090799	0.003861
Srms	0.00446761	0.00462428	0	0.00262812	0.00197239	0.00287977	0.00179533	0.00848656	0.00275229	0.0066586	0.0015444
Fndc11	0.0022338	0	0	0	0	0	0	0	0	0.00090799	0
Helz2	0.446016	0.562428	0.525689	0.575558	0.516765	0.570194	0.90754	1.36351	0.976147	1.0339	0.841699
Gmeb2	0.0670141	0.0537572	0.069248	0.0683311	0.0670611	0.0669546	0.109515	0.135785	0.125688	0.0823245	0.0857143
Rtel1	0.014892	0.017341	0.011169	0.0197109	0.0207101	0.0143988	0.0251346	0.0622348	0.0155963	0.0202785	0.0108108
Arfrp1	0.0848846	0.102312	0.104989	0.0919842	0.0808679	0.108711	0.174147	0.176803	0.144954	0.135593	0.125869
Zgpat	0.0789278	0.113873	0.110946	0.11958	0.0897436	0.087833	0.190305	0.27157	0.194495	0.163136	0.138996
Zbtb46	0.0014892	0.00231214	0.00372301	0.00131406	0.000986193	0.00431965	0.00179533	0.00848656	0	0.00272397	0
Tpd52l2	0.119881	0.145087	0.130305	0.128778	0.105523	0.136789	0.149013	0.272984	0.158716	0.149516	0.132046
Dnajc5	0.134773	0.169942	0.172003	0.153745	0.155819	0.12959	0.288151	0.340877	0.283486	0.248789	0.200772
Uckl1	0.0513775	0.0606936	0.0491437	0.0578187	0.0453649	0.037437	0.0996409	0.152758	0.110092	0.0911017	0.0764479
Zfp512b	0.0201042	0.033526	0.0327625	0.0183968	0.0266272	0.0259179	0.0682226	0.0608204	0.0522936	0.0496368	0.0401544
Prpf6	0.11169	0.138728	0.113924	0.135348	0.121302	0.140389	0.17684	0.243281	0.205505	0.172518	0.138996
Samd10	0.00819062	0.0127168	0.011169	0.0065703	0.00493097	0.012239	0.0197487	0.0183876	0.0155963	0.0175545	0.0200772
Sox18	0	0.000578035	0	0	0	0	0.00179533	0	0	0.000605327	0
Tcea2	0.00446761	0.0115607	0.00670141	0.0131406	0.00591716	0.00791937	0.0179533	0.0155587	0.012844	0.0118039	0.0123552
Rgs19	0.232316	0.269942	0.21519	0.21682	0.166667	0.157667	0.45781	0.636492	0.455963	0.322942	0.302703
Pcmtd2	0.0625465	0.099422	0.0863738	0.0775296	0.0463511	0.0554356	0.155296	0.132956	0.140367	0.096247	0.0826255
Polr3k	0.0618019	0.0786127	0.0647803	0.064389	0.0650888	0.0475162	0.0763016	0.1471	0.123853	0.0995763	0.0787645
Pex2	0.0394639	0.0393064	0.0379747	0.0275953	0.035503	0.0367171	0.0439856	0.0721358	0.0633028	0.0514528	0.0416988
Zc2hc1a	0.0014892	0.00462428	0.00595681	0.0065703	0.00295858	0.00215983	0.00628366	0.00707214	0.00917431	0.00484262	0.0030888
Il7	0	0	0	0	0	0	0	0	0	0.000302663	0
Stmn2	0.000744602	0.00346821	0	0	0	0	0	0	0	0	0
Hey1	0.000744602	0.00115607	0.000744602	0	0.00295858	0.000719942	0.000897666	0.00141443	0.00183486	0.00151332	0.0015444
Tpd52	0.0461653	0.0554913	0.0632911	0.0538765	0.0483235	0.0561555	0.0888689	0.128713	0.0954128	0.0684019	0.0733591
Zbtb10	0.284438	0.210983	0.166046	0.160315	0.142998	0.137509	0.492819	0.500707	0.424771	0.376816	0.301158
Zfp704	0.000744602	0.00578035	0.011169	0.0065703	0.00394477	0.00647948	0.00448833	0.00565771	0.00458716	0.00423729	0.00617761
Pag1	0.087863	0.113295	0.1035	0.088042	0.0986193	0.115191	0.192101	0.263083	0.211009	0.255448	0.184556
Fabp5	0.0193596	0.0421965	0.0483991	0.0170828	0.0187377	0.0194384	0.00628366	0.0353607	0.0183486	0.0230024	0.0162162
Pmp2	0	0	0	0	0	0	0	0	0	0	0
Fabp9	0	0	0	0	0	0.000719942	0	0	0	0	0
Fabp4	0.00372301	0.00867052	0.00372301	0.00131406	0.00197239	0.0050396	0.000897666	0.00282885	0	0.00090799	0.000772201
Fabp12	0.000744602	0	0	0	0	0	0	0	0	0	0
Impa1	0.195086	0.191329	0.180938	0.18134	0.19428	0.184305	0.196589	0.25884	0.211009	0.186138	0.139768
Zfand1	0.0275503	0.0398844	0.0357409	0.0486202	0.0424063	0.037437	0.0394973	0.0480905	0.0587156	0.0496368	0.0501931
Snx16	0.00819062	0.0144509	0.011169	0.0131406	0.0147929	0.00935925	0.0152603	0.0240453	0.0174312	0.0130145	0.0169884
Lrrcc1	0.0446761	0.0549133	0.0521221	0.0486202	0.0463511	0.0561555	0.0529623	0.0693069	0.0688073	0.06023	0.0471042
E2f5	0.0134028	0.0202312	0.0201042	0.0157687	0.0157791	0.0143988	0.0341113	0.0424328	0.0385321	0.029661	0.0169884
Car13	0.00521221	0.00231214	0.00372301	0.00262812	0.00295858	0.0050396	0.00897666	0.0141443	0.00917431	0.00453995	0.00540541
Car2	0.00446761	0.00867052	0.00446761	0.0065703	0.000986193	0.00431965	0.021544	0.0268741	0.0293578	0.0160412	0.0162162
Sirpb1a	0	0.000578035	0.0022338	0	0	0	0	0.00141443	0	0	0
Sirpb1b	0.0022338	0.00115607	0.0014892	0	0.00394477	0.00143988	0	0.00141443	0.000917431	0.00151332	0.0015444
Sirpb1c	0.0014892	0.00231214	0.00446761	0.00131406	0.00197239	0.00575954	0.00359066	0.00282885	0.00183486	0.00151332	0.000772201
Ythdf3	0.20551	0.235838	0.211467	0.182654	0.182446	0.189345	0.354578	0.415842	0.338532	0.30115	0.271042
Bhlhe22	0	0	0	0	0	0	0	0	0	0	0
Cyp7b1	0.0014892	0.00231214	0.00372301	0	0	0	0	0	0	0.000605327	0
Armc1	0.0551005	0.0763006	0.0714818	0.0814717	0.0680473	0.0719942	0.0655296	0.138614	0.0761468	0.0826271	0.0648649
Mtfr1	0.0469099	0.0745665	0.0521221	0.0722733	0.0542406	0.050396	0.070018	0.103253	0.108257	0.0847458	0.0779923
Pde7a	0.244974	0.292486	0.207744	0.228647	0.211045	0.200144	0.510772	0.472419	0.358716	0.289649	0.310425
Cp	0	0.00115607	0	0	0.00197239	0.00575954	0	0	0	0	0
Hps3	0.0618019	0.119653	0.110201	0.088042	0.0759369	0.087113	0.136445	0.192362	0.174312	0.157385	0.13668
Hltf	0.0469099	0.0745665	0.072971	0.0499343	0.0552268	0.0518359	0.0924596	0.121641	0.0825688	0.0792978	0.0779923
Gyg	0.0305287	0.0739884	0.0558451	0.0486202	0.0433925	0.0417567	0.0763016	0.123055	0.114679	0.0847458	0.0563707
Cpa3	0.000744602	0.000578035	0	0	0	0.00143988	0	0	0.0376147	0.000302663	0
Tbl1xr1	0.272524	0.292486	0.284438	0.262812	0.227811	0.239741	0.385996	0.492221	0.368807	0.351998	0.28417
Ect2	0.0134028	0.0254335	0.022338	0.0157687	0.0226824	0.0201584	0.0116697	0.0325318	0.0302752	0.0190678	0.015444
Nceh1	0.0253165	0.0381503	0.0439315	0.0381078	0.0483235	0.0417567	0.0385996	0.0551627	0.0495413	0.0514528	0.030888
Tnfsf10	0.00372301	0.00751445	0.00670141	0.00394218	0.0108481	0.0115191	0.010772	0.0141443	0.00733945	0.00393462	0.00617761
Fndc3b	0.0134028	0.0127168	0.0141474	0.00788436	0.0157791	0.0158387	0.002693	0.0113154	0.0137615	0.00847458	0.00772201
Pld1	0.0022338	0.00404624	0.0014892	0.00131406	0.000986193	0.000719942	0	0.00141443	0.000917431	0.000302663	0.000772201
Tnik	0.0230827	0.032948	0.0275503	0.0183968	0.0246548	0.0280778	0.032316	0.0282885	0.0311927	0.0290557	0.0332046
Eif5a2	0.00744602	0.0109827	0.00521221	0.00788436	0.00887574	0.0050396	0.0116697	0.0155587	0.0100917	0.00968523	0.011583
Mecom	0	0	0	0	0	0.00215983	0	0	0	0	0
Mynn	0.0625465	0.0751445	0.072971	0.0670171	0.0680473	0.0683945	0.10772	0.152758	0.126606	0.120763	0.0895753
Sec62	0.153388	0.176879	0.157111	0.122208	0.128205	0.12887	0.27289	0.291372	0.234862	0.191586	0.163707
Gpr160	0.0014892	0.00115607	0.000744602	0.00131406	0.00295858	0.00287977	0	0.00141443	0	0.000302663	0.000772201
Phc3	0.126582	0.136416	0.146687	0.18134	0.131164	0.12743	0.14991	0.214993	0.16789	0.16707	0.173745
Prkci	0.0372301	0.0479769	0.0416977	0.0525624	0.0414201	0.0323974	0.0493716	0.0678925	0.0761468	0.0463075	0.0478764
Skil	0.246463	0.255491	0.295607	0.257556	0.37574	0.382289	0.411131	0.499293	0.297248	0.333535	0.273359
Cldn11	0.00372301	0.00115607	0.0022338	0	0.000986193	0.00143988	0	0	0	0.000302663	0
Zmat3	0.011169	0.00982659	0.0119136	0.00919842	0.00986193	0.0107991	0.005386	0.0155587	0.0165138	0.0169492	0.011583
Pik3ca	0.108712	0.140462	0.104244	0.127464	0.128205	0.146868	0.219928	0.243281	0.20367	0.144976	0.149807
Zfp639	0.0141474	0.033526	0.0290395	0.0236531	0.0177515	0.0223182	0.045781	0.0693069	0.0541284	0.0475182	0.0416988
Mfn1	0.0625465	0.0705202	0.069248	0.0446781	0.0700197	0.0647948	0.0906643	0.128713	0.112844	0.098063	0.0888031
Gnb4	0.0014892	0.00578035	0.00297841	0.00262812	0.00394477	0.00359971	0.00718133	0.0113154	0.00275229	0.00181598	0.000772201
Actl6a	0.0536113	0.0710983	0.0699926	0.0565046	0.0374753	0.0511159	0.0843806	0.132956	0.0917431	0.0735472	0.0648649
Ndufb5	0.101266	0.144509	0.128816	0.12615	0.125247	0.12455	0.147217	0.248939	0.2	0.163741	0.148263
Ttc14	0.110946	0.161272	0.123604	0.107753	0.0966469	0.0993521	0.207361	0.302687	0.246789	0.168886	0.141313
Fxr1	0.238273	0.282081	0.215934	0.264126	0.228797	0.25342	0.414722	0.465347	0.36422	0.326574	0.332819
Dnajc19	0.0126582	0.0144509	0.0163812	0.0157687	0.0187377	0.0100792	0.0125673	0.0311174	0.0201835	0.0196731	0.0177606
Atp11b	0.109456	0.123121	0.116902	0.114323	0.0887574	0.135349	0.210952	0.248939	0.216514	0.192191	0.155212
Dcun1d1	0.018615	0.0450867	0.0275503	0.0302234	0.0285996	0.025198	0.0637343	0.0763791	0.0642202	0.0532688	0.0285714
Mccc1	0.0275503	0.0271676	0.0253165	0.0341656	0.0187377	0.0237581	0.0475763	0.0905233	0.0522936	0.0478208	0.0447876
Acad9	0.0573343	0.0734104	0.0603127	0.0775296	0.0650888	0.0676746	0.0861759	0.117397	0.0770642	0.0674939	0.0625483
Zfp267	0.00670141	0.00809249	0.00670141	0.00919842	0.00690335	0.0107991	0.010772	0.00707214	0.0146789	0.0111985	0.00926641
Anxa5	0.08414	0.0872832	0.0900968	0.0827858	0.117357	0.0698344	0.0906643	0.168317	0.0972477	0.0850484	0.0679537
Exosc9	0.0588235	0.0797688	0.0677587	0.0775296	0.0670611	0.0849532	0.0933573	0.144272	0.115596	0.115012	0.100386
Ccna2	0.0320179	0.0693642	0.0565897	0.0827858	0.0680473	0.0734341	0.010772	0.0636492	0.0678899	0.0299637	0.027027
Bbs7	0	0	0	0	0	0.000719942	0	0	0	0	0
Cetn4	0	0.0017341	0	0.00262812	0	0	0.000897666	0.00141443	0.000917431	0.000302663	0.000772201
Bbs12	0.0022338	0.0017341	0.0022338	0	0.00493097	0.00143988	0.00179533	0.00282885	0	0.00090799	0.000772201
Fgf2	0	0.00115607	0	0	0.000986193	0.00143988	0	0	0	0.00090799	0
Nudt6	0.0357409	0.0387283	0.0245719	0.0328515	0.0335306	0.0230382	0.0601436	0.0636492	0.0605505	0.0653753	0.0409266
Spata5	0.137751	0.120809	0.107223	0.123522	0.119329	0.117351	0.168761	0.274399	0.178899	0.172518	0.163707
Spry1	0.00595681	0.00751445	0.0104244	0.00262812	0.00887574	0.00575954	0.002693	0.00141443	0.00917431	0.0090799	0.00849421
Ankrd50	0.00819062	0.0208092	0.0178704	0.022339	0.0216963	0.0194384	0.0583483	0.0509194	0.0449541	0.0390436	0.0393822
Fat4	0	0	0	0	0	0	0.000897666	0	0	0	0
Intu	0.00819062	0.00809249	0.00446761	0.00131406	0.00591716	0.00575954	0.00448833	0.00282885	0.00825688	0.00877724	0.00926641
Hspa4l	0.0387193	0.0508671	0.0387193	0.0381078	0.0364892	0.0489561	0.0466786	0.0947666	0.0605505	0.0435835	0.0447876
Plk4	0.0238273	0.0375723	0.0335071	0.0328515	0.0453649	0.0475162	0.0305206	0.0381895	0.059633	0.032385	0.0239382
Mfsd8	0.0230827	0.0312139	0.0364855	0.022339	0.0207101	0.0302376	0.0332136	0.0381895	0.0522936	0.0308717	0.0416988
Abhd18	0.00521221	0.00867052	0.00521221	0.00262812	0.00394477	0.00719942	0.00179533	0.0113154	0.0155963	0.00726392	0.00617761
Larp1b	0.0685034	0.0780347	0.0833954	0.0670171	0.0769231	0.0698344	0.0843806	0.144272	0.119266	0.0914044	0.0795367
Pgrmc2	0.0521221	0.0716763	0.0580789	0.0525624	0.0552268	0.0424766	0.0933573	0.145686	0.111927	0.0768765	0.0602317
Jade1	0.080417	0.130058	0.0871184	0.086728	0.0749507	0.087833	0.150808	0.207921	0.163303	0.134685	0.120463
Sclt1	0.011169	0.0242775	0.022338	0.021025	0.0177515	0.0194384	0.035009	0.0438472	0.0385321	0.0290557	0.0393822
D3Ertd751e	0.0126582	0.0156069	0.0141474	0.0157687	0.00986193	0.00791937	0.024237	0.019802	0.0211009	0.0178571	0.0138996
Slc7a11	0.014892	0.0323699	0.0349963	0.0118265	0.0493097	0.0352772	0.005386	0.0127298	0.00733945	0.00817191	0.003861
Noct	0.00744602	0.00809249	0.00372301	0.00131406	0.00394477	0.00431965	0.00897666	0.0141443	0.00733945	0.00514528	0.00694981
Elf2	0.134028	0.179191	0.131794	0.140604	0.125247	0.148308	0.293537	0.322489	0.23578	0.205508	0.180695
Ndufc1	0.0297841	0.0462428	0.0335071	0.043364	0.0295858	0.0431965	0.0664273	0.132956	0.0770642	0.066586	0.0471042
Naa15	0.137751	0.180347	0.142219	0.140604	0.14497	0.12599	0.263016	0.388967	0.276147	0.201877	0.1861
Rab33b	0.0558451	0.0791908	0.0565897	0.086728	0.0700197	0.0597552	0.12298	0.128713	0.117431	0.090799	0.0857143
Setd7	0.0506329	0.0624277	0.0521221	0.0499343	0.0591716	0.0525558	0.122083	0.149929	0.0889908	0.0883777	0.0756757
Mgst2	0.00595681	0.00462428	0.00521221	0.00131406	0.00887574	0.00863931	0.040395	0.0551627	0.0449541	0.0220944	0.0277992
Maml3	0.00967982	0.0104046	0.011169	0.00394218	0.0177515	0.00935925	0.018851	0.0226308	0.0165138	0.0105932	0.0131274
Foxo1	0.271035	0.474566	0.416977	0.30749	0.32643	0.300216	1.20287	0.841584	0.889908	0.663136	0.571429
Cog6	0.0260611	0.0450867	0.0424423	0.0354796	0.0443787	0.037437	0.0520646	0.0608204	0.0669725	0.0423729	0.03861
Lhfp	0.000744602	0.0017341	0	0	0	0.00143988	0.00179533	0	0	0.000302663	0
Nhlrc3	0.00893522	0.0109827	0.0104244	0.0118265	0.00690335	0.012239	0.00897666	0.00565771	0.012844	0.0118039	0.0108108
Proser1	0.018615	0.0254335	0.0312733	0.0262812	0.0325444	0.025198	0.0628366	0.0551627	0.0706422	0.0432809	0.0478764
Ufm1	0.0558451	0.083237	0.0498883	0.0578187	0.0641026	0.0403168	0.114004	0.140028	0.138532	0.0886804	0.0803089
Supt20	0.346984	0.398844	0.386448	0.366623	0.327416	0.38013	0.482944	0.765205	0.517431	0.45914	0.416216
Exosc8	0.080417	0.110983	0.116902	0.109067	0.0779093	0.100792	0.0996409	0.214993	0.155963	0.131356	0.118147
Alg5	0.0312733	0.0514451	0.0416977	0.0302234	0.0463511	0.0439165	0.0448833	0.0806223	0.053211	0.0460048	0.0555985
Rfxap	0.0387193	0.0433526	0.0588235	0.0315375	0.0335306	0.0237581	0.0978456	0.103253	0.0807339	0.0690073	0.0579151
Spg20	0.0163812	0.0236994	0.0119136	0.0183968	0.0207101	0.0215983	0.021544	0.0367751	0.0247706	0.0226998	0.0108108
Dclk1	0	0.000578035	0	0	0	0	0	0	0	0	0
Nbea	0	0.000578035	0	0	0	0	0	0	0	0	0
Tm4sf1	0.0014892	0.00115607	0.0014892	0	0	0	0.000897666	0	0	0	0
Wwtr1	0.0014892	0.00231214	0	0	0.00197239	0	0	0	0	0	0
Commd2	0.0394639	0.0566474	0.0357409	0.0551905	0.0285996	0.0359971	0.0529623	0.0905233	0.0779817	0.0553874	0.0393822
Rnf13	0.0737156	0.0919075	0.0900968	0.0814717	0.0877712	0.062635	0.160682	0.168317	0.150459	0.111683	0.101158
Pfn2	0.00446761	0.00751445	0.00893522	0.0065703	0.00295858	0.00359971	0.00987433	0.0169731	0.00825688	0.00847458	0.0046332
Tsc22d2	0.0744602	0.127746	0.108712	0.0827858	0.0887574	0.0698344	0.249551	0.277228	0.262385	0.171308	0.11583
Serp1	0.174237	0.231214	0.192852	0.201051	0.177515	0.141829	0.412926	0.386139	0.310092	0.270884	0.200772
Eif2a	0.0714818	0.0953757	0.0744602	0.0670171	0.0749507	0.074874	0.141831	0.213579	0.155046	0.119249	0.104247
Selenot	0.152643	0.156647	0.166046	0.173456	0.16568	0.155508	0.238779	0.323904	0.250459	0.191586	0.181467
Siah2	0.137007	0.143931	0.120625	0.134034	0.131164	0.112311	0.32675	0.353607	0.23945	0.190073	0.184556
Med12l	0.000744602	0.0017341	0	0.00262812	0	0.00143988	0.00179533	0.00141443	0	0.00121065	0.0023166
Gpr171	0.0476545	0.10289	0.0759494	0.0827858	0.0641026	0.062635	0.130162	0.135785	0.161468	0.169492	0.110425
P2ry13	0.000744602	0.000578035	0	0.00131406	0.00197239	0.00287977	0	0	0	0.00090799	0
P2ry12	0.0014892	0.00289017	0	0	0.000986193	0	0	0.00141443	0.000917431	0.000302663	0
Mbnl1	0.196575	0.278035	0.222636	0.189225	0.203156	0.232541	0.327648	0.437058	0.355963	0.328995	0.277992
P2ry1	0.000744602	0.000578035	0	0	0.000986193	0	0	0.00141443	0.00183486	0	0
Rap2b	0.0439315	0.0791908	0.0513775	0.0565046	0.0335306	0.0467963	0.0763016	0.103253	0.0825688	0.0708232	0.0633205
Arhgef26	0	0	0	0	0	0	0	0	0	0	0
Dhx36	0.143708	0.16185	0.146687	0.151117	0.14497	0.157667	0.20018	0.237624	0.230275	0.193099	0.176834
Mme	0	0	0	0	0	0	0	0	0	0	0
Slc33a1	0.0349963	0.0410405	0.0364855	0.0367937	0.0473373	0.0367171	0.0385996	0.0537482	0.0458716	0.0556901	0.0416988
Gmps	0.0930752	0.110405	0.110946	0.114323	0.110454	0.12527	0.129264	0.21075	0.142202	0.123184	0.128958
Ssr3	0.157856	0.208671	0.196575	0.187911	0.290927	0.194384	0.181329	0.343706	0.236697	0.227906	0.185328
Tiparp	0.106478	0.134682	0.0930752	0.0959264	0.145957	0.112311	0.191203	0.267327	0.179817	0.167978	0.119691
Lekr1	0	0.000578035	0.0014892	0	0	0.000719942	0.00179533	0	0.00183486	0	0.000772201
Ccnl1	0.376024	0.430058	0.342517	0.366623	0.394477	0.322534	0.563734	0.722772	0.744037	0.630448	0.481081
Rsrc1	0.014892	0.0156069	0.018615	0.0157687	0.0147929	0.0230382	0.0394973	0.0311174	0.0348624	0.0248184	0.0262548
Mlf1	0.00297841	0.00289017	0.0022338	0	0.000986193	0.00143988	0.00179533	0.00282885	0.00183486	0.00121065	0
Gfm1	0.0387193	0.0578035	0.0439315	0.0354796	0.0394477	0.0547156	0.0745063	0.142857	0.0752294	0.0738499	0.0610039
Lxn	0.0014892	0.00404624	0.0014892	0.00262812	0.00197239	0.00359971	0.005386	0.00848656	0.000917431	0.00211864	0.00540541
Rarres1	0	0	0	0	0	0	0	0	0	0	0
Mfsd1	0.08414	0.114451	0.080417	0.0985545	0.0927022	0.0935925	0.138241	0.206506	0.182569	0.130448	0.113514
Schip1	0	0.000578035	0	0	0.00295858	0.00215983	0	0	0	0.000302663	0
Il12a	0.0476545	0.0572254	0.0402085	0.0289093	0.0246548	0.0259179	0.120287	0.101839	0.101835	0.0496368	0.0725869
Ift80	0.0119136	0.0156069	0.0134028	0.00919842	0.0197239	0.0107991	0.021544	0.0268741	0.0201835	0.0172518	0.00849421
Smc4	0.112435	0.178613	0.135517	0.123522	0.140039	0.136789	0.208259	0.323904	0.23945	0.185533	0.160618
Trim59	0.0349963	0.0421965	0.0297841	0.0407359	0.0187377	0.0273578	0.061939	0.0862801	0.0798165	0.0520581	0.046332
Kpna4	0.137007	0.180347	0.171258	0.122208	0.15286	0.12815	0.214542	0.301273	0.254128	0.197942	0.164479
Ppm1l	0.0238273	0.0312139	0.0312733	0.0236531	0.0236686	0.024478	0.0475763	0.0622348	0.0412844	0.0338983	0.0355212
B3galnt1	0	0.000578035	0	0	0	0.000719942	0	0	0	0	0
Nmd3	0.0551005	0.065896	0.0565897	0.0473062	0.0532544	0.0518359	0.0870736	0.137199	0.113761	0.0950363	0.0880309
Pdcd10	0.224125	0.230058	0.220402	0.194481	0.227811	0.238301	0.334829	0.380481	0.288991	0.276332	0.240154
Serpini1	0.0201042	0.0300578	0.0208488	0.0328515	0.0315582	0.0287977	0.05386	0.0721358	0.059633	0.0399516	0.0254826
Golim4	0.0268057	0.0410405	0.0297841	0.022339	0.0295858	0.0323974	0.037702	0.0480905	0.0348624	0.0211864	0.0277992
Rapgef2	0.0543559	0.0549133	0.0543559	0.0604468	0.0542406	0.0539957	0.0709156	0.100424	0.0697248	0.0553874	0.0571429
Fnip2	0.00819062	0.0184971	0.0163812	0.00525624	0.00788955	0.0115191	0.00359066	0.00282885	0.00550459	0.00363196	0.00540541
Ppid	0.00819062	0.0144509	0.0119136	0.00919842	0.00887574	0.00719942	0.0170557	0.0367751	0.0201835	0.0169492	0.0100386
Etfdh	0.0230827	0.0462428	0.0335071	0.0341656	0.025641	0.0338373	0.0763016	0.0636492	0.0678899	0.0493341	0.034749
Tmem144	0.00372301	0.000578035	0.0014892	0.00131406	0.00197239	0.00215983	0.00359066	0.00565771	0.00275229	0.00121065	0.000772201
Gask1b	0.000744602	0	0	0	0.000986193	0	0.00179533	0	0	0	0
Pdgfc	0.000744602	0.000578035	0.0014892	0	0	0.00143988	0	0	0.000917431	0	0
Ctso	0.12137	0.153757	0.139985	0.107753	0.109467	0.11879	0.198384	0.301273	0.229358	0.16253	0.174517
Gucy1a1	0	0	0	0	0	0	0	0	0	0	0
Plrg1	0.0320179	0.0618497	0.0603127	0.0565046	0.0473373	0.0554356	0.0969479	0.131542	0.0908257	0.0705206	0.0610039
Tlr2	0.0297841	0.0289017	0.0394639	0.0157687	0.030572	0.0331174	0.0260323	0.0339463	0.012844	0.0181598	0.0108108
Tmem131l	0.137007	0.194798	0.151154	0.13929	0.115385	0.142549	0.282765	0.339463	0.33578	0.23184	0.186873
Mnd1	0.0014892	0.0017341	0.00297841	0.00788436	0.00493097	0.00359971	0.002693	0.00282885	0.00550459	0.00211864	0.003861
Trim2	0.0022338	0.00289017	0.0022338	0.00262812	0.00591716	0	0.00179533	0.00282885	0.00366972	0.00151332	0
Fhdc1	0.000744602	0.0017341	0.000744602	0	0.00690335	0.00215983	0.00179533	0.00141443	0.00183486	0.00121065	0
Arfip1	0.0469099	0.065896	0.0431869	0.0407359	0.0502959	0.0539957	0.0969479	0.0947666	0.101835	0.065678	0.0625483
Tmem154	0.11169	0.0953757	0.110946	0.0959264	0.114398	0.104392	0.0655296	0.186704	0.110092	0.0747579	0.0579151
Fbxw7	0.0967982	0.104046	0.0900968	0.0998686	0.101578	0.0914327	0.122083	0.173975	0.118349	0.110775	0.125097
Gatb	0.0104244	0.0219653	0.011169	0.022339	0.0157791	0.0194384	0.018851	0.0339463	0.0302752	0.0248184	0.011583
Fam160a1	0.00446761	0.00289017	0.0014892	0.00131406	0.000986193	0.00359971	0.00897666	0.00848656	0.00458716	0.00453995	0.0015444
Glt28d2	0.0014892	0.00115607	0	0	0	0	0	0.00282885	0	0	0
Sh3d19	0.0014892	0.00115607	0.000744602	0.00525624	0.000986193	0.00143988	0	0.00141443	0	0.00211864	0
Lrba	0.10201	0.109249	0.0997766	0.116951	0.10355	0.100792	0.168761	0.19802	0.168807	0.161017	0.122008
Dclk2	0.0603127	0.0739884	0.0670141	0.0499343	0.0690335	0.0655148	0.120287	0.173975	0.153211	0.138923	0.113514
Cd1d1	0.011169	0.0254335	0.014892	0.0118265	0.0187377	0.0136789	0.067325	0.0452617	0.0458716	0.0290557	0.0247104
Kirrel	0.0014892	0.00231214	0	0	0.00394477	0.0050396	0	0.0113154	0	0.00151332	0.0023166
Fcrls	0.0014892	0.00346821	0.00446761	0	0	0.00215983	0	0.00282885	0.00366972	0.00121065	0.0015444
Cd5l	0	0.0017341	0.0022338	0.00131406	0.00394477	0	0	0	0.000917431	0.00181598	0
Fcrl1	0.268801	0.368208	0.274013	0.231275	0.198225	0.200864	0.668761	0.65488	0.645872	0.581719	0.437838
Fcrl5	0.0603127	0.110983	0.1035	0.123522	0.107495	0.115911	0.043088	0.162659	0.0761468	0.0599274	0.0617761
Etv3	0.147431	0.178613	0.154877	0.156373	0.164694	0.144708	0.21544	0.346535	0.245872	0.222458	0.185328
ETV3L	0	0	0	0	0	0	0	0	0	0	0
Arhgef11	0.0156366	0.0277457	0.0245719	0.0197109	0.0187377	0.0115191	0.0502693	0.0466761	0.0376147	0.0396489	0.0355212
Lrrc71	0	0.000578035	0	0.00131406	0	0	0	0	0	0.00090799	0
Pear1	0.0342517	0.0398844	0.0498883	0.0275953	0.025641	0.0352772	0.064632	0.0848656	0.0798165	0.0508475	0.0416988
Sh2d2a	0.186895	0.154913	0.180194	0.21682	0.217949	0.263499	0.149013	0.319661	0.201835	0.308111	0.257915
Prcc	0.160089	0.227746	0.163812	0.190539	0.209073	0.171346	0.349192	0.41867	0.344037	0.30569	0.278764
Hdgf	0.185406	0.214451	0.198809	0.182654	0.183432	0.154788	0.234291	0.407355	0.281651	0.214588	0.206178
Isg20l2	0.0372301	0.0526012	0.0424423	0.0381078	0.0473373	0.0547156	0.117594	0.138614	0.100917	0.0796005	0.0656371
Crabp2	0.00297841	0.00462428	0.00521221	0.00394218	0.00690335	0.00719942	0.002693	0.0141443	0.00642202	0.0033293	0.003861
Nes	0.0014892	0.00289017	0	0	0	0	0	0	0	0	0.000772201
Gpatch4	0.0662695	0.0676301	0.0632911	0.0775296	0.0532544	0.0597552	0.0852783	0.199434	0.0926606	0.0871671	0.0617761
Naxe	0.014892	0.0323699	0.018615	0.0157687	0.0177515	0.0158387	0.0439856	0.0537482	0.0477064	0.0396489	0.0254826
Iqgap3	0.000744602	0.00751445	0.00372301	0.00262812	0.00887574	0.00143988	0.000897666	0.00990099	0.00917431	0.00211864	0.0046332
Mef2d	0.190618	0.236994	0.191363	0.153745	0.167653	0.152628	0.754039	0.650636	0.470642	0.326271	0.281853
Rhbg	0	0	0	0	0	0	0	0	0	0	0
Tsacc	0.00372301	0.00115607	0.00372301	0.00131406	0.00295858	0.00287977	0.00628366	0.00707214	0.0110092	0.00514528	0.003861
Cct3	0.161579	0.200578	0.17796	0.193167	0.149901	0.152628	0.179533	0.405941	0.266055	0.220036	0.170656
Glmp	0.0967982	0.150867	0.125838	0.136662	0.125247	0.116631	0.255835	0.287129	0.251376	0.199758	0.169112
Tmem79	0	0.0017341	0	0.00394218	0.00493097	0	0.000897666	0.00424328	0	0.00121065	0
Smg5	0.0930752	0.139884	0.133284	0.101183	0.0996055	0.118071	0.205566	0.314003	0.207339	0.175545	0.166795
Paqr6	0.000744602	0.0017341	0.0014892	0.00131406	0.000986193	0.000719942	0.00448833	0.00424328	0.00275229	0.00453995	0.000772201
Pmf1	0.0297841	0.0445087	0.0335071	0.0236531	0.0295858	0.0280778	0.0825853	0.12447	0.0853211	0.0699153	0.0540541
Slc25a44	0.0178704	0.0289017	0.0260611	0.0236531	0.0216963	0.0323974	0.0412926	0.0466761	0.0504587	0.0338983	0.0301158
Sema4a	0.0387193	0.0398844	0.0416977	0.0131406	0.030572	0.0266379	0.0385996	0.113154	0.0458716	0.0354116	0.0355212
Lmna	0.142219	0.156069	0.164557	0.166886	0.189349	0.161267	0.0368043	0.280057	0.111009	0.0562954	0.0594595
Mex3a	0.000744602	0.00404624	0.00446761	0.00262812	0.00295858	0.00359971	0.00987433	0.00707214	0.00458716	0.0033293	0.0046332
Lamtor2	0.170514	0.220809	0.204765	0.21025	0.162722	0.158387	0.250449	0.369165	0.308257	0.253329	0.169884
Ubqln4	0.0379747	0.0606936	0.0558451	0.0407359	0.0443787	0.0460763	0.0969479	0.12447	0.0990826	0.0744552	0.0555985
Ssr2	0.0826508	0.142775	0.101266	0.0801577	0.15286	0.0611951	0.196589	0.285714	0.240367	0.152542	0.108108
Arhgef2	0.222636	0.24104	0.194341	0.1682	0.17357	0.176386	0.384201	0.506365	0.357798	0.243644	0.233977
Khdc4	0.129561	0.131214	0.151899	0.124836	0.126233	0.12239	0.253142	0.254597	0.194495	0.183717	0.169884
Rit1	0.0416977	0.067052	0.0506329	0.043364	0.061144	0.050396	0.0825853	0.114569	0.106422	0.0883777	0.0633205
Syt11	0.014892	0.0306358	0.0342517	0.0315375	0.030572	0.0316775	0.0170557	0.0339463	0.0238532	0.0260291	0.019305
Gon4l	0.124348	0.13237	0.125838	0.169514	0.12426	0.12671	0.160682	0.226308	0.193578	0.169189	0.16139
Msto1	0.0163812	0.0294798	0.0297841	0.0118265	0.0187377	0.0187185	0.032316	0.0622348	0.0458716	0.0378329	0.0262548
Dap3	0.0826508	0.113873	0.0871184	0.0985545	0.0857988	0.104392	0.118492	0.207921	0.17156	0.147397	0.110425
Ash1l	0.186895	0.23815	0.209978	0.177398	0.205128	0.192225	0.359964	0.414427	0.387156	0.289952	0.261776
Rusc1	0.0238273	0.0317919	0.0297841	0.0367937	0.0315582	0.0280778	0.0385996	0.0749646	0.0495413	0.0463075	0.0301158
Fdps	0.0260611	0.0323699	0.0297841	0.021025	0.0345168	0.0302376	0.02693	0.0721358	0.0522936	0.0553874	0.0316602
Hcn3	0.0014892	0.00289017	0.0014892	0.00394218	0.00493097	0.00287977	0.00448833	0.00565771	0.00733945	0.00514528	0.0023166
Clk2	0.130305	0.154913	0.125093	0.145861	0.105523	0.113751	0.258528	0.272984	0.23578	0.194915	0.166795
Scamp3	0.116158	0.147977	0.134028	0.178712	0.15286	0.164147	0.181329	0.237624	0.211009	0.182809	0.185328
Fam189b	0.00372301	0.00982659	0.00521221	0.00788436	0.0147929	0.0100792	0.013465	0.00707214	0.0183486	0.0133172	0.0146718
Gba	0.0409531	0.0543353	0.0521221	0.0459921	0.0424063	0.0453564	0.0771993	0.0990099	0.0908257	0.0644673	0.0494208
Mtx1	0.0357409	0.0375723	0.0349963	0.0289093	0.0276134	0.0266379	0.043088	0.106082	0.0550459	0.0447942	0.0401544
Thbs3	0.018615	0.017341	0.0119136	0.022339	0.025641	0.0172786	0.00987433	0.0226308	0.0183486	0.0151332	0.0123552
Muc1	0.00372301	0.00115607	0.000744602	0.00131406	0.00197239	0.00215983	0.00359066	0.00424328	0.00458716	0.00151332	0.0023166
Trim46	0.00297841	0.00520231	0.00372301	0.00131406	0.00197239	0.00143988	0.00628366	0.00707214	0.00458716	0.00242131	0.0015444
Krtcap2	0.0513775	0.0867052	0.0506329	0.0591327	0.0542406	0.0460763	0.105027	0.118812	0.131193	0.0892857	0.0540541
Dpm3	0.128071	0.137572	0.110201	0.111695	0.102564	0.0986321	0.168761	0.291372	0.222018	0.156477	0.152896
Slc50a1	0.0900968	0.124277	0.0975428	0.0906702	0.081854	0.0885529	0.181329	0.226308	0.209174	0.138923	0.135907
Efna1	0	0.00115607	0	0.00262812	0	0	0	0	0	0	0
Efna4	0.0014892	0.000578035	0.000744602	0.00131406	0	0	0	0.00565771	0	0	0.000772201
Adam15	0.0156366	0.0225434	0.0193596	0.0197109	0.0118343	0.012239	0.00897666	0.0268741	0.00733945	0.00726392	0.00540541
Zbtb7b	0.0789278	0.0803468	0.0722264	0.0683311	0.056213	0.0532757	0.104129	0.193777	0.122018	0.0947337	0.0872587
Flad1	0.0379747	0.0398844	0.0461653	0.0262812	0.0325444	0.0345572	0.0691203	0.0933522	0.0862385	0.062046	0.0509653
Cks1b	0.0178704	0.0248555	0.0201042	0.0289093	0.0216963	0.0230382	0.00897666	0.0367751	0.0293578	0.0163438	0.019305
Shc1	0.0685034	0.0774566	0.069248	0.0827858	0.0670611	0.0547156	0.131957	0.148515	0.127523	0.0983656	0.0694981
Pygo2	0.0416977	0.0774566	0.0595681	0.065703	0.0552268	0.0698344	0.102334	0.137199	0.107339	0.089891	0.0872587
Pbxip1	0.125093	0.124855	0.12137	0.144547	0.106509	0.106551	0.179533	0.241867	0.179817	0.147094	0.157529
Pmvk	0.069248	0.0710983	0.0655249	0.0735874	0.0739645	0.0806335	0.0879713	0.1471	0.110092	0.096247	0.0895753
Kcnn3	0.0014892	0	0	0	0	0.000719942	0	0	0	0.000302663	0
Adar	0.125838	0.213873	0.190618	0.183968	0.188363	0.177826	0.346499	0.598303	0.540367	0.371065	0.29112
Chrnb2	0.00446761	0.0104046	0.00446761	0.00525624	0.00887574	0.00647948	0.00718133	0.0212164	0.00917431	0.0102906	0.00926641
[truncated: 11,840 more rows]

## Sheet: T cells
genotype	Nav1.8wt::Npy1rfl/fl	Nav1.8cre::Npy1rfl/fl	Nav1.8wt::Npy1rfl/fl	Nav1.8cre::Npy1rfl/fl	Nav1.8wt::Npy1rfl/fl	Nav1.8cre::Npy1rfl/fl	C57BL6	C57BL6	C57BL6	C57BL6	C57BL6
AAI	OVA	OVA	OVA	OVA	OVA	OVA	Naive	OVA	OVA	OVA	OVA
treatment	-	-	-	-	-	-	-	vehicle	RTX	vehicle	RTX
	RNA.s1_	RNA.s2_	RNA.s3_	RNA.s4_	RNA.s5_	RNA.s6_	RNA.s9_	RNA.s13	RNA.s14	RNA.s15	RNA.s16
Sox17	0.000714286	0	0	0	0	0	0	0	0	0.000860585	0
Lypla1	0.0507143	0.107673	0.0901771	0.0846774	0.0544815	0.0696466	0.215491	0.149955	0.134387	0.080895	0.109718
Tcea1	0.162143	0.252475	0.170692	0.147177	0.168717	0.183992	0.490798	0.30804	0.296443	0.301205	0.208464
Atp6v1h	0.075	0.118812	0.0885668	0.0967742	0.0720562	0.0852391	0.376534	0.208672	0.162055	0.145439	0.158307
Rb1cc1	0.0535714	0.0928218	0.0708535	0.0766129	0.0843585	0.0602911	0.283742	0.153568	0.150198	0.122203	0.0940439
Pcmtd1	0.0614286	0.117574	0.10467	0.100806	0.0896309	0.101871	0.320552	0.195122	0.167984	0.140275	0.0956113
Rrs1	0.055	0.0816832	0.0434783	0.0625	0.0544815	0.04158	0.215491	0.123758	0.112648	0.091222	0.0579937
Adhfe1	0	0	0	0	0	0	0	0	0	0	0.00470219
Mybl1	0.00214286	0.00247525	0.00322061	0.00403226	0	0	0.00843558	0.0108401	0	0.00516351	0.0015674
Vcpip1	0.0535714	0.112624	0.0676329	0.0584677	0.0702988	0.0821206	0.256902	0.179765	0.156126	0.13167	0.125392
Sgk3	0.0557143	0.0891089	0.041868	0.078629	0.0808436	0.0956341	0.273773	0.136405	0.118577	0.111876	0.0595611
Mcmdc2	0.005	0.00990099	0.00644122	0.00403226	0.00878735	0.00623701	0.0115031	0.0126468	0.00790514	0.010327	0.00470219
Cops5	0.0714286	0.112624	0.101449	0.137097	0.0843585	0.0914761	0.233129	0.178862	0.167984	0.141997	0.117555
Cspp1	0.0935714	0.160891	0.10306	0.108871	0.119508	0.14553	0.282975	0.170732	0.175889	0.134251	0.122257
Arfgef1	0.142857	0.226485	0.20934	0.159274	0.156415	0.143451	0.657209	0.338753	0.37747	0.296902	0.214734
Prex2	0.000714286	0	0	0	0	0	0	0	0	0	0
Slco5a1	0.00142857	0	0	0	0	0.002079	0.00613497	0.00180668	0.00197628	0	0
Prdm14	0.000714286	0.00247525	0	0	0	0	0.00306748	0.00180668	0	0	0
Ncoa2	0.0842857	0.107673	0.0917874	0.102823	0.0913884	0.0956341	0.32362	0.234869	0.166008	0.171256	0.139498
Tram1	0.173571	0.295792	0.244767	0.181452	0.144112	0.177755	0.78681	0.499548	0.541502	0.395009	0.318182
Lactb2	0.0192857	0.0235149	0.0225443	0.0262097	0.0210896	0.016632	0.0736196	0.0406504	0.041502	0.0438898	0.0282132
Eya1	0.000714286	0.00742574	0.00161031	0.00806452	0.00175747	0	0.0276074	0.0063234	0	0.00344234	0.0015674
Terf1	0.0614286	0.117574	0.0740741	0.0685484	0.0773286	0.0686071	0.263804	0.128275	0.175889	0.123064	0.0893417
Rdh10	0.0321429	0.0532178	0.0338164	0.0302419	0.0369069	0.0343035	0.116564	0.0767841	0.0513834	0.060241	0.039185
Stau2	0.00714286	0.00866337	0.00644122	0.0141129	0.0158172	0.00831601	0.0207055	0.0117435	0.00988142	0.0120482	0.0109718
Ube2w	0.0592857	0.0990099	0.0676329	0.0826613	0.0685413	0.0738046	0.251534	0.139115	0.124506	0.108434	0.0799373
Eloc	0.0142857	0.00990099	0.0128824	0.0120968	0.00878735	0.004158	0.0966258	0.0514905	0.0632411	0.0378657	0.0266458
Tmem70	0.00714286	0.0123762	0.0193237	0.0141129	0.00702988	0.00727651	0.0345092	0.0298103	0.0296443	0.0266781	0.0172414
Ly96	0.00714286	0.0136139	0.00805153	0.016129	0.00878735	0.00623701	0.0268405	0.00903342	0.00592885	0.0111876	0.00783699
Il17a	0.0321429	0.0569307	0.169082	0.0504032	0.0966608	0.039501	0.0138037	0.00813008	0	0.0146299	0.0376176
Il17f	0.00142857	0	0.0144928	0	0.00527241	0.0031185	0	0	0	0	0.00783699
Mcm3	0.0457143	0.0792079	0.0499195	0.0927419	0.0667838	0.0800416	0.17638	0.185185	0.134387	0.116179	0.0815047
Paqr8	0.01	0.0173267	0.0128824	0.0100806	0.00702988	0.00623701	0.0329755	0.0280036	0.0256917	0.0154905	0.00783699
Efhc1	0.00285714	0.00123762	0.00483092	0.00403226	0	0.00623701	0.00460123	0.00722674	0	0.00258176	0.0031348
Tram2	0.03	0.0420792	0.0177134	0.0262097	0.0193322	0.037422	0.125	0.0650407	0.0632411	0.0421687	0.0250784
Tmem14a	0.00285714	0.00618812	0.00483092	0.00201613	0.00527241	0.002079	0.00690184	0.00722674	0.00395257	0.00688468	0.0031348
Khdc1a	0.000714286	0	0	0	0	0	0.00690184	0.00542005	0	0.00430293	0
Kcnq5	0.00214286	0.00990099	0.00322061	0.00604839	0.00702988	0.010395	0.0291411	0.0144535	0.00790514	0.0120482	0.0125392
Ogfrl1	0.0107143	0.0222772	0.0112721	0.0221774	0.00175747	0.00935551	0.0582822	0.0325203	0.0217391	0.0232358	0.0125392
Smap1	0.055	0.0878713	0.0708535	0.0806452	0.0755712	0.0738046	0.184816	0.121048	0.114625	0.110155	0.0862069
Sdhaf4	0.0121429	0.0309406	0.0354267	0.0141129	0.0228471	0.0135135	0.0904908	0.0361337	0.0197628	0.0370052	0.023511
Fam135a	0	0.00371287	0	0	0	0	0	0	0	0	0
Lmbrd1	0.220714	0.319307	0.180354	0.258065	0.221441	0.219335	0.969325	0.392954	0.310277	0.296041	0.217868
Phf3	0.06	0.153465	0.0692432	0.120968	0.0738137	0.0873181	0.389571	0.196929	0.205534	0.157487	0.131661
Prim2	0.0242857	0.0408416	0.0289855	0.0685484	0.0316344	0.0540541	0.0958589	0.065944	0.0454545	0.0490534	0.0485893
Rab23	0.00928571	0.0247525	0.0161031	0.0120968	0.0140598	0.012474	0.0552147	0.0334237	0.0316206	0.0232358	0.0125392
Bag2	0.00142857	0.00742574	0	0	0.00175747	0.002079	0.00613497	0.00813008	0.00790514	0.00774527	0.0031348
Zfp451	0.0778571	0.117574	0.10628	0.125	0.133568	0.101871	0.355828	0.243902	0.1917	0.154905	0.142633
Bend6	0.000714286	0	0	0	0	0.0010395	0.00153374	0.000903342	0.00197628	0.00258176	0
Dst	0.00642857	0.0235149	0.0434783	0.0342742	0.026362	0.010395	0.00920245	0.0180668	0.013834	0.020654	0.00940439
Ccdc115	0.0621429	0.0779703	0.0515298	0.0383065	0.0456942	0.0426195	0.187883	0.146341	0.12253	0.10241	0.0815047
Imp4	0.0778571	0.111386	0.0805153	0.0806452	0.0755712	0.0862786	0.302914	0.183379	0.144269	0.148021	0.10815
Ptpn18	0.467143	0.735149	0.505636	0.407258	0.351494	0.43763	1.89954	1.26739	1.23123	1.10929	0.865204
Prss39	0.00214286	0	0.00483092	0.00403226	0	0	0.00230061	0	0	0.000860585	0
Arhgef4	0.0214286	0.0222772	0.0112721	0.0342742	0.00878735	0.0176715	0.0590491	0.0406504	0.027668	0.0240964	0.0329154
Fam168b	0.146429	0.278465	0.201288	0.177419	0.144112	0.149688	0.820552	0.449864	0.462451	0.311532	0.216301
Plekhb2	0.075	0.152228	0.185185	0.16129	0.101933	0.117464	0.300613	0.186089	0.156126	0.148021	0.111285
Hs6st1	0.0357143	0.0990099	0.0450886	0.046371	0.0527241	0.0426195	0.322086	0.143631	0.0968379	0.0963855	0.0736677
Uggt1	0.17	0.264851	0.190016	0.169355	0.1529	0.16632	0.538344	0.35682	0.369565	0.26506	0.213166
Neurl3	0.370714	0.569307	0.486312	0.568548	0.500879	0.449064	1.7477	0.68654	0.606719	0.578313	0.460815
Arid5a	0.386429	0.530941	0.507246	0.389113	0.534271	0.471933	0.66181	0.542005	0.466403	0.551635	0.531348
Kansl3	0.0628571	0.107673	0.0740741	0.0665323	0.0650264	0.0644491	0.304448	0.187895	0.134387	0.141997	0.0971787
Lman2l	0.0171429	0.0284653	0.0241546	0.0201613	0.0210896	0.024948	0.071319	0.0695574	0.0296443	0.0335628	0.0329154
Cnnm4	0.0435714	0.0742574	0.0644122	0.0524194	0.056239	0.0841996	0.242331	0.122855	0.100791	0.0869191	0.0799373
Cnnm3	0.0428571	0.0965347	0.0708535	0.0806452	0.0720562	0.0686071	0.170245	0.116531	0.116601	0.105852	0.0673981
Ankrd23	0.0257143	0.0445545	0.0322061	0.046371	0.0333919	0.0384615	0.0889571	0.0776874	0.0909091	0.045611	0.0532915
Ankrd39	0.0335714	0.0544554	0.0515298	0.0584677	0.0386643	0.0446985	0.152607	0.109304	0.0988142	0.0783133	0.0658307
Sema4c	0.00642857	0.00371287	0.00644122	0.0120968	0.00878735	0.0155925	0.0222393	0.0162602	0.00988142	0.0111876	0.0125392
Cox5b	0.121429	0.22896	0.204509	0.175403	0.154657	0.154886	0.552914	0.411924	0.343874	0.332186	0.239812
Actr1b	0.128571	0.164604	0.0950081	0.163306	0.0931459	0.14553	0.397239	0.2972	0.221344	0.187608	0.145768
Zap70	0.257143	0.311881	0.396135	0.294355	0.253076	0.302495	0.726994	0.65402	0.590909	0.530981	0.492163
Tmem131	0.055	0.110149	0.0676329	0.102823	0.0650264	0.0717256	0.281442	0.198735	0.185771	0.155766	0.100313
Vwa3b	0.005	0.00123762	0.00483092	0	0.00527241	0.0031185	0.00690184	0.00903342	0.00988142	0.00430293	0.00470219
Inpp4a	0.08	0.122525	0.0982287	0.0927419	0.108963	0.0893971	0.263037	0.155375	0.189723	0.0877797	0.125392
Coa5	0.125714	0.188119	0.122383	0.135081	0.137083	0.135135	0.358896	0.245709	0.270751	0.230637	0.19279
Unc50	0.07	0.0990099	0.0772947	0.0745968	0.0773286	0.10499	0.171779	0.112918	0.100791	0.0981067	0.0956113
Mgat4a	0.0742857	0.0990099	0.0724638	0.0967742	0.0808436	0.0738046	0.239264	0.154472	0.128458	0.0946644	0.0736677
Tsga10	0.00714286	0.00247525	0.00322061	0.00806452	0.00351494	0.00831601	0.0199387	0.0198735	0.00790514	0.00860585	0.00470219
Lipt1	0.000714286	0.00247525	0.00483092	0	0	0	0.00383436	0.00451671	0.00395257	0.00258176	0
Mitd1	0.0107143	0.0309406	0.0338164	0.0141129	0.0281195	0.018711	0.0805215	0.0813008	0.0869565	0.0593804	0.0407524
Txndc9	0.0914286	0.132426	0.0917874	0.0766129	0.105448	0.110187	0.391871	0.260163	0.203557	0.180723	0.130094
Eif5b	0.0692857	0.117574	0.0885668	0.0604839	0.0667838	0.0634096	0.277607	0.169828	0.16996	0.134251	0.0924765
Rev1	0.0214286	0.0309406	0.0161031	0.0221774	0.0316344	0.0176715	0.0812883	0.0650407	0.0395257	0.0275387	0.0203762
Aff3	0.188571	0.288366	0.144928	0.225806	0.177504	0.174636	0.875	0.496838	0.409091	0.318417	0.189655
Chst10	0.02	0.039604	0.0289855	0.0403226	0.00702988	0.0259875	0.145706	0.0840108	0.0612648	0.0516351	0.0297806
Pdcl3	0.122143	0.169554	0.149758	0.120968	0.154657	0.141372	0.351227	0.246612	0.1917	0.203959	0.158307
Npas2	0.00214286	0	0	0	0.00527241	0.004158	0.0053681	0.00361337	0	0.00344234	0
Tbc1d8	0.00571429	0.00742574	0.0112721	0.00806452	0.0123023	0.00831601	0.00613497	0.0117435	0.00395257	0.00688468	0.0031348
Cnot11	0.0485714	0.0680693	0.0483092	0.0745968	0.0650264	0.047817	0.174847	0.104788	0.0849802	0.0929432	0.0438871
Rnf149	0.112857	0.136139	0.167472	0.114919	0.172232	0.120582	0.242331	0.201445	0.185771	0.184165	0.137931
Creg2	0	0	0	0	0.00175747	0.0010395	0	0	0	0.00344234	0
Map4k4	0.205	0.29703	0.239936	0.247984	0.198594	0.193347	0.795245	0.482385	0.48419	0.343373	0.341693
Il1r2	0.0207143	0.0259901	0.0241546	0.0181452	0.0404218	0.0405405	0.0145706	0.00903342	0.00592885	0.0197935	0.023511
Il1r1	0.00571429	0.029703	0.0499195	0.0342742	0.0421793	0.045738	0.00843558	0.00722674	0.0118577	0.00946644	0.0172414
Il1rl2	0.00571429	0.0049505	0.00161031	0.00201613	0.00175747	0	0.0107362	0.0144535	0.00395257	0.00516351	0.0031348
Il1rl1	0.0471429	0.105198	0.0901771	0.112903	0.11775	0.045738	0.0145706	0.0460705	0.0237154	0.0567986	0.0893417
Il18r1	0.18	0.268564	0.339775	0.191532	0.268893	0.183992	0.28681	0.235772	0.243083	0.240964	0.191223
Il18rap	0.100714	0.127475	0.127214	0.110887	0.168717	0.202703	0.25	0.135501	0.144269	0.121343	0.134796
Slc9a4	0	0	0	0.00201613	0.00175747	0.0010395	0	0	0.00197628	0	0
Mfsd9	0.000714286	0.00123762	0.00161031	0	0.00175747	0.0031185	0.00460123	0.00451671	0.00395257	0.00258176	0.0031348
Tgfbrap1	0.0407143	0.0680693	0.0563607	0.0584677	0.0509666	0.029106	0.146472	0.0885276	0.0731225	0.0869191	0.0658307
AI597479	0.0257143	0.0309406	0.0144928	0.0302419	0.0228471	0.018711	0.0797546	0.0740741	0.0296443	0.0585198	0.023511
Fhl2	0.00428571	0.00866337	0.00966184	0.00403226	0.0158172	0.00935551	0.00920245	0.0198735	0.00988142	0.0120482	0.00940439
Nck2	0.0264286	0.0334158	0.037037	0.0302419	0.0158172	0.024948	0.148006	0.102078	0.0632411	0.0662651	0.0376176
Uxs1	0.0328571	0.0581683	0.041868	0.0403226	0.0369069	0.0301455	0.0973926	0.0704607	0.0889328	0.0593804	0.0626959
Tpp2	0.142857	0.209158	0.143317	0.147177	0.108963	0.139293	0.452454	0.32972	0.256917	0.243546	0.205329
Tex30	0.0192857	0.0358911	0.0305958	0.0201613	0.0193322	0.0197505	0.151074	0.0677507	0.0652174	0.0464716	0.0282132
Poglut2	0.01	0.0148515	0.0128824	0.0201613	0.0140598	0.0114345	0.0161043	0.0207769	0.00592885	0.00774527	0.00940439
Bivm	0.00428571	0.0210396	0.0112721	0.00403226	0.00878735	0.00623701	0.0214724	0.0216802	0.0118577	0.0137694	0.00940439
Ercc5	0.0378571	0.0829208	0.0724638	0.0544355	0.0667838	0.0654886	0.117331	0.0822042	0.0533597	0.0800344	0.0658307
Col3a1	0.00285714	0.00123762	0	0	0	0	0	0	0	0	0
Col5a2	0	0	0	0	0	0	0	0	0	0	0
Wdr75	0.00785714	0.0148515	0.0161031	0.00806452	0.0123023	0.00519751	0.0613497	0.0397471	0.0434783	0.0283993	0.015674
Slc40a1	0	0.00247525	0.00161031	0.00201613	0.00175747	0	0.00306748	0.00180668	0.00395257	0.00344234	0
Slc39a10	0.0107143	0.0136139	0.0289855	0.016129	0.0158172	0.00623701	0.0529141	0.0424571	0.0296443	0.0309811	0.0172414
Tmeff2	0	0.00123762	0.00161031	0.00403226	0	0	0	0	0	0.000860585	0
Cavin2	0.000714286	0.00371287	0.00161031	0.00201613	0	0	0.000766871	0	0	0	0
Nabp1	0.236429	0.268564	0.241546	0.254032	0.321617	0.239085	0.32592	0.366757	0.264822	0.232358	0.152038
Myo1b	0	0	0.00161031	0	0	0	0.000766871	0	0	0	0
Stat4	0.272143	0.431931	0.404187	0.342742	0.442882	0.340956	0.796779	0.482385	0.600791	0.530981	0.393417
Stat1	0.250714	0.384901	0.304348	0.280242	0.279438	0.295218	1.05905	1.03433	0.994071	0.727194	0.625392
Gls	0.224286	0.420792	0.342995	0.324597	0.300527	0.262994	0.947853	0.596206	0.598814	0.454389	0.351097
Nab1	0.235	0.235149	0.231884	0.185484	0.224956	0.217256	0.56365	0.426378	0.381423	0.298623	0.253918
Nemp2	0.0164286	0.0272277	0.0144928	0.0241935	0.0140598	0.018711	0.059816	0.0460705	0.0474308	0.0318417	0.0141066
Mfsd6	0.0192857	0.0445545	0.0595813	0.0181452	0.0369069	0.035343	0.11273	0.0722674	0.0869565	0.0671256	0.0485893
Inpp1	0.109286	0.168317	0.138486	0.102823	0.0878735	0.111227	0.365798	0.242096	0.243083	0.209983	0.180251
Hibch	0.0142857	0.0259901	0.0241546	0.0141129	0.0158172	0.0176715	0.0521472	0.028907	0.041502	0.0335628	0.0266458
Pms1	0.0278571	0.0420792	0.037037	0.0524194	0.0316344	0.0384615	0.103528	0.0650407	0.0513834	0.060241	0.0642633
Ormdl1	0.0178571	0.0284653	0.0305958	0.0201613	0.0140598	0.0155925	0.0659509	0.0505872	0.0434783	0.0370052	0.0219436
Osgepl1	0.00357143	0.00618812	0.00966184	0.00604839	0.00351494	0.00519751	0.0260736	0.0126468	0.013834	0.010327	0.00626959
Asnsd1	0.0978571	0.186881	0.119163	0.153226	0.112478	0.108108	0.356595	0.240289	0.254941	0.214286	0.15047
Stk17b	0.95	1.25495	0.866345	0.953629	1.02285	0.965696	3.79678	1.68022	1.41897	1.10413	1.14734
Hecw2	0.000714286	0.00247525	0.00161031	0	0	0	0	0.000903342	0	0	0
Gtf3c3	0.0185714	0.0383663	0.0289855	0.0302419	0.0140598	0.033264	0.0782209	0.0542005	0.0573123	0.0645439	0.0423197
Pgap1	0.0964286	0.19802	0.0917874	0.153226	0.130053	0.110187	0.83589	0.290876	0.278656	0.190189	0.131661
Ankrd44	0.280714	0.417079	0.304348	0.256048	0.237258	0.262994	0.792178	0.493225	0.488142	0.380379	0.388715
Sf3b1	0.667857	0.992574	0.756844	0.772177	0.829525	0.738046	2.17791	1.24119	1.21739	1.01291	1.03762
Coq10b	0.0771429	0.0866337	0.0933977	0.0846774	0.0931459	0.0883576	0.304448	0.173442	0.144269	0.109294	0.0940439
Hspd1	0.0957143	0.14604	0.130435	0.149194	0.103691	0.112266	0.32362	0.226739	0.166008	0.200516	0.15047
Hspe1	0.102143	0.153465	0.099839	0.139113	0.0755712	0.0987526	0.310583	0.219512	0.252964	0.178141	0.188088
Mob4	0.0557143	0.10396	0.0740741	0.0685484	0.0667838	0.0665281	0.284509	0.151762	0.13834	0.10327	0.0924765
Rftn2	0.01	0.0222772	0.00483092	0.00806452	0.00351494	0.00623701	0.053681	0.0207769	0.0256917	0.0129088	0.00783699
2002-03-01	0.0107143	0.0383663	0.0225443	0.0221774	0.0175747	0.0197505	0.119632	0.0442638	0.0395257	0.0447504	0.0172414
Boll	0.0178571	0.0272277	0.0177134	0.016129	0.0140598	0.00935551	0.0736196	0.0352304	0.0375494	0.0266781	0.0329154
Plcl1	0.00642857	0.00990099	0.00161031	0.00201613	0.00702988	0.00623701	0.0161043	0.0117435	0.00197628	0.00430293	0.0125392
Satb2	0	0.00123762	0	0	0	0	0	0.000903342	0	0.000860585	0
Tyw5	0.0135714	0.0148515	0.0161031	0.0120968	0.026362	0.012474	0.0559816	0.0352304	0.0177866	0.0215146	0.0203762
Maip1	0.025	0.0383663	0.0193237	0.0302419	0.0175747	0.0280665	0.0797546	0.0442638	0.0513834	0.0481928	0.0485893
Spats2l	0	0.00247525	0.00322061	0	0	0	0.0053681	0.0063234	0	0.00172117	0
Kctd18	0.0328571	0.0334158	0.041868	0.0504032	0.0228471	0.0363825	0.128067	0.0731707	0.0652174	0.0679862	0.0721003
Sgo2a	0.000714286	0.00371287	0.00322061	0.00201613	0	0.0010395	0.0053681	0.00722674	0.00197628	0.00258176	0
Aox1	0	0	0	0	0	0	0	0	0	0	0
Aox3	0	0.00123762	0	0	0.00175747	0	0	0	0	0	0
Bzw1	0.305714	0.42698	0.326892	0.383065	0.400703	0.329522	0.980828	0.65944	0.571146	0.443201	0.365204
Clk1	0.738571	1.0495	0.710145	0.733871	0.753954	0.697505	2.87653	1.60614	1.36957	1.19707	0.931034
Ppil3	0.0192857	0.0321782	0.0257649	0.0181452	0.0175747	0.012474	0.0720859	0.0424571	0.0434783	0.0344234	0.031348
Nif3l1	0.0178571	0.0185644	0.0241546	0.0201613	0.0246046	0.024948	0.0782209	0.0379404	0.0454545	0.0395869	0.0297806
Orc2	0.0271429	0.0445545	0.0305958	0.0423387	0.0404218	0.0280665	0.101994	0.0424571	0.0632411	0.0542169	0.0564263
Fam126b	0.0171429	0.0284653	0.0273752	0.0181452	0.0193322	0.022869	0.0674847	0.0424571	0.0454545	0.0413081	0.0329154
Ndufb3	0.00357143	0.00247525	0.00161031	0	0.00175747	0.0010395	0.0191718	0.00903342	0.00790514	0.00774527	0.00470219
Cflar	0.0807143	0.127475	0.0917874	0.137097	0.0843585	0.0810811	0.264571	0.224932	0.1917	0.145439	0.115987
Casp8	0.139286	0.191832	0.162641	0.173387	0.161687	0.153846	0.397239	0.355014	0.286561	0.2358	0.184953
Trak2	0.132857	0.154703	0.132045	0.191532	0.13181	0.160083	0.542945	0.288166	0.219368	0.224613	0.169279
Stradb	0.0185714	0.029703	0.0177134	0.0241935	0.0158172	0.022869	0.0797546	0.0352304	0.0375494	0.0283993	0.0297806
Tmem237	0.005	0.0049505	0	0.0100806	0.00527241	0.004158	0.00996933	0.00993677	0.013834	0.00946644	0.0015674
Als2	0.0107143	0.0346535	0.0338164	0.0262097	0.026362	0.029106	0.0751534	0.063234	0.0434783	0.0378657	0.0297806
Fzd7	0.00714286	0.0111386	0.00322061	0.00806452	0.00175747	0.0031185	0.00613497	0.00903342	0	0.010327	0.00783699
Sumo1	0.216429	0.318069	0.231884	0.243952	0.223199	0.225572	0.674847	0.444444	0.434783	0.380379	0.296238
Nop58	0.193571	0.169554	0.10789	0.163306	0.110721	0.128898	0.479294	0.346883	0.27668	0.252151	0.145768
Bmpr2	0.00428571	0.0210396	0.020934	0.0120968	0.00878735	0.00831601	0.029908	0.0325203	0.0177866	0.0172117	0.0203762
Fam117b	0.142857	0.253713	0.246377	0.179435	0.207381	0.176715	0.821319	0.336947	0.405138	0.33821	0.208464
Wdr12	0.0292857	0.0606436	0.0305958	0.0322581	0.0281195	0.0301455	0.108129	0.065944	0.0731225	0.060241	0.0344828
Carf	0.00214286	0	0	0.00201613	0	0.0031185	0.00920245	0	0.00395257	0.00172117	0.00470219
Nbeal1	0.0171429	0.0334158	0.0193237	0.0120968	0.0246046	0.0135135	0.105061	0.0460705	0.0573123	0.0413081	0.0297806
Cyp20a1	0.0142857	0.0173267	0.0161031	0.0221774	0.00878735	0.0114345	0.0559816	0.0298103	0.0355731	0.024957	0.0219436
Abi2	0.00571429	0.0222772	0.0128824	0.0100806	0.0193322	0.00623701	0.0352761	0.0189702	0.0316206	0.0180723	0.00470219
Raph1	0.00571429	0.0148515	0.0193237	0.0221774	0.00351494	0.0135135	0.0145706	0.0126468	0.0177866	0.0111876	0.0125392
Cd28	0.515714	0.433168	0.436393	0.409274	0.434095	0.45738	0.967025	0.655827	0.604743	0.546472	0.570533
Ctla4	0.297857	0.420792	0.674718	0.489919	0.57645	0.49896	0.279908	0.322493	0.282609	0.534423	0.609718
Icos	0.185	0.304455	0.409018	0.268145	0.351494	0.274428	0.220092	0.175248	0.314229	0.240103	0.23511
Pard3b	0.00285714	0.00742574	0.00322061	0.00403226	0.00175747	0.00831601	0.0191718	0.0063234	0.00395257	0.00344234	0
Nrp2	0.00214286	0.00371287	0.00483092	0.00201613	0.00175747	0	0.00153374	0.00271003	0.00197628	0.00430293	0
Ino80d	0.0742857	0.153465	0.119163	0.108871	0.100176	0.0831601	0.485429	0.270099	0.268775	0.186747	0.148903
Ndufs1	0.0785714	0.0816832	0.0885668	0.0927419	0.0826011	0.0779626	0.194785	0.154472	0.106719	0.112737	0.109718
Eef1b2	1.38	1.83416	1.44605	1.39113	1.22144	1.44179	3.90491	2.88708	2.76285	2.74096	2.33542
Adam23	0.000714286	0.00123762	0.00161031	0	0	0.0010395	0.000766871	0.000903342	0	0	0.0015674
Fastkd2	0.01	0.00742574	0.00805153	0.00604839	0.0193322	0.010395	0.0506135	0.034327	0.0177866	0.0223752	0.00626959
Klf7	0.0578571	0.0693069	0.0434783	0.0282258	0.0333919	0.043659	0.21089	0.150858	0.116601	0.0869191	0.0626959
Creb1	0.105	0.170792	0.138486	0.165323	0.119508	0.0925156	0.437883	0.31346	0.249012	0.209122	0.141066
Mettl21a	0.00785714	0.0136139	0.0161031	0.00201613	0.00702988	0.00935551	0.0421779	0.0361337	0.0197628	0.020654	0.0125392
Ccnyl1	0.04	0.0742574	0.0660225	0.0625	0.0632689	0.0696466	0.156442	0.102981	0.112648	0.0774527	0.0548589
Fzd5	0.0257143	0.039604	0.0289855	0.0282258	0.029877	0.0218295	0.159509	0.0885276	0.06917	0.0516351	0.031348
Plekhm3	0.0178571	0.0420792	0.0241546	0.0221774	0.00878735	0.0155925	0.157975	0.0551039	0.0612648	0.0447504	0.031348
Idh1	0.00642857	0.019802	0.00966184	0.0201613	0.0123023	0.00831601	0.0253067	0.0144535	0.0197628	0.00774527	0.00783699
Pikfyve	0.02	0.0371287	0.0144928	0.0282258	0.0228471	0.02079	0.141104	0.068654	0.0434783	0.0550775	0.039185
Rpe	0.137143	0.15099	0.101449	0.163306	0.115993	0.128898	0.306748	0.207769	0.22332	0.189329	0.145768
Kansl1l	0.0314286	0.0383663	0.0273752	0.0504032	0.0369069	0.02079	0.135736	0.0840108	0.0454545	0.0740103	0.039185
Acadl	0.1	0.142327	0.0595813	0.0947581	0.0931459	0.0935551	0.332822	0.230352	0.1917	0.181583	0.158307
Lancl1	0.0221429	0.0272277	0.0257649	0.0322581	0.00527241	0.0259875	0.130368	0.0749774	0.0750988	0.0533563	0.0376176
Ikzf2	0.045	0.100248	0.125604	0.0846774	0.0966608	0.047817	0.155675	0.197832	0.213439	0.169535	0.11442
Bard1	0.00642857	0.0160891	0.00966184	0.0221774	0.00878735	0.0218295	0.0329755	0.0334237	0.0197628	0.020654	0.0141066
Atic	0.117857	0.154703	0.141707	0.0866935	0.0931459	0.0904366	0.371933	0.315266	0.221344	0.241824	0.148903
Fn1	0.192143	0.403465	0.396135	0.0967742	0.123023	0.0966736	0.0391104	0.071364	0.0335968	0.0611015	0.0658307
Mreg	0.01	0.0111386	0.00483092	0.0141129	0.0158172	0.02079	0.0168712	0.0162602	0.0118577	0.020654	0.0031348
Pecr	0.00285714	0.00123762	0.00161031	0.00201613	0.00527241	0.0031185	0.0161043	0.0108401	0.0118577	0.0060241	0.00783699
Xrcc5	0.0228571	0.0482673	0.0305958	0.0443548	0.0333919	0.024948	0.140337	0.0831075	0.0671937	0.0834768	0.039185
March4	0	0	0	0	0	0	0	0	0	0	0
Smarcal1	0.0271429	0.0346535	0.0257649	0.0383065	0.0333919	0.033264	0.0958589	0.0731707	0.0652174	0.055938	0.0344828
Igfbp5	0	0.00123762	0	0	0	0	0	0	0	0	0
Tns1	0.00642857	0.0049505	0.00322061	0.00403226	0.00351494	0.0010395	0.0145706	0.0126468	0.00395257	0.00430293	0.00470219
Rufy4	0.00142857	0	0.00322061	0.00201613	0.00527241	0	0.00230061	0.00180668	0.00197628	0.00516351	0.00626959
Cxcr2	0.00357143	0.00866337	0.00161031	0.00403226	0.0105448	0.012474	0.00613497	0.0063234	0.00197628	0.00688468	0.0031348
Cxcr1	0.000714286	0.00247525	0	0	0	0.00727651	0.00230061	0.00361337	0.00395257	0.000860585	0
Arpc2	0.0935714	0.15099	0.10789	0.0745968	0.0773286	0.0987526	0.43865	0.268293	0.237154	0.158348	0.142633
Gpbar1	0.00142857	0.0049505	0.00161031	0	0	0.00623701	0.00766871	0.00271003	0.00197628	0.00258176	0
Aamp	0.376429	0.529703	0.489533	0.421371	0.390158	0.420998	1.16334	0.800361	0.719368	0.674699	0.509404
Pnkd	0.0185714	0.029703	0.0193237	0.0282258	0.026362	0.022869	0.106595	0.0560072	0.0494071	0.0481928	0.0266458
Tmbim1	0.00714286	0.0272277	0.0161031	0.0141129	0.0105448	0.0155925	0.0138037	0.00903342	0.00592885	0.0129088	0.00940439
Slc11a1	0.0107143	0.0136139	0.00805153	0.0120968	0.0158172	0.0197505	0.00996933	0.00722674	0.00988142	0.0111876	0.0015674
Ctdsp1	0.315714	0.454208	0.281804	0.314516	0.325132	0.259875	1.12577	0.757904	0.713439	0.60327	0.426332
Usp37	0.0385714	0.075495	0.0499195	0.0645161	0.0544815	0.0582121	0.139571	0.107498	0.106719	0.0593804	0.0517241
Cnot9	0.0321429	0.0594059	0.0434783	0.0524194	0.0369069	0.049896	0.147239	0.111111	0.0988142	0.0697074	0.0721003
Zfp142	0.0157143	0.0272277	0.0241546	0.0141129	0.0175747	0.0176715	0.107362	0.0749774	0.055336	0.0499139	0.0250784
Bcs1l	0.00857143	0.0111386	0.00161031	0.0100806	0.0105448	0.00935551	0.0391104	0.0352304	0.0217391	0.0223752	0.0141066
Rnf25	0.01	0.0185644	0.0193237	0.0221774	0.0140598	0.0031185	0.0590491	0.028907	0.0158103	0.0266781	0.0141066
Stk36	0	0	0	0	0	0	0.00153374	0.00180668	0	0	0
Ttll4	0.0128571	0.0247525	0.0225443	0.0201613	0.0105448	0.016632	0.0544479	0.0424571	0.0533597	0.0266781	0.015674
Cyp27a1	0.00142857	0.0123762	0.0112721	0.00403226	0.00527241	0.00623701	0.041411	0.0126468	0.013834	0.00774527	0.0031348
Wnt6	0	0	0	0	0	0	0	0	0	0	0
Wnt10a	0	0	0	0	0	0	0.00460123	0.00180668	0	0.000860585	0
Cfap65	0	0	0	0	0	0	0	0	0	0	0
Nhej1	0.0157143	0.0173267	0.0144928	0.0100806	0.0158172	0.010395	0.0498466	0.037037	0.0237154	0.020654	0.0219436
Slc23a3	0.00285714	0.0111386	0.0128824	0.00806452	0.00878735	0.00935551	0.0153374	0.0180668	0.0118577	0.00860585	0.00940439
Cnppd1	0.230714	0.377475	0.294686	0.258065	0.256591	0.237006	0.941718	0.569106	0.456522	0.481928	0.366771
Retreg2	0.114286	0.19802	0.188406	0.137097	0.123023	0.134096	0.54908	0.369467	0.235178	0.263339	0.166144
Zfand2b	0.0971429	0.122525	0.122383	0.125	0.0984183	0.0862786	0.370399	0.225836	0.20751	0.193632	0.125392
Abcb6	0.00428571	0.0049505	0.0128824	0.00403226	0.00527241	0.00935551	0.0306748	0.0153568	0.013834	0.0129088	0.00783699
Atg9a	0.0185714	0.0334158	0.0338164	0.0302419	0.026362	0.018711	0.118865	0.0623306	0.055336	0.0447504	0.0564263
Ankzf1	0.0135714	0.0210396	0.0144928	0.0120968	0.0105448	0.022869	0.0498466	0.0298103	0.0177866	0.0154905	0.0172414
Glb1l	0.00285714	0.00742574	0.00483092	0.00604839	0.00702988	0.00519751	0.0230061	0.0144535	0.0158103	0.00774527	0.00940439
Stk16	0.0878571	0.168317	0.114332	0.106855	0.105448	0.106029	0.339724	0.281843	0.249012	0.189329	0.19906
Tuba4a	0.0271429	0.0569307	0.0273752	0.0221774	0.0404218	0.031185	0.150307	0.0822042	0.104743	0.0757315	0.0783699
Dnajb2	0.035	0.0408416	0.0241546	0.0443548	0.029877	0.0322245	0.163344	0.0695574	0.0770751	0.0679862	0.0376176
Dnpep	0.0157143	0.0371287	0.0257649	0.0262097	0.0281195	0.0259875	0.122699	0.0785908	0.055336	0.0413081	0.031348
Speg	0	0	0	0	0	0.0010395	0	0.000903342	0	0	0
Gmppa	0.0321429	0.0383663	0.0289855	0.0201613	0.0210896	0.0259875	0.118098	0.0840108	0.0592885	0.0507745	0.0329154
Chpf	0.0457143	0.085396	0.0740741	0.0504032	0.0527241	0.0530146	0.18865	0.123758	0.156126	0.110155	0.0846395
Obsl1	0.000714286	0	0	0	0	0	0	0	0	0	0
Tmem198	0.00285714	0.00742574	0.00322061	0.00604839	0.00351494	0.002079	0.0260736	0.0180668	0.0197628	0.0111876	0.00470219
Stk11ip	0.0721429	0.0878713	0.0547504	0.110887	0.0826011	0.106029	0.296012	0.147245	0.118577	0.122203	0.0768025
Epha4	0.000714286	0	0.00161031	0	0	0	0	0	0	0	0
Farsb	0.0328571	0.0680693	0.037037	0.0322581	0.029877	0.0301455	0.14954	0.103884	0.0988142	0.0826162	0.0658307
Mogat1	0.00714286	0.0136139	0.00966184	0.0100806	0.00527241	0.012474	0.0559816	0.0397471	0.0355731	0.0309811	0.0219436
Acsl3	0.0164286	0.0235149	0.0322061	0.0221774	0.0246046	0.0197505	0.0912577	0.0587173	0.0375494	0.0301205	0.031348
Utp14b	0.0364286	0.0569307	0.0273752	0.0524194	0.0351494	0.0540541	0.242331	0.191509	0.0750988	0.0697074	0.0579937
Ap1s3	0.0228571	0.0408416	0.0225443	0.0221774	0.0175747	0.0239085	0.175613	0.0849142	0.0770751	0.0516351	0.0423197
Wdfy1	0.0471429	0.0767327	0.0885668	0.0625	0.0790861	0.0956341	0.153374	0.0966576	0.0889328	0.0946644	0.10815
Serpine2	0	0.00371287	0	0.0100806	0.00527241	0	0.00153374	0.000903342	0.00197628	0	0.0015674
Fam124b	0.00571429	0.0148515	0.0241546	0.0100806	0.0175747	0.00519751	0.00996933	0.0117435	0.0158103	0.0129088	0.0141066
Cul3	0.304286	0.465347	0.272142	0.332661	0.3058	0.324324	1.24003	0.762421	0.65415	0.530981	0.45768
Dock10	0.252143	0.384901	0.31723	0.247984	0.254833	0.240125	0.97546	0.559169	0.58498	0.555077	0.393417
Irs1	0.000714286	0.00123762	0	0.00403226	0.00175747	0.0010395	0.00230061	0.00361337	0.00395257	0	0.0015674
Rhbdd1	0.035	0.0433168	0.0515298	0.0423387	0.0474517	0.0259875	0.110429	0.0776874	0.0810277	0.0688468	0.0501567
Mff	0.0692857	0.116337	0.0950081	0.0907258	0.0826011	0.0977131	0.256135	0.167118	0.166008	0.122203	0.115987
Agfg1	0.0785714	0.148515	0.127214	0.0846774	0.0878735	0.0904366	0.406442	0.2972	0.302372	0.213425	0.141066
Pid1	0.0142857	0.0173267	0.0112721	0.00604839	0	0.0031185	0.0207055	0.0135501	0.00988142	0.0111876	0.0031348
Trip12	0.122857	0.211634	0.178744	0.143145	0.128295	0.109148	0.644939	0.420958	0.359684	0.297762	0.222571
Fbxo36	0	0.00247525	0.00483092	0.00403226	0.00175747	0.002079	0.000766871	0.00180668	0	0.00172117	0
Slc16a14	0	0	0	0	0	0	0	0	0	0	0
Sp110	0.0385714	0.0433168	0.0434783	0.0302419	0.0492091	0.043659	0.164877	0.121048	0.120553	0.080895	0.0783699
Sp140	0.0621429	0.106436	0.0805153	0.0725806	0.0896309	0.0644491	0.220859	0.109304	0.140316	0.122203	0.101881
Sp100	0.266429	0.415842	0.309179	0.22379	0.268893	0.265073	1.3934	0.824752	0.833992	0.571429	0.449843
Cab39	0.252857	0.403465	0.36715	0.270161	0.233743	0.275468	1.31672	0.728094	0.664032	0.561962	0.489028
Itm2c	0.147143	0.298267	0.275362	0.193548	0.184534	0.177755	0.452454	0.396567	0.418972	0.351119	0.250784
Gpr55	0.01	0.00742574	0.0144928	0.0141129	0.0210896	0.0155925	0.0314417	0.0171635	0.0197628	0.0180723	0.0125392
Psmd1	0.0778571	0.107673	0.0805153	0.0967742	0.0702988	0.0883576	0.286043	0.209575	0.156126	0.172978	0.136364
Htr2b	0	0	0	0	0	0	0	0	0	0.000860585	0
Armc9	0.00928571	0.0148515	0.00805153	0.016129	0.0246046	0.014553	0.0375767	0.031617	0.0256917	0.024957	0.023511
B3gnt7	0.0142857	0.0321782	0.00966184	0.0241935	0.0175747	0.00831601	0.0996933	0.0542005	0.0217391	0.0283993	0.0188088
Ncl	0.422857	0.535891	0.425121	0.407258	0.365554	0.404366	1.5046	1.08762	0.907115	0.902754	0.703762
Nmur1	0.00285714	0.00371287	0.00483092	0	0.00527241	0	0.00996933	0.00813008	0.00790514	0.0060241	0.00940439
Ptma	0.720714	1.01733	0.714976	0.929435	0.804921	0.818087	2.53374	1.81481	1.26877	1.35112	1.0768
Pde6d	0.0314286	0.0507426	0.0305958	0.0544355	0.0351494	0.0218295	0.116564	0.0749774	0.0810277	0.0516351	0.0485893
Cops7b	0.0121429	0.0222772	0.020934	0.0141129	0.026362	0.02079	0.0628834	0.0361337	0.0296443	0.0335628	0.0125392
Dis3l2	0.035	0.0358911	0.0338164	0.0282258	0.0175747	0.027027	0.101227	0.0704607	0.0632411	0.0370052	0.0501567
Eif4e2	0.116429	0.159653	0.149758	0.141129	0.137083	0.12578	0.558282	0.3243	0.332016	0.236661	0.183386
Efhd1	0	0	0	0	0	0	0.00153374	0	0	0.000860585	0.0015674
Gigyf2	0.0314286	0.0594059	0.0466989	0.046371	0.029877	0.033264	0.0690184	0.0560072	0.0454545	0.0421687	0.0501567
Inpp5d	0.25	0.449257	0.318841	0.358871	0.448155	0.411642	1.12577	0.550136	0.541502	0.534423	0.39185
Atg16l1	0.0864286	0.0915842	0.0901771	0.0705645	0.0773286	0.114345	0.269939	0.184282	0.134387	0.130809	0.123824
Dgkd	0.439286	0.737624	0.338164	0.495968	0.486819	0.470894	2.37653	1.27733	1.01779	0.810671	0.630094
Usp40	0.0121429	0.0222772	0.0144928	0.0181452	0.0158172	0.027027	0.0552147	0.0505872	0.0355731	0.0266781	0.0203762
Ugt1a10	0	0	0	0	0	0.0010395	0.000766871	0	0	0	0
Ugt1a9	0	0	0	0	0	0	0	0	0	0	0
Ugt1a1	0	0	0	0	0	0	0	0	0	0	0
Hjurp	0.113571	0.112624	0.0901771	0.163306	0.0738137	0.109148	0.27454	0.227642	0.173913	0.160069	0.103448
Glrp1	0	0	0	0	0	0	0	0	0	0	0
Arl4c	0.200714	0.206683	0.165862	0.165323	0.15993	0.173597	0.461656	0.523035	0.36166	0.32358	0.261755
Sh3bp4	0.00214286	0.00371287	0.00322061	0.00403226	0.00527241	0.004158	0.00383436	0.00180668	0.00790514	0	0.00626959
Agap1	0.000714286	0.00618812	0.00161031	0.00201613	0	0.002079	0.000766871	0.000903342	0.00197628	0	0.00470219
Ackr3	0.00142857	0.00247525	0.00161031	0	0.00527241	0	0.00230061	0.000903342	0	0.000860585	0
Cops8	0.0678571	0.0928218	0.0676329	0.0685484	0.0685413	0.0696466	0.294479	0.157182	0.144269	0.120482	0.0877743
Col6a3	0	0	0	0	0	0	0	0	0	0	0
Mlph	0	0	0	0	0	0.0010395	0	0	0	0	0
Lrrfip1	0.252857	0.387376	0.289855	0.270161	0.203866	0.176715	0.858129	0.529359	0.43083	0.389845	0.326019
Ramp1	0.0492857	0.125	0.154589	0.100806	0.0720562	0.0800416	0.287577	0.259259	0.185771	0.169535	0.122257
Ube2f	0.0857143	0.152228	0.0982287	0.110887	0.114236	0.10395	0.322853	0.222222	0.233202	0.160069	0.136364
Scly	0.0457143	0.0680693	0.0772947	0.0504032	0.0685413	0.045738	0.16411	0.126468	0.132411	0.0989673	0.0658307
Espnl	0.00142857	0.00123762	0	0.00201613	0.00527241	0	0.00230061	0.000903342	0.00395257	0	0
Klhl30	0	0	0	0	0	0	0	0.000903342	0	0.00172117	0.0015674
Ilkap	0.0485714	0.0618812	0.0660225	0.0604839	0.0544815	0.0488565	0.196319	0.132791	0.102767	0.070568	0.0815047
Hes6	0.0692857	0.113861	0.0901771	0.137097	0.0949033	0.0987526	0.375	0.260163	0.209486	0.179002	0.136364
Per2	0.00928571	0.00742574	0.00483092	0.00806452	0.00878735	0.00727651	0.0582822	0.031617	0.0296443	0.020654	0.0203762
Traf3ip1	0.0157143	0.0334158	0.0161031	0.016129	0.0158172	0.0239085	0.0874233	0.0487805	0.0612648	0.0361446	0.0407524
Asb1	0.01	0.0210396	0.00805153	0.016129	0.0175747	0.018711	0.0605828	0.0334237	0.0296443	0.0292599	0.015674
Hdac4	0.102143	0.148515	0.130435	0.108871	0.119508	0.156965	0.392638	0.276423	0.272727	0.269363	0.210031
Ndufa10	0.161429	0.206683	0.1562	0.16129	0.156415	0.138254	0.560583	0.388437	0.436759	0.330465	0.246082
Cops9	0.205714	0.386139	0.325282	0.280242	0.29174	0.256757	0.807515	0.592593	0.671937	0.519793	0.479624
Gpc1	0.0207143	0.0334158	0.0322061	0.0201613	0.0140598	0.039501	0.0935583	0.0514905	0.0395257	0.0611015	0.0344828
Dusp28	0.0178571	0.0334158	0.0466989	0.0342742	0.0333919	0.0322245	0.102761	0.0614273	0.0513834	0.0481928	0.0579937
Rnpepl1	0.13	0.22896	0.141707	0.155242	0.108963	0.130977	0.632669	0.429991	0.365613	0.292599	0.255486
Capn10	0.0264286	0.0457921	0.041868	0.0645161	0.0456942	0.0405405	0.124233	0.0722674	0.0494071	0.0697074	0.0438871
Gpr35	0.00785714	0.00618812	0.0161031	0.0100806	0.00702988	0.00831601	0.00920245	0.00722674	0.00592885	0.00860585	0.0031348
Kif1a	0.000714286	0	0.00161031	0	0	0.0031185	0	0.000903342	0	0.00172117	0
Sned1	0.00142857	0.00123762	0	0.00201613	0	0.0010395	0.00153374	0.00180668	0	0.000860585	0
Mterf4	0.00928571	0.0148515	0.0144928	0.016129	0.00878735	0.012474	0.0391104	0.0207769	0.0177866	0.0129088	0.0125392
Pask	0.00214286	0.00123762	0.00322061	0.00604839	0	0.004158	0.0053681	0.00903342	0	0.0060241	0.0031348
Ppp1r7	0.0835714	0.115099	0.0595813	0.149194	0.0755712	0.115385	0.258436	0.143631	0.144269	0.130809	0.128527
Hdlbp	0.065	0.095297	0.109501	0.100806	0.0949033	0.0852391	0.322853	0.208672	0.221344	0.159208	0.126959
2002-09-01	0.137143	0.196782	0.165862	0.175403	0.158172	0.172557	0.381902	0.239386	0.262846	0.204819	0.180251
Farp2	0.00642857	0.0049505	0.0144928	0.0100806	0.0105448	0.010395	0.0214724	0.0198735	0.0217391	0.0129088	0.00626959
Stk25	0.117143	0.225248	0.141707	0.141129	0.119508	0.147609	0.614264	0.368564	0.371542	0.276248	0.197492
Bok	0	0	0	0	0	0	0	0	0	0	0
Thap4	0.00785714	0.00990099	0.0144928	0.00604839	0.00175747	0.00623701	0.0391104	0.031617	0.0355731	0.0189329	0.0109718
Atg4b	0.0828571	0.147277	0.115942	0.0866935	0.112478	0.0935551	0.296012	0.181572	0.197628	0.160069	0.141066
Dtymk	0.0507143	0.101485	0.0821256	0.0826613	0.0474517	0.0634096	0.308282	0.248419	0.193676	0.171256	0.130094
Ing5	0.105	0.157178	0.0901771	0.0866935	0.0826011	0.0904366	0.341258	0.180668	0.193676	0.153184	0.141066
D2hgdh	0.0471429	0.108911	0.0466989	0.0564516	0.0509666	0.0550936	0.279141	0.176152	0.128458	0.128227	0.0783699
Pdcd1	0.0442857	0.128713	0.233494	0.205645	0.188049	0.14657	0.029908	0.0641373	0.0869565	0.111876	0.136364
Fam174a	0.0778571	0.131188	0.10628	0.112903	0.103691	0.102911	0.31365	0.159892	0.183794	0.123924	0.119122
St8sia4	0.095	0.20297	0.143317	0.15121	0.172232	0.14553	0.513037	0.257453	0.193676	0.180723	0.15047
Slco4c1	0.00142857	0	0.00483092	0	0.00175747	0.002079	0	0	0	0.000860585	0.0031348
D1Ertd622e	0.0257143	0.039604	0.0128824	0.0141129	0.0175747	0.018711	0.0981595	0.0650407	0.0355731	0.0490534	0.0250784
Ppip5k2	0.0457143	0.0742574	0.0450886	0.0362903	0.0246046	0.0582121	0.16411	0.0957543	0.0849802	0.0826162	0.0501567
Gin1	0.0142857	0.0210396	0.0144928	0.0262097	0.0210896	0.0135135	0.0406442	0.0334237	0.0256917	0.0275387	0.0250784
Pam	0.00857143	0.0049505	0.00322061	0.00806452	0.00878735	0.002079	0.0168712	0.0180668	0.013834	0.0129088	0.0203762
Rnf152	0.00142857	0	0.00644122	0	0.00175747	0.0010395	0	0.000903342	0	0	0
Pign	0.045	0.0717822	0.0515298	0.0725806	0.0544815	0.0426195	0.136503	0.0930443	0.110672	0.0757315	0.0799373
Relch	0.065	0.110149	0.0885668	0.0806452	0.0720562	0.0966736	0.238497	0.150858	0.142292	0.116179	0.105016
Tnfrsf11a	0.00357143	0.00618812	0.00805153	0.00403226	0.00527241	0.004158	0.00383436	0.00361337	0	0.00516351	0.0109718
Zcchc2	0.127143	0.206683	0.122383	0.145161	0.16696	0.133056	0.498466	0.292683	0.227273	0.217728	0.211599
Phlpp1	0.0414286	0.075495	0.0450886	0.0846774	0.110721	0.0696466	0.148773	0.101174	0.0494071	0.0851979	0.0673981
Bcl2	0.575714	0.773515	0.726248	0.566532	0.717047	0.742204	2.21089	1.71003	1.7253	1.70052	1.52038
Kdsr	0.05	0.0792079	0.0692432	0.0725806	0.0544815	0.0717256	0.190184	0.126468	0.12253	0.0783133	0.0893417
Vps4b	0.0235714	0.0519802	0.0322061	0.0322581	0.0369069	0.045738	0.150307	0.126468	0.0968379	0.0619621	0.0564263
Serpinb12	0	0	0	0	0	0	0	0	0	0	0
Serpinb7	0.000714286	0.00123762	0	0	0	0	0.00306748	0.00180668	0	0.000860585	0.0015674
Serpinb2	0.0228571	0.0259901	0.0386473	0.0282258	0.026362	0.0176715	0.000766871	0.0108401	0.00395257	0.00688468	0
Serpinb8	0.000714286	0.00123762	0.00161031	0.00201613	0	0	0	0	0	0	0
Dsel	0.00357143	0.0049505	0.00483092	0	0.00527241	0.0010395	0.00613497	0.00271003	0.00592885	0.00688468	0.0109718
Tsn	0.152857	0.186881	0.162641	0.1875	0.175747	0.158004	0.454755	0.322493	0.343874	0.258176	0.169279
Nifk	0.055	0.0655941	0.0595813	0.0544355	0.0316344	0.045738	0.166411	0.125565	0.118577	0.0998279	0.0532915
Clasp1	0.0971429	0.142327	0.0901771	0.104839	0.0949033	0.0914761	0.367331	0.235772	0.20751	0.171256	0.112853
Tfcp2l1	0	0.00123762	0	0	0	0	0	0	0	0	0
Ralb	0.00785714	0.0136139	0.00805153	0.00806452	0.00527241	0.00623701	0.0291411	0.0207769	0.00592885	0.0189329	0.0109718
Tmem185b	0.0178571	0.039604	0.0257649	0.0342742	0.0369069	0.029106	0.127301	0.0840108	0.0573123	0.0473322	0.039185
Epb41l5	0.00428571	0.00371287	0.00322061	0.00201613	0.00351494	0.002079	0.00920245	0.00361337	0.00395257	0.00172117	0
Ptpn4	0.03	0.0519802	0.041868	0.0383065	0.0439367	0.024948	0.148006	0.0948509	0.0652174	0.0645439	0.0485893
Tmem177	0.00285714	0.00618812	0.00161031	0.00403226	0.00527241	0.0031185	0.0145706	0.0126468	0.00988142	0.0111876	0.00783699
Tmem37	0.00142857	0	0.00483092	0.00403226	0	0.002079	0.0053681	0.00451671	0.00988142	0.00344234	0
Dbi	0.0257143	0.0346535	0.0450886	0.046371	0.029877	0.0322245	0.0697853	0.0704607	0.0612648	0.0421687	0.0470219
Steap3	0.00357143	0.00123762	0	0.00201613	0.00175747	0	0.0115031	0.00271003	0.00197628	0.00430293	0.0015674
Marco	0	0.00123762	0	0	0	0	0	0	0	0	0
Insig2	0.015	0.0136139	0.0225443	0.0241935	0.0140598	0.0239085	0.047546	0.0280036	0.0335968	0.0240964	0.0219436
Ccdc93	0.0557143	0.0903465	0.0611916	0.0604839	0.0632689	0.0592516	0.218558	0.132791	0.118577	0.0946644	0.0815047
Ddx18	0.0314286	0.0507426	0.0322061	0.0362903	0.0228471	0.024948	0.17408	0.112014	0.0869565	0.080895	0.0470219
Actr3	0.0978571	0.183168	0.122383	0.0947581	0.0896309	0.0883576	0.67408	0.37308	0.36166	0.253012	0.155172
Slc35f5	0.00214286	0.00247525	0.00161031	0.00201613	0	0.002079	0.0107362	0.00722674	0	0.0060241	0.00626959
Nckap5	0.00214286	0	0	0	0.00175747	0	0	0	0	0	0
Mgat5	0.05	0.0928218	0.0837359	0.0987903	0.0667838	0.0706861	0.209356	0.167118	0.124506	0.111015	0.0736677
Tmem163	0.0335714	0.0470297	0.0112721	0.0120968	0.0140598	0.018711	0.164877	0.0623306	0.0494071	0.0447504	0.031348
Ccnt2	0.0842857	0.148515	0.101449	0.0826613	0.0790861	0.0966736	0.422546	0.246612	0.243083	0.160929	0.123824
Map3k19	0.00428571	0.00371287	0	0.00201613	0.00702988	0.004158	0.0245399	0.00451671	0.00395257	0.0060241	0.00470219
Rab3gap1	0.160714	0.267327	0.20934	0.298387	0.179262	0.226611	0.628834	0.398374	0.383399	0.325301	0.258621
Zranb3	0.00428571	0.0049505	0.00805153	0.00806452	0	0.010395	0.0184049	0.00993677	0.00592885	0.0172117	0.0031348
R3hdm1	0.0828571	0.10396	0.0628019	0.046371	0.059754	0.0717256	0.259969	0.159892	0.160079	0.124785	0.105016
Ubxn4	0.160714	0.194307	0.20934	0.159274	0.140598	0.170478	0.48773	0.349593	0.314229	0.251291	0.217868
Mcm6	0.0771429	0.155941	0.101449	0.106855	0.121265	0.12578	0.284509	0.271906	0.288538	0.222892	0.136364
Dars	0.146429	0.227723	0.144928	0.197581	0.130053	0.143451	0.447853	0.369467	0.288538	0.283133	0.183386
Cxcr4	0.202143	0.341584	0.235105	0.211694	0.256591	0.202703	1.91718	0.545619	0.592885	0.450086	0.269592
Cd55	0.0878571	0.0816832	0.0386473	0.0403226	0.0474517	0.04158	0.638037	0.224932	0.189723	0.108434	0.0532915
Pfkfb2	0.0285714	0.0247525	0.0322061	0.0423387	0.0281195	0.029106	0.0935583	0.0596206	0.0434783	0.0387263	0.0250784
Yod1	0.0307143	0.0717822	0.0595813	0.0665323	0.0544815	0.037422	0.148773	0.101174	0.0869565	0.0895009	0.0909091
AA986860	0	0.00123762	0.00161031	0	0.00175747	0	0.000766871	0.000903342	0.00197628	0.00430293	0.0031348
Pigr	0.000714286	0.00123762	0.00161031	0	0	0	0.00153374	0	0	0.000860585	0
Fcmr	0.108571	0.190594	0.041868	0.0866935	0.059754	0.0634096	1.22086	0.36224	0.33004	0.199656	0.0940439
Il10	0.0178571	0.0222772	0.0273752	0.0322581	0.0456942	0.0135135	0	0.0307136	0.00592885	0.00860585	0.031348
Mapkapk2	0.244286	0.313119	0.310789	0.344758	0.349736	0.358628	0.709356	0.455285	0.341897	0.336489	0.355799
Dyrk3	0.00214286	0.00742574	0.00322061	0.00604839	0.00351494	0.00727651	0.0107362	0.00813008	0.00395257	0.00430293	0.0031348
Eif2d	0.0278571	0.0259901	0.0402576	0.0262097	0.026362	0.0280665	0.116564	0.0912376	0.0652174	0.0438898	0.0423197
Rassf5	0.168571	0.367574	0.259259	0.179435	0.142355	0.142412	1.16641	0.665763	0.725296	0.501721	0.358934
Ikbke	0.199286	0.27599	0.225443	0.127016	0.11775	0.129938	0.634969	0.488708	0.488142	0.402754	0.30094
Srgap2	0.0535714	0.10396	0.0837359	0.0927419	0.0509666	0.0717256	0.170245	0.114724	0.114625	0.121343	0.0846395
Fam72a	0.00142857	0	0.00161031	0.00403226	0.00175747	0.0031185	0.00843558	0.0063234	0.00790514	0.00258176	0.00626959
Ctse	0.005	0.0148515	0.00483092	0.00604839	0.00527241	0.00727651	0.029908	0.00903342	0.013834	0.0180723	0.0172414
Rab7b	0.000714286	0	0.00322061	0.00201613	0	0	0.000766871	0	0	0	0.0015674
Slc26a9	0	0	0	0	0	0	0	0	0	0	0
Slc41a1	0.0328571	0.0507426	0.0386473	0.0282258	0.0351494	0.033264	0.120399	0.0785908	0.0533597	0.0524957	0.0532915
Rab29	0.0128571	0.0247525	0.0225443	0.0302419	0.0246046	0.0155925	0.0552147	0.0542005	0.0652174	0.0309811	0.015674
Nucks1	0.0314286	0.0618812	0.037037	0.0524194	0.026362	0.045738	0.180215	0.124661	0.102767	0.0929432	0.0642633
Slc45a3	0	0.00123762	0	0	0	0	0	0.000903342	0	0	0
Elk4	0.285	0.404703	0.293076	0.334677	0.274165	0.276507	0.988497	0.588979	0.531621	0.450086	0.390282
Cdk18	0	0	0.00161031	0.00201613	0	0	0.000766871	0	0	0	0
Klhdc8a	0	0	0	0	0	0	0	0	0	0	0
Nuak2	0.0478571	0.10396	0.0289855	0.0423387	0.0351494	0.039501	0.41411	0.114724	0.106719	0.0791738	0.0376176
Tmcc2	0.000714286	0.00123762	0	0.00201613	0.00702988	0.0010395	0.00153374	0.000903342	0	0	0
Dstyk	0.0214286	0.0408416	0.020934	0.0221774	0.0333919	0.033264	0.0920245	0.0560072	0.0474308	0.0438898	0.0329154
Rbbp5	0.0471429	0.0977723	0.0756844	0.0604839	0.0702988	0.0727651	0.210123	0.130081	0.124506	0.127367	0.10815
Tmem81	0.0292857	0.049505	0.0289855	0.0322581	0.0316344	0.031185	0.104294	0.068654	0.0612648	0.0679862	0.0438871
Mdm4	0.185714	0.251238	0.225443	0.272177	0.235501	0.22869	0.773773	0.468835	0.391304	0.432014	0.354232
Pik3c2b	0.0571429	0.0965347	0.0289855	0.0241935	0.0281195	0.0155925	0.312883	0.135501	0.0909091	0.0765921	0.0423197
Ppp1r15b	0.102857	0.227723	0.172303	0.179435	0.130053	0.159044	0.568252	0.31346	0.233202	0.246988	0.200627
Plekha6	0.0142857	0.0123762	0.0128824	0.0100806	0.0123023	0.00831601	0.0214724	0.0225836	0.0118577	0.0129088	0.0188088
Sox13	0.00642857	0.0123762	0.0547504	0.0443548	0.026362	0.0239085	0.00690184	0.00542005	0	0.0060241	0
Snrpe	0.156429	0.258663	0.190016	0.163306	0.200351	0.197505	0.605828	0.401987	0.428854	0.342513	0.311912
Lax1	0.065	0.102723	0.0853462	0.0604839	0.0702988	0.0571726	0.308282	0.145438	0.193676	0.130809	0.0768025
Atp2b4	0.0442857	0.126238	0.1562	0.0987903	0.147627	0.134096	0.0659509	0.0840108	0.0968379	0.0783133	0.0736677
Prelp	0	0	0	0	0	0	0	0	0	0	0
Btg2	1.00071	1.40718	1.08535	1.24597	1.058	1.11746	2.97776	1.87805	1.72727	1.47418	1.24608
Chit1	0.00142857	0	0	0	0	0	0	0	0	0	0
Chil1	0.00285714	0.0049505	0.00322061	0	0	0.002079	0.00230061	0.00451671	0.00197628	0	0
Ppfia4	0.00357143	0.00371287	0.00161031	0.00201613	0.00878735	0	0.00920245	0.00722674	0.00197628	0.00344234	0.0031348
Tmem183a	0.0742857	0.127475	0.0950081	0.0927419	0.0931459	0.0862786	0.367331	0.207769	0.189723	0.154045	0.115987
Cyb5r1	0.0314286	0.0544554	0.0499195	0.0443548	0.0386643	0.0343035	0.0889571	0.0578139	0.0513834	0.0481928	0.039185
Adipor1	0.264286	0.443069	0.357488	0.381048	0.367311	0.318087	1.22776	0.684734	0.63834	0.618761	0.467085
Klhl12	0.0328571	0.0767327	0.0611916	0.046371	0.0720562	0.0634096	0.172546	0.123758	0.0988142	0.0989673	0.0752351
Rabif	0.0471429	0.100248	0.0563607	0.0806452	0.0544815	0.0634096	0.27684	0.152665	0.144269	0.111015	0.0768025
Kdm5b	0.109286	0.17698	0.099839	0.0846774	0.0755712	0.108108	0.378067	0.251129	0.219368	0.187608	0.137931
Ppp1r12b	0.0235714	0.0371287	0.0386473	0.0302419	0.0210896	0.0259875	0.0797546	0.0415537	0.0454545	0.0370052	0.031348
Ube2t	0.00642857	0.0210396	0.0128824	0.00806452	0.00878735	0.00831601	0.0460123	0.0225836	0.0177866	0.0240964	0.0141066
Ptpn7	0.07	0.0717822	0.0563607	0.0705645	0.0386643	0.0519751	0.195552	0.188799	0.0968379	0.0834768	0.0642633
Arl8a	0.109286	0.179455	0.117552	0.0987903	0.140598	0.0977131	0.539877	0.278229	0.219368	0.188468	0.128527
Elf3	0	0	0	0	0	0	0	0	0	0.000860585	0
Rnpep	0.0371429	0.0507426	0.0515298	0.0544355	0.0439367	0.0301455	0.115031	0.0939476	0.06917	0.0757315	0.0642633
Timm17a	0.0235714	0.0643564	0.020934	0.0322581	0.0246046	0.029106	0.146472	0.0957543	0.0731225	0.0722892	0.0329154
Shisa4	0.00214286	0	0	0	0	0	0.00306748	0	0	0.00430293	0.0015674
Ipo9	0.0278571	0.049505	0.0434783	0.0362903	0.0246046	0.043659	0.18865	0.146341	0.0988142	0.0946644	0.0783699
Nav1	0.00428571	0.0136139	0.00805153	0.00201613	0.00702988	0.00831601	0.00306748	0.00271003	0.00790514	0.00860585	0.00470219
Csrp1	0.0821429	0.0990099	0.0885668	0.0826613	0.0755712	0.0852391	0.395706	0.275519	0.150198	0.160069	0.148903
Phlda3	0.000714286	0.00123762	0	0.00201613	0	0.0031185	0.0053681	0.00542005	0	0.00172117	0
Tnni1	0.00428571	0.00247525	0	0.00403226	0	0	0.00383436	0.00451671	0.00790514	0.00172117	0
Lad1	0.00142857	0.00123762	0.00322061	0.0120968	0.00175747	0.002079	0.00460123	0.0117435	0.00395257	0.0111876	0
Tnnt2	0.000714286	0	0	0.0120968	0	0.002079	0.00153374	0	0	0.00172117	0
Tmem9	0.0235714	0.0334158	0.0177134	0.0241935	0.0210896	0.027027	0.116564	0.0740741	0.0474308	0.0671256	0.0360502
Cacna1s	0.00142857	0.00247525	0.00322061	0	0.00175747	0.004158	0.00306748	0.000903342	0.00790514	0.00258176	0.0015674
Kif21b	1.03929	1.38614	0.777778	0.872984	0.864675	0.982328	3.78911	2.04517	1.9249	1.50861	1.39185
Inava	0	0	0	0	0	0.002079	0	0.00180668	0	0	0
Gpr25	0.00214286	0.00123762	0.00322061	0	0.00175747	0.0010395	0.00383436	0.00813008	0	0.000860585	0
Camsap2	0.0242857	0.039604	0.0161031	0.0201613	0.0316344	0.02079	0.123466	0.0605239	0.055336	0.0481928	0.031348
Ddx59	0.00428571	0.0136139	0.0112721	0.0141129	0.00878735	0.00935551	0.0268405	0.0252936	0.0177866	0.0197935	0.023511
Kif14	0.00142857	0.00371287	0.00161031	0.0100806	0	0.00519751	0.00613497	0.00722674	0.00197628	0.000860585	0.0031348
Zfp281	0.117857	0.164604	0.161031	0.131048	0.119508	0.112266	0.407209	0.333333	0.298419	0.253012	0.22884
Ptprc	0.962857	1.30198	0.966184	0.806452	0.87522	0.827443	3.10353	1.9729	2.0336	1.65404	1.27273
Nek7	0.123571	0.20297	0.130435	0.120968	0.151142	0.148649	0.490031	0.263776	0.209486	0.218589	0.147335
Dennd1b	0.127143	0.259901	0.162641	0.114919	0.137083	0.134096	0.707055	0.388437	0.416996	0.362306	0.27116
Zbtb41	0.0407143	0.0816832	0.0644122	0.0544355	0.0544815	0.04158	0.148773	0.0984643	0.0810277	0.0826162	0.0548589
Aspm	0.00428571	0.0049505	0.00322061	0.0100806	0.00175747	0.00831601	0.0130368	0.00813008	0.00197628	0.00774527	0.0015674
Cfh	0.005	0.00618812	0	0.00201613	0.00175747	0.0031185	0.000766871	0.000903342	0	0	0.0015674
Cdc73	0.174286	0.207921	0.161031	0.143145	0.15993	0.179834	0.545245	0.338753	0.286561	0.265921	0.217868
Glrx2	0.0228571	0.0334158	0.0289855	0.0241935	0.0210896	0.0197505	0.128067	0.0749774	0.0849802	0.0542169	0.0595611
Ro60	0.00857143	0.0148515	0.00966184	0.016129	0.00878735	0.012474	0.0268405	0.0117435	0.0177866	0.00946644	0.0125392
Uchl5	0.05	0.0965347	0.0885668	0.0625	0.0755712	0.0654886	0.207822	0.140018	0.158103	0.125645	0.0830721
Rgs2	0.269286	0.40099	0.384863	0.340726	0.369069	0.29106	1.10276	0.483288	0.442688	0.35284	0.344828
Rgs13	0	0.00247525	0	0	0.00351494	0	0.00383436	0.00271003	0	0	0.0015674
Rgs1	0.545	0.746287	0.697262	0.614919	0.838313	0.700624	0.413344	0.603433	0.646245	0.620482	0.587774
Rgs18	0.005	0.00742574	0.00161031	0	0	0.004158	0.0115031	0.00722674	0	0.00344234	0.0031348
Pla2g4a	0.01	0.00866337	0.00644122	0.00403226	0	0.004158	0.00383436	0.00271003	0.00592885	0.00516351	0.00626959
Ptgs2	0.0135714	0.0173267	0.00966184	0.0100806	0.0193322	0.02079	0.0161043	0.0189702	0.00197628	0.0154905	0.0125392
Odr4	0.015	0.0420792	0.0273752	0.0282258	0.029877	0.0239085	0.0751534	0.0487805	0.041502	0.045611	0.0203762
Tpr	0.2	0.308168	0.293076	0.21371	0.186292	0.209979	0.738497	0.471545	0.464427	0.345955	0.321317
Prg4	0.000714286	0.00123762	0.00644122	0.00403226	0.00175747	0	0.00460123	0.00361337	0.00395257	0.000860585	0
Hmcn1	0	0	0	0	0	0	0	0	0	0	0
Ivns1abp	0.395714	0.606436	0.468599	0.502016	0.534271	0.480249	1.52071	0.747967	0.768775	0.630809	0.518809
Swt1	0.0171429	0.0222772	0.00805153	0.0120968	0.0228471	0.02079	0.0690184	0.0451671	0.0316206	0.0240964	0.0172414
Trmt1l	0.0342857	0.0878713	0.0628019	0.0625	0.0544815	0.0602911	0.184049	0.118338	0.120553	0.10327	0.0768025
Rnf2	0.0407143	0.075495	0.057971	0.0383065	0.0386643	0.045738	0.21089	0.127371	0.120553	0.0817556	0.0626959
Fam129a	0.0742857	0.143564	0.172303	0.141129	0.147627	0.113306	0.0759202	0.111111	0.106719	0.116179	0.115987
Edem3	0.0485714	0.0680693	0.0531401	0.0362903	0.056239	0.037422	0.18635	0.118338	0.140316	0.0869191	0.0752351
Tsen15	0.00785714	0.0259901	0.0128824	0.016129	0.0105448	0.004158	0.0575153	0.028907	0.027668	0.0240964	0.0172414
Colgalt2	0.000714286	0.00123762	0	0	0	0	0	0	0	0	0
Rgl1	0.0107143	0.0173267	0.00966184	0.00806452	0.00702988	0.004158	0.0506135	0.0225836	0.013834	0.0172117	0.00940439
Arpc5	0.31	0.482673	0.400966	0.28629	0.314587	0.288981	1.38267	0.838302	0.784585	0.594664	0.449843
Ncf2	0.0771429	0.138614	0.0740741	0.0846774	0.0878735	0.113306	0.410276	0.177055	0.13834	0.121343	0.0579937
Smg7	0.101429	0.131188	0.122383	0.100806	0.0738137	0.110187	0.442485	0.251129	0.262846	0.180723	0.136364
Nmnat2	0.00428571	0.00618812	0	0	0	0.00727651	0.0207055	0.00813008	0.0118577	0.00516351	0.00626959
Lamc2	0	0	0	0	0	0	0	0	0	0	0
Lamc1	0.04	0.101485	0.0933977	0.104839	0.165202	0.101871	0.143405	0.0731707	0.055336	0.0654045	0.0846395
Shcbp1l	0	0.0049505	0	0.00201613	0	0	0.00306748	0.00542005	0	0.00258176	0.0015674
Dhx9	0.358571	0.47401	0.299517	0.302419	0.353251	0.370062	1.41334	0.825655	0.790514	0.640275	0.526646
Npl	0	0	0	0	0	0.0031185	0	0.00180668	0	0.000860585	0
Rgs16	0.0485714	0.0371287	0.0434783	0.0745968	0.0456942	0.0363825	0.0322086	0.0560072	0.0632411	0.0387263	0.0438871
Rnasel	0.0442857	0.0482673	0.0563607	0.0564516	0.0509666	0.0602911	0.108129	0.0993677	0.0632411	0.0645439	0.0768025
Glul	0.0578571	0.0767327	0.0531401	0.0342742	0.0685413	0.0467775	0.250767	0.140018	0.110672	0.0989673	0.0752351
Cacna1e	0.00857143	0.0457921	0.0128824	0.00403226	0.0123023	0.018711	0.0590491	0.0551039	0.0335968	0.0292599	0.00783699
Ier5	0.842857	1.29208	0.763285	0.9375	0.891037	0.744283	3.08129	1.68293	1.50593	1.21687	1.17085
Stx6	0.0592857	0.105198	0.0885668	0.0604839	0.059754	0.0644491	0.266104	0.215899	0.140316	0.148021	0.0736677
BC034090	0.00142857	0	0	0	0	0	0	0	0	0	0
Xpr1	0.0507143	0.0829208	0.0595813	0.078629	0.0632689	0.0550936	0.159509	0.112918	0.116601	0.0714286	0.0846395
Acbd6	0.111429	0.157178	0.144928	0.15121	0.12478	0.130977	0.382669	0.248419	0.237154	0.217728	0.205329
Qsox1	0.0492857	0.102723	0.0595813	0.0584677	0.0984183	0.0748441	0.204755	0.0948509	0.0948617	0.10327	0.0924765
Cep350	0.0864286	0.127475	0.0917874	0.0866935	0.086116	0.0966736	0.40184	0.245709	0.245059	0.16179	0.142633
Tor1aip1	0.160714	0.262376	0.173913	0.155242	0.168717	0.143451	0.921012	0.591689	0.434783	0.364888	0.27116
Tor1aip2	0.287857	0.424505	0.346216	0.415323	0.370826	0.399168	1.05368	0.775971	0.660079	0.569707	0.49373
Axdnd1	0.00142857	0	0	0.00201613	0.00527241	0.0031185	0.0115031	0.0117435	0	0	0.0031348
Soat1	0.0264286	0.0655941	0.0595813	0.0302419	0.0439367	0.04158	0.127301	0.0966576	0.06917	0.0688468	0.0485893
Abl2	0.0542857	0.118812	0.0805153	0.0483871	0.0685413	0.0602911	0.296779	0.158988	0.156126	0.133391	0.0768025
Tor3a	0.0371429	0.0532178	0.0531401	0.0645161	0.0544815	0.045738	0.131902	0.140921	0.108696	0.080895	0.0658307
Fam20b	0.0514286	0.0915842	0.057971	0.0302419	0.0702988	0.0634096	0.18635	0.149051	0.0909091	0.0938038	0.0626959
Ralgps2	0.226429	0.325495	0.0869565	0.209677	0.156415	0.14657	1.34969	0.550136	0.389328	0.327022	0.255486
Rasal2	0.00142857	0.00123762	0	0	0.00175747	0.0010395	0.00153374	0.000903342	0	0	0.0015674
Cryzl2	0.00142857	0.00371287	0.00161031	0.00201613	0	0.002079	0.00996933	0.00451671	0	0.00516351	0.0031348
Cop1	0.07	0.107673	0.0740741	0.0846774	0.0896309	0.0654886	0.309049	0.165312	0.146245	0.125645	0.106583
Cacybp	0.0714286	0.132426	0.099839	0.108871	0.0650264	0.0821206	0.43865	0.271003	0.213439	0.162651	0.144201
Rabgap1l	0.342143	0.57302	0.352657	0.423387	0.428822	0.392931	1.50077	0.715447	0.602767	0.582616	0.474922
Gpr52	0.00928571	0.0111386	0.00805153	0.00201613	0.00878735	0.0114345	0.0260736	0.0135501	0.0197628	0.010327	0.00940439
Rc3h1	0.242143	0.408416	0.291465	0.342742	0.275923	0.259875	0.898006	0.491418	0.527668	0.481928	0.377743
Serpinc1	0.00285714	0.00247525	0	0	0	0.0010395	0.00230061	0.00361337	0.00197628	0.00516351	0
Zbtb37	0.0307143	0.0655941	0.0322061	0.0403226	0.0386643	0.037422	0.158742	0.0840108	0.0711462	0.0679862	0.0595611
Dars2	0.015	0.0321782	0.0225443	0.0302419	0.0281195	0.012474	0.0506135	0.0243902	0.0474308	0.0344234	0.0109718
Cenpl	0.0164286	0.039604	0.0257649	0.0262097	0.026362	0.0218295	0.0506135	0.0415537	0.0335968	0.0344234	0.0282132
Klhl20	0.0164286	0.029703	0.020934	0.0342742	0.0210896	0.0280665	0.0720859	0.0551039	0.0513834	0.0387263	0.0407524
Prdx6	0.0921429	0.122525	0.120773	0.112903	0.103691	0.0925156	0.310583	0.167118	0.158103	0.155766	0.137931
Tnfsf4	0.00214286	0.00123762	0.00161031	0.00201613	0.00175747	0.0031185	0.000766871	0.00361337	0.00197628	0.000860585	0.0015674
Tnfsf18	0.000714286	0	0	0	0	0	0	0	0	0	0
Fasl	0.0564286	0.0544554	0.0450886	0.0383065	0.0896309	0.0717256	0.103528	0.0523939	0.0592885	0.0679862	0.0423197
Suco	0.121429	0.138614	0.111111	0.110887	0.112478	0.118503	0.374233	0.238482	0.173913	0.150602	0.144201
Pigc	0.01	0.0123762	0.00644122	0.00201613	0.00527241	0.00935551	0.0352761	0.0280036	0.0375494	0.0223752	0.00940439
Dnm3	0.00142857	0.00247525	0	0	0	0	0.00460123	0.00180668	0	0	0
Eef1aknmt	0.0307143	0.049505	0.0386473	0.0665323	0.0316344	0.0384615	0.133436	0.0903342	0.0652174	0.0688468	0.0501567
Vamp4	0.0735714	0.139851	0.10789	0.0725806	0.112478	0.122661	0.292178	0.148148	0.144269	0.141136	0.167712
Myocos	0.00142857	0.00742574	0.00483092	0.00604839	0.00351494	0.002079	0.00460123	0.00722674	0.00790514	0.00774527	0
Prrc2c	0.250714	0.497525	0.355878	0.3125	0.376098	0.316008	1.4885	0.881662	0.822134	0.660069	0.529781
Fmo1	0.00142857	0	0	0	0	0	0.000766871	0	0	0	0
Fmo2	0.00142857	0.00123762	0	0	0	0	0	0	0	0	0
Fmo3	0	0	0	0	0	0	0	0	0	0	0
Gorab	0.005	0.0123762	0.00483092	0.0120968	0.00351494	0.00623701	0.0260736	0.00722674	0.00592885	0.0163511	0.00940439
Kifap3	0.00714286	0.00742574	0.0112721	0.00403226	0.00702988	0.004158	0.0199387	0.0153568	0.00790514	0.0163511	0.0031348
Scyl3	0.0492857	0.0618812	0.0708535	0.0564516	0.0492091	0.0717256	0.203221	0.141825	0.144269	0.105852	0.0877743
BC055324	0.000714286	0.0111386	0.00161031	0.00806452	0	0.002079	0.0199387	0.0108401	0.00790514	0.00774527	0.0031348
Mettl18	0.0107143	0.0235149	0.0112721	0.0141129	0.0140598	0.004158	0.0352761	0.0135501	0.027668	0.0189329	0.023511
Sell	1.04786	1.5297	0.855072	0.794355	0.769772	0.816008	5.03298	2.69828	2.94269	2.20396	1.5815
Selp	0.00142857	0.00247525	0	0	0.00175747	0.0010395	0.00230061	0.00722674	0.00197628	0.000860585	0.0015674
F5	0.00428571	0.00371287	0.00483092	0.00201613	0.00175747	0.004158	0.00230061	0.00271003	0.00790514	0.00258176	0
Slc19a2	0.00785714	0.00866337	0.00805153	0.00806452	0.00351494	0.004158	0.0314417	0.0198735	0.00592885	0.010327	0.00940439
Ccdc181	0.00642857	0.00742574	0.00322061	0.0100806	0.00702988	0.00519751	0.0214724	0.0126468	0.0118577	0.0137694	0.0031348
Blzf1	0.0164286	0.029703	0.0144928	0.0100806	0.0228471	0.0197505	0.0766871	0.0361337	0.0395257	0.0301205	0.0266458
Nme7	0.0192857	0.0309406	0.0241546	0.0181452	0.0316344	0.033264	0.0690184	0.0496838	0.0474308	0.0370052	0.0297806
Atp1b1	0.197857	0.217822	0.109501	0.143145	0.133568	0.14553	0.706288	0.412827	0.444664	0.26506	0.197492
Dpt	0	0.00247525	0	0	0	0	0	0	0	0	0
Xcl1	0.0457143	0.029703	0.0402576	0.0443548	0.0386643	0.0239085	0.115031	0.138211	0.211462	0.0860585	0.0438871
Sft2d2	0.125714	0.157178	0.141707	0.15121	0.16696	0.144491	0.305215	0.242999	0.282609	0.254733	0.194357
Tiprl	0.135714	0.17203	0.154589	0.147177	0.13884	0.14553	0.542178	0.352304	0.284585	0.277108	0.213166
Dcaf6	0.0428571	0.0693069	0.057971	0.0504032	0.056239	0.0426195	0.16181	0.0803975	0.083004	0.0757315	0.0689655
Mpc2	0.0585714	0.113861	0.123994	0.104839	0.0773286	0.100832	0.309049	0.203252	0.126482	0.164372	0.119122
Mpzl1	0.00142857	0.00123762	0	0.00201613	0	0.0010395	0.000766871	0	0	0.00172117	0
Rcsd1	0.409286	0.705446	0.383253	0.459677	0.328647	0.418919	2.60506	1.49774	1.11265	0.913081	0.648903
Creg1	0.045	0.0940594	0.078905	0.0947581	0.0755712	0.0696466	0.17408	0.112014	0.0928854	0.0938038	0.0924765
Cd247	0.709286	0.819307	0.793881	0.703629	0.620387	0.650728	1.91104	1.5131	1.25099	1.14716	0.835423
Pou2f1	0.0285714	0.0618812	0.0257649	0.0120968	0.0316344	0.016632	0.177914	0.0794941	0.0988142	0.0490534	0.0423197
Tada1	0.0314286	0.0618812	0.0466989	0.0705645	0.0351494	0.049896	0.145706	0.0993677	0.0889328	0.0662651	0.039185
Pogk	0.0321429	0.0321782	0.0273752	0.0302419	0.0456942	0.0218295	0.125	0.0749774	0.0770751	0.0567986	0.0485893
Fam78b	0.00857143	0.0049505	0.00322061	0.00403226	0.00351494	0.00831601	0.0130368	0.00542005	0.00395257	0.00172117	0.00626959
Uck2	0.151429	0.215347	0.15781	0.189516	0.13884	0.150728	0.536043	0.562782	0.320158	0.348537	0.242947
Tmco1	0.0235714	0.0457921	0.0386473	0.0322581	0.0210896	0.018711	0.142638	0.0930443	0.0810277	0.070568	0.039185
Aldh9a1	0.0535714	0.0965347	0.0917874	0.0947581	0.0632689	0.0675676	0.355828	0.191509	0.195652	0.157487	0.11442
Mgst3	0.000714286	0.00742574	0.00322061	0.00604839	0.00702988	0.0031185	0.017638	0.00813008	0.013834	0.0111876	0.00940439
Pbx1	0.00357143	0.0111386	0.00483092	0.00201613	0.00702988	0.004158	0.0168712	0.0063234	0	0.00774527	0.0015674
Nuf2	0	0.00247525	0	0.00806452	0.00175747	0.00727651	0.00460123	0.00722674	0	0.00344234	0
Rgs4	0.000714286	0	0	0	0	0	0	0	0	0	0
Hsd17b7	0.00857143	0.0173267	0.00805153	0.016129	0.0123023	0.010395	0.0498466	0.0252936	0.0118577	0.0189329	0.0172414
Ddr2	0	0	0	0	0	0	0	0	0	0	0
Uap1	0.0578571	0.0915842	0.0740741	0.0483871	0.0632689	0.04158	0.279908	0.126468	0.0909091	0.091222	0.0548589
Uhmk1	0.07	0.174505	0.0933977	0.104839	0.107206	0.0748441	0.459356	0.224029	0.231225	0.202238	0.161442
Sh2d1b1	0.00357143	0.00866337	0.00322061	0.00604839	0	0.0031185	0.0153374	0.00542005	0.00790514	0.0060241	0.00626959
Nos1ap	0.000714286	0	0.00161031	0	0	0.0010395	0.0053681	0.00271003	0.00395257	0.00172117	0.0015674
Olfml2b	0	0	0	0	0	0	0	0	0	0	0
Atf6	0.0435714	0.117574	0.114332	0.0947581	0.0826011	0.0769231	0.245399	0.137308	0.110672	0.104131	0.0783699
Dusp12	0.0164286	0.0346535	0.0289855	0.0201613	0.0175747	0.0197505	0.0858896	0.0397471	0.0533597	0.0464716	0.0266458
Fcrlb	0.00357143	0.00618812	0.00644122	0.00403226	0.00175747	0.0031185	0.00690184	0.00180668	0.00197628	0.00172117	0
Fcrla	0.0542857	0.152228	0.0434783	0.0947581	0.0790861	0.0571726	0.60046	0.189702	0.233202	0.148881	0.0626959
Fcgr2b	0.0392857	0.108911	0.0515298	0.0504032	0.0632689	0.045738	0.212423	0.0876242	0.0731225	0.0714286	0.0250784
Fcgr4	0.00785714	0.00371287	0.00644122	0.00604839	0.00351494	0.002079	0.00383436	0.000903342	0.00395257	0	0.0031348
Fcgr3	0.0107143	0.019802	0.0112721	0.0120968	0.0158172	0.0176715	0.0191718	0.0126468	0.00988142	0.0163511	0.00626959
Cfap126	0	0	0	0	0	0.0010395	0.00153374	0.000903342	0.00395257	0	0
Sdhc	0.11	0.169554	0.148148	0.149194	0.12478	0.130977	0.419479	0.295393	0.270751	0.242685	0.148903
Pcp4l1	0.000714286	0	0	0	0	0	0	0	0	0	0
Tomm40l	0.0435714	0.0643564	0.0434783	0.0383065	0.0386643	0.047817	0.19862	0.122855	0.106719	0.104131	0.0470219
Apoa2	0	0.00123762	0	0	0	0.0010395	0.00230061	0.0063234	0.00592885	0.00172117	0
Fcer1g	0.0842857	0.170792	0.10306	0.078629	0.0773286	0.101871	0.242331	0.148148	0.177866	0.134251	0.0783699
Ndufs2	0.175714	0.251238	0.217391	0.199597	0.193322	0.233888	0.677147	0.473351	0.492095	0.428571	0.277429
Adamts4	0.000714286	0.00123762	0	0	0	0	0	0	0	0	0
B4galt3	0.05	0.0408416	0.0434783	0.0383065	0.0527241	0.049896	0.22546	0.0894309	0.0909091	0.0714286	0.0611285
Ppox	0.0828571	0.127475	0.0772947	0.078629	0.0738137	0.0810811	0.345092	0.209575	0.187747	0.159208	0.141066
Usp21	0.0457143	0.0507426	0.0402576	0.0383065	0.0527241	0.0623701	0.191718	0.102981	0.130435	0.095525	0.0595611
Ufc1	0.0914286	0.110149	0.125604	0.0866935	0.0878735	0.0966736	0.319785	0.212285	0.209486	0.195353	0.153605
Dedd	0.0378571	0.0717822	0.0531401	0.0443548	0.0404218	0.039501	0.15184	0.0939476	0.0671937	0.0679862	0.0579937
Nit1	0.0257143	0.0420792	0.0225443	0.0201613	0.0193322	0.033264	0.141871	0.0930443	0.0909091	0.0748709	0.0438871
Pfdn2	0.075	0.131188	0.078905	0.129032	0.0808436	0.0873181	0.326687	0.192412	0.173913	0.164372	0.133229
Nectin4	0.000714286	0	0.00161031	0	0	0	0.00153374	0.000903342	0	0	0.0031348
Arhgap30	0.302857	0.554455	0.338164	0.320565	0.251318	0.282744	1.7362	1.0009	0.871542	0.711704	0.512539
Usf1	0.110714	0.169554	0.123994	0.133065	0.107206	0.106029	0.51227	0.29991	0.29249	0.24957	0.181818
Tstd1	0.00214286	0.00247525	0.00483092	0.00403226	0.0105448	0.00519751	0.0122699	0.0108401	0.00988142	0.00516351	0.0031348
F11r	0.00357143	0.00123762	0.00161031	0	0.00527241	0.002079	0.000766871	0.00271003	0.00197628	0.000860585	0
Alyref2	0.00928571	0.00742574	0.00644122	0.00604839	0.00702988	0.0031185	0.0291411	0.0171635	0.0237154	0.00860585	0.0109718
Cd244a	0.0157143	0.019802	0.0144928	0.0201613	0.0175747	0.010395	0.0621166	0.0298103	0.0237154	0.0146299	0.0219436
Ly9	0.0614286	0.111386	0.0708535	0.0584677	0.0456942	0.0509356	0.377301	0.215899	0.284585	0.197074	0.11442
Slamf7	0.035	0.0371287	0.0257649	0.0141129	0.0421793	0.027027	0.0927914	0.0758808	0.0909091	0.0464716	0.0423197
Cd48	0.101429	0.147277	0.111111	0.0907258	0.0773286	0.0841996	0.441718	0.247516	0.245059	0.203098	0.115987
Slamf1	0.0764286	0.0816832	0.10306	0.100806	0.128295	0.0686071	0.152607	0.174345	0.104743	0.108434	0.105016
Cd84	0.172857	0.30198	0.228663	0.205645	0.193322	0.219335	0.540644	0.338753	0.34585	0.282272	0.205329
Slamf6	0.127143	0.206683	0.141707	0.1875	0.121265	0.144491	0.404141	0.303523	0.280632	0.241824	0.194357
Vangl2	0.0114286	0.00371287	0	0.00201613	0.00351494	0.002079	0.0283742	0.0216802	0.00592885	0.010327	0.00783699
Ncstn	0.0685714	0.0742574	0.0740741	0.0625	0.0755712	0.0571726	0.242331	0.166215	0.146245	0.158348	0.0611285
Copa	0.0878571	0.17203	0.130435	0.100806	0.0773286	0.0821206	0.543712	0.304426	0.304348	0.255594	0.155172
Pex19	0.0257143	0.0259901	0.020934	0.0342742	0.0193322	0.0176715	0.124233	0.0840108	0.0790514	0.0593804	0.039185
Dcaf8	0.108571	0.173267	0.111111	0.135081	0.133568	0.119543	0.344325	0.257453	0.233202	0.185026	0.155172
Pea15a	0.035	0.0643564	0.0611916	0.0322581	0.0544815	0.033264	0.127301	0.0885276	0.0849802	0.0800344	0.0736677
Igsf8	0.0307143	0.0742574	0.0595813	0.0423387	0.0316344	0.0280665	0.116564	0.071364	0.041502	0.0507745	0.0423197
Atp1a2	0	0	0	0	0	0	0	0	0	0	0
Pigm	0.0671429	0.110149	0.10467	0.0846774	0.0826011	0.0852391	0.302914	0.188799	0.173913	0.148881	0.10815
Slamf9	0.000714286	0.00123762	0.00322061	0.00201613	0.00175747	0	0.0053681	0.00722674	0.00197628	0.00258176	0
Igsf9	0.000714286	0	0	0.00201613	0.00175747	0.0010395	0.00766871	0	0.00395257	0.00258176	0
Tagln2	0.578571	0.865099	0.766506	0.518145	0.414763	0.385655	1.72086	1.25474	1.14032	0.85284	0.655172
Cfap45	0.000714286	0	0.00161031	0	0	0	0	0	0	0.000860585	0
Slamf8	0.00785714	0.00990099	0.00322061	0	0.00702988	0.002079	0.00230061	0.00180668	0.00592885	0.00258176	0
Dusp23	0.005	0.0222772	0.00805153	0	0.00351494	0.00727651	0.0199387	0.0108401	0.00592885	0.0111876	0.00783699
Fcer1a	0	0.00123762	0	0	0	0.0010395	0	0	0	0.000860585	0
Ackr1	0	0	0	0	0	0	0	0	0	0	0
Cadm3	0	0	0	0	0	0.002079	0.00153374	0.000903342	0	0.000860585	0
Aim2	0.0642857	0.105198	0.0805153	0.0625	0.086116	0.0748441	0.249233	0.135501	0.112648	0.13167	0.103448
Ifi206	0.0435714	0.0693069	0.0531401	0.0362903	0.0421793	0.0363825	0.309049	0.290876	0.29249	0.162651	0.12069
Ifi214	0.00571429	0.00371287	0.00483092	0.00403226	0.0105448	0.00727651	0.0360429	0.0397471	0.027668	0.0189329	0.0141066
Ifi209	0.065	0.163366	0.0853462	0.0685484	0.0702988	0.0602911	0.644939	0.403794	0.422925	0.217728	0.164577
Ifi208	0.02	0.0358911	0.0289855	0.0221774	0.029877	0.0155925	0.101994	0.0849142	0.124506	0.0714286	0.039185
Ifi207	0.00785714	0.00990099	0.00161031	0.00201613	0	0.002079	0.00766871	0.00451671	0.00395257	0.00688468	0.0031348
Ifi204	0.00428571	0.0123762	0.00966184	0	0.00878735	0.00831601	0.00460123	0.0144535	0.0158103	0.0180723	0.0109718
Mndal	0.112143	0.206683	0.120773	0.120968	0.140598	0.117464	0.599693	0.355917	0.355731	0.286575	0.200627
Ifi211	0.00857143	0.00990099	0.0177134	0.00604839	0.0175747	0.0176715	0.00996933	0.0225836	0.013834	0.0137694	0.0031348
Ifi203	0.158571	0.283416	0.193237	0.167339	0.210896	0.159044	0.760736	0.519422	0.557312	0.364028	0.296238
Ifi205	0.00357143	0.00247525	0.00483092	0	0.00175747	0.0010395	0.000766871	0.00451671	0	0.00774527	0.00470219
Olfr433	0	0	0	0	0	0	0	0.00180668	0	0	0
Fmn2	0.000714286	0	0	0	0	0	0.000766871	0	0	0	0
Fh1	0.0507143	0.0829208	0.0547504	0.0907258	0.0527241	0.0644491	0.18635	0.129178	0.0988142	0.100688	0.0673981
Kmo	0.0342857	0.0544554	0.0144928	0.0362903	0.0228471	0.0301455	0.170245	0.0785908	0.0454545	0.0438898	0.0219436
Opn3	0	0.00247525	0	0.00403226	0.00351494	0.004158	0.00460123	0.000903342	0.00395257	0	0.0015674
Chml	0.00928571	0.0148515	0.00805153	0.00403226	0.00527241	0.0031185	0.0391104	0.0225836	0.0118577	0.0172117	0.015674
Exo1	0.000714286	0.00247525	0.00322061	0.00604839	0.00702988	0.00519751	0.00996933	0.0162602	0.00395257	0.00860585	0.00940439
Cep170	0.0357143	0.0804455	0.0386473	0.0423387	0.0404218	0.0280665	0.170245	0.105691	0.0909091	0.0576592	0.0485893
Sdccag8	0.0478571	0.0717822	0.0740741	0.0604839	0.0439367	0.0446985	0.206288	0.140018	0.112648	0.095525	0.0830721
Akt3	0.0864286	0.162129	0.109501	0.118952	0.105448	0.0893971	0.444785	0.230352	0.193676	0.182444	0.128527
Zbtb18	0.0414286	0.0866337	0.0225443	0.0342742	0.0281195	0.029106	0.279141	0.164408	0.108696	0.0963855	0.0423197
Adss	0.289286	0.278465	0.267311	0.264113	0.265378	0.275468	0.661043	0.452575	0.389328	0.395869	0.352665
Desi2	0.0314286	0.0606436	0.0595813	0.0665323	0.0439367	0.045738	0.13727	0.0921409	0.083004	0.0886403	0.0642633
Cox20	0.0278571	0.0544554	0.0386473	0.0302419	0.0456942	0.0343035	0.192485	0.0813008	0.0750988	0.0800344	0.0501567
Hnrnpu	0.507143	0.543317	0.41868	0.570565	0.395431	0.462578	1.37577	0.97561	0.798419	0.698795	0.592476
Efcab2	0.0114286	0.0136139	0.0161031	0.0100806	0.00527241	0.00623701	0.0467791	0.0162602	0.00790514	0.0129088	0.0109718
Smyd3	0.232857	0.314356	0.254428	0.268145	0.28471	0.266112	0.638037	0.461608	0.393281	0.390706	0.31348
Tfb2m	0.0557143	0.0816832	0.0402576	0.0302419	0.0474517	0.039501	0.17408	0.0993677	0.0790514	0.0654045	0.0705329
Cnst	0.0907143	0.141089	0.122383	0.133065	0.13181	0.12578	0.319018	0.232159	0.199605	0.19105	0.122257
Sccpdh	0.00214286	0.0049505	0.00644122	0.00403226	0.00351494	0.002079	0.00996933	0.00271003	0.00197628	0.00344234	0
Ahctf1	0.0828571	0.163366	0.117552	0.0887097	0.119508	0.0977131	0.407975	0.227642	0.256917	0.185026	0.109718
Cdc42bpa	0.000714286	0.00247525	0.00483092	0	0.00175747	0.002079	0.00383436	0.00361337	0.00197628	0	0.0015674
Coq8a	0.0607143	0.0990099	0.057971	0.046371	0.0615114	0.0654886	0.310583	0.134598	0.128458	0.119621	0.105016
Psen2	0.11	0.195545	0.152979	0.149194	0.121265	0.111227	0.511503	0.290876	0.270751	0.246127	0.164577
Itpkb	0.365714	0.555693	0.412238	0.393145	0.465729	0.387734	1.65414	0.941283	0.766798	0.692771	0.641066
Stum	0.000714286	0	0	0	0	0	0.000766871	0	0.00197628	0	0
Parp1	0.168571	0.259901	0.132045	0.239919	0.156415	0.164241	0.79908	0.414634	0.302372	0.292599	0.23511
Lin9	0.005	0.0160891	0.00161031	0.0100806	0.00351494	0.00831601	0.0375767	0.0234869	0.0177866	0.0146299	0.0125392
Acbd3	0.0928571	0.194307	0.0933977	0.155242	0.130053	0.107069	0.55138	0.276423	0.254941	0.228916	0.166144
H3f3a	0.697143	1.11386	0.600644	0.858871	0.699473	0.787942	2.7408	1.53478	1.22332	1.09122	0.882445
Sde2	0.127143	0.162129	0.130435	0.114919	0.13884	0.133056	0.42638	0.234869	0.233202	0.200516	0.159875
Pycr2	0.0521429	0.113861	0.0740741	0.0645161	0.0579965	0.0748441	0.223926	0.155375	0.140316	0.146299	0.0956113
Lefty1	0.00142857	0	0	0	0.00175747	0	0.00306748	0.000903342	0	0.000860585	0
Tmem63a	0.0507143	0.105198	0.0692432	0.0584677	0.0492091	0.0561331	0.287577	0.159892	0.175889	0.140275	0.0971787
Ephx1	0.0671429	0.160891	0.0772947	0.0584677	0.0843585	0.0686071	0.483896	0.214092	0.247036	0.165232	0.11442
Nvl	0.1	0.186881	0.112721	0.135081	0.105448	0.126819	0.345092	0.240289	0.231225	0.198795	0.170846
Cnih4	0.025	0.0507426	0.0483092	0.0282258	0.0281195	0.031185	0.147239	0.068654	0.0770751	0.0490534	0.0454545
Wdr26	0.640714	0.881188	0.724638	0.774194	0.636204	0.678794	2.11273	1.31978	1.14427	1.07917	0.904389
Lbr	0.29	0.394802	0.288245	0.308468	0.249561	0.269231	1.1434	0.70551	0.555336	0.471601	0.373041
Enah	0.00928571	0.00618812	0.0128824	0.00806452	0.00175747	0.00935551	0	0.00993677	0.00395257	0.00516351	0.0015674
Srp9	0.222857	0.329208	0.304348	0.328629	0.300527	0.301455	0.978528	0.608853	0.547431	0.517212	0.449843
Degs1	0.0585714	0.0829208	0.0724638	0.0685484	0.0667838	0.0613306	0.219325	0.132791	0.116601	0.095525	0.0689655
Fbxo28	0.0485714	0.075495	0.0644122	0.0403226	0.029877	0.039501	0.17408	0.126468	0.0869565	0.0851979	0.0924765
Trp53bp2	0.0692857	0.100248	0.0499195	0.100806	0.100176	0.0987526	0.233129	0.153568	0.110672	0.1179	0.101881
Capn2	0.167857	0.247525	0.297907	0.15121	0.13181	0.155925	0.388804	0.328817	0.328063	0.2358	0.172414
Susd4	0.00214286	0	0.00322061	0	0	0	0.00306748	0	0.00395257	0	0
Tlr5	0	0	0	0	0	0	0	0.000903342	0	0	0
Disp1	0.00285714	0.0123762	0.00161031	0.00403226	0.00702988	0.00519751	0.0268405	0.00993677	0.00988142	0.00516351	0.00783699
Brox	0.0271429	0.029703	0.0305958	0.0362903	0.0228471	0.0343035	0.133436	0.0704607	0.06917	0.0361446	0.0564263
Aida	0.0242857	0.0705446	0.037037	0.0443548	0.029877	0.022869	0.205521	0.0939476	0.12253	0.0662651	0.039185
Mia3	0.207857	0.282178	0.256039	0.241935	0.219684	0.268191	0.639571	0.419151	0.371542	0.348537	0.30094
Taf1a	0.0421429	0.0544554	0.041868	0.0362903	0.0386643	0.0426195	0.144172	0.0912376	0.0750988	0.0748709	0.0579937
Dusp10	0.417857	0.431931	0.37037	0.362903	0.44464	0.388773	1.65337	0.660343	0.58498	0.528399	0.46395
Hlx	0.00571429	0.0185644	0.00644122	0.00403226	0.00702988	0.018711	0.0268405	0.0225836	0.00988142	0.0120482	0.0109718
Marc1	0.00142857	0.00247525	0	0	0.00175747	0.002079	0.00383436	0.000903342	0.00592885	0.000860585	0.0015674
Marc2	0.234286	0.347772	0.244767	0.280242	0.226714	0.227651	0.846626	0.544715	0.519763	0.480207	0.30721
Rab3gap2	0.0307143	0.0606436	0.0466989	0.0322581	0.0439367	0.043659	0.147239	0.0831075	0.0592885	0.080895	0.0485893
Iars2	0.0607143	0.0816832	0.0563607	0.0705645	0.0632689	0.0540541	0.246166	0.136405	0.130435	0.112737	0.0940439
Bpnt1	0.0228571	0.0408416	0.0161031	0.0262097	0.0158172	0.0176715	0.109663	0.0560072	0.0671937	0.0387263	0.0376176
Eprs	0.102857	0.139851	0.10628	0.114919	0.12478	0.0935551	0.308282	0.219512	0.195652	0.154045	0.117555
Lyplal1	0	0	0	0	0	0	0	0	0	0	0
Tgfb2	0.00142857	0.00247525	0	0	0	0	0.000766871	0	0	0.000860585	0
Gpatch2	0.0407143	0.049505	0.0628019	0.0302419	0.0351494	0.043659	0.125	0.0993677	0.0573123	0.0826162	0.0673981
Esrrg	0	0	0	0	0	0	0	0	0	0	0
Kctd3	0.0378571	0.0556931	0.0161031	0.0584677	0.0369069	0.0259875	0.152607	0.0840108	0.06917	0.0516351	0.0407524
Cenpf	0.000714286	0.00866337	0.00483092	0.00604839	0.00175747	0.00831601	0.0145706	0.0225836	0.00395257	0.00344234	0.00626959
Ptpn14	0.005	0.00742574	0	0.00604839	0.00351494	0.002079	0.029908	0.0126468	0	0.00516351	0.0031348
Smyd2	0.0142857	0.0334158	0.041868	0.0141129	0.0316344	0.0301455	0.0636503	0.0532972	0.041502	0.0757315	0.0470219
Prox1	0	0.00123762	0	0	0.00175747	0	0	0	0	0	0
Angel2	0.025	0.0433168	0.0289855	0.0221774	0.0246046	0.016632	0.17638	0.0695574	0.0790514	0.0473322	0.0407524
Vash2	0.000714286	0	0	0	0	0	0	0	0	0	0
Flvcr1	0.0492857	0.0655941	0.0434783	0.0342742	0.0492091	0.0592516	0.190184	0.126468	0.118577	0.0757315	0.0564263
Nsl1	0	0.00247525	0	0.00604839	0.00527241	0.00727651	0.00766871	0.00722674	0.00395257	0.00516351	0
Batf3	0.00785714	0.0210396	0.00805153	0.00604839	0.0123023	0.0135135	0.000766871	0.00451671	0.00197628	0.00516351	0.0031348
Fam71a	0.00714286	0.00371287	0	0.00201613	0	0.00519751	0.00306748	0.00180668	0	0.00430293	0
Atf3	0.184286	0.147277	0.15942	0.149194	0.156415	0.113306	0.0805215	0.138211	0.0770751	0.0765921	0.0673981
Nenf	0.02	0.0309406	0.0322061	0.0100806	0.0228471	0.0239085	0.0674847	0.0505872	0.0513834	0.0387263	0.0203762
Pacc1	0.0142857	0.0321782	0.0225443	0.0141129	0.0175747	0.012474	0.0989264	0.0623306	0.027668	0.0309811	0.015674
Ppp2r5a	0.233571	0.356436	0.31401	0.247984	0.295255	0.218295	1.49693	0.788618	0.747036	0.597246	0.380878
Dtl	0.00214286	0.00742574	0.00805153	0.0141129	0.00702988	0.0155925	0.0122699	0.0261969	0.00592885	0.00688468	0.00470219
Ints7	0.0564286	0.107673	0.0837359	0.0846774	0.0702988	0.0530146	0.391104	0.231256	0.197628	0.202238	0.137931
Lpgat1	0.137857	0.264851	0.117552	0.21371	0.219684	0.16736	0.500767	0.252936	0.167984	0.150602	0.0862069
Nek2	0.0164286	0.0334158	0.0241546	0.0584677	0.0333919	0.045738	0.0122699	0.0334237	0.0158103	0.0197935	0.0031348
Slc30a1	0.0471429	0.0903465	0.0354267	0.0524194	0.0421793	0.0686071	0.261503	0.127371	0.0909091	0.0757315	0.0485893
Rd3	0.00142857	0	0	0	0	0	0.000766871	0.00180668	0	0.00172117	0
Traf5	0.0864286	0.132426	0.0660225	0.104839	0.0738137	0.101871	0.531442	0.235772	0.209486	0.146299	0.0768025
Rcor3	0.0221429	0.0408416	0.0289855	0.0221774	0.0193322	0.016632	0.111196	0.0578139	0.0454545	0.0593804	0.031348
Kcnh1	0	0	0	0	0	0	0	0	0	0	0
Hhat	0.01	0.0160891	0.00805153	0.016129	0.0123023	0.024948	0.041411	0.0298103	0.0177866	0.0172117	0.0282132
Utp25	0.0478571	0.0915842	0.041868	0.0443548	0.0421793	0.0519751	0.150307	0.143631	0.055336	0.080895	0.0579937
Irf6	0.00285714	0.0049505	0	0	0.00175747	0.0010395	0.0230061	0.0162602	0.00592885	0.00430293	0
Traf3ip3	0.421429	0.655941	0.478261	0.427419	0.397188	0.423077	1.66258	1.04336	1.00198	0.833907	0.564263
Lamb3	0.00428571	0.0049505	0.00161031	0.00201613	0.00878735	0.010395	0.0107362	0.0063234	0.00395257	0.00860585	0.0031348
Hsd11b1	0.0364286	0.0544554	0.0354267	0.0141129	0.0210896	0.0135135	0.172546	0.110208	0.12253	0.0817556	0.0517241
G0s2	0.0357143	0.0519802	0.0338164	0.0241935	0.0527241	0.0519751	0.023773	0.0243902	0.0256917	0.0275387	0.0188088
Plxna2	0	0	0.00161031	0.00201613	0	0.0010395	0	0	0	0	0
Cd34	0	0.00618812	0.00644122	0	0.00175747	0	0.000766871	0.00271003	0	0.000860585	0.0015674
Cd46	0.0128571	0.019802	0.0225443	0.0262097	0.026362	0.018711	0.0314417	0.0252936	0.027668	0.0283993	0.039185
Cr1l	0.0728571	0.128713	0.0756844	0.0987903	0.101933	0.0841996	0.181748	0.139115	0.118577	0.106713	0.0877743
Cr2	0.005	0.0185644	0.00322061	0.00201613	0.00702988	0.0010395	0.0705521	0.0234869	0.0197628	0.0163511	0.00626959
Fam171a1	0.00142857	0.00123762	0	0.00201613	0	0	0.00230061	0.000903342	0	0	0
Nmt2	0.0842857	0.121287	0.0756844	0.0806452	0.0984183	0.0644491	0.27454	0.176152	0.164032	0.127367	0.101881
Rpp38	0.01	0.0111386	0.0128824	0.00604839	0	0.0114345	0.00920245	0.0108401	0.013834	0.00860585	0.00470219
Meig1	0	0	0	0	0	0.0010395	0	0	0	0	0
Dclre1c	0.0235714	0.0346535	0.0273752	0.0403226	0.0140598	0.0363825	0.108129	0.0650407	0.0573123	0.0593804	0.0407524
Suv39h2	0.00785714	0.0136139	0.00161031	0.00806452	0.00878735	0.00727651	0.0268405	0.0117435	0.00197628	0.00860585	0.00626959
Hspa14	0.0635714	0.105198	0.0563607	0.0705645	0.0984183	0.0769231	0.281442	0.173442	0.166008	0.145439	0.122257
Cdnf	0.00357143	0.0049505	0.00322061	0.00806452	0.00351494	0.0031185	0.00383436	0.00903342	0.00988142	0.00860585	0.00626959
Fam107b	1.39786	2.49134	1.89855	1.98992	2.66784	2.20478	6.82285	2.92683	2.93281	2.77281	2.50157
Frmd4a	0.015	0.0247525	0.0225443	0.0141129	0.0210896	0.0197505	0.0529141	0.0307136	0.0355731	0.0309811	0.031348
Prpf18	0.111429	0.178218	0.128824	0.137097	0.154657	0.134096	0.381902	0.300813	0.20751	0.198795	0.189655
Bend7	0	0	0	0	0	0	0	0	0	0	0
Sephs1	0.0278571	0.0532178	0.0499195	0.0302419	0.029877	0.027027	0.125	0.0930443	0.0849802	0.0593804	0.0407524
Phyh	0.0121429	0.0185644	0.0144928	0.00604839	0.0193322	0.00519751	0.0529141	0.0397471	0.0335968	0.0240964	0.0125392
Mcm10	0.00285714	0.00371287	0.00161031	0.00806452	0	0.0114345	0.00613497	0.0144535	0.00395257	0.00688468	0.00470219
Optn	0.00571429	0.0111386	0.0128824	0.0120968	0.00351494	0.010395	0.0245399	0.0117435	0.00592885	0.0120482	0.0031348
Camk1d	0.174286	0.252475	0.20934	0.181452	0.212654	0.215177	0.442485	0.273713	0.197628	0.227194	0.197492
Cdc123	0.0442857	0.0767327	0.0386473	0.0483871	0.0492091	0.0738046	0.197853	0.129178	0.132411	0.095525	0.0768025
Nudt5	0.0221429	0.0433168	0.0225443	0.0282258	0.0140598	0.014553	0.0920245	0.0496838	0.0612648	0.0611015	0.0282132
Sec61a2	0.015	0.0235149	0.0128824	0.0342742	0.0228471	0.039501	0.0690184	0.037037	0.0375494	0.035284	0.0376176
Upf2	0.0557143	0.126238	0.0676329	0.0866935	0.0667838	0.0748441	0.234663	0.166215	0.156126	0.121343	0.0877743
Echdc3	0	0	0	0	0	0.0010395	0	0	0	0.000860585	0.0015674
Usp6nl	0.0478571	0.0631188	0.0450886	0.0483871	0.0579965	0.0363825	0.224693	0.127371	0.0731225	0.0834768	0.0517241
Celf2	0.582143	0.981436	0.819646	0.84879	0.922671	0.841996	2.3635	1.44806	1.18379	1.08434	0.913793
Gata3	0.0892857	0.134901	0.143317	0.125	0.0913884	0.0727651	0.224693	0.269196	0.203557	0.135112	0.159875
Taf3	0.065	0.0928218	0.0756844	0.0403226	0.0492091	0.047817	0.190184	0.117435	0.116601	0.111015	0.0877743
Atp5c1	0.0178571	0.0259901	0.0273752	0.0322581	0.0281195	0.0135135	0.0889571	0.0560072	0.0592885	0.0516351	0.0438871
Kin	0.0492857	0.0717822	0.0402576	0.0826613	0.0492091	0.0675676	0.18635	0.110208	0.0928854	0.0860585	0.0705329
Itih5	0.005	0.00742574	0.00483092	0.00201613	0	0.004158	0.0368098	0.0171635	0.0118577	0.0111876	0.00626959
Sfmbt2	0.00785714	0.0136139	0.00322061	0.00604839	0.00175747	0.0010395	0.0199387	0.0225836	0.0177866	0.0180723	0.0125392
Prkcq	0.224286	0.295792	0.235105	0.163306	0.172232	0.135135	0.793712	0.558266	0.683794	0.444062	0.291536
Pfkfb3	0.0707143	0.147277	0.0853462	0.0846774	0.0755712	0.0935551	0.218558	0.215899	0.175889	0.133391	0.0689655
Rbm17	0.377857	0.549505	0.429952	0.477823	0.449912	0.513514	1.06595	0.830172	0.675889	0.709122	0.630094
Il2ra	0.0428571	0.110149	0.141707	0.131048	0.11775	0.0987526	0.0636503	0.131888	0.0968379	0.110155	0.11442
Il15ra	0.0114286	0.0123762	0.0128824	0.0141129	0.0193322	0.0197505	0.0184049	0.0325203	0.0256917	0.024957	0.0250784
Fbh1	0.0435714	0.0606436	0.0531401	0.046371	0.0474517	0.0446985	0.135736	0.0731707	0.0849802	0.0886403	0.0438871
Ankrd16	0.0278571	0.0346535	0.0402576	0.0544355	0.0351494	0.0519751	0.118865	0.0767841	0.0592885	0.0507745	0.0579937
Itga8	0	0.00247525	0	0	0	0	0.000766871	0	0	0	0
Mindy3	0.0685714	0.101485	0.0805153	0.0725806	0.0755712	0.0914761	0.218558	0.117435	0.132411	0.108434	0.109718
Pter	0.000714286	0.00247525	0.00161031	0.00403226	0.00175747	0.0010395	0.00460123	0.00271003	0.00197628	0	0.00470219
Rsu1	0.0642857	0.12005	0.111111	0.0947581	0.0790861	0.0831601	0.295245	0.166215	0.136364	0.135112	0.0815047
Trdmt1	0.00714286	0.0210396	0.00805153	0.00403226	0.0123023	0.0155925	0.0276074	0.0298103	0.0217391	0.020654	0.00940439
Vim	1.01214	1.9802	1.93881	1.32056	1.20211	1.1237	2.96166	2.63595	2.45059	1.93201	1.6442
St8sia6	0.0564286	0.0631188	0.0354267	0.0282258	0.029877	0.033264	0.204755	0.0885276	0.0909091	0.0748709	0.0407524
Hacd1	0.000714286	0.00247525	0	0	0.00175747	0	0.00230061	0.0063234	0.00395257	0.00516351	0.0031348
Stam	0.0378571	0.0519802	0.0483092	0.0443548	0.0632689	0.0446985	0.148773	0.0876242	0.0948617	0.0697074	0.0642633
Tmem236	0	0	0	0.00201613	0.00351494	0	0.00153374	0	0	0.00258176	0
Mrc1	0.0228571	0.0408416	0.041868	0.0201613	0.0246046	0.00935551	0.00613497	0.0117435	0.0118577	0.00860585	0.00783699
Slc39a12	0	0.00123762	0	0	0	0.0010395	0	0	0	0	0
Cacnb2	0.000714286	0.00123762	0.00322061	0	0	0.0010395	0.000766871	0.000903342	0.00395257	0	0
Nsun6	0.0228571	0.049505	0.0193237	0.0201613	0.029877	0.0322245	0.0881902	0.0523939	0.0296443	0.0395869	0.0219436
Arl5b	0.127857	0.136139	0.10789	0.141129	0.123023	0.110187	0.485429	0.200542	0.156126	0.158348	0.153605
Plxdc2	0.005	0.0272277	0.020934	0.0302419	0.0123023	0.02079	0.0283742	0.0478771	0.0217391	0.0283993	0.0188088
Nebl	0.0271429	0.0457921	0.0515298	0.0544355	0.0773286	0.0530146	0.0398773	0.0496838	0.027668	0.0172117	0.0329154
Skida1	0	0.00371287	0	0	0	0.002079	0	0.00180668	0.00395257	0	0
Mllt10	0.0842857	0.115099	0.0950081	0.0645161	0.0808436	0.0748441	0.346626	0.227642	0.193676	0.148021	0.12069
Dnajc1	0.0328571	0.0618812	0.0628019	0.0403226	0.0421793	0.0363825	0.152607	0.114724	0.114625	0.0800344	0.0642633
Commd3	0.0507143	0.0804455	0.0644122	0.0524194	0.0790861	0.0665281	0.223926	0.133695	0.132411	0.123924	0.103448
Bmi1	0.0785714	0.0903465	0.0660225	0.0907258	0.0650264	0.0800416	0.276074	0.176152	0.124506	0.134251	0.0846395
Pip4k2a	0.179286	0.288366	0.196457	0.16129	0.231986	0.185031	0.615031	0.430894	0.337945	0.319277	0.274295
Armc3	0.000714286	0.00247525	0	0	0.00351494	0.0010395	0.00690184	0.00180668	0.00197628	0.00688468	0.0015674
Msrb2	0.00142857	0.00866337	0.00161031	0.00201613	0.00702988	0.0031185	0.0168712	0.0180668	0.0158103	0.00774527	0.00470219
Otud1	0.101429	0.178218	0.119163	0.0987903	0.100176	0.0769231	0.652607	0.230352	0.241107	0.224613	0.15674
Etl4	0	0	0	0	0	0	0.000766871	0.000903342	0	0	0
Arhgap21	0.0235714	0.0346535	0.0322061	0.0201613	0.0228471	0.018711	0.0667178	0.031617	0.0316206	0.0292599	0.00783699
Enkur	0.00214286	0.0049505	0.00322061	0.00201613	0.00175747	0.0010395	0.00996933	0.0063234	0.0118577	0.0060241	0.0031348
Thnsl1	0.00285714	0.00990099	0.00322061	0	0.00175747	0	0.0138037	0.0063234	0.00395257	0.00946644	0.00470219
Apbb1ip	0.546429	0.846535	0.63124	0.497984	0.520211	0.462578	2.05291	1.14544	1.29249	0.932874	0.727273
Pdss1	0.00928571	0.0173267	0.0161031	0.0141129	0.0123023	0.018711	0.0575153	0.0496838	0.0355731	0.0327022	0.0172414
Abi1	0.196429	0.386139	0.31562	0.209677	0.246046	0.20894	0.990031	0.641373	0.681818	0.46988	0.394984
Acbd5	0.165	0.214109	0.170692	0.191532	0.165202	0.213098	0.482362	0.308943	0.229249	0.232358	0.236677
Mastl	0	0.00123762	0	0	0	0.0010395	0.00230061	0.00271003	0	0	0
Yme1l1	0.142143	0.278465	0.215781	0.207661	0.182777	0.193347	0.650307	0.423668	0.363636	0.345955	0.253918
Spopl	0.0578571	0.0965347	0.0611916	0.0705645	0.0808436	0.0696466	0.192485	0.113821	0.140316	0.123064	0.103448
Hnmt	0	0	0	0	0	0	0	0	0	0	0
Il1f9	0.00285714	0	0.00161031	0	0.00527241	0.00519751	0.000766871	0.00271003	0	0.00344234	0.0015674
Il1rn	0.0228571	0.029703	0.041868	0.0262097	0.0369069	0.045738	0.00306748	0.0162602	0.0118577	0.020654	0.00470219
Psd4	0.169286	0.283416	0.241546	0.237903	0.170475	0.191268	0.693252	0.481481	0.36166	0.319277	0.299373
Cacna1b	0.000714286	0.00123762	0	0.00201613	0.00175747	0.0010395	0	0.00180668	0	0	0.0015674
Ehmt1	0.0871429	0.122525	0.078905	0.102823	0.0949033	0.0914761	0.315184	0.233966	0.185771	0.159208	0.147335
Arrdc1	0.0635714	0.0915842	0.0821256	0.0806452	0.0755712	0.0654886	0.292945	0.172538	0.187747	0.151463	0.101881
Zmynd19	0.0264286	0.0309406	0.020934	0.0483871	0.0210896	0.0280665	0.102761	0.0885276	0.0513834	0.0404475	0.0470219
Dph7	0.0128571	0.0247525	0.0225443	0.0201613	0.0158172	0.014553	0.0513804	0.031617	0.0573123	0.0275387	0.031348
Pnpla7	0.106429	0.184406	0.128824	0.122984	0.14587	0.120582	0.417178	0.234869	0.252964	0.217728	0.170846
Nsmf	0.0207143	0.0334158	0.0177134	0.0322581	0.0421793	0.0301455	0.0613497	0.0361337	0.0316206	0.035284	0.031348
Nrarp	0.0164286	0.0259901	0.0112721	0.0120968	0.0123023	0.02079	0.077454	0.0496838	0.0335968	0.0413081	0.0360502
Tor4a	0.0285714	0.0779703	0.0515298	0.0362903	0.0316344	0.031185	0.191718	0.115628	0.114625	0.0989673	0.0501567
Nelfb	0.0792857	0.149752	0.112721	0.125	0.114236	0.101871	0.45092	0.293586	0.249012	0.212565	0.178683
Stpg3	0.00142857	0.00247525	0	0.00201613	0.00175747	0.002079	0.00230061	0.00180668	0	0.00344234	0
Tubb4b	0.219286	0.377475	0.278583	0.324597	0.268893	0.303534	0.986196	0.644083	0.51581	0.492255	0.365204
Rnf208	0	0.00371287	0.00644122	0	0	0.004158	0	0	0	0.00258176	0.0015674
Ndor1	0.0671429	0.118812	0.109501	0.0866935	0.0966608	0.116424	0.281442	0.171635	0.183794	0.166954	0.15674
Tmem203	0.0635714	0.101485	0.0563607	0.0564516	0.0439367	0.0446985	0.280675	0.163505	0.150198	0.127367	0.103448
Tprn	0.00928571	0.0222772	0.0257649	0.0141129	0.0246046	0.010395	0.146472	0.0623306	0.0671937	0.0344234	0.0360502
Ssna1	0.0614286	0.131188	0.0982287	0.106855	0.0949033	0.0758836	0.308282	0.217706	0.199605	0.154905	0.133229
Anapc2	0.0792857	0.159653	0.115942	0.116935	0.0949033	0.12474	0.349693	0.222222	0.152174	0.156627	0.126959
Lrrc26	0	0	0	0	0	0	0	0	0	0	0
Man1b1	0.0478571	0.107673	0.078905	0.0947581	0.056239	0.0800416	0.303681	0.176152	0.160079	0.143718	0.0909091
Dpp7	0.0107143	0.00990099	0.00322061	0.00806452	0.00878735	0.00831601	0.0191718	0.0189702	0.0158103	0.0120482	0.00783699
Uap1l1	0.01	0.0334158	0.020934	0.016129	0.0123023	0.0114345	0.0728528	0.0424571	0.041502	0.0421687	0.0250784
Sapcd2	0.000714286	0.00371287	0.00322061	0.00806452	0.00175747	0.002079	0.0053681	0.0063234	0	0.00430293	0.0031348
Npdc1	0	0.0049505	0.00161031	0	0	0	0	0.000903342	0.00197628	0.00430293	0
Fut7	0.01	0.00618812	0.0161031	0.00604839	0.00702988	0.00519751	0.00766871	0.0126468	0.00790514	0.0146299	0.0219436
Abca2	0.0828571	0.15099	0.123994	0.0987903	0.0615114	0.0623701	0.263804	0.177958	0.183794	0.144578	0.163009
Paxx	0.0371429	0.0445545	0.0225443	0.0241935	0.0210896	0.0176715	0.179448	0.0957543	0.0889328	0.0774527	0.0485893
C8g	0.00357143	0	0.00161031	0	0	0	0.00690184	0.00451671	0.00197628	0.000860585	0.0031348
Fbxw5	0.0428571	0.0841584	0.0531401	0.0483871	0.0456942	0.049896	0.222393	0.149955	0.152174	0.124785	0.0877743
Traf2	0.121429	0.193069	0.136876	0.125	0.13884	0.121622	0.499233	0.303523	0.237154	0.22117	0.173981
Edf1	0.109286	0.195545	0.133655	0.125	0.126538	0.107069	0.419479	0.376694	0.29249	0.252151	0.214734
Mamdc4	0	0	0.00322061	0.00403226	0	0	0.000766871	0.00180668	0	0.000860585	0.0015674
Phpt1	0.0128571	0.0160891	0.0177134	0.0241935	0.0105448	0.016632	0.0329755	0.0325203	0.0355731	0.0283993	0.023511
Ajm1	0.00142857	0.00371287	0	0	0	0	0.00230061	0.00180668	0	0.00172117	0.0031348
Rabl6	0.0707143	0.106436	0.0676329	0.0645161	0.0702988	0.0862786	0.256902	0.189702	0.185771	0.154045	0.100313
Tmem141	0	0.00247525	0.00161031	0	0	0.002079	0.00843558	0	0.00197628	0.000860585	0.00626959
Fcna	0	0	0	0	0.00175747	0	0	0	0	0	0
Bmyc	0.0578571	0.100248	0.0515298	0.0705645	0.0456942	0.033264	0.371166	0.172538	0.15415	0.137694	0.0846395
Camsap1	0.0135714	0.0123762	0.00805153	0.0100806	0.00527241	0.00727651	0.0490798	0.0234869	0.0335968	0.00860585	0.00470219
Ubac1	0.00857143	0.00742574	0.0112721	0.0120968	0.00702988	0.00935551	0.0245399	0.0189702	0.013834	0.0129088	0.015674
Nacc2	0.00214286	0.00371287	0.00644122	0.00201613	0.00702988	0.0031185	0.0199387	0.0117435	0.00197628	0.0060241	0.00626959
Tmem250-ps	0.0342857	0.0693069	0.037037	0.0322581	0.026362	0.0197505	0.180215	0.115628	0.110672	0.0929432	0.0438871
Qsox2	0.00357143	0.0247525	0.0128824	0.0181452	0.0105448	0.00519751	0.0291411	0.0280036	0.0197628	0.0189329	0.00470219
Gpsm1	0.0271429	0.0383663	0.0289855	0.0221774	0.0210896	0.039501	0.141104	0.0948509	0.0474308	0.0731497	0.0611285
Dnlz	0.0407143	0.0631188	0.0402576	0.0262097	0.0333919	0.0280665	0.140337	0.101174	0.118577	0.0722892	0.0658307
Card9	0.005	0.00618812	0.00805153	0.00201613	0.00175747	0.00727651	0.00690184	0.00813008	0.00197628	0.010327	0.0031348
Snapc4	0.0721429	0.128713	0.0708535	0.078629	0.0702988	0.0852391	0.273006	0.152665	0.167984	0.126506	0.111285
Entr1	0.0357143	0.0655941	0.0450886	0.0201613	0.0386643	0.043659	0.25	0.136405	0.100791	0.091222	0.0579937
Pmpca	0.0335714	0.0544554	0.0434783	0.0504032	0.0404218	0.024948	0.171012	0.137308	0.0810277	0.0860585	0.0423197
Inpp5e	0.0121429	0.0148515	0.0161031	0.0181452	0.0140598	0.010395	0.0697853	0.0505872	0.0316206	0.020654	0.0172414
Sec16a	0.0585714	0.0742574	0.0853462	0.0947581	0.059754	0.0561331	0.27684	0.171635	0.15415	0.118761	0.0815047
Notch1	0.234286	0.32797	0.257649	0.272177	0.235501	0.235967	0.655675	0.614273	0.501976	0.39759	0.289969
Egfl7	0.00142857	0.00123762	0.00483092	0.00201613	0	0.0010395	0.00153374	0.00180668	0	0.00258176	0
Agpat2	0.0128571	0.0173267	0.0177134	0.0120968	0.00702988	0.0114345	0.0567485	0.037037	0.027668	0.0163511	0.0188088
Dipk1b	0.00214286	0.00371287	0	0.00604839	0.00175747	0.00519751	0.00690184	0.0063234	0	0.00258176	0
Lcn4	0.0114286	0.0049505	0.00644122	0	0.00351494	0.004158	0.0276074	0.0171635	0.0237154	0.010327	0.0141066
Surf6	0.0428571	0.0792079	0.041868	0.0403226	0.0404218	0.0343035	0.18865	0.132791	0.0968379	0.0834768	0.0721003
Med22	0.025	0.0309406	0.0289855	0.0221774	0.0210896	0.0322245	0.114264	0.0731707	0.055336	0.0542169	0.0501567
Surf1	0.0492857	0.0705446	0.0692432	0.0504032	0.0474517	0.043659	0.209356	0.120145	0.150198	0.105852	0.0768025
Surf2	0.0521429	0.0705446	0.0547504	0.0544355	0.0650264	0.031185	0.203221	0.127371	0.114625	0.0981067	0.0658307
Surf4	0.137143	0.193069	0.186795	0.252016	0.170475	0.194387	0.417178	0.31617	0.300395	0.209983	0.231975
Rexo4	0.0785714	0.0977723	0.0708535	0.0745968	0.086116	0.0893971	0.297546	0.198735	0.171937	0.135972	0.123824
Cacfd1	0.0564286	0.0928218	0.0595813	0.0483871	0.029877	0.049896	0.229294	0.147245	0.112648	0.109294	0.0971787
Slc2a6	0.0135714	0.0185644	0.0112721	0.00604839	0.0193322	0.00935551	0.0391104	0.0379404	0.0237154	0.0309811	0.0109718
Sardh	0.000714286	0.00123762	0	0	0	0	0	0	0	0.000860585	0
Vav2	0.0357143	0.0779703	0.0177134	0.0262097	0.0333919	0.0155925	0.209356	0.108401	0.0671937	0.055938	0.0407524
Brd3	0.035	0.0556931	0.0402576	0.0201613	0.0544815	0.0322245	0.161043	0.097561	0.0790514	0.0636833	0.0470219
Wdr5	0.0628571	0.10396	0.0692432	0.0645161	0.0667838	0.0852391	0.256135	0.164408	0.158103	0.129088	0.11442
Rxra	0.0221429	0.0334158	0.0563607	0.0181452	0.0456942	0.029106	0.077454	0.0460705	0.055336	0.0473322	0.0673981
Fcnb	0	0	0	0	0	0	0	0	0	0	0
Olfm1	0.00928571	0.0247525	0.0241546	0.0100806	0.0105448	0.02079	0.0207055	0.0135501	0.0197628	0.0172117	0.0141066
Gbgt1	0.000714286	0.00123762	0	0	0	0	0	0	0	0	0
Ralgds	0.0385714	0.0606436	0.0434783	0.0483871	0.0351494	0.027027	0.190951	0.0849142	0.0810277	0.0370052	0.031348
Cel	0.000714286	0	0.00483092	0	0	0.002079	0	0.00180668	0	0.00172117	0
Gtf3c5	0.025	0.0507426	0.0225443	0.0262097	0.0421793	0.0322245	0.115031	0.0785908	0.0533597	0.0645439	0.0329154
Gfi1b	0	0	0.00161031	0	0	0.0010395	0	0.00180668	0	0.000860585	0
Tsc1	0.0278571	0.0655941	0.0547504	0.0342742	0.0369069	0.04158	0.142638	0.100271	0.102767	0.0740103	0.0626959
Spaca9	0	0.00123762	0	0.00403226	0	0	0.00306748	0.00180668	0.00197628	0.00172117	0.0015674
Ak8	0.00357143	0.00247525	0.00322061	0.00403226	0	0.002079	0.00383436	0.00271003	0.00790514	0.00344234	0.0031348
Gtf3c4	0.0121429	0.0284653	0.0177134	0.00806452	0.0228471	0.012474	0.0904908	0.065944	0.0434783	0.0576592	0.0266458
Ddx31	0.0114286	0.0247525	0.0161031	0.0181452	0.00702988	0.012474	0.0820552	0.0523939	0.0375494	0.0404475	0.0172414
Ttf1	0.0578571	0.0693069	0.0676329	0.0423387	0.0421793	0.033264	0.16411	0.128275	0.114625	0.100688	0.0454545
Setx	0.0792857	0.148515	0.099839	0.0967742	0.0773286	0.0862786	0.407975	0.229449	0.20751	0.179862	0.155172
Med27	0.0878571	0.12005	0.10306	0.0826613	0.112478	0.10499	0.342791	0.203252	0.179842	0.159208	0.105016
Rapgef1	0.117857	0.201733	0.152979	0.112903	0.123023	0.111227	0.708589	0.436314	0.335968	0.342513	0.242947
Trub2	0.0264286	0.0581683	0.0386473	0.0403226	0.0404218	0.0426195	0.124233	0.0831075	0.0869565	0.0662651	0.0611285
Coq4	0.00714286	0.0049505	0.0144928	0	0	0.0031185	0.0230061	0.0162602	0.013834	0.0180723	0.00470219
Slc27a4	0.0292857	0.0532178	0.0563607	0.046371	0.0509666	0.045738	0.126534	0.0921409	0.083004	0.0619621	0.0626959
Urm1	0.0728571	0.0841584	0.0708535	0.0604839	0.0527241	0.0966736	0.236963	0.158085	0.0810277	0.116179	0.125392
Cercam	0.00214286	0.00371287	0.00644122	0.00806452	0.00702988	0.00831601	0.0122699	0.0117435	0.00395257	0.0060241	0.00626959
Odf2	0.117143	0.170792	0.133655	0.185484	0.156415	0.143451	0.415644	0.284553	0.256917	0.178141	0.206897
Gle1	0.0507143	0.0445545	0.0450886	0.0483871	0.0615114	0.0623701	0.217791	0.115628	0.128458	0.0938038	0.0673981
Sptan1	0.310714	0.45297	0.349436	0.393145	0.335677	0.339917	1.12193	0.715447	0.664032	0.521515	0.445141
Wdr34	0.00214286	0.0049505	0.00161031	0.00403226	0.00175747	0.0031185	0.00690184	0.0063234	0.00197628	0.00430293	0.0031348
Set	0.515714	0.594059	0.439614	0.600806	0.518453	0.495842	1.06979	0.761518	0.699605	0.700516	0.600313
Pkn3	0.00428571	0.0136139	0.00322061	0.0100806	0.00351494	0.00519751	0.0168712	0.00903342	0.0118577	0.00946644	0.00783699
Zdhhc12	0.0135714	0.0173267	0.0354267	0.016129	0.00878735	0.014553	0.0751534	0.0532972	0.0395257	0.0421687	0.0266458
Zer1	0.0642857	0.0816832	0.0692432	0.0544355	0.0632689	0.0675676	0.273006	0.159892	0.136364	0.130809	0.0971787
Tbc1d13	0.04	0.0569307	0.0466989	0.0685484	0.0509666	0.0488565	0.190184	0.130985	0.104743	0.0791738	0.0768025
Endog	0.0328571	0.0655941	0.0257649	0.0302419	0.0210896	0.037422	0.134202	0.0876242	0.055336	0.0576592	0.0454545
Spout1	0.0421429	0.0470297	0.037037	0.0524194	0.0333919	0.0519751	0.131135	0.0921409	0.0750988	0.091222	0.0768025
Kyat1	0.00428571	0.0123762	0.0112721	0.00403226	0.00702988	0.00727651	0.0582822	0.0261969	0.0316206	0.020654	0.00470219
Lrrc8a	0.0314286	0.0940594	0.0499195	0.0362903	0.029877	0.031185	0.22546	0.126468	0.140316	0.0757315	0.0658307
Phyhd1	0.0242857	0.0594059	0.041868	0.0322581	0.0351494	0.04158	0.126534	0.0740741	0.0909091	0.0576592	0.0517241
Dolk	0.00785714	0.0185644	0.0128824	0.0100806	0.0140598	0.010395	0.0552147	0.0207769	0.027668	0.024957	0.0188088
Nup188	0.0521429	0.0841584	0.0724638	0.0907258	0.0720562	0.0613306	0.250767	0.134598	0.152174	0.100688	0.0893417
Sh3glb2	0.0957143	0.14604	0.125604	0.104839	0.12478	0.10499	0.396472	0.256549	0.166008	0.187608	0.133229
Miga2	0.00785714	0.0173267	0.0112721	0.00604839	0.00527241	0.00727651	0.029908	0.034327	0.0158103	0.0180723	0.0125392
Dolpp1	0.00214286	0.00123762	0.00161031	0.00201613	0.00527241	0.00519751	0.0222393	0.0180668	0.00197628	0.00516351	0.0015674
Crat	0.00285714	0.0160891	0.00322061	0.0181452	0.00175747	0.002079	0.0383436	0.0216802	0.00790514	0.0111876	0.00626959
Ptpa	0.0821429	0.154703	0.0805153	0.0725806	0.0984183	0.0914761	0.326687	0.261066	0.193676	0.193632	0.158307
Ier5l	0.0207143	0.0408416	0.0466989	0.0544355	0.0579965	0.0467775	0.127301	0.0460705	0.0454545	0.0473322	0.0673981
Cstad	0.00214286	0.00742574	0.00483092	0.00201613	0.00351494	0.0031185	0.00613497	0.00451671	0.00592885	0.00430293	0.00626959
Ntmt1	0.0178571	0.029703	0.0257649	0.0262097	0.0228471	0.0259875	0.0552147	0.0505872	0.0237154	0.0413081	0.0188088
Asb6	0.0407143	0.0705446	0.0692432	0.0604839	0.0439367	0.045738	0.22546	0.130081	0.15415	0.122203	0.103448
Ptges	0	0.00247525	0	0.00201613	0	0.0010395	0	0.000903342	0	0	0
Tor1b	0.0292857	0.0346535	0.0402576	0.0201613	0.026362	0.0176715	0.10046	0.0587173	0.0474308	0.0404475	0.0376176
Tor1a	0.0728571	0.12005	0.0772947	0.0846774	0.0913884	0.0862786	0.287577	0.167118	0.179842	0.139415	0.126959
BC005624	0.123571	0.152228	0.123994	0.127016	0.13884	0.122661	0.381902	0.260163	0.187747	0.183305	0.141066
Usp20	0.0335714	0.0445545	0.0241546	0.0483871	0.0492091	0.0446985	0.0582822	0.0433604	0.0573123	0.0378657	0.0595611
Fnbp1	0.465	0.774752	0.658615	0.592742	0.536028	0.495842	1.53528	0.917796	0.91502	0.819277	0.736677
Gpr107	0.0307143	0.0606436	0.0466989	0.0362903	0.026362	0.037422	0.154141	0.0930443	0.100791	0.0791738	0.0642633
Ncs1	0.00142857	0	0.00161031	0	0.00351494	0.0010395	0	0.00361337	0.00197628	0.00172117	0.0031348
Ass1	0.0471429	0.116337	0.0933977	0.0745968	0.0702988	0.0571726	0.278374	0.189702	0.203557	0.203098	0.122257
Fubp3	0.00928571	0.0185644	0.00644122	0.0201613	0.0123023	0.00935551	0.0529141	0.0451671	0.0335968	0.0327022	0.0188088
Exosc2	0.04	0.0816832	0.0386473	0.0625	0.0544815	0.0509356	0.154908	0.127371	0.114625	0.104991	0.0909091
Abl1	0.0728571	0.10396	0.112721	0.112903	0.0949033	0.117464	0.309816	0.199639	0.181818	0.146299	0.111285
Qrfp	0.00571429	0.0173267	0.00483092	0.0120968	0.00702988	0.00727651	0.0391104	0.00813008	0.013834	0.0283993	0.0188088
Nup214	0.0507143	0.0903465	0.078905	0.0443548	0.0738137	0.0758836	0.213957	0.137308	0.12253	0.125645	0.0799373
Fam78a	0.218571	0.376238	0.254428	0.185484	0.107206	0.151767	1.16948	0.786811	0.8083	0.506024	0.365204
Plpp7	0	0.00123762	0	0	0	0	0	0	0	0	0
Prrc2b	0.35	0.542079	0.439614	0.370968	0.395431	0.398129	1.20475	0.773261	0.675889	0.570568	0.521944
Pomt1	0.0121429	0.0111386	0.0112721	0.0141129	0.0140598	0.00831601	0.0375767	0.0207769	0.0177866	0.020654	0.015674
Uck1	0.0214286	0.0309406	0.0402576	0.0282258	0.026362	0.024948	0.151074	0.0894309	0.0750988	0.0464716	0.0282132
Swi5	0.0771429	0.128713	0.078905	0.0846774	0.105448	0.0966736	0.282975	0.202349	0.166008	0.166954	0.128527
Golga2	0.0457143	0.0891089	0.0628019	0.0483871	0.0738137	0.0488565	0.241564	0.178862	0.12253	0.106713	0.103448
Ciz1	0.182143	0.215347	0.144928	0.185484	0.14587	0.192308	0.463957	0.292683	0.266798	0.24957	0.231975
Lcn2	0.00142857	0.00123762	0.00483092	0.00201613	0	0.0010395	0.00383436	0.00361337	0.00395257	0.00430293	0.0031348
Ptges2	0.0192857	0.0247525	0.0112721	0.0141129	0.00878735	0.022869	0.0628834	0.0442638	0.0316206	0.0404475	0.0297806
Slc25a25	0.0321429	0.0470297	0.0273752	0.0403226	0.0316344	0.0259875	0.161043	0.100271	0.0652174	0.0507745	0.0548589
Naif1	0.00357143	0.00371287	0.00161031	0.00604839	0.00527241	0.002079	0.0184049	0.00903342	0.013834	0.00516351	0.0015674
Fam102a	0.211429	0.298267	0.294686	0.207661	0.249561	0.181913	0.741564	0.547425	0.466403	0.424269	0.346395
Dpm2	0.0321429	0.0556931	0.0515298	0.0342742	0.0421793	0.04158	0.15184	0.0957543	0.102767	0.0783133	0.0673981
Pip5kl1	0.00142857	0.0111386	0.00322061	0.00403226	0	0.0010395	0.00613497	0.00451671	0	0.00516351	0.0015674
St6galnac4	0.0207143	0.0358911	0.0434783	0.016129	0.029877	0.024948	0.136503	0.104788	0.0790514	0.080895	0.0485893
St6galnac6	0.0128571	0.0284653	0.0193237	0.0282258	0.0105448	0.016632	0.0230061	0.0243902	0.0237154	0.0154905	0.0172414
Ak1	0	0	0	0	0	0.0010395	0	0.000903342	0	0	0
Eng	0.00714286	0.0173267	0.0128824	0.00604839	0	0.004158	0.053681	0.0207769	0.0335968	0.0197935	0.00940439
Fpgs	0.0128571	0.0346535	0.0193237	0.0181452	0.0210896	0.0218295	0.0927914	0.0578139	0.0395257	0.0275387	0.023511
Cdk9	0.150714	0.266089	0.194847	0.177419	0.156415	0.150728	0.921779	0.514905	0.535573	0.444923	0.277429
Sh2d3c	0.0528571	0.0866337	0.041868	0.0423387	0.0193322	0.031185	0.428681	0.251129	0.262846	0.121343	0.0736677
Ttc16	0	0	0	0	0.00351494	0	0.00306748	0.00271003	0	0	0
Tor2a	0.025	0.0259901	0.0322061	0.0362903	0.0246046	0.022869	0.0674847	0.0505872	0.0533597	0.0301205	0.0141066
Ptrh1	0.0107143	0.039604	0.0289855	0.0342742	0.0210896	0.0301455	0.0644172	0.0560072	0.0533597	0.0490534	0.039185
Stxbp1	0.00857143	0.0111386	0.00644122	0.0100806	0.00702988	0.00519751	0.0161043	0.00903342	0.013834	0.0111876	0.00940439
Fam129b	0.0257143	0.0383663	0.0402576	0.016129	0.0210896	0.016632	0.0214724	0.0207769	0.0197628	0.0223752	0.0188088
Lrsam1	0.01	0.0222772	0.00805153	0.0201613	0.0123023	0.00623701	0.0383436	0.0153568	0.00790514	0.0111876	0.0141066
Slc2a8	0.00357143	0.00866337	0.00644122	0.00403226	0.00527241	0.002079	0.0214724	0.0135501	0.00790514	0.00688468	0.00940439
Garnl3	0	0.00123762	0	0	0	0	0	0	0	0	0
Ralgps1	0.0128571	0.0235149	0.0112721	0.0262097	0.0123023	0.0135135	0.0659509	0.0388437	0.0533597	0.0361446	0.0219436
Angptl2	0.000714286	0.0111386	0.0144928	0.00806452	0.00527241	0.004158	0.0107362	0.0207769	0.00988142	0.0146299	0.00626959
Zbtb34	0.01	0.0210396	0.0177134	0.016129	0.0123023	0.02079	0.0467791	0.0261969	0.027668	0.0335628	0.0203762
Zbtb43	0.0221429	0.0346535	0.0305958	0.0302419	0.0281195	0.024948	0.104294	0.0596206	0.0513834	0.0490534	0.039185
Mvb12b	0.03	0.0383663	0.0354267	0.0201613	0.0351494	0.0384615	0.110429	0.102078	0.0513834	0.0576592	0.0360502
Pbx3	0.00357143	0.0049505	0.0112721	0.00201613	0.00351494	0.0031185	0.0130368	0.00542005	0	0.010327	0.00783699
Mapkap1	0.0407143	0.0631188	0.0595813	0.0625	0.0351494	0.039501	0.161043	0.104788	0.0869565	0.0757315	0.0438871
Gapvd1	0.0414286	0.112624	0.0499195	0.0504032	0.0650264	0.0550936	0.317485	0.202349	0.140316	0.151463	0.0956113
Hspa5	0.3	0.300743	0.256039	0.306452	0.272408	0.238046	0.894939	0.682927	0.498024	0.442341	0.412226
Rabepk	0.0107143	0.0247525	0.020934	0.0221774	0.0175747	0.0135135	0.053681	0.034327	0.0316206	0.0413081	0.023511
Fbxw2	0.0878571	0.128713	0.136876	0.106855	0.103691	0.106029	0.345859	0.210479	0.187747	0.212565	0.123824
Psmd5	0.0171429	0.0358911	0.0257649	0.0221774	0.0175747	0.018711	0.114264	0.0605239	0.0770751	0.045611	0.0360502
Phf19	0.00571429	0.00742574	0.00644122	0.00403226	0.00527241	0.012474	0.0191718	0.0234869	0.00592885	0.010327	0.00626959
Traf1	0.265714	0.330446	0.347826	0.241935	0.209139	0.201663	0.658742	0.555556	0.551383	0.446644	0.30094
AI182371	0.000714286	0.00247525	0	0	0	0	0.00383436	0.00180668	0	0.000860585	0.00470219
Cntrl	0.187143	0.285891	0.223833	0.1875	0.189807	0.216216	0.644172	0.417344	0.365613	0.305508	0.239812
Rab14	0.215	0.266089	0.186795	0.256048	0.188049	0.225572	0.713957	0.412827	0.355731	0.306368	0.224138
Gsn	0.0885714	0.137376	0.0692432	0.078629	0.0474517	0.0717256	0.318252	0.192412	0.150198	0.1179	0.0862069
Stom	0.00642857	0.0160891	0.0177134	0.0221774	0.026362	0.014553	0.0130368	0.0153568	0.0118577	0.020654	0.0015674
Ggta1	0.0471429	0.0618812	0.0402576	0.0483871	0.0386643	0.0363825	0.229294	0.133695	0.0909091	0.0679862	0.0517241
Dab2ip	0.00428571	0.00123762	0.00161031	0	0.00175747	0.00623701	0.0291411	0.0162602	0.00790514	0.00430293	0.0031348
Ndufa8	0.148571	0.238861	0.219002	0.219758	0.202109	0.186071	0.519939	0.391147	0.411067	0.3821	0.289969
Lhx6	0	0	0	0	0	0	0	0	0	0	0
Rbm18	0.0185714	0.0346535	0.020934	0.0221774	0.0210896	0.014553	0.0858896	0.0605239	0.0612648	0.0309811	0.0329154
Mrrf	0.0142857	0.0185644	0.0193237	0.0181452	0.0123023	0.00831601	0.0743865	0.0451671	0.0296443	0.0266781	0.0188088
Ptgs1	0.005	0.00371287	0.00644122	0	0.00175747	0.0010395	0.00383436	0.00180668	0.00197628	0.00172117	0
Pdcl	0.0421429	0.0680693	0.037037	0.046371	0.0509666	0.0467775	0.201687	0.105691	0.108696	0.0843373	0.0595611
Rc3h2	0.0471429	0.0792079	0.0499195	0.0725806	0.056239	0.0530146	0.182515	0.108401	0.0869565	0.0946644	0.0956113
Zbtb6	0.00357143	0.0222772	0.0177134	0.0141129	0.0158172	0.010395	0.059816	0.0325203	0.0256917	0.0309811	0.0188088
Zbtb26	0.000714286	0.0049505	0.00161031	0.00403226	0	0.002079	0.00613497	0.00451671	0.00197628	0.00344234	0.0015674
Rabgap1	0.0507143	0.105198	0.0611916	0.0806452	0.0773286	0.0644491	0.199387	0.123758	0.0928854	0.119621	0.0893417
Strbp	0.0442857	0.0792079	0.0354267	0.0584677	0.0351494	0.0561331	0.293712	0.167118	0.167984	0.1179	0.0752351
Gpr21	0.00428571	0.00990099	0.00805153	0.0141129	0.00878735	0.00519751	0.0375767	0.0252936	0.0335968	0.0215146	0.0109718
Dennd1a	0.025	0.049505	0.0450886	0.0282258	0.0210896	0.029106	0.141871	0.0767841	0.0948617	0.0714286	0.0517241
Lhx2	0.000714286	0	0	0.00201613	0	0.0010395	0.00153374	0.00271003	0	0.00172117	0.0015674
Nek6	0.0114286	0.0111386	0.00644122	0.00403226	0.00878735	0.0135135	0.00996933	0.0144535	0.013834	0.0154905	0.00940439
Psmb7	0.103571	0.165842	0.115942	0.137097	0.112478	0.111227	0.35046	0.280036	0.258893	0.227194	0.10815
Nr6a1	0.00285714	0.00618812	0.00161031	0.00201613	0.00702988	0.0031185	0.00843558	0.00813008	0.00988142	0.00860585	0.0031348
Olfml2a	0	0	0	0	0	0	0	0	0	0	0
Arpc5l	0.0721429	0.126238	0.101449	0.0544355	0.0685413	0.0582121	0.549847	0.317073	0.302372	0.227194	0.159875
Golga1	0.0214286	0.0210396	0.0241546	0.0241935	0.0228471	0.024948	0.0605828	0.0433604	0.0395257	0.0309811	0.0219436
Scai	0.0778571	0.127475	0.0692432	0.133065	0.105448	0.106029	0.253067	0.181572	0.171937	0.133391	0.123824
Ppp6c	0.182143	0.212871	0.138486	0.1875	0.175747	0.169439	0.595859	0.349593	0.310277	0.266781	0.203762
Kynu	0.03	0.0631188	0.0177134	0.0262097	0.0386643	0.024948	0.178681	0.071364	0.0533597	0.0533563	0.0250784
Arhgap15	0.162143	0.294554	0.162641	0.16129	0.137083	0.169439	0.739264	0.429991	0.448617	0.35284	0.269592
Gtdc1	0.0314286	0.0594059	0.0499195	0.0564516	0.0439367	0.0384615	0.170245	0.112918	0.0948617	0.0774527	0.0611285
Zeb2	0.0492857	0.0594059	0.0466989	0.0403226	0.0439367	0.0405405	0.213957	0.110208	0.100791	0.070568	0.0376176
Acvr2a	0.0135714	0.0309406	0.0273752	0.0403226	0.026362	0.031185	0.0391104	0.0216802	0.0237154	0.0335628	0.0344828
Orc4	0.0707143	0.095297	0.0708535	0.0604839	0.059754	0.0665281	0.312883	0.170732	0.144269	0.133391	0.109718
Mbd5	0.0321429	0.049505	0.037037	0.0383065	0.0316344	0.0446985	0.109663	0.0822042	0.083004	0.0585198	0.0579937
Epc2	0.0771429	0.132426	0.0869565	0.078629	0.0966608	0.0935551	0.29908	0.168925	0.134387	0.109294	0.0987461
Kif5c	0.0107143	0.0173267	0.00483092	0.0141129	0.0281195	0.012474	0.0145706	0.0126468	0.0118577	0.0120482	0.00940439
Lypd6b	0.0121429	0.0148515	0.00805153	0	0.00175747	0.002079	0.0467791	0.0379404	0.0296443	0.024957	0.015674
Lypd6	0.000714286	0	0	0	0	0	0	0	0	0	0
Mmadhc	0.03	0.0482673	0.0338164	0.0403226	0.0492091	0.037422	0.128834	0.0885276	0.0711462	0.0550775	0.0501567
Rnd3	0.00428571	0.00371287	0.00644122	0.00403226	0.00351494	0.00623701	0.00153374	0.00180668	0.00197628	0.00172117	0
Rbm43	0.0328571	0.0556931	0.0531401	0.0584677	0.0456942	0.0405405	0.095092	0.0650407	0.0928854	0.0688468	0.031348
Nmi	0.142857	0.169554	0.1562	0.131048	0.13181	0.158004	0.388037	0.312556	0.272727	0.246127	0.195925
Tnfaip6	0	0	0	0	0	0.00519751	0	0	0	0	0
Rif1	0.0707143	0.128713	0.0853462	0.116935	0.059754	0.0592516	0.307515	0.215899	0.160079	0.129948	0.112853
Neb	0.00928571	0.0111386	0.0128824	0.0120968	0.0246046	0.016632	0.00690184	0.0162602	0.00395257	0.0120482	0.0109718
Arl5a	0.0721429	0.15099	0.0950081	0.131048	0.154657	0.0883576	0.236196	0.153568	0.185771	0.143718	0.123824
Cacnb4	0.00142857	0.00371287	0	0.00201613	0.00175747	0.0010395	0.00383436	0.00361337	0.00197628	0.000860585	0.0015674
Stam2	0.0357143	0.0519802	0.0483092	0.0403226	0.029877	0.045738	0.150307	0.068654	0.0889328	0.0654045	0.0423197
Fmnl2	0.00214286	0.00742574	0.00483092	0	0.00351494	0.0031185	0.0107362	0.0162602	0.00197628	0.00860585	0.0015674
Prpf40a	0.117857	0.209158	0.132045	0.141129	0.140598	0.151767	0.5	0.338753	0.282609	0.245267	0.206897
Arl6ip6	0.0457143	0.10396	0.0386473	0.046371	0.0421793	0.0384615	0.223926	0.130081	0.146245	0.0981067	0.0830721
Nr4a2	0.210714	0.184406	0.164251	0.181452	0.207381	0.202703	0.449387	0.282746	0.268775	0.197935	0.244514
Gpd2	0.045	0.0668317	0.0386473	0.0725806	0.0333919	0.0488565	0.163344	0.0767841	0.0434783	0.0430293	0.0407524
Cytip	0.964286	1.62376	1.27536	1.22782	1.36204	1.28482	4.7454	2.22674	2.32609	2.01377	1.82602
Acvr1c	0.000714286	0.00123762	0.00161031	0	0	0	0	0.000903342	0	0.000860585	0
Acvr1	0.00142857	0.00123762	0.00966184	0.00403226	0.00351494	0.002079	0.00230061	0.0063234	0.00395257	0.00258176	0.0015674
Pkp4	0.015	0.0272277	0.0289855	0.0241935	0.026362	0.02079	0.0444785	0.0451671	0.0355731	0.0292599	0.023511
Dapl1	0.05	0.0928218	0.0708535	0.016129	0.0140598	0.0135135	0.358129	0.216802	0.278656	0.13167	0.0940439
Tanc1	0.02	0.0160891	0.0289855	0.016129	0.0193322	0.0135135	0.101227	0.071364	0.0671937	0.0593804	0.0611285
Wdsub1	0.00642857	0.00866337	0.0128824	0.00604839	0.00351494	0.00623701	0.023773	0.0216802	0.0158103	0.0111876	0.00626959
Baz2b	0.0578571	0.110149	0.0450886	0.0524194	0.0667838	0.0654886	0.361963	0.182475	0.116601	0.108434	0.0893417
March7	0.232143	0.300743	0.235105	0.229839	0.233743	0.225572	0.908742	0.461608	0.51581	0.369191	0.322884
Cd302	0.00285714	0	0.00483092	0.00201613	0.00351494	0.0031185	0.00153374	0	0	0.000860585	0.0015674
Ly75	0.065	0.101485	0.0595813	0.0544355	0.0808436	0.0675676	0.194785	0.125565	0.106719	0.0981067	0.0830721
Rbms1	0.0692857	0.141089	0.10306	0.0362903	0.086116	0.0561331	0.36273	0.187895	0.197628	0.144578	0.112853
Tank	0.140714	0.212871	0.180354	0.127016	0.156415	0.149688	0.523006	0.259259	0.288538	0.238382	0.169279
Psmd14	0.134286	0.216584	0.180354	0.217742	0.170475	0.171518	0.376534	0.287263	0.272727	0.255594	0.216301
Tbr1	0.000714286	0.00123762	0	0	0	0	0.00460123	0.00271003	0.00197628	0.000860585	0.0015674
Dpp4	0.0807143	0.127475	0.0676329	0.0665323	0.0843585	0.0738046	0.290644	0.189702	0.179842	0.148021	0.117555
Fap	0.000714286	0.00123762	0	0.00201613	0.00351494	0	0.00153374	0.00180668	0.00197628	0.00172117	0.0015674
Ifih1	0.0392857	0.0668317	0.0821256	0.0826613	0.0790861	0.111227	0.0920245	0.163505	0.0750988	0.107573	0.112853
Gca	0.005	0.00618812	0.00483092	0.00806452	0.0123023	0.0114345	0.0184049	0.00451671	0.00790514	0.00688468	0.0031348
Grb14	0.000714286	0	0	0	0	0	0	0	0	0.000860585	0.0015674
Cobll1	0.0528571	0.095297	0.0338164	0.0604839	0.0492091	0.0363825	0.29908	0.131888	0.12253	0.0877797	0.0564263
Scn3a	0	0	0	0	0	0	0	0	0	0	0
Galnt3	0.005	0.00371287	0.00644122	0.0100806	0.00527241	0.0031185	0.0053681	0.00451671	0	0.00430293	0.0031348
Ttc21b	0.0121429	0.0259901	0.0177134	0.0201613	0.0140598	0.00935551	0.0636503	0.0487805	0.0434783	0.0258176	0.023511
Scn7a	0.00142857	0	0	0	0	0	0	0	0	0	0
Stk39	0.0357143	0.0532178	0.0692432	0.0322581	0.0333919	0.049896	0.0828221	0.068654	0.055336	0.0722892	0.0626959
Cers6	0.0307143	0.0457921	0.0338164	0.0362903	0.00878735	0.0343035	0.119632	0.0912376	0.0513834	0.045611	0.0501567
Nostrin	0	0	0	0	0.00175747	0.0010395	0	0.00180668	0	0.00344234	0.0015674
Spc25	0.00857143	0.0148515	0	0.0141129	0.00702988	0.0218295	0.0291411	0.0325203	0.0118577	0.010327	0.00783699
Dhrs9	0.00214286	0.00618812	0.00322061	0.00604839	0.0123023	0.00519751	0.00153374	0.000903342	0	0.00258176	0.0015674
Lrp2	0	0	0	0	0	0	0	0	0	0	0
Bbs5	0	0	0	0	0	0	0.000766871	0.00361337	0	0.000860585	0
Fastkd1	0.0121429	0.0160891	0.0128824	0.0100806	0.0105448	0.010395	0.0322086	0.0198735	0.0177866	0.0163511	0.00940439
Ppig	0.0778571	0.123762	0.114332	0.0907258	0.100176	0.0956341	0.36273	0.195122	0.148221	0.160069	0.119122
Ccdc173	0.00285714	0.00742574	0	0.00201613	0	0.0031185	0.00460123	0.00451671	0	0.00774527	0.00470219
Phospho2	0.00214286	0.0173267	0.0112721	0.00806452	0.0158172	0.0135135	0.0552147	0.0298103	0.0316206	0.0215146	0.015674
Ssb	0.399286	0.612624	0.468599	0.471774	0.453427	0.419958	1.42485	0.98103	0.879447	0.747849	0.669279
Mettl5	0.0528571	0.0841584	0.078905	0.0584677	0.0808436	0.045738	0.124233	0.101174	0.112648	0.095525	0.0517241
Ubr3	0.128571	0.204208	0.149758	0.173387	0.15993	0.150728	0.48773	0.257453	0.241107	0.195353	0.178683
Myo3b	0.0178571	0.0185644	0.0241546	0.0120968	0.0158172	0.0155925	0.0306748	0.0234869	0.0197628	0.0378657	0.00940439
Erich2	0.000714286	0	0	0	0	0	0	0	0	0	0
Gad1	0	0	0.00161031	0.00201613	0.00702988	0.0010395	0.0168712	0.0117435	0.00395257	0.00172117	0.0031348
Gorasp2	0.0628571	0.136139	0.0853462	0.0927419	0.0843585	0.0717256	0.342025	0.207769	0.199605	0.140275	0.12069
Tlk1	0.301429	0.360149	0.291465	0.310484	0.293497	0.307692	0.769939	0.510388	0.424901	0.376076	0.368339
Mettl8	0.0292857	0.0544554	0.037037	0.0322581	0.0351494	0.037422	0.0966258	0.0785908	0.06917	0.0714286	0.0407524
Dcaf17	0.0157143	0.0371287	0.0338164	0.0282258	0.0333919	0.0197505	0.077454	0.0578139	0.0671937	0.0499139	0.0454545
Cybrd1	0.00142857	0.00247525	0	0	0	0.002079	0.00306748	0.00180668	0	0.00258176	0
Dync1i2	0.0835714	0.12995	0.109501	0.104839	0.0790861	0.0977131	0.334356	0.222222	0.195652	0.162651	0.141066
Slc25a12	0.0607143	0.115099	0.10789	0.0645161	0.0738137	0.0925156	0.356595	0.233966	0.217391	0.19105	0.134796
Hat1	0.0985714	0.164604	0.161031	0.197581	0.147627	0.170478	0.280675	0.212285	0.175889	0.171256	0.11442
Metap1d	0.0328571	0.0519802	0.0289855	0.0584677	0.0386643	0.0239085	0.129601	0.0803975	0.0909091	0.0654045	0.0564263
Itga6	0.105714	0.154703	0.10628	0.0907258	0.0790861	0.0748441	0.467791	0.299006	0.33004	0.231497	0.181818
Pdk1	0.109286	0.163366	0.122383	0.0745968	0.0931459	0.119543	0.68865	0.38121	0.428854	0.349398	0.184953
Rapgef4	0.0814286	0.10396	0.0676329	0.0645161	0.056239	0.0613306	0.292178	0.143631	0.156126	0.101549	0.0940439
Map3k20	0.00285714	0.00742574	0.00483092	0.00201613	0.00351494	0.00519751	0.00690184	0.00451671	0	0.00258176	0.0015674
Cdca7	0.0135714	0.0148515	0.00805153	0.0282258	0.0140598	0.0239085	0.0720859	0.118338	0.0256917	0.0335628	0.031348
Sp3	0.157857	0.287129	0.161031	0.25	0.170475	0.177755	0.692485	0.3785	0.355731	0.268503	0.183386
Ola1	0.0935714	0.132426	0.125604	0.114919	0.130053	0.116424	0.305982	0.250226	0.199605	0.222031	0.172414
Cir1	0.0464286	0.0940594	0.0724638	0.046371	0.059754	0.0602911	0.236196	0.136405	0.166008	0.135972	0.125392
Scrn3	0.02	0.0222772	0.00644122	0.0100806	0.0175747	0.0239085	0.0590491	0.0379404	0.0335968	0.0309811	0.0125392
Gpr155	0.0135714	0.0148515	0.0289855	0.0302419	0.0246046	0.0280665	0.0766871	0.0523939	0.0494071	0.0654045	0.0266458
Wipf1	0.328571	0.527228	0.433172	0.294355	0.340949	0.334719	1.62423	1.04968	1.14427	0.845095	0.642633
Chn1	0	0	0	0	0	0	0	0	0	0	0
Atf2	0.0528571	0.0779703	0.0676329	0.0645161	0.056239	0.0654886	0.240798	0.141825	0.179842	0.120482	0.0830721
Atp5g3	0.114286	0.12995	0.120773	0.171371	0.13181	0.14553	0.243098	0.189702	0.13834	0.166954	0.152038
Lnpk	0.0235714	0.0556931	0.0338164	0.0282258	0.0369069	0.035343	0.121933	0.0722674	0.0652174	0.070568	0.0407524
Mtx2	0.0428571	0.0569307	0.0563607	0.046371	0.0615114	0.0405405	0.128067	0.108401	0.108696	0.0774527	0.0454545
Nfe2l2	0.0642857	0.149752	0.127214	0.106855	0.105448	0.0769231	0.280675	0.210479	0.23913	0.197935	0.115987
Agps	0.0614286	0.112624	0.0821256	0.0766129	0.0632689	0.0790021	0.199387	0.115628	0.120553	0.100688	0.0752351
Ttc30b	0.00142857	0.00990099	0.00805153	0.00806452	0.00702988	0.00935551	0.0107362	0.00813008	0.0177866	0.0111876	0.00626959
Ttc30a1	0.00214286	0.0049505	0.00161031	0.00604839	0	0.0010395	0.00766871	0.0063234	0.00790514	0.000860585	0.0015674
Pde11a	0.01	0.0173267	0.00805153	0.0100806	0.00527241	0.00727651	0.017638	0.0171635	0.0197628	0.0154905	0.0188088
Rbm45	0.0378571	0.0705446	0.0740741	0.0584677	0.0527241	0.0623701	0.22546	0.155375	0.132411	0.0989673	0.0705329
Osbpl6	0.00214286	0.00123762	0	0	0.00175747	0	0.00306748	0	0	0.00946644	0
Prkra	0.000714286	0.00866337	0.00322061	0.00403226	0.0105448	0.004158	0.0138037	0.00903342	0.00395257	0.010327	0.0015674
Fkbp7	0.00428571	0.0123762	0.00483092	0.00403226	0.00351494	0.0031185	0.0153374	0.00903342	0.0158103	0.00774527	0.0015674
Plekha3	0.0492857	0.0643564	0.0724638	0.0665323	0.0421793	0.047817	0.197853	0.126468	0.142292	0.107573	0.0721003
Ccdc141	0.01	0.0049505	0.00483092	0.016129	0.00175747	0.004158	0.0145706	0.0126468	0	0.00774527	0.00940439
Sestd1	0.00285714	0.0111386	0.00322061	0.00806452	0.00351494	0.00727651	0.0107362	0.00903342	0.00592885	0.00860585	0.0031348
Cwc22	0.05	0.0928218	0.0611916	0.0685484	0.0544815	0.0821206	0.217025	0.143631	0.146245	0.136833	0.128527
Ube2e3	0.03	0.0383663	0.0273752	0.0322581	0.029877	0.031185	0.172546	0.0867209	0.0671937	0.0611015	0.0376176
Itga4	0.272143	0.440594	0.293076	0.284274	0.244288	0.301455	1.12653	0.515808	0.677866	0.473322	0.354232
Cerkl	0.00428571	0.00123762	0.00322061	0.00201613	0	0.0010395	0.0053681	0.000903342	0.00592885	0.00172117	0.00470219
Itprid2	0.125714	0.12005	0.130435	0.153226	0.156415	0.159044	0.33819	0.193315	0.144269	0.152324	0.141066
Ppp1r1c	0	0	0	0	0.00175747	0	0	0.00180668	0	0	0.00626959
Dnajc10	0.0628571	0.148515	0.117552	0.0846774	0.110721	0.0810811	0.30138	0.194219	0.166008	0.164372	0.122257
Nckap1	0.0107143	0.0173267	0.0193237	0.00604839	0.0123023	0.012474	0.00996933	0.0117435	0.00790514	0.0146299	0.00783699
Dusp19	0.000714286	0.00247525	0.00483092	0.00403226	0.00175747	0.010395	0.0268405	0.0153568	0.013834	0.0137694	0.00470219
Nup35	0.0171429	0.0210396	0.0177134	0.0342742	0.0105448	0.018711	0.0797546	0.0469738	0.0335968	0.0283993	0.0219436
Zc3h15	0.125	0.217822	0.133655	0.145161	0.13181	0.134096	0.562883	0.325203	0.278656	0.245267	0.197492
Itgav	0.0428571	0.0866337	0.114332	0.0927419	0.107206	0.111227	0.170245	0.109304	0.108696	0.0903614	0.0815047
Calcrl	0.0364286	0.0606436	0.0434783	0.0302419	0.0351494	0.037422	0.180982	0.0695574	0.0889328	0.0636833	0.0423197
Tfpi	0.0121429	0.0136139	0.0144928	0.0141129	0.0123023	0.0114345	0.0268405	0.0180668	0.0118577	0.0129088	0.0203762
Ctnnd1	0.00285714	0.00742574	0.00322061	0.00806452	0.0105448	0.00623701	0.00920245	0.00180668	0	0.00172117	0.0015674
Btbd18	0.00214286	0.0049505	0.00161031	0.00201613	0	0.0031185	0.0107362	0.00271003	0.00592885	0.00946644	0
Selenoh	0.0521429	0.0804455	0.0644122	0.0806452	0.0527241	0.0862786	0.199387	0.131888	0.116601	0.120482	0.0830721
Tmx2	0.0578571	0.0928218	0.0950081	0.0705645	0.0667838	0.0883576	0.26227	0.196929	0.158103	0.153184	0.130094
Med19	0.00285714	0.00990099	0.00644122	0.00604839	0.00175747	0.0031185	0.0421779	0.0207769	0.0158103	0.0197935	0.0172414
Zdhhc5	0.0642857	0.085396	0.0547504	0.0665323	0.0773286	0.0602911	0.279141	0.176152	0.160079	0.126506	0.0846395
Clp1	0.0514286	0.0742574	0.0676329	0.0564516	0.0527241	0.0519751	0.216258	0.147245	0.114625	0.106713	0.0673981
Serping1	0.000714286	0	0	0	0	0	0	0	0	0	0
Ube2l6	0.0214286	0.0222772	0.0289855	0.0322581	0.0369069	0.0218295	0.0368098	0.0542005	0.027668	0.0499139	0.0344828
Timm10	0.0221429	0.0284653	0.0193237	0.0262097	0.0210896	0.0114345	0.0805215	0.0614273	0.0573123	0.0585198	0.0282132
Slc43a1	0.00285714	0.00247525	0.00161031	0.0201613	0.00527241	0.00623701	0.023773	0.031617	0	0.0137694	0.00783699
Slc43a3	0.00285714	0.00990099	0.00483092	0.00806452	0	0.004158	0.0115031	0.0180668	0.0118577	0.00774527	0.00940439
Prg2	0.025	0.0173267	0.0450886	0.0201613	0.0158172	0.027027	0	0.00903342	0.00197628	0.0154905	0.00940439
Ssrp1	0.0621429	0.10396	0.0483092	0.0625	0.0896309	0.0706861	0.246933	0.168022	0.132411	0.125645	0.100313
Tnks1bp1	0.0292857	0.0457921	0.0257649	0.046371	0.0281195	0.027027	0.134969	0.0695574	0.0750988	0.0567986	0.0485893
Aplnr	0	0	0	0	0	0	0	0	0	0	0
Olfr1258	0	0	0	0	0	0	0	0	0	0	0
Ptprj	0.0514286	0.112624	0.0547504	0.0766129	0.0966608	0.0748441	0.35046	0.176152	0.112648	0.0963855	0.0736677
Nup160	0.0207143	0.0507426	0.0338164	0.0282258	0.0140598	0.0176715	0.140337	0.0776874	0.0632411	0.0447504	0.0250784
Fnbp4	0.137857	0.216584	0.162641	0.191532	0.144112	0.171518	0.58589	0.339657	0.347826	0.280551	0.278997
Agbl2	0	0	0	0	0	0	0	0	0	0	0
Mtch2	0.0114286	0.0111386	0.00483092	0.00604839	0.00702988	0.00831601	0.0337423	0.0216802	0.0237154	0.0180723	0.0141066
C1qtnf4	0.00357143	0.00123762	0.00322061	0.00403226	0.0105448	0.002079	0.017638	0.00813008	0.0197628	0.00516351	0.00470219
Ndufs3	0.0835714	0.133663	0.0982287	0.125	0.0878735	0.0810811	0.395706	0.242096	0.252964	0.213425	0.134796
Kbtbd4	0.0114286	0.0173267	0.0144928	0.0181452	0.029877	0.0155925	0.0789877	0.0487805	0.0395257	0.024957	0.0188088
Ptpmt1	0.0121429	0.0210396	0.00966184	0.0201613	0.0105448	0.014553	0.065184	0.0379404	0.0256917	0.0301205	0.0282132
Celf1	0.035	0.0655941	0.0466989	0.0383065	0.0386643	0.043659	0.183282	0.101174	0.126482	0.0826162	0.0595611
Rapsn	0.00428571	0.0049505	0.00322061	0.00403226	0.00527241	0.0031185	0.0184049	0.00180668	0.00790514	0.00172117	0.00626959
Psmc3	0.0971429	0.154703	0.117552	0.141129	0.126538	0.135135	0.427147	0.280939	0.245059	0.212565	0.188088
Slc39a13	0.00714286	0.0160891	0.0128824	0.00403226	0.00702988	0.00623701	0.0605828	0.0298103	0.013834	0.0111876	0.00940439
Spi1	0.0314286	0.0519802	0.0161031	0.0241935	0.0246046	0.0343035	0.162577	0.0794941	0.0513834	0.035284	0.023511
Mybpc3	0.00285714	0.00247525	0	0	0.00175747	0	0.00153374	0	0	0	0
Madd	0.148571	0.27599	0.228663	0.163306	0.172232	0.175676	0.726994	0.491418	0.450593	0.32358	0.257053
Nr1h3	0.000714286	0.00123762	0.00644122	0.00201613	0.00175747	0.002079	0.000766871	0.00180668	0.00197628	0.00258176	0.0031348
Acp2	0.005	0.0160891	0.00644122	0.00403226	0.0105448	0.00831601	0.0107362	0.0117435	0.00988142	0.010327	0.00783699
Ddb2	0.0592857	0.12005	0.0756844	0.0745968	0.0913884	0.0873181	0.265337	0.152665	0.195652	0.146299	0.106583
Pacsin3	0	0.00123762	0	0.0100806	0.00175747	0.002079	0	0.000903342	0	0.00172117	0
Arfgap2	0.205714	0.253713	0.202899	0.189516	0.198594	0.204782	0.603528	0.528455	0.391304	0.243546	0.282132
Lrp4	0.00142857	0.00123762	0.00161031	0	0	0	0	0.000903342	0	0	0
Ckap5	0.0328571	0.039604	0.037037	0.0443548	0.0369069	0.031185	0.129601	0.102981	0.06917	0.0714286	0.0454545
Zfp408	0.0157143	0.0259901	0.0322061	0.0221774	0.026362	0.0155925	0.0858896	0.0587173	0.0454545	0.055938	0.039185
Arhgap1	0.100714	0.17203	0.117552	0.0907258	0.0913884	0.10499	0.47316	0.287263	0.3083	0.251291	0.166144
Atg13	0.0442857	0.0940594	0.0611916	0.0846774	0.0527241	0.0623701	0.165644	0.109304	0.114625	0.10241	0.0940439
Harbi1	0.00928571	0.0247525	0.0193237	0.0181452	0.00878735	0.0114345	0.0322086	0.0334237	0.0454545	0.0344234	0.023511
Ambra1	0.0564286	0.116337	0.114332	0.0483871	0.059754	0.0665281	0.328221	0.182475	0.193676	0.170396	0.115987
Mdk	0.00285714	0.00247525	0.00322061	0.00201613	0.00175747	0.0031185	0.00613497	0.00993677	0.00395257	0.00258176	0.00626959
Dgkz	0.310714	0.431931	0.330113	0.239919	0.216169	0.27131	1.55215	0.95664	0.885375	0.629088	0.474922
Creb3l1	0	0.00371287	0	0	0.00351494	0	0.00460123	0.00271003	0.00197628	0.00344234	0
Phf21a	0.119286	0.189356	0.0982287	0.112903	0.112478	0.100832	0.493865	0.285456	0.254941	0.224613	0.183386
Pex16	0.045	0.0420792	0.0466989	0.0625	0.0439367	0.045738	0.125767	0.0840108	0.0671937	0.080895	0.0579937
Mapk8ip1	0	0.00123762	0.00322061	0	0.00351494	0	0	0.00451671	0.00395257	0.00172117	0
Cry2	0.0307143	0.0383663	0.0289855	0.0241935	0.0421793	0.035343	0.143405	0.0776874	0.0790514	0.0817556	0.0548589
Slc35c1	0.0414286	0.0841584	0.0611916	0.0423387	0.056239	0.049896	0.308282	0.165312	0.136364	0.129088	0.0689655
Chst1	0	0	0	0	0	0	0.000766871	0.000903342	0	0.000860585	0
Prdm11	0.0378571	0.0730198	0.057971	0.0604839	0.0386643	0.0467775	0.177147	0.115628	0.0968379	0.0826162	0.0658307
Trp53i11	0.218571	0.405941	0.181965	0.318548	0.288225	0.254678	1.42025	0.788618	0.496047	0.406196	0.324451
Tspan18	0	0	0	0	0	0	0	0	0	0	0
Cd82	0.427857	0.722772	0.879227	0.542339	0.620387	0.514553	1.25077	0.99458	1.00791	0.890706	0.775862
Ext2	0.0392857	0.0792079	0.0660225	0.0483871	0.0439367	0.045738	0.21089	0.154472	0.13834	0.123924	0.0721003
Accs	0.0242857	0.0334158	0.0499195	0.0181452	0.0228471	0.0280665	0.0904908	0.0542005	0.0474308	0.0628227	0.0344828
Alkbh3	0.0242857	0.0445545	0.0273752	0.0423387	0.0281195	0.033264	0.0981595	0.0749774	0.0711462	0.0671256	0.0376176
Hsd17b12	0.0157143	0.0321782	0.0128824	0.00806452	0.00878735	0.018711	0.0820552	0.0578139	0.0494071	0.0309811	0.0360502
Ttc17	0.0378571	0.0693069	0.0434783	0.046371	0.0369069	0.0446985	0.157209	0.110208	0.0909091	0.0783133	0.0705329
Api5	0.123571	0.184406	0.149758	0.147177	0.151142	0.159044	0.411043	0.261969	0.245059	0.195353	0.225705
Rag1	0.0164286	0.0655941	0.0177134	0.137097	0.0386643	0.0997921	0.465491	0.841012	0.00592885	0.180723	0.0329154
Traf6	0.0492857	0.0903465	0.0724638	0.0383065	0.0720562	0.0582121	0.300613	0.180668	0.136364	0.121343	0.133229
Prr5l	0.0135714	0.0049505	0.00322061	0.00806452	0.00351494	0.002079	0.0191718	0.0198735	0.0177866	0.010327	0.00470219
Commd9	0.0171429	0.0247525	0.0161031	0.00806452	0.0210896	0.0155925	0.0375767	0.0261969	0.0217391	0.024957	0.0109718
Ldlrad3	0.0114286	0.0148515	0.00966184	0.00604839	0.00702988	0.0010395	0.0383436	0.0442638	0.00197628	0.0154905	0.00783699
Trim44	0.106429	0.209158	0.115942	0.110887	0.0984183	0.100832	0.643405	0.338753	0.237154	0.247849	0.19906
Pamr1	0	0	0	0	0	0	0	0	0	0	0
Slc1a2	0	0.00123762	0	0	0	0	0	0	0	0	0
Cd44	0.0935714	0.164604	0.21256	0.131048	0.147627	0.123701	0.233129	0.227642	0.150198	0.157487	0.148903
Pdhx	0.0292857	0.0705446	0.0466989	0.0423387	0.0544815	0.0467775	0.130368	0.0894309	0.0632411	0.0748709	0.0548589
Apip	0.00928571	0.0185644	0.00483092	0.00806452	0.00878735	0.00727651	0.0360429	0.0207769	0.0158103	0.010327	0.0141066
Ehf	0	0.00123762	0	0	0	0	0	0	0	0	0
Cat	0.16	0.295792	0.165862	0.135081	0.12478	0.130977	0.884969	0.448058	0.403162	0.325301	0.217868
Abtb2	0.0778571	0.10396	0.0933977	0.0604839	0.0808436	0.0634096	0.33589	0.285456	0.237154	0.20568	0.111285
Nat10	0.0492857	0.0631188	0.0466989	0.0584677	0.0369069	0.0343035	0.159509	0.116531	0.108696	0.109294	0.0642633
Caprin1	0.0371429	0.075495	0.037037	0.0483871	0.0281195	0.0446985	0.215491	0.129178	0.116601	0.0989673	0.0658307
Lmo2	0.0978571	0.141089	0.0305958	0.0625	0.0685413	0.0530146	0.788344	0.227642	0.199605	0.155766	0.0940439
Fbxo3	0.0878571	0.136139	0.0933977	0.131048	0.105448	0.129938	0.28911	0.171635	0.160079	0.160929	0.0940439
Cd59a	0	0	0	0	0	0	0	0	0	0	0
Hipk3	0.0757143	0.144802	0.0950081	0.078629	0.0826011	0.0769231	0.353528	0.217706	0.205534	0.167814	0.106583
Cstf3	0.0428571	0.0829208	0.057971	0.0745968	0.0527241	0.0738046	0.155675	0.111111	0.0889328	0.0800344	0.0705329
Tcp11l1	0	0.00371287	0	0	0	0.0031185	0.000766871	0	0.00197628	0	0
Depdc7	0.000714286	0.00123762	0	0	0	0.0010395	0.000766871	0.000903342	0.00197628	0	0
Qser1	0.000714286	0.00371287	0.00161031	0.00604839	0.00175747	0.0010395	0.0168712	0.0126468	0.00592885	0.00344234	0.0031348
Prrg4	0.00928571	0.00990099	0.00644122	0.00806452	0.00351494	0.004158	0.0253067	0.0144535	0.0118577	0.0137694	0.0125392
Eif3m	0.0421429	0.0717822	0.0611916	0.0725806	0.0544815	0.0426195	0.177914	0.117435	0.0869565	0.0843373	0.0705329
Rcn1	0.0514286	0.0606436	0.0354267	0.0181452	0.0210896	0.029106	0.14954	0.116531	0.102767	0.0860585	0.103448
Elp4	0.0157143	0.0284653	0.0161031	0.0282258	0.0140598	0.02079	0.0766871	0.0532972	0.0513834	0.0430293	0.0329154
Immp1l	0.0478571	0.111386	0.057971	0.0625	0.0316344	0.0561331	0.228528	0.140921	0.148221	0.0989673	0.0846395
Dnajc24	0.0307143	0.0482673	0.0322061	0.0443548	0.0316344	0.045738	0.105061	0.0849142	0.0731225	0.0714286	0.0501567
Arl14ep	0.0378571	0.0668317	0.0338164	0.0604839	0.0333919	0.045738	0.0996933	0.0767841	0.0770751	0.0567986	0.0329154
Mettl15	0.00642857	0.0160891	0.00644122	0	0.00351494	0.0114345	0.0337423	0.0216802	0.0197628	0.0172117	0
Kif18a	0.00428571	0.0111386	0.00805153	0.0181452	0.0105448	0.010395	0.0406442	0.0189702	0.0177866	0.0120482	0.015674
Lin7c	0.142143	0.205446	0.15781	0.133065	0.142355	0.160083	0.504601	0.31346	0.27668	0.240103	0.202194
Lgr4	0.00142857	0.00123762	0	0	0	0.0010395	0.00153374	0.00180668	0	0	0
Ccdc34	0.00857143	0.00866337	0.0112721	0.00806452	0.0105448	0.02079	0.0360429	0.0243902	0.0118577	0.024957	0.0141066
Fibin	0.000714286	0	0	0	0	0	0	0	0	0	0
Lpcat4	0.0564286	0.0891089	0.0676329	0.0483871	0.0421793	0.047817	0.275307	0.194219	0.193676	0.13253	0.106583
Nop10	0.105714	0.204208	0.115942	0.116935	0.086116	0.0904366	0.608129	0.349593	0.397233	0.344234	0.19906
Slc12a6	0.118571	0.221535	0.117552	0.15121	0.126538	0.107069	0.660276	0.282746	0.284585	0.202238	0.166144
Emc4	0.0178571	0.0321782	0.0257649	0.0141129	0.0158172	0.018711	0.0989264	0.0587173	0.0513834	0.0327022	0.031348
Katnbl1	0.0235714	0.039604	0.0402576	0.0322581	0.0281195	0.02079	0.110429	0.0813008	0.0770751	0.0567986	0.0407524
Emc7	0.08	0.128713	0.10628	0.0927419	0.0843585	0.0821206	0.332822	0.188799	0.209486	0.183305	0.134796
Aven	0.115	0.141089	0.115942	0.106855	0.103691	0.0717256	0.354294	0.245709	0.266798	0.192771	0.122257
Fmn1	0	0.00371287	0.00161031	0	0	0	0	0.000903342	0	0.000860585	0.0031348
Scg5	0.00357143	0	0	0	0	0.0031185	0.00920245	0.0108401	0.00988142	0.00688468	0
Arhgap11a	0.00714286	0.00742574	0.00644122	0.0120968	0.0105448	0.016632	0.0314417	0.0325203	0.0177866	0.010327	0.0188088
Aqr	0.0721429	0.0990099	0.0950081	0.0645161	0.0702988	0.0602911	0.327454	0.172538	0.183794	0.141997	0.0924765
Zfp770	0.00714286	0.0111386	0.00966184	0.0221774	0.0105448	0.00935551	0.0207055	0.0180668	0.0217391	0.0189329	0.015674
Dph6	0.0485714	0.0767327	0.0354267	0.0282258	0.0333919	0.037422	0.214724	0.129178	0.0948617	0.0826162	0.0564263
BC052040	0.0228571	0.029703	0.0241546	0.0181452	0.0140598	0.022869	0.0697853	0.0397471	0.027668	0.0370052	0.0203762
Meis2	0	0	0	0	0	0	0	0	0	0	0
Spred1	0.02	0.0383663	0.0241546	0.0181452	0.00878735	0.0218295	0.0820552	0.0578139	0.0434783	0.0404475	0.0360502
Fam98b	0.05	0.0940594	0.0628019	0.0685484	0.0878735	0.0602911	0.246933	0.158988	0.118577	0.112737	0.0971787
Rasgrp1	0.247857	0.428218	0.278583	0.22379	0.179262	0.194387	1.17791	0.833785	0.786561	0.501721	0.322884
Thbs1	0.0264286	0.0532178	0.0966184	0.0423387	0.0544815	0.0686071	0.0421779	0.028907	0.00592885	0.0283993	0.0250784
Fsip1	0.000714286	0.00247525	0	0	0	0	0.0107362	0.00271003	0.00395257	0	0
Eif2ak4	0.0328571	0.0445545	0.037037	0.0504032	0.029877	0.043659	0.179448	0.0966576	0.083004	0.0714286	0.031348
Srp14	0.127857	0.148515	0.123994	0.155242	0.114236	0.136175	0.304448	0.243902	0.179842	0.141136	0.123824
Bmf	0.0178571	0.029703	0.0241546	0.0322581	0.0140598	0.037422	0.221626	0.0614273	0.0652174	0.0387263	0.0282132
Bub1b	0.00214286	0.00990099	0.00644122	0.00403226	0.00527241	0.0114345	0.0168712	0.0243902	0.00790514	0.0111876	0.0125392
Pak6	0.000714286	0.00247525	0	0	0	0	0.0053681	0.00271003	0	0.00344234	0
Ankrd63	0.00357143	0.00247525	0.00161031	0	0	0.002079	0.0130368	0.0108401	0.00790514	0.00344234	0.0015674
Plcb2	0.168571	0.247525	0.144928	0.177419	0.100176	0.12578	0.555215	0.38121	0.316206	0.2642	0.206897
Inafm2	0.0435714	0.0792079	0.0466989	0.0685484	0.0369069	0.0530146	0.207822	0.110208	0.0731225	0.0817556	0.0548589
Ccdc9b	0	0	0	0	0	0.0010395	0.000766871	0.00180668	0	0	0
Disp2	0	0	0	0	0	0	0	0	0	0	0
Knstrn	0.0107143	0.0309406	0.0112721	0.0181452	0.0246046	0.029106	0.0506135	0.0478771	0.0335968	0.0258176	0.031348
Ivd	0.0485714	0.0816832	0.0547504	0.0665323	0.0509666	0.0446985	0.220859	0.133695	0.124506	0.104131	0.0736677
Bahd1	0.0985714	0.173267	0.138486	0.0907258	0.101933	0.0945946	0.567485	0.30262	0.270751	0.2642	0.166144
Chst14	0.00571429	0.0136139	0.0144928	0.00604839	0.0105448	0.0176715	0.0368098	0.0198735	0.0375494	0.0189329	0.0188088
Ccdc32	0.0185714	0.0173267	0.0354267	0.0302419	0.029877	0.0155925	0.0483129	0.0298103	0.0395257	0.0283993	0.023511
Rpusd2	0.0214286	0.0334158	0.037037	0.0241935	0.0193322	0.02079	0.115031	0.071364	0.0454545	0.0490534	0.0407524
Knl1	0.00285714	0.00742574	0.00483092	0.00806452	0	0.012474	0.0122699	0.0144535	0.00592885	0.0060241	0.00470219
Rad51	0.000714286	0.00371287	0	0.00403226	0	0.00519751	0.0153374	0.0153568	0.00988142	0.0060241	0.0031348
Rmdn3	0.0192857	0.0334158	0.0257649	0.0443548	0.0351494	0.0176715	0.0912577	0.0831075	0.06917	0.0481928	0.0454545
Gchfr	0.00142857	0	0	0	0	0	0.000766871	0	0	0	0
Dnajc17	0.0107143	0.0136139	0.0177134	0.016129	0.0246046	0.0239085	0.0559816	0.031617	0.041502	0.0283993	0.0203762
Zfyve19	0.015	0.0185644	0.020934	0.0322581	0.0210896	0.027027	0.0506135	0.0469738	0.041502	0.0395869	0.0219436
Spint1	0.00214286	0.00618812	0.00322061	0.00201613	0.00351494	0.0010395	0	0.000903342	0.00197628	0.00258176	0
Rhov	0.00214286	0	0.00161031	0.00201613	0.00175747	0.0031185	0.00230061	0.000903342	0	0.00172117	0
Vps18	0.0492857	0.0606436	0.0515298	0.0282258	0.0544815	0.045738	0.124233	0.126468	0.112648	0.0817556	0.0438871
Dll4	0.00285714	0.00247525	0.00161031	0.00201613	0.00175747	0.00519751	0.0053681	0.00271003	0.00395257	0.00172117	0.0015674
Chac1	0.00285714	0.00123762	0.00483092	0.00806452	0.00351494	0.0114345	0.00230061	0.00722674	0.0118577	0.00946644	0.00626959
Ino80	0.045	0.0878713	0.0676329	0.0907258	0.0421793	0.0405405	0.294479	0.158085	0.13834	0.119621	0.105016
Exd1	0.000714286	0.00123762	0	0	0	0	0	0	0	0.000860585	0
Chp1	0.0492857	0.115099	0.0901771	0.0705645	0.0755712	0.0696466	0.335123	0.179765	0.195652	0.154045	0.119122
Oip5	0.00142857	0	0	0.00201613	0.00175747	0.0010395	0.00230061	0.000903342	0.00395257	0.000860585	0
Nusap1	0.00214286	0.00990099	0.00322061	0.0282258	0.00175747	0.016632	0.023773	0.0171635	0	0.0111876	0.0109718
Ndufaf1	0.0192857	0.019802	0.020934	0.0262097	0.0210896	0.016632	0.0621166	0.0415537	0.0454545	0.0240964	0.0188088
Rtf1	0.101429	0.159653	0.122383	0.143145	0.101933	0.155925	0.329755	0.229449	0.197628	0.179862	0.173981
Itpka	0.00214286	0.00123762	0	0	0.00351494	0.0010395	0.00306748	0.00361337	0.00197628	0.00258176	0.0015674
Ltk	0.005	0.0049505	0.00161031	0	0	0.002079	0.0253067	0.0135501	0.0118577	0.00516351	0.00783699
Rpap1	0.0307143	0.0482673	0.0144928	0.0221774	0.0281195	0.024948	0.122699	0.0758808	0.0810277	0.0636833	0.0454545
Tyro3	0.005	0.0111386	0.0128824	0.00403226	0.00702988	0.00831601	0.0184049	0.0153568	0.0237154	0.0163511	0.015674
Mga	0.181429	0.287129	0.188406	0.243952	0.203866	0.197505	0.556748	0.399277	0.296443	0.331325	0.253918
Mapkbp1	0.00857143	0.0136139	0.0144928	0.00604839	0.0105448	0.012474	0.0421779	0.0171635	0.00790514	0.0232358	0.0141066
Jmjd7	0.0157143	0.0235149	0.0193237	0.0100806	0.00878735	0.016632	0.0736196	0.0442638	0.0592885	0.0516351	0.0423197
Pla2g4b	0.00571429	0.0136139	0.0144928	0.00806452	0.00527241	0.00831601	0.0406442	0.028907	0.0158103	0.0223752	0.0141066
Sptbn5	0.00214286	0.00247525	0	0.00201613	0.00175747	0.0031185	0.00843558	0.00451671	0.00592885	0.00172117	0.00470219
Ehd4	0.055	0.0792079	0.041868	0.0483871	0.0333919	0.0426195	0.253834	0.129178	0.110672	0.0731497	0.0658307
Pla2g4f	0.000714286	0.00123762	0	0.00201613	0	0.0031185	0.00230061	0.00271003	0.00790514	0.00344234	0.0015674
Vps39	0.04	0.0618812	0.0644122	0.0685484	0.0369069	0.0509356	0.162577	0.106594	0.102767	0.0981067	0.0830721
Tmem87a	0.0328571	0.0606436	0.0611916	0.0544355	0.0421793	0.04158	0.223926	0.137308	0.108696	0.101549	0.0752351
Ganc	0.0192857	0.0309406	0.0193237	0.0322581	0.026362	0.0322245	0.114264	0.0514905	0.0533597	0.0619621	0.0376176
Capn3	0.00214286	0.00247525	0	0.00201613	0	0.0031185	0.0115031	0.00361337	0.00197628	0.00430293	0.00783699
Zfp106	0.07	0.164604	0.127214	0.116935	0.135325	0.114345	0.403374	0.217706	0.227273	0.214286	0.126959
Snap23	0.0128571	0.0284653	0.0241546	0.016129	0.0246046	0.0218295	0.0628834	0.0334237	0.0256917	0.0318417	0.023511
Lrrc57	0.0292857	0.0655941	0.0289855	0.046371	0.0527241	0.04158	0.172546	0.0822042	0.0770751	0.0688468	0.0423197
Haus2	0.0278571	0.039604	0.0338164	0.0241935	0.0333919	0.02079	0.145706	0.0813008	0.0750988	0.0447504	0.0485893
Stard9	0.00142857	0.00123762	0	0	0.00175747	0.0010395	0.000766871	0.000903342	0.00395257	0.000860585	0
Cdan1	0.0157143	0.0358911	0.0257649	0.0302419	0.0175747	0.0280665	0.121166	0.0695574	0.0671937	0.0524957	0.0360502
Ttbk2	0.00357143	0.00618812	0.0128824	0.00806452	0.0140598	0.00935551	0.0375767	0.0180668	0.0118577	0.0180723	0.0141066
Ubr1	0.0628571	0.106436	0.0950081	0.102823	0.0808436	0.0810811	0.273773	0.158085	0.15415	0.125645	0.0846395
Tmem62	0.0121429	0.0222772	0.0144928	0.00806452	0.00702988	0.00831601	0.0368098	0.0280036	0.0375494	0.0215146	0.00626959
Ccndbp1	0.0857143	0.127475	0.119163	0.0907258	0.0755712	0.0769231	0.348926	0.218609	0.197628	0.172117	0.115987
Lcmt2	0.02	0.039604	0.0144928	0.0282258	0.0158172	0.029106	0.077454	0.0641373	0.0671937	0.0438898	0.0344828
Adal	0.0171429	0.0222772	0.0144928	0.0241935	0.0193322	0.00831601	0.071319	0.0514905	0.0256917	0.0292599	0.039185
Zscan29	0.045	0.0544554	0.0450886	0.0443548	0.0351494	0.0405405	0.15184	0.101174	0.108696	0.0791738	0.0454545
Tubgcp4	0.0314286	0.0680693	0.0466989	0.0302419	0.0158172	0.027027	0.173313	0.0903342	0.0968379	0.0542169	0.0532915
Trp53bp1	0.0635714	0.0779703	0.0740741	0.0625	0.0456942	0.0582121	0.203221	0.116531	0.104743	0.106713	0.0768025
Ppip5k1	0.02	0.0334158	0.0273752	0.0282258	0.0246046	0.0322245	0.059816	0.0614273	0.0434783	0.0387263	0.0188088
Catsper2	0.00428571	0.00618812	0.0128824	0.0120968	0.0123023	0.00831601	0.023773	0.0207769	0.0237154	0.0120482	0.0031348
Pdia3	0.197857	0.361386	0.347826	0.322581	0.358524	0.31289	0.582822	0.461608	0.444664	0.436317	0.294671
Ell3	0.00142857	0.0049505	0	0	0.00175747	0	0.00996933	0.00451671	0.00197628	0.0060241	0.0015674
Serinc4	0	0	0	0	0	0	0.00153374	0.00361337	0	0.000860585	0
Serf2	0.479286	0.72401	0.523349	0.53629	0.518453	0.446985	1.68021	1.09937	1.07708	0.290017	0.677116
Mfap1b	0.0207143	0.0371287	0.0241546	0.0322581	0.0509666	0.045738	0.0966258	0.0496838	0.0316206	0.0318417	0.039185
Mfap1a	0.00642857	0.00371287	0.00644122	0	0.00527241	0.004158	0.0268405	0.0117435	0.0158103	0.010327	0.00783699
Wdr76	0.0307143	0.0581683	0.037037	0.0423387	0.0421793	0.0550936	0.13727	0.112014	0.0750988	0.0697074	0.0470219
Casc4	0.0457143	0.0779703	0.0434783	0.0483871	0.0702988	0.0509356	0.193252	0.140018	0.0731225	0.126506	0.0783699
Mageb3	0	0.0049505	0.00161031	0.00201613	0	0.002079	0.00460123	0.00180668	0	0.00344234	0
Ctdspl2	0.0907143	0.155941	0.125604	0.112903	0.0826011	0.102911	0.345859	0.221319	0.205534	0.189329	0.141066
Eif3j1	0.00785714	0.00618812	0.00322061	0.0100806	0.00702988	0.00519751	0.0337423	0.0117435	0.00592885	0.0129088	0.00940439
Spg11	0.04	0.0717822	0.057971	0.0625	0.0509666	0.047817	0.17638	0.113821	0.0750988	0.0834768	0.0579937
B2m	0.202143	0.268564	0.360709	0.217742	0.323374	0.142412	1.42791	1.01536	0.996047	0.73494	0.545455
Trim69	0.00428571	0.00371287	0	0.00201613	0.00527241	0.0010395	0.00613497	0.00271003	0	0.00344234	0.0031348
Sord	0.00928571	0.0136139	0.00966184	0.0322581	0.0105448	0.0218295	0.0283742	0.0280036	0.0217391	0.0301205	0.0203762
Shf	0.0142857	0.0309406	0.0177134	0.0362903	0.0140598	0.024948	0.0421779	0.037037	0.0434783	0.0301205	0.0344828
Slc28a2	0.152857	0.217822	0.127214	0.15121	0.119508	0.122661	0.605828	0.33785	0.298419	0.231497	0.19906
Gatm	0.0121429	0.0259901	0.0273752	0.0100806	0.0105448	0.00831601	0.000766871	0.00813008	0.00592885	0.00516351	0.00470219
AA467197	0.0285714	0.0668317	0.0772947	0.046371	0.0615114	0.0644491	0.00690184	0.0361337	0.0316206	0.0550775	0.0438871
Slc30a4	0.055	0.0940594	0.057971	0.0866935	0.0615114	0.0727651	0.239264	0.159892	0.102767	0.127367	0.0846395
Bloc1s6	0.05	0.0816832	0.0547504	0.0725806	0.0650264	0.0727651	0.144172	0.135501	0.102767	0.122203	0.0893417
Sqor	0.00857143	0.0185644	0.0112721	0	0.0123023	0.00519751	0.0145706	0.0198735	0.00395257	0.010327	0.00470219
Sema6d	0.00428571	0	0	0	0	0.0031185	0.00230061	0.00451671	0	0.00172117	0
Myef2	0.0864286	0.123762	0.10628	0.143145	0.105448	0.134096	0.282975	0.177958	0.128458	0.163511	0.0909091
Dut	0.0778571	0.126238	0.0853462	0.163306	0.0966608	0.136175	0.269172	0.282746	0.167984	0.153184	0.125392
Fbn1	0.000714286	0	0	0	0	0	0	0	0	0	0
Cep152	0.0264286	0.0569307	0.0402576	0.0383065	0.0369069	0.043659	0.101227	0.063234	0.0632411	0.0533563	0.0501567
Eid1	0.285	0.381188	0.275362	0.28629	0.247803	0.264033	0.824387	0.549232	0.5	0.480207	0.327586
Secisbp2l	0.0642857	0.108911	0.125604	0.0745968	0.0720562	0.0623701	0.283742	0.187895	0.152174	0.138554	0.0971787
Cops2	0.128571	0.154703	0.128824	0.147177	0.13181	0.119543	0.261503	0.224932	0.167984	0.155766	0.131661
Galk2	0.0335714	0.0680693	0.057971	0.046371	0.0369069	0.0301455	0.155675	0.102078	0.0869565	0.0748709	0.0799373
Fgf7	0.000714286	0.00371287	0	0.00201613	0.00175747	0.002079	0.00306748	0.000903342	0.00592885	0.00258176	0.0015674
Dtwd1	0.00928571	0.0123762	0.0144928	0.00604839	0.00878735	0.012474	0.0268405	0.0162602	0.0256917	0.0232358	0.0188088
Atp8b4	0.0492857	0.0928218	0.0756844	0.046371	0.0544815	0.0571726	0.23773	0.182475	0.185771	0.149742	0.126959
Hdc	0.025	0.0581683	0.0466989	0.0241935	0.0492091	0.0810811	0.0153374	0.0153568	0.00988142	0.0189329	0.0438871
Gabpb1	0.0292857	0.0470297	0.0611916	0.0584677	0.0492091	0.0384615	0.142638	0.112014	0.0750988	0.0800344	0.0626959
Usp8	0.15	0.248762	0.207729	0.191532	0.15993	0.181913	0.602761	0.38121	0.36166	0.287435	0.236677
Trpm7	0.12	0.215347	0.141707	0.201613	0.151142	0.16632	0.391104	0.231256	0.245059	0.225473	0.230408
Sppl2a	0.0535714	0.106436	0.0756844	0.0907258	0.105448	0.0769231	0.315951	0.168022	0.158103	0.119621	0.128527
Ap4e1	0.0314286	0.0507426	0.0354267	0.0564516	0.0421793	0.0519751	0.146472	0.111111	0.0750988	0.0843373	0.0517241
Blvra	0.0314286	0.0309406	0.0450886	0.0201613	0.0210896	0.029106	0.113497	0.0803975	0.0849802	0.0671256	0.0470219
Ncaph	0.00571429	0.019802	0.00966184	0.0302419	0.0105448	0.016632	0.0322086	0.0352304	0.00592885	0.0223752	0.0203762
Itpripl1	0.0507143	0.0655941	0.0772947	0.0705645	0.0439367	0.0706861	0.141871	0.0993677	0.06917	0.0662651	0.0485893
Snrnp200	0.172857	0.258663	0.15942	0.217742	0.172232	0.181913	0.720859	0.425474	0.407115	0.345095	0.260188
Ciao1	0.0435714	0.115099	0.057971	0.0604839	0.059754	0.0821206	0.227761	0.157182	0.175889	0.146299	0.0940439
Tmem127	0.04	0.0594059	0.0531401	0.046371	0.0351494	0.0426195	0.208589	0.111111	0.108696	0.0714286	0.0705329
Stard7	0.135714	0.277228	0.173913	0.199597	0.165202	0.217256	0.546012	0.32972	0.266798	0.271945	0.274295
Dusp2	0.52	0.669554	0.376812	0.504032	0.404218	0.515593	1.78758	0.995483	0.853755	0.685886	0.568966
Astl	0.005	0.0123762	0.00483092	0.00403226	0.0105448	0.0031185	0.00690184	0.0108401	0.0118577	0.0146299	0.0141066
Adra2b	0.000714286	0.0049505	0.00161031	0.00201613	0.00175747	0.002079	0.00230061	0.000903342	0.00197628	0.00172117	0
Fahd2a	0.00571429	0.00742574	0.00644122	0.00604839	0.0105448	0.00519751	0.0337423	0.0198735	0.00592885	0.0129088	0.0109718
Kcnip3	0.00142857	0	0	0	0	0	0.00230061	0.000903342	0	0	0.0031348
Zfp661	0.00571429	0.0049505	0.00483092	0.00806452	0.00878735	0.00519751	0.0253067	0.00903342	0.013834	0.010327	0.0015674
Mall	0	0.00123762	0	0	0	0.0010395	0	0.00180668	0	0	0
Nphp1	0	0	0	0.00201613	0.00175747	0.002079	0.00153374	0.00180668	0	0.00344234	0
Mtln	0.025	0.0445545	0.0273752	0.0423387	0.0369069	0.0280665	0.0912577	0.0894309	0.108696	0.0697074	0.0564263
Bub1	0	0.00123762	0.00161031	0.0120968	0.00351494	0.00623701	0.0053681	0.00903342	0	0.000860585	0.00470219
Bcl2l11	0.432857	0.737624	0.57649	0.596774	0.748682	0.787942	1.54985	1.09395	1.04545	1.03614	0.907524
Anapc1	0.12	0.17203	0.164251	0.16129	0.13181	0.138254	0.528374	0.32972	0.300395	0.247849	0.23511
Mertk	0	0.0049505	0	0.00201613	0	0	0.00230061	0	0.00197628	0.000860585	0
Tmem87b	0.075	0.0841584	0.0660225	0.0745968	0.0439367	0.0727651	0.215491	0.140018	0.104743	0.110155	0.0987461
Zc3h8	0.00857143	0.0173267	0.0177134	0.0141129	0.0123023	0.010395	0.0483129	0.0280036	0.0217391	0.020654	0.0141066
Zc3h6	0.035	0.0903465	0.0740741	0.0725806	0.0685413	0.0769231	0.19862	0.0930443	0.171937	0.129088	0.103448
Ttl	0.00571429	0.0160891	0.0112721	0.0141129	0.0105448	0.00831601	0.029908	0.0180668	0.0197628	0.0172117	0.0188088
Polr1b	0.0185714	0.0371287	0.0193237	0.0241935	0.0210896	0.010395	0.0828221	0.0560072	0.0454545	0.0344234	0.0376176
Chchd5	0.0264286	0.029703	0.0193237	0.0302419	0.0158172	0.018711	0.0705521	0.0587173	0.0474308	0.0464716	0.0297806
Slc20a1	0.157143	0.209158	0.141707	0.181452	0.177504	0.185031	0.519172	0.347787	0.264822	0.243546	0.213166
Ckap2l	0.000714286	0.00742574	0.00966184	0.00806452	0.00527241	0.0135135	0.00690184	0.0153568	0	0.00258176	0
Il1a	0.0135714	0.00866337	0.0112721	0.00806452	0.0140598	0.0155925	0.000766871	0.00813008	0.00395257	0.00258176	0
Il1b	0.0342857	0.0643564	0.078905	0.0322581	0.108963	0.0977131	0.0575153	0.0469738	0.0335968	0.0404475	0.0188088
Sirpa	0.0414286	0.0544554	0.037037	0.0221774	0.0333919	0.027027	0.0230061	0.0460705	0.0158103	0.0275387	0.0219436
Stk35	0.0185714	0.0321782	0.0305958	0.0302419	0.0175747	0.024948	0.0789877	0.0424571	0.0355731	0.0344234	0.0203762
Snrpb	0.0335714	0.0445545	0.0466989	0.0302419	0.0456942	0.0259875	0.15184	0.121951	0.0652174	0.0611015	0.0485893
Nop56	0.37	0.469059	0.312399	0.397177	0.339192	0.391892	0.930982	0.726287	0.586957	0.53012	0.539185
Idh3b	0.149286	0.230198	0.177134	0.211694	0.149385	0.150728	0.479294	0.325203	0.316206	0.325301	0.194357
Cpxm1	0.000714286	0	0	0.00201613	0.00351494	0	0	0.000903342	0	0.00172117	0
Pced1a	0.0228571	0.0309406	0.020934	0.0221774	0.0175747	0.027027	0.101227	0.063234	0.055336	0.0593804	0.0282132
Vps16	0.161429	0.201733	0.133655	0.163306	0.149385	0.194387	0.484663	0.314363	0.286561	0.276248	0.22884
Ptpra	0.0792857	0.160891	0.0982287	0.0967742	0.0702988	0.0977131	0.409509	0.28365	0.225296	0.19105	0.134796
Oxt	0.000714286	0.00742574	0	0	0	0	0.00153374	0.00271003	0	0.000860585	0.0015674
Ubox5	0.000714286	0	0.00322061	0	0	0.0010395	0.00306748	0.00180668	0	0.00516351	0.0015674
Fastkd5	0.00928571	0.0185644	0.0112721	0.0120968	0.0140598	0.0176715	0.0398773	0.0298103	0.0217391	0.0232358	0.0282132
Lzts3	0.00285714	0	0.00161031	0.00403226	0.00175747	0.00623701	0.0222393	0.0117435	0.00395257	0.00688468	0.0125392
Ddrgk1	0.178571	0.252475	0.198068	0.237903	0.231986	0.201663	0.719325	0.365854	0.375494	0.322719	0.293103
Itpa	0.0507143	0.0829208	0.0676329	0.0766129	0.0527241	0.0821206	0.214724	0.139115	0.0988142	0.119621	0.0736677
Slc4a11	0.00142857	0	0.00322061	0.00201613	0.00175747	0.0010395	0.00766871	0.00361337	0	0.00344234	0.0015674
Atrn	0.0235714	0.0581683	0.0499195	0.0443548	0.0246046	0.0405405	0.131902	0.0731707	0.0928854	0.0748709	0.039185
Adam33	0.00142857	0.00123762	0	0.00201613	0	0	0	0	0	0	0
Siglec1	0.00571429	0.00247525	0	0.00604839	0	0	0.00153374	0.00180668	0	0.00172117	0.00470219
Hspa12b	0.00357143	0	0	0	0	0	0	0	0	0	0
Spef1	0.005	0.0160891	0.00805153	0.00806452	0.00351494	0.016632	0.017638	0.0180668	0.00790514	0.0154905	0.00783699
Cenpb	0.134286	0.217822	0.167472	0.149194	0.163445	0.212058	0.508436	0.341463	0.229249	0.288296	0.213166
Cdc25b	0.1	0.180693	0.125604	0.118952	0.0826011	0.0821206	0.58819	0.268293	0.247036	0.196213	0.137931
Ap5s1	0.00571429	0.00990099	0.0161031	0.0100806	0.0158172	0.00935551	0.0345092	0.0243902	0.0158103	0.0120482	0.00940439
Mavs	0.00571429	0.019802	0.0128824	0.00806452	0.00702988	0.02079	0.0674847	0.0379404	0.0434783	0.0344234	0.015674
Pank2	0.130714	0.290842	0.207729	0.181452	0.147627	0.180873	0.513804	0.334237	0.355731	0.319277	0.258621
Rnf24	0.00285714	0.00618812	0	0.00201613	0.00351494	0.0114345	0.0145706	0.0117435	0	0.00516351	0.00470219
Smox	0.0357143	0.0532178	0.0869565	0.0483871	0.0650264	0.0852391	0.0904908	0.0794941	0.0632411	0.0654045	0.0673981
Prnp	0.0107143	0.0383663	0.0338164	0.0141129	0.0667838	0.037422	0.0130368	0.0469738	0.0395257	0.0507745	0.0407524
Prnd	0.000714286	0	0	0	0	0	0	0	0	0.00172117	0
Rassf2	0.142143	0.214109	0.130435	0.120968	0.121265	0.0935551	0.775307	0.442638	0.381423	0.286575	0.19906
Slc23a2	0.0371429	0.0618812	0.0515298	0.0564516	0.0316344	0.0540541	0.152607	0.112014	0.104743	0.0628227	0.0485893
Tmem230	0.0428571	0.0556931	0.0563607	0.0322581	0.0369069	0.0384615	0.180982	0.123758	0.110672	0.095525	0.0454545
Pcna	0.435714	0.685644	0.533011	0.582661	0.504394	0.574844	1.32362	1.03252	0.778656	0.831325	0.587774
Cds2	0.17	0.256188	0.230274	0.217742	0.173989	0.224532	0.483129	0.317073	0.294466	0.285714	0.285266
Gpcpd1	0.164286	0.32302	0.185185	0.256048	0.246046	0.190229	0.858129	0.429088	0.496047	0.344234	0.214734
Shld1	0.0135714	0.019802	0.0273752	0.0120968	0.00702988	0.0114345	0.0812883	0.0469738	0.041502	0.0301205	0.0125392
Trmt6	0.0335714	0.0767327	0.0515298	0.0604839	0.0720562	0.0550936	0.158742	0.121951	0.0948617	0.0972461	0.0862069
Mcm8	0.00571429	0.0049505	0.00161031	0.00604839	0.00175747	0.00519751	0.00996933	0.0108401	0.0118577	0.00946644	0.0015674
Crls1	0.00857143	0.019802	0.0112721	0.0141129	0.0158172	0.010395	0.0322086	0.0171635	0.013834	0.0189329	0.00940439
Bmp2	0.00142857	0	0	0	0.00175747	0	0	0	0	0	0
Hao1	0	0	0	0	0	0	0	0	0	0.000860585	0
Tmx4	0.0742857	0.0866337	0.0821256	0.112903	0.100176	0.0841996	0.233896	0.123758	0.0909091	0.111876	0.101881
Plcb1	0.000714286	0.00123762	0	0	0	0.0010395	0	0	0.00197628	0.000860585	0.0015674
Plcb4	0.00571429	0.0173267	0.0193237	0.0201613	0.0158172	0.014553	0.00613497	0.0153568	0.00592885	0.00774527	0.0109718
Mkks	0.005	0.0148515	0.00322061	0.00604839	0.00527241	0.00519751	0.0199387	0.0117435	0.0118577	0.00774527	0.00940439
Slx4ip	0.03	0.0408416	0.0305958	0.0201613	0.0210896	0.0259875	0.0697853	0.063234	0.0573123	0.0550775	0.0438871
Jag1	0.00285714	0.0148515	0.0225443	0.0383065	0.0316344	0.012474	0.00766871	0.00813008	0.00592885	0.010327	0.0125392
Btbd3	0.00142857	0	0.00161031	0	0	0	0.00153374	0.00271003	0.00197628	0	0
Tasp1	0.0485714	0.0371287	0.0644122	0.0604839	0.0474517	0.0467775	0.118865	0.116531	0.0869565	0.0731497	0.0736677
Esf1	0.0271429	0.0371287	0.0466989	0.0443548	0.0386643	0.031185	0.130368	0.0885276	0.0731225	0.0593804	0.0454545
Ndufaf5	0.0271429	0.0445545	0.0225443	0.0342742	0.0351494	0.024948	0.0797546	0.0551039	0.0652174	0.0662651	0.0360502
Macrod2	0.00214286	0.0148515	0.00644122	0.0100806	0.00527241	0.00519751	0.0214724	0.0108401	0.0158103	0.0120482	0.00783699
Flrt3	0.00142857	0	0	0	0	0	0	0	0	0.000860585	0
Kif16b	0.035	0.039604	0.0273752	0.0322581	0.026362	0.031185	0.121166	0.065944	0.041502	0.045611	0.0407524
Snrpb2	0.0478571	0.0829208	0.057971	0.0443548	0.0579965	0.049896	0.20092	0.137308	0.146245	0.107573	0.0971787
Bfsp1	0.000714286	0	0	0	0.00175747	0	0.00153374	0	0.00197628	0	0
Dstn	0.0178571	0.0185644	0.020934	0.0141129	0.0281195	0.0197505	0.0429448	0.037037	0.0316206	0.0215146	0.0297806
Rrbp1	0.0942857	0.163366	0.0933977	0.106855	0.103691	0.100832	0.393405	0.204155	0.211462	0.185886	0.166144
Snx5	0.0457143	0.0680693	0.0515298	0.0423387	0.0509666	0.0363825	0.327454	0.128275	0.116601	0.0963855	0.0736677
Mgme1	0.00714286	0.0136139	0.0144928	0.00604839	0.00351494	0.00727651	0.041411	0.0108401	0.0296443	0.0137694	0.00626959
Ovol2	0.000714286	0	0	0	0.00175747	0	0.00153374	0	0	0	0
Kat14	0.0464286	0.0655941	0.037037	0.046371	0.0421793	0.0488565	0.205521	0.126468	0.112648	0.100688	0.0689655
Polr3f	0.0114286	0.0173267	0.0241546	0.0120968	0.0228471	0.0280665	0.095092	0.0406504	0.0454545	0.0283993	0.0188088
Rbbp9	0.00428571	0.00742574	0.00161031	0.00403226	0.00351494	0.002079	0.017638	0.0108401	0.0118577	0.00688468	0.0109718
Sec23b	0.0914286	0.118812	0.0982287	0.102823	0.103691	0.0977131	0.292945	0.196025	0.160079	0.149742	0.12069
Smim26	0.0235714	0.0321782	0.0386473	0.0443548	0.0158172	0.0259875	0.0966258	0.0605239	0.06917	0.0636833	0.0344828
Dtd1	0.0314286	0.0581683	0.0193237	0.0262097	0.0281195	0.027027	0.151074	0.110208	0.0573123	0.091222	0.0376176
Slc24a3	0.00785714	0.0136139	0.0144928	0.00201613	0.00878735	0.014553	0.00383436	0.00542005	0.00592885	0.00430293	0.00626959
Rin2	0.00214286	0.00371287	0.00966184	0.00201613	0.00175747	0	0.000766871	0.00271003	0.00395257	0.00258176	0.0015674
Naa20	0.0171429	0.0284653	0.0386473	0.0221774	0.026362	0.039501	0.121166	0.0840108	0.104743	0.0765921	0.0564263
Crnkl1	0.0671429	0.138614	0.0933977	0.0866935	0.0984183	0.0904366	0.343558	0.223126	0.195652	0.155766	0.123824
Insm1	0	0	0	0	0	0.0010395	0	0.000903342	0	0.000860585	0
Ralgapa2	0.0514286	0.0891089	0.0483092	0.0665323	0.0615114	0.0644491	0.220859	0.149051	0.0968379	0.112737	0.0877743
Kiz	0.0214286	0.0309406	0.0289855	0.0181452	0.00702988	0.0155925	0.0889571	0.0505872	0.0592885	0.035284	0.0329154
Xrn2	0.306429	0.434406	0.283414	0.247984	0.282953	0.293139	1.2546	0.750678	0.784585	0.535284	0.423197
Sstr4	0	0	0	0	0	0.0010395	0	0	0	0	0
Thbd	0.02	0.0222772	0.0338164	0.016129	0.0158172	0.018711	0.0322086	0.0198735	0.00592885	0.0111876	0.0141066
Cd93	0.02	0.019802	0.0144928	0.0100806	0.00878735	0.0135135	0.0444785	0.0280036	0.0217391	0.0146299	0.0109718
Nxt1	0.0135714	0.019802	0.0161031	0.0201613	0.0158172	0.0135135	0.0743865	0.0532972	0.0533597	0.0301205	0.0219436
Gzf1	0.0207143	0.0173267	0.020934	0.0322581	0.026362	0.0218295	0.0720859	0.0352304	0.0375494	0.0438898	0.0266458
Cst3	0.372143	0.621287	0.394525	0.395161	0.307557	0.328482	1.12193	0.588979	0.583004	0.562823	0.360502
Zfp120	0.00571429	0.0136139	0.0193237	0.0141129	0.0123023	0.012474	0.0368098	0.0189702	0.027668	0.024957	0.0172414
Zfp937	0.000714286	0.0049505	0.00322061	0.00201613	0	0.002079	0.00920245	0.00451671	0.00592885	0.00516351	0.0031348
Cst7	0.045	0.0655941	0.0644122	0.046371	0.0439367	0.047817	0.139571	0.104788	0.13834	0.16179	0.0862069
Apmap	0.0457143	0.0680693	0.0531401	0.0383065	0.0492091	0.0540541	0.138804	0.0749774	0.055336	0.0722892	0.0595611
Acss1	0.118571	0.20297	0.123994	0.108871	0.0878735	0.117464	0.584356	0.357724	0.270751	0.231497	0.178683
Entpd6	0.0292857	0.0556931	0.0338164	0.0181452	0.029877	0.02079	0.134202	0.0813008	0.0573123	0.0576592	0.0517241
Pygb	0.130714	0.232673	0.177134	0.185484	0.15993	0.153846	0.43865	0.323397	0.316206	0.246127	0.225705
Abhd12	0.105714	0.178218	0.125604	0.127016	0.114236	0.141372	0.330521	0.189702	0.160079	0.154045	0.0924765
Gins1	0.00714286	0.00742574	0.00322061	0.00806452	0.00351494	0.00935551	0.0199387	0.0334237	0.0177866	0.0129088	0.00626959
Ninl	0	0	0.00322061	0	0.00351494	0.0010395	0	0	0	0	0
Nanp	0.0128571	0.019802	0.0193237	0.0141129	0.0140598	0.014553	0.0306748	0.0234869	0.0355731	0.024957	0.031348
Nsfl1c	0.149286	0.210396	0.141707	0.25	0.154657	0.153846	0.478528	0.338753	0.211462	0.244406	0.247649
Fkbp1a	0.0535714	0.0705446	0.078905	0.0504032	0.0456942	0.0582121	0.19862	0.158085	0.112648	0.111876	0.0830721
Sdcbp2	0.0257143	0.0272277	0.0273752	0.0342742	0.0316344	0.0259875	0.0490798	0.0379404	0.0316206	0.0413081	0.015674
Psmf1	0.0828571	0.137376	0.111111	0.0927419	0.0650264	0.108108	0.33819	0.219512	0.20751	0.170396	0.12069
Fam110a	0.0214286	0.0321782	0.0515298	0.0665323	0.0492091	0.031185	0.0674847	0.0767841	0.0612648	0.0654045	0.0485893
Slc52a3	0.00142857	0.0111386	0.00644122	0.0100806	0.00878735	0.00623701	0.00996933	0.0171635	0.0158103	0.00946644	0.00470219
Srxn1	0.000714286	0.00123762	0.00322061	0.00201613	0.00175747	0.0031185	0.00153374	0	0	0.00344234	0.0031348
Csnk2a1	0.12	0.174505	0.10789	0.173387	0.126538	0.140333	0.444018	0.29991	0.245059	0.215146	0.210031
Tbc1d20	0.0342857	0.049505	0.0322061	0.0403226	0.0351494	0.0363825	0.23773	0.117435	0.0869565	0.101549	0.0658307
Rbck1	0.168571	0.320545	0.193237	0.15121	0.165202	0.186071	0.650307	0.443541	0.326087	0.320138	0.261755
Trib3	0.00928571	0.0148515	0.0161031	0.0221774	0.0105448	0.018711	0.0268405	0.0261969	0.0316206	0.0413081	0.0282132
Sox12	0.01	0.00742574	0.00161031	0.0141129	0.00527241	0.010395	0.0245399	0.0162602	0.00790514	0.010327	0
Zcchc3	0.00714286	0.0049505	0.00644122	0.00604839	0.00351494	0.014553	0.0153374	0.00813008	0.00197628	0.010327	0.00940439
Rem1	0	0.00123762	0	0	0	0.0010395	0	0.000903342	0	0	0
H13	0.0864286	0.141089	0.0917874	0.0826613	0.0931459	0.0779626	0.375767	0.281843	0.231225	0.207401	0.131661
Mcts2	0.0292857	0.0420792	0.0225443	0.0262097	0.0351494	0.027027	0.101227	0.0813008	0.0632411	0.0473322	0.0329154
Id1	0.0228571	0.0259901	0.0144928	0.0241935	0.0193322	0.029106	0.0276074	0.0469738	0.0217391	0.0172117	0.0266458
Bcl2l1	0.0585714	0.0866337	0.0950081	0.0826613	0.0966608	0.0966736	0.167178	0.238482	0.0810277	0.129088	0.0987461
Tpx2	0.000714286	0.0259901	0.00644122	0.0403226	0.0158172	0.0301455	0.0268405	0.0469738	0.00790514	0.0137694	0.0125392
Pdrg1	0.09	0.181931	0.10789	0.104839	0.0913884	0.100832	0.422546	0.257453	0.256917	0.229776	0.158307
Ccm2l	0	0	0	0	0	0	0	0	0	0	0
Hck	0.0592857	0.0829208	0.0402576	0.0826613	0.0456942	0.0488565	0.256902	0.140018	0.0849802	0.0645439	0.0517241
Tm9sf4	0.03	0.049505	0.0322061	0.0383065	0.029877	0.033264	0.0989264	0.0749774	0.0869565	0.0464716	0.0564263
Tspyl3	0.0264286	0.0420792	0.0386473	0.0241935	0.0351494	0.0467775	0.0858896	0.0451671	0.0355731	0.0430293	0.031348
Plagl2	0.0378571	0.0816832	0.0692432	0.0625	0.0808436	0.0561331	0.191718	0.146341	0.102767	0.0877797	0.0783699
Pofut1	0.06	0.0705446	0.0611916	0.0403226	0.056239	0.0467775	0.180982	0.131888	0.100791	0.0972461	0.0689655
Kif3b	0.04	0.0693069	0.0595813	0.0443548	0.0333919	0.049896	0.171012	0.149051	0.156126	0.109294	0.0768025
Asxl1	0.0785714	0.12995	0.0982287	0.0947581	0.0931459	0.0841996	0.370399	0.226739	0.213439	0.178141	0.111285
Nol4l	0	0.00123762	0.00161031	0	0.00175747	0.0010395	0.00306748	0.00180668	0.00197628	0	0.00626959
Commd7	0.143571	0.216584	0.21256	0.147177	0.184534	0.178794	0.504601	0.388437	0.326087	0.311532	0.210031
Dnmt3b	0.01	0.0148515	0.00805153	0.0141129	0.00878735	0.0155925	0.0383436	0.0216802	0.0256917	0.0258176	0.0219436
Mapre1	0.147143	0.17698	0.128824	0.116935	0.156415	0.117464	0.581288	0.379404	0.318182	0.242685	0.183386
Cdk5rap1	0.00857143	0.0371287	0.0225443	0.0100806	0.0105448	0.00727651	0.0360429	0.034327	0.0197628	0.0301205	0.0188088
Snta1	0.000714286	0	0	0	0	0.002079	0	0.00180668	0.00197628	0.000860585	0
Cbfa2t2	0.0421429	0.0532178	0.0354267	0.0504032	0.0474517	0.045738	0.139571	0.0930443	0.0869565	0.055938	0.0532915
Necab3	0.000714286	0	0.00161031	0	0.00175747	0.00623701	0.00230061	0.00271003	0	0.000860585	0
Actl10	0.00142857	0.00123762	0.00322061	0	0	0.0031185	0.00460123	0.00271003	0.00988142	0.00344234	0.0031348
E2f1	0.00642857	0.0173267	0.0225443	0.0241935	0.0246046	0.012474	0.0214724	0.0442638	0.00592885	0.0292599	0.0141066
Pxmp4	0.00571429	0.00990099	0.00644122	0.0120968	0.00175747	0.0114345	0.0345092	0.028907	0.0237154	0.0154905	0.00783699
Zfp341	0.00428571	0.0049505	0.0128824	0.00201613	0.00351494	0.002079	0.0276074	0.0171635	0.00592885	0.00774527	0.0109718
Chmp4b	0.0964286	0.133663	0.10467	0.0967742	0.108963	0.106029	0.283742	0.258356	0.199605	0.209122	0.155172
Raly	0.471429	0.753713	0.589372	0.671371	0.560633	0.626819	1.65567	1.1897	1.00593	0.877797	0.755486
a	0.000714286	0	0	0	0	0	0	0.00271003	0	0	0
Eif2s2	0.0535714	0.0643564	0.0756844	0.0705645	0.056239	0.0592516	0.145706	0.108401	0.0849802	0.080895	0.0752351
Ahcy	0.00857143	0.0123762	0.0128824	0.0100806	0.0105448	0.00831601	0.0214724	0.0225836	0.013834	0.010327	0.0188088
Itch	0.055	0.115099	0.0853462	0.0665323	0.0632689	0.101871	0.321319	0.179765	0.16996	0.141997	0.0846395
Dynlrb1	0.0614286	0.127475	0.0917874	0.0584677	0.0685413	0.0779626	0.434049	0.260163	0.252964	0.175559	0.125392
Map1lc3a	0.0357143	0.0470297	0.037037	0.0221774	0.0333919	0.033264	0.160276	0.0849142	0.0494071	0.0611015	0.0407524
Pigu	0.0378571	0.0581683	0.037037	0.0745968	0.0421793	0.0488565	0.145706	0.105691	0.0770751	0.0731497	0.0470219
Trp53inp2	0.0328571	0.0420792	0.0289855	0.0362903	0.029877	0.031185	0.204755	0.0957543	0.0494071	0.0542169	0.0297806
Ncoa6	0.0235714	0.0433168	0.0289855	0.0322581	0.0140598	0.012474	0.142638	0.0767841	0.0711462	0.0499139	0.0438871
Ggt7	0.00428571	0.00371287	0.00805153	0	0.00175747	0.004158	0.0138037	0.0063234	0.00197628	0.0060241	0.00470219
Acss2	0.0392857	0.0631188	0.0515298	0.0262097	0.0439367	0.049896	0.147239	0.0876242	0.120553	0.095525	0.0564263
Gss	0.0128571	0.019802	0.0193237	0.0100806	0.0158172	0.0135135	0.0506135	0.0207769	0.0256917	0.0292599	0.0141066
Trpc4ap	0.152143	0.290842	0.219002	0.193548	0.196837	0.199584	0.751534	0.439024	0.456522	0.334768	0.213166
Edem2	0.0464286	0.0693069	0.0756844	0.078629	0.0738137	0.0519751	0.229294	0.132791	0.140316	0.11704	0.0830721
Procr	0	0	0.00161031	0.00201613	0	0.002079	0	0.000903342	0.00197628	0.00344234	0
BC029722	0.0357143	0.0631188	0.037037	0.0322581	0.0281195	0.0363825	0.141104	0.0948509	0.110672	0.0851979	0.0517241
Eif6	0.0528571	0.0705446	0.0853462	0.0524194	0.0439367	0.0540541	0.184049	0.127371	0.110672	0.115318	0.0705329
Uqcc1	0.0392857	0.0445545	0.0257649	0.0262097	0.0421793	0.035343	0.141871	0.108401	0.0889328	0.0533563	0.0548589
Cep250	0.0785714	0.141089	0.078905	0.0887097	0.0755712	0.107069	0.266871	0.172538	0.112648	0.155766	0.0877743
Ergic3	0.055	0.0940594	0.0933977	0.0705645	0.056239	0.0654886	0.265337	0.197832	0.162055	0.134251	0.122257
Spag4	0.005	0.00247525	0.00322061	0.00201613	0.00175747	0.00519751	0.017638	0.00451671	0.00197628	0.00516351	0.00940439
Cpne1	0.085	0.173267	0.125604	0.129032	0.114236	0.123701	0.440184	0.2972	0.26087	0.2358	0.191223
Nfs1	0.0264286	0.0408416	0.0483092	0.0362903	0.029877	0.0135135	0.115031	0.0831075	0.0770751	0.0585198	0.0360502
Romo1	0.0142857	0.0235149	0.020934	0.0100806	0.0105448	0.010395	0.0820552	0.0587173	0.0454545	0.0447504	0.0282132
Rbm39	0.315714	0.419554	0.273752	0.377016	0.330404	0.350312	1.21012	0.682023	0.507905	0.528399	0.423197
Phf20	0.0385714	0.0804455	0.0515298	0.0483871	0.0579965	0.0582121	0.182515	0.118338	0.102767	0.0963855	0.0877743
Scand1	0.254286	0.357673	0.305958	0.308468	0.275923	0.22973	0.973926	0.712737	0.673913	0.487091	0.429467
Cnbd2	0.00928571	0.0111386	0.0112721	0.0100806	0.0105448	0.010395	0.0368098	0.00993677	0.0237154	0.0146299	0.0141066
Epb41l1	0.00142857	0.00123762	0.00161031	0	0	0	0.0138037	0.00180668	0	0.00172117	0.0015674
Aar2	0.035	0.0321782	0.0257649	0.0221774	0.0210896	0.0218295	0.0927914	0.0542005	0.0513834	0.0499139	0.0485893
Dlgap4	0.0928571	0.17698	0.119163	0.0907258	0.115993	0.117464	0.461656	0.295393	0.314229	0.241824	0.159875
Myl9	0	0	0	0	0	0	0	0	0	0	0
Tgif2	0.0335714	0.0309406	0.0225443	0.00806452	0.029877	0.02079	0.169479	0.0740741	0.0454545	0.0438898	0.0219436
Rab5if	0.0928571	0.160891	0.0982287	0.102823	0.114236	0.0914761	0.292178	0.230352	0.225296	0.164372	0.122257
Sla2	0.025	0.049505	0.0531401	0.0564516	0.029877	0.0540541	0.169479	0.143631	0.0968379	0.095525	0.0799373
Ndrg3	0.0607143	0.0866337	0.0933977	0.0745968	0.0702988	0.0758836	0.195552	0.163505	0.1917	0.124785	0.117555
Dsn1	0.005	0.00866337	0.00483092	0.00604839	0.00351494	0.0176715	0.0268405	0.0117435	0.013834	0.00946644	0.00783699
Soga1	0.00357143	0.00247525	0.0112721	0.00201613	0.00351494	0	0.00306748	0.00180668	0.00197628	0.00344234	0.00940439
Samhd1	0.654286	1.12005	0.824477	0.893145	0.826011	0.879418	2.09433	1.44986	1.38142	1.10757	1.05016
Rbl1	0.0385714	0.0618812	0.0644122	0.0504032	0.0474517	0.0582121	0.152607	0.138211	0.136364	0.0903614	0.0673981
Rpn2	0.0535714	0.085396	0.0563607	0.0524194	0.0544815	0.0488565	0.246166	0.175248	0.132411	0.126506	0.0862069
Manbal	0.0492857	0.0693069	0.0611916	0.0423387	0.059754	0.0623701	0.138037	0.0984643	0.0810277	0.0972461	0.0862069
Src	0.00642857	0.0111386	0.0128824	0.0120968	0.0123023	0.0114345	0.00690184	0.00903342	0.00790514	0.00946644	0.00783699
Blcap	0.0142857	0.0185644	0.0257649	0.0221774	0.0158172	0.0363825	0.0843558	0.034327	0.041502	0.0327022	0.0297806
Ctnnbl1	0.0692857	0.0717822	0.0692432	0.0625	0.056239	0.0686071	0.348926	0.226739	0.209486	0.167814	0.115987
Tti1	0.015	0.0334158	0.0386473	0.0362903	0.0210896	0.024948	0.125	0.0704607	0.0454545	0.0516351	0.0329154
Rprd1b	0.0692857	0.112624	0.0644122	0.0645161	0.0843585	0.0790021	0.269172	0.159892	0.13834	0.114458	0.0705329
Tgm2	0.104286	0.107673	0.115942	0.0625	0.112478	0.115385	0.0260736	0.0740741	0.041502	0.0413081	0.039185
Lbp	0	0	0	0	0	0	0	0	0	0	0
Ralgapb	0.0778571	0.118812	0.10628	0.0866935	0.100176	0.0675676	0.29908	0.205962	0.181818	0.143718	0.122257
Adig	0.00357143	0.00247525	0	0	0	0.00727651	0.0053681	0.0063234	0.00395257	0.000860585	0
Actr5	0.0542857	0.0804455	0.078905	0.0645161	0.0667838	0.0634096	0.28911	0.127371	0.0948617	0.116179	0.0783699
Ppp1r16b	0.289286	0.373762	0.354267	0.467742	0.483304	0.428274	1.16258	0.793135	0.588933	0.599828	0.471787
Fam83d	0.00857143	0.0148515	0.00644122	0.0221774	0.0140598	0.0114345	0.023773	0.0469738	0.00395257	0.0120482	0.00626959
Dhx35	0.02	0.0433168	0.0241546	0.0302419	0.0210896	0.0280665	0.0843558	0.0650407	0.0711462	0.0404475	0.0297806
Mafb	0.05	0.0693069	0.0917874	0.0423387	0.0351494	0.024948	0.0452454	0.0551039	0.00790514	0.0292599	0.0219436
Top1	0.149286	0.227723	0.140097	0.171371	0.1529	0.147609	0.461656	0.32972	0.274704	0.238382	0.19279
Plcg1	0.206429	0.299505	0.291465	0.247984	0.212654	0.232848	0.654908	0.595303	0.456522	0.380379	0.347962
Zhx3	0.00214286	0.0111386	0.0144928	0.00604839	0.00351494	0.0010395	0.0314417	0.0189702	0.0158103	0.0120482	0.0109718
Lpin3	0	0	0	0	0	0	0	0	0	0	0
Chd6	0.115714	0.153465	0.123994	0.133065	0.107206	0.112266	0.458589	0.280036	0.225296	0.22117	0.166144
Srsf6	0.517143	0.684406	0.534622	0.53629	0.472759	0.537422	1.8681	1.28365	0.986166	0.777108	0.672414
L3mbtl1	0.00142857	0.00123762	0.00161031	0.00201613	0.00175747	0	0.00230061	0	0	0.000860585	0
Ift52	0.0364286	0.0594059	0.0595813	0.0362903	0.0456942	0.0322245	0.189417	0.126468	0.0948617	0.0946644	0.0517241
Mybl2	0.00642857	0.0049505	0.00483092	0.0221774	0.00527241	0.016632	0.0222393	0.0271003	0.00592885	0.0215146	0.0109718
Tox2	0.00714286	0.0123762	0.020934	0.016129	0.00351494	0.00831601	0.00153374	0.0117435	0.00395257	0.0163511	0.0125392
Jph2	0	0	0	0	0	0	0.00460123	0	0	0.00258176	0.0015674
Oser1	0.129286	0.230198	0.120773	0.131048	0.168717	0.128898	0.747699	0.357724	0.369565	0.24957	0.172414
Fitm2	0.00428571	0.00866337	0.00644122	0.00403226	0.00702988	0.0031185	0.0145706	0.00813008	0.00790514	0.010327	0.0015674
Ttpal	0.0571429	0.0816832	0.0563607	0.0564516	0.0527241	0.0467775	0.336656	0.152665	0.0909091	0.107573	0.0532915
Serinc3	1.28286	2.56931	1.53462	2.27419	2.14763	2.08004	6.16718	2.7299	2.6917	2.41222	1.97962
Pkig	0.1	0.181931	0.0531401	0.120968	0.0966608	0.10395	0.554448	0.271003	0.199605	0.173838	0.117555
Ada	0.02	0.0247525	0.0128824	0.0342742	0.0228471	0.031185	0.0743865	0.0767841	0.0237154	0.0524957	0.023511
Ywhab	0.148571	0.261139	0.196457	0.209677	0.119508	0.14657	0.700153	0.512195	0.403162	0.351979	0.238245
Pabpc1l	0	0.00123762	0	0	0.00175747	0.0031185	0.0053681	0.00271003	0.00197628	0.000860585	0.0015674
Tomm34	0.142143	0.22401	0.170692	0.165323	0.15993	0.163202	0.525307	0.326107	0.274704	0.239243	0.222571
Stk4	0.137143	0.22896	0.136876	0.163306	0.1529	0.14553	0.621166	0.377597	0.312253	0.242685	0.224138
Slpi	0.02	0.0445545	0.0305958	0.0241935	0.0527241	0.022869	0.0268405	0.0225836	0.0237154	0.0258176	0.00940439
Matn4	0	0	0.00161031	0	0.00175747	0	0	0.000903342	0	0	0
Sdc4	0.0664286	0.108911	0.0628019	0.0725806	0.0667838	0.0467775	0.455521	0.162602	0.132411	0.0886403	0.0579937
Sys1	0.103571	0.230198	0.154589	0.135081	0.135325	0.121622	0.687883	0.413731	0.385375	0.339931	0.200627
Dbndd2	0.0214286	0.0371287	0.0161031	0.0423387	0.0316344	0.035343	0.0613497	0.0505872	0.0355731	0.0395869	0.0297806
Pigt	0.0814286	0.116337	0.10306	0.0887097	0.0808436	0.0769231	0.34816	0.215899	0.201581	0.216867	0.117555
Wfdc2	0.00428571	0.00371287	0	0	0	0	0	0.00180668	0	0	0
Dnttip1	0.0364286	0.0643564	0.0322061	0.0483871	0.0421793	0.0530146	0.178681	0.131888	0.112648	0.10241	0.0768025
Ube2c	0.00571429	0.0358911	0.00805153	0.0403226	0.0158172	0.0550936	0.0421779	0.0569106	0.00790514	0.0154905	0.015674
Tnnc2	0.000714286	0.00247525	0	0.00201613	0.00351494	0.0031185	0.00306748	0.00361337	0	0.00516351	0.00470219
Snx21	0.00214286	0.00618812	0.00644122	0	0	0.0031185	0.00153374	0.0063234	0.00197628	0.00344234	0.00940439
Acot8	0.0178571	0.0247525	0.0112721	0.0221774	0.0140598	0.016632	0.0782209	0.0352304	0.0454545	0.0430293	0.0407524
Zswim3	0.00642857	0.0222772	0.00483092	0.00604839	0.0158172	0.0176715	0.0268405	0.0144535	0.0335968	0.0146299	0.0125392
Zswim1	0.00428571	0.0160891	0.0128824	0.00806452	0.00351494	0.00935551	0.023773	0.0243902	0.0177866	0.0163511	0.00470219
Spata25	0.00142857	0.00123762	0	0	0	0.0010395	0	0.000903342	0	0.000860585	0
Neurl2	0.00642857	0.00618812	0.00322061	0.00201613	0.00527241	0.0031185	0.0306748	0.0135501	0.0197628	0.0137694	0.00626959
Ctsa	0.160714	0.284653	0.228663	0.197581	0.196837	0.205821	0.67408	0.412827	0.48419	0.414802	0.263323
Pltp	0.02	0.0569307	0.0161031	0.00806452	0.0246046	0.024948	0.071319	0.0469738	0.0395257	0.0361446	0.023511
Pcif1	0.109286	0.162129	0.0950081	0.120968	0.107206	0.122661	0.535276	0.31346	0.322134	0.228055	0.211599
Zfp335	0.0871429	0.0866337	0.0805153	0.078629	0.0896309	0.0561331	0.389571	0.227642	0.175889	0.156627	0.100313
Mmp9	0.005	0.0123762	0.0128824	0	0.00878735	0.00519751	0.0276074	0.0234869	0.0217391	0.0172117	0.00470219
Ncoa5	0.085	0.144802	0.0901771	0.116935	0.0878735	0.0873181	0.250767	0.182475	0.146245	0.138554	0.0877743
Cd40	0.0207143	0.0742574	0.00966184	0.0120968	0.0210896	0.00935551	0.270706	0.102078	0.083004	0.0645439	0.0188088
Cdh22	0	0.00123762	0	0	0	0	0.000766871	0.00271003	0	0.000860585	0
Slc35c2	0.03	0.0519802	0.037037	0.0141129	0.0210896	0.0197505	0.177914	0.0948509	0.0750988	0.0619621	0.0360502
Elmo2	0.025	0.0581683	0.0483092	0.0383065	0.0351494	0.027027	0.131902	0.0939476	0.0790514	0.0576592	0.0595611
Ocstamp	0	0.00247525	0	0	0	0.002079	0	0	0	0.000860585	0
Slc13a3	0	0	0.00161031	0.00403226	0	0	0	0	0	0	0
Trp53rka	0.015	0.049505	0.0161031	0.0100806	0.0123023	0.029106	0.0751534	0.0532972	0.0434783	0.0438898	0.023511
Eya2	0.0192857	0.0247525	0.0257649	0.0120968	0.00527241	0.010395	0.083589	0.0578139	0.0513834	0.0327022	0.0188088
Zmynd8	0.0821429	0.101485	0.0692432	0.0745968	0.0685413	0.0790021	0.328988	0.187895	0.197628	0.141997	0.100313
Ncoa3	0.155	0.212871	0.144928	0.135081	0.165202	0.122661	0.841258	0.471545	0.367589	0.350258	0.224138
Sulf2	0.0128571	0.0222772	0.0161031	0.00403226	0.0105448	0.00831601	0.0375767	0.0252936	0.0177866	0.0180723	0.0125392
Prex1	0.434286	0.686881	0.571659	0.336694	0.365554	0.35447	1.78451	1.05691	1.15613	0.888124	0.727273
Trp53rkb	0.00785714	0.0111386	0.0128824	0.00806452	0.00702988	0.00727651	0.023773	0.0126468	0.00790514	0.00860585	0.015674
Arfgef2	0.0521429	0.0779703	0.0676329	0.0584677	0.0579965	0.037422	0.228528	0.121048	0.128458	0.0998279	0.0626959
Cse1l	0.0607143	0.134901	0.0853462	0.0887097	0.115993	0.0810811	0.36273	0.194219	0.1917	0.143718	0.0924765
Stau1	0.0807143	0.113861	0.0756844	0.102823	0.105448	0.110187	0.272239	0.178862	0.110672	0.104131	0.123824
Ddx27	0.121429	0.149752	0.111111	0.120968	0.105448	0.0883576	0.515337	0.35953	0.294466	0.260757	0.189655
Znfx1	0.03	0.0594059	0.0402576	0.0403226	0.059754	0.0426195	0.153374	0.117435	0.102767	0.0748709	0.0658307
Kcnb1	0.00214286	0	0	0	0	0.0010395	0.0115031	0.000903342	0	0.00172117	0
Ptgis	0	0	0	0	0	0	0	0	0	0	0
B4galt5	0.0992857	0.159653	0.0901771	0.0887097	0.108963	0.0925156	0.391871	0.271906	0.217391	0.179862	0.15674
Slc9a8	0.055	0.0693069	0.0611916	0.0625	0.0702988	0.0644491	0.159509	0.124661	0.0849802	0.106713	0.0768025
Spata2	0.05	0.0829208	0.0450886	0.0604839	0.0755712	0.0738046	0.286043	0.152665	0.12253	0.110155	0.0830721
Rnf114	0.139286	0.242574	0.235105	0.197581	0.1529	0.170478	0.643405	0.468835	0.440711	0.381239	0.297806
Snai1	0.00571429	0.0123762	0.0144928	0.00403226	0.00702988	0.0135135	0.029908	0.0225836	0.0118577	0.0146299	0.00783699
Ube2v1	0.182857	0.290842	0.227053	0.225806	0.274165	0.231809	0.729294	0.485998	0.454545	0.388985	0.318182
Tmem189	0.102143	0.189356	0.127214	0.131048	0.12478	0.0945946	0.443252	0.244806	0.197628	0.190189	0.158307
Cebpb	0.512857	0.84901	0.758454	0.641129	0.757469	0.870062	1.80598	0.928636	0.658103	0.741824	0.601881
Ptpn1	0.134286	0.185644	0.1562	0.163306	0.188049	0.180873	0.577454	0.361337	0.385375	0.295181	0.246082
Ripor3	0.00285714	0	0	0	0.00351494	0.002079	0.00306748	0.00180668	0	0.00172117	0
Pard6b	0.00285714	0.00247525	0.00483092	0.00403226	0.00351494	0.00727651	0.0191718	0.00722674	0.00790514	0.00430293	0.00470219
Adnp	0.0714286	0.123762	0.101449	0.0685484	0.0738137	0.0665281	0.437117	0.266486	0.193676	0.180723	0.109718
Dpm1	0.0521429	0.0816832	0.0483092	0.0362903	0.0509666	0.0550936	0.233896	0.116531	0.126482	0.10241	0.0626959
Mocs3	0.0185714	0.0235149	0.020934	0.0241935	0.0140598	0.024948	0.0866564	0.0442638	0.027668	0.0335628	0.0250784
Nfatc2	0.135714	0.153465	0.170692	0.0907258	0.115993	0.0977131	0.419479	0.31075	0.294466	0.228055	0.141066
Atp9a	0.00142857	0.00247525	0	0	0	0	0.0130368	0.00722674	0.00988142	0.0060241	0.0031348
Zfp64	0.0257143	0.0433168	0.0531401	0.046371	0.0369069	0.0405405	0.124233	0.0921409	0.0573123	0.0550775	0.0501567
Zfp217	0.118571	0.188119	0.122383	0.131048	0.0913884	0.0945946	0.449387	0.379404	0.250988	0.197074	0.137931
Bcas1	0.000714286	0.00123762	0	0	0	0	0	0	0	0	0
Pfdn4	0.0264286	0.0482673	0.0354267	0.0221774	0.026362	0.0239085	0.110429	0.0767841	0.0375494	0.0636833	0.031348
Fam210b	0.0107143	0.0160891	0.0112721	0.00604839	0.0193322	0.018711	0.0659509	0.0252936	0.0256917	0.0301205	0.0188088
Aurka	0.00857143	0.0148515	0.00483092	0.016129	0.0210896	0.00935551	0.0360429	0.0243902	0.00988142	0.0172117	0.00940439
Cstf1	0.0157143	0.0371287	0.0161031	0.0302419	0.0210896	0.0322245	0.102761	0.0523939	0.0573123	0.0361446	0.0250784
Cass4	0.0164286	0.0259901	0.0177134	0.00806452	0.0175747	0.022869	0.00843558	0.0108401	0.00790514	0.00774527	0.00783699
Rtf2	0.0614286	0.118812	0.101449	0.0967742	0.0738137	0.0935551	0.384202	0.239386	0.229249	0.197935	0.147335
Bmp7	0.00285714	0.00990099	0.0257649	0.00806452	0.00351494	0.010395	0.0306748	0.0451671	0.0652174	0.0421687	0.0282132
Spo11	0.00642857	0.00742574	0.00805153	0.00201613	0.00175747	0.016632	0.0552147	0.0569106	0.0118577	0.0232358	0.00783699
Rae1	0.0557143	0.122525	0.0837359	0.102823	0.115993	0.0862786	0.332822	0.221319	0.193676	0.160929	0.152038
Rbm38	0.195	0.306931	0.15942	0.191532	0.154657	0.127859	1.31058	0.655827	0.533597	0.419105	0.277429
Zbp1	0.130714	0.231436	0.251208	0.175403	0.240773	0.257796	0.451687	0.68383	0.681818	0.525818	0.521944
Pmepa1	0.07	0.142327	0.181965	0.175403	0.200351	0.179834	0.10046	0.186089	0.146245	0.173838	0.117555
Rab22a	0.118571	0.219059	0.125604	0.177419	0.161687	0.164241	0.494632	0.277326	0.296443	0.216007	0.213166
Vapb	0.0585714	0.113861	0.0966184	0.0544355	0.059754	0.0914761	0.346626	0.207769	0.205534	0.136833	0.123824
Stx16	0.0642857	0.144802	0.109501	0.078629	0.059754	0.0706861	0.408742	0.268293	0.233202	0.196213	0.166144
Npepl1	0.13	0.200495	0.122383	0.104839	0.13884	0.170478	0.418712	0.284553	0.247036	0.254733	0.203762
Gnas	0.406429	0.75495	0.539452	0.592742	0.581722	0.534304	1.75	1.04968	0.994071	0.832186	0.858934
Nelfcd	0.0357143	0.0532178	0.0402576	0.0383065	0.059754	0.043659	0.142638	0.119241	0.126482	0.0860585	0.039185
Ctsz	0.132857	0.263614	0.165862	0.145161	0.149385	0.106029	0.620399	0.331527	0.286561	0.265921	0.155172
Tubb1	0.000714286	0	0.00161031	0	0	0	0	0.000903342	0	0	0
Atp5e	0.165	0.251238	0.194847	0.209677	0.200351	0.198545	1.09739	0.743451	0.77668	0.688468	0.517241
Prelid3b	0.05	0.0544554	0.0563607	0.0544355	0.0773286	0.0426195	0.192485	0.107498	0.0909091	0.0679862	0.0721003
Zfp831	0.0578571	0.10396	0.0821256	0.0483871	0.0474517	0.0519751	0.471626	0.268293	0.241107	0.207401	0.103448
Edn3	0.00214286	0	0	0	0	0	0	0	0	0	0
Phactr3	0	0	0	0	0.00175747	0	0.00613497	0.00180668	0	0.00172117	0
Sycp2	0.000714286	0	0	0	0	0.002079	0.000766871	0	0.00197628	0	0.0015674
Ppp1r3d	0.00428571	0.00371287	0	0	0	0.002079	0.000766871	0	0.00790514	0.00258176	0.00470219
Fam217b	0.000714286	0.00371287	0.00805153	0	0.00175747	0.002079	0.000766871	0.00180668	0.00197628	0.000860585	0.0031348
Taf4	0.142857	0.264851	0.1562	0.179435	0.149385	0.134096	0.517638	0.31075	0.333992	0.286575	0.222571
Lsm14b	0.0992857	0.200495	0.114332	0.135081	0.0896309	0.0966736	0.557515	0.3243	0.290514	0.260757	0.181818
Psma7	0.0221429	0.0507426	0.0354267	0.0241935	0.0246046	0.0197505	0.107362	0.0939476	0.055336	0.0611015	0.0564263
Ss18l1	0.0235714	0.0408416	0.0305958	0.0120968	0.0158172	0.016632	0.0674847	0.0442638	0.0434783	0.0387263	0.0438871
Mtg2	0.0271429	0.0581683	0.0483092	0.0241935	0.0351494	0.0259875	0.140337	0.0903342	0.0869565	0.0679862	0.0454545
Osbpl2	0.0292857	0.0569307	0.0386473	0.0362903	0.0369069	0.031185	0.126534	0.0858175	0.0632411	0.0851979	0.0642633
Adrm1	0.0192857	0.0222772	0.0144928	0.016129	0.0123023	0.0114345	0.0943252	0.0460705	0.0355731	0.0292599	0.0203762
Lama5	0	0.00247525	0.0144928	0.00201613	0.00351494	0.0176715	0	0.00180668	0	0.000860585	0.00626959
Cables2	0.0821429	0.121287	0.0756844	0.0967742	0.0650264	0.0841996	0.365031	0.196929	0.142292	0.134251	0.101881
Slco4a1	0.0114286	0.0148515	0.00161031	0.0120968	0.00527241	0.0176715	0.0743865	0.0478771	0.0237154	0.0154905	0.00940439
Mrgbp	0.0264286	0.0445545	0.0354267	0.0262097	0.026362	0.0405405	0.104294	0.0740741	0.0810277	0.0542169	0.0564263
Ogfr	0.210714	0.305693	0.220612	0.243952	0.235501	0.24948	0.845859	0.70009	0.62253	0.462134	0.405956
Col9a3	0.00571429	0.00371287	0.0144928	0.00806452	0.0123023	0.010395	0.0306748	0.0252936	0.0197628	0.0215146	0.015674
Dido1	0.0385714	0.0928218	0.0515298	0.0544355	0.0404218	0.0530146	0.282975	0.137308	0.124506	0.113597	0.0830721
Gid8	0.0721429	0.154703	0.10467	0.0967742	0.119508	0.0997921	0.41181	0.224029	0.22332	0.179862	0.141066
Slc17a9	0.0628571	0.0693069	0.0531401	0.0120968	0.0158172	0.029106	0.154141	0.103884	0.0928854	0.0869191	0.0579937
Ythdf1	0.08	0.121287	0.0740741	0.112903	0.112478	0.0883576	0.425613	0.260163	0.20751	0.185026	0.141066
Arfgap1	0.0657143	0.10396	0.0708535	0.0826613	0.0702988	0.0758836	0.270706	0.188799	0.136364	0.113597	0.0971787
Col20a1	0.00285714	0.00742574	0.00322061	0.00604839	0.00351494	0	0.0145706	0.0063234	0.013834	0.00860585	0
Ppdpf	0.322143	0.537129	0.333333	0.278226	0.288225	0.286902	1.5138	0.875339	0.826087	0.612737	0.407524
Ptk6	0.000714286	0.00371287	0	0	0	0	0.00230061	0	0	0.000860585	0
Srms	0.00142857	0	0	0.00201613	0	0	0.00613497	0.00813008	0	0.000860585	0.0015674
Fndc11	0	0	0	0	0	0	0.000766871	0	0	0	0
Helz2	0.363571	0.560644	0.357488	0.425403	0.504394	0.476091	1.4954	1.09575	0.778656	0.664372	0.556426
Gmeb2	0.0585714	0.0631188	0.0483092	0.0604839	0.0404218	0.0613306	0.190951	0.102981	0.0928854	0.080895	0.0548589
Rtel1	0.0157143	0.0235149	0.0144928	0.00806452	0.026362	0.018711	0.0375767	0.0352304	0.0197628	0.0154905	0.0109718
Arfrp1	0.1	0.127475	0.119163	0.0826613	0.114236	0.10499	0.32592	0.204155	0.197628	0.158348	0.134796
Zgpat	0.108571	0.194307	0.141707	0.122984	0.119508	0.0987526	0.584356	0.3785	0.339921	0.255594	0.211599
Zbtb46	0.000714286	0.00247525	0.00805153	0.00604839	0.00175747	0.0031185	0.00230061	0.00271003	0.00592885	0.00430293	0.0015674
Tpd52l2	0.0842857	0.131188	0.0966184	0.116935	0.0808436	0.0945946	0.359663	0.200542	0.16996	0.151463	0.134796
Dnajc5	0.102143	0.201733	0.149758	0.165323	0.168717	0.129938	0.57592	0.304426	0.3083	0.276248	0.164577
Uckl1	0.0357143	0.0742574	0.0434783	0.0524194	0.0386643	0.0488565	0.187117	0.126468	0.12253	0.0946644	0.0626959
Zfp512b	0.0292857	0.0482673	0.0434783	0.0302419	0.026362	0.029106	0.133436	0.0930443	0.06917	0.0851979	0.0485893
Prpf6	0.111429	0.185644	0.099839	0.155242	0.114236	0.127859	0.415644	0.276423	0.290514	0.213425	0.180251
Samd10	0.00571429	0.0049505	0.00483092	0.00806452	0.00527241	0.00727651	0.0368098	0.0207769	0.0217391	0.0146299	0.015674
Sox18	0.00142857	0	0	0	0	0	0.000766871	0	0	0.000860585	0
Tcea2	0.00571429	0.00618812	0.0112721	0.00806452	0	0.00519751	0.0337423	0.0144535	0.013834	0.0120482	0.00940439
Rgs19	0.157143	0.25495	0.170692	0.173387	0.1529	0.155925	0.795245	0.492322	0.444664	0.375215	0.278997
Pcmtd2	0.0742857	0.144802	0.0982287	0.0907258	0.0685413	0.102911	0.32362	0.184282	0.175889	0.156627	0.106583
Polr3k	0.0542857	0.0804455	0.0531401	0.0584677	0.059754	0.0602911	0.230061	0.160795	0.150198	0.130809	0.0893417
Pex2	0.0242857	0.039604	0.037037	0.0403226	0.0316344	0.0218295	0.119632	0.0794941	0.06917	0.055938	0.0626959
Zc2hc1a	0.00357143	0.00247525	0.00322061	0.00403226	0.00351494	0.002079	0.00766871	0.00271003	0.00197628	0.00258176	0.0031348
Il7	0	0.00123762	0	0	0	0	0	0	0	0.000860585	0
Stmn2	0.000714286	0	0.00161031	0.00806452	0.00175747	0	0	0	0	0	0
Hey1	0.00571429	0.0111386	0.00161031	0.00403226	0.0158172	0.0114345	0.00920245	0.0135501	0.00592885	0.00344234	0.00783699
Tpd52	0.0378571	0.0358911	0.0273752	0.0302419	0.0527241	0.039501	0.108129	0.0469738	0.0395257	0.0404475	0.0203762
Zbtb10	0.162857	0.167079	0.057971	0.0907258	0.0632689	0.0862786	0.729294	0.312556	0.193676	0.185026	0.122257
Zfp704	0.00785714	0.00866337	0.00966184	0.0282258	0.00702988	0.010395	0.0115031	0.0397471	0.00592885	0.0163511	0.0031348
Pag1	0.0764286	0.159653	0.112721	0.0907258	0.0702988	0.10395	0.455521	0.296296	0.243083	0.208262	0.137931
Fabp5	0.025	0.0433168	0.0547504	0.0322581	0.0281195	0.029106	0.0207055	0.0307136	0.0177866	0.035284	0.0203762
Pmp2	0	0	0	0	0	0	0	0	0	0	0
Fabp9	0	0.00247525	0	0	0	0	0	0	0	0	0
Fabp4	0.00571429	0.00371287	0.00644122	0.0120968	0.00175747	0.00935551	0.00230061	0.000903342	0	0.000860585	0.0015674
Fabp12	0.00142857	0	0	0	0	0	0	0	0	0	0
Impa1	0.141429	0.20297	0.227053	0.211694	0.165202	0.189189	0.381902	0.304426	0.23913	0.229776	0.200627
Zfand1	0.0221429	0.0358911	0.0289855	0.0584677	0.0421793	0.04158	0.0705521	0.0551039	0.0375494	0.0413081	0.0360502
Snx16	0.00642857	0.0148515	0.00805153	0.016129	0.00702988	0.00727651	0.0375767	0.0117435	0.0158103	0.0146299	0.0109718
Lrrcc1	0.0307143	0.0420792	0.0450886	0.0443548	0.0369069	0.0644491	0.103528	0.0813008	0.0335968	0.0481928	0.0564263
E2f5	0.0157143	0.0321782	0.00966184	0.0181452	0.00878735	0.0135135	0.0782209	0.0415537	0.0395257	0.0215146	0.023511
Car13	0.00285714	0.00123762	0.00644122	0.00403226	0.00527241	0.0010395	0.0053681	0.00542005	0.00197628	0.000860585	0.0015674
Car2	0.0121429	0.0173267	0.0144928	0	0.00702988	0.00935551	0.0720859	0.028907	0.0296443	0.0137694	0.0188088
Sirpb1a	0	0	0.00161031	0	0	0.002079	0.00153374	0	0	0	0
Sirpb1b	0.000714286	0.00123762	0	0.00201613	0	0	0.000766871	0.00271003	0.00395257	0.000860585	0
Sirpb1c	0.00428571	0.00990099	0.00161031	0	0.00878735	0.0031185	0.0053681	0.00180668	0	0.000860585	0
Ythdf3	0.185714	0.263614	0.188406	0.179435	0.181019	0.197505	0.664877	0.433604	0.393281	0.312392	0.293103
Bhlhe22	0	0	0	0	0	0	0	0	0	0	0
Cyp7b1	0.00142857	0.00247525	0	0	0	0.0010395	0	0	0.00395257	0	0
Armc1	0.0735714	0.0965347	0.0628019	0.0685484	0.086116	0.0530146	0.148773	0.122855	0.0770751	0.0834768	0.0815047
Mtfr1	0.0721429	0.118812	0.0853462	0.0887097	0.056239	0.0592516	0.242331	0.125565	0.173913	0.13167	0.0862069
Pde7a	0.254286	0.32302	0.249597	0.227823	0.249561	0.284823	0.894939	0.456188	0.454545	0.327022	0.327586
Cp	0	0.00247525	0	0	0	0	0	0	0	0	0
Hps3	0.065	0.107673	0.0708535	0.0685484	0.056239	0.0623701	0.284509	0.157182	0.146245	0.129948	0.100313
Hltf	0.0585714	0.0742574	0.0628019	0.0483871	0.0579965	0.0602911	0.209356	0.111111	0.102767	0.0886403	0.101881
Gyg	0.0378571	0.0655941	0.041868	0.0383065	0.0404218	0.0384615	0.168712	0.117435	0.12253	0.0757315	0.0579937
Cpa3	0	0.00247525	0	0.00201613	0.00175747	0	0	0.00271003	0	0.0060241	0
Tbl1xr1	0.232857	0.299505	0.246377	0.237903	0.177504	0.182952	0.707822	0.461608	0.401186	0.322719	0.299373
Ect2	0.00714286	0.00990099	0.00483092	0.0181452	0.00702988	0.0197505	0.0191718	0.0424571	0.00395257	0.020654	0.015674
Nceh1	0.0328571	0.0544554	0.0483092	0.0423387	0.0386643	0.04158	0.0981595	0.0677507	0.0790514	0.0585198	0.0360502
Tnfsf10	0.0192857	0.0334158	0.0434783	0.0241935	0.0158172	0.018711	0.0506135	0.0623306	0.0533597	0.0404475	0.031348
Fndc3b	0.00428571	0.00618812	0.00644122	0.00403226	0.0158172	0.00831601	0.00766871	0.00813008	0.013834	0.0060241	0.0015674
Pld1	0.00214286	0.00247525	0	0.00201613	0.00175747	0.0010395	0.00306748	0.00271003	0	0.000860585	0
Tnik	0.104286	0.132426	0.148148	0.116935	0.14587	0.112266	0.319785	0.192412	0.175889	0.151463	0.134796
Eif5a2	0.00571429	0.00618812	0.00966184	0.0120968	0.0123023	0.00831601	0.0222393	0.0162602	0.00197628	0.0120482	0.00626959
Mecom	0	0	0	0	0	0	0	0	0	0	0
Mynn	0.0728571	0.0990099	0.0628019	0.0524194	0.0931459	0.0717256	0.227761	0.167118	0.0988142	0.130809	0.0956113
Sec62	0.124286	0.191832	0.141707	0.165323	0.161687	0.116424	0.564417	0.303523	0.324111	0.228916	0.188088
Gpr160	0.000714286	0.00247525	0.00322061	0	0	0.0010395	0.00996933	0.00271003	0.00592885	0.00430293	0.0015674
Phc3	0.166429	0.251238	0.21095	0.185484	0.198594	0.206861	0.384969	0.30262	0.237154	0.26506	0.285266
Prkci	0.0157143	0.0445545	0.0289855	0.0302419	0.0281195	0.0239085	0.10046	0.0614273	0.0573123	0.0387263	0.0423197
Skil	0.343571	0.377475	0.376812	0.381048	0.463972	0.351351	0.78911	0.523939	0.337945	0.438038	0.311912
Cldn11	0	0.00247525	0.00322061	0	0.00175747	0.0031185	0	0	0	0.000860585	0
Zmat3	0.0214286	0.029703	0.0322061	0.0120968	0.0123023	0.0114345	0.0552147	0.0397471	0.041502	0.0318417	0.0266458
Pik3ca	0.0821429	0.163366	0.10628	0.0826613	0.110721	0.132017	0.421012	0.233966	0.199605	0.14716	0.142633
Zfp639	0.0242857	0.0457921	0.0338164	0.0362903	0.0105448	0.02079	0.111196	0.0758808	0.0573123	0.0662651	0.0376176
Mfn1	0.0471429	0.0928218	0.0708535	0.0806452	0.0667838	0.0738046	0.208589	0.146341	0.112648	0.0929432	0.0689655
Gnb4	0.00428571	0.0136139	0.00966184	0.0141129	0.0210896	0.0135135	0.00690184	0.00993677	0.00790514	0.00688468	0.0125392
Actl6a	0.0428571	0.0730198	0.057971	0.0443548	0.029877	0.0634096	0.131902	0.112014	0.106719	0.0826162	0.0736677
Ndufb5	0.107143	0.178218	0.152979	0.141129	0.128295	0.144491	0.35046	0.254743	0.213439	0.215146	0.217868
Ttc14	0.109286	0.165842	0.111111	0.106855	0.0773286	0.0935551	0.523773	0.288166	0.274704	0.201377	0.147335
Fxr1	0.215714	0.299505	0.283414	0.274194	0.265378	0.248441	0.821319	0.457091	0.397233	0.354561	0.327586
Dnajc19	0.0157143	0.0210396	0.0128824	0.0120968	0.0140598	0.014553	0.0391104	0.0198735	0.0237154	0.0240964	0.0109718
Atp11b	0.194286	0.306931	0.220612	0.193548	0.275923	0.314969	0.824387	0.523939	0.543478	0.486231	0.4279
Dcun1d1	0.0142857	0.0445545	0.0241546	0.0201613	0.0193322	0.0197505	0.113497	0.0578139	0.083004	0.0550775	0.0454545
Mccc1	0.0192857	0.0346535	0.00966184	0.0221774	0.0193322	0.0135135	0.124233	0.0487805	0.0454545	0.0430293	0.0407524
[truncated: 12,025 more rows]

## Sheet: APC
genotype	Nav1.8wt::Npy1rfl/fl	Nav1.8cre::Npy1rfl/fl	Nav1.8wt::Npy1rfl/fl	Nav1.8cre::Npy1rfl/fl	Nav1.8wt::Npy1rfl/fl	Nav1.8cre::Npy1rfl/fl	C57BL6	C57BL6	C57BL6	C57BL6	C57BL6
[truncated: 13,839 more rows]

[truncated: 5 more sheets: NK, Granulocytes, Alv_macs, Basophils, Endothelial]
