# Supplementary material for: Cytokines reprogram airway sensory neurons in asthma
Source: bioRxiv. 2024 Sep 18:2023.01.26.525731. Preprint. [Version 2] doi: 10.1101/2023.01.26.525731 (PMC11429693; doi:10.1101/2023.01.26.525731)
Supplement: Supplement 16 [file media-16.xlsx]

## Sheet: data description
	The table displays Deseq2 counts and statistic analysis for each gene in each cell type, comparing AAI in Navwt::Npy1rfl/fl and Navcre::Npy1rfl/fl. Positive log2 fold change indicates increased expression in Navcre::Npy1rfl/fl

## Sheet: Tcells
	baseMean	log2FoldChange	lfcSE	stat	pvalue	padj	Navwt::Npy1rfl/fl 1	Navwt::Npy1rfl/fl 2	Navwt::Npy1rfl/fl 3	Navcre::Npy1rfl/fl 1	Navcre::Npy1rfl/fl 1	Navcre::Npy1rfl/fl 1
Arpp21	67.6198	2.59875	0.380703	-6.8262	8.72e-12	8.66e-08	21.2644	13.6979	22.5909	67.033	170.989	110.144
Stmn1	293.847	1.43833	0.25058	-5.74002	9.47e-09	4.7e-05	118.136	151.655	204.394	268.861	525.965	494.075
Dntt	28.0891	2.32051	0.49477	-4.69008	2.73e-06	0.00904489	7.08813	5.87051	15.0606	29.8734	53.9964	56.6455
Rag1	61.4078	1.87951	0.407789	-4.60903	4.05e-06	0.00992565	18.9017	17.6115	41.9545	48.0889	136.991	104.899
Jchain	15.7385	-3.65183	0.799962	4.56501	4.99e-06	0.00992565	28.3525	51.8562	7.53029	3.6431	1.99987	1.04899
Hist1h1b	68.5806	1.77617	0.406255	-4.37206	1.23e-05	0.0196931	40.1661	20.5468	32.2727	41.5313	148.99	127.977
Hist1h1a	131.733	1.37121	0.315523	-4.34585	1.39e-05	0.0196931	74.4254	62.6188	82.8332	90.3489	261.983	218.19
Hist1h2ap	89.9957	1.22122	0.284682	-4.28977	1.79e-05	0.0222145	66.1559	39.1367	57.015	99.0923	158.989	119.585
Mki67	49.3206	1.79292	0.423643	-4.23214	2.31e-05	0.0255551	15.3576	23.482	26.8939	32.7879	102.993	94.4091
Cdca3	30.0249	1.99059	0.497164	-4.00389	6.23e-05	0.0619095	10.6322	17.6115	7.53029	22.5872	61.9959	59.7925
Ccna2	20.2179	2.46562	0.62773	-3.92784	8.57e-05	0.0774219	10.6322	5.87051	2.15151	13.8438	49.9967	38.8126
Ube2c	26.0083	1.93625	0.501516	-3.86079	0.000113023	0.0935831	7.08813	7.82734	17.2121	26.2303	39.9973	57.6945
Top2a	55.1544	1.48765	0.389488	-3.81949	0.000133727	0.0997149	28.3525	31.3094	26.8939	40.8027	126.992	76.5763
Hist1h2ae	48.6764	1.4064	0.369397	-3.80729	0.0001405	0.0997149	28.3525	23.482	27.9696	45.1744	100.993	66.0864
Marcks	117.983	0.900307	0.239826	-3.754	0.000174032	0.115279	98.0525	82.1871	66.6968	134.066	178.988	147.908
Areg	50.3406	-1.43167	0.397604	3.60075	0.000317302	0.189135	41.3474	80.2303	97.8937	15.301	39.9973	27.2738
Syt13	10.9775	3.4811	0.968145	-3.59564	0.0003236	0.189135	0	0	5.37878	6.55758	33.9977	19.9308
B2m	250.375	-0.738731	0.209904	3.51938	0.000432556	0.235511	238.634	353.209	347.469	195.999	217.986	148.957
Endou	13.0795	2.60249	0.742864	-3.50331	0.000459507	0.235511	9.45084	1.95684	0	18.9441	23.9984	24.1268
Ctsl	60.9758	1.11003	0.317605	-3.495	0.000474055	0.235511	42.5288	45.9856	26.8939	64.8472	86.9942	98.6051
Nusap1	10.0944	2.81325	0.838382	-3.35557	0.000792006	0.374732	2.36271	2.93525	2.15151	7.2862	27.9981	17.8328
Aqp11	7.88528	3.2845	0.994681	-3.30207	0.000959754	0.43346	2.36271	0	2.15151	8.01482	17.9988	16.7838
Btg1	721.91	-0.458822	0.140789	3.25894	0.00111828	0.483099	865.933	802.303	838.013	546.465	640.957	637.786
Kif11	22.6299	1.90724	0.590097	-3.23209	0.0012289	0.508767	2.36271	10.7626	15.0606	16.0296	57.9961	33.5677
Tnfaip3	869.074	-0.420006	0.131048	3.20499	0.00135068	0.536815	1006.51	992.116	985.392	743.921	703.953	782.547
Cenpn	5.02336	4.6326	1.45789	-3.17762	0.0014849	0.540859	1.18136	0	0	4.37172	11.9992	12.5879
Fth1	703.508	-0.500058	0.157661	3.17173	0.00151532	0.540859	702.906	869.814	898.256	507.848	636.958	605.267
Hes1	39.9084	1.48192	0.467476	-3.17004	0.00152416	0.540859	35.4407	10.7626	17.2121	32.7879	94.9937	48.2536
Nfkbiz	425.393	-0.53782	0.171507	3.13584	0.0017136	0.558951	600.128	412.892	499.15	352.652	332.978	354.559
Il17a	73.4987	-1.21116	0.386477	3.13386	0.00172522	0.558951	37.8034	165.353	104.348	41.5313	49.9967	41.9596
Ptprf	9.25253	2.64704	0.845511	-3.1307	0.00174391	0.558951	2.36271	0	5.37878	13.8438	13.9991	19.9308
Bicdl2	6.92614	-3.35197	1.07772	3.11024	0.00186937	0.58044	3.54407	13.6979	20.4394	0.72862	0	3.14697
Spc24	18.0934	1.91822	0.630281	-3.04343	0.00233894	0.702187	4.72542	4.89209	12.9091	10.9293	29.998	45.1066
Tpx2	19.1125	1.87961	0.619246	-3.03532	0.00240281	0.702187	1.18136	5.87051	17.2121	18.9441	39.9973	31.4697
Cdk1	16.7891	1.7198	0.573573	-2.9984	0.00271399	0.770464	5.90678	9.78418	7.53029	17.4869	37.9975	22.0288
Hist1h1d	36.2532	1.32799	0.463934	-2.86246	0.00420367	0.999935	28.3525	20.5468	12.9091	23.3158	80.9946	51.4005
Esco2	4.09751	4.3232	1.51647	-2.85084	0.00436043	0.999935	1.18136	0	0	2.91448	9.99934	10.4899
Cdc20	12.2717	1.82544	0.644284	-2.83328	0.0046073	0.999935	5.90678	4.89209	5.37878	14.5724	23.9984	18.8818
Tacc3	29.2213	1.19306	0.426315	-2.79853	0.00513359	0.999935	20.083	10.7626	22.5909	32.7879	43.9971	45.1066
Xrcc6	46.8711	1.02354	0.366434	-2.79323	0.00521842	0.999935	22.4457	34.2446	35.4999	44.4458	88.9941	55.5965
Shcbp1	2.53467	4.66851	1.67271	-2.79099	0.00525478	NA	0	0	0	2.91448	5.9996	6.29394
Sox4	84.8202	0.808611	0.29117	-2.7771	0.00548457	0.999935	77.9694	48.9209	58.0908	80.1482	140.991	102.801
Ccnb2	14.9398	1.64452	0.594955	-2.76411	0.00570777	0.999935	8.26949	5.87051	7.53029	13.8438	29.998	24.1268
Deptor	3.7177	4.20747	1.52901	-2.75177	0.00592744	NA	1.18136	0	0	10.9293	5.9996	4.19596
Uhrf1	26.744	1.3245	0.483716	-2.73818	0.00617804	0.999935	11.8136	20.5468	12.9091	18.9441	47.9968	48.2536
Gpr183	128.329	-0.615542	0.228797	2.69035	0.00713778	0.999935	177.203	121.324	167.818	101.278	108.993	93.3602
Il18r1	235.947	-0.525104	0.198158	2.64993	0.00805082	0.999935	212.644	332.662	289.378	195.999	191.987	193.014
Cxcl3	3.11338	-4.17467	1.59445	2.61826	0.00883802	NA	3.54407	9.78418	4.30302	0	0	1.04899
Desi1	151.542	0.632471	0.24317	-2.60095	0.00929668	0.999935	105.141	123.281	126.939	125.323	201.987	226.582
Hist1h3a	66.9744	0.809924	0.311726	-2.59819	0.00937173	0.999935	54.3423	44.0288	47.3332	60.4755	116.992	78.6743
Ska2	32.8928	1.03358	0.397833	-2.59803	0.00937593	0.999935	23.6271	20.5468	20.4394	32.7879	57.9961	41.9596
Clspn	12.9945	1.96784	0.759446	-2.59115	0.00956566	0.999935	2.36271	7.82734	5.37878	4.37172	35.9976	22.0288
Dck	96.9392	0.711877	0.277489	-2.56543	0.0103049	0.999935	57.8864	69.4677	92.515	92.5347	156.99	112.242
Aldh2	151.842	0.63662	0.249737	-2.54916	0.0107982	0.999935	140.581	77.295	139.848	208.385	195.987	148.957
Pcyox1	75.5731	0.757262	0.297071	-2.54909	0.0108003	0.999935	60.2491	50.8777	57.015	64.8472	124.992	95.4581
Junb	2685.14	-0.374932	0.147412	2.54344	0.0109767	0.999935	3118.78	2787.51	3191.77	2692.98	1922.87	2396.94
Wdr45b	68.4992	-0.760066	0.298868	2.54315	0.0109858	0.999935	75.6067	72.4029	109.727	38.6169	57.9961	56.6455
Bhlhe40	266.99	-0.56761	0.224226	2.53142	0.0113602	0.999935	276.437	291.569	387.272	171.954	180.988	293.717
Kif20a	6.93275	2.19144	0.868975	-2.52187	0.0116734	0.999935	2.36271	2.93525	2.15151	11.6579	11.9992	10.4899
Igf2	2.16865	4.44924	1.76611	-2.51924	0.0117609	NA	0	0	0	2.91448	7.99947	2.09798
Nfatc2	126.339	-0.565706	0.224887	2.51551	0.0118861	0.999935	160.664	167.309	124.788	111.479	90.994	102.801
P4ha1	118.365	-0.563905	0.224352	2.51349	0.0119545	0.999935	137.037	127.194	159.212	91.8061	88.9941	105.948
Zfp101	10.1534	1.93118	0.769256	-2.51045	0.0120579	0.999935	4.72542	7.82734	0	17.4869	11.9992	18.8818
H2-Q2	9.52203	1.89863	0.761605	-2.49293	0.0126692	0.999935	7.08813	2.93525	2.15151	10.9293	11.9992	22.0288
Kif15	6.91667	2.39768	0.968894	-2.47465	0.0133366	0.999935	2.36271	0	4.30302	5.10034	13.9991	15.7349
Pced1b	165.071	-0.546531	0.221116	2.47169	0.0134476	0.999935	231.546	204.489	152.757	154.467	114.992	132.173
Napsa	48.2741	0.781502	0.319766	-2.44398	0.0145261	0.999935	38.9847	33.2662	34.4242	60.4755	68.9954	53.4985
Cdca5	7.07824	2.45221	1.00386	-2.44277	0.0145749	0.999935	1.18136	0	5.37878	4.37172	19.9987	11.5389
Socs4	35.5001	-0.936286	0.383435	2.44184	0.0146127	0.999935	30.7152	50.8777	58.0908	24.0445	21.9985	27.2738
Vax2	1.89248	-4.50217	1.84481	2.44045	0.0146688	NA	1.18136	5.87051	4.30302	0	0	0
Stx1a	40.1373	-0.846075	0.347537	2.43449	0.0149127	0.999935	46.0728	58.7051	49.4847	24.0445	29.998	32.5187
Ccr10	4.16259	-3.82122	1.56969	2.43437	0.0149175	0.999935	5.90678	17.6115	0	1.45724	0	0
Spag5	9.37578	1.88273	0.773491	-2.43407	0.01493	0.999935	4.72542	2.93525	4.30302	6.55758	21.9985	15.7349
Inka1	7.66301	2.08188	0.856897	-2.42955	0.0151174	0.999935	4.72542	1.95684	2.15151	6.55758	17.9988	12.5879
Nfkbia	1851.89	-0.31021	0.127698	2.42924	0.0151306	0.999935	2157.15	1838.45	2155.81	1666.35	1672.89	1620.69
Ly6k	6.80421	-2.23305	0.929372	2.40275	0.0162721	0.999935	10.6322	5.87051	17.2121	2.91448	0	4.19596
Kif4	6.77703	2.33383	0.972819	-2.39904	0.0164382	0.999935	4.72542	0	2.15151	5.10034	13.9991	14.6859
Cdv3	63.384	0.716761	0.299809	-2.39073	0.0168151	0.999935	49.6169	34.2446	60.2423	75.7765	86.9942	73.4293
Tmem135	98.7041	-0.55465	0.232308	2.38756	0.0169605	0.999935	121.68	113.496	117.257	80.8768	74.995	83.9192
Atf3	152.565	-0.530777	0.223189	2.37815	0.0173999	0.999935	217.369	155.568	167.818	107.107	148.99	118.536
Atl2	51.9969	0.729684	0.30954	-2.35732	0.0184073	0.999935	34.2593	41.0936	41.9545	67.033	70.9953	56.6455
Mpzl2	9.6538	2.06588	0.879212	-2.3497	0.0187886	0.999935	5.90678	0	5.37878	5.10034	29.998	11.5389
Slc33a1	41.0089	0.834583	0.355974	-2.34451	0.0190523	0.999935	29.5339	26.4173	32.2727	41.5313	66.9955	49.3026
Hhex	43.6094	0.899169	0.383813	-2.34272	0.0191435	0.999935	46.0728	23.482	22.5909	76.5051	49.9967	43.0086
Glcci1	143.088	0.562209	0.240098	-2.34158	0.0192022	0.999935	83.8762	110.561	151.682	155.925	195.987	160.496
Espl1	2.81596	3.75885	1.60716	-2.33882	0.0193445	NA	1.18136	0	0	4.37172	3.99973	7.34293
Anln	6.69454	2.12006	0.909083	-2.33209	0.0196962	0.999935	1.18136	1.95684	4.30302	7.2862	15.9989	9.44091
Bahcc1	4.68892	2.95164	1.26809	-2.32762	0.0199321	0.999935	1.18136	1.95684	0	1.45724	11.9992	11.5389
Coro1c	47.9279	-0.772456	0.331879	2.32752	0.0199376	0.999935	50.7983	66.5324	64.5453	45.1744	27.9981	32.5187
Hk1	232.877	-0.427692	0.18452	2.31786	0.0204571	0.999935	264.624	307.223	229.136	193.084	205.986	197.21
Cdkn2c	39.0787	0.935724	0.406055	-2.30442	0.0211989	0.999935	23.6271	28.3741	27.9696	26.9589	72.9952	54.5475
Pcdhgc5	2.47732	-3.81621	1.65838	2.30117	0.0213818	NA	3.54407	4.89209	5.37878	0	0	1.04899
Phf3	90.2885	0.572867	0.249943	-2.29198	0.0219066	0.999935	70.8813	67.5108	79.6059	111.479	120.992	91.2622
Mt2	9.13462	2.21619	0.967158	-2.29144	0.0219377	0.999935	4.72542	4.89209	0	1.45724	27.9981	15.7349
Cenph	1.81465	4.19588	1.83138	-2.2911	0.0219574	NA	0	0	0	3.6431	1.99987	5.24495
Klhl2	23.8112	-1.01946	0.446307	2.28421	0.0223592	0.999935	41.3474	26.4173	27.9696	15.301	13.9991	17.8328
Nfil3	129.136	-0.578531	0.253774	2.27971	0.0226247	0.999935	124.042	136.979	202.242	87.4344	92.9938	131.124
Rnf149	137.155	-0.505463	0.22192	2.27769	0.0227452	0.999935	133.493	163.396	185.03	99.0923	114.992	126.928
Nsd2	85.3014	0.673718	0.2961	-2.2753	0.0228878	0.999935	56.705	79.2519	60.2423	67.033	128.991	119.585
Cdca2	2.69452	3.68719	1.62598	-2.26768	0.0233489	NA	1.18136	0	0	3.6431	3.99973	7.34293
Cd69	560.741	-0.473375	0.20983	2.25599	0.0240712	0.999935	884.835	436.374	635.771	490.361	485.968	431.135
Zfp422	17.4221	1.15732	0.513634	-2.25321	0.0242461	0.999935	12.9949	9.78418	9.6818	24.0445	25.9983	22.0288
Plk1	8.61747	1.73805	0.7717	-2.25223	0.0243075	0.999935	3.54407	2.93525	5.37878	8.01482	13.9991	17.8328
Zwint	61.7054	0.70678	0.314052	-2.25052	0.0244159	0.999935	47.2542	36.2015	57.015	58.2896	96.9936	74.4783
Tes	206.546	-0.496214	0.221316	2.2421	0.0249546	0.999935	219.732	269.065	237.742	228.787	134.991	148.957
Mcrs1	67.1384	-0.614406	0.275602	2.22932	0.0257926	0.999935	86.2389	75.3382	81.7574	45.9031	57.9961	55.5965
Nwd1	1.7673	4.14616	1.86403	-2.2243	0.0261281	NA	0	0	0	1.45724	5.9996	3.14697
Syk	750.686	0.424551	0.190899	-2.22396	0.026151	0.999935	684.005	444.202	796.059	921.704	882.941	775.204
Ccdc85c	13.7045	1.3022	0.585865	-2.2227	0.0262364	0.999935	8.26949	7.82734	7.53029	14.5724	21.9985	22.0288
Cdc45	6.30599	1.99197	0.896696	-2.22146	0.0263201	0.999935	3.54407	1.95684	2.15151	8.74344	11.9992	9.44091
Neil3	3.86245	3.33015	1.50258	-2.21629	0.0266718	0.999935	0	1.95684	0	0.72862	9.99934	10.4899
Aurkb	10.5105	1.64985	0.746509	-2.21008	0.0270995	0.999935	4.72542	2.93525	7.53029	7.2862	27.9981	12.5879
Ncapd2	51.9714	0.696441	0.315164	-2.20977	0.0271209	0.999935	48.4356	36.2015	34.4242	56.8324	72.9952	62.9394
Rrm2	32.1808	1.00152	0.453424	-2.20879	0.0271889	0.999935	17.7203	23.482	22.5909	18.9441	59.996	50.3515
Thumpd3	14.3163	-1.35501	0.614015	2.20681	0.0273276	0.999935	18.9017	31.3094	11.8333	11.6579	7.99947	4.19596
Fam102a	237.145	-0.38848	0.176053	2.20661	0.0273415	0.999935	249.266	288.633	268.939	217.129	207.986	190.916
Rexo2	213.85	-0.402784	0.183214	2.19844	0.0279179	0.999935	225.639	234.82	270.015	186.527	170.989	195.112
Vps33a	28.6711	0.892986	0.409501	-2.18067	0.029208	0.999935	18.9017	18.5899	22.5909	31.3307	45.9969	34.6167
Slc15a3	66.3419	-0.626539	0.287841	2.17669	0.0295039	0.999935	63.7932	83.1655	94.6665	56.8324	43.9971	55.5965
Mtmr11	1.71181	-4.35741	2.00403	2.17433	0.0296806	NA	0	4.89209	5.37878	0	0	0
Tnfrsf25	33.7777	-0.864042	0.403463	2.14156	0.0322286	0.999935	46.0728	56.7482	27.9696	24.0445	29.998	17.8328
Ms4a4b	311.65	-0.354564	0.165669	2.1402	0.0323389	0.999935	336.686	348.317	364.681	292.905	241.984	285.325
Ncmap	6.38619	-1.92469	0.899634	2.13941	0.0324025	0.999935	4.72542	12.7194	12.9091	2.91448	3.99973	1.04899
Sntb1	218.706	-0.406811	0.19077	2.13247	0.0329682	0.999935	259.898	278.849	209.772	204.742	187.988	170.985
Fam20c	6.46715	-2.05359	0.965036	2.128	0.0333372	0.999935	16.539	10.7626	4.30302	5.10034	0	2.09798
Hmgb3	91.2619	0.641176	0.302114	-2.1223	0.0338127	0.999935	53.161	69.4677	90.3635	69.2189	128.991	136.369
Ptprs	45.7433	0.759686	0.358523	-2.11893	0.0340963	0.999935	34.2593	39.1367	27.9696	37.1596	72.9952	62.9394
Tmub2	31.3994	-0.829573	0.391588	2.11848	0.0341341	0.999935	30.7152	39.1367	50.5605	21.8586	21.9985	24.1268
Ets2	141.55	0.457508	0.216418	-2.114	0.034515	0.999935	137.037	103.712	117.257	147.91	184.988	158.398
Adck5	16.9243	-1.13114	0.535572	2.11202	0.0346848	0.999935	24.8085	25.4389	19.3636	10.2007	5.9996	15.7349
Iffo2	47.7821	-0.667526	0.317206	2.1044	0.035344	0.999935	63.7932	61.6403	50.5605	37.8882	33.9977	38.8126
Fam240a	6.33351	-1.87707	0.893278	2.10133	0.0356124	0.999935	16.539	5.87051	7.53029	2.91448	1.99987	3.14697
Rxra	33.7883	-0.8548	0.407055	2.09996	0.0357323	0.999935	25.9898	54.7914	49.4847	24.0445	17.9988	30.4207
Gna12	47.2248	-0.707346	0.337157	2.09797	0.0359076	0.999935	42.5288	70.4461	62.3938	34.9738	29.998	43.0086
Vamp1	128.629	0.458325	0.219114	-2.09172	0.0364637	0.999935	103.959	107.626	112.954	128.237	168.989	150.006
Syde2	9.05342	1.6162	0.777809	-2.07789	0.0377197	0.999935	9.45084	1.95684	2.15151	10.9293	11.9992	17.8328
Ski	616.177	-0.29286	0.140974	2.0774	0.0377646	0.999935	667.466	691.742	676.65	581.439	505.966	573.798
Mical2	7.42819	-1.8225	0.877958	2.07584	0.0379088	0.999935	10.6322	12.7194	11.8333	7.2862	0	2.09798
Afap1l1	1.43709	-4.09401	1.97246	2.07558	0.0379329	NA	2.36271	1.95684	4.30302	0	0	0
Pbk	5.5881	2.35014	1.13519	-2.07026	0.0384281	0.999935	1.18136	0	4.30302	1.45724	13.9991	12.5879
Ckap2	9.28979	1.54718	0.747594	-2.06954	0.0384953	0.999935	4.72542	1.95684	7.53029	8.74344	15.9989	16.7838
Soga1	3.87469	-2.49057	1.20632	2.06461	0.0389603	0.999935	4.72542	10.7626	4.30302	1.45724	1.99987	0
Tgtp2	6.00954	-1.84595	0.897906	2.05584	0.0397982	0.999935	7.08813	13.6979	7.53029	3.6431	1.99987	2.09798
Coa4	8.83778	-1.65335	0.804556	2.05499	0.0398804	0.999935	4.72542	23.482	11.8333	3.6431	1.99987	7.34293
Me2	105.162	-0.48486	0.236283	2.05203	0.0401666	0.999935	106.322	127.194	134.469	92.5347	74.995	95.4581
Cxcl10	38.0418	0.907303	0.444507	-2.04114	0.0412368	0.999935	34.2593	25.4389	19.3636	20.4014	68.9954	59.7925
Il17f	3.90083	-2.80984	1.37756	2.03972	0.0413784	0.999935	1.18136	13.6979	5.37878	0	0	3.14697
Socs3	196.177	-0.465354	0.228223	2.03903	0.0414471	0.999935	270.53	175.137	237.742	180.698	120.992	191.965
Ercc6l2	31.5135	-0.770481	0.378042	2.03808	0.0415417	0.999935	38.9847	38.1583	41.9545	21.8586	23.9984	24.1268
Rag2	1.50203	3.92535	1.92755	-2.03644	0.0417063	NA	0	0	0	2.91448	3.99973	2.09798
Tmem64	193.346	-0.529639	0.260173	2.03572	0.0417784	0.999935	160.664	269.065	254.954	139.166	223.985	112.242
Msantd2	34.1685	0.754976	0.370911	-2.03547	0.041804	0.999935	23.6271	22.5036	30.1212	40.8027	45.9969	41.9596
Kdm4d	1.53252	-4.19904	2.06929	2.02922	0.042436	NA	0	4.89209	4.30302	0	0	0
Isg15	130.318	-0.498935	0.246347	2.02533	0.0428335	0.999935	126.405	138.935	191.484	83.0627	112.992	129.026
H2-Ob	243.805	0.480747	0.237426	-2.02483	0.0428853	0.999935	263.442	136.979	211.924	351.923	271.982	226.582
Clcc1	39.9498	-0.747909	0.369642	2.02333	0.0430387	0.999935	34.2593	48.9209	66.6968	25.5017	35.9976	28.3227
Lbh	561.701	-0.300124	0.148476	2.02136	0.0432426	0.999935	656.833	624.231	578.756	491.818	555.963	462.605
Crat	6.73092	1.89011	0.936746	-2.01774	0.0436188	0.999935	3.54407	2.93525	2.15151	11.6579	17.9988	2.09798
Ubash3b	63.1313	-0.618557	0.306687	2.0169	0.043706	0.999935	89.783	83.1655	57.015	60.4755	37.9975	50.3515
Chrm3	2.08354	-3.55175	1.76363	2.01389	0.0440213	NA	1.18136	4.89209	5.37878	0	0	1.04899
Spdl1	11.0292	1.37164	0.682144	-2.01077	0.0443497	0.999935	5.90678	4.89209	7.53029	8.01482	21.9985	17.8328
Shtn1	10.0417	-1.41275	0.702899	2.00989	0.0444428	0.999935	8.26949	23.482	11.8333	4.37172	5.9996	6.29394
Irf1	612.421	-0.358684	0.178583	2.0085	0.0445904	0.999935	864.752	537.152	663.741	558.852	491.967	558.063
Kbtbd11	854.662	-0.295523	0.1472	2.00763	0.0446824	0.999935	933.27	944.173	946.665	667.416	747.95	888.495
Cux1	229.904	0.392668	0.196069	-2.00271	0.0452089	0.999935	196.105	163.396	236.666	230.244	273.982	279.031
Notch3	3.72432	2.57736	1.28757	-2.00173	0.0453143	NA	1.18136	1.95684	0	2.91448	9.99934	6.29394
Tgfbi	49.0226	-0.844386	0.421847	2.00164	0.0453232	0.999935	57.8864	90.0145	41.9545	61.2041	19.9987	23.0778
Marveld2	10.7807	-1.38816	0.694497	1.99881	0.0456292	0.999935	14.1763	9.78418	22.5909	3.6431	3.99973	10.4899
Rad51	2.22342	3.38585	1.69623	-1.99611	0.0459224	NA	1.18136	0	0	2.91448	3.99973	5.24495
Adgre5	352.676	-0.353521	0.177128	1.99585	0.04595	0.999935	461.91	386.475	339.939	349.738	277.982	300.011
Ier3	116.622	-0.490669	0.246856	1.98768	0.0468473	0.999935	129.949	127.194	151.682	101.278	68.9954	120.634
Ramac	27.6845	0.853937	0.430188	-1.98503	0.0471408	0.999935	16.539	15.6547	26.8939	30.602	45.9969	30.4207
Ppp1r7	98.8519	0.559219	0.281828	-1.98426	0.0472267	0.999935	99.2338	58.7051	81.7574	83.7913	148.99	120.634
Rubcnl	64.1939	0.586245	0.295919	-1.9811	0.0475802	0.999935	63.7932	38.1583	52.712	85.9772	68.9954	75.5273
Prim2	41.1109	0.758876	0.383223	-1.98024	0.0476762	0.999935	28.3525	28.3741	34.4242	29.8734	68.9954	56.6455
Tmem151b	5.23225	2.19818	1.11102	-1.97852	0.0478697	0.999935	3.54407	0	2.15151	2.91448	5.9996	16.7838
Picalm	161.272	-0.434294	0.219599	1.97767	0.0479664	0.999935	139.4	208.403	207.621	134.066	124.992	153.153
Jup	8.5684	1.53973	0.780812	-1.97196	0.048614	0.999935	5.90678	2.93525	4.30302	7.2862	9.99934	20.9798
Ate1	39.2503	0.714576	0.36245	-1.97152	0.0486649	0.999935	25.9898	25.4389	37.6514	46.6317	39.9973	59.7925
Gstp3	150.681	-0.412902	0.209772	1.96833	0.0490299	0.999935	170.115	173.18	172.121	111.479	122.992	154.202
Dusp8	3.73724	-2.3306	1.18509	1.96659	0.0492302	NA	9.45084	4.89209	4.30302	0.72862	1.99987	1.04899
Mcl1	1264.51	-0.308157	0.156808	1.96519	0.0493923	0.999935	1664.53	1221.07	1313.5	1275.81	1015.93	1096.2
Sbno2	207.251	-0.379595	0.193209	1.96469	0.0494502	0.999935	239.815	198.619	264.636	174.14	166.989	199.308
Zc3hav1	929.12	-0.268295	0.136884	1.96001	0.0499944	0.999935	1002.97	991.138	1051.01	805.854	785.948	937.797
Dock7	3.61294	2.48722	1.27058	-1.95754	0.0502838	NA	1.18136	0	2.15151	5.10034	7.99947	5.24495
Slc29a4	1.91849	-3.4542	1.76632	1.95559	0.050513	NA	3.54407	2.93525	4.30302	0.72862	0	0
Mxd3	3.73004	2.54239	1.30085	-1.9544	0.0506536	NA	1.18136	0	2.15151	6.55758	1.99987	10.4899
Zc3h12a	390.13	-0.379101	0.194026	1.95386	0.0507173	0.999935	524.522	312.115	487.317	334.437	330.978	351.412
Pip4p2	19.1459	-1.10275	0.56462	1.95307	0.0508108	0.999935	24.8085	41.0936	12.9091	19.6727	7.99947	8.39192
Jkamp	28.0304	-0.839067	0.429806	1.9522	0.0509142	0.999935	24.8085	30.331	52.712	20.4014	19.9987	19.9308
Tnnt2	2.54642	3.59163	1.84092	-1.951	0.0510571	NA	1.18136	0	0	0	11.9992	2.09798
Jaml	111.378	-0.445326	0.228346	1.95023	0.0511492	0.999935	109.866	144.806	130.166	91.0775	98.9934	93.3602
Hist1h3d	1.93472	-3.46472	1.77681	1.94997	0.0511799	NA	3.54407	1.95684	5.37878	0.72862	0	0
Mcm7	139.786	0.414801	0.213129	-1.94624	0.0516259	0.999935	105.141	121.324	132.318	142.81	162.989	174.132
Nuf2	3.15853	2.94665	1.51444	-1.94571	0.0516898	NA	0	0	2.15151	1.45724	7.99947	7.34293
Grk2	417.116	-0.340362	0.175165	1.94309	0.052005	0.999935	543.423	461.813	393.726	375.968	410.973	316.795
Rtkn2	3.01469	2.88077	1.48489	-1.94006	0.0523723	NA	0	0	2.15151	3.6431	5.9996	6.29394
Dut	112.853	0.50105	0.258636	-1.93728	0.0527109	0.999935	92.1457	83.1655	104.348	91.8061	162.989	142.663
Rasl10b	1.93944	-3.43315	1.7724	1.93701	0.052744	NA	3.54407	4.89209	2.15151	0	0	1.04899
Tecpr1	289.957	-0.330419	0.170694	1.93574	0.0528997	0.999935	300.064	348.317	319.499	231.701	257.983	282.178
Dnph1	1.47103	3.879	2.00487	-1.93478	0.0530167	NA	0	0	0	0.72862	5.9996	2.09798
Ncaph	15.1848	1.1061	0.571912	-1.93404	0.0531083	0.999935	7.08813	9.78418	11.8333	14.5724	29.998	17.8328
Maff	194.189	-0.50124	0.259496	1.93159	0.0534105	0.999935	281.162	155.568	245.272	109.293	162.989	210.847
Wipi1	3.32631	-2.63654	1.36624	1.92977	0.0536348	NA	2.36271	2.93525	11.8333	0.72862	0	2.09798
Zfp369	50.9853	0.621407	0.322298	-1.92805	0.0538486	0.999935	42.5288	42.072	35.4999	46.6317	70.9953	68.1844
BC055324	3.54174	2.52014	1.31082	-1.92257	0.0545345	NA	1.18136	1.95684	0	8.01482	7.99947	2.09798
Rgcc	290.185	-0.358508	0.186567	1.9216	0.0546564	0.999935	387.484	333.641	257.106	244.088	265.982	252.807
Pim1	800.775	-0.316306	0.165066	1.91624	0.0553349	0.999935	1059.68	720.116	886.422	778.166	646.957	713.314
Kif2a	48.0303	0.603903	0.315267	-1.91553	0.0554249	0.999935	37.8034	42.072	34.4242	58.2896	59.996	55.5965
Kif14	3.54949	2.49789	1.30504	-1.91404	0.0556153	NA	1.18136	1.95684	0	2.91448	9.99934	5.24495
Nhsl1	4.51526	2.03021	1.06197	-1.91174	0.0559099	0.999935	1.18136	1.95684	2.15151	6.55758	9.99934	5.24495
Fbxo27	3.21275	-2.5902	1.3551	1.91144	0.0559483	NA	2.36271	9.78418	4.30302	0.72862	0	2.09798
Kctd17	18.5483	-1.05763	0.553496	1.91081	0.0560288	0.999935	11.8136	38.1583	24.7424	8.74344	9.99934	17.8328
Elf2	137.456	0.444232	0.232719	-1.90887	0.0562783	0.999935	134.674	127.194	87.1362	139.166	152.99	183.573
Hist1h3c	7.41145	1.62014	0.850347	-1.90527	0.0567453	0.999935	3.54407	1.95684	5.37878	5.10034	17.9988	10.4899
Klrb1b	13.9758	1.14687	0.602244	-1.90432	0.0568685	0.999935	8.26949	5.87051	11.8333	11.6579	19.9987	26.2248
Egfl8	2.19242	3.35087	1.76148	-1.90231	0.0571306	NA	1.18136	0	0	0.72862	5.9996	5.24495
Cc2d1b	51.378	0.591256	0.3109	-1.90176	0.0572032	0.999935	49.6169	39.1367	34.4242	61.2041	61.9959	61.8904
Fam20a	3.26004	-2.60908	1.37264	1.90078	0.0573311	NA	1.18136	5.87051	9.6818	0.72862	0	2.09798
Tsr3	107.148	0.46376	0.244049	-1.90027	0.0573976	0.999935	99.2338	74.3598	96.818	114.393	148.99	109.095
Ptafr	7.54695	-1.4701	0.773837	1.89976	0.0574652	0.999935	9.45084	10.7626	12.9091	2.91448	3.99973	5.24495
Prpf19	59.6836	0.556251	0.293101	-1.89781	0.0577208	0.999935	54.3423	48.9209	41.9545	75.0479	76.9949	60.8414
Cul9	3.48546	2.43623	1.28534	-1.8954	0.0580397	NA	1.18136	0	2.15151	7.2862	3.99973	6.29394
Cd19	403.252	0.43466	0.229335	-1.89531	0.0580514	0.999935	424.106	219.166	387.272	557.394	475.968	355.608
Eme1	2.38794	3.48875	1.84093	-1.8951	0.0580792	NA	1.18136	0	0	0	9.99934	3.14697
Mtfr2	7.95	1.66355	0.878449	-1.89374	0.0582601	0.999935	1.18136	7.82734	2.15151	5.10034	21.9985	9.44091
Dctpp1	17.8009	0.967896	0.51116	-1.89353	0.0582877	0.999935	10.6322	15.6547	9.6818	21.8586	27.9981	20.9798
Hif1a	61.7213	-0.624664	0.329902	1.89348	0.0582939	0.999935	49.6169	72.4029	102.197	45.1744	37.9975	62.9394
Mcpt1	1.95291	-3.44265	1.81917	1.89243	0.058434	NA	1.18136	1.95684	7.53029	0	0	1.04899
Adh1	1.85222	-3.41095	1.80362	1.89117	0.0586021	NA	2.36271	5.87051	2.15151	0.72862	0	0
Cd5	176.037	-0.441708	0.233673	1.89028	0.0587205	0.999935	213.825	245.583	149.53	171.954	160.989	114.34
Farp1	16.0631	-1.08505	0.574202	1.88967	0.0588022	0.999935	9.45084	31.3094	24.7424	12.3865	7.99947	10.4899
Lrrc28	32.335	-0.715214	0.380446	1.87994	0.0601165	0.999935	38.9847	46.9641	34.4242	23.3158	21.9985	28.3227
Acyp1	24.7042	-0.833867	0.443877	1.8786	0.060299	0.999935	34.2593	34.2446	26.8939	24.0445	11.9992	16.7838
Rint1	67.1814	0.566112	0.301558	-1.87729	0.0604782	0.999935	48.4356	48.9209	64.5453	56.8324	90.994	93.3602
Socs1	429.24	-0.353092	0.188826	1.86994	0.0614926	0.999935	627.3	410.936	406.636	349.009	404.973	376.588
Ttk	2.12267	3.30765	1.76892	-1.86987	0.0615021	NA	1.18136	0	0	1.45724	7.99947	2.09798
Itgb4	1.3722	-4.03706	2.16109	1.86806	0.0617531	NA	2.36271	5.87051	0	0	0	0
Jak3	187.764	-0.39926	0.213829	1.86719	0.0618749	0.999935	199.649	271.022	169.969	173.412	150.99	161.545
Spc25	11.0281	1.42334	0.762351	-1.86705	0.0618952	0.999935	10.6322	0	7.53029	10.9293	13.9991	23.0778
Timm21	10.2874	-1.33062	0.712832	1.86666	0.0619492	0.999935	14.1763	18.5899	11.8333	10.9293	1.99987	4.19596
Ar	32.782	-0.789277	0.422973	1.86602	0.0620384	0.999935	29.5339	34.2446	60.2423	15.301	27.9981	29.3717
Nab1	221.75	-0.357188	0.191431	1.86589	0.0620572	0.999935	277.618	226.993	242.045	171.226	184.988	227.631
Nup153	103.017	-0.487012	0.261056	1.86554	0.0621051	0.999935	128.768	135.022	97.8937	110.75	66.9955	78.6743
Fzd1	1.2402	-3.88528	2.08559	1.86292	0.062474	NA	1.18136	1.95684	4.30302	0	0	0
Cd82	606.934	-0.338949	0.182604	1.8562	0.0634249	0.999935	505.62	860.029	666.968	526.792	541.964	540.23
Numbl	3.97008	2.22878	1.20466	-1.85013	0.0642954	0.999935	1.18136	2.93525	0	6.55758	9.99934	3.14697
Hus1b	8.95608	-1.30303	0.704379	1.8499	0.0643278	0.999935	10.6322	15.6547	11.8333	4.37172	5.9996	5.24495
Ddx41	63.0661	0.546908	0.296045	-1.84738	0.0646918	0.999935	49.6169	51.8562	52.712	89.6203	78.9948	55.5965
Kcnh2	5.1623	1.89283	1.0253	-1.84613	0.0648737	0.999935	2.36271	0	4.30302	8.01482	9.99934	6.29394
Lrrc75a	4.12679	2.20104	1.19246	-1.8458	0.0649206	0.999935	2.36271	0	2.15151	5.10034	11.9992	3.14697
Hbb-bs	1.57514	-4.21114	2.2828	1.84473	0.0650774	NA	9.45084	0	0	0	0	0
Bphl	10.159	1.22614	0.665455	-1.84256	0.0653932	0.999935	7.08813	5.87051	5.37878	16.0296	13.9991	12.5879
Dlgap5	9.68884	1.484	0.806039	-1.8411	0.065607	0.999935	4.72542	2.93525	7.53029	2.91448	17.9988	22.0288
Ier2	670.82	-0.29659	0.161372	1.83792	0.0660738	0.999935	863.571	608.576	746.574	553.751	620.959	631.492
Hdac2	93.2841	0.491964	0.267798	-1.83707	0.0661995	0.999935	89.783	67.5108	75.3029	91.8061	142.99	92.3112
Arrb1	77.2632	-0.499342	0.27226	1.83406	0.0666452	0.999935	81.5135	110.561	79.6059	71.4048	66.9955	53.4985
Crocc	23.8747	0.798083	0.435993	-1.83049	0.0671761	0.999935	14.1763	17.6115	20.4394	30.602	29.998	30.4207
Flt1	3.81086	-2.16632	1.18653	1.82577	0.067885	NA	3.54407	7.82734	7.53029	2.91448	0	1.04899
Ccdc18	6.58327	1.59251	0.872631	-1.82495	0.0680087	0.999935	4.72542	2.93525	2.15151	5.10034	11.9992	12.5879
Bard1	13.8814	1.07531	0.589235	-1.82493	0.0680112	0.999935	7.08813	9.78418	9.6818	11.6579	21.9985	23.0778
Sbf2	7.29954	1.59889	0.876161	-1.82488	0.0680184	0.999935	5.90678	2.93525	2.15151	11.6579	17.9988	3.14697
Caap1	63.3699	0.5338	0.292628	-1.82416	0.0681281	0.999935	40.1661	56.7482	58.0908	72.1334	86.9942	66.0864
Hp	15.1761	-1.06268	0.582602	1.82402	0.0681494	0.999935	27.1712	17.6115	17.2121	14.5724	3.99973	10.4899
Iglc3	11.3828	1.28365	0.703999	-1.82337	0.0682467	0.999935	12.9949	2.93525	4.30302	19.6727	19.9987	8.39192
Flot1	41.0767	-0.710369	0.389633	1.82317	0.0682771	0.999935	35.4407	79.2519	37.6514	25.5017	33.9977	34.6167
Mcm10	4.65896	2.03037	1.11644	-1.8186	0.0689719	0.999935	3.54407	1.95684	0	2.91448	7.99947	11.5389
Slamf1	93.5629	-0.50146	0.275902	1.81753	0.0691364	0.999935	89.783	100.777	137.697	59.7468	100.993	72.3803
Dennd6a	28.0344	0.771174	0.425081	-1.81418	0.0696497	0.999935	25.9898	23.482	12.9091	42.26	29.998	33.5677
Glb1	23.4502	0.825629	0.455814	-1.81133	0.0700903	0.999935	21.2644	17.6115	11.8333	26.2303	25.9983	37.7637
E2f8	9.09297	1.64814	0.910314	-1.81052	0.0702155	0.999935	5.90678	2.93525	4.30302	0.72862	25.9983	14.6859
Anxa9	1.31255	3.71259	2.05122	-1.80994	0.0703044	NA	0	0	0	0.72862	3.99973	3.14697
Vps50	26.6047	-0.784374	0.433391	1.80985	0.0703184	0.999935	34.2593	44.0288	22.5909	19.6727	15.9989	23.0778
Rad54b	3.33302	2.34492	1.29682	-1.80821	0.0705743	NA	1.18136	0	2.15151	4.37172	5.9996	6.29394
Mcub	3.89144	-2.21503	1.22597	1.80676	0.0707998	0.999935	2.36271	12.7194	4.30302	2.91448	0	1.04899
Ybx2	3.6128	2.42066	1.34013	-1.80629	0.0708736	NA	3.54407	0	0	3.6431	3.99973	10.4899
Ndufb10	204.824	-0.346625	0.191911	1.80617	0.0708913	0.999935	231.546	236.777	219.454	181.426	150.99	208.749
Camk2a	1.98055	3.19243	1.76826	-1.8054	0.0710117	NA	1.18136	0	0	1.45724	3.99973	5.24495
Tmem54	1.73782	-3.30188	1.83309	1.80127	0.0716605	NA	2.36271	1.95684	5.37878	0.72862	0	0
Chd7	251.986	-0.306718	0.170944	1.79425	0.0727726	0.999935	274.074	299.396	262.484	230.244	215.986	229.729
Zfp867	4.0175	2.20344	1.22806	-1.79425	0.0727733	0.999935	0	0	4.30302	6.55758	7.99947	5.24495
Galnt6	174.879	-0.363233	0.202502	1.79372	0.0728574	0.999935	193.742	226.993	169.969	169.768	142.99	145.81
S100a10	466.416	-0.355858	0.198743	1.79054	0.0733672	0.999935	499.713	655.54	416.317	475.06	432.971	318.893
Igkv12-89	8.78515	1.72324	0.963427	-1.78866	0.0736696	0.999935	8.26949	1.95684	2.15151	7.2862	31.9979	1.04899
Pxylp1	3.78315	-2.34498	1.31132	1.78826	0.0737335	NA	7.08813	0	11.8333	0.72862	1.99987	1.04899
Emp1	14.1798	-1.10525	0.618618	1.78665	0.0739946	0.999935	24.8085	15.6547	17.2121	2.91448	13.9991	10.4899
Mlh1	14.6068	1.01136	0.566264	-1.78603	0.0740948	0.999935	9.45084	9.78418	9.6818	13.8438	25.9983	18.8818
Cd4	190.159	-0.360011	0.20173	1.78462	0.0743226	0.999935	196.105	255.367	189.333	167.583	148.99	183.573
Tapt1	125.592	0.435347	0.243974	-1.7844	0.0743587	0.999935	101.597	102.734	115.106	105.65	146.99	181.475
Zfp335	79.996	-0.470002	0.263758	1.78194	0.0747583	0.999935	102.778	79.2519	96.818	63.3899	78.9948	58.7435
Ltb	310.222	-0.456495	0.256372	1.7806	0.0749784	0.999935	447.734	410.936	219.454	354.109	233.984	195.112
Ighg3	7.46109	1.44204	0.810185	-1.77989	0.0750944	0.999935	7.08813	2.93525	2.15151	10.2007	13.9991	8.39192
Abcc5	120.075	0.388707	0.218497	-1.779	0.07524	0.999935	108.685	95.885	107.576	133.337	146.99	127.977
Cdc27	46.5439	0.578057	0.325159	-1.77777	0.075442	0.999935	43.7101	33.2662	35.4999	63.3899	51.9965	51.4005
Tmed8	57.3313	0.581907	0.327895	-1.77468	0.0759513	0.999935	60.2491	50.8777	26.8939	73.5906	59.996	72.3803
Myl10	7.77327	1.74371	0.982642	-1.77451	0.0759785	0.999935	4.72542	5.87051	0	1.45724	21.9985	12.5879
Ctsb	167.357	-0.380823	0.214813	1.77281	0.0762605	0.999935	157.12	224.058	187.181	169.768	136.991	129.026
Hmmr	5.54093	1.788	1.00885	-1.77231	0.0763423	0.999935	0	1.95684	5.37878	4.37172	9.99934	11.5389
Acrbp	40.1542	0.702215	0.396323	-1.77183	0.0764234	0.999935	15.3576	38.1583	37.6514	40.8027	66.9955	41.9596
Med13	332.42	0.298008	0.168236	-1.77137	0.0764988	0.999935	288.251	273.957	332.408	354.109	406.973	338.824
Cd9	62.8815	-0.523594	0.29591	1.76944	0.0768213	0.999935	88.6016	74.3598	60.2423	61.9327	45.9969	46.1556
Ftsj3	47.3326	-0.579132	0.327353	1.76913	0.0768715	0.999935	60.2491	51.8562	58.0908	36.431	47.9968	29.3717
Eif2ak3	445.425	0.394025	0.222981	-1.76707	0.0772157	0.999935	370.945	265.151	518.514	397.827	602.96	517.152
BC005561	19.5349	0.934173	0.529497	-1.76427	0.0776873	0.999935	22.4457	12.7194	5.37878	27.6876	27.9981	20.9798
Myh9	395.86	-0.275158	0.156124	1.76243	0.0779969	0.999935	415.837	453.986	431.378	394.912	334.978	344.069
Dnajc6	3.33932	2.38596	1.35462	-1.76135	0.078179	NA	1.18136	1.95684	0	1.45724	5.9996	9.44091
Map3k10	14.9489	1.00999	0.574653	-1.75757	0.0788209	0.999935	10.6322	13.6979	5.37878	21.8586	13.9991	24.1268
Srd5a1	1.2962	3.69867	2.10522	-1.7569	0.0789349	NA	0	0	0	0.72862	5.9996	1.04899
Cenpe	6.50098	1.61463	0.919905	-1.75521	0.0792228	0.999935	2.36271	4.89209	2.15151	2.91448	11.9992	14.6859
Igha	58.5937	-2.59046	1.47598	1.75508	0.079245	0.999935	277.618	18.5899	5.37878	24.0445	5.9996	19.9308
Immp2l	81.5354	0.51489	0.293381	-1.75502	0.0792557	0.999935	95.6898	44.0288	62.3938	93.992	104.993	88.1152
Stk38	593.923	-0.309573	0.176481	1.75414	0.0794066	0.999935	819.86	609.554	544.332	596.011	483.968	509.809
Traf1	262.315	-0.340566	0.194214	1.75356	0.0795055	0.999935	314.24	340.489	224.833	240.445	241.984	211.896
Tgif2	24.593	-0.835086	0.476722	1.75173	0.0798207	0.999935	40.1661	22.5036	32.2727	22.5872	7.99947	22.0288
Cerk	100.913	0.424481	0.242424	-1.75099	0.0799484	0.999935	72.0627	98.8202	87.1362	114.393	102.993	130.075
Nln	29.6848	0.687609	0.392718	-1.7509	0.0799639	0.999935	20.083	25.4389	22.5909	36.431	39.9973	33.5677
Nek9	68.8279	-0.487125	0.278627	1.74831	0.0804109	0.999935	67.3372	79.2519	94.6665	64.1186	51.9965	55.5965
Mafb	50.8717	-0.649278	0.37158	1.74734	0.080578	0.999935	59.0678	90.0145	37.6514	50.2748	41.9972	26.2248
Irf4	103.829	-0.519155	0.297251	1.74652	0.0807208	0.999935	180.747	77.295	109.727	91.0775	96.9936	67.1354
Sord	16.2543	1.00237	0.573944	-1.74646	0.0807319	0.999935	10.6322	9.78418	11.8333	10.2007	31.9979	23.0778
Rims3	5.5353	-1.67926	0.962292	1.74506	0.0809741	0.999935	5.90678	9.78418	9.6818	3.6431	0	4.19596
Dbnl	191.879	-0.348399	0.199671	1.74486	0.0810087	0.999935	202.012	224.058	219.454	196.727	136.991	172.034
Lrrc20	8.53542	1.26973	0.728144	-1.74379	0.0811956	0.999935	5.90678	4.89209	4.30302	14.5724	9.99934	11.5389
Prkcq	199.976	-0.378223	0.216911	1.74367	0.0812158	0.999935	264.624	229.928	185.03	215.672	162.989	141.614
Rapgef6	559.824	-0.258624	0.148352	1.74332	0.0812784	0.999935	554.056	629.123	646.529	537.722	465.969	525.544
Atp8a2	11.5165	1.21165	0.695256	-1.74274	0.081379	0.999935	5.90678	12.7194	2.15151	22.5872	9.99934	15.7349
Scn4b	1.36595	3.76646	2.16295	-1.74135	0.081622	NA	0	0	0	0	3.99973	4.19596
Ppt1	58.7913	0.515465	0.296068	-1.74103	0.0816776	0.999935	47.2542	50.8777	47.3332	78.691	72.9952	55.5965
Anp32e	693.807	0.341517	0.196374	-1.73911	0.0820149	0.999935	577.683	544	713.226	541.365	937.938	848.633
Rnf152	1.70873	-3.24152	1.86645	1.73673	0.0824349	NA	1.18136	5.87051	2.15151	0	0	1.04899
Tctn1	10.8994	1.13058	0.652472	-1.73276	0.0831375	0.999935	8.26949	4.89209	7.53029	18.2155	15.9989	10.4899
Vsir	170.403	-0.528407	0.304955	1.73274	0.0831421	0.999935	225.639	237.756	142	227.329	88.9941	100.703
Mtmr7	3.793	-1.94763	1.12547	1.7305	0.0835417	NA	4.72542	7.82734	5.37878	0.72862	1.99987	2.09798
Isg20	57.3361	-0.597193	0.345215	1.72992	0.0836452	0.999935	41.3474	94.9066	69.9241	34.2451	47.9968	55.5965
Mybl2	10.1389	1.31021	0.757597	-1.72942	0.0837331	0.999935	7.08813	4.89209	5.37878	3.6431	21.9985	17.8328
Smyd4	17.5227	0.888852	0.51454	-1.72747	0.0840835	0.999935	14.1763	7.82734	15.0606	24.0445	21.9985	22.0288
Rmnd1	20.224	0.847985	0.491234	-1.72624	0.0843049	0.999935	21.2644	12.7194	9.6818	30.602	23.9984	23.0778
Skil	383.043	-0.318706	0.184685	1.72567	0.0844064	0.999935	406.386	368.864	499.15	274.69	380.975	368.196
Kmt5a	103.648	0.409408	0.237395	-1.72459	0.0846022	0.999935	99.2338	88.0576	79.6059	103.464	132.991	118.536
H2-Q7	415.622	-0.296502	0.172107	1.72278	0.084928	0.999935	408.749	467.684	496.999	342.451	330.978	446.87
Hras	45.8199	-0.589273	0.342153	1.72225	0.0850243	0.999935	50.7983	72.4029	41.9545	39.3455	39.9973	30.4207
Cbx4	199.63	-0.316466	0.183861	1.72122	0.0852101	0.999935	219.732	208.403	236.666	188.713	166.989	177.279
Hspa4l	41.5441	-0.606752	0.352536	1.72111	0.0852315	0.999935	57.8864	42.072	50.5605	32.7879	23.9984	41.9596
Ccr4	28.625	-0.758237	0.441404	1.71778	0.0858363	0.999935	28.3525	30.331	49.4847	24.0445	27.9981	11.5389
Ppp2r5a	272.843	-0.29075	0.169286	1.71751	0.0858869	0.999935	276.437	307.223	317.348	259.389	247.984	228.68
Nek2	34.6963	0.727826	0.423904	-1.71696	0.0859863	0.999935	18.9017	23.482	35.4999	24.0445	57.9961	48.2536
Col6a4	3.14084	-2.54898	1.48862	1.71231	0.0868386	NA	11.8136	0	4.30302	0.72862	1.99987	0
Tgm2	103.027	-0.453675	0.264957	1.71226	0.0868488	0.999935	122.861	113.496	120.485	78.691	61.9959	120.634
Usp18	40.252	-0.69065	0.403367	1.71221	0.0868575	0.999935	30.7152	50.8777	66.6968	18.2155	31.9979	43.0086
Scd1	180.552	0.513545	0.300591	-1.70845	0.0875532	0.999935	183.11	61.6403	202.242	213.486	211.986	210.847
Lrrc40	10.9786	1.12305	0.658879	-1.70449	0.0882898	0.999935	8.26949	4.89209	7.53029	10.2007	13.9991	20.9798
Ect2	11.1594	1.15154	0.675708	-1.70419	0.0883455	0.999935	8.26949	4.89209	7.53029	7.2862	17.9988	20.9798
Depdc1b	8.67374	1.28981	0.757644	-1.7024	0.0886813	0.999935	4.72542	4.89209	5.37878	6.55758	19.9987	10.4899
Tmem242	46.3256	0.56895	0.334718	-1.69979	0.08917	0.999935	34.2593	30.331	47.3332	51.732	64.9957	49.3026
Cotl1	800.264	-0.266267	0.156663	1.69962	0.0892018	0.999935	869.477	1000.92	751.953	799.296	737.951	641.982
Shf	22.3368	0.777351	0.457604	-1.69874	0.0893676	0.999935	16.539	17.6115	15.0606	22.5872	35.9976	26.2248
Id3	114.189	0.460082	0.270987	-1.6978	0.0895453	0.999935	124.042	80.2303	84.9847	145.724	160.989	89.1642
Rinl	229.753	-0.387613	0.228403	1.69706	0.0896859	0.999935	253.991	338.533	189.333	241.902	166.989	187.769
Dmap1	24.9528	0.739778	0.435919	-1.69705	0.0896866	0.999935	20.083	18.5899	17.2121	23.3158	37.9975	32.5187
Arl6ip5	561.494	-0.236724	0.139558	1.69624	0.0898414	0.999935	621.393	614.447	586.287	504.934	507.966	533.936
Il5	6.12301	1.55346	0.917473	-1.6932	0.0904177	0.999935	0	4.89209	4.30302	10.2007	9.99934	7.34293
Mid2	1.17393	-3.81795	2.2599	1.68943	0.0911365	NA	0	4.89209	2.15151	0	0	0
Cars2	66.8022	0.493543	0.29235	-1.68819	0.0913748	0.999935	59.0678	54.7914	52.712	76.5051	98.9934	58.7435
Tmem121	1.80572	3.04518	1.80576	-1.68637	0.0917245	NA	1.18136	0	0	1.45724	3.99973	4.19596
Hikeshi	55.1947	0.496425	0.29441	-1.68617	0.0917636	0.999935	46.0728	44.0288	47.3332	64.8472	66.9955	61.8904
Vwa3b	3.34221	-2.11254	1.25288	1.68615	0.0917677	NA	5.90678	4.89209	5.37878	0.72862	0	3.14697
Clcn2	9.65514	1.33352	0.791124	-1.6856	0.0918726	0.999935	10.6322	5.87051	0	8.74344	17.9988	14.6859
Bcl11b	234.342	-0.444702	0.264037	1.68424	0.0921352	0.999935	316.603	332.662	162.439	268.861	164.989	160.496
Irak3	25.7602	0.701237	0.416371	-1.68416	0.0921503	0.999935	18.9017	20.5468	19.3636	31.3307	33.9977	30.4207
Rubcn	77.317	0.454161	0.269852	-1.683	0.0923749	0.999935	74.4254	51.8562	69.9241	91.0775	98.9934	77.6253
Rchy1	71.9019	-0.475197	0.282375	1.68285	0.0924032	0.999935	92.1457	79.2519	79.6059	61.9327	43.9971	74.4783
Dusp10	403.388	-0.29861	0.177522	1.6821	0.09255	0.999935	493.806	362.015	478.711	314.764	362.976	408.057
Taok1	121.477	0.392522	0.233553	-1.68066	0.0928299	0.999935	94.5084	95.885	124.788	136.252	160.989	116.438
Tssk6	5.98333	1.67766	0.998709	-1.67983	0.0929914	0.999935	1.18136	1.95684	5.37878	7.2862	17.9988	2.09798
Cpd	36.4725	-0.682766	0.406984	1.67762	0.0934206	0.999935	24.8085	67.5108	41.9545	24.0445	27.9981	32.5187
Nlgn2	8.36828	1.33978	0.798818	-1.6772	0.0935035	0.999935	4.72542	1.95684	7.53029	6.55758	19.9987	9.44091
Gltp	89.9358	-0.461223	0.275068	1.67676	0.0935896	0.999935	106.322	124.259	82.8332	98.3637	66.9955	60.8414
Snrpb	37.616	-0.587191	0.350536	1.67512	0.0939099	0.999935	40.1661	45.9856	49.4847	32.7879	29.998	27.2738
Cd28	451.15	-0.32194	0.192401	1.67328	0.0942727	0.999935	609.579	426.59	466.878	315.492	408.973	479.389
Sema4d	603.066	-0.26383	0.157769	1.67225	0.0944753	0.999935	656.833	748.49	569.075	588.725	491.967	563.308
Epm2a	1.79797	3.0846	1.8454	-1.67151	0.0946219	NA	1.18136	0	0	6.55758	1.99987	1.04899
Cenpm	5.50474	1.69382	1.01344	-1.67136	0.0946504	0.999935	3.54407	0	4.30302	3.6431	9.99934	11.5389
Retn	1.75602	-3.27633	1.96131	1.67048	0.0948243	NA	0	1.95684	7.53029	0	0	1.04899
Gatb	12.7264	-1.09496	0.655751	1.66978	0.0949626	0.999935	11.8136	15.6547	24.7424	11.6579	1.99987	10.4899
Brpf3	33.9168	0.625272	0.374585	-1.66924	0.09507	0.999935	22.4457	25.4389	32.2727	46.6317	39.9973	36.7147
Rara	119.25	-0.42249	0.25317	1.6688	0.0951567	0.999935	181.929	113.496	115.106	107.107	114.992	82.8702
Rph3al	28.0101	-0.71935	0.431276	1.66796	0.0953244	0.999935	42.5288	34.2446	27.9696	24.0445	11.9992	27.2738
Mns1	20.9576	0.78124	0.468865	-1.66624	0.0956659	0.999935	15.3576	15.6547	15.0606	20.4014	31.9979	27.2738
Fcrl1	85.4497	0.465399	0.279534	-1.66491	0.0959304	0.999935	85.0576	45.9856	84.9847	103.464	102.993	90.2132
Rap1b	576.981	-0.248874	0.149637	1.66318	0.0962765	0.999935	695.818	588.029	595.968	504.205	501.967	575.896
Rasl12	1.04469	-3.64218	2.19251	1.66119	0.0966747	NA	1.18136	2.93525	2.15151	0	0	0
Shoc2	43.3083	-0.56636	0.341398	1.65895	0.0971265	0.999935	43.7101	50.8777	60.2423	30.602	43.9971	30.4207
Cd96	53.4069	-0.546541	0.329563	1.65838	0.0972404	0.999935	66.1559	82.1871	41.9545	48.0889	37.9975	44.0576
Jpt2	24.4462	0.743349	0.448312	-1.65811	0.0972958	0.999935	12.9949	26.4173	15.0606	27.6876	31.9979	32.5187
Mto1	35.144	0.627714	0.378806	-1.65709	0.0975023	0.999935	25.9898	26.4173	30.1212	31.3307	53.9964	43.0086
Tnik	125.897	-0.367474	0.221833	1.65654	0.0976133	0.999935	122.861	144.806	157.06	96.1778	116.992	117.487
Vars	452.127	0.242217	0.146229	-1.65642	0.0976362	0.999935	412.293	406.043	424.923	511.491	485.968	472.046
Akr1c18	1.30456	-3.97181	2.39814	1.65621	0.0976794	NA	0	7.82734	0	0	0	0
Icos	295.537	-0.3636	0.21954	1.65619	0.0976828	0.999935	218.551	400.173	377.59	221.5	267.982	287.423
Ikzf4	19.0375	-0.852459	0.515279	1.65436	0.0980534	0.999935	28.3525	28.3741	17.2121	18.9441	13.9991	7.34293
Zfp36	1642.58	-0.313181	0.189532	1.65239	0.0984544	0.999935	2374.52	1526.33	1562	1807.71	1342.91	1242
Kif18b	4.11561	1.84373	1.11592	-1.6522	0.0984943	0.999935	1.18136	1.95684	2.15151	2.91448	5.9996	10.4899
Pkdcc	3.50035	-2.10007	1.27145	1.65171	0.0985933	NA	7.08813	4.89209	5.37878	3.6431	0	0
Parp8	40.3138	-0.613995	0.371927	1.65085	0.0987698	0.999935	54.3423	54.7914	37.6514	41.5313	19.9987	33.5677
Tubb2b	88.5005	1.04846	0.635402	-1.65007	0.0989285	0.999935	62.6118	25.4389	84.9847	57.561	162.989	137.418
Arhgef9	1.15407	3.52523	2.13909	-1.64801	0.0993513	NA	0	0	0	0.72862	1.99987	4.19596
Tsc2	52.0456	0.531152	0.322319	-1.64791	0.0993717	0.999935	37.8034	53.813	35.4999	51.732	59.996	73.4293
Cdca8	4.16376	1.85029	1.12337	-1.64709	0.0995395	0.999935	3.54407	1.95684	0	7.2862	7.99947	4.19596
Zfp365	2.35984	-2.6379	1.60193	1.6467	0.0996198	NA	4.72542	1.95684	5.37878	0	0	2.09798
Alg5	41.1697	0.569311	0.345839	-1.64618	0.0997277	0.999935	27.1712	34.2446	37.6514	42.26	47.9968	57.6945
Hdac11	4.72566	-1.64124	0.997475	1.6454	0.0998881	0.999935	7.08813	4.89209	9.6818	3.6431	1.99987	1.04899
Vdr	9.0829	-1.22305	0.743499	1.64499	0.0999716	0.999935	5.90678	20.5468	11.8333	8.01482	3.99973	4.19596
Limd1	176.757	0.330494	0.201062	-1.64375	0.100228	0.999935	186.654	141.871	142	202.556	205.986	181.475
Prelid3b	55.8568	-0.511834	0.311647	1.64235	0.100517	0.999935	59.0678	54.7914	82.8332	39.3455	53.9964	45.1066
Dhrs3	47.744	-0.593615	0.361907	1.64024	0.100955	0.999935	36.622	67.5108	67.7726	37.1596	25.9983	51.4005
Spef2	4.71271	-1.86816	1.14099	1.63731	0.101566	0.999935	1.18136	15.6547	5.37878	2.91448	0	3.14697
Stard7	189.642	0.30608	0.186959	-1.63715	0.101599	0.999935	160.664	170.245	177.5	201.828	199.987	227.631
Fbxo25	46.4917	0.532431	0.325393	-1.63627	0.101782	0.999935	40.1661	38.1583	35.4999	46.6317	64.9957	53.4985
Dtd2	7.12949	1.34305	0.821076	-1.63571	0.101899	0.999935	7.08813	2.93525	2.15151	8.01482	9.99934	12.5879
Spns1	34.7332	0.644905	0.394319	-1.63549	0.101946	0.999935	22.4457	34.2446	24.7424	54.6465	43.9971	28.3227
Lin9	7.03597	1.332	0.814869	-1.63462	0.102128	0.999935	5.90678	1.95684	4.30302	11.6579	9.99934	8.39192
Tead3	1.13772	3.50834	2.14628	-1.63462	0.102129	NA	0	0	0	0.72862	3.99973	2.09798
Cd200r3	1.24281	3.64686	2.23491	-1.63177	0.102728	NA	0	0	0	1.45724	5.9996	0
Prr11	3.57044	2.02365	1.2404	-1.63145	0.102795	NA	1.18136	2.93525	0	2.91448	5.9996	8.39192
Klf12	16.2725	-0.866541	0.531498	1.63038	0.103022	0.999935	17.7203	18.5899	26.8939	13.8438	7.99947	12.5879
Tub	1.52471	-3.10504	1.90575	1.6293	0.10325	NA	1.18136	2.93525	4.30302	0.72862	0	0
Tanc1	19.1306	-0.787023	0.483518	1.6277	0.103588	0.999935	23.6271	28.3741	20.4394	11.6579	15.9989	14.6859
Ube2o	29.4312	0.691129	0.424899	-1.62657	0.103828	0.999935	22.4457	18.5899	26.8939	46.6317	39.9973	22.0288
H2afv	210.544	0.325087	0.20009	-1.62471	0.104225	0.999935	204.374	146.763	209.772	211.3	253.983	237.072
Cntrob	25.0205	0.72465	0.44603	-1.62467	0.104234	0.999935	28.3525	15.6547	12.9091	32.7879	29.998	30.4207
Eppk1	6.92912	1.43975	0.887066	-1.62305	0.104579	0.999935	7.08813	0	4.30302	8.74344	11.9992	9.44091
Knl1	5.68731	1.58244	0.976006	-1.62134	0.104944	0.999935	3.54407	4.89209	0	5.10034	7.99947	12.5879
Fut10	1.82641	3.06456	1.89036	-1.62115	0.104985	NA	1.18136	0	0	0.72862	7.99947	1.04899
Abtb2	78.6889	-0.415585	0.256708	1.6189	0.105469	0.999935	92.1457	90.9929	87.1362	75.7765	59.996	66.0864
Zyg11b	75.8264	0.448494	0.277077	-1.61866	0.10552	0.999935	66.1559	51.8562	74.2271	75.7765	80.9946	105.948
Tti2	49.7023	-0.505752	0.31255	1.61814	0.105631	0.999935	57.8864	54.7914	62.3938	42.9886	33.9977	46.1556
Cadm4	3.21763	2.26551	1.40216	-1.61574	0.106152	NA	1.18136	0	2.15151	0.72862	9.99934	5.24495
Rela	119.886	-0.416151	0.257772	1.61441	0.106438	0.999935	146.488	131.108	134.469	128.966	64.9957	113.291
Fut7	8.4358	-1.17827	0.730128	1.61379	0.106572	0.999935	11.8136	15.6547	7.53029	4.37172	5.9996	5.24495
Igkv1-122	1.19972	3.62258	2.24567	-1.61314	0.106715	NA	0	0	0	5.10034	0	2.09798
C8g	1.11371	-3.7182	2.30561	1.61268	0.106814	NA	4.72542	1.95684	0	0	0	0
Slamf7	30.2081	-0.682424	0.423288	1.6122	0.106919	0.999935	41.3474	25.4389	45.1817	26.9589	13.9991	28.3227
Grk3	5.57845	-1.72692	1.0737	1.60838	0.107751	0.999935	10.6322	5.87051	9.6818	7.2862	0	0
Nxpe4	2.27597	-2.58856	1.60985	1.60795	0.107845	NA	2.36271	4.89209	4.30302	0	0	2.09798
Rras	24.0018	-0.762714	0.474352	1.60791	0.107855	0.999935	30.7152	30.331	30.1212	25.5017	19.9987	7.34293
Kifc1	20.4801	0.887253	0.551873	-1.60771	0.107898	0.999935	9.45084	10.7626	22.5909	11.6579	37.9975	30.4207
Brca2	3.56091	1.9444	1.21086	-1.6058	0.108318	NA	2.36271	0	2.15151	6.55758	3.99973	6.29394
Hpcal1	11.7137	-0.994428	0.619386	1.60551	0.108383	0.999935	16.539	17.6115	12.9091	10.9293	5.9996	6.29394
Fcsk	26.2722	0.71921	0.448104	-1.60501	0.108492	0.999935	15.3576	23.482	20.4394	26.2303	47.9968	24.1268
Frmd4b	71.9373	-0.471718	0.294169	1.60356	0.108811	0.999935	89.783	62.6188	97.8937	45.9031	61.9959	73.4293
Prr15	2.10291	-2.77211	1.72879	1.60349	0.108826	NA	1.18136	7.82734	2.15151	1.45724	0	0
Abcg1	51.7878	-0.513332	0.320294	1.60269	0.109004	0.999935	77.9694	54.7914	50.5605	49.5462	37.9975	39.8616
Herc4	179.392	0.31747	0.198111	-1.60248	0.109048	0.999935	144.125	159.482	175.348	193.084	225.985	178.328
Gars	17.6861	-0.846824	0.52875	1.60156	0.109254	0.999935	16.539	34.2446	17.2121	12.3865	9.99934	15.7349
Cd24a	302.845	0.409268	0.25555	-1.60152	0.109262	0.999935	385.122	159.482	236.666	297.277	426.972	311.55
Ebf1	110.398	0.494317	0.308674	-1.60142	0.109284	0.999935	111.047	42.072	122.636	136.252	134.991	115.389
Klra4	4.08783	-1.98737	1.24184	1.60034	0.109523	0.999935	2.36271	1.95684	15.0606	0	1.99987	3.14697
Uxt	35.3513	-0.610368	0.381773	1.59877	0.109871	0.999935	34.2593	39.1367	54.8635	31.3307	19.9987	32.5187
Lrrk1	22.2685	0.756128	0.473046	-1.59842	0.109949	0.999935	18.9017	10.7626	20.4394	36.431	23.9984	23.0778
Sgf29	47.0634	0.559849	0.350267	-1.59835	0.109966	0.999935	33.0779	53.813	26.8939	57.561	45.9969	65.0374
Tube1	9.6992	1.12386	0.703146	-1.59833	0.10997	0.999935	4.72542	5.87051	7.53029	7.2862	15.9989	16.7838
Ap2m1	327.716	0.27546	0.17235	-1.59826	0.109985	0.999935	282.344	337.554	268.939	338.808	402.973	335.677
Nolc1	35.5405	-0.591824	0.37031	1.59819	0.110002	0.999935	53.161	33.2662	41.9545	27.6876	31.9979	25.1758
Rbm48	73.688	-0.432641	0.270875	1.5972	0.110221	0.999935	86.2389	83.1655	84.9847	68.4903	70.9953	48.2536
Atp1b3	457.824	-0.273229	0.171116	1.59675	0.110321	0.999935	506.801	560.634	436.757	485.261	360.976	396.518
Arid5a	466.252	-0.266474	0.167358	1.59224	0.111331	0.999935	456.003	496.058	574.453	386.897	388.974	495.124
Scly	58.6173	-0.467563	0.293791	1.59148	0.111501	0.999935	54.3423	75.3382	74.2271	49.5462	49.9967	48.2536
Lmna	114.742	-0.360117	0.22634	1.59104	0.1116	0.999935	111.047	134.043	142	107.107	102.993	91.2622
Myo1c	150.632	0.383941	0.241497	-1.58984	0.111871	0.999935	152.395	95.885	145.227	213.486	150.99	145.81
Tdgf1	1.07989	-3.6806	2.31624	1.58904	0.112052	NA	3.54407	2.93525	0	0	0	0
Tmsb15b1	1.08433	3.44902	2.17095	-1.58872	0.112124	NA	0	0	0	1.45724	3.99973	1.04899
Morc3	117.83	0.367195	0.23123	-1.58801	0.112284	0.999935	108.685	94.9066	105.424	131.88	156.99	109.095
Ikzf5	104.785	-0.369376	0.232794	1.58671	0.112578	0.999935	105.141	132.086	117.257	98.3637	92.9938	82.8702
Tmem38b	25.9187	-0.670633	0.423247	1.5845	0.11308	0.999935	25.9898	34.2446	35.4999	24.0445	19.9987	15.7349
Nbas	36.5159	0.595972	0.376287	-1.58382	0.113234	0.999935	30.7152	34.2446	22.5909	56.8324	37.9975	36.7147
Ifi44	1.19112	3.56924	2.25686	-1.58151	0.113761	NA	0	0	0	0	3.99973	3.14697
Ndufaf4	37.8955	-0.622199	0.393481	1.58127	0.113817	0.999935	55.5237	54.7914	27.9696	37.1596	31.9979	19.9308
Klc4	52.8367	0.507104	0.320701	-1.58124	0.113824	0.999935	47.2542	38.1583	45.1817	45.9031	64.9957	75.5273
Plxdc2	18.5104	0.842105	0.533004	-1.57992	0.114125	0.999935	5.90678	20.5468	12.9091	19.6727	29.998	22.0288
Tor1b	27.6246	-0.646266	0.409206	1.57932	0.114263	0.999935	34.2593	39.1367	27.9696	25.5017	19.9987	18.8818
Ccdc88b	231.757	-0.312982	0.198201	1.57912	0.11431	0.999935	245.722	317.007	207.621	220.043	203.986	196.161
Lonp1	83.2855	0.413231	0.261685	-1.57911	0.11431	0.999935	77.9694	56.7482	79.6059	83.7913	102.993	98.6051
Ncstn	68.5633	-0.425831	0.269674	1.57906	0.114323	0.999935	81.5135	72.4029	81.7574	53.9179	61.9959	59.7925
Slc30a1	54.1505	0.500273	0.316849	-1.5789	0.114359	0.999935	55.5237	34.2446	45.1817	65.5758	51.9965	72.3803
Pitpnc1	139.056	-0.359832	0.227905	1.57887	0.114366	0.999935	142.944	193.727	132.318	135.523	104.993	124.83
Srgn	2156.04	-0.239732	0.151845	1.57879	0.114385	0.999935	1926.79	2286.56	2790.51	2000.79	1838.88	2092.74
Zfp683	24.2023	-0.714599	0.4527	1.57853	0.114445	0.999935	28.3525	41.0936	20.4394	15.301	17.9988	22.0288
Mpp5	30.9802	0.614316	0.389457	-1.57737	0.114711	0.999935	25.9898	20.5468	26.8939	32.7879	43.9971	35.6657
Rad51b	6.06272	1.51459	0.960237	-1.57731	0.114725	0.999935	0	4.89209	4.30302	3.6431	11.9992	11.5389
Palm	22.297	0.771786	0.489565	-1.57647	0.114917	0.999935	21.2644	7.82734	20.4394	22.5872	25.9983	35.6657
Vdac1	35.1778	0.581576	0.369102	-1.57565	0.115106	0.999935	23.6271	25.4389	35.4999	44.4458	37.9975	44.0576
Ms4a6b	218.385	-0.341906	0.217162	1.57443	0.115389	0.999935	266.986	260.259	206.545	247.002	146.99	182.524
Zc3h12b	1.15237	3.5512	2.2571	-1.57335	0.115638	NA	0	0	0	2.91448	3.99973	0
Sec61a2	24.7711	0.749387	0.476639	-1.57223	0.115896	0.999935	17.7203	12.7194	24.7424	17.4869	33.9977	41.9596
Egln2	144.323	0.332803	0.211681	-1.57219	0.115906	0.999935	112.229	119.367	151.682	166.125	154.99	161.545
Cap1	394.331	-0.315349	0.200609	1.57196	0.11596	0.999935	450.096	479.425	384.045	467.774	291.981	292.668
Lrg1	5.94762	-1.57121	0.99968	1.57172	0.116016	0.999935	4.72542	9.78418	11.8333	0	1.99987	7.34293
Kif2c	3.51816	1.95713	1.24568	-1.57114	0.116151	NA	2.36271	1.95684	0	3.6431	9.99934	3.14697
Prps1	53.4811	-0.501291	0.319439	1.56929	0.116581	0.999935	79.1508	48.9209	60.2423	45.1744	35.9976	51.4005
Strbp	49.696	0.498859	0.317917	-1.56915	0.116613	0.999935	51.9796	34.2446	37.6514	57.561	57.9961	58.7435
Polr3gl	74.5306	0.448107	0.285855	-1.5676	0.116974	0.999935	69.6999	54.7914	64.5453	70.6761	112.992	74.4783
Cdc7	15.7847	0.857018	0.547059	-1.56659	0.11721	0.999935	7.08813	13.6979	12.9091	26.2303	17.9988	16.7838
Ifng	141.706	-0.329101	0.210263	1.56519	0.117538	0.999935	153.576	144.806	175.348	133.337	110.993	132.173
Lcmt2	23.6835	0.692324	0.442463	-1.56471	0.117652	0.999935	23.6271	13.6979	17.2121	29.1448	27.9981	30.4207
Cnn2	470.645	-0.347059	0.221895	1.56406	0.117803	0.999935	614.305	581.18	387.272	565.409	338.977	336.726
Igf2r	38.9253	-0.584114	0.373494	1.56392	0.117837	0.999935	38.9847	61.6403	39.8029	40.8027	23.9984	28.3227
Wdfy4	129.888	0.379288	0.242582	-1.56355	0.117924	0.999935	145.307	87.0792	107.576	170.497	142.99	125.879
Mapre1	139.397	-0.338739	0.216687	1.56327	0.11799	0.999935	173.659	126.216	167.818	128.966	116.992	122.732
Vamp5	14.5922	-0.899082	0.575266	1.5629	0.118077	0.999935	24.8085	9.78418	22.5909	10.9293	9.99934	9.44091
Ippk	19.1395	0.846963	0.542267	-1.56189	0.118313	0.999935	22.4457	5.87051	12.9091	17.4869	31.9979	24.1268
Cep85l	18.6269	0.817409	0.52343	-1.56164	0.118373	0.999935	22.4457	10.7626	7.53029	24.0445	25.9983	20.9798
Iqce	46.9148	-0.510151	0.327325	1.55854	0.119104	0.999935	62.6118	51.8562	50.5605	30.602	45.9969	39.8616
Olfr60	5.75984	-1.60203	1.02914	1.55666	0.11955	0.999935	4.72542	15.6547	5.37878	1.45724	0	7.34293
Tshz2	1.33324	3.74041	2.40316	-1.55646	0.1196	NA	0	0	0	0	7.99947	0
Lratd1	1.33324	3.74041	2.40316	-1.55646	0.1196	NA	0	0	0	0	7.99947	0
Igkv8-24	1.60849	2.89016	1.85811	-1.55543	0.119845	NA	1.18136	0	0	4.37172	1.99987	2.09798
Capn5	12.1223	0.958392	0.616605	-1.5543	0.120112	0.999935	9.45084	9.78418	5.37878	12.3865	19.9987	15.7349
Usp46	13.4417	-0.884375	0.569441	1.55306	0.12041	0.999935	16.539	20.5468	15.0606	8.01482	9.99934	10.4899
Tmtc3	1.13168	3.52713	2.2727	-1.55195	0.120673	NA	0	0	0	3.6431	0	3.14697
Trac	520.02	-0.24317	0.156752	1.55131	0.120828	0.999935	597.766	604.662	489.469	515.863	432.971	479.389
Cplx1	1.04331	-3.64006	2.34742	1.55066	0.120983	NA	0	1.95684	4.30302	0	0	0
Peli1	804.143	-0.229821	0.148234	1.55039	0.121049	0.999935	1000.61	813.065	790.68	713.319	709.953	797.233
Cenpp	3.90808	1.75294	1.13161	-1.54907	0.121365	0.999935	1.18136	1.95684	2.15151	2.91448	9.99934	5.24495
Nucks1	41.0363	0.526653	0.340017	-1.5489	0.121405	0.999935	36.622	36.2015	27.9696	45.1744	51.9965	48.2536
Gcc1	110.235	-0.420699	0.271673	1.54855	0.121491	0.999935	180.747	100.777	97.8937	101.278	100.993	79.7233
Rab3gap1	219.648	0.310757	0.200692	-1.54842	0.12152	0.999935	190.198	204.489	192.56	194.542	297.98	238.121
Zc3h12d	83.5632	-0.42535	0.274801	1.54785	0.121658	0.999935	119.317	98.8202	69.9241	82.3341	66.9955	63.9884
Ccpg1os	1.97366	-2.66009	1.71862	1.5478	0.12167	NA	2.36271	5.87051	2.15151	1.45724	0	0
Cd2	871.589	-0.266813	0.172429	1.54738	0.121771	0.999935	1209.71	781.756	865.983	847.385	801.947	722.754
Tbc1d10a	83.0225	-0.425072	0.274737	1.5472	0.121816	0.999935	93.327	94.9066	97.8937	87.4344	47.9968	76.5763
Ick	13.2067	0.895003	0.578541	-1.547	0.121863	0.999935	8.26949	9.78418	9.6818	19.6727	13.9991	17.8328
Klrk1	74.2123	-0.488538	0.3159	1.5465	0.121985	0.999935	61.4305	95.885	102.197	59.7468	39.9973	86.0172
Syce2	9.58703	1.27122	0.822346	-1.54585	0.122141	0.999935	11.8136	2.93525	2.15151	3.6431	15.9989	20.9798
Tspan4	4.3642	1.59924	1.03474	-1.54554	0.122215	0.999935	2.36271	1.95684	2.15151	4.37172	7.99947	7.34293
Mcoln2	23.0654	-0.764278	0.494712	1.54489	0.122372	0.999935	34.2593	36.2015	17.2121	26.2303	13.9991	10.4899
Il21r	347.925	-0.300135	0.194315	1.54458	0.122449	0.999935	503.257	319.943	329.181	292.905	314.979	327.285
Trim25	365.11	0.299803	0.194522	-1.54122	0.123262	0.999935	294.157	271.022	416.317	351.923	465.969	391.273
Ugcg	109.392	-0.357893	0.232226	1.54114	0.123283	0.999935	132.312	116.432	120.485	106.379	78.9948	101.752
Gmnn	45.3771	0.534307	0.3468	-1.54068	0.123395	0.999935	24.8085	45.9856	39.8029	46.6317	49.9967	65.0374
Mettl5	65.7495	-0.436579	0.283392	1.54055	0.123427	0.999935	62.6118	77.295	87.1362	61.2041	57.9961	48.2536
Ttll3	65.6075	0.47164	0.306257	-1.54002	0.123557	0.999935	48.4356	44.0288	72.0756	58.2896	88.9941	81.8213
Aldh7a1	8.6562	1.25785	0.817016	-1.53957	0.123666	0.999935	4.72542	2.93525	7.53029	2.91448	15.9989	17.8328
Cd33	11.9538	-0.963589	0.626282	1.53859	0.123905	0.999935	15.3576	12.7194	19.3636	8.74344	3.99973	11.5389
Crebl2	84.1957	0.381216	0.247908	-1.53773	0.124114	0.999935	75.6067	66.5324	77.4544	96.1778	94.9937	94.4091
H2-M3	58.482	-0.467999	0.30453	1.53679	0.124344	0.999935	68.5186	64.5756	69.9241	37.8882	45.9969	63.9884
Lamtor2	158.901	0.308694	0.200939	-1.53626	0.124475	0.999935	141.763	154.59	129.091	163.939	191.987	172.034
Ttf1	51.1869	-0.496932	0.3235	1.53611	0.124512	0.999935	68.5186	66.5324	45.1817	50.2748	41.9972	34.6167
Klhl42	18.66	0.760219	0.49494	-1.53598	0.124543	0.999935	14.1763	17.6115	9.6818	23.3158	21.9985	25.1758
Cstf1	24.612	0.661943	0.431132	-1.53536	0.124695	0.999935	18.9017	15.6547	22.5909	26.9589	29.998	33.5677
Gramd1b	91.9477	-0.409944	0.267023	1.53524	0.124726	0.999935	113.41	119.367	82.8332	99.0923	72.9952	63.9884
Il22ra2	1.17477	3.55329	2.31477	-1.53505	0.124771	NA	0	0	0	0	5.9996	1.04899
Pacsin3	2.49624	2.55904	1.66868	-1.53357	0.125135	NA	0	0	2.15151	0.72862	9.99934	2.09798
Fcrla	76.0644	0.486486	0.317243	-1.53348	0.125157	0.999935	63.7932	42.072	84.9847	110.75	94.9937	59.7925
Cpt2	9.7715	1.03584	0.675551	-1.53332	0.125196	0.999935	5.90678	7.82734	5.37878	10.9293	15.9989	12.5879
Hpf1	81.2964	0.404744	0.264055	-1.5328	0.125324	0.999935	75.6067	56.7482	77.4544	79.4196	100.993	97.5561
Zfp869	4.1734	-1.6906	1.10298	1.53276	0.125335	0.999935	4.72542	4.89209	9.6818	3.6431	0	2.09798
Rfwd3	39.271	0.536812	0.350417	-1.53192	0.125542	0.999935	33.0779	38.1583	24.7424	44.4458	47.9968	47.2046
Ift20	81.3096	0.419782	0.274041	-1.53182	0.125566	0.999935	56.705	69.4677	81.7574	72.1334	104.993	102.801
Msh6	41.5653	0.541396	0.353525	-1.53142	0.125665	0.999935	28.3525	30.331	43.0302	53.9179	55.9963	37.7637
Atp8b2	72.9395	-0.414289	0.270622	1.53088	0.125799	0.999935	87.4203	94.9066	67.7726	64.8472	64.9957	57.6945
Hba-a2	1.18136	-3.79503	2.48103	1.52962	0.126111	NA	7.08813	0	0	0	0	0
Hepacam2	20.9004	0.756484	0.495369	-1.52711	0.126733	0.999935	8.26949	15.6547	22.5909	26.9589	31.9979	19.9308
Nabp1	260.443	-0.301519	0.197499	1.52668	0.12684	0.999935	278.8	236.777	346.393	195.999	253.983	250.709
Cd53	613.33	-0.234512	0.153624	1.52654	0.126877	0.999935	619.03	639.885	731.514	641.186	525.965	522.397
Gna11	38.64	0.53647	0.351475	-1.52634	0.126926	0.999935	34.2593	28.3741	32.2727	51.732	37.9975	47.2046
Lrrc8d	34.816	0.582031	0.381796	-1.52446	0.127395	0.999935	20.083	33.2662	30.1212	45.1744	31.9979	48.2536
Cstf2t	68.4423	-0.43312	0.284139	1.52432	0.127428	0.999935	79.1508	62.6188	94.6665	65.5758	51.9965	56.6455
Txndc16	114.214	0.365878	0.240055	-1.52414	0.127474	0.999935	107.503	75.3382	117.257	139.166	116.992	129.026
Chic2	104.385	-0.361783	0.237616	1.52255	0.127871	0.999935	107.503	139.914	104.348	87.4344	98.9934	88.1152
Iqcb1	12.3944	0.957137	0.62866	-1.5225	0.127883	0.999935	4.72542	12.7194	7.53029	11.6579	21.9985	15.7349
Cfap20	41.0296	0.51867	0.340715	-1.5223	0.127935	0.999935	35.4407	28.3741	37.6514	52.4606	43.9971	48.2536
Rab3a	14.3435	0.876443	0.575768	-1.52222	0.127955	0.999935	11.8136	5.87051	12.9091	22.5872	13.9991	18.8818
Pex1	10.8255	0.98472	0.648089	-1.51942	0.128657	0.999935	10.6322	5.87051	5.37878	12.3865	15.9989	14.6859
Xcl1	37.7442	-0.580014	0.381805	1.51914	0.128728	0.999935	54.3423	39.1367	41.9545	21.8586	43.9971	25.1758
Trmt13	33.799	0.603052	0.397169	-1.51838	0.12892	0.999935	28.3525	31.3094	20.4394	27.6876	51.9965	43.0086
Plau	3.72858	-1.73823	1.14492	1.51821	0.128961	NA	7.08813	4.89209	5.37878	2.91448	0	2.09798
Bid	26.5078	0.631601	0.416083	-1.51797	0.129022	0.999935	21.2644	18.5899	22.5909	31.3307	37.9975	27.2738
Ncaph2	90.2392	0.433575	0.285726	-1.51745	0.129153	0.999935	77.9694	64.5756	87.1362	68.4903	108.993	134.271
Rnase4	3.30346	1.91043	1.25913	-1.51727	0.129198	NA	1.18136	2.93525	0	6.55758	5.9996	3.14697
Arg1	108.258	-0.44556	0.293797	1.51656	0.129378	0.999935	95.6898	162.417	117.257	132.609	64.9957	76.5763
Bcl7a	103.142	0.395835	0.261154	-1.51571	0.129592	0.999935	121.68	66.5324	79.6059	110.75	126.992	113.291
Lcn4	5.16792	-1.53576	1.01334	1.51555	0.129634	0.999935	12.9949	5.87051	4.30302	3.6431	0	4.19596
Zfp318	125.726	0.458848	0.302862	-1.51504	0.129763	0.999935	152.395	48.9209	117.257	147.181	146.99	141.614
Nim1k	6.79447	1.25631	0.830072	-1.5135	0.130154	0.999935	7.08813	2.93525	2.15151	10.2007	9.99934	8.39192
Siae	15.508	-0.830021	0.548432	1.51344	0.130167	0.999935	18.9017	15.6547	24.7424	8.01482	9.99934	15.7349
Dgcr6	23.483	0.694388	0.459148	-1.51234	0.130447	0.999935	12.9949	25.4389	15.0606	26.2303	35.9976	25.1758
Smc2	23.4007	0.659564	0.436131	-1.51231	0.130455	0.999935	16.539	20.5468	17.2121	27.6876	27.9981	30.4207
Trap1	82.7627	0.407586	0.269543	-1.51214	0.130499	0.999935	83.8762	62.6188	66.6968	73.5906	106.993	102.801
Ehbp1l1	98.0565	-0.354314	0.23439	1.51165	0.130624	0.999935	113.41	111.54	105.424	91.8061	76.9949	89.1642
Dhcr7	30.2356	0.619297	0.410145	-1.50995	0.131057	0.999935	25.9898	30.331	15.0606	33.5165	43.9971	32.5187
Rbm19	45.549	-0.526479	0.348736	1.50968	0.131125	0.999935	57.8864	58.7051	45.1817	44.4458	43.9971	23.0778
Ccnf	7.69102	1.25688	0.832641	-1.50951	0.131169	0.999935	1.18136	7.82734	4.30302	5.10034	11.9992	15.7349
Dmtn	1.75403	2.9876	1.98039	-1.50859	0.131403	NA	1.18136	0	0	0	1.99987	7.34293
Tuft1	20.365	0.751759	0.499052	-1.50638	0.131971	0.999935	16.539	13.6979	15.0606	14.5724	33.9977	28.3227
Frat1	47.2686	-0.480557	0.319018	1.50636	0.131974	0.999935	60.2491	54.7914	50.5605	44.4458	39.9973	33.5677
Col4a1	2.96129	-1.98451	1.31988	1.50355	0.132697	NA	4.72542	1.95684	7.53029	1.45724	0	2.09798
P3h3	1.72132	2.96131	1.96973	-1.50341	0.132734	NA	1.18136	0	0	0	5.9996	3.14697
Notch2	148.71	0.312007	0.207648	-1.50258	0.132947	0.999935	145.307	121.324	132.318	185.069	152.99	155.251
Psme1	489.768	-0.225638	0.150175	1.5025	0.132968	0.999935	507.983	570.418	504.529	417.499	483.968	454.213
Inpp5j	1.36302	-2.92464	1.94654	1.50248	0.132974	NA	2.36271	2.93525	2.15151	0.72862	0	0
Spp1	8.21546	-1.13759	0.757812	1.50115	0.133317	0.999935	8.26949	13.6979	11.8333	5.10034	1.99987	8.39192
Map6	4.81328	-1.47566	0.983051	1.5011	0.13333	0.999935	5.90678	5.87051	9.6818	4.37172	1.99987	1.04899
Tubg1	21.3618	0.682717	0.454814	-1.50109	0.133332	0.999935	16.539	17.6115	15.0606	27.6876	23.9984	27.2738
Pdpn	2.89765	-1.97846	1.31814	1.50095	0.133367	NA	5.90678	5.87051	2.15151	1.45724	1.99987	0
Rabl2	2.35057	2.39554	1.59649	-1.5005	0.133484	NA	2.36271	0	0	3.6431	5.9996	2.09798
Nup133	14.5349	-0.846342	0.564199	1.50008	0.133594	0.999935	15.3576	20.5468	20.4394	14.5724	9.99934	6.29394
Zfp341	4.9148	-1.47382	0.982754	1.49969	0.133696	0.999935	4.72542	12.7194	4.30302	3.6431	1.99987	2.09798
Lef1	430.459	-0.326303	0.217583	1.49967	0.1337	0.999935	614.305	485.295	338.863	483.075	334.978	326.236
Ssc4d	1.01224	-3.60206	2.40209	1.49955	0.133731	NA	1.18136	4.89209	0	0	0	0
Nmd3	54.5891	-0.453639	0.302538	1.49945	0.133758	0.999935	73.244	61.6403	54.8635	51.732	41.9972	44.0576
Mblac2	16.8658	0.785767	0.524157	-1.49911	0.133846	0.999935	9.45084	12.7194	15.0606	26.2303	21.9985	15.7349
Nmur1	2.78824	-2.0951	1.39817	1.49846	0.134014	NA	3.54407	4.89209	5.37878	2.91448	0	0
Arhgap39	35.2028	-0.586645	0.391535	1.49832	0.13405	0.999935	51.9796	41.0936	34.4242	37.8882	27.9981	17.8328
Sp3	195.479	0.294622	0.196647	-1.49823	0.134073	0.999935	186.654	157.525	182.878	209.114	249.983	186.72
Setd1b	129.239	-0.42222	0.281852	1.49802	0.134128	0.999935	172.478	165.353	107.576	156.653	100.993	72.3803
Rwdd2b	14.116	0.897839	0.599537	-1.49756	0.134249	0.999935	11.8136	5.87051	11.8333	10.2007	23.9984	20.9798
Gpaa1	27.1785	-0.698125	0.466335	1.49704	0.134382	0.999935	24.8085	41.0936	35.4999	32.7879	9.99934	18.8818
Cip2a	21.0981	0.804812	0.537653	-1.4969	0.134419	0.999935	18.9017	9.78418	17.2121	10.9293	31.9979	37.7637
Tbc1d7	6.37276	1.31355	0.877786	-1.49644	0.134539	0.999935	5.90678	2.93525	2.15151	6.55758	5.9996	14.6859
Tspan14	100.532	-0.356256	0.238121	1.49611	0.134624	0.999935	103.959	113.496	120.485	76.5051	86.9942	101.752
Ncs1	1.41503	-2.924	1.95465	1.49592	0.134674	NA	1.18136	1.95684	4.30302	0	0	1.04899
Slbp	497.125	0.245769	0.164431	-1.49466	0.135002	0.999935	474.905	392.346	496.999	467.774	598.96	551.769
Arhgef11	16.7436	-0.775003	0.518555	1.49454	0.135034	0.999935	21.2644	22.5036	19.3636	8.74344	15.9989	12.5879
Pcyt1a	42.1145	-0.522785	0.350075	1.49335	0.135346	0.999935	51.9796	45.9856	50.5605	26.9589	29.998	47.2046
Kin	59.4203	0.463395	0.310421	-1.4928	0.135491	0.999935	57.8864	39.1367	52.712	52.4606	82.9945	71.3314
Cd14	64.9067	-0.48486	0.324932	1.49219	0.13565	0.999935	66.1559	85.1224	75.3029	48.0889	33.9977	80.7723
Man1b1	75.3077	0.400412	0.268437	-1.49164	0.135793	0.999935	56.705	77.295	60.2423	78.691	94.9937	83.9192
Fbxw13	1.12137	3.49367	2.34274	-1.49127	0.13589	NA	0	0	0	0.72862	5.9996	0
Atic	112.12	-0.357154	0.239649	1.49032	0.136139	0.999935	139.4	138.935	100.045	112.936	86.9942	94.4091
Piwil2	2.11427	-2.45524	1.64792	1.4899	0.136251	NA	3.54407	4.89209	2.15151	0	0	2.09798
Ifi205	2.37921	-2.17401	1.45923	1.48984	0.136266	NA	4.72542	4.89209	2.15151	1.45724	0	1.04899
Slc39a10	15.1791	-0.858487	0.576541	1.48903	0.13648	0.999935	12.9949	28.3741	17.2121	10.2007	15.9989	6.29394
Zbtb21	57.3535	-0.516875	0.347171	1.48882	0.136534	0.999935	92.1457	39.1367	72.0756	57.561	35.9976	47.2046
Plbd1	46.2408	-0.484659	0.325537	1.4888	0.136541	0.999935	48.4356	56.7482	57.015	46.6317	33.9977	34.6167
Rac1	55.3605	0.443526	0.298023	-1.48823	0.136691	0.999935	51.9796	48.9209	39.8029	60.4755	66.9955	63.9884
Glul	55.6677	-0.470825	0.316466	1.48776	0.136815	0.999935	68.5186	51.8562	74.2271	56.1037	33.9977	49.3026
Pcgf2	11.2231	-1.11124	0.74709	1.48742	0.136903	0.999935	10.6322	20.5468	15.0606	11.6579	0	9.44091
Hmgn1	66.9737	0.429374	0.288682	-1.48736	0.136919	0.999935	64.9745	45.9856	60.2423	64.1186	90.994	75.5273
Myzap	7.31003	1.20851	0.812843	-1.48677	0.137076	0.999935	8.26949	2.93525	2.15151	8.01482	11.9992	10.4899
Kifc3	14.6615	-0.844891	0.568503	1.48617	0.137235	0.999935	22.4457	22.5036	11.8333	13.8438	9.99934	7.34293
Parp14	149.099	-0.3562	0.239759	1.48566	0.13737	0.999935	115.773	178.072	207.621	117.308	150.99	124.83
Brca1	7.84838	1.21139	0.815604	-1.48526	0.137474	0.999935	7.08813	4.89209	2.15151	4.37172	15.9989	12.5879
Fahd1	9.38237	1.05211	0.70866	-1.48465	0.137637	0.999935	8.26949	4.89209	5.37878	18.2155	7.99947	11.5389
Icam5	1.93026	-2.44744	1.65088	1.48251	0.138206	NA	3.54407	1.95684	4.30302	0.72862	0	1.04899
Dmwd	1.36164	-2.92392	1.97312	1.48187	0.138374	NA	1.18136	1.95684	4.30302	0.72862	0	0
Josd1	62.7948	0.443728	0.299642	-1.48086	0.138643	0.999935	61.4305	41.0936	57.015	57.561	80.9946	78.6743
Ogfod3	15.3544	0.823649	0.556309	-1.48056	0.138724	0.999935	14.1763	13.6979	5.37878	18.9441	19.9987	19.9308
Phf11b	58.3128	-0.467674	0.316073	1.47964	0.13897	0.999935	51.9796	67.5108	82.8332	38.6169	45.9969	62.9394
Gpr68	34.1494	-0.612729	0.414247	1.47914	0.139104	0.999935	36.622	62.6188	24.7424	32.7879	23.9984	24.1268
Dennd3	51.0418	0.480782	0.325286	-1.47803	0.1394	0.999935	57.8864	38.1583	32.2727	63.3899	59.996	54.5475
Ints14	70.0936	-0.42038	0.284478	1.47772	0.139482	0.999935	85.0576	92.9497	62.3938	56.8324	51.9965	71.3314
Gsk3a	185.53	-0.28173	0.1908	1.47657	0.13979	0.999935	196.105	209.381	204.394	148.638	168.989	185.671
Nploc4	48.4108	0.46725	0.316602	-1.47583	0.13999	0.999935	46.0728	34.2446	41.9545	59.7468	55.9963	52.4495
Slc25a19	72.1275	-0.409558	0.277537	1.47569	0.140028	0.999935	74.4254	88.0576	84.9847	75.0479	61.9959	48.2536
Cfap97	15.961	-0.802081	0.543656	1.47535	0.14012	0.999935	12.9949	25.4389	22.5909	15.301	9.99934	9.44091
Wdr83	36.0803	-0.546334	0.370431	1.47486	0.14025	0.999935	41.3474	54.7914	32.2727	30.602	25.9983	31.4697
Itgae	74.3041	-0.559644	0.379627	1.4742	0.140429	0.999935	49.6169	139.914	75.3029	42.9886	94.9937	43.0086
Lrrc8b	18.7109	0.731078	0.495924	-1.47417	0.140435	0.999935	18.9017	13.6979	9.6818	21.8586	23.9984	24.1268
F10	53.2594	-0.488542	0.331534	1.47358	0.140594	0.999935	48.4356	80.2303	58.0908	54.6465	31.9979	46.1556
Pi16	11.2546	0.921406	0.625461	-1.47316	0.140707	0.999935	5.90678	9.78418	7.53029	14.5724	13.9991	15.7349
Tmem109	37.8142	0.54081	0.367139	-1.47304	0.140741	0.999935	36.622	20.5468	35.4999	42.26	49.9967	41.9596
Esyt2	364.332	-0.232417	0.157823	1.47265	0.140846	0.999935	373.308	412.892	393.726	314.035	326.978	365.049
Neurl1b	2.35227	2.37525	1.61306	-1.47251	0.140882	NA	2.36271	0	0	1.45724	3.99973	6.29394
Polr1a	43.7991	0.516086	0.350517	-1.47236	0.140924	0.999935	34.2593	44.0288	30.1212	65.5758	49.9967	38.8126
Slco4a1	10.3568	1.06064	0.7206	-1.47188	0.141053	0.999935	12.9949	1.95684	5.37878	10.9293	11.9992	18.8818
Bysl	39.408	0.529793	0.360274	-1.47053	0.141419	0.999935	38.9847	31.3094	26.8939	54.6465	49.9967	34.6167
AU041133	8.51932	1.1315	0.769737	-1.46999	0.141565	0.999935	5.90678	5.87051	4.30302	15.301	3.99973	15.7349
Nupr1l	1.52409	2.79016	1.89934	-1.46901	0.141829	NA	1.18136	0	0	2.91448	3.99973	1.04899
Cbr2	1.52409	2.79016	1.89934	-1.46901	0.141829	NA	1.18136	0	0	2.91448	3.99973	1.04899
Qk	252.136	0.281007	0.1913	-1.46894	0.14185	0.999935	236.271	180.029	266.787	257.931	275.982	295.815
Spef1	9.25456	1.04459	0.711177	-1.46881	0.141883	0.999935	5.90678	7.82734	4.30302	11.6579	7.99947	17.8328
Hmgn3	5.64829	1.31121	0.892767	-1.4687	0.141915	0.999935	3.54407	1.95684	4.30302	8.74344	7.99947	7.34293
F11r	2.48127	-2.11958	1.44332	1.46854	0.141956	NA	4.72542	1.95684	5.37878	0.72862	0	2.09798
Dnmt1	122.288	0.321252	0.218806	-1.4682	0.142049	0.999935	112.229	119.367	94.6665	141.352	134.991	131.124
Top3a	36.8469	0.529874	0.360977	-1.46789	0.142134	0.999935	29.5339	25.4389	35.4999	42.26	37.9975	50.3515
Tbxas1	18.6416	-0.776729	0.529149	1.46788	0.142136	0.999935	30.7152	28.3741	11.8333	17.4869	13.9991	9.44091
2009-09-01	373.877	-0.316478	0.215634	1.46767	0.142195	0.999935	503.257	469.641	272.166	381.797	328.978	287.423
Itgb7	390.993	-0.316392	0.2156	1.4675	0.142241	0.999935	473.723	529.324	299.06	429.157	320.979	293.717
Med12	26.8289	-0.617967	0.421124	1.46742	0.142261	0.999935	36.622	38.1583	22.5909	19.6727	23.9984	19.9308
Rmnd5a	88.431	0.378604	0.258098	-1.4669	0.142403	0.999935	69.6999	87.0792	74.2271	118.765	98.9934	81.8213
Snx15	62.2639	0.457126	0.311638	-1.46685	0.142417	0.999935	49.6169	41.0936	66.6968	63.3899	92.9938	59.7925
Ablim1	459.46	-0.217613	0.148368	1.46671	0.142454	0.999935	497.35	521.497	463.651	446.644	406.973	420.645
Ribc1	0.979243	3.28997	2.24466	-1.46568	0.142734	NA	0	0	0	0.72862	1.99987	3.14697
Tmem94	38.5371	-0.52005	0.354881	1.46542	0.142807	0.999935	51.9796	46.9641	37.6514	37.1596	25.9983	31.4697
Rhbdd1	40.5645	-0.50923	0.347555	1.46518	0.142872	0.999935	41.3474	50.8777	50.5605	31.3307	41.9972	27.2738
Igkv13-84	0.881617	-3.39403	2.3192	1.46345	0.143346	NA	1.18136	1.95684	2.15151	0	0	0
Arfgef3	0.881617	-3.39403	2.3192	1.46345	0.143346	NA	1.18136	1.95684	2.15151	0	0	0
Fam184a	0.881617	-3.39403	2.3192	1.46345	0.143346	NA	1.18136	1.95684	2.15151	0	0	0
Gja1	0.881617	-3.39403	2.3192	1.46345	0.143346	NA	1.18136	1.95684	2.15151	0	0	0
Nos2	0.881617	-3.39403	2.3192	1.46345	0.143346	NA	1.18136	1.95684	2.15151	0	0	0
Ddx1	71.4374	0.412235	0.281737	-1.46319	0.143416	0.999935	57.8864	58.7051	66.6968	61.9327	88.9941	94.4091
Cmc2	36.6274	0.519849	0.3554	-1.46272	0.143545	0.999935	33.0779	30.331	26.8939	42.26	39.9973	47.2046
Gatad2a	126.569	-0.310162	0.212101	1.46233	0.14365	0.999935	134.674	141.871	144.151	121.68	108.993	108.046
Dnaaf2	11.4449	-0.917445	0.628112	1.46064	0.144114	0.999935	10.6322	13.6979	20.4394	6.55758	9.99934	7.34293
Pkig	106.173	0.411575	0.281977	-1.4596	0.144399	0.999935	118.136	51.8562	104.348	132.609	120.992	109.095
Them6	59.8163	0.420764	0.288277	-1.45958	0.144405	0.999935	56.705	53.813	43.0302	69.2189	68.9954	67.1354
Birc5	11.376	1.07473	0.736512	-1.45921	0.144506	0.999935	7.08813	2.93525	11.8333	4.37172	19.9987	22.0288
Sugct	10.9793	-0.960097	0.658044	1.45902	0.144561	0.999935	21.2644	12.7194	9.6818	8.01482	9.99934	4.19596
Tm6sf1	141.719	0.307747	0.210948	-1.45887	0.1446	0.999935	140.581	134.043	105.424	155.925	156.99	157.349
Fam124b	12.6846	-0.926826	0.635472	1.45848	0.144707	0.999935	7.08813	23.482	19.3636	10.9293	9.99934	5.24495
Anxa5	114.114	-0.354233	0.24307	1.45733	0.145025	0.999935	133.493	131.108	120.485	120.222	106.993	72.3803
Neu3	47.1005	-0.57883	0.397187	1.45733	0.145027	0.999935	27.1712	59.6835	81.7574	26.2303	49.9967	37.7637
Cxcr1	1.66359	2.91145	1.99914	-1.45635	0.145296	NA	1.18136	0	0	1.45724	0	7.34293
Zkscan6	28.8784	0.608995	0.4182	-1.45623	0.145329	0.999935	28.3525	23.482	17.2121	45.9031	29.998	28.3227
Slc6a9	1.70497	2.94995	2.02691	-1.4554	0.14556	NA	1.18136	0	0	0	7.99947	1.04899
Rcc1l	19.9118	-0.724259	0.497753	1.45506	0.145654	0.999935	23.6271	33.2662	17.2121	12.3865	11.9992	20.9798
Capn2	187.894	-0.352181	0.242079	1.45482	0.14572	0.999935	198.468	291.569	142	180.698	150.99	163.643
Arhgef3	131.609	-0.341558	0.235009	1.45338	0.146118	0.999935	184.291	129.151	129.091	135.523	112.992	98.6051
Itgb1bp2	1.59213	2.87406	1.97835	-1.45276	0.146291	NA	1.18136	0	0	4.37172	3.99973	0
Scp2	90.0975	-0.348319	0.23984	1.4523	0.146418	0.999935	100.415	105.669	96.818	83.0627	76.9949	77.6253
Chst10	25.9912	0.690513	0.475678	-1.45164	0.146602	0.999935	23.6271	28.3741	7.53029	29.1448	39.9973	27.2738
Vezf1	47.6099	-0.467775	0.322295	1.45139	0.146671	0.999935	64.9745	51.8562	49.4847	46.6317	35.9976	36.7147
Vasp	562.999	-0.290933	0.200557	1.45063	0.146884	0.999935	659.196	707.396	493.772	656.487	471.969	389.175
Kctd9	43.2524	0.515753	0.3556	-1.45037	0.146955	0.999935	43.7101	23.482	39.8029	46.6317	43.9971	61.8904
Pfkp	270.397	-0.279257	0.1927	1.44918	0.147288	0.999935	287.069	294.504	306.59	201.828	223.985	308.403
Dot1l	72.2346	-0.389326	0.268672	1.44907	0.147317	0.999935	80.3321	88.0576	77.4544	64.1186	70.9953	52.4495
Tada1	48.1464	0.478182	0.33007	-1.44873	0.147413	0.999935	36.622	45.9856	37.6514	45.1744	70.9953	52.4495
Rft1	23.9674	0.640557	0.442165	-1.44868	0.147426	0.999935	22.4457	18.5899	15.0606	24.0445	27.9981	35.6657
Ankrd6	11.7763	-0.939583	0.648653	1.44851	0.147473	0.999935	7.08813	18.5899	20.4394	5.10034	9.99934	9.44091
Fem1c	39.3038	-0.510054	0.352215	1.44813	0.14758	0.999935	56.705	42.072	39.8029	29.8734	37.9975	29.3717
Trpv4	2.07907	-2.4292	1.67758	1.44804	0.147605	NA	1.18136	4.89209	4.30302	0	0	2.09798
Fosl2	285.75	-0.290281	0.200537	1.44751	0.147753	0.999935	249.266	325.813	366.833	222.958	235.984	313.648
Immp1l	58.2489	0.45391	0.31358	-1.44751	0.147755	0.999935	56.705	56.7482	34.4242	80.8768	61.9959	58.7435
Phyh	12.2336	-0.908207	0.627712	1.44685	0.147938	0.999935	14.1763	13.6979	20.4394	13.8438	5.9996	5.24495
Epop	31.5982	-0.555742	0.384131	1.44675	0.147966	0.999935	36.622	44.0288	32.2727	27.6876	27.9981	20.9798
Xpo1	237.88	0.298256	0.206159	-1.44673	0.147972	0.999935	158.302	216.23	264.636	236.801	265.982	285.325
Narf	51.4606	0.471876	0.32625	-1.44636	0.148075	0.999935	33.0779	50.8777	45.1817	60.4755	72.9952	46.1556
Cog8	19.535	0.730415	0.505044	-1.44624	0.14811	0.999935	16.539	15.6547	11.8333	20.4014	35.9976	16.7838
Atpaf2	42.6935	0.51234	0.354258	-1.44623	0.148111	0.999935	42.5288	38.1583	24.7424	41.5313	61.9959	47.2046
Tuba1a	124.35	-0.322694	0.223284	1.44522	0.148397	0.999935	144.125	136.979	134.469	131.88	98.9934	99.6541
Zfp956	37.6706	0.535398	0.37076	-1.44406	0.148723	0.999935	35.4407	36.2015	20.4394	37.8882	51.9965	44.0576
C1qtnf4	4.38672	-1.55513	1.07693	1.44404	0.148729	0.999935	4.72542	2.93525	11.8333	0.72862	3.99973	2.09798
Rab2b	5.07251	1.40959	0.976509	-1.4435	0.14888	0.999935	1.18136	4.89209	2.15151	8.01482	9.99934	4.19596
Dhrs13	7.43258	1.2231	0.847983	-1.44237	0.149198	0.999935	9.45084	1.95684	2.15151	8.74344	15.9989	6.29394
Sapcd1	2.24548	2.30867	1.60109	-1.44193	0.149321	NA	2.36271	0	0	2.91448	3.99973	4.19596
Eef2k	46.4675	0.483768	0.33552	-1.44184	0.149346	0.999935	48.4356	30.331	37.6514	48.0889	64.9957	49.3026
Metap2	230.504	0.29197	0.202534	-1.44159	0.149418	0.999935	225.639	187.856	207.621	196.727	303.98	261.199
Tmem106a	19.486	-0.742769	0.515343	1.44131	0.149497	0.999935	22.4457	28.3741	22.5909	19.6727	5.9996	17.8328
Tifa	15.7872	0.822447	0.570766	-1.44095	0.149598	0.999935	18.9017	5.87051	9.6818	17.4869	25.9983	16.7838
Ntan1	69.5624	0.392906	0.272744	-1.44057	0.149706	0.999935	70.8813	51.8562	58.0908	80.8768	76.9949	78.6743
Adamts6	22.8104	-0.684541	0.47533	1.44014	0.149828	0.999935	34.2593	33.2662	17.2121	22.5872	17.9988	11.5389
Lig1	42.1702	0.501434	0.348431	-1.43912	0.150116	0.999935	29.5339	39.1367	35.4999	37.1596	53.9964	57.6945
Brd3	38.824	-0.542281	0.376927	1.43869	0.150238	0.999935	41.3474	39.1367	58.0908	40.8027	19.9987	33.5677
Hspa9	74.8259	-0.371081	0.257935	1.43866	0.150247	0.999935	83.8762	82.1871	87.1362	65.5758	61.9959	68.1844
Prex1	445.829	-0.275482	0.191486	1.43865	0.150249	0.999935	512.708	559.655	393.726	500.562	336.978	371.343
Pogk	31.6828	-0.573491	0.398689	1.43844	0.150308	0.999935	37.8034	26.4173	49.4847	23.3158	29.998	23.0778
Irak4	39.9496	-0.554867	0.385858	1.43801	0.150432	0.999935	38.9847	61.6403	41.9545	37.1596	17.9988	41.9596
Chd9	46.1464	0.514345	0.357694	-1.43794	0.15045	0.999935	36.622	34.2446	43.0302	45.1744	78.9948	38.8126
Pofut1	55.3065	-0.429901	0.298994	1.43782	0.150484	0.999935	70.8813	59.6835	60.2423	51.732	39.9973	49.3026
Mprip	205.924	0.297055	0.206759	-1.43672	0.150798	0.999935	164.208	188.835	200.091	174.869	259.983	247.562
Ripor1	62.3221	0.406296	0.282845	-1.43646	0.150871	0.999935	46.0728	59.6835	54.8635	72.1334	72.9952	68.1844
Tmem71	79.7284	-0.397445	0.276701	1.43637	0.150898	0.999935	101.597	92.9497	77.4544	71.4048	49.9967	84.9682
Klra8	3.64675	-1.78451	1.24269	1.436	0.151001	NA	1.18136	5.87051	9.6818	0	1.99987	3.14697
Vta1	23.9723	0.630779	0.439274	-1.43596	0.151015	0.999935	23.6271	13.6979	19.3636	29.8734	29.998	27.2738
Tmem38a	4.88487	-1.39836	0.973897	1.43584	0.151047	0.999935	3.54407	5.87051	11.8333	2.91448	1.99987	3.14697
Zkscan7	5.21698	-1.42612	0.993377	1.43562	0.151109	0.999935	10.6322	4.89209	7.53029	5.10034	0	3.14697
Pea15a	45.3947	-0.484126	0.337268	1.43544	0.151163	0.999935	41.3474	59.6835	58.0908	46.6317	31.9979	34.6167
Vdac3	99.124	0.385025	0.26826	-1.43527	0.151211	0.999935	88.6016	90.9929	77.4544	75.7765	134.991	126.928
Ciao1	67.1796	0.408535	0.28471	-1.43492	0.151311	0.999935	51.9796	56.7482	64.5453	83.7913	59.996	86.0172
Immt	95.572	0.351713	0.245413	-1.43315	0.151815	0.999935	82.6949	72.4029	96.818	99.8209	120.992	100.703
Coq6	4.47348	1.60408	1.11937	-1.43303	0.151849	0.999935	4.72542	1.95684	0	2.91448	11.9992	5.24495
Sv2a	3.75137	1.77984	1.24224	-1.43277	0.151924	NA	0	4.89209	0	4.37172	7.99947	5.24495
Vipr1	23.419	-0.720581	0.502944	1.43273	0.151936	0.999935	42.5288	28.3741	17.2121	26.9589	15.9989	9.44091
Tdrd5	0.962891	3.27064	2.28341	-1.43235	0.152044	NA	0	0	0	0.72862	3.99973	1.04899
Rbm28	88.8036	-0.388774	0.271617	1.43133	0.152336	0.999935	111.047	92.9497	97.8937	72.1334	55.9963	102.801
Alpk1	1.5258	2.76166	1.93021	-1.43076	0.1525	NA	1.18136	0	0	0.72862	1.99987	5.24495
Rad51ap1	1.5258	2.76166	1.93021	-1.43076	0.1525	NA	1.18136	0	0	0.72862	1.99987	5.24495
Apold1	1.5258	2.76166	1.93021	-1.43076	0.1525	NA	1.18136	0	0	0.72862	1.99987	5.24495
Mpdu1	103.198	-0.326615	0.228305	1.43061	0.152542	0.999935	107.503	119.367	117.257	86.7058	94.9937	93.3602
Arhgap9	337.166	-0.338519	0.236665	1.43037	0.15261	0.999935	476.086	412.892	242.045	382.525	263.982	245.464
Parpbp	3.16738	1.81549	1.26954	-1.43004	0.152707	NA	1.18136	2.93525	0	3.6431	5.9996	5.24495
Jdp2	106.49	0.399588	0.279483	-1.42974	0.152791	0.999935	83.8762	95.885	94.6665	72.862	148.99	142.663
Csrnp2	82.0303	-0.390429	0.273085	1.4297	0.152804	0.999935	77.9694	95.885	104.348	53.9179	72.9952	87.0662
Tyw5	15.9466	-0.764534	0.534806	1.42955	0.152846	0.999935	16.539	15.6547	27.9696	10.9293	11.9992	12.5879
Serinc3	1942.64	0.247638	0.173242	-1.42943	0.15288	0.999935	1515.68	1501.87	2310.72	1871.82	2273.85	2181.9
Plxna3	2.69169	2.02612	1.41837	-1.42848	0.153154	NA	1.18136	1.95684	0	2.91448	7.99947	2.09798
Utp14b	42.7951	0.494765	0.346421	-1.42822	0.15323	0.999935	42.5288	26.4173	37.6514	41.5313	51.9965	56.6455
Ccl17	17.638	-0.845863	0.592548	1.4275	0.153436	0.999935	9.45084	15.6547	43.0302	15.301	13.9991	8.39192
Seh1l	134.872	0.305905	0.214299	-1.42747	0.153444	0.999935	138.219	119.367	104.348	141.352	156.99	148.957
Pnpt1	35.828	-0.517243	0.362443	1.4271	0.15355	0.999935	36.622	39.1367	50.5605	26.2303	31.9979	30.4207
Rcor2	3.2012	1.78286	1.2516	-1.42446	0.154313	NA	2.36271	1.95684	0	3.6431	5.9996	5.24495
Arl14ep	45.1208	0.469502	0.329601	-1.42445	0.154315	0.999935	44.8915	33.2662	35.4999	48.8175	59.996	48.2536
Tcp11l1	1.01024	3.35959	2.35865	-1.42437	0.15434	NA	0	0	0	2.91448	0	3.14697
Galk1	11.8892	0.896048	0.629181	-1.42415	0.154403	0.999935	9.45084	5.87051	9.6818	13.8438	21.9985	10.4899
Runx3	176.207	-0.34797	0.244425	1.42363	0.154554	0.999935	205.556	247.54	139.848	198.185	134.991	131.124
Kars	138.411	0.317193	0.22284	-1.42341	0.154618	0.999935	125.224	139.914	104.348	145.724	180.988	134.271
Sub1	187.281	-0.274544	0.192881	1.42338	0.154625	0.999935	219.732	203.511	191.484	152.282	191.987	164.692
Pola1	75.727	0.434242	0.30543	-1.42174	0.155101	0.999935	59.0678	50.8777	82.8332	60.4755	112.992	88.1152
Naa15	136.007	-0.305367	0.214788	1.42171	0.155111	0.999935	148.851	139.914	162.439	120.951	138.991	104.899
Ankle1	3.32868	1.84435	1.2988	-1.42005	0.155594	NA	2.36271	1.95684	0	1.45724	9.99934	4.19596
Chic1	27.6452	-0.689671	0.48574	1.41984	0.155655	0.999935	16.539	28.3741	57.015	14.5724	19.9987	29.3717
Tnfrsf1b	209.128	-0.337918	0.238113	1.41915	0.155855	0.999935	157.12	250.475	291.53	142.81	201.987	210.847
Ptprc	941.035	-0.204261	0.143985	1.41863	0.156006	0.999935	1137.64	945.152	941.286	948.663	805.946	867.515
Ddx24	200.583	-0.260598	0.183766	1.4181	0.156163	0.999935	206.737	216.23	232.363	168.311	189.987	189.867
Hist1h4i	14.2935	0.807736	0.570063	-1.41692	0.156505	0.999935	11.8136	9.78418	9.6818	18.9441	23.9984	11.5389
Npc2	581.079	-0.23591	0.166653	1.41558	0.1569	0.999935	549.33	717.18	619.635	623.699	469.969	506.662
Asf1a	18.3328	0.730038	0.515831	-1.41527	0.15699	0.999935	16.539	7.82734	17.2121	22.5872	27.9981	17.8328
Adam11	4.70748	1.45533	1.02986	-1.41313	0.157618	0.999935	3.54407	1.95684	2.15151	10.2007	1.99987	8.39192
Cd2ap	135.428	-0.316073	0.223727	1.41276	0.157725	0.999935	185.473	138.935	126.939	129.694	112.992	118.536
Gzmm	11.5666	0.8725	0.61772	-1.41245	0.157817	0.999935	7.08813	7.82734	9.6818	18.2155	13.9991	12.5879
Dgke	82.2438	0.441379	0.312523	-1.41231	0.15786	0.999935	53.161	85.1224	69.9241	57.561	126.992	100.703
Spats2	4.50593	1.57952	1.11861	-1.41204	0.157938	0.999935	4.72542	0	2.15151	2.91448	11.9992	5.24495
Mrc1	25.7453	-0.662171	0.469053	1.41172	0.158033	0.999935	27.1712	41.0936	26.8939	29.8734	19.9987	9.44091
Clpp	27.2556	-0.60766	0.430722	1.41079	0.158305	0.999935	36.622	28.3741	34.4242	31.3307	15.9989	16.7838
Rbms1	78.7137	-0.463526	0.328589	1.41066	0.158346	0.999935	81.5135	100.777	92.515	102.735	35.9976	58.7435
Cdk2	53.8864	0.462815	0.328189	-1.41021	0.158478	0.999935	47.2542	53.813	34.4242	48.0889	80.9946	58.7435
Rnf31	61.3488	-0.46266	0.328088	1.41017	0.15849	0.999935	59.0678	103.712	50.5605	59.7468	51.9965	43.0086
Coq4	4.7929	-1.67108	1.18533	1.4098	0.1586	0.999935	8.26949	13.6979	0	3.6431	0	3.14697
Trbv23	5.37463	1.67302	1.18784	-1.40845	0.158997	0.999935	4.72542	2.93525	0	0	11.9992	12.5879
Dynlt1f	10.3084	-1.07194	0.761157	1.4083	0.159041	0.999935	14.1763	22.5036	5.37878	8.74344	9.99934	1.04899
Trp53rka	20.5225	0.744406	0.529516	-1.40582	0.159777	0.999935	17.7203	15.6547	12.9091	36.431	9.99934	30.4207
Zfp654	56.3562	-0.445607	0.317019	1.40562	0.159838	0.999935	63.7932	67.5108	64.5453	65.5758	39.9973	36.7147
Arfrp1	107.146	-0.324219	0.230677	1.40551	0.159869	0.999935	118.136	116.432	122.636	92.5347	82.9945	110.144
Itgb2	366.47	-0.27435	0.19528	1.40491	0.16005	0.999935	408.749	466.705	329.181	405.113	265.982	323.089
Vps18	47.9254	-0.462734	0.329393	1.40481	0.160078	0.999935	57.8864	50.8777	58.0908	44.4458	27.9981	48.2536
Kdm5c	173.879	-0.267094	0.190165	1.40453	0.16016	0.999935	189.017	181.007	200.091	163.211	160.989	148.957
St8sia1	68.1567	-0.408423	0.290935	1.40383	0.160369	0.999935	102.778	70.4461	60.2423	56.8324	61.9959	56.6455
Atad1	68.2571	0.380601	0.271298	-1.40289	0.160649	0.999935	66.1559	54.7914	57.015	72.862	78.9948	79.7233
Arhgef5	1.01629	3.34098	2.38185	-1.40268	0.160712	NA	0	0	0	0	3.99973	2.09798
Dkkl1	5.46695	-1.38406	0.986752	1.40264	0.160723	0.999935	3.54407	2.93525	17.2121	2.91448	1.99987	4.19596
Ifrd1	517.642	-0.264796	0.188819	1.40238	0.160802	0.999935	692.274	433.439	569.075	393.455	489.967	527.642
Bmf	25.4127	0.618531	0.441385	-1.40134	0.161112	0.999935	21.2644	23.482	15.0606	21.8586	31.9979	38.8126
Zfp41	4.01171	1.49103	1.06448	-1.40071	0.161301	0.999935	1.18136	2.93525	2.15151	6.55758	5.9996	5.24495
Prr7	146.934	-0.3191	0.227823	1.40065	0.161318	0.999935	160.664	138.935	189.333	118.036	110.993	163.643
Ctc1	20.7532	0.727423	0.519379	-1.40056	0.161345	0.999935	16.539	10.7626	19.3636	12.3865	33.9977	31.4697
Ninl	1.38121	-2.8916	2.06503	1.40027	0.161432	NA	0	2.93525	4.30302	0	0	1.04899
Gstp1	79.3508	-0.385847	0.275554	1.40026	0.161436	0.999935	72.0627	100.777	96.818	75.7765	51.9965	78.6743
Adora2a	40.8154	-0.509352	0.363763	1.40023	0.161444	0.999935	44.8915	50.8777	47.3332	22.5872	31.9979	47.2046
Aven	107.748	-0.334924	0.239194	1.40022	0.161448	0.999935	135.856	113.496	111.879	102.735	106.993	75.5273
Bzw2	174.209	0.321517	0.22969	-1.39979	0.161578	0.999935	151.213	144.806	167.818	142.81	253.983	184.622
Ncf1	150.828	0.333419	0.238436	-1.39836	0.162006	0.999935	181.929	107.626	111.879	177.783	180.988	144.761
Rtn4rl1	12.4417	-1.0168	0.727255	1.39814	0.162071	0.999935	12.9949	22.5036	15.0606	18.9441	1.99987	3.14697
Prkag2	38.8684	0.552864	0.395443	-1.39809	0.162086	0.999935	51.9796	22.5036	20.4394	42.9886	45.9969	49.3026
Cox8a	235.364	0.258878	0.185198	-1.39785	0.162159	0.999935	215.007	237.756	189.333	228.058	283.981	258.052
Dscc1	7.9398	1.18957	0.851055	-1.39775	0.162187	0.999935	7.08813	0	7.53029	7.2862	9.99934	15.7349
Adk	49.0363	0.467457	0.334749	-1.39644	0.162581	0.999935	43.7101	34.2446	45.1817	40.8027	59.996	70.2824
Gabpa	76.8734	-0.366563	0.262658	1.39559	0.162838	0.999935	95.6898	79.2519	84.9847	65.5758	76.9949	58.7435
Ephx3	2.41225	-2.07956	1.49055	1.39516	0.162966	NA	1.18136	2.93525	7.53029	0.72862	0	2.09798
Adam4	1.43366	2.70674	1.94024	-1.39506	0.162999	NA	1.18136	0	0	4.37172	1.99987	1.04899
Maoa	1.43366	2.70674	1.94024	-1.39506	0.162999	NA	1.18136	0	0	4.37172	1.99987	1.04899
Hbb-bt	2.01885	-2.35532	1.68841	1.395	0.163017	NA	5.90678	1.95684	2.15151	0	0	2.09798
Plcd3	3.86073	1.72688	1.23851	-1.39433	0.163219	0.999935	1.18136	1.95684	2.15151	0.72862	13.9991	3.14697
Edem3	49.0569	-0.44058	0.316157	1.39355	0.163454	0.999935	57.8864	51.8562	60.2423	49.5462	35.9976	38.8126
Lrfn4	2.10349	2.29263	1.64527	-1.39347	0.163479	NA	0	0	2.15151	4.37172	3.99973	2.09798
Lgals3bp	217.298	-0.29003	0.208162	1.39329	0.163531	0.999935	190.198	253.41	272.166	160.296	197.987	229.729
Lig4	10.4613	0.926136	0.665059	-1.39256	0.163752	0.999935	8.26949	5.87051	7.53029	11.6579	19.9987	9.44091
Ddx54	183.403	-0.27872	0.200168	1.39243	0.163792	0.999935	238.634	170.245	194.712	160.296	174.988	161.545
Cxcr5	101.391	0.344933	0.247874	-1.39157	0.164054	0.999935	85.0576	79.2519	104.348	133.337	112.992	93.3602
Rabif	64.7248	0.385734	0.277245	-1.39131	0.16413	0.999935	55.5237	54.7914	58.0908	72.862	80.9946	66.0864
Tmem265	64.3717	0.434844	0.312622	-1.39096	0.164239	0.999935	51.9796	44.0288	67.7726	51.732	90.994	79.7233
Tnfaip2	16.6571	-0.941804	0.677188	1.39076	0.164299	0.999935	22.4457	10.7626	32.2727	7.2862	1.99987	25.1758
Mybbp1a	209.849	0.295849	0.212802	-1.39025	0.164453	0.999935	246.903	144.806	174.272	221.5	243.984	227.631
Cd44	143.325	-0.334058	0.2406	1.38844	0.165004	0.999935	111.047	208.403	159.212	120.222	130.991	130.075
H2afx	177.146	0.276521	0.199277	-1.38762	0.165252	0.999935	164.208	155.568	160.288	164.668	221.985	196.161
Sycp3	1.34404	-2.90701	2.0952	1.38746	0.165301	NA	0	1.95684	5.37878	0.72862	0	0
Tcrg-V7	4.27361	5.43268	3.91637	-1.38717	0.16539	0.999935	0	0	0	3.6431	21.9985	0
P4ha3	3.19595	-1.92375	1.38788	1.38611	0.165714	NA	2.36271	2.93525	9.6818	0	0	4.19596
Stc2	2.59627	-2.08841	1.5073	1.38553	0.165891	NA	1.18136	5.87051	5.37878	0	0	3.14697
Mapk8ip1	1.32782	-2.8913	2.08744	1.3851	0.166023	NA	0	2.93525	4.30302	0.72862	0	0
Abcb8	6.23255	1.41939	1.02477	-1.38509	0.166025	0.999935	8.26949	0	2.15151	12.3865	1.99987	12.5879
Asap2	9.17827	-1.00413	0.725028	1.38496	0.166065	0.999935	16.539	10.7626	9.6818	8.74344	1.99987	7.34293
Pofut2	82.6593	-0.361539	0.261066	1.38486	0.166096	0.999935	82.6949	88.0576	107.576	61.2041	82.9945	73.4293
Limd2	472.848	-0.281632	0.203382	1.38475	0.16613	0.999935	681.642	477.468	399.105	510.034	364.976	403.861
Casp3	112.155	0.360867	0.260763	-1.38389	0.166393	0.999935	113.41	88.0576	92.515	86.7058	136.991	155.251
Siglecg	91.2039	0.44524	0.321936	-1.38301	0.166662	0.999935	101.597	53.813	77.4544	140.624	114.992	58.7435
Olfr267	0.914063	-3.43795	2.48624	1.38279	0.16673	NA	1.18136	0	4.30302	0	0	0
Cyp2f2	0.914063	-3.43795	2.48624	1.38279	0.16673	NA	1.18136	0	4.30302	0	0	0
Saxo2	0.914063	-3.43795	2.48624	1.38279	0.16673	NA	1.18136	0	4.30302	0	0	0
Tmod2	0.914063	-3.43795	2.48624	1.38279	0.16673	NA	1.18136	0	4.30302	0	0	0
Foxq1	0.914063	-3.43795	2.48624	1.38279	0.16673	NA	1.18136	0	4.30302	0	0	0
Mpv17l	0.914063	-3.43795	2.48624	1.38279	0.16673	NA	1.18136	0	4.30302	0	0	0
Rabgef1	42.927	-0.479831	0.347117	1.38233	0.166869	0.999935	57.8864	56.7482	35.4999	38.6169	29.998	38.8126
Mcm3	68.3021	0.412576	0.298668	-1.38139	0.167159	0.999935	54.3423	48.9209	72.0756	57.561	92.9938	83.9192
Grhpr	11.5331	0.908158	0.65754	-1.38114	0.167235	0.999935	11.8136	4.89209	7.53029	14.5724	21.9985	8.39192
Ppfia4	3.5464	-1.67027	1.21076	1.37953	0.167733	NA	4.72542	1.95684	9.6818	2.91448	1.99987	0
Mycbp2	331.021	-0.285009	0.20672	1.37872	0.16798	0.999935	414.656	327.77	347.469	218.586	384.974	292.668
Dcaf15	242.26	-0.234572	0.170217	1.37807	0.168181	0.999935	261.079	252.432	272.166	219.315	221.985	226.582
Maneal	1.33057	-2.89267	2.09926	1.37794	0.16822	NA	2.36271	4.89209	0	0.72862	0	0
Actr1b	130.292	0.338222	0.245588	-1.3772	0.168452	0.999935	152.395	92.9497	100.045	120.222	162.989	153.153
Chfr	269.378	0.259036	0.188091	-1.37719	0.168454	0.999935	268.168	226.993	239.893	235.344	326.978	318.893
Pou2af1	197.811	0.364912	0.265121	-1.3764	0.168698	0.999935	164.208	97.8418	257.106	218.586	231.985	217.141
Tsen34	60.3927	0.434526	0.315757	-1.37614	0.168778	0.999935	59.0678	38.1583	57.015	60.4755	90.994	56.6455
Mxi1	145.265	0.306143	0.222491	-1.37598	0.168828	0.999935	109.866	126.216	152.757	133.337	168.989	180.426
Il6st	202.048	-0.267012	0.194066	1.37588	0.168858	0.999935	249.266	182.964	230.212	180.698	172.989	196.161
Fgfbp3	1.89919	-2.42659	1.76395	1.37566	0.168928	NA	4.72542	4.89209	0	0.72862	0	1.04899
Dennd6b	25.5232	-0.63844	0.464356	1.37489	0.169165	0.999935	46.0728	17.6115	30.1212	25.5017	15.9989	17.8328
Ppie	93.5936	-0.34616	0.252126	1.37296	0.169764	0.999935	119.317	108.604	87.1362	96.1778	78.9948	71.3314
Jmjd1c	210.518	-0.271371	0.197733	1.37242	0.169934	0.999935	270.53	182.964	237.742	186.527	184.988	200.357
Anpep	5.19747	-1.4387	1.04844	1.37223	0.169991	0.999935	7.08813	13.6979	2.15151	5.10034	0	3.14697
Mmp12	5.86181	1.20479	0.878136	-1.37199	0.170068	0.999935	2.36271	2.93525	5.37878	10.2007	7.99947	6.29394
Arhgef37	1.94983	-2.30864	1.68472	1.37034	0.170581	NA	2.36271	2.93525	4.30302	0	0	2.09798
Pon3	7.33706	-1.15285	0.841417	1.37012	0.170648	0.999935	3.54407	9.78418	17.2121	7.2862	1.99987	4.19596
Srpr	88.8949	-0.341066	0.24894	1.37007	0.170665	0.999935	101.597	105.669	90.3635	69.2189	90.994	75.5273
Rcl1	33.7152	-0.513123	0.37457	1.3699	0.170719	0.999935	41.3474	30.331	47.3332	26.9589	27.9981	28.3227
Slc43a1	6.43826	1.33867	0.977431	-1.36958	0.170819	0.999935	3.54407	1.95684	5.37878	1.45724	19.9987	6.29394
Aplp1	4.17511	-1.44622	1.05674	1.36857	0.171134	0.999935	4.72542	5.87051	7.53029	0.72862	1.99987	4.19596
Hoxa6	2.003	2.28022	1.66645	-1.36831	0.171214	NA	0	1.95684	0	2.91448	3.99973	3.14697
Clpx	34.4824	0.538121	0.393337	-1.36809	0.171283	0.999935	28.3525	36.2015	19.3636	29.8734	47.9968	45.1066
Susd4	0.882994	-3.39462	2.48187	1.36777	0.171385	NA	2.36271	2.93525	0	0	0	0
Edn1	0.882994	-3.39462	2.48187	1.36777	0.171385	NA	2.36271	2.93525	0	0	0	0
Hist1h2af	2.67704	2.00144	1.46337	-1.3677	0.171407	NA	1.18136	1.95684	0	0.72862	7.99947	4.19596
Ikzf2	81.4996	-0.434379	0.317618	1.36761	0.171433	0.999935	53.161	123.281	104.348	72.862	84.9944	50.3515
Nlrc5	354.718	-0.239219	0.174928	1.36753	0.171459	0.999935	366.22	434.418	351.772	357.752	271.982	346.167
Klhdc2	136.486	-0.31225	0.228509	1.36646	0.171793	0.999935	159.483	138.935	154.909	114.393	96.9936	154.202
Tert	3.49898	1.57063	1.14971	-1.36611	0.171904	NA	1.18136	1.95684	2.15151	6.55758	5.9996	3.14697
Fkbp5	328.503	0.703575	0.515144	-1.36578	0.172007	0.999935	157.12	220.144	372.211	220.772	426.972	573.798
Rock1	245.848	-0.252399	0.184931	1.36482	0.172309	0.999935	272.893	302.331	226.984	243.359	203.986	225.533
Alcam	16.2076	0.776848	0.569241	-1.36471	0.172345	0.999935	10.6322	4.89209	20.4394	20.4014	21.9985	18.8818
Nfkbib	200.041	-0.268325	0.196648	1.36449	0.172412	0.999935	212.644	190.792	251.727	158.839	187.988	198.259
Angpt1	0.995595	3.31369	2.42924	-1.36409	0.17254	NA	0	0	0	0.72862	0	5.24495
Trps1	89.1151	-0.35673	0.261529	1.36402	0.172561	0.999935	75.6067	103.712	120.485	75.7765	70.9953	88.1152
Gpd2	50.0054	0.450432	0.330248	-1.36392	0.172593	0.999935	53.161	38.1583	35.4999	48.8175	72.9952	51.4005
Smc4	228.259	-0.255064	0.187065	1.3635	0.172724	0.999935	261.079	265.151	219.454	228.787	178.988	216.092
Tbc1d9	15.2652	-0.791584	0.58069	1.36318	0.172826	0.999935	10.6322	22.5036	24.7424	10.9293	5.9996	16.7838
Ppa2	28.4629	0.550232	0.403803	-1.36263	0.173001	0.999935	28.3525	20.5468	20.4394	29.8734	37.9975	33.5677
Gcat	1.47939	-3.01367	2.21188	1.36249	0.173042	NA	0	7.82734	0	0	0	1.04899
Mvd	13.077	0.814074	0.59759	-1.36226	0.173115	0.999935	7.08813	13.6979	7.53029	18.2155	11.9992	19.9308
Chtf18	6.50655	1.17838	0.866205	-1.3604	0.173704	0.999935	3.54407	2.93525	5.37878	3.6431	11.9992	11.5389
Ankle2	92.0878	0.33443	0.245859	-1.36025	0.17375	0.999935	92.1457	69.4677	82.8332	93.992	104.993	109.095
Vps37b	2008.41	-0.209769	0.154239	1.36003	0.173821	0.999935	1924.43	2142.74	2393.56	1600.78	1759.88	2229.1
Emc2	72.2118	-0.372396	0.273816	1.36002	0.173823	0.999935	77.9694	72.4029	94.6665	73.5906	57.9961	56.6455
Pex26	35.7378	-0.518235	0.38105	1.36002	0.173824	0.999935	29.5339	53.813	43.0302	34.9738	29.998	23.0778
Tmem126b	11.1734	-0.949212	0.698242	1.35943	0.17401	0.999935	7.08813	25.4389	11.8333	12.3865	3.99973	6.29394
Abt1	19.6763	-0.643202	0.473237	1.35915	0.174098	0.999935	27.1712	25.4389	19.3636	15.301	13.9991	16.7838
Trbv29	52.305	-0.420966	0.309774	1.35895	0.174164	0.999935	63.7932	66.5324	49.4847	48.8175	37.9975	47.2046
Gpr162	6.45315	1.16414	0.856651	-1.35894	0.174166	0.999935	3.54407	2.93525	5.37878	4.37172	11.9992	10.4899
Phkb	38.9107	0.499328	0.367542	-1.35856	0.174286	0.999935	46.0728	26.4173	24.7424	50.2748	43.9971	41.9596
Car8	2.7261	2.02991	1.49419	-1.35854	0.174293	NA	1.18136	1.95684	0	0.72862	1.99987	10.4899
Rgs1	686.855	-0.235754	0.173546	1.35845	0.17432	0.999935	643.838	681.957	901.483	543.551	614.959	735.342
Smo	5.7849	1.32956	0.979042	-1.35802	0.174458	0.999935	4.72542	2.93525	2.15151	1.45724	13.9991	9.44091
Ccdc6	159.224	0.28226	0.207855	-1.35797	0.174474	0.999935	134.674	155.568	139.848	147.91	176.988	200.357
Spata48	1.25334	-2.71721	2.00163	1.3575	0.174621	NA	2.36271	1.95684	2.15151	0	0	1.04899
Ginm1	83.3084	-0.346459	0.255233	1.35743	0.174646	0.999935	105.141	90.0145	84.9847	75.7765	80.9946	62.9394
Zfand2a	87.6368	-0.357127	0.263109	1.35733	0.174676	0.999935	113.41	80.2303	102.197	80.1482	88.9941	60.8414
Timm17a	30.8072	0.540444	0.398491	-1.35623	0.175026	0.999935	28.3525	20.5468	26.8939	46.6317	31.9979	30.4207
Acot6	0.978418	-3.55765	2.62397	1.35582	0.175155	NA	0	5.87051	0	0	0	0
Arhgap10	45.7383	-0.465455	0.343333	1.35569	0.175197	0.999935	44.8915	46.9641	67.7726	48.0889	29.998	36.7147
Glud1	349.737	-0.227151	0.167556	1.35567	0.175204	0.999935	340.23	428.547	362.53	326.422	346.977	293.717
Cish	68.0917	-0.378377	0.279206	1.35519	0.175358	0.999935	83.8762	62.6188	84.9847	65.5758	57.9961	53.4985
Il10	26.6466	-0.640515	0.472928	1.35436	0.175622	0.999935	21.2644	26.4173	49.4847	16.0296	31.9979	14.6859
Glce	15.6312	0.720665	0.532249	-1.354	0.175736	0.999935	12.9949	10.7626	11.8333	23.3158	15.9989	18.8818
Tmem131	76.6833	0.35888	0.265088	-1.35381	0.175796	0.999935	64.9745	66.5324	69.9241	80.1482	102.993	75.5273
Fut4	1.29537	-2.85891	2.11223	1.3535	0.175895	NA	0	4.89209	2.15151	0.72862	0	0
Caprin1	43.3134	0.452444	0.334501	-1.3526	0.176185	0.999935	43.7101	36.2015	30.1212	54.6465	47.9968	47.2046
Mef2a	86.4055	-0.360747	0.266712	1.35257	0.176193	0.999935	96.8711	115.453	79.6059	91.0775	61.9959	73.4293
Shcbp1l	0.940495	3.27149	2.42092	-1.35134	0.176586	NA	0	0	0	3.6431	1.99987	0
Mertk	0.940495	3.27149	2.42092	-1.35134	0.176586	NA	0	0	0	3.6431	1.99987	0
Zfp964	0.940495	3.27149	2.42092	-1.35134	0.176586	NA	0	0	0	3.6431	1.99987	0
Zfp760	0.940495	3.27149	2.42092	-1.35134	0.176586	NA	0	0	0	3.6431	1.99987	0
Ceacam1	7.1991	1.09563	0.810785	-1.35133	0.176591	0.999935	4.72542	4.89209	4.30302	16.0296	7.99947	5.24495
Cd247	710.833	-0.202758	0.150054	1.35123	0.176622	0.999935	837.581	776.864	666.968	596.74	703.953	682.893
Tmem260	31.475	0.549918	0.406995	-1.35117	0.176642	0.999935	24.8085	34.2446	17.2121	29.8734	45.9969	36.7147
Fhit	20.8473	0.680687	0.503815	-1.35106	0.176675	0.999935	20.083	20.5468	7.53029	30.602	17.9988	28.3227
Hopx	184.887	-0.320671	0.237359	1.351	0.176697	0.999935	160.664	240.691	215.151	204.742	114.992	173.083
Crppa	5.29686	1.36245	1.00851	-1.35095	0.176711	0.999935	4.72542	0	4.30302	6.55758	11.9992	4.19596
Pros1	6.00548	-1.24734	0.923555	1.35058	0.17683	0.999935	10.6322	10.7626	4.30302	7.2862	1.99987	1.04899
Ppp1r37	77.8271	0.386694	0.286337	-1.35048	0.176861	0.999935	81.5135	50.8777	69.9241	68.4903	106.993	89.1642
Hars2	81.8942	0.370542	0.274592	-1.34943	0.177199	0.999935	81.5135	64.5756	67.7726	69.2189	94.9937	113.291
Cenpf	4.86234	1.31684	0.976408	-1.34866	0.177448	0.999935	1.18136	4.89209	2.15151	6.55758	5.9996	8.39192
Hmgn5	129.904	0.33437	0.247956	-1.34851	0.177495	0.999935	139.4	90.0145	115.106	108.564	168.989	157.349
Pou6f1	58.4316	0.410974	0.304841	-1.34816	0.177606	0.999935	57.8864	42.072	50.5605	61.2041	55.9963	82.8702
Psors1c2	1.42599	-3.01315	2.23515	1.34808	0.177634	NA	0	7.82734	0	0.72862	0	0
Zfp27	3.67676	-1.52861	1.13393	1.34807	0.177636	NA	7.08813	4.89209	4.30302	0.72862	3.99973	1.04899
Thap11	59.6091	0.432914	0.321154	-1.348	0.17766	0.999935	55.5237	64.5756	32.2727	78.691	70.9953	55.5965
Rufy4	1.91588	-2.32385	1.72403	1.34792	0.177685	NA	1.18136	2.93525	5.37878	0	1.99987	0
Zcchc24	21.0485	0.648775	0.481447	-1.34755	0.177803	0.999935	10.6322	13.6979	24.7424	24.0445	27.9981	25.1758
Epb41	397.024	0.30384	0.225505	-1.34738	0.177859	0.999935	249.266	333.641	481.938	338.08	459.969	519.25
Slc25a46	46.294	-0.448599	0.33309	1.34678	0.178051	0.999935	48.4356	51.8562	60.2423	45.1744	27.9981	44.0576
Unc5a	1.35014	-2.85945	2.12344	1.34661	0.178105	NA	1.18136	5.87051	0	0	0	1.04899
Tap1	433.249	-0.212847	0.158139	1.34594	0.178321	0.999935	453.64	459.856	481.938	410.213	346.977	446.87
Dhx8	99.2965	-0.309968	0.230299	1.34594	0.178323	0.999935	106.322	113.496	109.727	85.9772	88.9941	91.2622
Hlf	23.6304	-0.652724	0.48523	1.34518	0.178566	0.999935	15.3576	41.0936	30.1212	19.6727	23.9984	11.5389
Pdlim2	44.4005	-0.451222	0.3356	1.34452	0.178779	0.999935	54.3423	59.6835	39.8029	38.6169	31.9979	41.9596
Rgs10	275.096	-0.233659	0.173858	1.34396	0.17896	0.999935	309.515	324.835	257.106	238.987	259.983	260.15
Tfdp1	149.264	0.367899	0.27389	-1.34323	0.179196	0.999935	101.597	118.389	169.969	104.921	213.986	186.72
Cx3cl1	1.19995	-2.71727	2.0238	1.34266	0.179383	NA	2.36271	1.95684	2.15151	0.72862	0	0
H3f3a	776.769	0.208075	0.155102	-1.34153	0.179748	0.999935	823.404	588.029	751.953	811.683	858.943	826.604
Slc25a22	65.4616	-0.387023	0.288499	1.3415	0.179757	0.999935	86.2389	61.6403	75.3029	64.8472	45.9969	58.7435
Mef2c	62.8821	0.431562	0.321702	-1.3415	0.179759	0.999935	60.2491	41.0936	60.2423	99.8209	53.9964	61.8904
Brip1	13.357	0.854838	0.637315	-1.34131	0.179819	0.999935	7.08813	13.6979	7.53029	12.3865	29.998	9.44091
Zfp213	14.979	0.764448	0.570093	-1.34092	0.179947	0.999935	11.8136	13.6979	7.53029	11.6579	19.9987	25.1758
Zfp788	13.2802	0.783759	0.58455	-1.34079	0.179988	0.999935	10.6322	5.87051	12.9091	17.4869	15.9989	16.7838
Klra7	5.39688	-1.20339	0.897814	1.34035	0.180131	0.999935	7.08813	5.87051	9.6818	3.6431	3.99973	2.09798
Msi2	247.849	0.252159	0.188231	-1.33963	0.180366	0.999935	243.359	198.619	236.666	239.716	316.979	251.758
Arid5b	66.7729	-0.40018	0.298986	1.33846	0.180747	0.999935	86.2389	54.7914	87.1362	58.2896	45.9969	68.1844
Zfp689	19.5476	0.66524	0.49739	-1.33746	0.181072	0.999935	18.9017	13.6979	12.9091	24.0445	31.9979	15.7349
Pabpc4	109.075	0.310591	0.232375	-1.3366	0.181355	0.999935	90.9643	98.8202	102.197	116.579	140.991	104.899
Actn1	171.693	-0.360397	0.269839	1.3356	0.18168	0.999935	243.359	214.274	122.636	195.999	148.99	104.899
H2-D1	376.794	-0.229995	0.172274	1.33505	0.181859	0.999935	413.474	436.374	368.984	288.534	358.976	394.42
Edem1	494.338	0.209238	0.156738	-1.33495	0.181892	0.999935	473.723	447.137	453.969	458.302	598.96	533.936
Klf6	645.232	-0.208988	0.156683	1.33383	0.182258	0.999935	772.606	655.54	648.68	633.899	652.957	507.711
Ptgs1	2.98204	-1.72968	1.29688	1.33373	0.182293	NA	5.90678	5.87051	2.15151	2.91448	0	1.04899
Kdm6b	773.625	-0.230134	0.172562	1.33363	0.182325	0.999935	962.804	634.993	907.938	640.457	775.948	719.607
Cav1	2.76046	-2.08524	1.5639	1.33336	0.182415	NA	8.26949	0	5.37878	2.91448	0	0
Fancc	14.737	-0.754165	0.565627	1.33333	0.182425	0.999935	18.9017	17.6115	19.3636	15.301	11.9992	5.24495
Cd52	592.816	-0.291281	0.218517	1.33299	0.182534	0.999935	684.005	741.641	533.575	742.464	485.968	369.245
Setbp1	31.6785	0.531082	0.398705	-1.33202	0.182855	0.999935	30.7152	22.5036	24.7424	37.8882	47.9968	26.2248
Ehd3	98.9194	-0.309634	0.232636	1.33098	0.183195	0.999935	100.415	110.561	117.257	85.9772	86.9942	92.3112
Ocel1	105.642	0.319088	0.239851	-1.33036	0.183401	0.999935	73.244	102.734	105.424	111.479	112.992	127.977
Antxr2	115.916	-0.331032	0.24884	1.3303	0.18342	0.999935	101.597	113.496	172.121	97.6351	110.993	99.6541
Pbrm1	96.6734	0.334718	0.251618	-1.33026	0.183432	0.999935	99.2338	90.0145	67.7726	118.765	112.992	91.2622
Hsh2d	35.3107	0.512831	0.38554	-1.33016	0.183465	0.999935	35.4407	17.6115	34.4242	36.431	45.9969	41.9596
Rcsd1	437.501	0.224736	0.168964	-1.33008	0.183491	0.999935	483.174	374.734	353.924	513.677	459.969	439.527
Tagln2	572.337	-0.274366	0.206332	1.32973	0.183607	0.999935	684.005	750.447	446.438	630.256	517.966	404.91
Pole	20.1966	0.65627	0.493664	-1.32938	0.183721	0.999935	16.539	20.5468	9.6818	18.9441	23.9984	31.4697
Islr2	1.73336	-2.26654	1.7052	1.32919	0.183785	NA	2.36271	1.95684	4.30302	0.72862	0	1.04899
Stx11	44.7468	-0.476898	0.358836	1.32902	0.183843	0.999935	35.4407	67.5108	52.712	33.5165	29.998	49.3026
Ss18l2	12.6323	0.824738	0.6208	-1.32851	0.18401	0.999935	15.3576	7.82734	4.30302	14.5724	17.9988	15.7349
Myo9b	54.628	0.412417	0.310533	-1.3281	0.184146	0.999935	35.4407	59.6835	45.1817	65.5758	59.996	61.8904
Tdrp	158.106	-0.339435	0.255622	1.32788	0.184218	0.999935	248.085	163.396	119.409	162.482	120.992	134.271
Plcxd1	2.56565	1.87458	1.41187	-1.32773	0.184269	NA	1.18136	0	2.15151	2.91448	5.9996	3.14697
Fastkd2	10.2783	-0.908635	0.684405	1.32763	0.184301	0.999935	11.8136	7.82734	20.4394	5.10034	5.9996	10.4899
Anapc5	56.1173	0.414872	0.312655	-1.32693	0.184531	0.999935	50.7983	48.9209	45.1817	83.0627	49.9967	58.7435
Ctla4	492.046	-0.309887	0.233571	1.32674	0.184596	0.999935	352.044	660.432	619.635	306.749	489.967	523.446
Fbxl20	80.8412	0.367625	0.27734	-1.32554	0.184993	0.999935	54.3423	66.5324	90.3635	76.5051	104.993	92.3112
Apol7e	2.27819	2.32003	1.75092	-1.32503	0.185162	NA	2.36271	0	0	2.91448	0	8.39192
Hormad2	3.12003	1.78133	1.3447	-1.32471	0.185269	NA	1.18136	2.93525	0	1.45724	9.99934	3.14697
Lyz2	122.493	-0.391319	0.295483	1.32434	0.185391	0.999935	205.556	110.561	102.197	139.895	74.995	101.752
Actg1	264.845	-0.246854	0.18643	1.32411	0.185468	0.999935	271.712	348.317	242.045	249.188	245.984	231.827
Ppp1r18	214.674	-0.297873	0.224994	1.32392	0.18553	0.999935	304.79	239.712	166.742	220.043	168.989	187.769
March3	29.6211	-0.597791	0.451595	1.32373	0.185592	0.999935	16.539	46.9641	43.0302	18.2155	31.9979	20.9798
Myb	181.104	0.369064	0.278948	-1.32305	0.185817	0.999935	138.219	149.698	185.03	108.564	223.985	281.129
Magoh	119.69	0.286553	0.216649	-1.32266	0.185947	0.999935	112.229	105.669	105.424	122.408	134.991	137.418
Grasp	31.0904	-0.539438	0.407932	1.32237	0.186044	0.999935	48.4356	26.4173	35.4999	19.6727	23.9984	32.5187
Arpc5	339.749	-0.219512	0.166012	1.32226	0.18608	0.999935	366.22	392.346	338.863	351.923	285.981	303.158
Lyrm2	18.2891	-0.650462	0.492062	1.32191	0.186198	0.999935	17.7203	22.5036	26.8939	16.0296	13.9991	12.5879
Inafm2	53.3202	0.403535	0.305267	-1.32191	0.186199	0.999935	51.9796	45.9856	39.8029	57.561	68.9954	55.5965
Trbv26	16.6749	-0.828316	0.626791	1.32152	0.186328	0.999935	12.9949	39.1367	11.8333	15.301	3.99973	16.7838
Fndc3a	93.0406	0.322675	0.244192	-1.3214	0.186369	0.999935	77.9694	79.2519	90.3635	89.6203	112.992	108.046
Snapc1	35.8483	0.50508	0.382285	-1.32121	0.186431	0.999935	41.3474	28.3741	19.3636	40.8027	37.9975	47.2046
Dclre1c	28.8488	0.556538	0.421475	-1.32045	0.186683	0.999935	28.3525	26.4173	15.0606	25.5017	39.9973	37.7637
Syn1	1.21952	-2.68195	2.03144	1.32022	0.186762	NA	1.18136	2.93525	2.15151	0	0	1.04899
Mob3b	11.5928	-0.871983	0.660629	1.31993	0.186859	0.999935	20.083	15.6547	9.6818	13.8438	3.99973	6.29394
Zmym5	55.8839	0.414807	0.314373	-1.31947	0.187011	0.999935	50.7983	45.9856	47.3332	72.1334	74.995	44.0576
Acox3	54.1277	0.394685	0.299152	-1.31935	0.187054	0.999935	43.7101	44.0288	52.712	65.5758	59.996	58.7435
Kif22	9.86174	0.988573	0.7496	-1.3188	0.187236	0.999935	9.45084	4.89209	5.37878	4.37172	11.9992	23.0778
Usp11	53.2324	0.412548	0.312844	-1.31871	0.187268	0.999935	55.5237	45.9856	35.4999	54.6465	68.9954	58.7435
Stat4	368.103	-0.235077	0.178323	1.31826	0.187416	0.999935	321.329	395.281	476.56	314.764	342.977	357.706
Lgals7	5.1618	-1.52135	1.1541	1.31822	0.18743	0.999935	2.36271	20.5468	0	2.91448	1.99987	3.14697
H2-K1	3540.53	-0.182822	0.138726	1.31786	0.187549	0.999935	3812.23	3500.78	3979.22	2843.08	3336.78	3771.12
Dipk1b	3.11221	1.67323	1.27008	-1.31742	0.187697	NA	2.36271	0	2.15151	2.91448	5.9996	5.24495
Prdm1	77.0602	-0.452247	0.343305	1.31733	0.187727	0.999935	66.1559	62.6188	137.697	46.6317	57.9961	91.2622
Slc17a5	13.3325	0.794489	0.603111	-1.31732	0.187732	0.999935	12.9949	10.7626	5.37878	10.9293	19.9987	19.9308
Arhgap29	2.11629	2.23517	1.69679	-1.3173	0.18774	NA	2.36271	0	0	7.2862	1.99987	1.04899
Baiap2	29.9462	-0.526401	0.399653	1.31714	0.18779	0.999935	37.8034	25.4389	43.0302	26.2303	21.9985	25.1758
Atrnl1	33.9124	-0.535332	0.406636	1.31649	0.188009	0.999935	21.2644	45.9856	52.712	24.0445	27.9981	31.4697
Gtf2i	340.406	-0.212659	0.161573	1.31618	0.188113	0.999935	359.132	359.079	377.59	300.191	293.98	352.461
Rgs2	338.307	-0.22032	0.167426	1.31592	0.188199	0.999935	317.785	376.691	396.954	292.177	340.977	305.256
Ccdc32	24.6886	-0.607991	0.462342	1.31502	0.188502	0.999935	22.4457	34.2446	32.2727	12.3865	29.998	16.7838
Nadk2	29.075	0.537898	0.409145	-1.31469	0.188615	0.999935	28.3525	23.482	19.3636	34.2451	25.9983	43.0086
Txk	369.087	-0.250819	0.19083	1.31436	0.188725	0.999935	372.127	398.216	431.378	269.589	309.979	433.233
Abca1	53.3986	0.427949	0.325671	-1.31406	0.188827	0.999935	53.161	33.2662	50.5605	61.2041	74.995	47.2046
Sh2b3	104.231	0.344643	0.262288	-1.31399	0.188851	0.999935	96.8711	74.3598	105.424	152.282	100.993	95.4581
Bank1	136.538	0.348293	0.265068	-1.31398	0.188854	0.999935	115.773	75.3382	169.969	170.497	144.99	142.663
Ogfrl1	12.2297	0.88009	0.669868	-1.31383	0.188905	0.999935	12.9949	10.7626	2.15151	16.0296	21.9985	9.44091
Atg13	64.5334	0.370108	0.281765	-1.31354	0.189003	0.999935	51.9796	59.6835	57.015	68.4903	84.9944	65.0374
Gnpat	103.004	0.307515	0.234128	-1.31344	0.189033	0.999935	100.415	87.0792	89.2877	124.594	116.992	99.6541
Rfx1	140.864	-0.349003	0.265719	1.31343	0.189038	0.999935	191.38	182.964	100.045	155.196	116.992	98.6051
Ckap4	22.4159	-0.649534	0.49471	1.31296	0.189196	0.999935	31.8966	28.3741	22.5909	29.1448	11.9992	10.4899
Zfp58	11.1058	-0.876179	0.667769	1.3121	0.189487	0.999935	8.26949	15.6547	19.3636	10.2007	9.99934	3.14697
Lrp12	8.62283	0.967852	0.737697	-1.31199	0.189523	0.999935	7.08813	2.93525	7.53029	8.74344	15.9989	9.44091
Tnfrsf10b	18.7529	-0.639406	0.487542	1.31149	0.189693	0.999935	18.9017	22.5036	26.8939	12.3865	13.9991	17.8328
Glrx5	57.8962	-0.39984	0.304878	1.31148	0.189697	0.999935	63.7932	83.1655	50.5605	52.4606	45.9969	51.4005
Pxmp4	7.65574	1.02229	0.779657	-1.3112	0.18979	0.999935	7.08813	5.87051	2.15151	7.2862	11.9992	11.5389
Tlcd1	8.24207	-1.00665	0.767873	1.31096	0.189873	0.999935	7.08813	10.7626	15.0606	5.10034	1.99987	9.44091
Srsf4	221.524	0.254603	0.194255	-1.31066	0.189971	0.999935	217.369	173.18	215.151	202.556	265.982	254.905
Wdr43	80.4154	-0.354269	0.270477	1.3098	0.190265	0.999935	109.866	72.4029	89.2877	80.1482	70.9953	59.7925
Msh3	124.395	0.279841	0.213672	-1.30968	0.190304	0.999935	109.866	107.626	119.409	128.966	140.991	139.516
Tedc1	17.1206	0.774619	0.591541	-1.30949	0.190367	0.999935	21.2644	4.89209	11.8333	11.6579	29.998	23.0778
Dsn1	7.75682	1.04487	0.798131	-1.30914	0.190487	0.999935	5.90678	4.89209	4.30302	6.55758	5.9996	18.8818
Trim37	27.7683	0.532804	0.40711	-1.30875	0.19062	0.999935	18.9017	26.4173	22.5909	31.3307	37.9975	29.3717
Chordc1	42.582	-0.480876	0.367435	1.30874	0.190623	0.999935	60.2491	54.7914	34.4242	45.9031	35.9976	24.1268
Spata24	13.3361	0.824356	0.63007	-1.30836	0.190752	0.999935	16.539	4.89209	7.53029	10.9293	15.9989	24.1268
Cyb5rl	13.7212	-0.775529	0.592887	1.30806	0.190854	0.999935	16.539	12.7194	22.5909	8.74344	5.9996	15.7349
Sntb2	24.2157	-0.557064	0.426263	1.30686	0.191262	0.999935	28.3525	30.331	27.9696	21.8586	19.9987	16.7838
Scrib	102.521	0.30959	0.236997	-1.3063	0.19145	0.999935	93.327	79.2519	102.197	111.479	102.993	125.879
Pkn3	6.23478	1.10752	0.848102	-1.30588	0.191593	0.999935	4.72542	2.93525	4.30302	10.2007	9.99934	5.24495
Surf2	53.9024	-0.413461	0.316676	1.30563	0.191678	0.999935	61.4305	53.813	69.9241	51.732	53.9964	32.5187
Adamts10	68.8207	-0.351757	0.269528	1.30509	0.191863	0.999935	80.3321	77.295	74.2271	65.5758	61.9959	53.4985
Wdpcp	1.16612	-2.68169	2.05481	1.30508	0.191867	NA	1.18136	2.93525	2.15151	0.72862	0	0
Cit	4.55642	1.37731	1.05602	-1.30425	0.192148	0.999935	4.72542	2.93525	0	7.2862	3.99973	8.39192
Nmnat3	14.665	0.747865	0.573461	-1.30413	0.192191	0.999935	14.1763	5.87051	12.9091	15.301	23.9984	15.7349
Rlf	38.5683	0.518987	0.398145	-1.30351	0.1924	0.999935	36.622	39.1367	19.3636	49.5462	27.9981	58.7435
Mtx2	50.4706	-0.403194	0.309344	1.30338	0.192444	0.999935	50.7983	54.7914	66.6968	41.5313	45.9969	43.0086
Atp6v1f	182.95	-0.25996	0.199525	1.3029	0.19261	0.999935	212.644	178.072	207.621	159.568	193.987	145.81
Chpf2	50.5845	-0.428072	0.328583	1.30278	0.19265	0.999935	48.4356	75.3382	50.5605	52.4606	39.9973	36.7147
Cks1b	7.26649	1.06459	0.817584	-1.30211	0.192878	0.999935	3.54407	2.93525	7.53029	5.10034	13.9991	10.4899
Ascl3	0.909496	3.2005	2.45801	-1.30207	0.192893	NA	0	0	0	1.45724	3.99973	0
Lhpp	9.4776	0.954723	0.733409	-1.30176	0.192998	0.999935	4.72542	2.93525	11.8333	16.0296	13.9991	7.34293
Atp11a	51.9225	0.450491	0.346067	-1.30175	0.193003	0.999935	36.622	58.7051	35.4999	42.9886	57.9961	79.7233
Ackr3	1.66237	-2.38079	1.8292	1.30155	0.193072	NA	1.18136	1.95684	5.37878	1.45724	0	0
Mustn1	8.37073	-0.929551	0.714222	1.30149	0.193091	0.999935	9.45084	13.6979	9.6818	5.10034	5.9996	6.29394
Gtse1	6.25717	1.10185	0.846726	-1.30131	0.193154	0.999935	4.72542	2.93525	4.30302	7.2862	11.9992	6.29394
Rap1gap2	17.9347	-0.728161	0.559712	1.30096	0.193273	0.999935	28.3525	26.4173	12.9091	22.5872	9.99934	7.34293
Fam129b	25.6604	-0.574001	0.441225	1.30093	0.193284	0.999935	30.7152	39.1367	22.5909	27.6876	15.9989	17.8328
Pold3	48.6224	0.436209	0.335317	-1.30088	0.193298	0.999935	40.1661	38.1583	45.1817	40.8027	53.9964	73.4293
Dsel	3.2814	-1.58737	1.22067	1.30041	0.19346	NA	4.72542	4.89209	5.37878	3.6431	0	1.04899
Kxd1	37.053	-0.466816	0.359063	1.30009	0.193568	0.999935	42.5288	44.0288	41.9545	24.0445	31.9979	37.7637
F2rl1	32.2922	-0.589873	0.453849	1.29971	0.1937	0.999935	54.3423	38.1583	24.7424	41.5313	13.9991	20.9798
Prrc1	43.2669	-0.436358	0.335856	1.29924	0.193861	0.999935	57.8864	44.0288	47.3332	32.7879	43.9971	33.5677
Zmiz2	178.401	0.275535	0.212133	-1.29888	0.193986	0.999935	165.39	188.835	130.166	208.385	213.986	163.643
Tg	3.60649	-1.48125	1.14072	1.29852	0.194109	NA	2.36271	5.87051	7.53029	0.72862	1.99987	3.14697
Abi3bp	20.4264	-0.867746	0.668632	1.29779	0.194358	0.999935	4.72542	56.7482	17.2121	7.2862	23.9984	12.5879
Trbv3	31.9686	-0.528864	0.407581	1.29757	0.194436	0.999935	23.6271	53.813	35.4999	25.5017	23.9984	29.3717
Cpq	1.69954	-2.24084	1.72701	1.29753	0.19445	NA	1.18136	2.93525	4.30302	0.72862	0	1.04899
Ndufs7	169.281	0.256841	0.198006	-1.29714	0.194583	0.999935	168.934	146.763	147.378	182.884	203.986	165.74
Traf5	92.3243	0.329841	0.254304	-1.29703	0.194619	0.999935	101.597	64.5756	79.6059	96.1778	104.993	106.997
Muc2	1.28579	-2.75272	2.12476	1.29555	0.195132	NA	2.36271	0	4.30302	0	0	1.04899
Scap	80.4922	-0.351071	0.271023	1.29535	0.195198	0.999935	106.322	74.3598	90.3635	69.2189	84.9944	57.6945
Bub1	4.2136	1.56409	1.20756	-1.29525	0.195234	0.999935	0	1.95684	4.30302	0.72862	11.9992	6.29394
Gtf2e1	16.7939	-0.711133	0.549039	1.29523	0.19524	0.999935	12.9949	30.331	19.3636	17.4869	7.99947	12.5879
Ado	23.1358	0.569049	0.43935	-1.29521	0.195248	0.999935	21.2644	17.6115	17.2121	30.602	27.9981	24.1268
Upf2	77.0398	0.333269	0.25739	-1.2948	0.195388	0.999935	66.1559	66.5324	72.0756	91.8061	86.9942	78.6743
Uap1	61.2969	-0.380574	0.294054	1.29423	0.195586	0.999935	68.5186	72.4029	67.7726	67.033	47.9968	44.0576
Cd209a	5.77252	-1.30653	1.0095	1.29423	0.195586	0.999935	12.9949	9.78418	2.15151	6.55758	0	3.14697
Atad5	22.0875	0.626643	0.484456	-1.2935	0.195839	0.999935	18.9017	13.6979	19.3636	17.4869	39.9973	23.0778
Aqr	75.5631	-0.337806	0.261208	1.29324	0.195927	0.999935	85.0576	92.9497	75.3029	72.1334	64.9957	62.9394
Prkch	191.309	-0.292796	0.226435	1.29307	0.195986	0.999935	240.996	182.964	207.621	151.553	134.991	229.729
Calm3	264.292	0.220252	0.170363	-1.29284	0.196066	0.999935	235.09	268.087	229.136	290.719	289.981	272.738
Oxnad1	4.84744	1.27021	0.982623	-1.29268	0.196123	0.999935	1.18136	2.93525	4.30302	4.37172	9.99934	6.29394
Skap1	493.785	-0.201418	0.155852	1.29237	0.196229	0.999935	584.771	547.914	451.817	443.73	473.969	460.507
Med16	43.7752	0.476753	0.369001	-1.29201	0.196353	0.999935	51.9796	20.5468	37.6514	45.1744	57.9961	49.3026
Fyn	354.042	-0.222104	0.171992	1.29136	0.196578	0.999935	417.018	397.238	329.181	315.492	293.98	371.343
Inpp5f	23.6622	-0.575447	0.445654	1.29124	0.19662	0.999935	22.4457	28.3741	34.4242	24.0445	17.9988	14.6859
Alox5	13.7896	0.788551	0.610745	-1.29113	0.196658	0.999935	8.26949	17.6115	4.30302	19.6727	13.9991	18.8818
Ddx20	12.1477	0.795789	0.616414	-1.291	0.196704	0.999935	7.08813	9.78418	9.6818	13.8438	21.9985	10.4899
Cdr2l	2.51226	1.84314	1.42769	-1.29099	0.196706	NA	1.18136	0	2.15151	3.6431	5.9996	2.09798
Dctn6	50.7725	-0.392814	0.304448	1.29025	0.196963	0.999935	54.3423	61.6403	57.015	46.6317	41.9972	43.0086
Dtl	8.93393	0.981834	0.76116	-1.28992	0.197079	0.999935	2.36271	7.82734	7.53029	5.10034	13.9991	16.7838
Rit1	54.8796	0.419486	0.325292	-1.28957	0.197201	0.999935	41.3474	61.6403	37.6514	63.3899	76.9949	48.2536
Dkk3	17.8285	-0.753168	0.58406	1.28954	0.197211	0.999935	5.90678	36.2015	24.7424	12.3865	11.9992	15.7349
Tefm	5.40358	1.18835	0.921764	-1.28921	0.197326	0.999935	5.90678	1.95684	2.15151	8.01482	5.9996	8.39192
Trpm7	162.652	0.262963	0.203989	-1.28911	0.197361	0.999935	141.763	138.935	162.439	156.653	201.987	174.132
Zfp511	37.0757	-0.473409	0.36724	1.2891	0.197364	0.999935	36.622	50.8777	41.9545	34.9738	35.9976	22.0288
Rbpms2	5.65932	1.1611	0.901174	-1.28843	0.197595	0.999935	1.18136	4.89209	4.30302	7.2862	9.99934	6.29394
Tceal3	1.35097	2.55897	1.98639	-1.28825	0.197658	NA	1.18136	0	0	0.72862	1.99987	4.19596
Kcnab2	229.953	-0.250108	0.194169	1.28809	0.197714	0.999935	300.064	240.691	209.772	231.701	193.987	203.504
Sec31a	85.4964	-0.320267	0.248682	1.28786	0.197794	0.999935	105.141	83.1655	96.818	77.2337	72.9952	77.6253
Cstf3	62.9429	0.365596	0.28389	-1.28781	0.197812	0.999935	50.7983	56.7482	57.015	60.4755	74.995	77.6253
Pkd2	1.31222	2.55439	1.98358	-1.28777	0.197826	NA	1.18136	0	0	3.6431	1.99987	1.04899
Csnk1e	66.0619	0.404978	0.314594	-1.2873	0.197988	0.999935	81.5135	44.0288	45.1817	63.3899	70.9953	91.2622
Rab3ip	303.75	-0.253454	0.19689	1.28729	0.197994	0.999935	432.376	268.087	291.53	279.79	277.982	272.738
Fen1	15.4713	0.7101	0.551851	-1.28676	0.198178	0.999935	12.9949	12.7194	9.6818	25.5017	11.9992	19.9308
Rab2a	147.845	0.258891	0.20131	-1.28603	0.198432	0.999935	125.224	141.871	136.621	163.211	166.989	153.153
Sh3kbp1	215.668	-0.25007	0.19449	1.28577	0.198522	0.999935	287.069	214.274	202.242	200.37	195.987	194.063
Calca	4.53764	-1.63048	1.26811	1.28576	0.198528	0.999935	3.54407	0	17.2121	4.37172	0	2.09798
Lilrb4a	75.8385	-0.376286	0.292685	1.28563	0.198571	0.999935	60.2491	79.2519	117.257	64.8472	59.996	73.4293
Slc25a37	32.6435	0.516991	0.402211	-1.28537	0.198661	0.999935	35.4407	18.5899	26.8939	38.6169	47.9968	28.3227
Taf4b	57.9027	-0.455252	0.35441	1.28454	0.198955	0.999935	82.6949	36.2015	81.7574	34.9738	51.9965	59.7925
Sestd1	5.68993	1.12028	0.872515	-1.28397	0.199154	0.999935	3.54407	2.93525	4.30302	8.01482	7.99947	7.34293
Atg12	52.324	0.38689	0.301397	-1.28365	0.199263	0.999935	43.7101	46.9641	45.1817	56.1037	57.9961	63.9884
App	55.0044	-0.46182	0.359861	1.28333	0.199377	0.999935	55.5237	79.2519	57.015	67.033	23.9984	47.2046
Anxa6	648.965	-0.203074	0.158256	1.2832	0.199423	0.999935	760.793	754.36	569.075	632.442	616.959	560.161
Tent5c	106.844	-0.297956	0.232234	1.283	0.199492	0.999935	119.317	103.712	130.166	85.9772	96.9936	104.899
Thap3	62.6332	0.387551	0.302104	-1.28284	0.199547	0.999935	40.1661	59.6835	62.3938	60.4755	86.9942	66.0864
Galnt4	36.8815	0.476014	0.371123	-1.28263	0.199621	0.999935	38.9847	33.2662	20.4394	44.4458	37.9975	46.1556
Ccdc15	12.8359	0.77763	0.606307	-1.28257	0.199644	0.999935	12.9949	7.82734	7.53029	10.9293	21.9985	15.7349
Klc3	13.5035	0.844032	0.658099	-1.28253	0.199657	0.999935	10.6322	12.7194	5.37878	6.55758	29.998	15.7349
Pf4	1.23515	-2.75464	2.14862	1.28205	0.199825	NA	4.72542	1.95684	0	0.72862	0	0
Aarsd1	67.3111	0.355841	0.277557	-1.28204	0.199827	0.999935	64.9745	61.6403	50.5605	75.7765	66.9955	83.9192
Ifitm10	30.473	-0.600333	0.468299	1.28194	0.199863	0.999935	49.6169	45.9856	15.0606	34.2451	17.9988	19.9308
Hpgds	2.01725	2.12702	1.65928	-1.2819	0.199879	NA	2.36271	0	0	3.6431	3.99973	2.09798
Arhgap19	4.19186	1.48628	1.1599	-1.28138	0.200059	0.999935	4.72542	1.95684	0	4.37172	11.9992	2.09798
Pip5k1b	15.8662	0.695829	0.543046	-1.28134	0.200073	0.999935	10.6322	13.6979	11.8333	15.301	27.9981	15.7349
Arvcf	2.6482	1.87516	1.46404	-1.28081	0.200259	NA	3.54407	0	0	5.10034	1.99987	5.24495
Myl6	288.218	-0.210919	0.164838	1.27955	0.200703	0.999935	330.779	289.612	307.666	265.218	277.982	258.052
Ptrh1	26.4287	0.550915	0.430564	-1.27952	0.200714	0.999935	12.9949	28.3741	22.5909	29.1448	33.9977	31.4697
Letm1	163.704	-0.257248	0.201051	1.27952	0.200715	0.999935	173.659	182.964	177.5	136.981	136.991	174.132
Gramd4	199.471	-0.261114	0.20416	1.27897	0.200907	0.999935	272.893	181.007	199.015	177.055	176.988	189.867
Unc13d	174.355	-0.263573	0.206267	1.27782	0.201312	0.999935	205.556	201.554	164.591	185.069	152.99	136.369
Klhl35	1.25472	-2.71831	2.1281	1.27734	0.201481	NA	3.54407	2.93525	0	0	0	1.04899
Abcb1b	34.3424	-0.576362	0.45127	1.2772	0.201532	0.999935	25.9898	46.9641	49.4847	11.6579	29.998	41.9596
Pura	148.87	-0.267727	0.209625	1.27717	0.201543	0.999935	176.022	172.202	139.848	135.523	148.99	120.634
Syt11	57.0714	-0.394219	0.308692	1.27706	0.20158	0.999935	48.4356	79.2519	66.6968	54.6465	41.9972	51.4005
Cd101	13.2778	-0.847151	0.6635	1.27679	0.201676	0.999935	9.45084	28.3741	12.9091	5.10034	5.9996	17.8328
Hectd1	252.335	-0.221101	0.173227	1.27637	0.201826	0.999935	265.805	271.022	277.545	221.5	217.986	260.15
Pfdn2	94.7893	0.318792	0.249932	-1.27551	0.202127	0.999935	88.6016	77.295	87.1362	95.4492	128.991	91.2622
Dip2a	17.876	0.633124	0.496593	-1.27494	0.202332	0.999935	15.3576	13.6979	12.9091	18.2155	23.9984	23.0778
Mfap1a	4.24131	-1.35768	1.0651	1.27469	0.202419	0.999935	7.08813	5.87051	5.37878	2.91448	0	4.19596
Mt1	40.577	-0.484206	0.380275	1.2733	0.20291	0.999935	38.9847	64.5756	37.6514	22.5872	43.9971	35.6657
Kcnc1	14.2232	-0.727948	0.571837	1.273	0.203019	0.999935	17.7203	18.5899	17.2121	14.5724	11.9992	5.24495
Srp72	140.174	-0.261874	0.205719	1.27297	0.203028	0.999935	146.488	154.59	157.06	118.036	138.991	125.879
Klhl6	513.686	0.236289	0.185638	-1.27285	0.20307	0.999935	406.386	470.619	536.802	471.417	491.967	704.922
Gsta4	1.38197	2.62354	2.06169	-1.27252	0.203189	NA	1.18136	0	0	2.91448	0	4.19596
Parp1	183.013	0.279253	0.219615	-1.27156	0.203531	0.999935	199.649	129.151	167.818	189.441	239.984	172.034
Slc25a40	33.0803	0.55761	0.438529	-1.27155	0.203534	0.999935	16.539	36.2015	26.8939	26.9589	29.998	61.8904
Haao	81.1649	0.343979	0.270628	-1.27104	0.203714	0.999935	81.5135	58.7051	75.3029	110.75	80.9946	79.7233
Saraf	577.123	-0.207888	0.163576	1.27089	0.203766	0.999935	538.698	737.727	578.756	532.621	582.961	491.977
Cdkn1a	143.81	-0.316622	0.249142	1.27085	0.203782	0.999935	134.674	157.525	185.03	85.9772	156.99	142.663
Rasl11a	3.25249	1.70428	1.34137	-1.27055	0.203889	NA	4.72542	0	0	3.6431	7.99947	3.14697
Tacc2	8.95859	-0.898543	0.707316	1.27036	0.203958	0.999935	11.8136	15.6547	7.53029	6.55758	7.99947	4.19596
Ctsd	78.3521	-0.375586	0.295687	1.27021	0.204008	0.999935	80.3321	111.54	74.2271	91.0775	49.9967	62.9394
Lrrc75b	6.42133	-1.20155	0.94599	1.27016	0.204029	0.999935	7.08813	15.6547	4.30302	7.2862	0	4.19596
Il17rb	40.3375	0.522795	0.411738	-1.26973	0.204182	0.999935	20.083	53.813	24.7424	36.431	64.9957	41.9596
St6galnac4	27.9345	-0.535068	0.421453	1.26958	0.204234	0.999935	24.8085	42.072	32.2727	26.2303	15.9989	26.2248
Afdn	7.1836	1.04509	0.823433	-1.26919	0.204374	0.999935	4.72542	4.89209	4.30302	3.6431	13.9991	11.5389
Gabarapl1	40.5996	0.438872	0.345909	-1.26875	0.204531	0.999935	36.622	34.2446	32.2727	37.1596	53.9964	49.3026
Foxi1	0.999934	3.32457	2.62253	-1.2677	0.204907	NA	0	0	0	0	5.9996	0
Tef	37.7119	0.460689	0.363458	-1.26752	0.204971	0.999935	31.8966	23.482	39.8029	37.8882	45.9969	47.2046
Ppm1n	1.80561	-2.20386	1.73897	1.26734	0.205035	NA	4.72542	1.95684	2.15151	0	1.99987	0
Pdgfrb	1.29757	2.502	1.97524	-1.26668	0.205269	NA	1.18136	0	0	1.45724	1.99987	3.14697
Noxo1	2.9779	1.68945	1.33418	-1.26629	0.20541	NA	1.18136	2.93525	0	1.45724	5.9996	6.29394
Pdlim4	10.8853	-1.09865	0.867855	1.26593	0.205537	0.999935	29.5339	5.87051	9.6818	16.0296	0	4.19596
Gzmk	24.8491	-0.583183	0.460763	1.26569	0.205624	0.999935	18.9017	38.1583	32.2727	22.5872	11.9992	25.1758
Chdh	4.80744	1.28647	1.01661	-1.26545	0.205709	0.999935	0	2.93525	5.37878	7.2862	7.99947	5.24495
Atraid	52.748	0.400144	0.316262	-1.26523	0.20579	0.999935	50.7983	36.2015	49.4847	52.4606	72.9952	54.5475
Klra2	3.56833	1.49791	1.18447	-1.26463	0.206005	NA	3.54407	0	2.15151	4.37172	3.99973	7.34293
Sirt2	120.62	-0.301649	0.238581	1.26435	0.206105	0.999935	99.2338	162.417	137.697	116.579	104.993	102.801
Nudt21	121.944	0.295874	0.234016	-1.26433	0.20611	0.999935	101.597	90.0145	136.621	121.68	136.991	144.761
Plxdc1	7.77357	1.01133	0.800181	-1.26387	0.206276	0.999935	8.26949	1.95684	5.37878	8.74344	15.9989	6.29394
Gps2	64.2872	-0.401245	0.317643	1.2632	0.206519	0.999935	72.0627	66.5324	81.7574	75.7765	33.9977	55.5965
Zbtb44	88.0688	0.314415	0.249059	-1.26241	0.206801	0.999935	68.5186	82.1871	84.9847	108.564	94.9937	89.1642
Apoe	158.558	0.282492	0.223868	-1.26187	0.206996	0.999935	151.213	146.763	132.318	214.943	174.988	131.124
Lypd3	0.896463	-3.4146	2.70656	1.2616	0.207092	NA	0	0	5.37878	0	0	0
Pkd1l2	0.896463	-3.4146	2.70656	1.2616	0.207092	NA	0	0	5.37878	0	0	0
Pus1	34.5909	-0.513335	0.407031	1.26117	0.207249	0.999935	36.622	45.9856	39.8029	38.6169	13.9991	32.5187
Mier1	639.88	0.228716	0.181395	-1.26087	0.207356	0.999935	580.045	554.763	631.468	502.019	777.948	793.037
Tmed3	49.872	-0.399563	0.316933	1.26072	0.20741	0.999935	54.3423	66.5324	49.4847	48.8175	35.9976	44.0576
Trbv19	130.747	-0.277382	0.22016	1.25991	0.207702	0.999935	119.317	152.633	157.06	105.65	124.992	124.83
Cep76	26.3684	-0.539829	0.428594	1.25954	0.207837	0.999935	27.1712	23.482	43.0302	20.4014	19.9987	24.1268
Ralgapb	91.4108	-0.306568	0.243445	1.25929	0.207924	0.999935	92.1457	103.712	107.576	86.7058	86.9942	71.3314
Ablim2	2.88608	1.63867	1.30135	-1.25921	0.207956	NA	0	1.95684	2.15151	2.91448	3.99973	6.29394
Krt80	14.3672	-0.751395	0.596822	1.25899	0.208033	0.999935	18.9017	22.5036	12.9091	15.301	3.99973	12.5879
Ctsw	245.341	-0.262979	0.208913	1.2588	0.208103	0.999935	278.8	332.662	191.484	236.073	217.986	215.043
Fam3c	171.063	-0.262926	0.208978	1.25815	0.208338	0.999935	205.556	181.007	174.272	182.155	124.992	158.398
Mmachc	6.27134	-1.03943	0.826288	1.25795	0.208408	0.999935	7.08813	10.7626	7.53029	5.10034	3.99973	3.14697
Vsig10	0.804411	3.00914	2.39222	-1.25789	0.208433	NA	0	0	0	0.72862	1.99987	2.09798
Rab38	0.804411	3.00914	2.39222	-1.25789	0.208433	NA	0	0	0	0.72862	1.99987	2.09798
Csgalnact1	0.804411	3.00914	2.39222	-1.25789	0.208433	NA	0	0	0	0.72862	1.99987	2.09798
Msh5	0.804411	3.00914	2.39222	-1.25789	0.208433	NA	0	0	0	0.72862	1.99987	2.09798
Prg2	25.2471	-0.603122	0.479801	1.25702	0.208745	0.999935	29.5339	44.0288	17.2121	12.3865	19.9987	28.3227
B4gat1	18.2559	0.627944	0.499569	-1.25697	0.208764	0.999935	17.7203	13.6979	11.8333	25.5017	23.9984	16.7838
Atg4d	39.5419	-0.429951	0.342196	1.25645	0.208954	0.999935	41.3474	44.0288	50.5605	30.602	33.9977	36.7147
Mettl26	36.7283	0.470728	0.374688	-1.25632	0.209001	0.999935	40.1661	25.4389	26.8939	37.1596	53.9964	36.7147
Acad10	6.00319	-1.07052	0.852173	1.25623	0.209034	0.999935	7.08813	9.78418	7.53029	4.37172	1.99987	5.24495
Ift52	43.8787	-0.418027	0.332804	1.25607	0.209089	0.999935	42.5288	58.7051	49.4847	42.9886	35.9976	33.5677
Pttg1	115.566	-0.273747	0.217978	1.25585	0.20917	0.999935	124.042	123.281	132.318	107.107	106.993	99.6541
Snx9	83.7625	0.388717	0.309715	-1.25508	0.20945	0.999935	79.1508	39.1367	100.045	106.379	94.9937	82.8702
Map2k6	66.9278	-0.369054	0.294192	1.25447	0.209672	0.999935	68.5186	62.6188	94.6665	46.6317	61.9959	67.1354
Nlrc4	8.36537	0.940768	0.750173	-1.25407	0.209817	0.999935	5.90678	5.87051	5.37878	8.74344	17.9988	6.29394
Lair1	6.40585	-1.03714	0.82734	1.25359	0.209993	0.999935	7.08813	5.87051	12.9091	4.37172	3.99973	4.19596
Psma2	128.438	-0.275481	0.219766	1.25352	0.210016	0.999935	122.861	146.763	151.682	107.107	108.993	133.222
Ikbke	174.439	-0.319645	0.255067	1.25318	0.210139	0.999935	235.09	220.144	126.939	201.099	126.992	136.369
B4galnt1	514.943	-0.219581	0.175244	1.253	0.210207	0.999935	655.652	474.533	531.423	397.098	495.967	534.985
Hk2	35.4364	-0.494347	0.394565	1.25289	0.210245	0.999935	34.2593	42.072	47.3332	17.4869	39.9973	31.4697
Cyp4f16	3.10815	-1.58404	1.2644	1.2528	0.210279	NA	4.72542	4.89209	4.30302	0.72862	3.99973	0
Il18bp	18.2038	0.644452	0.514458	-1.25268	0.210321	0.999935	14.1763	18.5899	9.6818	18.9441	29.998	17.8328
Tsg101	122.618	0.31186	0.24899	-1.2525	0.210387	0.999935	119.317	102.734	105.424	93.992	158.989	155.251
Spx	3.8397	1.35436	1.08137	-1.25244	0.210408	0.999935	2.36271	1.95684	2.15151	4.37172	7.99947	4.19596
Pclaf	23.8331	0.580017	0.4632	-1.2522	0.210498	0.999935	15.3576	26.4173	15.0606	20.4014	27.9981	37.7637
Ufl1	29.7107	0.51957	0.415076	-1.25175	0.210663	0.999935	22.4457	33.2662	17.2121	29.8734	43.9971	31.4697
Fnip1	49.2023	-0.393203	0.314127	1.25173	0.210667	0.999935	48.4356	54.7914	64.5453	46.6317	41.9972	38.8126
Casp2	33.2129	0.481775	0.38494	-1.25156	0.21073	0.999935	36.622	26.4173	20.4394	42.9886	33.9977	38.8126
Klf2	1653.22	-0.255895	0.204604	1.25068	0.21105	0.999935	2400.51	1546.88	1453.35	1953.43	1338.91	1226.27
Msto1	22.0067	-0.56674	0.453189	1.25056	0.211095	0.999935	21.2644	30.331	26.8939	14.5724	17.9988	20.9798
Lin54	44.3836	-0.421836	0.337361	1.2504	0.211153	0.999935	36.622	58.7051	57.015	39.3455	39.9973	34.6167
Cmtm4	7.06117	1.02387	0.819298	-1.24969	0.211411	0.999935	7.08813	4.89209	2.15151	13.8438	5.9996	8.39192
Prpf6	129.399	0.275056	0.220168	-1.2493	0.211555	0.999935	131.13	97.8418	122.636	135.523	154.99	134.271
Unc45b	1.21479	-2.73473	2.18946	1.24904	0.211649	NA	1.18136	0	5.37878	0.72862	0	0
Ube2z	80.1879	0.316692	0.253553	-1.24901	0.21166	0.999935	69.6999	69.4677	75.3029	95.4492	80.9946	90.2132
Cdca7	17.255	0.695196	0.556608	-1.24899	0.21167	0.999935	16.539	7.82734	15.0606	10.9293	27.9981	25.1758
Lmf2	30.0504	0.49688	0.398086	-1.24817	0.211968	0.999935	27.1712	30.331	17.2121	34.9738	35.9976	34.6167
Il4ra	344.796	-0.20093	0.16103	1.24778	0.212111	0.999935	352.044	345.382	408.787	314.035	336.978	311.55
Mllt3	149.088	-0.265813	0.213054	1.24763	0.212166	0.999935	146.488	185.899	154.909	118.036	134.991	154.202
Frmd8	164.779	-0.30531	0.244916	1.24659	0.212548	0.999935	191.38	232.864	122.636	174.14	124.992	142.663
Ak4	1.21814	-2.67992	2.15128	1.24574	0.212861	NA	0	1.95684	4.30302	0	0	1.04899
Clec2f	1.21814	-2.67992	2.15128	1.24574	0.212861	NA	0	1.95684	4.30302	0	0	1.04899
Phactr4	38.974	0.470544	0.377947	-1.245	0.213132	0.999935	36.622	31.3094	30.1212	45.9031	27.9981	61.8904
St6galnac3	63.3224	-0.413131	0.331842	1.24496	0.213145	0.999935	37.8034	95.885	82.8332	53.9179	55.9963	53.4985
Ppan	73.4864	0.34206	0.274802	-1.24475	0.213224	0.999935	77.9694	58.7051	58.0908	80.8768	94.9937	70.2824
Kifap3	6.64307	-0.992324	0.798052	1.24343	0.213708	0.999935	8.26949	10.7626	7.53029	5.10034	3.99973	4.19596
Il6ra	95.6728	-0.362879	0.291842	1.24341	0.213717	0.999935	127.586	124.259	72.0756	112.936	68.9954	68.1844
Ube2j2	72.287	-0.331503	0.266713	1.24292	0.213898	0.999935	77.9694	82.1871	81.7574	70.6761	53.9964	67.1354
Aaas	102.451	-0.307994	0.247966	1.24208	0.214207	0.999935	96.8711	98.8202	144.151	86.7058	98.9934	89.1642
Fbxo5	10.4946	0.837671	0.674819	-1.24133	0.214485	0.999935	4.72542	4.89209	12.9091	11.6579	11.9992	16.7838
H1f0	29.6663	-0.608472	0.490224	1.24121	0.214528	0.999935	29.5339	62.6188	15.0606	23.3158	15.9989	31.4697
Gng2	114.41	-0.298599	0.240579	1.24117	0.214544	0.999935	99.2338	159.482	119.409	102.735	106.993	98.6051
Tep1	39.2487	-0.44954	0.362594	1.23979	0.215054	0.999935	36.622	61.6403	37.6514	37.1596	31.9979	30.4207
Zfx	20.3587	0.604545	0.487838	-1.23923	0.21526	0.999935	20.083	18.5899	9.6818	19.6727	29.998	24.1268
Auts2	39.9299	-0.453263	0.365793	1.23913	0.215299	0.999935	61.4305	39.1367	37.6514	25.5017	35.9976	39.8616
Etfbkmt	39.0563	0.428573	0.345872	-1.23911	0.215305	0.999935	36.622	31.3094	32.2727	50.2748	43.9971	39.8616
Glo1	73.2383	0.383027	0.309119	-1.23909	0.215311	0.999935	47.2542	83.1655	60.2423	96.1778	96.9936	55.5965
Hhat	14.4053	0.718473	0.579931	-1.23889	0.215385	0.999935	11.8136	7.82734	12.9091	11.6579	15.9989	26.2248
Adam19	170.308	-0.262753	0.212091	1.23887	0.215395	0.999935	187.835	219.166	149.53	136.981	170.989	157.349
Cabp1	1.28122	2.48583	2.00654	-1.23886	0.215397	NA	1.18136	0	0	1.45724	3.99973	1.04899
Cbx5	66.8943	0.357622	0.288736	-1.23858	0.215502	0.999935	47.2542	75.3382	52.712	68.4903	80.9946	76.5763
Parp4	75.8206	-0.321158	0.259347	1.23833	0.215593	0.999935	75.6067	90.0145	87.1362	72.1334	64.9957	65.0374
Zfp367	48.8044	0.419621	0.339035	-1.23769	0.21583	0.999935	50.7983	31.3094	43.0302	40.8027	64.9957	61.8904
Zfp821	30.4857	0.476656	0.38526	-1.23723	0.216001	0.999935	25.9898	22.5036	27.9696	32.7879	37.9975	35.6657
Aspm	5.30776	1.15975	0.937412	-1.23718	0.21602	0.999935	4.72542	2.93525	2.15151	3.6431	9.99934	8.39192
Mpv17	27.5297	-0.513866	0.415681	1.2362	0.216383	0.999935	30.7152	26.4173	39.8029	18.2155	27.9981	22.0288
Crebbp	165.311	0.257469	0.208315	-1.23596	0.216475	0.999935	176.022	139.914	136.621	190.17	195.987	153.153
Nup93	55.2165	-0.403993	0.326922	1.23575	0.216552	0.999935	63.7932	56.7482	67.7726	40.8027	33.9977	68.1844
Oat	80.0264	0.354444	0.286919	-1.23534	0.216702	0.999935	57.8864	54.7914	97.8937	83.7913	82.9945	102.801
Fasl	59.9788	-0.443637	0.359147	1.23525	0.216737	0.999935	66.1559	44.0288	96.818	39.3455	37.9975	75.5273
Dmac2	60.6022	-0.366356	0.296761	1.23452	0.21701	0.999935	63.7932	59.6835	81.7574	61.9327	43.9971	52.4495
Tmsb10	2874.29	-0.171244	0.138718	1.23447	0.217026	0.999935	3533.43	2986.13	2615.16	2709.74	2757.82	2643.46
Lsr	3.28612	-1.51464	1.22704	1.23439	0.217058	NA	4.72542	7.82734	2.15151	2.91448	0	2.09798
Tmem173	48.8865	-0.401342	0.325137	1.23438	0.217063	0.999935	63.7932	48.9209	54.8635	50.2748	43.9971	31.4697
Rtf1	128.604	0.27504	0.222837	-1.23426	0.217106	0.999935	119.317	119.367	109.727	116.579	142.99	163.643
Rnf26	12.4748	0.783723	0.635162	-1.23389	0.217242	0.999935	4.72542	12.7194	9.6818	8.74344	17.9988	20.9798
Slc43a2	92.3962	0.293641	0.238091	-1.23331	0.217459	0.999935	77.9694	88.0576	82.8332	99.8209	104.993	100.703
Gdpd5	11.1612	-0.807397	0.655206	1.23228	0.217845	0.999935	7.08813	20.5468	15.0606	10.9293	5.9996	7.34293
Igkc	1422.17	-0.49084	0.398627	1.23132	0.218201	0.999935	1423.53	1323.8	2238.65	1608.06	1209.92	729.048
Cd40lg	32.3109	-0.459746	0.373541	1.23078	0.218406	0.999935	41.3474	33.2662	37.6514	26.2303	25.9983	29.3717
Tspo	318.293	-0.22032	0.179026	1.23066	0.218449	0.999935	307.152	349.295	372.211	348.28	257.983	274.836
Pigu	49.155	0.412957	0.335698	-1.23014	0.218643	0.999935	44.8915	36.2015	45.1817	42.26	74.995	51.4005
Tgfbr3	46.3534	-0.508241	0.413258	1.22984	0.218758	0.999935	72.0627	56.7482	35.4999	63.3899	19.9987	30.4207
Slc16a10	26.6069	0.519081	0.422146	-1.22962	0.218838	0.999935	22.4457	18.5899	24.7424	32.7879	37.9975	23.0778
Slmap	107.878	-0.280971	0.228507	1.2296	0.218849	0.999935	119.317	123.281	111.879	86.7058	96.9936	109.095
Rnf141	35.7111	0.443899	0.361213	-1.22891	0.219105	0.999935	35.4407	25.4389	30.1212	42.26	37.9975	43.0086
Mfsd2b	5.70693	-1.09099	0.888217	1.22829	0.219336	0.999935	7.08813	10.7626	5.37878	2.91448	5.9996	2.09798
Podxl2	0.857806	3.093	2.51814	-1.22829	0.219339	NA	0	0	0	0	1.99987	3.14697
Pdzd3	0.857806	3.093	2.51814	-1.22829	0.219339	NA	0	0	0	0	1.99987	3.14697
Prph	0.857806	3.093	2.51814	-1.22829	0.219339	NA	0	0	0	0	1.99987	3.14697
Lmtk3	0.857806	3.093	2.51814	-1.22829	0.219339	NA	0	0	0	0	1.99987	3.14697
Tspyl4	20.9057	-0.570833	0.464968	1.22768	0.219566	0.999935	27.1712	25.4389	22.5909	20.4014	11.9992	17.8328
Eml6	2.40717	1.75548	1.43042	-1.22725	0.219729	NA	1.18136	0	2.15151	2.91448	3.99973	4.19596
Exosc3	68.3985	0.381186	0.310654	-1.22704	0.219807	0.999935	54.3423	45.9856	77.4544	54.6465	92.9938	84.9682
Skida1	0.83541	3.0927	2.52085	-1.22685	0.21988	NA	0	0	0	2.91448	0	2.09798
Clec4d	20.492	-0.679734	0.554301	1.22629	0.22009	0.999935	11.8136	20.5468	43.0302	12.3865	9.99934	25.1758
Plscr1	31.4462	-0.505287	0.412071	1.22621	0.220119	0.999935	29.5339	30.331	50.5605	22.5872	19.9987	35.6657
H2-DMb2	109.235	0.374721	0.3056	-1.22618	0.22013	0.999935	125.224	45.9856	115.106	136.252	128.991	103.85
Adss	273.789	-0.236296	0.192789	1.22567	0.220323	0.999935	341.412	261.238	285.075	202.556	263.982	288.472
Rnf225	4.3106	-1.2555	1.02436	1.22564	0.220334	0.999935	8.26949	5.87051	4.30302	4.37172	1.99987	1.04899
Stip1	158.344	0.261609	0.213477	-1.22547	0.2204	0.999935	171.296	124.259	136.621	153.01	195.987	168.887
Lsmem1	13.7107	-0.824984	0.673207	1.22545	0.220404	0.999935	12.9949	18.5899	20.4394	1.45724	11.9992	16.7838
Tmem9b	105.991	-0.285801	0.233228	1.22541	0.22042	0.999935	124.042	115.453	109.727	92.5347	82.9945	111.193
Trp53inp1	221.415	0.247098	0.201657	-1.22533	0.22045	0.999935	160.664	209.381	236.666	219.315	277.982	224.484
Mfsd11	23.7492	0.553778	0.452008	-1.22515	0.220518	0.999935	24.8085	15.6547	17.2121	20.4014	33.9977	30.4207
Tbl3	35.5829	0.439772	0.359233	-1.2242	0.220878	0.999935	34.2593	28.3741	27.9696	37.8882	41.9972	43.0086
Accs	28.9051	-0.522376	0.426716	1.22418	0.220885	0.999935	28.3525	48.9209	24.7424	24.0445	17.9988	29.3717
Suds3	164.502	-0.241719	0.197465	1.22411	0.22091	0.999935	164.208	185.899	185.03	166.125	140.991	144.761
Slc17a9	39.3647	-0.613093	0.500954	1.22385	0.221009	0.999935	74.4254	51.8562	17.2121	50.2748	11.9992	30.4207
Nf1	16.6545	0.662685	0.541943	-1.22279	0.221407	0.999935	16.539	12.7194	9.6818	26.9589	11.9992	22.0288
Ncoa3	153.616	-0.25536	0.208869	1.22259	0.221486	0.999935	183.11	141.871	177.5	155.196	134.991	129.026
Egln1	141.049	0.282241	0.230907	-1.22231	0.221589	0.999935	140.581	143.827	96.818	128.237	168.989	167.838
Map7d1	135.673	-0.289671	0.237043	1.22202	0.2217	0.999935	192.561	126.216	130.166	142.81	108.993	113.291
Agpat4	47.223	-0.406483	0.332814	1.22135	0.221953	0.999935	53.161	66.5324	41.9545	45.1744	43.9971	32.5187
Aggf1	144.244	-0.264878	0.216952	1.22091	0.22212	0.999935	158.302	131.108	182.878	125.323	120.992	146.859
Cltb	91.3918	-0.297405	0.243614	1.2208	0.22216	0.999935	114.591	88.0576	100.045	83.7913	78.9948	82.8702
Mcm5	29.3814	0.592724	0.485615	-1.22056	0.222252	0.999935	24.8085	7.82734	37.6514	24.0445	39.9973	41.9596
Maged1	2.92288	-1.52666	1.25112	1.22023	0.222378	NA	3.54407	1.95684	7.53029	1.45724	1.99987	1.04899
Tmed10	54.7788	-0.371194	0.304206	1.2202	0.222388	0.999935	51.9796	70.4461	62.3938	42.26	45.9969	55.5965
Ssr3	190.732	0.252943	0.207316	-1.22008	0.222434	0.999935	157.12	181.007	182.878	170.497	197.987	254.905
Pdk3	34.7055	0.456626	0.374363	-1.21974	0.222563	0.999935	30.7152	34.2446	22.5909	36.431	35.9976	48.2536
Jak1	522.855	-0.175077	0.143543	1.21969	0.222584	0.999935	589.496	524.432	549.711	475.06	495.967	502.466
Pgm2	27.6618	-0.533294	0.43746	1.21907	0.222817	0.999935	40.1661	31.3094	26.8939	26.2303	11.9992	29.3717
Tigd2	43.2065	0.398724	0.327263	-1.21836	0.223087	0.999935	37.8034	34.2446	39.8029	48.0889	49.9967	49.3026
Tap2	337.611	-0.221234	0.181616	1.21814	0.22317	0.999935	372.127	390.389	329.181	379.611	267.982	286.374
Asic3	1.9881	2.16802	1.78016	-1.21788	0.22327	NA	0	0	2.15151	0.72862	7.99947	1.04899
Blvra	29.3747	-0.507265	0.416592	1.21766	0.223355	0.999935	36.622	44.0288	22.5909	22.5872	19.9987	30.4207
Stk11	209.252	0.23135	0.190013	-1.21755	0.223396	0.999935	158.302	203.511	215.151	223.686	221.985	232.876
Zfp446	7.58984	-1.05084	0.863119	1.21749	0.223418	0.999935	15.3576	5.87051	9.6818	7.2862	0	7.34293
Vps26a	91.7405	-0.296913	0.243922	1.21724	0.223511	0.999935	101.597	111.54	90.3635	84.5199	88.9941	73.4293
Ahnak	752.137	-0.165232	0.135744	1.21724	0.223515	0.999935	754.886	841.44	788.529	690.732	745.95	691.285
Ccdc28b	35.2437	0.494108	0.405991	-1.21704	0.223588	0.999935	34.2593	26.4173	26.8939	26.2303	61.9959	35.6657
Mgl2	6.21224	1.07543	0.883672	-1.217	0.223605	0.999935	7.08813	2.93525	2.15151	11.6579	3.99973	9.44091
Ighd	185.427	0.654313	0.537669	-1.21694	0.223625	0.999935	223.276	67.5108	142	311.849	197.987	169.936
Hlx	9.71054	0.885614	0.727777	-1.21688	0.223652	0.999935	7.08813	5.87051	7.53029	13.8438	3.99973	19.9308
Serpinb2	26.5205	-0.513049	0.421622	1.21685	0.223663	0.999935	27.1712	38.1583	27.9696	18.9441	27.9981	18.8818
Ndufab1	27.8953	0.518928	0.426761	-1.21597	0.223997	0.999935	20.083	20.5468	27.9696	25.5017	45.9969	27.2738
Hexa	50.3496	-0.42309	0.34814	1.21529	0.224256	0.999935	61.4305	74.3598	37.6514	53.1893	43.9971	31.4697
Pip5kl1	2.86336	1.66592	1.37109	-1.21503	0.224354	NA	1.18136	2.93525	0	8.01482	3.99973	1.04899
Zfp84	57.9868	0.363045	0.298882	-1.21468	0.224489	0.999935	42.5288	59.6835	49.4847	58.2896	74.995	62.9394
Psmc1	48.0195	0.419647	0.345482	-1.21467	0.224492	0.999935	34.2593	41.0936	47.3332	37.8882	72.9952	54.5475
Tmem140	25.1809	-0.621631	0.511772	1.21466	0.224494	0.999935	12.9949	38.1583	39.8029	10.2007	29.998	19.9308
Pcdhgc3	4.44504	-1.23202	1.01441	1.21452	0.22455	0.999935	3.54407	9.78418	5.37878	2.91448	3.99973	1.04899
Chmp2a	47.5596	0.396979	0.326901	-1.21437	0.224607	0.999935	51.9796	36.2015	35.4999	60.4755	53.9964	47.2046
Tmeff1	1.75281	-2.1608	1.77952	1.21426	0.224649	NA	1.18136	1.95684	5.37878	0	1.99987	0
Atg9b	1.37166	2.58726	2.131	-1.2141	0.224708	NA	1.18136	0	0	0	5.9996	1.04899
Klra6	3.35823	1.48873	1.22642	-1.21388	0.224792	NA	2.36271	2.93525	0	6.55758	1.99987	6.29394
Cbx1	67.9331	0.33786	0.278331	-1.21388	0.224795	0.999935	56.705	53.813	69.9241	85.9772	72.9952	68.1844
Taf12	76.7936	0.319578	0.263315	-1.21367	0.224872	0.999935	74.4254	56.7482	74.2271	90.3489	78.9948	86.0172
Dnaja4	46.6039	-0.424285	0.349598	1.21364	0.224887	0.999935	57.8864	44.0288	58.0908	34.9738	27.9981	56.6455
Zfp959	3.2561	1.42406	1.1735	-1.21351	0.224935	NA	1.18136	1.95684	2.15151	5.10034	5.9996	3.14697
Kif1b	117.205	-0.274141	0.225972	1.21317	0.225066	0.999935	128.768	123.281	132.318	93.992	98.9934	125.879
Wsb2	27.5424	0.498902	0.411338	-1.21288	0.225177	0.999935	22.4457	23.482	22.5909	34.9738	23.9984	37.7637
Angptl4	1.86062	2.06774	1.70485	-1.21285	0.225185	NA	0	0	2.15151	2.91448	3.99973	2.09798
Pomt2	8.04636	-0.92029	0.758851	1.21274	0.225229	0.999935	8.26949	13.6979	9.6818	7.2862	1.99987	7.34293
Snx8	93.4276	0.351158	0.289714	-1.21209	0.225479	0.999935	93.327	51.8562	102.197	131.88	88.9941	92.3112
Dgkq	62.1614	-0.363619	0.300083	1.21173	0.225617	0.999935	50.7983	77.295	81.7574	60.4755	45.9969	56.6455
Fh1	64.947	0.350113	0.289003	-1.21145	0.225723	0.999935	60.2491	53.813	57.015	60.4755	90.994	67.1354
Golm1	87.9864	-0.323454	0.267123	1.21088	0.225941	0.999935	98.0525	123.281	72.0756	83.7913	70.9953	79.7233
Slc25a23	41.6367	0.422038	0.348551	-1.21083	0.225959	0.999935	41.3474	33.2662	32.2727	45.1744	59.996	37.7637
Cenpa	79.027	0.347687	0.287199	-1.21062	0.226043	0.999935	63.7932	64.5756	79.6059	61.9327	112.992	91.2622
Cyp2ab1	0.819058	3.06926	2.53612	-1.21022	0.226193	NA	0	0	0	2.91448	1.99987	0
Il2	0.819058	3.06926	2.53612	-1.21022	0.226193	NA	0	0	0	2.91448	1.99987	0
Zfp30	0.819058	3.06926	2.53612	-1.21022	0.226193	NA	0	0	0	2.91448	1.99987	0
Bcorl1	13.7684	-0.706299	0.583707	1.21002	0.22627	0.999935	10.6322	23.482	17.2121	13.8438	7.99947	9.44091
Olfr1444	2.53369	-1.70922	1.41301	1.20963	0.22642	NA	1.18136	2.93525	7.53029	1.45724	0	2.09798
Tnfrsf4	82.9213	-0.39106	0.323346	1.20942	0.226503	0.999935	51.9796	129.151	100.045	51.732	86.9942	77.6253
Kcnf1	7.80093	-0.945461	0.781749	1.20942	0.226503	0.999935	4.72542	10.7626	15.0606	2.91448	5.9996	7.34293
Mms22l	21.4617	0.576435	0.476768	-1.20905	0.226645	0.999935	17.7203	18.5899	15.0606	16.0296	31.9979	29.3717
Chchd7	53.9202	0.382715	0.316586	-1.20888	0.226708	0.999935	54.3423	45.9856	39.8029	48.8175	57.9961	76.5763
Fcrl5	14.6785	-0.672589	0.556451	1.20871	0.226773	0.999935	14.1763	17.6115	22.5909	15.301	9.99934	8.39192
Rgs3	198.694	-0.331069	0.273947	1.20851	0.22685	0.999935	318.966	201.554	145.227	239.716	142.99	143.712
Pin1	63.5226	-0.37855	0.313266	1.2084	0.226894	0.999935	70.8813	69.4677	74.2271	37.8882	49.9967	78.6743
Secisbp2l	82.6323	-0.334072	0.276504	1.2082	0.226971	0.999935	75.6067	123.281	77.4544	79.4196	74.995	65.0374
Kcnc3	7.29741	0.940641	0.778762	-1.20787	0.227098	0.999935	4.72542	4.89209	5.37878	10.2007	5.9996	12.5879
Ggt1	24.5544	-0.611784	0.506519	1.20782	0.227116	0.999935	38.9847	30.331	20.4394	32.7879	7.99947	16.7838
Tbc1d17	81.8605	0.343918	0.284784	-1.20765	0.227183	0.999935	69.6999	51.8562	94.6665	75.0479	94.9937	104.899
Aff1	219.198	-0.235953	0.195441	1.20729	0.227322	0.999935	249.266	187.856	274.318	192.356	209.986	201.406
Pik3c2a	43.2903	-0.415869	0.344497	1.20718	0.227364	0.999935	34.2593	53.813	60.2423	38.6169	33.9977	38.8126
Plrg1	52.0841	0.396905	0.328808	-1.2071	0.227393	0.999935	34.2593	54.7914	45.1817	46.6317	74.995	56.6455
Mad1l1	32.9218	0.474325	0.392985	-1.20698	0.227439	0.999935	25.9898	36.2015	20.4394	41.5313	43.9971	29.3717
Pbx3	4.7635	-1.16768	0.968048	1.20622	0.227733	0.999935	4.72542	10.7626	4.30302	3.6431	1.99987	3.14697
Ethe1	16.9154	0.615988	0.510766	-1.20601	0.227815	0.999935	16.539	10.7626	12.9091	20.4014	21.9985	18.8818
Rap1gap	2.88906	-1.50997	1.25254	1.20552	0.228002	NA	2.36271	2.93525	7.53029	1.45724	1.99987	1.04899
Ankrd33b	30.1988	-0.490251	0.406839	1.20503	0.228194	0.999935	33.0779	25.4389	47.3332	23.3158	29.998	22.0288
Stat3	368.754	-0.241718	0.200697	1.20439	0.228438	0.999935	308.334	394.302	494.847	292.905	311.979	410.155
Car13	3.42845	-1.39902	1.16179	1.20419	0.228516	NA	3.54407	5.87051	5.37878	0.72862	3.99973	1.04899
Cep164	39.7144	-0.423436	0.351721	1.2039	0.22863	0.999935	54.3423	46.9641	35.4999	37.1596	35.9976	28.3227
Bub3	62.7652	0.352983	0.293214	-1.20384	0.228651	0.999935	55.5237	64.5756	45.1817	73.5906	57.9961	79.7233
Cdca7l	76.4658	-0.345636	0.287219	1.20339	0.228826	0.999935	81.5135	87.0792	87.1362	44.4458	80.9946	77.6253
Cdiptos	2.10646	-1.82086	1.51398	1.2027	0.229092	NA	4.72542	2.93525	2.15151	0.72862	0	2.09798
Uba7	119.552	-0.263292	0.219035	1.20206	0.229342	0.999935	121.68	146.763	122.636	109.293	110.993	105.948
Crip2	8.08881	0.933041	0.776693	-1.2013	0.229635	0.999935	10.6322	1.95684	4.30302	10.2007	11.9992	9.44091
Msl2	202.38	0.223173	0.185805	-1.20112	0.229707	0.999935	187.835	198.619	174.272	238.259	215.986	199.308
Ice2	13.5932	0.683336	0.569002	-1.20094	0.229775	0.999935	11.8136	9.78418	9.6818	15.301	13.9991	20.9798
Esyt1	753.826	-0.194714	0.162142	1.20088	0.229796	0.999935	936.815	833.612	644.377	750.479	699.953	657.717
Nfyc	63.9211	-0.346164	0.288562	1.19962	0.230288	0.999935	60.2491	77.295	77.4544	67.033	47.9968	53.4985
Adh5	82.7352	0.312842	0.260833	-1.1994	0.230374	0.999935	74.4254	67.5108	79.6059	90.3489	108.993	75.5273
Ptges	0.751016	2.92535	2.43913	-1.19934	0.230394	NA	0	0	0	1.45724	1.99987	1.04899
Mblac1	0.751016	2.92535	2.43913	-1.19934	0.230394	NA	0	0	0	1.45724	1.99987	1.04899
Idh2	80.2307	0.32067	0.267397	-1.19923	0.230438	0.999935	89.783	66.5324	58.0908	88.163	96.9936	81.8213
Ppp1r15b	156.953	0.248106	0.20695	-1.19887	0.230579	0.999935	121.68	168.288	139.848	166.125	178.988	166.789
Gins3	13.9967	0.695444	0.580297	-1.19843	0.23075	0.999935	10.6322	13.6979	7.53029	12.3865	23.9984	15.7349
C1rl	0.841454	3.07008	2.56208	-1.19828	0.230809	NA	0	0	0	0	3.99973	1.04899
Ccdc130	18.6021	-0.596382	0.498272	1.1969	0.231345	0.999935	25.9898	20.5468	20.4394	11.6579	11.9992	20.9798
Hilpda	68.5607	-0.377316	0.315281	1.19676	0.2314	0.999935	75.6067	66.5324	90.3635	56.1037	84.9944	37.7637
Nckap5	0.75237	-3.14973	2.63324	1.19614	0.231641	NA	2.36271	0	2.15151	0	0	0
Pipox	0.75237	-3.14973	2.63324	1.19614	0.231641	NA	2.36271	0	2.15151	0	0	0
Gfra2	0.75237	-3.14973	2.63324	1.19614	0.231641	NA	2.36271	0	2.15151	0	0	0
Lrrc6	0.75237	-3.14973	2.63324	1.19614	0.231641	NA	2.36271	0	2.15151	0	0	0
Ube2e1	46.309	0.383737	0.320914	-1.19576	0.231789	0.999935	44.8915	36.2015	39.8029	57.561	47.9968	51.4005
Ddx52	59.3296	0.362263	0.3031	-1.19519	0.232011	0.999935	54.3423	53.813	47.3332	60.4755	53.9964	86.0172
Clpb	20.0055	-0.565198	0.472944	1.19506	0.232063	0.999935	24.8085	26.4173	20.4394	17.4869	11.9992	18.8818
Pds5b	135.943	-0.270069	0.226196	1.19396	0.232493	0.999935	179.566	147.741	119.409	137.709	118.992	112.242
Atp8a1	141.162	0.262513	0.219883	-1.19387	0.232527	0.999935	119.317	108.604	157.06	144.995	166.989	150.006
Eral1	23.6667	-0.526549	0.441385	1.19295	0.232891	0.999935	24.8085	26.4173	32.2727	14.5724	23.9984	19.9308
Sarm1	2.28751	1.81136	1.51873	-1.19268	0.232995	NA	0	2.93525	0	3.6431	3.99973	3.14697
Haus3	108.354	0.272623	0.228602	-1.19257	0.233039	0.999935	87.4203	94.9066	111.879	114.393	122.992	118.536
Ldlrad4	57.8571	-0.40925	0.343249	1.19229	0.233149	0.999935	38.9847	95.885	62.3938	41.5313	57.9961	50.3515
Rcvrn	1.57167	-2.08899	1.75213	1.19226	0.23316	NA	3.54407	1.95684	2.15151	0.72862	0	1.04899
Rapgef3	4.21675	1.31666	1.10485	-1.19171	0.233375	0.999935	0	4.89209	2.15151	2.91448	7.99947	7.34293
Cwc22	66.6027	0.328996	0.276177	-1.19125	0.233554	0.999935	59.0678	59.6835	58.0908	67.7617	68.9954	86.0172
Cd300lb	8.28733	-0.857758	0.720216	1.19097	0.233664	0.999935	9.45084	9.78418	12.9091	7.2862	3.99973	6.29394
Exoc5	139.588	-0.260818	0.219055	1.19065	0.23379	0.999935	150.032	165.353	142	153.01	116.992	110.144
Slc25a24	39.321	-0.415909	0.349353	1.19051	0.233845	0.999935	34.2593	50.8777	49.4847	32.7879	35.9976	32.5187
Acer3	15.7034	0.653807	0.549243	-1.19038	0.233898	0.999935	9.45084	9.78418	17.2121	13.8438	23.9984	19.9308
Exosc5	77.3111	0.316351	0.265812	-1.19013	0.233995	0.999935	63.7932	80.2303	62.3938	85.9772	96.9936	74.4783
Dstn	20.1258	-0.568457	0.477763	1.18983	0.234113	0.999935	21.2644	20.5468	30.1212	13.8438	13.9991	20.9798
Shisa5	1140.01	-0.242723	0.204087	1.18931	0.234317	0.999935	1362.1	1331.63	1015.51	1455.78	858.943	816.115
Uqcrb	31.0352	-0.484991	0.407889	1.18903	0.234429	0.999935	23.6271	42.072	43.0302	30.602	27.9981	18.8818
Tiam2	3.8516	-1.29328	1.08771	1.189	0.234441	0.999935	7.08813	4.89209	4.30302	0.72862	3.99973	2.09798
Stk38l	30.2142	-0.478816	0.402745	1.18888	0.234486	0.999935	24.8085	41.0936	39.8029	30.602	23.9984	20.9798
Dgka	829.723	-0.247018	0.207799	1.18873	0.234544	0.999935	1253.42	825.785	623.938	856.128	709.953	709.118
Spast	94.5952	0.296132	0.249126	-1.18869	0.234563	0.999935	98.0525	77.295	79.6059	98.3637	122.992	91.2622
Gba	37.9934	-0.433368	0.364612	1.18857	0.234608	0.999935	37.8034	44.0288	49.4847	38.6169	35.9976	22.0288
Kdelr2	27.4306	0.538171	0.452791	-1.18856	0.234611	0.999935	16.539	31.3094	19.3636	45.9031	19.9987	31.4697
Cast	231.625	-0.214006	0.180073	1.18845	0.234658	0.999935	228.002	247.54	270.015	198.185	209.986	236.023
Wdr45	79.3054	0.311081	0.261771	-1.18837	0.234688	0.999935	70.8813	64.5756	77.4544	102.007	76.9949	83.9192
Wfdc21	2.94061	-1.51164	1.27215	1.18826	0.234732	NA	4.72542	2.93525	5.37878	1.45724	0	3.14697
Rpn1	111.084	-0.301703	0.254089	1.18739	0.235073	0.999935	88.6016	146.763	132.318	102.007	114.992	81.8213
Foxn3	238.574	0.217585	0.183478	-1.18589	0.235664	0.999935	249.266	183.943	229.136	249.917	257.983	261.199
Adm	3.15077	-1.50934	1.27278	1.18586	0.235679	NA	4.72542	1.95684	7.53029	3.6431	0	1.04899
Mctp2	72.1141	-0.346909	0.292576	1.18571	0.235739	0.999935	87.4203	70.4461	84.9847	76.5051	41.9972	71.3314
Plet1	5.6324	1.26628	1.06836	-1.18526	0.235916	0.999935	5.90678	0	4.30302	17.4869	3.99973	2.09798
Tprn	17.2473	-0.633885	0.534914	1.18502	0.236009	0.999935	10.6322	25.4389	26.8939	16.0296	13.9991	10.4899
Tesmin	1.27518	2.51027	2.11879	-1.18476	0.236111	NA	1.18136	0	0	4.37172	0	2.09798
Rbmx2	14.129	-0.692828	0.584858	1.18461	0.236172	0.999935	16.539	20.5468	15.0606	7.2862	17.9988	7.34293
Zfp668	12.6369	0.764354	0.645259	-1.18457	0.236187	0.999935	12.9949	7.82734	7.53029	22.5872	5.9996	18.8818
Pank3	42.4585	0.426073	0.35969	-1.18456	0.236193	0.999935	46.0728	23.482	39.8029	58.2896	41.9972	45.1066
Mkrn1	58.0843	-0.375078	0.316652	1.18451	0.236211	0.999935	55.5237	70.4461	69.9241	36.431	47.9968	68.1844
Ch25h	2.07126	-1.79777	1.51798	1.18431	0.23629	NA	2.36271	2.93525	4.30302	0.72862	0	2.09798
Anks1	46.9043	-0.38357	0.324188	1.18317	0.236741	0.999935	46.0728	48.9209	64.5453	45.1744	39.9973	36.7147
Tnpo3	152.186	0.27799	0.234983	-1.18302	0.2368	0.999935	158.302	159.482	94.6665	152.282	189.987	158.398
Rcc2	154.401	0.23973	0.202728	-1.18252	0.237001	0.999935	153.576	124.259	147.378	166.854	176.988	157.349
Birc2	117.193	-0.273644	0.231436	1.18238	0.237056	0.999935	151.213	103.712	130.166	102.735	100.993	114.34
Fxyd5	215.905	-0.248528	0.210215	1.18226	0.237104	0.999935	246.903	268.087	189.333	240.445	164.989	185.671
Lmo7	3.57621	1.53244	1.29624	-1.18222	0.237119	NA	1.18136	0	4.30302	0.72862	9.99934	5.24495
Rin2	3.20212	-1.50016	1.26895	1.18221	0.237124	NA	2.36271	9.78418	2.15151	2.91448	1.99987	0
Rab11fip1	72.1131	-0.333052	0.281849	1.18167	0.237337	0.999935	57.8864	97.8418	84.9847	61.9327	64.9957	65.0374
Abhd14a	3.38174	1.43884	1.21809	-1.18123	0.237513	NA	3.54407	1.95684	0	3.6431	7.99947	3.14697
Pank4	57.2576	0.349339	0.29575	-1.1812	0.237525	0.999935	53.161	41.0936	57.015	63.3899	66.9955	61.8904
Nmnat1	8.2702	1.00682	0.852404	-1.18115	0.237544	0.999935	10.6322	5.87051	0	7.2862	7.99947	17.8328
Txndc5	157.29	-0.247722	0.209784	1.18085	0.237664	0.999935	183.11	173.18	157.06	171.226	126.992	132.173
Zfp90	15.1415	0.639799	0.54183	-1.18081	0.237678	0.999935	12.9949	12.7194	9.6818	14.5724	21.9985	18.8818
Rtkn	0.815348	-3.2951	2.79082	1.18069	0.237725	NA	0	4.89209	0	0	0	0
Kcnj15	0.815348	-3.2951	2.79082	1.18069	0.237725	NA	0	4.89209	0	0	0	0
Adra1b	0.815348	-3.2951	2.79082	1.18069	0.237725	NA	0	4.89209	0	0	0	0
Prr29	0.815348	-3.2951	2.79082	1.18069	0.237725	NA	0	4.89209	0	0	0	0
Adprhl1	0.815348	-3.2951	2.79082	1.18069	0.237725	NA	0	4.89209	0	0	0	0
Tdrd9	0.815348	-3.2951	2.79082	1.18069	0.237725	NA	0	4.89209	0	0	0	0
Galr3	0.815348	-3.2951	2.79082	1.18069	0.237725	NA	0	4.89209	0	0	0	0
Slc26a8	0.815348	-3.2951	2.79082	1.18069	0.237725	NA	0	4.89209	0	0	0	0
Tmem170b	54.8841	0.365951	0.310023	-1.1804	0.237841	0.999935	44.8915	48.9209	49.4847	46.6317	66.9955	72.3803
Cfl2	28.5023	-0.482131	0.408584	1.18001	0.237998	0.999935	33.0779	38.1583	27.9696	17.4869	25.9983	28.3227
Siglecf	5.60546	1.11974	0.949069	-1.17983	0.238068	0.999935	4.72542	5.87051	0	8.74344	7.99947	6.29394
Extl3	31.5572	-0.468459	0.397068	1.17979	0.238082	0.999935	30.7152	44.0288	35.4999	34.9738	19.9987	24.1268
Shank1	2.55606	1.82957	1.55131	-1.17937	0.238251	NA	3.54407	0	0	8.74344	1.99987	1.04899
Cabyr	11.0726	-0.772272	0.655134	1.1788	0.238478	0.999935	5.90678	18.5899	17.2121	7.2862	7.99947	9.44091
Apbb1ip	570.431	-0.183927	0.156034	1.17877	0.238492	0.999935	645.02	617.382	559.393	617.141	497.967	485.683
Ifi35	33.2251	1.61847	1.37306	-1.17873	0.238504	0.999935	18.9017	0	30.1212	40.8027	33.9977	75.5273
B4galt3	46.4125	-0.403041	0.342044	1.17833	0.238665	0.999935	59.0678	42.072	57.015	29.8734	37.9975	52.4495
Lrp5	23.9718	0.545571	0.463009	-1.17832	0.238671	0.999935	10.6322	17.6115	30.1212	29.1448	27.9981	28.3227
Slc25a11	63.728	-0.372939	0.316555	1.17812	0.23875	0.999935	89.783	83.1655	43.0302	59.7468	49.9967	56.6455
Ypel5	137.652	-0.26494	0.224898	1.17804	0.238779	0.999935	152.395	147.741	151.682	154.467	98.9934	120.634
Znrf3	115.801	-0.27239	0.231248	1.17792	0.23883	0.999935	119.317	152.633	107.576	99.0923	104.993	111.193
Rnf166	136.953	-0.248402	0.210952	1.17753	0.238984	0.999935	133.493	165.353	147.378	134.066	124.992	116.438
BC031181	41.4899	-0.397481	0.3376	1.17737	0.239046	0.999935	42.5288	51.8562	47.3332	40.8027	35.9976	30.4207
Chaf1a	17.6516	0.656239	0.55753	-1.17705	0.239176	0.999935	10.6322	9.78418	20.4394	10.9293	29.998	24.1268
Cd80	10.9881	-0.755647	0.64205	1.17693	0.239224	0.999935	12.9949	15.6547	12.9091	10.9293	3.99973	9.44091
Dbndd2	30.093	0.494208	0.420271	-1.17593	0.239624	0.999935	24.8085	15.6547	34.4242	26.9589	41.9972	36.7147
Tbc1d9b	103.443	-0.275826	0.234592	1.17577	0.239687	0.999935	95.6898	119.367	124.788	98.3637	86.9942	95.4581
Nlrc3	73.3083	-0.349389	0.297213	1.17555	0.239773	0.999935	66.1559	110.561	69.9241	79.4196	53.9964	59.7925
Trp53i11	271.483	0.24321	0.206891	-1.17555	0.239776	0.999935	258.717	178.072	309.818	295.82	318.979	267.493
Nudt16	33.9997	0.444105	0.378019	-1.17482	0.240065	0.999935	33.0779	28.3741	24.7424	30.602	39.9973	47.2046
Galnt7	63.0806	0.352581	0.300337	-1.17395	0.240415	0.999935	51.9796	51.8562	62.3938	67.7617	90.994	53.4985
Wdr53	1.25882	2.49312	2.12498	-1.17325	0.240697	NA	1.18136	0	0	4.37172	1.99987	0
Dnajb13	5.97726	1.00128	0.853508	-1.17313	0.240743	0.999935	4.72542	2.93525	4.30302	6.55758	9.99934	7.34293
Acsl5	96.8658	-0.278983	0.237912	1.17263	0.240944	0.999935	92.1457	116.432	109.727	85.9772	92.9938	83.9192
Oxsr1	72.01	0.32271	0.275225	-1.17253	0.240983	0.999935	69.6999	59.6835	62.3938	67.7617	96.9936	75.5273
Rnf130	62.8117	0.40476	0.345245	-1.17238	0.241043	0.999935	69.6999	25.4389	67.7726	80.8768	66.9955	66.0864
Plec	659.72	-0.216851	0.185004	1.17214	0.241141	0.999935	825.767	776.864	526.044	685.631	628.958	515.054
Gpr25	1.53785	-2.06018	1.75885	1.17133	0.241467	NA	2.36271	2.93525	2.15151	0.72862	0	1.04899
Slco4c1	1.72049	-2.08715	1.78188	1.17132	0.241469	NA	1.18136	4.89209	2.15151	0	0	2.09798
Camp	1.72049	-2.08715	1.78188	1.17132	0.241469	NA	1.18136	4.89209	2.15151	0	0	2.09798
Selenoh	68.4269	0.333179	0.2846	-1.17069	0.241723	0.999935	61.4305	62.6188	57.015	58.2896	80.9946	90.2132
Cdpf1	20.5238	0.583008	0.49841	-1.16974	0.242107	0.999935	21.2644	18.5899	9.6818	29.8734	27.9981	15.7349
Fam13b	111.494	-0.265012	0.226572	1.16966	0.242138	0.999935	108.685	118.389	137.697	95.4492	106.993	101.752
Zdhhc17	54.0107	0.366582	0.313411	-1.16965	0.24214	0.999935	42.5288	53.813	45.1817	63.3899	72.9952	46.1556
Ccnd2	414.42	-0.218028	0.186454	1.16934	0.242265	0.999935	477.267	454.964	406.636	481.618	364.976	301.06
Ino80c	45.2588	0.393804	0.336848	-1.16909	0.242369	0.999935	48.4356	41.0936	27.9696	52.4606	45.9969	55.5965
Zdhhc15	32.7459	-0.445435	0.381027	1.16904	0.242388	0.999935	35.4407	38.1583	39.8029	29.1448	33.9977	19.9308
Dnajc21	98.3734	-0.292022	0.249926	1.16843	0.242632	0.999935	132.312	85.1224	107.576	80.8768	90.994	93.3602
Rfc1	63.5787	0.358197	0.306746	-1.16773	0.242914	0.999935	75.6067	51.8562	39.8029	63.3899	68.9954	81.8213
Trpv2	55.1866	-0.389054	0.333338	1.16714	0.243152	0.999935	72.0627	74.3598	41.9545	61.9327	41.9972	38.8126
Commd7	178.4	-0.232226	0.199113	1.16631	0.243491	0.999935	170.115	208.403	199.015	158.111	146.99	187.769
Agk	32.2408	-0.441394	0.378493	1.16619	0.243538	0.999935	29.5339	44.0288	37.6514	26.9589	27.9981	27.2738
AI413582	49.5568	-0.441819	0.379173	1.16522	0.243931	0.999935	57.8864	74.3598	39.8029	64.1186	35.9976	25.1758
Dnajc25	13.1698	0.728398	0.625128	-1.1652	0.243939	0.999935	14.1763	2.93525	12.9091	18.2155	13.9991	16.7838
Gch1	53.9763	-0.358773	0.308043	1.16468	0.244147	0.999935	57.8864	51.8562	72.0756	44.4458	41.9972	55.5965
Ufc1	99.0575	-0.281505	0.241715	1.16462	0.244175	0.999935	107.503	123.281	94.6665	80.1482	86.9942	101.752
Smc5	141.989	0.270595	0.232355	-1.16457	0.244192	0.999935	141.763	134.043	109.727	122.408	193.987	150.006
Cd6	91.3489	-0.30198	0.259346	1.16439	0.244265	0.999935	89.783	127.194	84.9847	75.7765	76.9949	93.3602
Eif1a	58.3596	-0.345	0.296354	1.16415	0.244363	0.999935	69.6999	56.7482	69.9241	58.2896	41.9972	53.4985
Smarce1	297.413	0.213974	0.183822	-1.16403	0.244412	0.999935	302.427	231.885	291.53	269.589	344.977	344.069
Itsn1	17.311	0.600091	0.515658	-1.16374	0.24453	0.999935	18.9017	12.7194	9.6818	17.4869	21.9985	23.0778
Sema7a	18.9457	0.600341	0.515912	-1.16365	0.244566	0.999935	22.4457	7.82734	15.0606	18.2155	25.9983	24.1268
Ticam2	1.48308	-2.19233	1.88437	1.16343	0.244655	NA	1.18136	1.95684	4.30302	1.45724	0	0
Jund	3381.99	-0.195086	0.167695	1.16334	0.244692	0.999935	4558.85	3209.21	3064.83	3547.65	3199.79	2711.64
Zfp653	41.6419	-0.397524	0.342039	1.16222	0.245147	0.999935	48.4356	53.813	39.8029	36.431	41.9972	29.3717
Acpp	22.4749	-0.586237	0.5045	1.16201	0.24523	0.999935	24.8085	41.0936	15.0606	21.8586	9.99934	22.0288
Gtpbp4	120.828	-0.303425	0.261184	1.16173	0.245346	0.999935	172.478	90.9929	137.697	115.122	86.9942	121.683
Acin1	191.315	-0.217146	0.186941	1.16157	0.24541	0.999935	218.551	206.446	192.56	185.798	182.988	161.545
Slc43a3	4.65296	1.20395	1.03653	-1.16152	0.245431	0.999935	3.54407	4.89209	0	7.2862	7.99947	4.19596
Ncbp3	115.526	0.25615	0.220567	-1.16132	0.24551	0.999935	107.503	102.734	105.424	118.036	120.992	138.467
Wipf1	368.088	-0.194317	0.167343	1.16119	0.245564	0.999935	388.666	423.655	366.833	383.983	293.98	351.412
Wee1	13.6776	0.706124	0.608582	-1.16028	0.245936	0.999935	12.9949	12.7194	5.37878	12.3865	25.9983	12.5879
Rnf19b	303.877	-0.230228	0.198537	1.15962	0.246202	0.999935	278.8	307.223	396.954	232.43	267.982	339.873
Tmem50b	35.9261	0.41641	0.359209	-1.15924	0.246358	0.999935	30.7152	31.3094	30.1212	37.1596	37.9975	48.2536
Mllt10	84.4635	-0.291684	0.251631	1.15917	0.246386	0.999935	99.2338	92.9497	87.1362	83.7913	64.9957	78.6743
Tmem167	48.5553	0.385796	0.332842	-1.1591	0.246417	0.999935	37.8034	53.813	34.4242	53.1893	66.9955	45.1066
Med29	22.6214	-0.532558	0.459477	1.15905	0.246435	0.999935	23.6271	22.5036	34.4242	22.5872	19.9987	12.5879
Dmd	2.25391	-1.82186	1.57193	1.159	0.246457	NA	1.18136	4.89209	4.30302	0	0	3.14697
Rheb	91.6089	-0.341079	0.294328	1.15884	0.246522	0.999935	107.503	108.604	90.3635	56.1037	120.992	66.0864
Itk	1045.85	-0.180732	0.15608	1.15795	0.246885	0.999935	971.074	1279.77	1081.13	879.444	934.938	1128.71
Rad51c	2.29033	1.72107	1.48649	-1.15781	0.246943	NA	1.18136	1.95684	0	1.45724	5.9996	3.14697
Kras	147.626	-0.261307	0.225713	1.1577	0.246988	0.999935	198.468	160.461	124.788	149.367	130.991	121.683
Ap1m1	57.317	0.367011	0.317022	-1.15768	0.246993	0.999935	66.1559	46.9641	37.6514	75.0479	51.9965	66.0864
Ssx2ip	8.9069	-0.930046	0.80355	1.15742	0.2471	0.999935	2.36271	17.6115	15.0606	8.01482	1.99987	8.39192
Tgfbr2	494.151	-0.168003	0.145197	1.15707	0.247242	0.999935	520.978	526.389	521.741	489.633	430.971	475.193
Uba5	47.2773	-0.385794	0.333578	1.15653	0.247464	0.999935	37.8034	64.5756	58.0908	41.5313	45.9969	35.6657
Gpx2	17.9475	-0.643884	0.556864	1.15627	0.247571	0.999935	9.45084	31.3094	24.7424	15.301	7.99947	18.8818
Lix1l	2.30038	1.68713	1.45924	-1.15616	0.247614	NA	1.18136	0	2.15151	4.37172	3.99973	2.09798
Wdr41	52.2828	-0.35528	0.307326	1.15604	0.247667	0.999935	61.4305	59.6835	54.8635	45.1744	37.9975	54.5475
Mis12	22.1972	0.521256	0.450913	-1.156	0.247681	0.999935	18.9017	18.5899	17.2121	25.5017	31.9979	20.9798
Ap1g2	92.1772	-0.281737	0.243731	1.15593	0.247709	0.999935	105.141	105.669	92.515	82.3341	72.9952	94.4091
Nvl	124.353	0.244743	0.211779	-1.15565	0.247822	0.999935	118.136	110.561	112.954	136.252	134.991	133.222
Tnfsf12	8.11394	-0.877744	0.759532	1.15564	0.247829	0.999935	11.8136	9.78418	9.6818	2.91448	3.99973	10.4899
Scai	101.555	0.303143	0.262393	-1.1553	0.247967	0.999935	92.1457	67.5108	112.954	92.5347	132.991	111.193
Prkcsh	100.686	0.274727	0.237807	-1.15525	0.247987	0.999935	75.6067	100.777	96.818	115.122	112.992	102.801
Lsm4	146.082	-0.251108	0.21737	1.15521	0.248006	0.999935	186.654	159.482	130.166	125.323	148.99	125.879
Lmbr1	2.42342	-1.61099	1.39487	1.15493	0.248118	NA	4.72542	1.95684	4.30302	1.45724	0	2.09798
Slc6a13	0.782015	3.0105	2.60671	-1.1549	0.24813	NA	0	0	0	3.6431	0	1.04899
Igkv12-38	0.782015	3.0105	2.60671	-1.1549	0.24813	NA	0	0	0	3.6431	0	1.04899
Med10	160.066	-0.242626	0.210166	1.15445	0.248318	0.999935	160.664	155.568	204.394	152.282	126.992	160.496
Tmem106b	134.864	0.261964	0.22696	-1.15423	0.248406	0.999935	99.2338	115.453	152.757	136.252	144.99	160.496
Stt3b	356.93	0.193915	0.168032	-1.15404	0.248484	0.999935	356.769	280.806	361.454	354.109	392.974	395.469
Kcnn4	239.28	-0.209118	0.181237	1.15384	0.248566	0.999935	284.707	263.194	221.606	209.114	219.985	237.072
Nt5m	23.959	0.507117	0.439614	-1.15355	0.248684	0.999935	16.539	22.5036	20.4394	34.2451	27.9981	22.0288
Dhdds	42.653	0.431027	0.373676	-1.15348	0.248714	0.999935	29.5339	41.0936	37.6514	29.1448	64.9957	53.4985
Cplane1	16.4326	0.659418	0.571684	-1.15347	0.248719	0.999935	12.9949	4.89209	20.4394	17.4869	25.9983	16.7838
Nr4a2	193.401	-0.263255	0.228459	1.15231	0.249195	0.999935	249.266	160.461	222.681	134.066	180.988	212.945
Grm6	2.05366	-1.78482	1.54964	1.15177	0.249416	NA	1.18136	2.93525	5.37878	0.72862	0	2.09798
Ube2r2	199.92	0.211628	0.183781	-1.15152	0.249517	0.999935	184.291	201.554	169.969	220.772	209.986	212.945
Cenps	5.13293	1.09033	0.946946	-1.15142	0.24956	0.999935	4.72542	2.93525	2.15151	3.6431	9.99934	7.34293
Socs6	33.8463	0.431379	0.374666	-1.15137	0.24958	0.999935	25.9898	30.331	30.1212	41.5313	29.998	45.1066
Ppp1r15a	929.878	-0.197377	0.171454	1.1512	0.249651	0.999935	1223.88	826.763	931.604	998.209	830.945	767.861
Dok3	68.734	0.400512	0.348102	-1.15056	0.249913	0.999935	93.327	38.1583	47.3332	99.0923	80.9946	53.4985
Inip	17.5661	0.592964	0.515596	-1.15005	0.250122	0.999935	9.45084	20.5468	11.8333	22.5872	19.9987	20.9798
Tmem67	3.63105	1.28668	1.11885	-1.15	0.250145	NA	1.18136	2.93525	2.15151	4.37172	7.99947	3.14697
Psmg1	32.3992	-0.434355	0.377921	1.14933	0.25042	0.999935	31.8966	44.0288	35.4999	25.5017	25.9983	31.4697
H2-DMb1	29.9836	0.514565	0.447801	-1.14909	0.250518	0.999935	31.8966	12.7194	30.1212	48.0889	33.9977	23.0778
Zfp146	36.4726	0.407329	0.354685	-1.14842	0.250793	0.999935	28.3525	31.3094	34.4242	42.9886	43.9971	37.7637
Mxd4	173.061	0.218522	0.190306	-1.14827	0.250858	0.999935	148.851	168.288	162.439	182.884	184.988	190.916
Ipo4	38.1293	-0.433415	0.377544	1.14799	0.250974	0.999935	40.1661	48.9209	43.0302	46.6317	27.9981	22.0288
Bcat1	2.84011	1.60089	1.39567	-1.14703	0.251368	NA	1.18136	2.93525	0	0.72862	7.99947	4.19596
Mak16	84.046	-0.287105	0.250372	1.14671	0.2515	0.999935	89.783	87.0792	100.045	71.4048	70.9953	84.9682
Vwa5a	26.5659	-0.507023	0.442161	1.14669	0.251509	0.999935	31.8966	26.4173	35.4999	24.0445	29.998	11.5389
Coprs	1.05645	-2.43318	2.12211	1.14658	0.251554	NA	1.18136	1.95684	2.15151	0	0	1.04899
Timd4	1.05645	-2.43318	2.12211	1.14658	0.251554	NA	1.18136	1.95684	2.15151	0	0	1.04899
Megf8	3.45945	-1.28122	1.11755	1.14645	0.251607	NA	3.54407	5.87051	5.37878	2.91448	1.99987	1.04899
Ldlrap1	59.1369	-0.347716	0.303331	1.14632	0.251661	0.999935	68.5186	70.4461	60.2423	64.1186	37.9975	53.4985
Eci2	64.8607	0.391296	0.341366	-1.14627	0.251685	0.999935	42.5288	62.6188	62.3938	44.4458	108.993	68.1844
Nhsl2	7.76074	-0.886828	0.773822	1.14604	0.25178	0.999935	4.72542	12.7194	12.9091	8.01482	3.99973	4.19596
Rrad	104.383	-0.286632	0.250117	1.14599	0.251799	0.999935	111.047	95.885	136.621	75.0479	106.993	100.703
Ensa	110.75	0.278779	0.243419	-1.14527	0.252099	0.999935	121.68	77.295	102.197	133.337	122.992	106.997
Apol8	75.7108	-0.330349	0.288468	1.14519	0.252132	0.999935	93.327	64.5756	94.6665	51.732	64.9957	84.9682
Pnkp	30.7814	-0.446501	0.389959	1.14499	0.252211	0.999935	41.3474	33.2662	32.2727	29.8734	27.9981	19.9308
Hspb9	1.9347	2.12792	1.85876	-1.14481	0.252289	NA	0	0	2.15151	1.45724	7.99947	0
Zdhhc13	13.0676	0.669049	0.584761	-1.14414	0.252565	0.999935	9.45084	7.82734	12.9091	12.3865	17.9988	17.8328
Sox8	1.60412	-2.12031	1.8535	1.14395	0.252645	NA	3.54407	0	4.30302	0.72862	0	1.04899
Sp110	41.3902	-0.396553	0.346707	1.14377	0.252719	0.999935	46.0728	42.072	52.712	31.3307	29.998	46.1556
Trim3	13.1438	-0.681325	0.595944	1.14327	0.252926	0.999935	15.3576	15.6547	17.2121	5.10034	13.9991	11.5389
Spaca9	0.788059	2.98691	2.61294	-1.14312	0.252988	NA	0	0	0	0.72862	3.99973	0
Arhgap20	0.788059	2.98691	2.61294	-1.14312	0.252988	NA	0	0	0	0.72862	3.99973	0
Akap1	0.788059	2.98691	2.61294	-1.14312	0.252988	NA	0	0	0	0.72862	3.99973	0
Cnga1	0.788059	2.98691	2.61294	-1.14312	0.252988	NA	0	0	0	0.72862	3.99973	0
Ccdc184	7.82989	-0.926079	0.810423	1.14271	0.253159	0.999935	2.36271	18.5899	9.6818	5.10034	5.9996	5.24495
Batf	76.5366	-0.302412	0.264687	1.14253	0.253235	0.999935	89.783	90.0145	74.2271	76.5051	70.9953	57.6945
Ak6	76.0651	0.340437	0.297979	-1.14249	0.253251	0.999935	77.9694	58.7051	64.5453	64.8472	118.992	71.3314
Taf3	60.3284	-0.355745	0.311461	1.14218	0.25338	0.999935	76.7881	74.3598	52.712	67.7617	39.9973	50.3515
Paxip1	68.2338	0.341858	0.299386	-1.14187	0.253509	0.999935	53.161	66.5324	60.2423	58.2896	102.993	68.1844
Klhl25	22.8121	-0.531106	0.465122	1.14187	0.25351	0.999935	18.9017	39.1367	22.5909	18.2155	15.9989	22.0288
Slc25a32	13.5708	0.665754	0.583268	-1.14142	0.253695	0.999935	10.6322	5.87051	15.0606	16.0296	15.9989	17.8328
Abca6	0.850057	3.13817	2.75006	-1.14113	0.253818	NA	0	0	0	5.10034	0	0
Cntn1	0.850057	3.13817	2.75006	-1.14113	0.253818	NA	0	0	0	5.10034	0	0
Gpatch2	43.3853	-0.397673	0.348549	1.14094	0.253896	0.999935	48.4356	61.6403	37.6514	36.431	29.998	46.1556
Jade3	12.4417	0.707681	0.620291	-1.14089	0.253917	0.999935	7.08813	15.6547	5.37878	13.8438	17.9988	14.6859
Runx2	85.0855	-0.300763	0.263818	1.14004	0.25427	0.999935	85.0576	97.8418	97.8937	57.561	82.9945	89.1642
Colq	8.80402	0.794135	0.696747	-1.13978	0.25438	0.999935	5.90678	5.87051	7.53029	10.9293	9.99934	12.5879
Retnla	93.6019	0.353753	0.310408	-1.13964	0.254437	0.999935	72.0627	77.295	97.8937	149.367	57.9961	106.997
Iqcc	32.8298	-0.432569	0.37963	1.13945	0.254517	0.999935	29.5339	36.2015	47.3332	27.6876	29.998	26.2248
Rnf181	97.7407	0.29703	0.260682	-1.13943	0.254523	0.999935	88.6016	79.2519	94.6665	78.691	132.991	112.242
Cd226	69.7097	-0.378244	0.331968	1.1394	0.254537	0.999935	75.6067	110.561	50.5605	78.691	41.9972	60.8414
BC035044	13.1986	0.754174	0.662503	-1.13837	0.254966	0.999935	16.539	5.87051	7.53029	26.9589	15.9989	6.29394
Zfp398	35.4699	0.441443	0.387809	-1.1383	0.254995	0.999935	18.9017	41.0936	30.1212	48.0889	39.9973	34.6167
Coq3	20.2853	0.549601	0.48289	-1.13815	0.255058	0.999935	12.9949	13.6979	22.5909	20.4014	29.998	22.0288
Tnfaip6	0.874159	3.12159	2.74277	-1.13811	0.255073	NA	0	0	0	0	0	5.24495
Pth1r	0.874159	3.12159	2.74277	-1.13811	0.255073	NA	0	0	0	0	0	5.24495
Rbm33	621.526	0.196111	0.172338	-1.13794	0.255144	0.999935	524.522	531.281	680.953	538.45	725.952	727.999
Macrod2	6.63093	0.939941	0.826801	-1.13684	0.255605	0.999935	2.36271	5.87051	5.37878	10.9293	9.99934	5.24495
Nme1	61.8395	-0.338231	0.297519	1.13684	0.255606	0.999935	67.3372	87.0792	52.712	57.561	55.9963	50.3515
Fbxl4	25.392	0.475999	0.418711	-1.13682	0.255614	0.999935	24.8085	18.5899	20.4394	29.1448	29.998	29.3717
B3gnt5	45.2118	0.408182	0.359188	-1.1364	0.255788	0.999935	51.9796	25.4389	39.8029	58.2896	57.9961	37.7637
Tfb1m	9.20359	0.800391	0.704335	-1.13638	0.255798	0.999935	7.08813	7.82734	5.37878	17.4869	7.99947	9.44091
Pgap1	125.986	0.26947	0.237223	-1.13594	0.255982	0.999935	113.41	90.0145	139.848	144.267	152.99	115.389
Slc38a9	109.672	0.269489	0.237285	-1.13572	0.256075	0.999935	99.2338	103.712	94.6665	95.4492	136.991	127.977
Cdc16	9.32968	0.807554	0.711065	-1.1357	0.256083	0.999935	8.26949	7.82734	4.30302	13.8438	5.9996	15.7349
Tctn3	28.3299	0.511096	0.450337	-1.13492	0.256409	0.999935	36.622	18.5899	15.0606	30.602	23.9984	45.1066
Dido1	52.8892	0.345503	0.304513	-1.13461	0.25654	0.999935	46.0728	50.8777	43.0302	67.7617	53.9964	55.5965
Rhoq	46.0082	0.381425	0.336378	-1.13392	0.256829	0.999935	43.7101	38.1583	37.6514	37.8882	61.9959	56.6455
Trmu	10.2405	0.78615	0.693513	-1.13358	0.256972	0.999935	10.6322	9.78418	2.15151	12.3865	15.9989	10.4899
Hif3a	0.767369	2.95109	2.60436	-1.13313	0.257158	NA	0	0	0	1.45724	0	3.14697
Fgfr1	14.6569	0.621626	0.548647	-1.13301	0.257208	0.999935	12.9949	9.78418	11.8333	15.301	15.9989	22.0288
Arhgef4	19.027	0.611996	0.540371	-1.13255	0.257404	0.999935	24.8085	10.7626	9.6818	16.0296	33.9977	18.8818
Abraxas2	31.8432	-0.461921	0.408011	1.13213	0.25758	0.999935	27.1712	34.2446	49.4847	32.7879	17.9988	29.3717
Hspa12b	0.78757	-3.20882	2.83459	1.13202	0.257626	NA	4.72542	0	0	0	0	0
Plod2	1.74378	2.03884	1.80115	-1.13197	0.257648	NA	0	1.95684	0	1.45724	5.9996	1.04899
Spn	400.425	-0.198575	0.175432	1.13192	0.257669	0.999935	456.003	469.641	359.302	431.343	358.976	327.285
Emc6	72.7095	-0.301304	0.266231	1.13174	0.257745	0.999935	85.0576	74.3598	81.7574	68.4903	70.9953	55.5965
Mtss2	1.51965	-2.23596	1.97645	1.1313	0.257928	NA	4.72542	2.93525	0	1.45724	0	0
Sptb	1.00305	-2.43302	2.15142	1.13089	0.258101	NA	1.18136	1.95684	2.15151	0.72862	0	0
Rec8	1.00305	-2.43302	2.15142	1.13089	0.258101	NA	1.18136	1.95684	2.15151	0.72862	0	0
Npnt	4.9271	-1.27573	1.12811	1.13085	0.258116	0.999935	0	7.82734	12.9091	0.72862	5.9996	2.09798
Foxm1	7.49812	0.939554	0.831042	-1.13057	0.258235	0.999935	8.26949	2.93525	4.30302	7.2862	17.9988	4.19596
Slc12a2	12.7989	0.734805	0.650642	-1.12935	0.258749	0.999935	5.90678	10.7626	11.8333	6.55758	25.9983	15.7349
Tcf3	99.9907	0.36518	0.32341	-1.12916	0.258832	0.999935	121.68	39.1367	102.197	116.579	126.992	93.3602
Elmo1	388.024	-0.182787	0.161907	1.12896	0.258915	0.999935	424.106	415.828	399.105	417.499	336.978	334.628
Phlda3	1.17614	2.32357	2.05914	-1.12842	0.259142	NA	1.18136	0	0	0.72862	1.99987	3.14697
Pla2g4f	1.17614	2.32357	2.05914	-1.12842	0.259142	NA	1.18136	0	0	0.72862	1.99987	3.14697
Zfp612	1.17614	2.32357	2.05914	-1.12842	0.259142	NA	1.18136	0	0	0.72862	1.99987	3.14697
Mapk1	182.451	0.211937	0.187874	-1.12808	0.259286	0.999935	157.12	168.288	181.803	199.642	197.987	189.867
Bcam	2.67075	-1.51878	1.34658	1.12788	0.259372	NA	4.72542	1.95684	5.37878	2.91448	0	1.04899
Slfn1	40.6116	-0.420612	0.373045	1.12751	0.259527	0.999935	29.5339	64.5756	45.1817	38.6169	27.9981	37.7637
Endog	33.9857	0.440518	0.390784	-1.12727	0.259629	0.999935	38.9847	25.4389	22.5909	48.0889	29.998	38.8126
Cd200r4	7.78156	-0.87021	0.772211	1.12691	0.259782	0.999935	4.72542	13.6979	11.8333	7.2862	5.9996	3.14697
Fbxl15	14.1123	0.628702	0.558096	-1.12651	0.259949	0.999935	9.45084	10.7626	12.9091	14.5724	15.9989	20.9798
Trmt12	9.04446	0.917411	0.814586	-1.12623	0.260068	0.999935	5.90678	12.7194	0	10.2007	15.9989	9.44091
Zfp87	25.5707	0.473703	0.42074	-1.12588	0.260216	0.999935	21.2644	22.5036	20.4394	30.602	23.9984	34.6167
Rexo5	61.6927	0.323186	0.287178	-1.12539	0.260425	0.999935	54.3423	51.8562	58.0908	61.9327	80.9946	62.9394
Pxn	52.6169	-0.352447	0.313263	1.12508	0.260553	0.999935	60.2491	54.7914	62.3938	53.9179	33.9977	50.3515
Sympk	84.8071	0.282017	0.250787	-1.12453	0.260789	0.999935	74.4254	87.0792	67.7726	88.163	96.9936	94.4091
Tnip3	9.78085	-0.794939	0.70715	1.12415	0.260951	0.999935	4.72542	20.5468	11.8333	7.2862	7.99947	6.29394
Dera	39.5112	-0.389818	0.346813	1.124	0.261014	0.999935	46.0728	48.9209	39.8029	40.8027	29.998	31.4697
Slc2a6	12.8375	-0.679771	0.604812	1.12394	0.26104	0.999935	16.539	10.7626	20.4394	13.8438	5.9996	9.44091
Ndc80	31.2801	0.454254	0.404326	-1.12348	0.261232	0.999935	18.9017	25.4389	34.4242	26.9589	39.9973	41.9596
Pip4p1	107.551	0.298707	0.265948	-1.12318	0.261362	0.999935	134.674	70.4461	84.9847	117.308	132.991	104.899
Rab5b	33.6975	0.418111	0.372303	-1.12304	0.261421	0.999935	30.7152	33.2662	22.5909	40.8027	35.9976	38.8126
Mtap	112.317	-0.261972	0.23329	1.12295	0.26146	0.999935	119.317	103.712	144.151	92.5347	102.993	111.193
Prep	84.3113	0.300979	0.268105	-1.12262	0.2616	0.999935	76.7881	59.6835	90.3635	93.992	76.9949	108.046
Nus1	114.244	0.264936	0.236002	-1.1226	0.261608	0.999935	118.136	108.604	84.9847	135.523	104.993	133.222
Cklf	62.9197	-0.324005	0.288657	1.12246	0.261668	0.999935	68.5186	77.295	64.5453	67.7617	47.9968	51.4005
Zmat3	19.0706	-0.586827	0.522816	1.12243	0.261678	0.999935	24.8085	31.3094	12.9091	21.8586	11.9992	11.5389
Gtf3c3	26.3638	0.477917	0.425887	-1.12217	0.261791	0.999935	22.4457	28.3741	15.0606	27.6876	29.998	34.6167
Trim24	54.171	0.355037	0.316386	-1.12216	0.261793	0.999935	48.4356	34.2446	60.2423	64.1186	53.9964	63.9884
Entpd7	24.6975	0.507261	0.452081	-1.12206	0.261838	0.999935	24.8085	23.482	12.9091	26.9589	37.9975	22.0288
Extl2	3.63131	1.32836	1.18408	-1.12185	0.261927	NA	1.18136	4.89209	0	4.37172	3.99973	7.34293
Emp3	119.996	-0.341989	0.305062	1.12104	0.262269	0.999935	174.841	141.871	87.1362	156.653	84.9944	74.4783
Vrk2	40.3375	-0.387394	0.345575	1.12101	0.262282	0.999935	40.1661	44.0288	52.712	30.602	41.9972	32.5187
Nosip	153.444	0.23105	0.206112	-1.12099	0.26229	0.999935	145.307	139.914	137.697	140.624	182.988	174.132
Rhoa	262.466	-0.224907	0.200668	1.12079	0.262377	0.999935	296.52	294.504	259.257	311.121	211.986	201.406
Ppic	32.2631	-0.457801	0.408591	1.12044	0.262528	0.999935	40.1661	38.1583	34.4242	40.8027	17.9988	22.0288
Eif4enif1	38.1752	0.401392	0.358274	-1.12035	0.262566	0.999935	42.5288	26.4173	30.1212	45.1744	45.9969	38.8126
Ube2h	192.102	-0.240449	0.214655	1.12017	0.262642	0.999935	215.007	219.166	191.484	228.058	150.99	147.908
Mia	1.20713	2.3998	2.14265	-1.12001	0.262708	NA	1.18136	0	0	2.91448	0	3.14697
Ptpdc1	11.1246	0.710355	0.634286	-1.11993	0.262744	0.999935	4.72542	10.7626	9.6818	13.8438	11.9992	15.7349
Anxa4	38.3849	-0.386154	0.344912	1.11957	0.262896	0.999935	41.3474	46.9641	41.9545	31.3307	31.9979	36.7147
Hemk1	18.3212	0.552142	0.493381	-1.1191	0.263098	0.999935	11.8136	17.6115	15.0606	23.3158	17.9988	24.1268
Matn4	0.684724	-3.03636	2.71398	1.11878	0.263232	NA	0	1.95684	2.15151	0	0	0
Aire	0.684724	-3.03636	2.71398	1.11878	0.263232	NA	0	1.95684	2.15151	0	0	0
Slc2a13	0.684724	-3.03636	2.71398	1.11878	0.263232	NA	0	1.95684	2.15151	0	0	0
Tlr13	1.68434	2.01486	1.80206	-1.11809	0.263529	NA	0	1.95684	0	5.10034	1.99987	1.04899
Zfp692	48.078	-0.350093	0.313129	1.11805	0.263546	0.999935	57.8864	50.8777	52.712	37.8882	43.9971	45.1066
Cd163	1.84413	1.93569	1.73222	-1.11746	0.263797	NA	2.36271	0	0	1.45724	1.99987	5.24495
Plaat3	213.508	-0.225877	0.202335	1.11635	0.264273	0.999935	194.924	231.885	262.484	163.939	195.987	231.827
Chia1	1.66969	1.97136	1.7662	-1.11616	0.264354	NA	0	1.95684	0	2.91448	1.99987	3.14697
Tmem185a	18.5399	-0.554423	0.496783	1.11603	0.264411	0.999935	22.4457	15.6547	27.9696	12.3865	15.9989	16.7838
Rab6a	72.25	0.295002	0.264339	-1.116	0.264423	0.999935	62.6118	69.4677	62.3938	76.5051	86.9942	75.5273
Acot2	104.146	-0.265962	0.238339	1.1159	0.264465	0.999935	107.503	121.324	112.954	112.936	80.9946	89.1642
Endod1	24.0021	-0.516894	0.463444	1.11533	0.264708	0.999935	17.7203	42.072	24.7424	20.4014	15.9989	23.0778
Nsun5	35.3635	-0.402537	0.360953	1.11521	0.264762	0.999935	41.3474	44.0288	35.4999	32.7879	25.9983	32.5187
Slc35b2	203.422	-0.227567	0.204138	1.11477	0.26495	0.999935	243.359	168.288	247.424	197.456	170.989	193.014
Ptpn21	8.12571	0.872284	0.78253	-1.1147	0.26498	0.999935	7.08813	7.82734	2.15151	5.10034	13.9991	12.5879
Hdac6	5.36476	1.03517	0.928858	-1.11446	0.265082	0.999935	1.18136	4.89209	4.30302	4.37172	7.99947	9.44091
Inpp4b	414.747	-0.17565	0.157654	1.11415	0.265215	0.999935	477.267	456.921	386.196	402.927	396.974	368.196
Rab11fip3	20.5707	0.545097	0.489366	-1.11388	0.265329	0.999935	11.8136	17.6115	20.4394	18.9441	19.9987	34.6167
Acod1	39.1883	-0.497461	0.446612	1.11386	0.265341	0.999935	29.5339	46.9641	60.2423	13.8438	29.998	54.5475
Mars	82.6544	0.291114	0.261433	-1.11353	0.26548	0.999935	62.6118	80.2303	79.6059	79.4196	106.993	87.0662
Smarca4	110.007	0.268957	0.24158	-1.11332	0.265569	0.999935	94.5084	107.626	97.8937	149.367	110.993	99.6541
Ndufb3	1.89	-1.75465	1.57712	1.11257	0.265895	NA	4.72542	1.95684	2.15151	1.45724	0	1.04899
Iah1	33.0637	-0.409951	0.368509	1.11246	0.265941	0.999935	34.2593	41.0936	37.6514	26.9589	27.9981	30.4207
Phldb2	1.09165	-2.47658	2.22637	1.11238	0.265973	NA	3.54407	1.95684	0	0	0	1.04899
Mfsd6	34.7425	-0.472708	0.425007	1.11224	0.266037	0.999935	22.4457	58.7051	39.8029	32.7879	17.9988	36.7147
Nr2c2ap	22.9937	0.518375	0.466117	-1.11211	0.266089	0.999935	28.3525	13.6979	15.0606	29.8734	29.998	20.9798
Mmp9	7.0494	-0.984462	0.885517	1.11174	0.266252	0.999935	5.90678	12.7194	9.6818	8.74344	0	5.24495
Mfsd10	23.5937	0.501894	0.451545	-1.1115	0.266352	0.999935	12.9949	18.5899	26.8939	26.9589	31.9979	24.1268
Poglut3	0.686102	-3.03768	2.73306	1.11146	0.266371	NA	1.18136	2.93525	0	0	0	0
Efr3a	62.3484	-0.318466	0.286535	1.11144	0.26638	0.999935	67.3372	80.2303	60.2423	61.9327	53.9964	50.3515
Phkg2	84.5638	0.302454	0.272209	-1.11111	0.266522	0.999935	75.6067	56.7482	94.6665	79.4196	94.9937	105.948
Selenom	6.25894	-0.973228	0.876003	1.11099	0.266574	0.999935	2.36271	12.7194	9.6818	3.6431	5.9996	3.14697
Bcl2	678.562	-0.18123	0.163329	1.1096	0.267171	0.999935	680.46	710.332	771.317	563.952	566.962	778.351
Ppwd1	38.4653	0.412165	0.371476	-1.10953	0.267201	0.999935	28.3525	36.2015	34.4242	44.4458	57.9961	29.3717
Topors	76.7665	0.294909	0.2658	-1.10951	0.267209	0.999935	62.6118	64.5756	79.6059	82.3341	96.9936	74.4783
Parp9	46.8595	0.358777	0.323379	-1.10946	0.267231	0.999935	40.1661	38.1583	45.1817	61.2041	43.9971	52.4495
Arhgap6	3.28173	-1.28602	1.15915	1.10945	0.267236	NA	3.54407	4.89209	5.37878	0.72862	1.99987	3.14697
Tanc2	3.70369	1.38003	1.24398	-1.10937	0.267271	NA	1.18136	4.89209	0	5.10034	9.99934	1.04899
Acbd3	124.882	0.265393	0.239275	-1.10916	0.267362	0.999935	109.866	90.9929	139.848	141.352	154.99	112.242
Pigp	28.6891	-0.477131	0.430369	1.10866	0.267578	0.999935	40.1661	28.3741	32.2727	34.2451	13.9991	23.0778
Amer1	9.49986	0.811041	0.731628	-1.10854	0.267627	0.999935	8.26949	4.89209	7.53029	8.01482	21.9985	6.29394
Cep250	92.7252	0.270683	0.244216	-1.10837	0.267701	0.999935	93.327	77.295	81.7574	102.735	88.9941	112.242
Lias	25.9376	0.468552	0.422882	-1.108	0.267863	0.999935	17.7203	22.5036	24.7424	24.0445	31.9979	34.6167
Suv39h1	58.4629	0.320974	0.289774	-1.10767	0.268004	0.999935	51.9796	46.9641	57.015	61.9327	70.9953	61.8904
Slc35g1	17.1449	-0.594674	0.536882	1.10764	0.268016	0.999935	22.4457	26.4173	12.9091	11.6579	19.9987	9.44091
Psma8	1.22953	2.39219	2.16014	-1.10743	0.26811	NA	1.18136	0	0	0	1.99987	4.19596
2001-09-01	1185.81	-0.165862	0.149847	1.10688	0.268346	0.999935	1451.89	1279.77	1030.57	1125.72	1134.92	1092
Tpt1	2444.62	-0.159824	0.144431	1.10657	0.268478	0.999935	2456.04	2747.4	2537.71	2727.95	1997.87	2200.78
Plekhg5	6.19228	0.930982	0.84136	-1.10652	0.268501	0.999935	4.72542	5.87051	2.15151	8.01482	7.99947	8.39192
Cyp4f18	37.7128	0.436966	0.39518	-1.10574	0.268839	0.999935	28.3525	18.5899	49.4847	48.0889	43.9971	37.7637
Myl6b	4.36117	-1.2017	1.08758	1.10492	0.269192	0.999935	1.18136	12.7194	4.30302	2.91448	3.99973	1.04899
Eif2d	29.0831	-0.445514	0.403308	1.10465	0.269312	0.999935	33.0779	39.1367	27.9696	18.9441	25.9983	29.3717
Atg4c	10.4083	0.725557	0.656887	-1.10454	0.269359	0.999935	5.90678	5.87051	11.8333	15.301	11.9992	11.5389
Dusp3	27.116	-0.471893	0.42736	1.1042	0.269505	0.999935	36.622	20.5468	37.6514	24.0445	25.9983	17.8328
Thbd	21.0108	-0.521749	0.472538	1.10414	0.269531	0.999935	23.6271	33.2662	17.2121	16.0296	15.9989	19.9308
Irak1	206.551	-0.205007	0.185761	1.10361	0.269763	0.999935	216.188	214.274	232.363	170.497	191.987	213.994
Psmd7	138.409	-0.236867	0.214634	1.10358	0.269774	0.999935	133.493	162.417	152.757	117.308	146.99	117.487
Mapk9	110.261	0.293943	0.266422	-1.1033	0.269896	0.999935	75.6067	95.885	124.788	93.992	114.992	156.3
Slc52a2	17.4662	-0.633819	0.574661	1.10294	0.270052	0.999935	17.7203	34.2446	11.8333	18.2155	5.9996	16.7838
Rnd2	2.23234	1.61522	1.46519	-1.1024	0.270288	NA	1.18136	0	2.15151	2.91448	3.99973	3.14697
Apof	1.15978	2.30547	2.09161	-1.10225	0.270355	NA	1.18136	0	0	0.72862	3.99973	1.04899
Zfp944	3.92883	-1.33134	1.20842	1.10172	0.270584	0.999935	12.9949	1.95684	2.15151	4.37172	0	2.09798
Dock9	47.2954	-0.34968	0.317396	1.10171	0.270587	0.999935	49.6169	48.9209	60.2423	37.8882	41.9972	45.1066
Lrig1	33.518	-0.416857	0.378431	1.10154	0.270662	0.999935	46.0728	41.0936	27.9696	30.602	25.9983	29.3717
Cd55	56.08	-0.406747	0.369276	1.10147	0.270691	0.999935	103.959	38.1583	50.5605	59.7468	39.9973	44.0576
Rnf138	259.318	-0.197556	0.17936	1.10145	0.270702	0.999935	262.261	253.41	315.196	227.329	267.982	229.729
Haus2	29.5027	-0.429403	0.389863	1.10142	0.270714	0.999935	33.0779	33.2662	35.4999	29.1448	23.9984	22.0288
Rnf123	131.743	0.235431	0.213767	-1.10134	0.270748	0.999935	103.959	124.259	134.469	139.166	146.99	141.614
Icam4	3.30071	-1.29276	1.17411	1.10106	0.270872	NA	5.90678	5.87051	2.15151	0.72862	1.99987	3.14697
H2-Oa	56.0112	0.416912	0.378686	-1.10094	0.270921	0.999935	69.6999	22.5036	52.712	86.7058	51.9965	52.4495
Araf	52.2882	-0.350619	0.318585	1.10055	0.271093	0.999935	57.8864	61.6403	57.015	60.4755	39.9973	36.7147
Fbxl19	46.088	0.362778	0.329642	-1.10052	0.271105	0.999935	41.3474	34.2446	45.1817	42.26	59.996	53.4985
Haus1	16.197	0.574764	0.52247	-1.10009	0.271293	0.999935	16.539	10.7626	11.8333	18.2155	21.9985	17.8328
Trim11	117.514	0.300727	0.273589	-1.09919	0.271685	0.999935	120.498	70.4461	124.788	93.992	158.989	136.369
Slc30a4	70.0801	0.298469	0.271538	-1.09918	0.271691	0.999935	64.9745	56.7482	66.6968	68.4903	86.9942	76.5763
Slc12a4	19.8691	0.53952	0.490916	-1.09901	0.271765	0.999935	10.6322	17.6115	20.4394	30.602	19.9987	19.9308
Focad	8.00184	-0.823103	0.749029	1.09889	0.271814	0.999935	15.3576	7.82734	7.53029	5.10034	7.99947	4.19596
Efemp2	1.85618	-1.72922	1.57365	1.09886	0.271829	NA	3.54407	2.93525	2.15151	1.45724	0	1.04899
Prkcz	27.734	-0.451702	0.411217	1.09845	0.272008	0.999935	27.1712	36.2015	32.2727	17.4869	25.9983	27.2738
Crtam	12.5044	-0.683357	0.622159	1.09836	0.272046	0.999935	25.9898	10.7626	9.6818	10.2007	9.99934	8.39192
Cdon	44.8229	-0.356723	0.324779	1.09836	0.272049	0.999935	47.2542	50.8777	52.712	36.431	45.9969	35.6657
Eif4ebp2	271.474	0.190846	0.173774	-1.09824	0.272098	0.999935	240.996	263.194	257.106	327.879	267.982	271.689
Csnk1g2	201.088	0.20666	0.188257	-1.09775	0.272312	0.999935	190.198	188.835	181.803	238.987	219.985	186.72
Ctnnbip1	12.9374	0.785295	0.71541	-1.09769	0.272342	0.999935	7.08813	1.95684	19.3636	7.2862	21.9985	19.9308
Ccl12	1.08889	-2.47495	2.25578	1.09716	0.272571	NA	1.18136	0	4.30302	0	0	1.04899
Slc25a51	104.588	0.259768	0.236962	-1.09624	0.272972	0.999935	94.5084	87.0792	104.348	123.865	94.9937	122.732
Ptpra	96.9362	0.264848	0.241653	-1.09599	0.273084	0.999935	93.327	95.885	75.3029	117.308	96.9936	102.801
Fam241b	1.12274	2.25752	2.06032	-1.09571	0.273205	NA	1.18136	0	0	1.45724	1.99987	2.09798
Spsb4	1.21318	2.37347	2.16662	-1.09547	0.273311	NA	1.18136	0	0	0	3.99973	2.09798
Mtdh	278.381	-0.183771	0.167815	1.09508	0.27348	0.999935	291.795	288.633	307.666	257.931	239.984	284.276
Ptger4	111.943	-0.273252	0.249545	1.095	0.273516	0.999935	128.768	97.8418	142	124.594	82.9945	95.4581
Tm9sf1	57.843	0.337284	0.308056	-1.09488	0.27357	0.999935	44.8915	62.6188	45.1817	54.6465	59.996	79.7233
Cln3	56.2368	-0.333463	0.30461	1.09472	0.273638	0.999935	74.4254	66.5324	47.3332	51.732	45.9969	51.4005
Osbp	83.7299	0.294491	0.269075	-1.09446	0.273755	0.999935	88.6016	70.4461	66.6968	90.3489	72.9952	113.291
Btbd11	21.9619	-0.494291	0.451636	1.09445	0.27376	0.999935	27.1712	25.4389	24.7424	22.5872	13.9991	17.8328
Setd4	26.2249	0.467395	0.427141	-1.09424	0.273849	0.999935	22.4457	15.6547	27.9696	26.9589	35.9976	28.3227
Crmp1	24.8588	-0.574165	0.524777	1.09411	0.273906	0.999935	12.9949	50.8777	24.7424	11.6579	29.998	18.8818
Prkcb	420.276	0.194253	0.177559	-1.09402	0.273946	0.999935	478.449	315.051	384.045	482.346	437.971	423.792
Tpcn1	63.0744	-0.332016	0.303631	1.09348	0.274181	0.999935	94.5084	56.7482	60.2423	59.7468	59.996	47.2046
Cav2	1.8548	-1.72932	1.58221	1.09298	0.274405	NA	2.36271	1.95684	4.30302	1.45724	0	1.04899
Klrc3	1.8548	-1.72932	1.58221	1.09298	0.274405	NA	2.36271	1.95684	4.30302	1.45724	0	1.04899
Cd302	2.981	-1.38564	1.2683	1.09252	0.274607	NA	3.54407	4.89209	4.30302	0	1.99987	3.14697
Tars2	110.019	0.275142	0.251886	-1.09233	0.274689	0.999935	95.6898	85.1224	117.257	91.0775	142.99	127.977
Tbc1d25	23.0575	-0.47802	0.437636	1.09228	0.274711	0.999935	27.1712	28.3741	24.7424	16.0296	19.9987	22.0288
Vhl	63.5848	-0.327708	0.300143	1.09184	0.274902	0.999935	53.161	69.4677	89.2877	52.4606	49.9967	67.1354
Nars2	32.2931	0.428125	0.392138	-1.09177	0.274933	0.999935	34.2593	20.5468	27.9696	33.5165	45.9969	31.4697
Stk11ip	85.7437	0.323293	0.29623	-1.09136	0.275115	0.999935	85.0576	53.813	89.2877	64.1186	110.993	111.193
Cep55	2.76255	1.4447	1.32392	-1.09123	0.275171	NA	2.36271	0	2.15151	2.91448	5.9996	3.14697
Trbv5	17.8645	0.566683	0.51944	-1.09095	0.275295	0.999935	12.9949	20.5468	9.6818	26.2303	21.9985	15.7349
Fem1b	74.5578	0.28832	0.264304	-1.09087	0.275331	0.999935	63.7932	75.3382	62.3938	90.3489	80.9946	74.4783
Gbp5	40.9101	0.406345	0.372635	-1.09047	0.275508	0.999935	25.9898	39.1367	39.8029	31.3307	61.9959	47.2046
Asb2	13.2016	-0.656739	0.602285	1.09041	0.275532	0.999935	11.8136	17.6115	19.3636	16.0296	5.9996	8.39192
Nckap1l	217.728	0.201487	0.184798	-1.09031	0.275576	0.999935	202.012	229.928	175.348	230.973	229.985	238.121
Ralgps1	16.2	0.579579	0.531579	-1.0903	0.275582	0.999935	15.3576	10.7626	12.9091	17.4869	25.9983	14.6859
Plcg2	139.534	0.287841	0.264018	-1.09023	0.275611	0.999935	185.473	97.8418	94.6665	163.211	166.989	129.026
Eloc	10.4036	-0.725766	0.665721	1.0902	0.275627	0.999935	16.539	12.7194	9.6818	7.2862	11.9992	4.19596
Zfp704	11.9685	0.73489	0.674358	-1.08976	0.275817	0.999935	9.45084	9.78418	7.53029	6.55758	27.9981	10.4899
Tmem230	43.0091	-0.365608	0.335549	1.08958	0.275897	0.999935	50.7983	54.7914	39.8029	40.8027	31.9979	39.8616
Arpc5l	77.4581	-0.310839	0.285307	1.08949	0.275938	0.999935	85.0576	98.8202	74.2271	91.8061	53.9964	60.8414
Prnp	33.1393	-0.560508	0.514514	1.08939	0.275981	0.999935	12.9949	33.2662	72.0756	27.6876	13.9991	38.8126
Fzr1	55.2367	0.345135	0.316865	-1.08922	0.276057	0.999935	36.622	53.813	54.8635	48.0889	72.9952	65.0374
Tcrg-C4	63.683	0.35639	0.327231	-1.08911	0.276106	0.999935	43.7101	80.2303	43.0302	63.3899	92.9938	58.7435
Zbtb26	2.1465	1.62273	1.49045	-1.08875	0.276264	NA	1.18136	1.95684	0	3.6431	3.99973	2.09798
Rsl1	2.1465	1.62273	1.49045	-1.08875	0.276264	NA	1.18136	1.95684	0	3.6431	3.99973	2.09798
Mad2l1	22.4888	0.522924	0.480533	-1.08822	0.2765	0.999935	11.8136	18.5899	24.7424	21.8586	37.9975	19.9308
Ythdf2	4.929	-1.09549	1.00694	1.08794	0.276622	0.999935	4.72542	5.87051	9.6818	5.10034	0	4.19596
Mri1	21.9816	-0.510072	0.468865	1.08789	0.276645	0.999935	24.8085	28.3741	24.7424	26.2303	11.9992	15.7349
Akr1e1	6.05829	-1.07564	0.989045	1.08755	0.276793	0.999935	7.08813	9.78418	7.53029	1.45724	0	10.4899
Cspg5	2.44299	-1.5196	1.39773	1.08719	0.276951	NA	3.54407	2.93525	4.30302	0.72862	0	3.14697
Hspa5	278.74	-0.212434	0.195482	1.08672	0.27716	0.999935	354.407	250.475	292.605	219.315	305.98	249.66
Gtf2b	47.6789	-0.348642	0.320835	1.08667	0.277182	0.999935	46.0728	56.7482	57.015	37.8882	37.9975	50.3515
Tmem69	8.42139	0.801227	0.737365	-1.08661	0.27721	0.999935	8.26949	5.87051	4.30302	8.74344	15.9989	7.34293
Tdp2	219.131	0.199104	0.183248	-1.08653	0.277245	0.999935	225.639	193.727	192.56	212.757	251.983	238.121
Cdc123	54.096	0.347254	0.319618	-1.08646	0.277274	0.999935	51.9796	38.1583	52.712	56.1037	47.9968	77.6253
Mavs	11.9898	0.692565	0.637699	-1.08604	0.277462	0.999935	7.08813	12.7194	7.53029	14.5724	7.99947	22.0288
Tcf25	666.575	0.173772	0.160034	-1.08584	0.277549	0.999935	594.222	625.209	658.362	573.424	749.95	798.282
Chrne	2.95526	-1.38628	1.2767	1.08584	0.277551	NA	4.72542	2.93525	5.37878	3.6431	0	1.04899
Myo3b	17.4309	-0.543775	0.500857	1.08569	0.277616	0.999935	21.2644	23.482	17.2121	13.8438	11.9992	16.7838
Fzd4	2.18354	1.6496	1.51971	-1.08547	0.277714	NA	1.18136	1.95684	0	2.91448	5.9996	1.04899
Zmynd10	2.18354	1.6496	1.51971	-1.08547	0.277714	NA	1.18136	1.95684	0	2.91448	5.9996	1.04899
Hsd11b1	27.8991	-0.516773	0.47616	1.08529	0.277791	0.999935	42.5288	34.2446	22.5909	39.3455	13.9991	14.6859
Pola2	91.2632	0.28672	0.264218	-1.08516	0.277849	0.999935	87.4203	69.4677	89.2877	75.7765	104.993	120.634
Mbp	236.991	-0.201956	0.186108	1.08516	0.277852	0.999935	296.52	245.583	219.454	236.801	217.986	205.602
Atp2a2	287.174	-0.183716	0.169329	1.08496	0.277939	0.999935	268.168	325.813	321.651	262.303	263.982	281.129
Acadvl	58.2714	-0.323814	0.298546	1.08463	0.278084	0.999935	67.3372	54.7914	72.0756	45.1744	61.9959	48.2536
Heatr9	11.582	-0.758297	0.699712	1.08373	0.278485	0.999935	8.26949	15.6547	19.3636	4.37172	3.99973	17.8328
Smim12	44.4502	-0.360347	0.332598	1.08343	0.278618	0.999935	53.161	46.9641	49.4847	31.3307	47.9968	37.7637
Cd81	58.5973	0.399388	0.368667	-1.08333	0.278662	0.999935	64.9745	20.5468	66.6968	70.6761	70.9953	57.6945
March2	40.4247	-0.388233	0.35854	1.08282	0.27889	0.999935	40.1661	61.6403	35.4999	36.431	29.998	38.8126
Slamf6	151.5	0.224111	0.207003	-1.08264	0.278967	0.999935	150.032	138.935	130.166	150.824	187.988	151.055
Nfic	22.9744	-0.482165	0.445377	1.0826	0.278986	0.999935	34.2593	23.482	22.5909	17.4869	17.9988	22.0288
Btbd9	99.6034	0.271977	0.251272	-1.0824	0.279075	0.999935	89.783	90.9929	89.2877	84.5199	134.991	108.046
Tshz3	1.0355	-2.47515	2.28836	1.08163	0.279418	NA	1.18136	0	4.30302	0.72862	0	0
Gipc3	1.0355	-2.47515	2.28836	1.08163	0.279418	NA	1.18136	0	4.30302	0.72862	0	0
Zfp119b	1.0355	-2.47515	2.28836	1.08163	0.279418	NA	1.18136	0	4.30302	0.72862	0	0
Ccl8	2.24725	1.71581	1.58683	-1.08128	0.279572	NA	1.18136	1.95684	0	5.10034	0	5.24495
Phax	75.0356	-0.310916	0.287768	1.08044	0.279948	0.999935	59.0678	85.1224	104.348	56.1037	68.9954	76.5763
Lyn	151.905	0.262215	0.242738	-1.08024	0.280036	0.999935	146.488	92.9497	175.348	156.653	189.987	150.006
Pde4dip	41.3514	-0.380816	0.352597	1.08003	0.280128	0.999935	48.4356	48.9209	43.0302	38.6169	23.9984	45.1066
Itpr1	184.21	0.211507	0.195858	-1.0799	0.280188	0.999935	189.017	143.827	179.651	188.713	209.986	194.063
Cyb561d1	37.7904	-0.393342	0.364286	1.07976	0.280248	0.999935	34.2593	54.7914	39.8029	38.6169	31.9979	27.2738
Virma	49.5545	-0.345643	0.320247	1.0793	0.280453	0.999935	50.7983	50.8777	64.5453	39.3455	53.9964	37.7637
Nuak2	47.0773	0.400219	0.371117	-1.07842	0.280848	0.999935	56.705	28.3741	37.6514	75.7765	41.9972	41.9596
Slc25a2	2.6767	1.44889	1.34358	-1.07838	0.280862	NA	2.36271	1.95684	0	3.6431	5.9996	2.09798
Cox18	25.4446	-0.460258	0.426809	1.07837	0.280869	0.999935	22.4457	28.3741	37.6514	23.3158	21.9985	18.8818
Erlin1	41.8948	0.374321	0.347176	-1.07819	0.280951	0.999935	48.4356	31.3094	30.1212	49.5462	49.9967	41.9596
Pgd	67.454	-0.328063	0.304296	1.07811	0.280987	0.999935	77.9694	83.1655	64.5453	72.862	37.9975	68.1844
Pwwp2a	123.013	0.23824	0.220988	-1.07806	0.281005	0.999935	116.954	94.9066	126.939	128.966	134.991	135.32
Abhd5	12.8746	-0.626353	0.581151	1.07778	0.281131	0.999935	12.9949	18.5899	15.0606	8.01482	9.99934	12.5879
Pi4kb	11.4825	0.668235	0.620159	-1.07752	0.281247	0.999935	8.26949	10.7626	7.53029	13.8438	17.9988	10.4899
Svil	73.8428	-0.281505	0.261254	1.07751	0.281251	0.999935	89.783	79.2519	74.2271	67.7617	66.9955	65.0374
Sorbs1	35.7488	-0.426179	0.395523	1.07751	0.281253	0.999935	27.1712	33.2662	62.3938	29.1448	29.998	32.5187
Scoc	6.2039	0.901459	0.836718	-1.07738	0.281313	0.999935	4.72542	2.93525	5.37878	8.74344	5.9996	9.44091
Maf	343.807	-0.277042	0.257164	1.07729	0.281349	0.999935	223.276	493.123	412.014	213.486	378.975	341.971
Rhog	165.673	0.223056	0.207105	-1.07702	0.281471	0.999935	134.674	183.943	139.848	192.356	166.989	176.23
Ephb6	18.1484	0.555428	0.515906	-1.07661	0.281656	0.999935	18.9017	17.6115	7.53029	19.6727	19.9987	25.1758
Ighg2b	4.12427	-1.45758	1.35406	1.07645	0.281726	0.999935	2.36271	15.6547	0	0.72862	5.9996	0
Tmem63b	28.8603	0.451846	0.419763	-1.07643	0.281734	0.999935	23.6271	34.2446	15.0606	33.5165	29.998	36.7147
Kmo	30.9032	0.459833	0.427194	-1.0764	0.281747	0.999935	40.1661	13.6979	24.7424	39.3455	35.9976	31.4697
Ip6k2	37.7521	-0.392184	0.364391	1.07627	0.281806	0.999935	36.622	53.813	37.6514	26.9589	39.9973	31.4697
Sil1	65.2956	0.318525	0.295957	-1.07626	0.281813	0.999935	72.0627	54.7914	47.3332	60.4755	68.9954	88.1152
March1	79.9198	0.352867	0.327988	-1.07586	0.281992	0.999935	102.778	34.2446	74.2271	89.6203	78.9948	99.6541
Mageb3	1.6163	1.92582	1.79014	-1.07579	0.28202	NA	0	1.95684	0	3.6431	1.99987	2.09798
Med13l	273.643	-0.19452	0.180873	1.07545	0.282171	0.999935	290.613	301.353	285.075	293.634	209.986	261.199
Tmem186	19.9172	0.518146	0.481803	-1.07543	0.282182	0.999935	17.7203	18.5899	12.9091	25.5017	27.9981	16.7838
Reep4	78.9518	0.291104	0.270691	-1.07541	0.282192	0.999935	63.7932	58.7051	90.3635	78.691	92.9938	89.1642
Rgs11	12.795	-0.718072	0.667758	1.07535	0.282219	0.999935	20.083	23.482	4.30302	11.6579	11.9992	5.24495
Cd300c2	5.04013	-1.02818	0.95628	1.07519	0.282292	0.999935	4.72542	5.87051	9.6818	2.91448	5.9996	1.04899
Troap	3.74342	1.29224	1.20216	-1.07493	0.282406	NA	1.18136	0	5.37878	6.55758	1.99987	7.34293
Nsl1	3.36309	1.44016	1.3409	-1.07402	0.282812	NA	0	0	5.37878	1.45724	5.9996	7.34293
Smim13	11.7395	0.660657	0.615127	-1.07402	0.282815	0.999935	11.8136	5.87051	9.6818	12.3865	15.9989	14.6859
Vav1	152.558	-0.246172	0.229212	1.074	0.282824	0.999935	196.105	154.59	147.378	174.14	132.991	110.144
Pdzd11	28.6581	-0.4427	0.412337	1.07364	0.282986	0.999935	28.3525	36.2015	34.4242	25.5017	15.9989	31.4697
Tubb4a	3.41111	-1.34159	1.24975	1.07348	0.283054	NA	2.36271	7.82734	4.30302	0.72862	0	5.24495
Armc1	72.8073	-0.299545	0.279043	1.07347	0.283059	0.999935	87.4203	61.6403	92.515	70.6761	68.9954	55.5965
Gmps	109.31	0.25554	0.238057	-1.07344	0.283073	0.999935	113.41	95.885	89.2877	99.8209	118.992	138.467
Pim2	48.0651	-0.358663	0.334189	1.07323	0.283166	0.999935	70.8813	51.8562	39.8029	48.0889	39.9973	37.7637
Klhl8	6.96239	0.850729	0.792698	-1.07321	0.283179	0.999935	4.72542	4.89209	5.37878	12.3865	5.9996	8.39192
Cenpi	3.06662	1.28757	1.19992	-1.07305	0.28325	NA	1.18136	1.95684	2.15151	2.91448	5.9996	4.19596
Gorab	7.02308	0.844842	0.787399	-1.07295	0.283293	0.999935	5.90678	4.89209	4.30302	8.74344	11.9992	6.29394
Taf2	41.682	0.366055	0.341225	-1.07277	0.283376	0.999935	40.1661	31.3094	37.6514	38.6169	51.9965	50.3515
Tank	158.34	-0.215011	0.200507	1.07234	0.283567	0.999935	166.571	176.115	167.818	155.196	126.992	157.349
Ctnnb1	224.506	0.215529	0.201002	-1.07227	0.283598	0.999935	199.649	208.403	214.075	185.069	285.981	253.856
Haspin	5.73182	0.964817	0.899934	-1.0721	0.283677	0.999935	3.54407	5.87051	2.15151	7.2862	3.99973	11.5389
Tctex1d2	1.15374	2.33523	2.17843	-1.07198	0.28373	NA	1.18136	0	0	3.6431	0	2.09798
Gpr89	19.4678	0.520544	0.485617	-1.07192	0.283754	0.999935	15.3576	20.5468	11.8333	18.9441	25.9983	24.1268
Prdx1	107.4	-0.240869	0.224717	1.07188	0.283775	0.999935	113.41	115.453	120.485	105.65	94.9937	94.4091
Wdr59	26.2962	-0.461146	0.430262	1.07178	0.28382	0.999935	22.4457	36.2015	32.2727	17.4869	19.9987	29.3717
Eef1aknmt	42.0821	0.384559	0.358909	-1.07147	0.28396	0.999935	36.622	38.1583	34.4242	36.431	66.9955	39.8616
Jarid2	134.065	-0.231954	0.216492	1.07142	0.28398	0.999935	144.125	143.827	147.378	145.724	108.993	114.34
Mynn	74.597	-0.307358	0.286925	1.07121	0.284073	0.999935	86.2389	61.6403	100.045	72.1334	51.9965	75.5273
Tagap	426.784	-0.255847	0.238958	1.07068	0.284314	0.999935	674.554	366.907	353.924	484.532	384.974	295.815
Abhd17a	100.197	0.248702	0.232416	-1.07007	0.284587	0.999935	98.0525	94.9066	81.7574	106.379	110.993	109.095
Rasa4	15.0759	0.593471	0.554628	-1.07004	0.284603	0.999935	8.26949	15.6547	11.8333	14.5724	15.9989	24.1268
Ppp1r3f	29.5582	-0.423712	0.39598	1.07003	0.284604	0.999935	34.2593	39.1367	27.9696	21.8586	29.998	24.1268
Ptgir	9.94525	-0.730841	0.683201	1.06973	0.28474	0.999935	10.6322	13.6979	12.9091	7.2862	11.9992	3.14697
Bin2	737.202	-0.174228	0.162873	1.06971	0.284748	0.999935	875.384	843.396	627.165	765.051	642.957	669.256
Dnajc2	76.8627	-0.279274	0.261106	1.06958	0.284808	0.999935	94.5084	83.1655	75.3029	70.6761	61.9959	75.5273
Ccdc102a	15.5882	-0.594838	0.556164	1.06954	0.284828	0.999935	23.6271	15.6547	17.2121	15.301	5.9996	15.7349
Eri3	36.8605	-0.384724	0.359732	1.06948	0.284855	0.999935	38.9847	50.8777	35.4999	36.431	29.998	29.3717
Vangl2	4.05171	-1.26764	1.18571	1.0691	0.285026	0.999935	12.9949	0	4.30302	2.91448	1.99987	2.09798
Arl8a	121.353	-0.246095	0.230202	1.06904	0.285052	0.999935	128.768	115.453	151.682	130.423	98.9934	102.801
Zfp61	7.86766	-0.842015	0.787786	1.06884	0.285143	0.999935	4.72542	13.6979	11.8333	6.55758	1.99987	8.39192
Elp4	20.0075	0.503941	0.471564	-1.06866	0.285224	0.999935	18.9017	15.6547	15.0606	20.4014	27.9981	22.0288
Nfs1	31.7515	-0.446241	0.417575	1.06865	0.285228	0.999935	30.7152	46.9641	32.2727	29.8734	35.9976	14.6859
Tdrd7	22.4951	0.487284	0.45611	-1.06835	0.285365	0.999935	12.9949	23.482	19.3636	21.8586	29.998	27.2738
Fam71b	5.69301	-1.03186	0.965857	1.06833	0.28537	0.999935	9.45084	5.87051	7.53029	2.91448	0	8.39192
Polr2k	47.5808	-0.34702	0.324899	1.06809	0.285482	0.999935	54.3423	46.9641	58.0908	32.7879	43.9971	49.3026
Ska1	3.76023	1.33624	1.25127	-1.06791	0.285561	NA	1.18136	2.93525	2.15151	0	9.99934	6.29394
Wwox	55.7324	0.317704	0.297507	-1.06789	0.285571	0.999935	53.161	41.0936	54.8635	63.3899	59.996	61.8904
Slc25a27	36.2466	0.388375	0.363826	-1.06747	0.285758	0.999935	30.7152	36.2015	26.8939	33.5165	43.9971	46.1556
Zfp946	2.62049	1.49319	1.39899	-1.06734	0.285821	NA	1.18136	2.93525	0	6.55758	3.99973	1.04899
Cox19	27.0645	0.453128	0.424731	-1.06686	0.286036	0.999935	18.9017	30.331	19.3636	38.6169	29.998	25.1758
Slpi	31.981	-0.448892	0.420766	1.06684	0.286042	0.999935	23.6271	30.331	57.015	32.7879	23.9984	24.1268
Srm	18.4836	-0.555471	0.520738	1.0667	0.286108	0.999935	25.9898	28.3741	11.8333	18.2155	15.9989	10.4899
Ints12	18.5271	-0.521707	0.489235	1.06637	0.286254	0.999935	22.4457	22.5036	20.4394	13.8438	11.9992	19.9308
Sacs	83.1554	0.28514	0.267499	-1.06595	0.286446	0.999935	54.3423	87.0792	82.8332	84.5199	100.993	89.1642
Pdcl3	141.733	-0.223169	0.209396	1.06578	0.286524	0.999935	144.125	146.763	166.742	123.865	120.992	147.908
Actr3b	3.70762	1.25648	1.17915	-1.06558	0.286614	NA	2.36271	0	4.30302	7.2862	1.99987	6.29394
Max	132.364	-0.227448	0.213453	1.06556	0.286621	0.999935	146.488	144.806	137.697	136.252	122.992	105.948
Col1a2	1.1059	-2.56538	2.40791	1.0654	0.286696	NA	5.90678	0	0	0.72862	0	0
Cep68	34.863	-0.389315	0.365459	1.06528	0.286751	0.999935	47.2542	39.1367	32.2727	29.1448	31.9979	29.3717
Frg2f1	3.74887	1.2196	1.14493	-1.06522	0.286776	NA	4.72542	0	2.15151	4.37172	5.9996	5.24495
Ndfip2	51.6028	-0.32745	0.307424	1.06514	0.286812	0.999935	54.3423	62.6188	54.8635	39.3455	45.9969	52.4495
Dvl2	84.364	0.278657	0.26166	-1.06496	0.286894	0.999935	87.4203	64.5756	77.4544	106.379	76.9949	93.3602
Fus	478.706	-0.170064	0.159691	1.06495	0.286898	0.999935	548.149	431.482	541.105	427.7	434.971	488.83
St6galnac6	18.6689	0.527632	0.495659	-1.06451	0.287099	0.999935	15.3576	18.5899	11.8333	20.4014	27.9981	17.8328
Foxp3	90.0877	-0.762148	0.716136	1.06425	0.287215	0.999935	48.4356	131.108	160.288	42.9886	120.992	36.7147
Klri2	6.22209	-0.992462	0.932619	1.06417	0.287253	0.999935	7.08813	4.89209	12.9091	5.10034	0	7.34293
Lgals8	74.7302	-0.301791	0.283624	1.06405	0.287305	0.999935	94.5084	87.0792	66.6968	83.0627	51.9965	65.0374
Pcdhga6	2.00362	-1.74502	1.64104	1.06336	0.287618	NA	0	4.89209	4.30302	0.72862	0	2.09798
Man2b1	144.402	-0.234842	0.220868	1.06327	0.287661	0.999935	140.581	181.007	147.378	158.111	124.992	114.34
Gatd3a	51.7212	0.331845	0.312112	-1.06323	0.287679	0.999935	47.2542	46.9641	43.0302	51.732	70.9953	50.3515
Upf3b	103.072	0.273407	0.257188	-1.06306	0.287754	0.999935	94.5084	90.0145	94.6665	79.4196	134.991	124.83
Aimp1	135.249	0.228754	0.215235	-1.06281	0.287868	0.999935	118.136	132.086	122.636	124.594	162.989	151.055
Clec10a	3.39751	-1.35457	1.2748	1.06258	0.287973	NA	4.72542	9.78418	0	0.72862	1.99987	3.14697
Trappc1	32.9675	-0.4025	0.378805	1.06255	0.287985	0.999935	36.622	33.2662	43.0302	33.5165	21.9985	29.3717
Mfap3	26.3578	0.436227	0.410671	-1.06223	0.288131	0.999935	18.9017	23.482	24.7424	30.602	29.998	30.4207
Sirpa	34.9673	-0.404751	0.381049	1.0622	0.288144	0.999935	48.4356	36.2015	35.4999	39.3455	21.9985	28.3227
Phf21b	7.39973	-0.817338	0.769524	1.06213	0.288175	0.999935	10.6322	7.82734	9.6818	2.91448	5.9996	7.34293
Rnf24	4.29293	1.20288	1.13302	-1.06165	0.288394	0.999935	3.54407	0	4.30302	4.37172	1.99987	11.5389
Ly86	56.8716	0.329865	0.310721	-1.06161	0.288412	0.999935	57.8864	39.1367	54.8635	76.5051	51.9965	60.8414
Cacna1e	15.618	0.680087	0.6407	-1.06147	0.288474	0.999935	10.6322	12.7194	12.9091	33.5165	3.99973	19.9308
Tmem51	10.3352	-0.74067	0.69788	1.06131	0.288548	0.999935	8.26949	15.6547	15.0606	10.9293	9.99934	2.09798
Nxf1	197.198	-0.209731	0.197623	1.06127	0.288567	0.999935	211.463	198.619	224.833	196.727	146.99	204.553
Orc1	10.9755	0.768529	0.724161	-1.06127	0.288568	0.999935	9.45084	1.95684	12.9091	6.55758	13.9991	20.9798
Susd3	30.9648	0.407131	0.383717	-1.06102	0.288681	0.999935	30.7152	22.5036	26.8939	37.1596	35.9976	32.5187
Ndufb7	165.225	-0.215449	0.203107	1.06077	0.288796	0.999935	199.649	170.245	162.439	139.895	144.99	174.132
Ctss	659.771	-0.173948	0.16402	1.06053	0.288903	0.999935	633.206	776.864	689.559	742.464	568.962	547.573
Sema4b	110.481	0.243981	0.230117	-1.06025	0.289032	0.999935	116.954	97.8418	89.2877	130.423	112.992	115.389
Ermap	1.13739	2.31603	2.18586	-1.05955	0.289349	NA	1.18136	0	0	3.6431	1.99987	0
Gata1	1.13739	2.31603	2.18586	-1.05955	0.289349	NA	1.18136	0	0	3.6431	1.99987	0
Pde4c	5.47424	-0.997496	0.941437	1.05955	0.289351	0.999935	12.9949	4.89209	4.30302	6.55758	1.99987	2.09798
Siah1b	8.42296	0.783837	0.739918	-1.05936	0.289437	0.999935	8.26949	4.89209	5.37878	6.55758	15.9989	9.44091
Pcnt	142.251	0.22391	0.211482	-1.05877	0.289707	0.999935	134.674	138.935	119.409	132.609	158.989	168.887
Aplp2	127.932	0.277596	0.262295	-1.05834	0.289903	0.999935	100.415	105.669	139.848	92.5347	154.99	174.132
Pxk	164.753	0.244308	0.230876	-1.05818	0.289973	0.999935	185.473	113.496	154.909	209.843	178.988	145.81
[truncated: 11,837 more rows]

## Sheet: APC
	baseMean	log2FoldChange	lfcSE	stat	pvalue	padj	Navwt::Npy1rfl/fl 1	Navwt::Npy1rfl/fl 2	Navwt::Npy1rfl/fl 3	Navcre::Npy1rfl/fl 1	Navcre::Npy1rfl/fl 1	Navcre::Npy1rfl/fl 1
Bex1	9.0092	-6.77724	1.64743	4.11382	3.89e-05	0.484932	29.2297	21.3072	3.51824	0	0	0
Car13	182.951	-1.00613	0.260622	3.86051	0.000113149	0.704975	241.463	233.492	259.177	147.117	118.44	98.0197
Myb	90.3775	2.05145	0.555775	-3.69115	0.000223239	0.788775	47.0217	14.2048	44.5644	49.8701	268.98	117.624
Clba1	6.96629	6.11707	1.6928	-3.61357	0.000302005	0.788775	0	0	0	21.8182	5.53457	14.445
Armcx4	6.38086	-6.2732	1.74188	3.60141	0.000316497	0.788775	24.1463	7.10241	7.03648	0	0	0
Phldb1	350.682	-0.732112	0.210204	3.48286	0.000496086	0.999934	482.926	454.554	376.452	284.883	284.477	220.802
Arpp21	65.704	2.0251	0.606386	-3.33962	0.000838934	0.999934	35.584	14.2048	28.1459	24.935	188.175	103.179
Klf4	2651.07	-0.424262	0.128472	3.30238	0.000958684	0.999934	3282.62	3089.55	2741.88	2236.67	2315.66	2240.01
Glb1	86.7963	1.31202	0.399865	-3.28116	0.00103381	0.999934	29.2297	74.5753	44.5644	119.065	145.006	108.338
Patz1	152.735	1.0009	0.309629	-3.23257	0.0012268	0.999934	82.6057	108.312	113.756	184.519	274.515	152.704
Rgcc	1534.88	-0.446079	0.138037	3.23159	0.00123105	0.999934	1818.6	1636.22	1855.29	1193.77	1353.76	1351.64
Tchp	43.275	1.57472	0.488698	-3.22227	0.0012718	0.999934	17.792	29.2974	17.5912	56.1038	69.7356	69.1297
Cited4	39.7068	-2.09969	0.653683	3.21209	0.00131774	0.999934	105.481	33.7364	55.1191	28.0519	5.53457	10.3179
Gcat	5.29132	5.70575	1.78828	-3.19064	0.00141957	0.999934	0	0	0	6.23376	11.0691	14.445
Trbv17	10.5351	4.14201	1.30181	-3.18173	0.00146397	0.999934	0	0	3.51824	18.7013	11.0691	29.9218
Acer2	9.87313	4.23243	1.33807	-3.16309	0.00156106	0.999934	0	2.6634	0	15.5844	11.0691	29.9218
Lpl	117.071	1.0564	0.335547	-3.1483	0.00164221	0.999934	58.4594	88.7801	79.7468	119.065	203.672	152.704
Gucy2c	4.73075	-5.84429	1.88294	3.1038	0.0019105	0.999934	6.35428	4.43901	17.5912	0	0	0
Angpt2	4.73544	-5.84465	1.8914	3.09012	0.00200076	0.999934	17.792	7.10241	3.51824	0	0	0
Glce	44.1712	1.74283	0.565659	-3.08106	0.00206264	0.999934	6.35428	29.2974	24.6277	59.2207	91.8739	53.6529
Trbv13-1	4.60346	5.5056	1.85179	-2.97312	0.0029479	0.999934	0	0	0	6.23376	11.0691	10.3179
Alox15	87.1532	-1.29571	0.436016	2.9717	0.00296159	0.999934	183.003	57.7071	131.348	52.987	58.6665	39.2079
Rnase2a	650.754	0.500888	0.171119	-2.92714	0.00342092	0.999934	570.615	586.836	458.544	754.908	811.368	722.251
Syt13	10.7083	4.14808	1.41721	-2.92693	0.00342321	0.999934	0	0	3.51824	3.11688	43.1697	14.445
Klc3	12.0755	2.96224	1.01465	-2.91946	0.00350639	0.999934	0	4.43901	3.51824	18.7013	21.0314	24.7629
Fam20c	1037.78	-0.560045	0.192759	2.90542	0.00366764	0.999934	1371.25	1371.65	968.689	999.272	837.934	677.884
Cd3e	320.143	0.726744	0.251351	-2.89135	0.00383592	0.999934	259.255	166.019	300.223	466.909	349.785	378.666
Tcf7	171.777	0.811996	0.28342	-2.86499	0.00417025	0.999934	141.065	95.8825	138.384	247.48	171.572	236.279
Dcstamp	88.1449	1.45977	0.51518	-2.83351	0.00460392	0.999934	17.792	84.3411	37.5279	69.1947	123.974	196.039
Syde2	4.20051	5.38103	1.90438	-2.8256	0.00471917	0.999934	0	0	0	9.35064	5.53457	10.3179
Myo1h	4.20051	5.38103	1.90438	-2.8256	0.00471917	0.999934	0	0	0	9.35064	5.53457	10.3179
Nup210	145.108	0.790012	0.281529	-2.80615	0.00501376	0.999934	94.0434	94.1069	131.348	197.61	177.106	176.435
Fth1	11208.9	-0.603952	0.215428	2.8035	0.00505508	0.999934	10784.5	16230.8	13545.2	5588.57	9489.58	11614.8
Clip2	182.194	-0.721236	0.257385	2.80217	0.00507596	0.999934	199.525	260.126	220.476	137.766	118.44	156.832
Bhlhe40	2157.23	-0.433098	0.155483	2.78551	0.00534439	0.999934	2989.06	2263.89	2183.65	1769.76	1746.71	1990.32
Sox4	88.835	1.34929	0.484767	-2.78337	0.00537968	0.999934	76.2514	19.5316	55.1191	94.1298	199.245	88.7336
Esco2	3.99561	-5.59512	2.0233	2.76535	0.00568624	0.999934	17.792	2.6634	3.51824	0	0	0
Eqtn	8.22685	3.98052	1.43972	-2.7648	0.00569583	0.999934	0	2.6634	0	24.935	16.6037	5.15893
B3gnt8	106.303	-0.987412	0.361925	2.72822	0.00636772	0.999934	176.649	120.741	127.829	91.0129	43.1697	78.4158
Plekhm2	222.627	-0.684916	0.251514	2.72317	0.00646587	0.999934	341.861	254.799	227.513	181.402	182.641	147.545
Ccl1	4.14659	5.34939	1.96758	-2.71877	0.00655257	0.999934	0	0	0	3.11688	16.6037	5.15893
Rusc2	140.875	-0.851726	0.315119	2.70287	0.00687436	0.999934	199.525	187.326	158.321	134.649	96.3015	69.1297
Rag1	81.2968	1.55091	0.575021	-2.69714	0.00699369	0.999934	40.6674	21.3072	62.1556	34.2857	231.345	98.0197
Kctd19	4.57729	-5.79487	2.15341	2.69102	0.00712333	0.999934	6.35428	0	21.1094	0	0	0
Gemin7	229.893	0.656872	0.244487	-2.68674	0.00721536	0.999934	147.419	178.448	209.922	326.026	252.376	265.169
Cmpk2	263.888	-1.02812	0.384467	2.67415	0.00749183	0.999934	382.528	144.712	534.772	109.714	166.037	245.565
Cd8b1	131.447	0.824586	0.309784	-2.66181	0.00777212	0.999934	94.0434	98.5459	92.647	219.428	156.075	127.942
Plau	340.613	-0.839046	0.315283	2.66125	0.00778516	0.999934	682.45	278.77	351.824	329.143	214.741	186.753
Trbv5	8.80083	3.84507	1.44572	-2.65962	0.00782282	0.999934	0	0	3.51824	3.11688	26.5659	19.6039
Efhd1	3.41553	-5.37878	2.02845	2.65167	0.00800949	0.999934	6.35428	7.10241	7.03648	0	0	0
Stmn4	5.04957	5.63636	2.13379	-2.64148	0.00825439	0.999934	0	0	0	0	5.53457	24.7629
Fbxo40	5.04957	5.63636	2.13379	-2.64148	0.00825439	0.999934	0	0	0	0	5.53457	24.7629
Kcnh2	3.74364	5.20886	1.97709	-2.63461	0.00842349	0.999934	0	0	0	6.23376	11.0691	5.15893
Champ1	39.1421	1.44286	0.54911	-2.62764	0.00859792	0.999934	11.4377	21.3072	30.4914	78.5454	48.7042	44.3668
Sbno2	701.72	-0.521414	0.198968	2.62059	0.00877771	0.999934	1047.19	704.914	731.794	657.662	499.218	569.546
Rbp1	3.68103	5.18656	1.98328	-2.61514	0.00891904	0.999934	0	0	0	6.23376	5.53457	10.3179
Timp2	503.505	-0.489651	0.187933	2.60546	0.00917507	0.999934	588.407	685.382	490.208	435.116	419.521	402.397
Scn4a	4.1156	-5.6485	2.17838	2.59298	0.00951484	0.999934	0	7.10241	17.5912	0	0	0
Tubb2b	90.3136	1.25847	0.486051	-2.58917	0.0096209	0.999934	71.168	26.634	62.1556	59.2207	209.207	113.497
Txndc16	137.251	0.765055	0.298056	-2.56682	0.0102636	0.999934	82.6057	98.5459	124.311	200.727	145.006	172.308
Cyfip2	185.616	0.717223	0.280176	-2.5599	0.0104702	0.999934	152.503	103.873	165.357	197.61	214.741	279.614
Tdrp	46.5212	1.20328	0.470216	-2.559	0.0104975	0.999934	24.1463	26.634	34.0097	81.6623	48.7042	63.9708
Slc7a5	362.027	-0.606298	0.237675	2.55095	0.0107429	0.999934	541.385	361.335	410.461	354.078	278.942	225.961
Spag4	3.26207	-5.3063	2.09531	2.53246	0.0113266	0.999934	6.35428	2.6634	10.5547	0	0	0
Kcnk7	3.26207	-5.3063	2.09531	2.53246	0.0113266	0.999934	6.35428	2.6634	10.5547	0	0	0
Hepacam2	22.9115	2.26744	0.895859	-2.53103	0.0113729	0.999934	6.35428	0	17.5912	24.935	58.6665	29.9218
Fem1b	301.312	-0.505204	0.199835	2.5281	0.0114681	0.999934	329.152	375.54	355.342	244.363	257.911	245.565
Polr3gl	133.295	0.749939	0.297094	-2.52425	0.0115946	0.999934	76.2514	118.078	103.202	172.052	182.641	147.545
Zfp382	37.4536	1.29658	0.514684	-2.51919	0.0117626	0.999934	24.1463	26.634	14.073	56.1038	54.2388	49.5257
Selenoh	103.977	0.85842	0.344484	-2.4919	0.0127062	0.999934	58.4594	70.1363	92.647	103.48	166.037	133.1
Slc27a1	345.013	-0.702799	0.284854	2.46723	0.0136163	0.999934	488.009	464.32	330.715	322.909	316.577	147.545
Klhdc1	12.5754	2.3657	0.960659	-2.46258	0.0137941	0.999934	6.35428	2.6634	3.51824	37.4026	11.0691	14.445
Il2rb	260.398	0.729771	0.298209	-2.44718	0.0143978	0.999934	158.857	146.487	282.632	278.649	263.446	432.319
Cdc14b	42.9695	1.2233	0.500735	-2.44301	0.0145653	0.999934	17.792	31.073	28.1459	59.2207	43.1697	78.4158
Cmklr1	389.478	-0.508257	0.20807	2.44272	0.014577	0.999934	476.571	524.69	369.415	288	354.213	323.981
Pycard	723.839	-0.3739	0.153914	2.42928	0.0151289	0.999934	794.286	866.494	790.431	642.077	596.627	653.121
Matn4	17.2951	-1.86456	0.770537	2.41982	0.0155283	0.999934	40.6674	19.5316	21.1094	6.23376	11.0691	5.15893
Phf13	107.198	0.743301	0.307725	-2.41547	0.0157149	0.999934	82.6057	81.6777	76.2285	131.532	118.44	152.704
Slc35f2	3.96594	5.29919	2.19459	-2.41466	0.0157497	0.999934	0	0	0	9.35064	0	14.445
Sftpd	3.96594	5.29919	2.19459	-2.41466	0.0157497	0.999934	0	0	0	9.35064	0	14.445
Slain2	120.954	-0.710902	0.29481	2.41139	0.0158918	0.999934	170.295	142.048	138.384	91.0129	80.8047	103.179
Trbv26	4.18975	5.36633	2.22572	-2.41106	0.0159063	0.999934	0	0	0	0	5.53457	19.6039
Tor3a	429.283	-0.47302	0.196582	2.40622	0.0161185	0.999934	559.177	419.042	520.7	391.48	322.112	363.189
Atf3	4261.63	-0.410551	0.170719	2.40483	0.0161801	0.999934	5324.89	4039.49	5225.76	2832	4266.05	3881.58
Rfxap	100.775	0.777578	0.324743	-2.39444	0.0166456	0.999934	58.4594	84.3411	79.7468	140.883	118.44	122.783
Zglp1	3.52923	-5.4278	2.26894	2.39222	0.0167467	0.999934	0	7.10241	14.073	0	0	0
Zfp819	3.52923	-5.4278	2.26894	2.39222	0.0167467	0.999934	0	7.10241	14.073	0	0	0
Parp14	624.75	-0.491207	0.205731	2.38761	0.0169583	0.999934	588.407	642.768	959.307	513.662	489.256	555.101
Mmp19	1380.52	-0.345302	0.14465	2.38715	0.0169793	0.999934	1523.76	1703.69	1407.3	1262.34	1117.98	1268.07
Xcr1	3.22416	4.98792	2.0929	-2.38326	0.0171601	0.999934	0	0	0	3.11688	11.0691	5.15893
Dio2	3.22416	4.98792	2.0929	-2.38326	0.0171601	0.999934	0	0	0	3.11688	11.0691	5.15893
Gimap4	263.342	0.618939	0.261064	-2.37083	0.0177482	0.999934	205.879	166.019	252.141	326.026	236.88	393.111
Trim29	66.3493	-1.02324	0.432166	2.36771	0.0178984	0.999934	64.8137	132.282	69.1921	40.5194	37.6351	53.6529
Cln8	265.054	-0.50833	0.214741	2.36718	0.0179242	0.999934	335.506	312.506	286.15	228.779	231.345	196.039
Slc35a1	47.2701	1.07473	0.454842	-2.36286	0.0181347	0.999934	24.1463	36.3998	30.4914	69.1947	69.7356	53.6529
Gpx2	11.5812	2.20537	0.933991	-2.36124	0.0182141	0.999934	6.35428	2.6634	3.51824	15.5844	16.6037	24.7629
Sema6c	3.16155	4.96182	2.10159	-2.36098	0.0182267	0.999934	0	0	0	3.11688	5.53457	10.3179
St6galnac1	2.93656	-5.15204	2.1832	2.35986	0.0182817	0.999934	11.4377	2.6634	3.51824	0	0	0
Gng12	380.82	-0.56484	0.240013	2.35337	0.0186041	0.999934	335.506	572.632	455.026	354.078	322.112	245.565
Axin2	36.8677	1.23161	0.52346	-2.35283	0.0186313	0.999934	24.1463	14.2048	28.1459	56.1038	54.2388	44.3668
Igfbp7	11.2327	2.7096	1.15732	-2.34127	0.0192185	0.999934	6.35428	2.6634	0	15.5844	37.6351	5.15893
Shisa4	3.80625	5.23251	2.2379	-2.33813	0.0193803	0.999934	0	0	0	6.23376	16.6037	0
Tgfbr2	459.813	0.492529	0.211243	-2.33157	0.0197232	0.999934	435.904	291.199	421.016	564.155	461.583	585.023
Las1l	93.3917	0.761185	0.32676	-2.3295	0.0198328	0.999934	71.168	74.5753	62.1556	125.299	123.974	103.179
Cd247	234.94	0.705561	0.302886	-2.32946	0.0198349	0.999934	176.649	118.078	241.586	259.948	387.42	225.961
Rtl10	6.36739	3.58759	1.54013	-2.32941	0.0198374	0.999934	0	2.6634	0	9.35064	21.0314	5.15893
Dnmt3a	360.139	-0.489541	0.210646	2.324	0.0201256	0.999934	458.779	454.554	348.306	300.467	338.716	260.01
Brwd3	236.784	0.538663	0.232301	-2.31881	0.0204053	0.999934	176.649	195.316	206.403	244.363	327.647	270.328
Cep170b	11.7188	2.43651	1.05123	-2.31777	0.0204617	0.999934	0	7.10241	3.51824	18.7013	11.0691	29.9218
Top2b	337.332	0.515202	0.222375	-2.31682	0.0205137	0.999934	293.568	257.462	282.632	413.298	472.652	304.377
Ccl17	685.799	2.17547	0.939787	-2.31486	0.0206207	0.999934	293.568	396.847	55.1191	473.142	773.733	2122.38
Rhbdl1	60.8187	1.01786	0.440127	-2.31264	0.0207423	0.999934	47.0217	29.2974	44.5644	72.3116	112.905	58.8118
Ifitm2	1222.97	-0.38341	0.166368	2.30459	0.0211897	0.999934	1300.09	1429.36	1424.89	1121.45	843.469	1218.54
Saa3	342.738	-1.41808	0.615775	2.30292	0.0212832	0.999934	388.882	789.255	317.814	122.182	118.44	319.854
Ikbke	280.732	-0.54259	0.235914	2.29995	0.0214511	0.999934	393.966	298.301	307.26	231.896	182.641	270.328
Mab21l3	9.40464	3.06245	1.33541	-2.29326	0.0218332	0.999934	6.35428	0	0	24.935	5.53457	19.6039
Adap2	319.473	-0.46527	0.203096	2.29088	0.0219701	0.999934	364.736	419.042	327.196	266.182	274.515	265.169
Mfap1a	11.6664	-2.31006	1.00848	2.29062	0.0219854	0.999934	24.1463	16.8682	17.5912	6.23376	0	5.15893
Il17f	3.40923	-5.36776	2.34592	2.28812	0.0221304	0.999934	17.792	2.6634	0	0	0	0
Mtcp1	9.06944	2.92563	1.28168	-2.28266	0.0224503	0.999934	0	2.6634	3.51824	3.11688	11.0691	34.049
Zfp994	9.55143	2.58103	1.13311	-2.27782	0.0227371	0.999934	0	4.43901	3.51824	12.4675	26.5659	10.3179
Aldh1a2	72.8998	1.52794	0.671002	-2.2771	0.02278	0.999934	40.6674	23.9706	48.0826	43.6363	21.0314	260.01
Dnttip1	84.7411	-0.803429	0.353948	2.26991	0.0232133	0.999934	87.6891	125.18	110.238	66.0779	69.7356	49.5257
Ecm1	785.246	-0.44421	0.19577	2.26903	0.0232662	0.999934	1100.56	904.669	710.684	682.597	752.702	560.26
Inpp5f	74.1924	-0.856882	0.377707	2.26864	0.0232902	0.999934	118.19	88.7801	79.7468	49.8701	64.201	44.3668
Bdh1	20.4738	1.51955	0.670154	-2.26746	0.0233622	0.999934	11.4377	9.76581	10.5547	24.935	32.1005	34.049
Raph1	82.4118	-0.834058	0.368542	2.26313	0.0236276	0.999934	111.835	108.312	96.1652	52.987	80.8047	44.3668
Ugt1a1	2.67569	-5.02042	2.22059	2.26085	0.0237684	0.999934	6.35428	2.6634	7.03648	0	0	0
Dnah8	60.571	1.05585	0.467049	-2.2607	0.0237781	0.999934	35.584	31.073	51.6009	87.896	112.905	44.3668
Smad7	192.909	-0.644281	0.28525	2.25865	0.0239052	0.999934	282.13	173.121	252.141	175.169	112.905	161.99
Ccrl2	1323.86	-0.534926	0.236854	2.25846	0.023917	0.999934	1389.05	1155.03	2155.51	930.077	854.538	1458.95
Rida	17.4854	2.02923	0.898638	-2.25812	0.0239384	0.999934	0	9.76581	10.5547	21.8182	43.1697	19.6039
Btg1	1352.33	-0.36149	0.160149	2.25721	0.0239947	0.999934	1505.97	1297.08	1759.12	1068.47	1289.56	1193.78
Ncoa5	232.095	0.520674	0.23081	-2.25585	0.0240801	0.999934	188.087	180.224	204.058	288	301.081	231.12
Ccl12	378.006	-0.723949	0.321121	2.25444	0.0241682	0.999934	482.926	651.646	279.114	388.363	161.609	304.377
Spp1	4006.59	-0.446352	0.19851	2.24851	0.0245436	0.999934	4783.51	5468.85	3614.41	4485.81	2611.21	3075.76
Cd3d	231.677	0.638272	0.283891	-2.24829	0.0245574	0.999934	165.211	134.946	245.104	357.194	236.88	250.724
Cd84	1665.44	-0.294644	0.131411	2.24215	0.0249516	0.999934	1788.1	1955.83	1759.12	1428.15	1553	1508.47
Bcl7a	76.1363	0.898676	0.400923	-2.24151	0.0249928	0.999934	53.376	33.7364	72.7103	81.6623	101.836	113.497
Prg4	4.02438	-5.60674	2.5069	2.23652	0.0253178	0.999934	24.1463	0	0	0	0	0
Gpr162	8.09447	3.19002	1.42645	-2.23634	0.0253295	0.999934	0	4.43901	0	3.11688	26.5659	14.445
Bag2	3.5645	5.13094	2.29842	-2.23238	0.02559	0.999934	0	0	0	0	11.0691	10.3179
Car7	3.5645	5.13094	2.29842	-2.23238	0.02559	0.999934	0	0	0	0	11.0691	10.3179
Nwd1	3.5645	5.13094	2.29842	-2.23238	0.02559	0.999934	0	0	0	0	11.0691	10.3179
Espnl	3.62711	5.15511	2.30966	-2.23197	0.0256168	0.999934	0	0	0	0	16.6037	5.15893
Wdr66	2.82121	4.80589	2.15399	-2.23116	0.0256708	0.999934	0	0	0	6.23376	5.53457	5.15893
Trbv29	25.2591	1.87255	0.83953	-2.23047	0.025716	0.999934	0	21.3072	10.5547	21.8182	58.6665	39.2079
Itk	337.79	0.524816	0.235704	-2.22659	0.0259744	0.999934	259.255	206.858	365.897	394.597	387.42	412.715
Pde11a	3.44646	5.09396	2.29323	-2.2213	0.0263305	0.999934	0	0	0	6.23376	0	14.445
Tfe3	313.116	-0.475274	0.214073	2.22015	0.0264084	0.999934	400.32	382.642	310.778	297.35	236.88	250.724
Miga1	29.9685	1.28191	0.577884	-2.21829	0.026535	0.999934	11.4377	19.5316	21.1094	34.2857	54.2388	39.2079
Tbc1d4	3.09002	-5.23266	2.36249	2.21489	0.0267676	0.999934	11.4377	7.10241	0	0	0	0
Mcm10	15.134	2.03053	0.916856	-2.21467	0.0267828	0.999934	0	7.10241	10.5547	21.8182	26.5659	24.7629
Fam129b	1499.52	-0.426464	0.192717	2.2129	0.0269047	0.999934	1906.29	1840.41	1414.33	1635.12	1203.22	997.737
Ppm1j	10.5552	2.48922	1.1281	-2.20655	0.0273455	0.999934	6.35428	0	3.51824	12.4675	11.0691	29.9218
Smim7	172.907	-0.578271	0.262311	2.20452	0.0274877	0.999934	205.879	236.155	179.43	153.351	145.006	117.624
Sh2b2	858.951	-0.33549	0.152468	2.20039	0.0277789	0.999934	988.727	1012.98	872.524	726.856	741.633	810.984
Dzip1	17.3138	1.62108	0.736802	-2.20015	0.0277962	0.999934	11.4377	7.10241	7.03648	21.8182	26.5659	29.9218
Rorc	36.7833	1.43639	0.653579	-2.19773	0.0279684	0.999934	17.792	16.8682	24.6277	15.5844	96.3015	49.5257
B3gnt9	3.07903	-5.21935	2.38432	2.18903	0.0285945	0.999934	11.4377	0	7.03648	0	0	0
Dnmt3l	3.07903	-5.21935	2.38432	2.18903	0.0285945	0.999934	11.4377	0	7.03648	0	0	0
Zfp354c	3.07903	-5.21935	2.38432	2.18903	0.0285945	0.999934	11.4377	0	7.03648	0	0	0
Asmt	3.07903	-5.21935	2.38432	2.18903	0.0285945	0.999934	11.4377	0	7.03648	0	0	0
Sfi1	223.436	0.524113	0.239903	-2.18469	0.0289113	0.999934	176.649	182.887	189.985	253.714	316.577	220.802
Ifrd1	3623.43	-0.373214	0.170884	2.18402	0.0289609	0.999934	4631	3252.9	4383.73	2540.26	3497.85	3434.82
Klrg2	5.68337	3.42794	1.57201	-2.1806	0.029213	0.999934	0	2.6634	0	15.5844	5.53457	10.3179
Dnaja4	12.7731	2.25978	1.04004	-2.17278	0.0297966	0.999934	0	2.6634	10.5547	12.4675	21.0314	29.9218
Ptprcap	198.99	0.67269	0.309867	-2.1709	0.0299389	0.999934	188.087	115.414	158.321	322.909	252.376	156.832
Tex9	32.6949	1.19294	0.550766	-2.16597	0.0303138	0.999934	24.1463	21.3072	14.073	34.2857	48.7042	53.6529
Nprl3	53.8577	0.913487	0.421985	-2.16474	0.0304079	0.999934	29.2297	38.1754	44.5644	72.3116	69.7356	69.1297
Igsf8	645.589	-0.36262	0.167554	2.1642	0.030449	0.999934	688.804	830.094	659.084	570.389	570.061	555.101
Sacs	82.1903	0.767725	0.355871	-2.15731	0.0309812	0.999934	53.376	53.2681	76.2285	115.948	96.3015	98.0197
Casc4	22.6108	1.71181	0.795939	-2.15068	0.0315013	0.999934	24.1463	4.43901	3.51824	24.935	48.7042	29.9218
Frat2	132.803	0.637739	0.296634	-2.14992	0.0315618	0.999934	105.481	79.0143	127.829	156.467	166.037	161.99
Trbv31	6.11226	3.27188	1.52767	-2.14175	0.032214	0.999934	0	0	3.51824	6.23376	16.6037	10.3179
Aatk	41.5354	-1.31444	0.61379	2.14152	0.0322323	0.999934	76.2514	71.9119	30.4914	43.6363	16.6037	10.3179
Msrb1	1880.27	-0.326867	0.152833	2.13871	0.0324589	0.999934	2076.58	1869.71	2331.42	1610.18	1477.73	1916.03
Thap7	124.798	-0.65055	0.304276	2.13803	0.0325146	0.999934	147.419	156.253	154.803	122.182	75.2702	92.8608
Sqle	73.5482	-0.824056	0.385428	2.13803	0.0325146	0.999934	100.398	115.414	65.6738	46.7532	54.2388	58.8118
Lonp1	239.87	0.476417	0.222838	-2.13795	0.032521	0.999934	194.441	209.521	197.021	250.597	312.15	275.487
Fabp5	2784.87	-0.445939	0.208769	2.13604	0.0326758	0.999934	2883.57	4219.72	2531.96	2712.93	2670.98	1690.07
Hp	520.069	-0.623627	0.292141	2.13468	0.0327872	0.999934	452.425	617.91	820.923	300.467	290.012	638.676
Pdgfrl	3.32993	5.03403	2.35928	-2.13371	0.0328663	0.999934	0	0	0	0	5.53457	14.445
Bbs10	15.5422	-1.66941	0.782794	2.13264	0.0329545	0.999934	29.2297	23.9706	17.5912	6.23376	11.0691	5.15893
Tm4sf19	203.087	-0.66369	0.311576	2.13011	0.0331625	0.999934	358.382	175.785	213.44	159.584	193.71	117.624
Timm8a1	155.468	-0.587856	0.276529	2.12584	0.0335169	0.999934	212.233	180.224	168.876	150.234	112.905	108.338
Gna13	3455.03	-0.27551	0.129649	2.12505	0.0335825	0.999934	3759.19	3531.67	4060.05	2863.17	3121.5	3394.58
Uqcc3	214.552	0.502827	0.237254	-2.11936	0.0340597	0.999934	170.295	158.916	204.058	263.065	225.811	265.169
Tfb1m	25.5506	1.40082	0.661382	-2.11801	0.0341739	0.999934	6.35428	21.3072	14.073	43.6363	43.1697	24.7629
Hdhd3	2.38525	-4.85838	2.29787	2.1143	0.0344894	0.999934	6.35428	4.43901	3.51824	0	0	0
Tmem116	2.38525	-4.85838	2.29787	2.1143	0.0344894	0.999934	6.35428	4.43901	3.51824	0	0	0
Hyal1	2.38525	-4.85838	2.29787	2.1143	0.0344894	0.999934	6.35428	4.43901	3.51824	0	0	0
Top3b	119.893	0.668258	0.316663	-2.11031	0.0348312	0.999934	71.168	122.517	83.265	150.234	139.471	152.704
Mycbp	100.288	0.783655	0.371525	-2.10929	0.0349192	0.999934	53.376	67.4729	99.6835	87.896	156.075	137.228
Frmd4a	184.982	-0.663203	0.314685	2.10752	0.035073	0.999934	270.693	206.858	204.058	175.169	80.8047	172.308
Stat4	164.459	0.777113	0.369192	-2.1049	0.0352997	0.999934	71.168	98.5459	193.503	144	209.207	270.328
Tgfbi	4627.94	-0.379255	0.180225	2.10434	0.0353487	0.999934	4365.39	7064.23	4266.45	3997.09	3932.87	4141.59
Azin2	62.9166	0.898124	0.427044	-2.10312	0.0354555	0.999934	40.6674	36.3998	55.1191	87.896	54.2388	103.179
Cebpb	20774.3	-0.283941	0.135052	2.10247	0.0355124	0.999934	19639.8	24458.9	24334.5	16937.7	18678.1	20596.5
Tnfaip8l1	19.939	1.53061	0.728055	-2.10233	0.0355246	0.999934	6.35428	16.8682	7.03648	21.8182	37.6351	29.9218
Comp	49.8593	-0.996588	0.474396	2.10075	0.0356629	0.999934	76.2514	53.2681	69.1921	21.8182	48.7042	29.9218
Zbtb16	94.1093	0.972814	0.463499	-2.09885	0.0358302	0.999934	40.6674	36.3998	113.756	100.364	91.8739	181.594
Psmd4	240.735	-0.462765	0.220824	2.09562	0.0361156	0.999934	293.568	250.36	293.187	191.376	199.245	216.675
Cstb	5199.19	-0.265383	0.126961	2.09028	0.0365924	0.999934	5094.87	6221.71	5708.93	4479.58	4949.01	4741.06
Lonrf3	614.478	-0.428368	0.205017	2.08942	0.0366696	0.999934	888.329	634.778	593.41	573.506	564.526	432.319
Mpp1	340.948	-0.434937	0.208226	2.08877	0.0367281	0.999934	452.425	332.038	392.87	309.818	263.446	295.091
Clasp2	175.485	0.571571	0.273734	-2.08805	0.0367933	0.999934	118.19	156.253	147.766	162.701	236.88	231.12
Klhl6	249.695	0.630771	0.302155	-2.08757	0.0368364	0.999934	194.441	122.517	272.077	309.818	225.811	373.507
Lag3	53.2361	0.930826	0.446113	-2.08653	0.036931	0.999934	29.2297	36.3998	44.5644	91.0129	54.2388	63.9708
Colq	5.87769	3.2101	1.54099	-2.08314	0.0372382	0.999934	0	0	3.51824	6.23376	11.0691	14.445
Oas1a	458.378	-0.47629	0.228772	2.08194	0.037348	0.999934	494.363	426.144	679.02	313.558	370.816	466.367
Dusp10	194.755	0.642846	0.310022	-2.07355	0.038121	0.999934	176.649	87.0045	193.503	210.078	225.811	275.487
Pigyl	50.3913	-1.00939	0.48684	2.07335	0.0381393	0.999934	40.6674	95.8825	65.6738	43.6363	26.5659	29.9218
Tmem106a	1060.89	-0.348657	0.168779	2.06576	0.0388509	0.999934	1317.88	1207.41	1041.4	1039.79	982.94	775.903
Fitm2	11.0961	-2.19731	1.06383	2.06546	0.0388794	0.999934	11.4377	29.2974	14.073	6.23376	5.53457	0
Ell2	675.265	-0.334111	0.161814	2.06478	0.0389436	0.999934	747.264	712.016	799.813	564.155	570.061	658.28
Cdkal1	79.5088	0.761862	0.369276	-2.06313	0.0391007	0.999934	40.6674	70.1363	65.6738	100.364	91.8739	108.338
Gtf2e1	24.4952	-1.28967	0.625544	2.06168	0.0392385	0.999934	47.0217	29.2974	28.1459	15.5844	16.6037	10.3179
Igf1	1121.07	-0.373002	0.181065	2.06004	0.0393945	0.999934	1458.94	1368.99	966.343	883.324	1090.31	958.53
Ccl7	700.494	-1.23345	0.59944	2.05767	0.0396218	0.999934	1653.38	558.427	737.658	541.714	225.811	485.971
Leprot	245.956	-0.475614	0.231201	2.05714	0.0396724	0.999934	264.338	341.803	252.141	222.545	193.71	201.198
Plcd3	2.78939	-5.08468	2.47409	2.05517	0.0398622	0.999934	0	2.6634	14.073	0	0	0
Spatc1	2.78939	-5.08468	2.47409	2.05517	0.0398622	0.999934	0	2.6634	14.073	0	0	0
Ctsa	2253.35	-0.312049	0.151958	2.05352	0.0400223	0.999934	2517.57	2781.48	2190.69	2305.24	1784.35	1940.79
Cenpm	7.64402	-3.03213	1.47677	2.05321	0.0400521	0.999934	29.2297	4.43901	7.03648	0	0	5.15893
Cd300c2	258.623	-0.459295	0.223715	2.05304	0.0400689	0.999934	317.714	327.599	252.141	200.727	236.88	216.675
Ifnar2	610.718	-0.394186	0.192012	2.05292	0.0400801	0.999934	706.596	767.06	607.483	579.74	585.558	417.874
Trac	166.734	0.67588	0.329687	-2.05006	0.0403581	0.999934	152.503	79.0143	154.803	213.195	145.006	255.883
Necap1	109.235	-0.741301	0.361617	2.04996	0.0403682	0.999934	199.525	101.209	110.238	94.1298	86.3393	63.9708
Adra2a	8.41054	2.374	1.15858	-2.04906	0.040456	0.999934	0	4.43901	3.51824	15.5844	16.6037	10.3179
Nsmaf	199.283	0.568079	0.277485	-2.04724	0.0406343	0.999934	129.627	134.946	216.958	206.961	236.88	270.328
Rasgef1b	841.1	-0.486126	0.237558	2.04635	0.0407222	0.999934	1342.02	664.075	938.197	538.597	768.199	795.507
Pi4k2b	79.9095	-0.871139	0.425729	2.04623	0.0407339	0.999934	94.0434	115.414	99.6835	34.2857	43.1697	92.8608
Trp53bp1	83.6938	0.775591	0.379458	-2.04395	0.0409589	0.999934	76.2514	43.5022	65.6738	84.7791	133.937	98.0197
Slc39a4	9.69534	2.34209	1.14633	-2.04312	0.0410402	0.999934	6.35428	0	3.51824	12.4675	11.0691	24.7629
Ubxn11	59.923	0.955468	0.468255	-2.04049	0.041302	0.999934	40.6674	40.8388	41.0461	91.0129	37.6351	108.338
Unc13a	2.68668	-5.03739	2.4689	2.04034	0.041317	0.999934	6.35428	9.76581	0	0	0	0
Hectd2	11.2983	1.90086	0.932336	-2.03881	0.0414685	0.999934	6.35428	4.43901	3.51824	12.4675	26.5659	14.445
Foxm1	7.38316	-2.97725	1.46244	2.03581	0.0417697	0.999934	24.1463	4.43901	10.5547	0	0	5.15893
Tnf	377.697	-0.465438	0.229037	2.03215	0.0421386	0.999934	576.969	334.701	403.425	303.584	327.647	319.854
Prkcb	499.35	0.39964	0.196664	-2.0321	0.0421436	0.999934	458.779	334.701	499.59	547.948	570.061	585.023
Crbn	113.503	0.60934	0.300064	-2.0307	0.0422855	0.999934	100.398	77.2387	92.647	144	129.509	137.228
Large1	11.0173	1.86096	0.918059	-2.02706	0.0426566	0.999934	6.35428	4.43901	3.51824	15.5844	16.6037	19.6039
Cln3	493.121	-0.370306	0.18291	2.02453	0.0429157	0.999934	588.407	519.364	561.746	457.558	365.282	466.367
Tmco6	203.188	0.551971	0.272689	-2.02417	0.0429522	0.999934	194.441	144.712	154.803	175.169	274.515	275.487
Tbc1d9	764.114	-0.378379	0.187063	2.02273	0.0431008	0.999934	758.702	863.83	966.343	523.012	736.098	736.696
Cdkn1b	545.266	0.412778	0.204408	-2.01938	0.0434476	0.999934	465.134	399.51	538.291	498.077	628.727	741.854
Ctsb	7833.85	-0.244898	0.121374	2.01771	0.0436215	0.999934	8260.57	9409.8	7819.87	7217.45	7023.37	7272.03
Hdgfl3	26.7861	1.16767	0.579443	-2.01517	0.0438872	0.999934	17.792	14.2048	17.5912	34.2857	37.6351	39.2079
Prok2	2.65791	-5.02829	2.49614	2.01443	0.0439642	0.999934	0	12.4292	3.51824	0	0	0
Wdr45b	202.508	-0.575105	0.285586	2.01377	0.0440338	0.999934	282.13	175.785	268.559	122.182	199.245	167.149
Sdcbp	3193.32	-0.242596	0.120488	2.01344	0.0440682	0.999934	3682.94	3300.84	3400.97	2960.41	2837.02	2977.74
Camk4	136.506	0.804339	0.399588	-2.01292	0.044123	0.999934	129.627	38.1754	131.348	147.117	171.572	201.198
Tpd52	348.768	-0.460225	0.228741	2.01199	0.0442211	0.999934	346.944	387.081	476.135	225.662	327.647	329.14
Tnfaip2	778.076	-0.379914	0.18897	2.01045	0.0443838	0.999934	977.289	827.431	834.996	614.025	564.526	850.192
Ccdc159	2.64612	-5.00586	2.49159	2.0091	0.0445266	0.999934	11.4377	4.43901	0	0	0	0
B2m	1271.02	-0.470271	0.234348	2.00672	0.0447797	0.999934	906.121	1802.24	1718.07	820.986	1268.52	1110.2
Slc27a3	5.04736	3.23203	1.6147	-2.00163	0.0453242	0.999934	0	2.6634	0	6.23376	11.0691	10.3179
Axdnd1	2.88382	4.8351	2.41785	-1.99975	0.045527	0.999934	0	0	0	6.23376	11.0691	0
Gadd45b	2461.57	-0.384721	0.192655	1.99694	0.0458317	0.999934	2494.69	2225.72	3642.55	1788.47	2063.29	2554.7
Rnf125	172.187	0.805355	0.403453	-1.99615	0.0459173	0.999934	87.6891	64.8095	223.995	191.376	166.037	299.218
Atp6v0a1	1264.33	-0.442202	0.22164	1.99513	0.0460283	0.999934	1835.12	1448	1089.48	1435.01	860.072	918.29
Gla	581.013	-0.374883	0.188184	1.99211	0.0463591	0.999934	800.64	548.661	620.383	516.779	483.722	515.893
Cd63	5747.13	-0.277596	0.139445	1.99072	0.0465112	0.999934	6313.62	6722.43	5856.7	4814.96	6082.49	4692.56
Endou	14.6887	2.32136	1.16648	-1.99006	0.0465843	0.999934	11.4377	0	3.51824	9.35064	58.6665	5.15893
Psen2	351.196	-0.399561	0.200783	1.99001	0.0465897	0.999934	400.32	443.013	355.342	326.026	312.15	270.328
Gabbr1	165.555	0.592359	0.298123	-1.98696	0.0469268	0.999934	165.211	84.3411	147.766	200.727	199.245	196.039
Zfp869	5.40918	-3.06087	1.54069	1.98668	0.046958	0.999934	6.35428	12.4292	10.5547	3.11688	0	0
C3ar1	1180.16	-0.412855	0.207963	1.98523	0.0471187	0.999934	1753.78	1328.15	962.825	1068.47	837.934	1129.81
C1qbp	170.021	0.672546	0.338825	-1.98494	0.0471517	0.999934	87.6891	173.121	131.348	200.727	290.012	137.228
Shoc2	108.541	-0.625712	0.31539	1.98393	0.0472638	0.999934	158.857	105.648	131.348	91.0129	80.8047	83.5747
Ercc6	96.6339	0.634151	0.319757	-1.98323	0.047342	0.999934	64.8137	79.0143	83.265	122.182	112.905	117.624
Trap1	212.485	0.545931	0.275848	-1.9791	0.0478043	0.999934	199.525	132.282	186.467	194.493	316.577	245.565
Epg5	65.805	0.834175	0.421525	-1.97895	0.0478222	0.999934	35.584	50.6047	55.1191	59.2207	80.8047	113.497
Dhdh	127.35	-0.687601	0.347633	1.97795	0.0479339	0.999934	176.649	195.316	99.6835	115.948	107.371	69.1297
Jade3	46.7278	0.952527	0.481953	-1.97639	0.0481107	0.999934	40.6674	26.634	28.1459	40.5194	75.2702	69.1297
Pikfyve	79.2085	0.709254	0.358868	-1.97637	0.0481132	0.999934	53.376	57.7071	69.1921	91.0129	86.3393	117.624
Ptpn22	346.403	0.644612	0.32657	-1.97389	0.0483947	0.999934	188.087	178.448	444.471	338.493	354.213	574.705
Il10rb	817.123	-0.292478	0.148179	1.97381	0.0484035	0.999934	876.891	959.713	861.969	742.441	725.029	736.696
Mcoln2	118.228	-0.689877	0.350007	1.97104	0.0487193	0.999934	205.879	136.721	96.1652	106.597	75.2702	88.7336
Trbv4	25.2694	1.38899	0.704838	-1.97065	0.0487639	0.999934	17.792	7.10241	17.5912	62.961	26.5659	19.6039
Trib1	1039.9	-0.328794	0.166999	1.96884	0.048971	0.999934	1335.67	938.406	1200.89	898.908	897.707	967.816
Zswim1	20.9382	1.65495	0.840818	-1.96827	0.0490375	0.999934	0	12.4292	17.5912	28.0519	37.6351	29.9218
Tango2	72.3698	0.724294	0.368151	-1.96738	0.0491391	0.999934	58.4594	60.3705	44.5644	81.6623	96.3015	92.8608
Srgn	15985.4	-0.334529	0.170109	1.96656	0.0492342	0.999934	16944.3	16728.8	19819.4	14763.4	10386.2	17270
Insr	106.303	0.633086	0.322566	-1.96265	0.0496863	0.999934	82.6057	64.8095	103.202	131.532	118.44	137.228
Rgl1	791.024	-0.442994	0.226392	1.95676	0.0503759	0.999934	1129.79	965.04	641.492	839.688	639.796	530.338
Mafb	5320.1	-0.377433	0.19291	1.95652	0.0504035	0.999934	7154.92	6543.98	4339.16	5663.37	4529.49	3689.67
Upf1	231.086	0.436683	0.223305	-1.95555	0.0505185	0.999934	176.649	195.316	216.958	263.065	274.515	260.01
Epb41l2	598.145	-0.354153	0.181143	1.9551	0.0505709	0.999934	641.783	724.446	648.529	598.441	435.017	540.656
Ift122	23.1337	1.26473	0.647006	-1.95474	0.0506134	0.999934	17.792	12.4292	10.5547	24.935	43.1697	29.9218
Stk35	73.4227	0.751944	0.3851	-1.95259	0.0508676	0.999934	47.0217	71.9119	44.5644	87.896	80.8047	108.338
Myo1b	2.7586	4.77519	2.44604	-1.95221	0.050913	0.999934	0	0	0	6.23376	0	10.3179
Olfr110	2.7586	4.77519	2.44604	-1.95221	0.050913	0.999934	0	0	0	6.23376	0	10.3179
Oga	616.896	0.396087	0.20295	-1.95164	0.0509807	0.999934	423.195	538.895	634.456	570.389	762.664	771.776
Kyat3	30.9347	-1.13969	0.584123	1.95112	0.0510432	0.999934	35.584	33.7364	58.6373	21.8182	11.0691	24.7629
Asap1	270.799	-0.44121	0.226205	1.95048	0.0511185	0.999934	329.152	341.803	265.041	244.363	193.71	250.724
Rph3a	7.97742	-2.60611	1.33619	1.9504	0.0511283	0.999934	17.792	9.76581	14.073	6.23376	0	0
Ypel2	46.1579	0.871101	0.446641	-1.95034	0.0511355	0.999934	29.2297	31.073	37.5279	56.1038	64.201	58.8118
Zfp395	26.9191	1.21778	0.624691	-1.94942	0.0512454	0.999934	17.792	9.76581	21.1094	24.935	48.7042	39.2079
Pdpn	609.184	-0.424328	0.217855	1.94775	0.0514446	0.999934	834.953	714.68	545.327	529.246	397.382	633.517
Hif1an	129.127	0.645309	0.33177	-1.94505	0.0517691	0.999934	64.8137	98.5459	138.384	140.883	150.54	181.594
Clnk	2.30173	4.50546	2.31724	-1.94432	0.0518566	0.999934	0	0	0	3.11688	5.53457	5.15893
Slc25a29	2.30173	4.50546	2.31724	-1.94432	0.0518566	0.999934	0	0	0	3.11688	5.53457	5.15893
Tmem176a	89.4254	-0.682879	0.351325	1.94373	0.0519286	0.999934	87.6891	139.385	103.202	69.1947	58.6665	78.4158
Slc3a2	1885.96	-0.266558	0.137189	1.943	0.0520159	0.999934	2000.33	1888.35	2290.37	1635.12	1698.01	1803.56
Slc2a1	892.751	-0.38001	0.195586	1.94293	0.0520246	0.999934	970.935	1058.26	996.835	551.064	875.569	903.845
Efnb2	22.8877	-1.2156	0.626283	1.94098	0.0522607	0.999934	35.584	26.634	34.0097	15.5844	11.0691	14.445
Dhrs3	1441.38	-0.302861	0.156143	1.93963	0.0524241	0.999934	1812.24	1616.69	1348.66	1390.75	1300.62	1179.33
Sh2d1a	44.1379	1.06974	0.55158	-1.9394	0.0524521	0.999934	40.6674	16.8682	28.1459	43.6363	96.3015	39.2079
Fpr1	12.0277	-2.13178	1.10016	1.9377	0.0526593	0.999934	11.4377	9.76581	37.5279	3.11688	0	10.3179
Senp2	190.394	0.498982	0.257734	-1.93604	0.0528632	0.999934	141.065	185.55	145.421	188.26	231.345	250.724
Gnpat	191.093	0.49406	0.255561	-1.93324	0.0532072	0.999934	147.419	166.019	161.839	200.727	274.515	196.039
Slc15a3	1936.06	-0.303681	0.157229	1.93146	0.0534265	0.999934	1906.29	2037.5	2473.32	1672.52	1536.4	1990.32
Utp25	88.513	0.743818	0.385231	-1.93084	0.053503	0.999934	58.4594	60.3705	79.7468	112.831	150.54	69.1297
Auh	570.905	0.392008	0.203108	-1.93005	0.0536002	0.999934	405.403	488.291	586.373	532.363	660.828	752.172
Dusp12	49.9562	1.08271	0.561149	-1.92945	0.0536755	0.999934	40.6674	38.1754	17.5912	103.48	26.5659	73.2568
Ggn	2.08932	-4.66372	2.41728	1.92933	0.0536903	0.999934	6.35428	2.6634	3.51824	0	0	0
Sec14l2	2.08932	-4.66372	2.41728	1.92933	0.0536903	0.999934	6.35428	2.6634	3.51824	0	0	0
Slc27a6	2.08932	-4.66372	2.41728	1.92933	0.0536903	0.999934	6.35428	2.6634	3.51824	0	0	0
Timp1	1052.53	-0.44467	0.230563	1.92863	0.0537766	0.999934	1199.69	1525.24	917.088	1203.12	649.759	820.27
Sdc4	1742.29	-0.266362	0.138293	1.92607	0.0540954	0.999934	2076.58	1920.31	1711.04	1544.1	1520.9	1680.78
Trim24	59.5899	0.78004	0.40515	-1.92531	0.0541901	0.999934	35.584	40.8388	55.1191	72.3116	75.2702	78.4158
Sft2d2	503.842	0.352944	0.183819	-1.92006	0.0548508	0.999934	388.882	447.452	490.208	513.662	553.457	629.39
Eefsec	51.8886	1.11087	0.578816	-1.91921	0.0549577	0.999934	6.35428	50.6047	41.0461	84.7791	69.7356	58.8118
Ercc5	85.4257	0.810812	0.422563	-1.91879	0.0550104	0.999934	40.6674	79.0143	65.6738	84.7791	75.2702	167.149
Soga1	98.1563	-0.702957	0.366643	1.91728	0.0552023	0.999934	129.627	149.151	86.7833	100.364	64.201	58.8118
Nom1	171.308	0.523114	0.272966	-1.91641	0.0553133	0.999934	134.711	134.946	151.284	153.351	236.88	216.675
Phf5a	195.539	0.485663	0.253456	-1.91616	0.0553444	0.999934	158.857	187.326	141.902	225.662	263.446	196.039
Rhou	107.145	-0.645447	0.336957	1.91552	0.0554266	0.999934	134.711	129.619	127.829	78.5454	58.6665	113.497
Olfm1	557.194	-0.376173	0.196419	1.91515	0.0554729	0.999934	671.012	647.207	572.3	601.558	408.451	442.636
Peg12	2.49266	-4.91329	2.56658	1.91433	0.0555776	0.999934	11.4377	0	3.51824	0	0	0
Slc6a20a	2.49266	-4.91329	2.56658	1.91433	0.0555776	0.999934	11.4377	0	3.51824	0	0	0
Ccno	44.9935	-1.04074	0.544294	1.91209	0.0558641	0.999934	64.8137	43.5022	72.7103	12.4675	32.1005	44.3668
Zfp945	9.11659	2.22835	1.16596	-1.91116	0.0559835	0.999934	6.35428	0	3.51824	9.35064	21.0314	14.445
Myof	2271.34	-0.262346	0.137385	1.90956	0.0561896	0.999934	2624.32	2642.1	2166.06	2189.92	2025.65	1980
Rrm2b	31.5973	1.06753	0.559563	-1.9078	0.0564173	0.999934	24.1463	19.5316	17.5912	37.4026	32.1005	58.8118
Acss1	166.207	0.523949	0.274841	-1.90638	0.0566015	0.999934	129.627	127.843	151.284	165.818	177.106	245.565
Dele1	108.631	0.607034	0.318515	-1.90583	0.0566727	0.999934	76.2514	88.7801	92.647	109.714	161.609	122.783
Ets1	1143.29	0.453021	0.237894	-1.90429	0.0568718	0.999934	912.475	606.368	1379.15	1550.34	1187.72	1223.7
Trmt10c	116.718	0.612945	0.322101	-1.90296	0.0570457	0.999934	76.2514	87.0045	113.756	153.351	161.609	108.338
Sh3rf1	26.1778	-1.31181	0.690713	1.89921	0.057537	0.999934	40.6674	31.073	41.0461	28.0519	11.0691	5.15893
Mt1	1018.11	-0.32876	0.173346	1.89656	0.0578865	0.999934	1152.67	1094.66	1151.64	761.142	1117.98	830.588
Tex14	15.8243	1.91603	1.01105	-1.89509	0.0580811	0.999934	0	12.4292	7.03648	9.35064	16.6037	49.5257
Rab42	2.96533	-5.16537	2.72676	1.89432	0.0581821	0.999934	17.792	0	0	0	0	0
Tcim	2.96533	-5.16537	2.72676	1.89432	0.0581821	0.999934	17.792	0	0	0	0	0
Mrln	2.96533	-5.16537	2.72676	1.89432	0.0581821	0.999934	17.792	0	0	0	0	0
Sat2	2.96533	-5.16537	2.72676	1.89432	0.0581821	0.999934	17.792	0	0	0	0	0
Fermt2	2.96533	-5.16537	2.72676	1.89432	0.0581821	0.999934	17.792	0	0	0	0	0
Tnfsf9	50.9728	-0.941014	0.496785	1.89421	0.0581976	0.999934	71.168	88.7801	41.0461	34.2857	21.0314	49.5257
Herc3	52.3377	0.867792	0.458351	-1.89329	0.058319	0.999934	24.1463	45.2779	41.0461	49.8701	75.2702	78.4158
Mapk3	314.455	-0.43546	0.230055	1.89285	0.0583778	0.999934	353.298	451.891	279.114	284.883	252.376	265.169
Ltbp4	2.70468	4.73122	2.50445	-1.88913	0.0588744	0.999934	0	0	0	0	11.0691	5.15893
Tex29	2.70468	4.73122	2.50445	-1.88913	0.0588744	0.999934	0	0	0	0	11.0691	5.15893
Ppp1r42	2.70468	4.73122	2.50445	-1.88913	0.0588744	0.999934	0	0	0	0	11.0691	5.15893
Lrrc43	2.70468	4.73122	2.50445	-1.88913	0.0588744	0.999934	0	0	0	0	11.0691	5.15893
Ccdc9	645.724	-0.345502	0.182983	1.88816	0.0590041	0.999934	865.454	695.148	607.483	547.948	617.658	540.656
Tctn3	99.2305	-0.723388	0.383319	1.88717	0.0591376	0.999934	71.168	151.814	147.766	81.6623	54.2388	88.7336
Zeb2	1930.22	-0.293237	0.155544	1.88523	0.0593984	0.999934	2199.85	2360.66	1817.76	1973.61	1686.94	1542.52
Tmem161a	122.347	0.544453	0.288857	-1.88485	0.05945	0.999934	94.0434	108.312	96.1652	153.351	129.509	152.704
Gan	143.775	0.527382	0.279972	-1.8837	0.0596058	0.999934	105.481	129.619	117.275	140.883	182.641	186.753
Abitram	40.515	1.012	0.537346	-1.88333	0.0596561	0.999934	11.4377	38.1754	30.4914	59.2207	54.2388	49.5257
Celsr2	5.18983	3.00725	1.59697	-1.8831	0.0596868	0.999934	0	0	3.51824	6.23376	11.0691	10.3179
Cenpv	10.2996	-2.09438	1.11363	1.88068	0.0600155	0.999934	29.2297	7.10241	14.073	6.23376	0	5.15893
Cyp2ab1	10.2996	-2.09438	1.11363	1.88068	0.0600155	0.999934	29.2297	7.10241	14.073	6.23376	0	5.15893
Ccpg1	283.555	0.476876	0.253843	-1.87863	0.0602953	0.999934	212.233	202.419	296.705	288	278.942	423.032
Sgms2	201.596	-0.490646	0.261244	1.87812	0.0603651	0.999934	199.525	223.726	282.632	140.883	161.609	201.198
Sema3e	3.26732	5.01018	2.67117	-1.87565	0.060704	0.999934	0	0	0	0	0	19.6039
Nt5dc2	43.3583	-0.912389	0.486495	1.87544	0.0607329	0.999934	40.6674	70.1363	58.6373	24.935	26.5659	39.2079
Kxd1	82.1943	-0.65284	0.348293	1.8744	0.0608758	0.999934	100.398	101.209	99.6835	59.2207	54.2388	78.4158
Glcci1	146.394	0.735484	0.392852	-1.87217	0.0611837	0.999934	118.19	43.5022	168.876	181.402	199.245	167.149
Hps4	42.7875	0.887778	0.474241	-1.872	0.061207	0.999934	35.584	26.634	28.1459	59.2207	43.1697	63.9708
Skap1	193.142	0.58566	0.313256	-1.86959	0.0615411	0.999934	188.087	87.0045	189.985	269.298	203.672	220.802
Apoe	6614.66	-0.294036	0.157334	1.86887	0.061641	0.999934	7967	8060.35	5833.24	6804.15	5771.45	5251.79
Ms4a7	703.651	-0.350123	0.187353	1.86879	0.0616519	0.999934	747.264	969.479	648.529	663.895	623.193	569.546
Fgd2	109.816	0.729421	0.390322	-1.86877	0.0616551	0.999934	118.19	47.9413	83.265	188.26	112.905	108.338
Cars2	116.947	0.616769	0.330188	-1.86793	0.0617712	0.999934	87.6891	122.517	65.6738	122.182	156.075	147.545
Ndufb4	66.1558	-0.817711	0.437806	1.86775	0.0617973	0.999934	76.2514	108.312	69.1921	62.961	26.5659	53.6529
Car15	41.2932	1.12792	0.604152	-1.86694	0.06191	0.999934	6.35428	26.634	44.5644	56.1038	69.7356	44.3668
Trim34a	97.7595	0.591762	0.316986	-1.86684	0.0619236	0.999934	76.2514	81.6777	76.2285	131.532	107.371	113.497
Ptprn	2.64207	4.69922	2.51975	-1.86495	0.062188	0.999934	0	0	0	0	5.53457	10.3179
Cxcl10	407.292	-1.10488	0.592717	1.86409	0.0623096	0.999934	688.804	228.165	751.731	309.818	150.54	314.695
Rhob	1614.07	-0.400697	0.215056	1.86322	0.062431	0.999934	2342.19	1843.07	1327.55	1788.47	1272.95	1110.2
Senp5	236.591	0.513262	0.275599	-1.86235	0.0625532	0.999934	194.441	173.121	216.958	241.247	387.42	206.357
Hoga1	11.699	-2.07728	1.11629	1.86088	0.0627615	0.999934	35.584	7.10241	14.073	3.11688	0	10.3179
Resf1	422.916	-0.43252	0.232716	1.85857	0.0630877	0.999934	547.739	332.038	579.337	379.013	316.577	382.793
Slc25a14	31.1173	-1.02429	0.551746	1.85645	0.0633899	0.999934	53.376	38.1754	34.0097	24.935	16.6037	19.6039
Cd93	389.754	-0.397038	0.213897	1.85621	0.0634236	0.999934	517.239	430.583	382.315	372.779	365.282	270.328
Gmnn	118.267	0.78665	0.423906	-1.85572	0.0634937	0.999934	47.0217	95.8825	117.275	153.351	75.2702	220.802
Rmnd5a	186.141	0.479781	0.25877	-1.85408	0.0637274	0.999934	123.273	180.224	161.839	203.844	241.307	206.357
Ttc39a	2.35019	-4.83206	2.60831	1.85256	0.0639453	0.999934	11.4377	2.6634	0	0	0	0
Limch1	2.35019	-4.83206	2.60831	1.85256	0.0639453	0.999934	11.4377	2.6634	0	0	0	0
Cryzl2	25.4243	1.21589	0.656521	-1.85203	0.0640222	0.999934	11.4377	16.8682	17.5912	40.5194	16.6037	49.5257
Kat14	183.127	-0.578311	0.313315	1.84578	0.0649241	0.999934	246.546	233.492	179.43	206.961	139.471	92.8608
Gadd45a	380.542	-0.386342	0.209424	1.84478	0.0650689	0.999934	376.174	389.745	527.736	319.792	306.615	363.189
Prkcz	13.2417	-1.66009	0.900398	1.84373	0.0652219	0.999934	29.2297	9.76581	21.1094	3.11688	11.0691	5.15893
Col4a1	12.8774	-1.85784	1.00776	1.84353	0.0652512	0.999934	17.792	12.4292	30.4914	6.23376	0	10.3179
Ccr1	536.833	-0.350664	0.1903	1.84269	0.0653747	0.999934	529.947	568.193	707.166	460.675	419.521	535.497
Cysltr2	9.45856	1.84742	1.00272	-1.84241	0.0654153	0.999934	6.35428	2.6634	3.51824	18.7013	11.0691	14.445
Wwp1	158.214	0.494716	0.268574	-1.84201	0.0654742	0.999934	118.19	144.712	131.348	216.311	171.572	167.149
Clmp	86.1801	0.725683	0.394001	-1.84183	0.0654995	0.999934	82.6057	43.5022	69.1921	87.896	86.3393	147.545
Mllt3	91.9992	0.746757	0.405898	-1.83976	0.0658029	0.999934	40.6674	55.0437	110.238	94.1298	123.974	127.942
Ext1	257.551	-0.417517	0.227019	1.83912	0.0658968	0.999934	293.568	271.667	317.814	197.61	263.446	201.198
B4galt5	843.596	-0.299122	0.162738	1.83806	0.0660532	0.999934	1064.98	883.362	845.55	817.869	747.167	702.647
Mcm2	58.6932	0.766423	0.416994	-1.83797	0.0660666	0.999934	35.584	36.3998	58.6373	78.5454	69.7356	73.2568
Lrrc49	8.4654	2.23046	1.21707	-1.83264	0.0668557	0.999934	6.35428	2.6634	0	15.5844	21.0314	5.15893
S1pr3	14.336	-1.51742	0.828313	1.83194	0.0669599	0.999934	11.4377	23.9706	28.1459	6.23376	11.0691	5.15893
Usp40	77.5174	0.753639	0.411507	-1.83141	0.0670393	0.999934	35.584	67.4729	69.1921	66.0779	118.44	108.338
Ppp1r16b	218.722	0.62076	0.339316	-1.82944	0.0673332	0.999934	199.525	77.2387	241.586	256.831	252.376	284.773
Gart	184.49	-0.44795	0.244915	1.829	0.0673993	0.999934	223.671	209.521	206.403	175.169	139.471	152.704
Echdc1	54.9297	0.882152	0.482397	-1.82869	0.0674468	0.999934	35.584	55.0437	24.6277	62.961	101.836	49.5257
Ccl24	7564.67	-0.398758	0.218447	1.82542	0.0679374	0.999934	9478.05	10470.7	5863.73	8886.85	5250.09	5438.55
P2rx6	2.24278	-4.77467	2.61727	1.82429	0.0681077	0.999934	6.35428	7.10241	0	0	0	0
Ahnak	4710.88	-0.220889	0.121118	1.82375	0.06819	0.999934	5542.21	4862.49	4808.26	4291.32	4486.32	4274.69
Ptprf	8.53837	2.54456	1.39611	-1.8226	0.0683638	0.999934	0	7.10241	0	3.11688	26.5659	14.445
Chpt1	71.1567	-0.805439	0.442181	1.82151	0.068529	0.999934	53.376	115.414	103.202	69.1947	32.1005	53.6529
Tsen15	34.8282	0.981389	0.53904	-1.82062	0.068664	0.999934	17.792	23.9706	28.1459	31.1688	54.2388	53.6529
2011-09-01	263.71	-0.54607	0.300125	1.81948	0.0688388	0.999934	371.09	356.008	213.44	300.467	193.71	147.545
Ifit2	276.21	-0.698368	0.384047	1.81845	0.0689961	0.999934	382.528	122.517	520.7	175.169	171.572	284.773
Tnfrsf1a	765.253	-0.322601	0.177787	1.81454	0.0695953	0.999934	770.139	767.06	1014.43	660.779	617.658	761.458
Csnk1g3	266.542	0.416336	0.229501	-1.8141	0.0696629	0.999934	188.087	228.165	268.559	300.467	274.515	339.458
Frat1	57.343	0.871615	0.480687	-1.81327	0.0697903	0.999934	17.792	55.0437	48.0826	66.0779	64.201	92.8608
Mycl	6.72454	2.42642	1.34087	-1.80958	0.0703609	0.999934	0	2.6634	3.51824	3.11688	16.6037	14.445
Cpsf3	104.552	-0.590389	0.326484	1.80832	0.070556	0.999934	141.065	132.282	103.202	72.3116	75.2702	103.179
Etv6	331.903	-0.408155	0.225745	1.80803	0.0706011	0.999934	400.32	385.306	351.824	354.078	220.276	279.614
Ptger3	8.17357	2.16419	1.19743	-1.80735	0.070707	0.999934	6.35428	2.6634	0	9.35064	11.0691	19.6039
Fcrlb	604.684	-0.420456	0.232704	1.80683	0.0707893	0.999934	723.118	863.83	490.208	632.727	515.822	402.397
Ptar1	196.277	0.463803	0.256733	-1.80656	0.070831	0.999934	134.711	204.194	154.803	216.311	246.842	220.802
Tmem120b	45.6575	0.896943	0.496958	-1.80487	0.0710955	0.999934	24.1463	33.7364	37.5279	52.987	86.3393	39.2079
Furin	1410.32	-0.261707	0.1451	1.80363	0.07129	0.999934	1594.93	1446.23	1572.65	1221.82	1176.65	1449.66
Actl7b	2.21401	-4.76414	2.64186	1.80333	0.071337	0.999934	0	9.76581	3.51824	0	0	0
Pdzd4	2.21401	-4.76414	2.64186	1.80333	0.071337	0.999934	0	9.76581	3.51824	0	0	0
Pde7a	169.687	0.507966	0.282006	-1.80126	0.0716621	0.999934	152.503	103.873	165.357	228.779	171.572	196.039
Tnfsf13	331.398	-0.360464	0.200193	1.80058	0.0717693	0.999934	364.736	396.847	355.342	278.649	327.647	265.169
Ppp4r3a	364.665	0.353123	0.19642	-1.7978	0.0722093	0.999934	335.506	329.374	296.705	460.675	397.382	368.348
Begain	2.41826	4.59382	2.55541	-1.79768	0.0722275	0.999934	0	0	0	9.35064	0	5.15893
Peg10	2.41826	4.59382	2.55541	-1.79768	0.0722275	0.999934	0	0	0	9.35064	0	5.15893
Klf6	2621.02	-0.249973	0.139066	1.79752	0.0722538	0.999934	3235.6	2547.99	2759.47	2252.26	2385.4	2545.42
Pfkfb3	603.102	-0.345795	0.192379	1.79747	0.0722609	0.999934	671.012	577.071	776.358	448.207	526.891	619.072
Rab37	15.8937	1.36362	0.758885	-1.79687	0.0723558	0.999934	6.35428	9.76581	10.5547	28.0519	21.0314	19.6039
Ptpro	191.056	-0.435072	0.242148	1.79672	0.0723806	0.999934	246.546	219.287	193.503	168.935	156.075	161.99
Tmem11	235.141	0.50488	0.281103	-1.79606	0.0724843	0.999934	147.419	204.194	231.031	272.415	359.747	196.039
Smpd4	47.0645	0.829092	0.462095	-1.7942	0.0727808	0.999934	24.1463	36.3998	41.0461	62.961	48.7042	69.1297
Lrrc41	162.638	-0.472921	0.263606	1.79405	0.0728059	0.999934	158.857	206.858	200.54	122.182	145.006	142.387
Itgb2	3942.51	-0.266682	0.148654	1.79399	0.0728156	0.999934	3982.87	4951.27	3983.82	3940.98	3051.76	3744.35
Eif3m	132.579	0.578098	0.322504	-1.79253	0.0730478	0.999934	123.273	95.8825	99.6835	128.415	220.276	127.942
Akr1e1	22.0639	-1.14258	0.637534	1.79218	0.0731044	0.999934	35.584	31.073	24.6277	15.5844	11.0691	14.445
Zfp513	68.6152	-0.678937	0.379363	1.78968	0.0735059	0.999934	100.398	77.2387	76.2285	59.2207	54.2388	44.3668
Tank	555.061	-0.331102	0.18527	1.78713	0.073917	0.999934	671.012	582.397	603.965	554.181	402.917	515.893
Det1	30.1391	-1.0211	0.571479	1.78676	0.0739763	0.999934	53.376	33.7364	34.0097	18.7013	26.5659	14.445
Lyrm1	11.5817	-1.87519	1.04991	1.78605	0.0740912	0.999934	17.792	26.634	10.5547	9.35064	0	5.15893
Stc2	2.20302	-4.74508	2.65699	1.78589	0.0741176	0.999934	0	2.6634	10.5547	0	0	0
Cma1	2.20302	-4.74508	2.65699	1.78589	0.0741176	0.999934	0	2.6634	10.5547	0	0	0
Osbpl5	20.6602	1.28423	0.719608	-1.78463	0.0743216	0.999934	11.4377	14.2048	10.5547	46.7532	26.5659	14.445
Mt2	117.539	-0.831104	0.465713	1.78458	0.0743289	0.999934	105.481	60.3705	286.15	91.0129	64.201	98.0197
Tor1aip1	885.892	-0.258911	0.145226	1.78281	0.0746166	0.999934	988.727	921.537	986.28	830.337	768.199	820.27
Rtn4	913.345	-0.261775	0.146843	1.78269	0.0746375	0.999934	982.372	1070.69	934.679	852.155	800.299	839.874
Pde4d	196.461	0.548174	0.307815	-1.78085	0.0749364	0.999934	176.649	115.414	186.467	150.234	274.515	275.487
Gsto1	462.052	-0.310278	0.174454	1.77856	0.0753118	0.999934	517.239	514.925	503.108	438.857	419.521	378.666
Cdan1	37.8397	0.964737	0.542599	-1.77799	0.075405	0.999934	11.4377	31.073	34.0097	46.7532	54.2388	49.5257
Siglech	29.9185	1.57789	0.887524	-1.77786	0.0754274	0.999934	6.35428	31.073	7.03648	28.0519	101.836	5.15893
Spef2	7.53995	2.1777	1.22735	-1.77431	0.0760121	0.999934	0	4.43901	3.51824	6.23376	16.6037	14.445
Vav1	565.497	-0.301061	0.169682	1.77426	0.0760198	0.999934	646.866	596.602	630.938	551.064	451.621	515.893
Aif1	618.525	-0.322237	0.18165	1.77394	0.0760725	0.999934	646.866	738.65	675.502	513.662	478.187	658.28
Atp6v1e1	920.426	-0.280828	0.158407	1.77283	0.0762571	0.999934	1000.16	1115.97	913.57	914.493	816.903	761.458
Map3k10	36.5109	-0.920053	0.519195	1.77208	0.0763819	0.999934	47.0217	62.1461	34.0097	24.935	21.0314	29.9218
Rnf213	842.668	-0.310405	0.175313	1.77058	0.0766314	0.999934	812.078	842.523	1144.6	745.558	725.029	786.221
Cntf	29.0653	-1.05206	0.594852	1.76861	0.0769592	0.999934	24.1463	38.1754	55.1191	15.5844	16.6037	24.7629
Suco	247.55	-0.429134	0.242681	1.7683	0.0770102	0.999934	282.13	254.799	314.296	162.701	225.811	245.565
Zfp593	71.9558	-0.75745	0.428429	1.76797	0.0770656	0.999934	100.398	74.5753	96.1652	49.8701	80.8047	29.9218
Rbm8a	62.6616	-0.816961	0.46221	1.76751	0.077143	0.999934	58.4594	74.5753	106.72	40.5194	26.5659	69.1297
Dram1	705.038	-0.279543	0.158414	1.76464	0.0776251	0.999934	747.264	849.626	721.239	614.025	639.796	658.28
Tnfsf11	9.03056	2.18096	1.23646	-1.76387	0.0777536	0.999934	0	2.6634	7.03648	3.11688	16.6037	24.7629
Abcb7	103.589	-0.592468	0.336069	1.76294	0.0779109	0.999934	134.711	127.843	110.238	59.2207	86.3393	103.179
Eif3a	119.808	-0.538017	0.305265	1.76246	0.0779918	0.999934	152.503	139.385	134.866	122.182	86.3393	83.5747
Card19	464.767	-0.356047	0.202436	1.75881	0.0786095	0.999934	447.342	553.1	565.264	428.883	327.647	466.367
Hdac3	88.1267	0.607699	0.345807	-1.75734	0.0788607	0.999934	87.6891	60.3705	62.1556	119.065	96.3015	103.179
F10	5648.88	-0.249512	0.142233	1.75425	0.0793875	0.999934	5383.35	6368.2	6654.16	4488.93	5195.86	5802.77
Hivep2	54.4823	0.744943	0.424789	-1.75368	0.0794857	0.999934	47.0217	31.073	44.5644	72.3116	58.6665	73.2568
Dhx36	271.66	0.400701	0.228802	-1.7513	0.0798948	0.999934	199.525	233.492	268.559	263.065	316.577	348.744
Osm	655.958	-0.332101	0.189663	1.751	0.0799458	0.999934	693.888	654.309	845.55	560.415	489.256	692.329
Etl4	2.36434	4.54322	2.59603	-1.75007	0.0801068	0.999934	0	0	0	3.11688	11.0691	0
Nxnl2	2.36434	4.54322	2.59603	-1.75007	0.0801068	0.999934	0	0	0	3.11688	11.0691	0
Med13l	1038.79	-0.250215	0.143041	1.74926	0.0802469	0.999934	1112	1073.35	1200.89	936.934	907.67	1001.86
Slc39a1	1570.74	-0.24835	0.142141	1.7472	0.0806025	0.999934	1788.1	1837.75	1490.56	1438.13	1375.89	1494.03
Fam120b	138.621	0.491953	0.28161	-1.74693	0.0806498	0.999934	105.481	129.619	110.238	172.052	177.106	137.228
Pax5	162.442	0.684419	0.391839	-1.74668	0.0806923	0.999934	176.649	60.3705	138.384	272.415	209.207	117.624
Nupl2	22.8231	-1.23356	0.706828	1.74521	0.0809491	0.999934	47.0217	21.3072	28.1459	18.7013	16.6037	5.15893
Tmem71	62.8933	0.719662	0.412455	-1.74482	0.0810154	0.999934	53.376	31.073	58.6373	75.4285	75.2702	83.5747
Kynu	134.458	0.740301	0.424366	-1.74449	0.0810743	0.999934	87.6891	103.873	110.238	125.299	75.2702	304.377
Vat1	2076.84	-0.274802	0.157678	1.7428	0.0813678	0.999934	2342.19	2603.03	1876.39	1973.61	2004.62	1661.18
Tnik	58.0216	0.833862	0.478593	-1.74232	0.0814526	0.999934	35.584	23.9706	65.6738	52.987	86.3393	83.5747
Cyp7b1	12.904	-2.15279	1.23583	1.74198	0.0815123	0.999934	24.1463	14.2048	24.6277	0	0	14.445
Syce2	26.9577	1.18554	0.680934	-1.74105	0.0816746	0.999934	6.35428	12.4292	30.4914	24.935	43.1697	44.3668
Cebpa	3603.37	-0.253333	0.14553	1.74076	0.0817255	0.999934	3595.25	4453.21	3708.23	3605.61	3422.58	2835.35
Cldn5	8.02103	-2.24292	1.28859	1.7406	0.0817532	0.999934	29.2297	7.10241	3.51824	3.11688	0	5.15893
Itprid2	1332.83	-0.378629	0.217566	1.7403	0.0818068	0.999934	1671.18	1246.47	1600.8	751.791	1257.45	1469.26
Mxd4	281.931	0.402116	0.231184	-1.73938	0.0819686	0.999934	205.879	308.067	213.44	322.909	312.15	329.14
Stimate	80.1553	0.639449	0.367712	-1.73899	0.0820359	0.999934	53.376	64.8095	69.1921	72.3116	112.905	108.338
Gnb1	1124.82	-0.254766	0.146554	1.73838	0.0821443	0.999934	1165.38	1366.33	1138.74	1027.32	1063.74	987.42
Smim14	318.984	-0.354811	0.204126	1.73819	0.0821769	0.999934	400.32	312.506	362.379	294.233	268.98	275.487
Mfap3l	9.28114	-1.9126	1.10044	1.73803	0.0822054	0.999934	17.792	12.4292	14.073	6.23376	0	5.15893
Tspyl1	579.038	0.318253	0.183236	-1.73685	0.0824137	0.999934	465.134	613.47	465.58	598.441	692.928	638.676
Ildr1	9.85534	-1.72501	0.993352	1.73655	0.0824664	0.999934	24.1463	7.10241	14.073	3.11688	5.53457	5.15893
Rnf122	21.1776	1.17511	0.676789	-1.7363	0.0825105	0.999934	17.792	14.2048	7.03648	31.1688	32.1005	24.7629
Rnase6	42.9112	0.840822	0.484452	-1.73561	0.0826321	0.999934	40.6674	23.9706	28.1459	66.0779	54.2388	44.3668
Mmp14	870.965	-0.323389	0.186438	1.73457	0.0828173	0.999934	865.454	1212.74	824.441	754.908	865.607	702.647
Aplp2	522.189	-0.32206	0.185747	1.73387	0.0829416	0.999934	559.177	596.602	582.855	379.013	504.753	510.734
Nt5c3b	24.5288	1.0596	0.611164	-1.73374	0.0829638	0.999934	17.792	12.4292	17.5912	28.0519	32.1005	39.2079
Flot1	261.155	-0.440986	0.254559	1.73235	0.083211	0.999934	282.13	356.008	262.695	194.493	290.012	181.594
Cd68	1848.69	-0.286897	0.165629	1.73217	0.0832433	0.999934	1783.01	2389.07	1924.48	1964.26	1488.8	1542.52
Lrrk1	166.402	0.443605	0.256186	-1.73157	0.08335	0.999934	141.065	134.946	147.766	216.311	171.572	186.753
Dnajc8	432.363	0.314922	0.181905	-1.73125	0.083408	0.999934	388.882	370.213	396.388	435.116	526.891	476.685
Pcdh7	9.67434	-2.28205	1.31845	1.73086	0.0834773	0.999934	29.2297	12.4292	7.03648	9.35064	0	0
Timd4	8.68609	-6.72523	3.88642	1.73044	0.0835511	0.999934	0	23.9706	28.1459	0	0	0
Nek7	258.671	0.363503	0.210079	-1.73031	0.083574	0.999934	230.025	228.165	220.476	284.883	278.942	309.536
Ankrd66	17.8815	-1.36662	0.790042	1.72981	0.083665	0.999934	29.2297	31.073	17.5912	18.7013	5.53457	5.15893
Cic	166.196	-0.511661	0.29584	1.72952	0.0837163	0.999934	205.879	226.389	154.803	175.169	101.836	133.1
Tcerg1	121.02	0.542885	0.313914	-1.72941	0.0837364	0.999934	94.0434	94.1069	106.72	106.597	177.106	147.545
Dusp11	486.608	0.30191	0.174589	-1.72926	0.0837634	0.999934	405.403	419.042	483.172	532.363	553.457	526.211
Sass6	30.9485	-0.972943	0.562973	1.72822	0.083948	0.999934	35.584	53.2681	34.0097	21.8182	26.5659	14.445
Prr5	30.9796	1.07884	0.62454	-1.72742	0.084093	0.999934	17.792	14.2048	28.1459	62.961	43.1697	19.6039
Themis	101.455	0.708897	0.41054	-1.72674	0.0842137	0.999934	105.481	33.7364	92.647	112.831	150.54	113.497
Pgf	15.7126	-1.38083	0.800113	1.72579	0.0843848	0.999934	29.2297	14.2048	24.6277	6.23376	5.53457	14.445
Eprs	340.816	-0.387447	0.224626	1.72486	0.0845535	0.999934	411.758	402.174	344.788	300.467	359.747	225.961
Zfp292	517.821	0.324274	0.18801	-1.72478	0.084568	0.999934	465.134	403.949	510.145	498.077	649.759	579.864
Lmo2	253.822	-0.391095	0.226983	1.72302	0.0848854	0.999934	341.861	247.696	275.595	231.896	209.207	216.675
Fadd	763.542	-0.337484	0.19604	1.7215	0.08516	0.999934	1053.54	765.284	737.658	557.298	779.268	688.202
Ubr2	387.308	0.314002	0.18255	-1.72008	0.0854172	0.999934	335.506	351.569	348.306	407.065	429.483	451.922
Slc25a27	20.0255	1.30331	0.758257	-1.71883	0.0856462	0.999934	17.792	9.76581	7.03648	12.4675	43.1697	29.9218
Zfp637	28.7905	0.972802	0.566074	-1.71851	0.0857043	0.999934	17.792	19.5316	21.1094	46.7532	37.6351	29.9218
Ankrd44	349.231	0.417009	0.242712	-1.71812	0.085774	0.999934	306.277	219.287	372.933	397.714	327.647	471.526
Prkcd	2099.87	-0.267362	0.155655	1.71766	0.0858583	0.999934	2358.71	2581.73	1942.07	2151.89	1869.58	1695.23
Shd	5.6282	2.62285	1.52705	-1.7176	0.0858696	0.999934	0	4.43901	0	9.35064	5.53457	14.445
Nfkb1	1671.39	-0.248627	0.144776	1.71733	0.0859196	0.999934	1723.28	1835.97	1883.43	1312.83	1611.67	1661.18
Muc1	4.63977	-2.82751	1.65003	1.71361	0.0866003	0.999934	11.4377	9.76581	3.51824	3.11688	0	0
Mospd2	189.017	-0.464021	0.271055	1.71191	0.0869138	0.999934	288.485	189.989	179.43	153.351	150.54	172.308
Ankrd46	69.7158	0.676578	0.395224	-1.71188	0.0869183	0.999934	47.0217	47.9413	65.6738	62.961	101.836	92.8608
Polr2j	115.035	0.551999	0.32251	-1.71157	0.0869761	0.999934	87.6891	95.8825	96.1652	140.883	171.572	98.0197
Sfxn5	68.3219	-0.66466	0.388705	1.70994	0.0872777	0.999934	105.481	70.1363	76.2285	56.1038	43.1697	58.8118
Ift140	45.4506	0.840533	0.491636	-1.70967	0.0873276	0.999934	17.792	45.2779	34.0097	52.987	58.6665	63.9708
Serpine1	58.3841	-0.841794	0.492412	1.70953	0.0873526	0.999934	53.376	94.1069	76.2285	18.7013	54.2388	53.6529
Mier1	1086.46	0.282604	0.165399	-1.70863	0.0875204	0.999934	1076.42	839.86	1024.98	1058.49	1359.29	1159.73
P2ry10b	126.164	-0.522326	0.306015	1.70687	0.0878471	0.999934	183.003	112.751	151.284	109.714	107.371	92.8608
Zfp598	185.319	-0.433035	0.25375	1.70654	0.0879075	0.999934	217.317	237.931	182.948	147.117	145.006	181.594
Tmem65	357.669	-0.380422	0.222954	1.70628	0.0879557	0.999934	517.239	370.213	327.196	322.909	284.477	323.981
Xkrx	15.4555	1.35022	0.79152	-1.70585	0.0880355	0.999934	11.4377	4.43901	10.5547	24.935	16.6037	24.7629
Clec4e	555.871	-0.46185	0.270835	1.70528	0.0881416	0.999934	523.593	531.793	876.042	338.493	387.42	677.884
Ptpn12	386	-0.345394	0.202787	1.70324	0.0885236	0.999934	418.112	461.657	417.498	407.065	316.577	295.091
Etaa1	108.059	0.540404	0.317295	-1.70316	0.088538	0.999934	105.481	79.0143	79.7468	115.948	150.54	117.624
Zmpste24	223.839	0.409419	0.240775	-1.70042	0.0890518	0.999934	217.317	204.194	154.803	231.896	278.942	255.883
Myl9	2.76729	4.76611	2.80477	-1.69928	0.0892656	0.999934	0	0	0	0	16.6037	0
Cldn4	2.76729	4.76611	2.80477	-1.69928	0.0892656	0.999934	0	0	0	0	16.6037	0
Rag2	2.76729	4.76611	2.80477	-1.69928	0.0892656	0.999934	0	0	0	0	16.6037	0
Npb	2.76729	4.76611	2.80477	-1.69928	0.0892656	0.999934	0	0	0	0	16.6037	0
Gpat2	2.76729	4.76611	2.80477	-1.69928	0.0892656	0.999934	0	0	0	0	16.6037	0
Itga4	505.323	0.34865	0.205412	-1.69732	0.0896352	0.999934	512.155	346.242	476.135	507.428	536.853	653.121
Ndufa6	524.367	0.293272	0.172786	-1.69732	0.089637	0.999934	447.342	526.466	438.607	557.298	596.627	579.864
Acbd6	182.421	0.496746	0.292781	-1.69665	0.089763	0.999934	118.19	122.517	213.44	200.727	199.245	240.406
Adsl	130.875	0.501466	0.295607	-1.69639	0.0898115	0.999934	123.273	118.078	83.265	137.766	166.037	156.832
Ppp1r16a	109.79	-0.523731	0.308828	1.69586	0.0899118	0.999934	134.711	146.487	106.72	81.6623	96.3015	92.8608
Ostc	528.224	-0.347598	0.205008	1.69554	0.0899737	0.999934	635.428	671.178	469.099	551.064	435.017	407.556
Mastl	2.23912	4.46958	2.63636	-1.69536	0.0900075	0.999934	0	0	0	3.11688	0	10.3179
S100a14	2.23912	4.46958	2.63636	-1.69536	0.0900075	0.999934	0	0	0	3.11688	0	10.3179
Fbxl21	2.23912	4.46958	2.63636	-1.69536	0.0900075	0.999934	0	0	0	3.11688	0	10.3179
Sapcd1	2.23912	4.46958	2.63636	-1.69536	0.0900075	0.999934	0	0	0	3.11688	0	10.3179
Zfp185	2.23912	4.46958	2.63636	-1.69536	0.0900075	0.999934	0	0	0	3.11688	0	10.3179
Spin2c	2.23912	4.46958	2.63636	-1.69536	0.0900075	0.999934	0	0	0	3.11688	0	10.3179
Iffo1	236.227	0.465613	0.274771	-1.69455	0.0901612	0.999934	223.671	170.458	200.54	181.402	312.15	329.14
Trmt10b	36.8947	-0.844928	0.498771	1.69402	0.0902615	0.999934	53.376	47.9413	41.0461	28.0519	21.0314	29.9218
Srpk1	312.817	0.364596	0.215241	-1.6939	0.0902846	0.999934	217.317	312.506	289.668	354.078	359.747	343.585
Dop1a	63.6067	0.658983	0.389075	-1.69372	0.0903188	0.999934	53.376	53.2681	41.0461	69.1947	86.3393	78.4158
Aff3	129.317	0.554634	0.327737	-1.69232	0.0905858	0.999934	134.711	70.1363	110.238	150.234	182.641	127.942
Cog5	188.219	-0.40772	0.241401	1.68898	0.0912242	0.999934	212.233	211.297	220.476	165.818	177.106	142.387
Smim6	4.62879	-2.81765	1.66837	1.68886	0.0912453	0.999934	11.4377	2.6634	10.5547	3.11688	0	0
Prph	9.39365	-1.64408	0.973508	1.68882	0.091253	0.999934	17.792	14.2048	10.5547	3.11688	5.53457	5.15893
Plin2	3183.55	-0.218597	0.129501	1.68799	0.0914133	0.999934	3618.13	3024.74	3632	3025.87	2901.22	2899.32
Pdcd7	244.54	0.411169	0.243656	-1.6875	0.0915082	0.999934	176.649	245.033	206.403	231.896	327.647	279.614
Prrt1	10.6471	1.89193	1.1213	-1.68726	0.0915543	0.999934	6.35428	7.10241	0	18.7013	26.5659	5.15893
Cd7	50.3124	0.863577	0.512309	-1.68565	0.0918624	0.999934	58.4594	21.3072	28.1459	81.6623	43.1697	69.1297
Sntb2	83.6441	-0.593489	0.352186	1.68516	0.0919585	0.999934	105.481	87.0045	110.238	81.6623	58.6665	58.8118
Cfp	1080.22	-0.369825	0.219485	1.68497	0.091995	0.999934	1347.11	1229.6	1080.1	1309.71	655.293	859.478
Ccdc186	290.774	0.394675	0.234354	-1.6841	0.0921631	0.999934	223.671	219.287	310.778	313.558	387.42	289.932
Trp53rkb	16.3866	1.46172	0.868792	-1.68247	0.0924775	0.999934	6.35428	12.4292	7.03648	9.35064	48.7042	14.445
Pafah1b3	32.6088	0.936087	0.557002	-1.68058	0.0928443	0.999934	29.2297	23.9706	14.073	46.7532	32.1005	49.5257
Slc25a23	27.9883	1.12098	0.667092	-1.6804	0.0928802	0.999934	17.792	7.10241	28.1459	21.8182	48.7042	44.3668
Palm	188.138	-0.466724	0.278292	1.6771	0.0935223	0.999934	277.047	223.726	154.803	175.169	150.54	147.545
Tspo	2851.31	-0.21835	0.130219	1.67679	0.0935843	0.999934	2900.1	3164.12	3135.92	2688	2369.9	2849.79
Grk4	14.0195	1.62236	0.967687	-1.67653	0.0936343	0.999934	0	9.76581	10.5547	12.4675	26.5659	24.7629
Lgals3	12133.6	-0.202344	0.120789	1.67518	0.0938994	0.999934	12596.7	14093.8	12258.7	12013.1	11359.2	10479.9
Tmem39a	72.0042	0.644258	0.384823	-1.67417	0.0940978	0.999934	40.6674	55.0437	72.7103	84.7791	80.8047	98.0197
Trbv12-2	42.3171	0.875281	0.522827	-1.67413	0.094105	0.999934	35.584	36.3998	17.5912	66.0779	64.201	34.049
Elovl5	205.725	0.402182	0.240339	-1.67339	0.0942498	0.999934	158.857	185.55	186.467	206.961	231.345	265.169
Rwdd4a	110.679	0.526762	0.314994	-1.67229	0.094467	0.999934	94.0434	94.1069	83.265	103.48	156.075	133.1
Map1lc3a	94.0002	-0.555578	0.332228	1.67228	0.0944689	0.999934	105.481	95.8825	134.866	84.7791	69.7356	73.2568
Epcam	13.5265	1.43823	0.860284	-1.67181	0.0945624	0.999934	11.4377	7.10241	3.51824	28.0519	16.6037	14.445
Lmbr1l	297.088	0.351571	0.210329	-1.67152	0.0946181	0.999934	282.13	236.155	265.041	303.584	322.112	373.507
Fam78a	127.274	0.57946	0.346834	-1.67071	0.0947786	0.999934	118.19	105.648	83.265	219.428	133.937	103.179
Fam126a	40.7055	0.904376	0.541445	-1.6703	0.0948601	0.999934	40.6674	26.634	17.5912	31.1688	64.201	63.9708
Wars2	41.2737	-0.844198	0.505607	1.66967	0.0949841	0.999934	71.168	43.5022	44.5644	31.1688	37.6351	19.6039
Alyref2	20.2011	-1.4558	0.871985	1.66953	0.095013	0.999934	29.2297	29.2974	30.4914	15.5844	16.6037	0
Mfsd7a	121.952	-0.495429	0.2968	1.66924	0.0950704	0.999934	141.065	125.18	161.839	94.1298	91.8739	117.624
Izumo1r	15.6372	1.93037	1.1567	-1.66886	0.095145	0.999934	6.35428	2.6634	10.5547	15.5844	58.6665	0
Efna2	4.76963	3.17707	1.9045	-1.66819	0.0952771	0.999934	0	2.6634	0	9.35064	16.6037	0
Wfs1	148.182	-0.491502	0.294719	1.66769	0.0953764	0.999934	141.065	185.55	193.503	144	91.8739	133.1
Pcbp2	336.869	-0.354311	0.212723	1.6656	0.0957936	0.999934	400.32	348.906	385.834	309.818	236.88	339.458
Akap7	229.485	-0.408247	0.245199	1.66496	0.0959204	0.999934	270.693	257.462	255.659	150.234	231.345	211.516
Hmgb3	89.2414	0.597083	0.358634	-1.66488	0.0959368	0.999934	47.0217	79.0143	86.7833	112.831	96.3015	113.497
Dnmt1	200.908	0.422302	0.253863	-1.6635	0.0962115	0.999934	183.003	197.092	134.866	241.247	203.672	245.565
Apeh	146.726	-0.489052	0.294023	1.66332	0.0962492	0.999934	176.649	199.755	138.384	150.234	101.836	113.497
Atg4c	158.13	0.455755	0.274014	-1.66325	0.096262	0.999934	129.627	115.414	154.803	153.351	203.672	191.912
Cnot1	241.885	0.371748	0.223512	-1.66321	0.0962703	0.999934	183.003	211.297	238.068	269.298	284.477	265.169
Pla2g7	1708.26	-0.311742	0.187504	1.66259	0.096394	0.999934	1512.32	2006.43	2155.51	1262.34	1396.93	1916.03
Phf11a	19.4726	-1.17459	0.706843	1.66174	0.0965645	0.999934	24.1463	26.634	30.4914	15.5844	5.53457	14.445
Rhno1	36.2958	-0.887252	0.533944	1.66169	0.096574	0.999934	29.2297	53.2681	58.6373	24.935	32.1005	19.6039
Il4i1	533.459	-0.448311	0.269864	1.66124	0.0966643	0.999934	776.494	627.675	444.471	598.441	478.187	275.487
Ino80c	202.469	0.418025	0.251767	-1.66037	0.0968408	0.999934	176.649	204.194	138.384	219.428	220.276	255.883
Klhl8	11.8094	1.73575	1.04582	-1.65971	0.0969738	0.999934	0	12.4292	3.51824	18.7013	16.6037	19.6039
Bbs7	5.24393	-3.04025	1.83305	1.65858	0.0972013	0.999934	17.792	0	10.5547	3.11688	0	0
Pakap.1	13.2719	1.71956	1.03707	-1.65809	0.0972987	0.999934	0	4.43901	14.073	18.7013	32.1005	10.3179
Apod	5.63595	3.12679	1.88582	-1.65805	0.0973068	0.999934	0	0	3.51824	0	5.53457	24.7629
Chst2	6.42542	2.85888	1.72522	-1.65711	0.097497	0.999934	0	4.43901	0	9.35064	0	24.7629
Ammecr1	91.2823	-0.560613	0.338412	1.6566	0.0976003	0.999934	129.627	103.873	92.647	66.0779	86.3393	69.1297
Zmiz1	622.851	-0.274327	0.165745	1.65511	0.0979014	0.999934	653.22	659.636	734.139	614.025	515.822	560.26
Noct	49.1355	-0.734761	0.444206	1.6541	0.0981074	0.999934	71.168	64.8095	48.0826	34.2857	32.1005	44.3668
Mipep	59.4639	0.798788	0.483387	-1.65248	0.0984365	0.999934	17.792	60.3705	51.6009	84.7791	58.6665	83.5747
Tpm2	7.33231	-2.03956	1.23428	1.65243	0.0984475	0.999934	11.4377	16.8682	7.03648	3.11688	5.53457	0
Ccdc146	2.34549	-4.83222	2.92453	1.6523	0.0984725	0.999934	0	0	14.073	0	0	0
Icosl	36.1659	0.891689	0.540139	-1.65085	0.0987687	0.999934	24.1463	21.3072	30.4914	34.2857	37.6351	69.1297
Zbed4	48.0198	0.808725	0.490301	-1.64945	0.0990561	0.999934	29.2297	23.9706	51.6009	52.987	80.8047	49.5257
Ier3	5800.21	-0.251404	0.152425	1.64937	0.0990727	0.999934	5154.6	6401.93	7354.29	4717.71	5405.06	5767.69
Ncoa4	230.487	-0.37294	0.226154	1.64905	0.0991375	0.999934	282.13	260.126	238.068	200.727	220.276	181.594
Galnt11	213.026	0.412592	0.250432	-1.64752	0.0994503	0.999934	170.295	173.121	204.058	191.376	268.98	270.328
F7	1263.23	-0.226326	0.137467	1.6464	0.0996817	0.999934	1423.36	1402.73	1259.53	1130.8	1203.22	1159.73
Dpp4	45.4515	0.962806	0.584981	-1.64588	0.0997894	0.999934	47.0217	12.4292	34.0097	97.2467	37.6351	44.3668
Fam151b	24.3116	1.21945	0.740979	-1.64573	0.0998194	0.999934	6.35428	19.5316	17.5912	21.8182	16.6037	63.9708
Trappc5	158.574	0.479674	0.291502	-1.64552	0.099862	0.999934	129.627	170.458	96.1652	165.818	188.175	201.198
P4ha2	1.91258	-4.5454	2.76313	1.64502	0.0999664	0.999934	0	4.43901	7.03648	0	0	0
Crb3	1.91258	-4.5454	2.76313	1.64502	0.0999664	0.999934	0	4.43901	7.03648	0	0	0
Tmem177	7.3501	-2.03187	1.23548	1.6446	0.100052	0.999934	17.792	7.10241	10.5547	3.11688	5.53457	0
Mitf	513.697	-0.304516	0.185186	1.64438	0.100098	0.999934	599.844	613.47	490.208	498.077	478.187	402.397
Cd3g	199.85	0.599049	0.364352	-1.64415	0.100145	0.999934	270.693	87.0045	120.793	297.35	231.345	191.912
Gtf2f1	327.078	-0.331734	0.201791	1.64394	0.100188	0.999934	346.944	403.949	341.269	263.065	312.15	295.091
Prmt2	28.8938	-1.01975	0.620403	1.64369	0.10024	0.999934	35.584	50.6047	30.4914	31.1688	11.0691	14.445
Rnf167	246.64	0.368504	0.224231	-1.64341	0.100298	0.999934	212.233	199.755	234.549	297.35	295.546	240.406
Btbd3	5.91864	2.22045	1.35115	-1.64337	0.100306	0.999934	0	2.6634	3.51824	9.35064	5.53457	14.445
Ccnd1	12.5044	1.41205	0.859858	-1.64219	0.100551	0.999934	6.35428	7.10241	7.03648	18.7013	11.0691	24.7629
Rbm38	224.688	0.409686	0.249513	-1.64194	0.100601	0.999934	194.441	178.448	206.403	266.182	306.615	196.039
Spc24	9.97521	1.82132	1.1105	-1.6401	0.100985	0.999934	0	2.6634	10.5547	15.5844	16.6037	14.445
Slc40a1	28.4809	-1.17684	0.719929	1.63467	0.102119	0.999934	35.584	16.8682	65.6738	6.23376	16.6037	29.9218
Sphk1	232.047	-0.424794	0.259996	1.63385	0.102291	0.999934	299.922	254.799	245.104	259.948	156.075	176.435
Smyd5	59.4942	-0.687008	0.420624	1.6333	0.102405	0.999934	87.6891	74.5753	58.6373	59.2207	37.6351	39.2079
Prss46	11.1057	-2.0344	1.24575	1.63308	0.102453	0.999934	24.1463	12.4292	17.5912	12.4675	0	0
Cd14	3669.67	-0.340257	0.208533	1.63167	0.102749	0.999934	2847.99	4208.18	5243.35	2649.97	2961	4107.54
S100pbp	62.7731	0.863436	0.529186	-1.63163	0.102757	0.999934	17.792	53.2681	62.1556	72.3116	43.1697	127.942
Fosb	3275.19	-0.224142	0.137386	1.63148	0.102789	0.999934	3818.93	3331.92	3434.98	2621.92	3175.74	3267.67
Skp1a	238.431	-0.389216	0.238638	1.63099	0.102892	0.999934	335.506	237.931	238.068	197.61	220.276	201.198
Il13	6.80178	-2.84151	1.74383	1.62947	0.103214	0.999934	6.35428	29.2974	0	0	0	5.15893
Nfam1	276.856	-0.373479	0.229349	1.62843	0.103434	0.999934	371.09	315.169	252.141	266.182	220.276	236.279
Il22	6.7779	-6.3651	3.91403	1.62622	0.103902	0.999934	40.6674	0	0	0	0	0
Zap70	109.684	0.531239	0.32668	-1.62617	0.103913	0.999934	94.0434	71.9119	103.202	109.714	161.609	117.624
Prxl2c	104.977	-0.5296	0.325712	1.62598	0.103955	0.999934	147.419	115.414	110.238	103.48	69.7356	83.5747
Pkib	133.298	0.590278	0.363114	-1.6256	0.104035	0.999934	94.0434	134.946	89.1287	106.597	129.509	245.565
Cxcr1	11.2871	-1.82084	1.12022	1.62543	0.104071	0.999934	24.1463	4.43901	24.6277	9.35064	0	5.15893
H2afv	182.568	0.430048	0.264811	-1.62398	0.10438	0.999934	152.503	127.843	186.467	184.519	203.672	240.406
Borcs8	194.857	0.418009	0.257427	-1.6238	0.104419	0.999934	129.627	187.326	182.948	231.896	241.307	196.039
Adam17	797.563	-0.248233	0.15288	1.62371	0.104438	0.999934	805.723	942.845	849.069	754.908	725.029	707.806
Map7d1	1315.47	-0.254068	0.156533	1.62309	0.104569	0.999934	1706.76	1311.28	1275.95	1193.77	1230.89	1174.17
Capg	2024.59	-0.202128	0.124547	1.62291	0.104609	0.999934	2129.96	2256.79	2110.94	1867.01	1950.38	1832.45
Zfp946	15.5194	-1.49423	0.921962	1.62071	0.10508	0.999934	6.35428	33.7364	28.1459	3.11688	16.6037	5.15893
Rasa3	363.213	-0.38622	0.238342	1.62045	0.105136	0.999934	559.177	348.906	327.196	309.818	344.25	289.932
Serpinb9	37.8083	0.894291	0.551894	-1.6204	0.105146	0.999934	40.6674	21.3072	17.5912	40.5194	37.6351	69.1297
Glmp	760.825	-0.242092	0.149478	1.61958	0.105322	0.999934	812.078	837.196	824.441	708.155	660.828	722.251
Epb41	364.958	0.481486	0.297326	-1.61939	0.105364	0.999934	241.463	264.565	406.943	259.948	402.917	613.913
Trib2	36.2547	1.05333	0.650816	-1.61848	0.105559	0.999934	40.6674	9.76581	21.1094	75.4285	21.0314	49.5257
Micu1	133.542	-0.462187	0.285779	1.61729	0.105816	0.999934	158.857	170.458	134.866	112.831	96.3015	127.942
Ogfod3	39.1992	0.809667	0.500645	-1.61725	0.105825	0.999934	24.1463	23.9706	37.5279	56.1038	54.2388	39.2079
Arg1	24147.1	-0.246724	0.152701	1.61574	0.106151	0.999934	25146.4	32218.3	21254.9	23459.5	21052.4	21751.1
Fyco1	81.2514	0.659469	0.408164	-1.61569	0.10616	0.999934	82.6057	40.8388	65.6738	66.0779	123.974	108.338
Ube2s	194.596	-0.386799	0.239415	1.6156	0.106181	0.999934	217.317	202.419	241.586	156.467	182.641	167.149
Gpnmb	4508.51	-0.305611	0.18953	1.61247	0.106861	0.999934	4895.34	4638.76	5415.74	2725.4	5061.92	4313.9
Ergic1	171.47	0.464704	0.288269	-1.61205	0.106951	0.999934	100.398	173.121	158.321	219.428	166.037	211.516
Rbm28	202.069	0.43809	0.271767	-1.61201	0.106961	0.999934	141.065	197.092	175.912	231.896	290.012	176.435
Irf1	1022.85	-0.348168	0.215999	1.6119	0.106984	0.999934	1441.15	755.519	1241.94	877.09	794.764	1026.63
Gid4	80.4954	0.664154	0.412036	-1.61188	0.106987	0.999934	35.584	74.5753	76.2285	103.48	123.974	69.1297
Tnfrsf1b	1624.51	-0.270879	0.168052	1.61188	0.106989	0.999934	1924.08	1501.27	1904.54	1315.95	1332.72	1768.48
Rabgap1l	293.422	0.410833	0.254975	-1.61127	0.107121	0.999934	288.485	168.682	300.223	363.428	349.785	289.932
Ccdc126	43.8757	-0.822586	0.51092	1.61001	0.107396	0.999934	35.584	60.3705	72.7103	43.6363	21.0314	29.9218
Ywhag	3543.93	-0.187494	0.116523	1.60908	0.1076	0.999934	3895.18	3791.8	3635.51	3408	3251.01	3282.11
Amdhd2	581.371	-0.285812	0.177716	1.60825	0.10778	0.999934	682.45	692.485	541.809	564.155	521.357	485.971
Znhit2	135.115	0.505519	0.31442	-1.60778	0.107882	0.999934	87.6891	129.619	117.275	156.467	118.44	201.198
Vmp1	2200.63	-0.256472	0.159604	1.60693	0.10807	0.999934	2647.19	2341.13	2197.73	1829.61	2434.1	1754.04
Dop1b	96.971	0.546835	0.340508	-1.60594	0.108287	0.999934	58.4594	88.7801	89.1287	131.532	96.3015	117.624
Cnih1	177.155	-0.493415	0.307563	1.60427	0.108654	0.999934	217.317	187.326	216.958	153.351	199.245	88.7336
Kif3b	173.317	0.413531	0.258053	-1.60251	0.109043	0.999934	176.649	127.843	141.902	188.26	209.207	196.039
Gtf2f2	416.909	-0.324238	0.202354	1.60233	0.109083	0.999934	476.571	382.642	531.254	326.026	391.848	393.111
Jun	2407.51	-0.368981	0.230351	1.60182	0.109195	0.999934	3571.11	2619.9	1952.62	2800.21	2042.26	1458.95
Creb3	259.415	0.348005	0.217268	-1.60173	0.109214	0.999934	230.025	240.594	213.44	269.298	327.647	275.487
Pnpla8	236.822	-0.366447	0.228905	1.60087	0.109406	0.999934	277.047	271.667	252.141	222.545	171.572	225.961
U2af2	965.898	-0.285866	0.178646	1.60018	0.109558	0.999934	1329.32	917.098	938.197	839.688	935.343	835.747
Rarg	216.795	-0.448699	0.280625	1.59893	0.109837	0.999934	341.861	240.594	168.876	194.493	182.641	172.308
Slc25a15	29.3979	-0.906933	0.567798	1.59728	0.110203	0.999934	29.2297	40.8388	44.5644	15.5844	26.5659	19.6039
Fgr	845.605	-0.358339	0.224384	1.59699	0.110269	0.999934	1118.35	941.069	792.777	892.674	483.722	845.033
Atf5	509.666	-0.355959	0.222904	1.59692	0.110284	0.999934	606.199	592.163	517.181	400.831	602.161	339.458
Rbm14	558.383	0.267478	0.167517	-1.59672	0.110329	0.999934	458.779	543.334	517.181	595.324	602.161	633.517
Cul4a	189.833	0.400756	0.251026	-1.59647	0.110384	0.999934	141.065	180.224	168.876	210.078	246.842	191.912
Zscan12	36.2241	0.857193	0.537406	-1.59506	0.1107	0.999934	29.2297	26.634	21.1094	28.0519	58.6665	53.6529
Cpped1	79.8153	0.590825	0.37048	-1.59475	0.110767	0.999934	53.376	81.6777	55.1191	78.5454	101.836	108.338
Nbn	47.9603	-0.793088	0.497633	1.59372	0.110998	0.999934	53.376	74.5753	55.1191	52.987	32.1005	19.6039
Mad2l1bp	116.657	0.53426	0.335255	-1.59359	0.111027	0.999934	134.711	79.0143	72.7103	134.649	156.075	122.783
Parp1	309.555	0.340041	0.213392	-1.59351	0.111047	0.999934	299.922	228.165	293.187	375.896	316.577	343.585
Crip2	13.0972	1.65618	1.03979	-1.5928	0.111205	0.999934	6.35428	12.4292	0	34.2857	11.0691	14.445
Psmg3	104.161	0.520386	0.326737	-1.59268	0.111233	0.999934	100.398	94.1069	62.1556	125.299	129.509	113.497
Car4	55.8905	-0.788478	0.495074	1.59265	0.11124	0.999934	82.6057	95.8825	34.0097	46.7532	26.5659	49.5257
Gimap8	134.235	0.628709	0.394836	-1.59233	0.11131	0.999934	134.711	47.9413	134.866	191.376	188.175	108.338
C3	2751.69	-0.251937	0.158253	1.59199	0.111387	0.999934	2530.28	3469.53	2972.91	2496.62	2181.73	2859.08
Kit	14.7997	1.42483	0.895188	-1.59166	0.111462	0.999934	6.35428	7.10241	10.5547	9.35064	11.0691	44.3668
Togaram1	120.803	-0.502598	0.315791	1.59155	0.111485	0.999934	147.419	129.619	147.766	97.2467	129.509	73.2568
Ankrd39	81.5844	0.578035	0.363195	-1.59153	0.111491	0.999934	76.2514	62.1461	58.6373	122.182	91.8739	78.4158
Zfp677	22.229	1.03909	0.653156	-1.59087	0.111639	0.999934	11.4377	21.3072	10.5547	28.0519	32.1005	29.9218
Zc3h12a	976.744	-0.285082	0.1792	1.59086	0.111642	0.999934	1071.33	854.065	1293.54	801.662	945.305	894.559
Rnf145	137.909	0.491881	0.309411	-1.58974	0.111895	0.999934	100.398	88.7801	154.803	144	182.641	156.832
Ccnd2	250.334	0.469276	0.295306	-1.58912	0.112034	0.999934	183.003	136.721	310.778	263.065	268.98	339.458
Gas7	317.207	-0.34577	0.217612	1.58893	0.112076	0.999934	423.195	346.242	296.705	306.701	274.515	255.883
Grk2	821.429	-0.317284	0.199884	1.58734	0.112436	0.999934	988.727	793.694	952.27	745.558	907.67	540.656
Nolc1	95.3469	-0.671734	0.423604	1.58576	0.112794	0.999934	134.711	103.873	113.756	103.48	86.3393	29.9218
Cpt2	62.2961	0.643147	0.406082	-1.58379	0.113242	0.999934	58.4594	53.2681	34.0097	69.1947	75.2702	83.5747
Mccc2	41.2077	0.744417	0.470145	-1.58338	0.113335	0.999934	29.2297	29.2974	34.0097	56.1038	54.2388	44.3668
Otud4	109.694	-0.511488	0.323218	1.58249	0.113538	0.999934	111.835	127.843	147.766	109.714	91.8739	69.1297
Gnl1	517.96	-0.271596	0.171709	1.58173	0.113712	0.999934	617.636	510.486	572.3	466.909	478.187	462.24
Traip	6.18199	2.33743	1.47993	-1.57942	0.11424	0.999934	6.35428	0	0	9.35064	11.0691	10.3179
Lats1	55.7656	0.714037	0.452111	-1.57934	0.114258	0.999934	35.584	60.3705	30.4914	84.7791	54.2388	69.1297
H2-Oa	53.8499	0.849276	0.537808	-1.57914	0.114303	0.999934	40.6674	23.9706	51.6009	115.948	32.1005	58.8118
Tra2a	344.486	-0.333952	0.211567	1.57847	0.114457	0.999934	411.758	363.111	376.452	244.363	327.647	343.585
Sdc3	1258.62	-0.246677	0.156419	1.57703	0.114788	0.999934	1347.11	1368.99	1382.67	1200	950.839	1302.11
Tmem131l	130.896	0.457581	0.290324	-1.5761	0.115002	0.999934	100.398	95.8825	134.866	150.234	161.609	142.387
Slfn3	48.0782	-0.799016	0.507115	1.57561	0.115116	0.999934	71.168	43.5022	69.1921	43.6363	16.6037	44.3668
Ddx58	214.078	-0.456032	0.289466	1.57543	0.115158	0.999934	277.047	163.355	303.741	194.493	139.471	206.357
Cetn4	1.79888	-4.45294	2.82711	1.57509	0.115236	0.999934	6.35428	4.43901	0	0	0	0
Kitl	1.79888	-4.45294	2.82711	1.57509	0.115236	0.999934	6.35428	4.43901	0	0	0	0
Ngb	1.79888	-4.45294	2.82711	1.57509	0.115236	0.999934	6.35428	4.43901	0	0	0	0
Bicdl2	1.79888	-4.45294	2.82711	1.57509	0.115236	0.999934	6.35428	4.43901	0	0	0	0
Spata24	17.5751	1.14415	0.726824	-1.57418	0.115447	0.999934	11.4377	14.2048	7.03648	21.8182	21.0314	29.9218
Zfp319	52.9525	-0.659925	0.419228	1.57414	0.115454	0.999934	64.8137	67.4729	62.1556	40.5194	48.7042	34.049
Grk3	66.2485	-0.691435	0.439418	1.57352	0.115598	0.999934	118.19	79.0143	48.0826	43.6363	64.201	44.3668
Dagla	25.308	-1.01957	0.64832	1.57264	0.115802	0.999934	35.584	29.2974	37.5279	28.0519	11.0691	10.3179
Mefv	268.311	-0.405717	0.25827	1.5709	0.116206	0.999934	353.298	271.667	293.187	235.013	161.609	295.091
Igfbp4	122.823	0.744258	0.473798	-1.57084	0.116221	0.999934	147.419	60.3705	69.1921	284.883	86.3393	88.7336
Hnrnpll	322.278	-0.354564	0.225739	1.57068	0.116257	0.999934	418.112	394.184	272.077	263.065	306.615	279.614
Tgm2	5087.42	-0.270327	0.172164	1.57017	0.116377	0.999934	5371.91	5184.76	6132.29	4677.19	3439.18	5719.19
Abhd2	129.039	0.539025	0.343305	-1.57011	0.11639	0.999934	64.8137	139.385	110.238	128.415	139.471	191.912
Sqstm1	1618.59	-0.2509	0.159853	1.56956	0.116516	0.999934	1982.54	1487.07	1807.2	1328.41	1681.4	1424.9
Tmem236	4.26741	2.68378	1.70992	-1.56953	0.116523	0.999934	0	0	3.51824	6.23376	5.53457	10.3179
Lilra5	29.9224	0.942166	0.60066	-1.56855	0.116753	0.999934	24.1463	19.5316	17.5912	21.8182	37.6351	58.8118
Prm1	18.5194	-1.42114	0.9061	1.56842	0.116784	0.999934	29.2297	23.9706	28.1459	18.7013	11.0691	0
Cfh	56.1749	-0.655909	0.418217	1.56835	0.1168	0.999934	58.4594	88.7801	58.6373	43.6363	43.1697	44.3668
Morn4	5.59526	-2.5082	1.60035	1.56728	0.117048	0.999934	17.792	7.10241	3.51824	0	0	5.15893
Ctsd	1717.64	-0.266563	0.170189	1.56627	0.117284	0.999934	1747.43	2343.79	1535.13	1628.88	1606.13	1444.5
Slf2	371.42	0.337122	0.21526	-1.56611	0.117323	0.999934	324.069	293.862	365.897	326.026	461.583	457.081
Brcc3	96.1885	0.511785	0.326902	-1.56556	0.117451	0.999934	76.2514	74.5753	86.7833	97.2467	133.937	108.338
Extl2	13.617	-1.36615	0.873248	1.56445	0.117712	0.999934	24.1463	16.8682	17.5912	3.11688	5.53457	14.445
Ptcd3	73.8326	0.606807	0.387942	-1.56417	0.117778	0.999934	71.168	60.3705	44.5644	112.831	80.8047	73.2568
P3h2	2.4075	4.56906	2.92174	-1.56381	0.117862	0.999934	0	0	0	0	0	14.445
Rfx3	80.438	0.573993	0.367048	-1.56381	0.117863	0.999934	53.376	57.7071	83.265	112.831	91.8739	83.5747
Fmo2	1.96139	4.28559	2.74124	-1.56338	0.117964	0.999934	0	0	0	6.23376	5.53457	0
Depdc1a	1.96139	4.28559	2.74124	-1.56338	0.117964	0.999934	0	0	0	6.23376	5.53457	0
Stil	1.96139	4.28559	2.74124	-1.56338	0.117964	0.999934	0	0	0	6.23376	5.53457	0
Wdr86	1.96139	4.28559	2.74124	-1.56338	0.117964	0.999934	0	0	0	6.23376	5.53457	0
Abcb9	1.96139	4.28559	2.74124	-1.56338	0.117964	0.999934	0	0	0	6.23376	5.53457	0
Myo6	1.96139	4.28559	2.74124	-1.56338	0.117964	0.999934	0	0	0	6.23376	5.53457	0
Cap2	1.96139	4.28559	2.74124	-1.56338	0.117964	0.999934	0	0	0	6.23376	5.53457	0
Srd5a1	1.96139	4.28559	2.74124	-1.56338	0.117964	0.999934	0	0	0	6.23376	5.53457	0
Zfp947	1.96139	4.28559	2.74124	-1.56338	0.117964	0.999934	0	0	0	6.23376	5.53457	0
Psd	1.96139	4.28559	2.74124	-1.56338	0.117964	0.999934	0	0	0	6.23376	5.53457	0
Tlr7	166.406	-0.454781	0.291074	1.56242	0.118188	0.999934	205.879	209.521	161.839	137.766	101.836	181.594
Arhgap30	655.891	-0.297883	0.190725	1.56184	0.118325	0.999934	852.745	637.441	682.539	698.805	547.923	515.893
Trim6	22.4405	1.38436	0.88644	-1.56171	0.118357	0.999934	0	12.4292	24.6277	15.5844	37.6351	44.3668
Zfp719	10.7831	-1.50426	0.963422	1.56138	0.118435	0.999934	11.4377	29.2974	7.03648	6.23376	5.53457	5.15893
Gnb1l	7.06046	-1.96621	1.25946	1.56115	0.118488	0.999934	6.35428	9.76581	17.5912	3.11688	5.53457	0
Shc1	274.978	0.352772	0.226065	-1.56049	0.118645	0.999934	241.463	281.433	200.54	281.766	301.081	343.585
Dhrs7	256.525	-0.399069	0.255765	1.56029	0.118691	0.999934	277.047	293.862	303.741	206.961	295.546	161.99
Necab3	1.77011	-4.44026	2.84606	1.56014	0.118726	0.999934	0	7.10241	3.51824	0	0	0
Fstl3	1.77011	-4.44026	2.84606	1.56014	0.118726	0.999934	0	7.10241	3.51824	0	0	0
Rimbp3	1.77011	-4.44026	2.84606	1.56014	0.118726	0.999934	0	7.10241	3.51824	0	0	0
Lrrc27	1.77011	-4.44026	2.84606	1.56014	0.118726	0.999934	0	7.10241	3.51824	0	0	0
Otud7b	128.544	0.490623	0.314637	-1.55933	0.118918	0.999934	94.0434	98.5459	127.829	125.299	129.509	196.039
Xylt1	356.303	-0.345425	0.221584	1.55889	0.119023	0.999934	382.528	370.213	444.471	335.376	236.88	368.348
Ralgapb	199.029	0.359972	0.230916	-1.55889	0.119023	0.999934	170.295	180.224	172.394	228.779	225.811	216.675
Snapc3	138.488	0.471553	0.302529	-1.5587	0.119067	0.999934	129.627	115.414	103.202	165.818	199.245	117.624
Ctsz	7513.61	-0.20503	0.131545	1.55863	0.119085	0.999934	7254.05	9308.59	7574.77	6832.2	7012.3	7099.72
Nfatc2ip	54.1607	0.654103	0.419945	-1.55759	0.11933	0.999934	47.0217	38.1754	41.0461	56.1038	64.201	78.4158
Zswim9	11.8486	-1.63841	1.05242	1.5568	0.119517	0.999934	11.4377	14.2048	28.1459	6.23376	11.0691	0
Nipa2	242.05	-0.403415	0.259145	1.55671	0.119539	0.999934	270.693	285.872	272.077	278.649	188.175	156.832
Coq2	135.923	0.437171	0.280911	-1.55626	0.119646	0.999934	111.835	110.975	124.311	181.402	139.471	147.545
Zbtb38	61.3022	-0.73731	0.4738	1.55616	0.11967	0.999934	105.481	77.2387	48.0826	66.0779	26.5659	44.3668
Rars	448.75	-0.280569	0.180302	1.5561	0.119684	0.999934	523.593	502.495	451.507	438.857	397.382	378.666
Etv3	499.144	-0.339699	0.21836	1.55568	0.119784	0.999934	729.472	427.92	517.181	470.026	457.156	393.111
Zfp369	91.6239	0.596103	0.3835	-1.55437	0.120095	0.999934	53.376	98.5459	65.6738	75.4285	133.937	122.783
Zfp367	91.8797	0.544788	0.350599	-1.55388	0.120214	0.999934	94.0434	57.7071	72.7103	94.1298	129.509	103.179
Impa2	36.2878	1.21907	0.785024	-1.55291	0.120446	0.999934	0	31.073	34.0097	52.987	69.7356	29.9218
Grasp	62.3758	-0.741758	0.477845	1.5523	0.120591	0.999934	100.398	40.8388	92.647	28.0519	58.6665	53.6529
Tmem64	86.4692	-0.626338	0.403684	1.55155	0.120769	0.999934	82.6057	81.6777	151.284	81.6623	43.1697	78.4158
Slc37a1	71.5967	0.566978	0.365723	-1.55029	0.121071	0.999934	64.8137	53.2681	55.1191	81.6623	96.3015	78.4158
Nfkb2	1043.55	-0.236242	0.152399	1.55015	0.121105	0.999934	1082.77	1142.6	1162.19	1033.56	827.972	1012.18
Fmo5	29.3933	1.08723	0.701848	-1.54909	0.12136	0.999934	6.35428	12.4292	37.5279	21.8182	48.7042	49.5257
Itgae	25.686	-1.03587	0.668879	1.54866	0.121464	0.999934	53.376	19.5316	30.4914	9.35064	16.6037	24.7629
Trbv14	24.71	-1.1332	0.731787	1.54854	0.121492	0.999934	64.8137	26.634	10.5547	15.5844	11.0691	19.6039
Junb	8039.98	-0.226974	0.146585	1.54842	0.121522	0.999934	8683.77	8209.5	9122.8	8279.06	5916.46	8028.33
Mtus2	21.8421	1.16135	0.750411	-1.54761	0.121716	0.999934	6.35428	19.5316	14.073	12.4675	48.7042	29.9218
Wdr43	132.764	-0.462954	0.299378	1.54639	0.122011	0.999934	147.419	139.385	175.912	137.766	107.371	88.7336
Stmn1	200.369	0.505019	0.326586	-1.54636	0.122019	0.999934	147.419	108.312	241.586	216.311	312.15	176.435
Herpud2	132.381	0.459522	0.297177	-1.54629	0.122035	0.999934	87.6891	122.517	124.311	178.286	133.937	147.545
Klhl40	6.69864	2.25393	1.45783	-1.54609	0.122083	0.999934	0	0	7.03648	6.23376	16.6037	10.3179
H2-M2	114.957	1.45517	0.941338	-1.54585	0.12214	0.999934	24.1463	67.4729	92.647	178.286	32.1005	295.091
Hist1h2be	24.0987	1.11175	0.719221	-1.54577	0.12216	0.999934	17.792	14.2048	14.073	56.1038	32.1005	10.3179
Coq10a	143.905	0.42742	0.276737	-1.5445	0.122468	0.999934	118.19	132.282	117.275	159.584	193.71	142.387
Cc2d1b	104.896	0.497061	0.321848	-1.5444	0.122492	0.999934	76.2514	88.7801	96.1652	134.649	96.3015	137.228
Spint1	158.765	-0.539334	0.34928	1.54413	0.122557	0.999934	141.065	237.931	186.467	197.61	86.3393	103.179
Ptprj	604.078	-0.245991	0.159325	1.54395	0.1226	0.999934	671.012	649.87	645.011	532.363	585.558	540.656
Vma21	76.5971	-0.580694	0.376331	1.54304	0.122821	0.999934	118.19	91.4435	65.6738	56.1038	64.201	63.9708
Marcks	2387.76	-0.198832	0.128865	1.54294	0.122845	0.999934	2671.34	2579.06	2404.13	2048.41	2343.34	2280.25
Mtmr4	85.6083	0.610536	0.395804	-1.54252	0.122947	0.999934	40.6674	88.7801	72.7103	75.4285	118.44	117.624
Zfand6	225.341	0.400765	0.259965	-1.54162	0.123167	0.999934	147.419	199.755	234.549	213.195	257.911	299.218
Casc3	380.639	0.297334	0.192884	-1.54152	0.12319	0.999934	335.506	341.803	348.306	476.259	408.451	373.507
Shisa9	2.07154	-4.67007	3.03012	1.54122	0.123264	0.999934	0	12.4292	0	0	0	0
Igf2bp1	2.07154	-4.67007	3.03012	1.54122	0.123264	0.999934	0	12.4292	0	0	0	0
Zfp940	13.0892	1.41875	0.920719	-1.54092	0.123337	0.999934	6.35428	4.43901	10.5547	6.23376	21.0314	29.9218
Sergef	65.9397	0.633841	0.411387	-1.54074	0.12338	0.999934	53.376	53.2681	48.0826	69.1947	112.905	58.8118
Rad18	41.2682	-0.794972	0.516186	1.54009	0.123539	0.999934	53.376	31.073	72.7103	28.0519	37.6351	24.7629
Dtd1	26.5614	0.934603	0.606949	-1.53984	0.1236	0.999934	17.792	12.4292	24.6277	28.0519	32.1005	44.3668
Rdh13	76.7346	0.640558	0.416153	-1.53924	0.123747	0.999934	40.6674	70.1363	69.1921	125.299	96.3015	58.8118
Nisch	619.273	0.28157	0.182964	-1.53894	0.123819	0.999934	458.779	644.544	572.3	663.895	634.262	741.854
Tmem88	165.339	-0.450162	0.292595	1.53851	0.123923	0.999934	176.649	199.755	197.021	159.584	91.8739	167.149
Sde2	462.947	-0.313487	0.203794	1.53826	0.123985	0.999934	606.199	402.174	531.254	375.896	419.521	442.636
Maf1	261.329	0.455728	0.296531	-1.53687	0.124326	0.999934	252.901	129.619	279.114	231.896	359.747	314.695
Gpr84	48.5463	-0.719111	0.46799	1.53659	0.124393	0.999934	53.376	79.0143	48.0826	28.0519	48.7042	34.049
Arntl	22.6967	1.04951	0.683413	-1.5357	0.124613	0.999934	6.35428	16.8682	21.1094	40.5194	26.5659	24.7629
Ddx19a	128.785	0.483851	0.315105	-1.53552	0.124656	0.999934	105.481	105.648	110.238	109.714	199.245	142.387
Sh2d1b1	99.6024	0.535789	0.348935	-1.5355	0.124662	0.999934	82.6057	81.6777	79.7468	115.948	80.8047	156.832
Nlrc4	35.4516	-0.777652	0.506466	1.53545	0.124674	0.999934	40.6674	45.2779	48.0826	21.8182	32.1005	24.7629
Ehd3	26.7753	0.976265	0.636095	-1.53478	0.124838	0.999934	11.4377	12.4292	30.4914	40.5194	26.5659	39.2079
Itgav	244.265	-0.329069	0.214439	1.53456	0.124892	0.999934	259.255	267.228	289.668	219.428	209.207	220.802
Lhfpl2	353.995	-0.289565	0.188706	1.53448	0.124911	0.999934	405.403	389.745	372.933	309.818	306.615	339.458
Lyz1	117.193	-0.489178	0.318944	1.53374	0.125093	0.999934	165.211	98.5459	147.766	106.597	96.3015	88.7336
Selp	5.97708	-2.5187	1.64262	1.53334	0.125192	0.999934	24.1463	2.6634	3.51824	0	5.53457	0
Slc25a40	25.36	0.932368	0.608342	-1.53264	0.125365	0.999934	24.1463	14.2048	14.073	28.0519	37.6351	34.049
Kcnb1	1.89878	4.24221	2.76858	-1.53227	0.125456	0.999934	0	0	0	6.23376	0	5.15893
Fam110b	1.89878	4.24221	2.76858	-1.53227	0.125456	0.999934	0	0	0	6.23376	0	5.15893
Lrtm2	1.89878	4.24221	2.76858	-1.53227	0.125456	0.999934	0	0	0	6.23376	0	5.15893
Dctd	1.89878	4.24221	2.76858	-1.53227	0.125456	0.999934	0	0	0	6.23376	0	5.15893
Cplx2	1.89878	4.24221	2.76858	-1.53227	0.125456	0.999934	0	0	0	6.23376	0	5.15893
Ocln	1.89878	4.24221	2.76858	-1.53227	0.125456	0.999934	0	0	0	6.23376	0	5.15893
Notch3	1.89878	4.24221	2.76858	-1.53227	0.125456	0.999934	0	0	0	6.23376	0	5.15893
Gsta3	1.89878	4.24221	2.76858	-1.53227	0.125456	0.999934	0	0	0	6.23376	0	5.15893
Dusp4	515.301	-0.412527	0.269269	1.53203	0.125516	0.999934	646.866	447.452	669.638	253.714	547.923	526.211
Rbm10	53.0531	0.723974	0.472726	-1.53149	0.125649	0.999934	29.2297	62.1461	28.1459	75.4285	54.2388	69.1297
Haus1	31.1528	0.887897	0.579785	-1.53142	0.125665	0.999934	11.4377	29.2974	24.6277	49.8701	37.6351	34.049
Pla2g12a	90.7256	-0.567852	0.370814	1.53136	0.125679	0.999934	118.19	95.8825	110.238	46.7532	75.2702	98.0197
Tppp3	853.377	-0.392734	0.256695	1.52997	0.126025	0.999934	1453.86	846.962	607.483	880.207	634.262	697.488
Aars	499.938	-0.289398	0.189206	1.52954	0.12613	0.999934	629.074	478.525	541.809	394.597	489.256	466.367
Pdk1	103.374	0.576112	0.376968	-1.52828	0.126444	0.999934	53.376	105.648	89.1287	103.48	96.3015	172.308
Abcd4	33.7145	-0.933881	0.611164	1.52804	0.126503	0.999934	58.4594	29.2974	44.5644	9.35064	26.5659	34.049
H1fx	41.3885	0.831422	0.544484	-1.52699	0.126764	0.999934	17.792	26.634	44.5644	31.1688	64.201	63.9708
Abcb1b	43.4088	0.73273	0.479884	-1.52689	0.126789	0.999934	35.584	40.8388	21.1094	49.8701	54.2388	58.8118
Ints6l	112.028	0.491411	0.321976	-1.52623	0.126951	0.999934	87.6891	74.5753	117.275	115.948	123.974	152.704
Agtrap	227.442	-0.382724	0.250853	1.52569	0.127087	0.999934	259.255	247.696	265.041	175.169	161.609	255.883
Cd99l2	36.4666	0.790836	0.518609	-1.52492	0.127279	0.999934	17.792	33.7364	28.1459	40.5194	54.2388	44.3668
Dhrs4	48.2446	-0.662363	0.434397	1.52479	0.127312	0.999934	64.8137	57.7071	55.1191	40.5194	32.1005	39.2079
Mydgf	531.22	-0.313981	0.205972	1.52438	0.127413	0.999934	517.239	707.577	541.809	554.181	483.722	382.793
Ccnl1	1477.67	-0.26638	0.175044	1.52179	0.128062	0.999934	1818.6	1239.37	1783.75	1203.12	1327.19	1494.03
Mepce	231.385	0.389935	0.256503	-1.5202	0.128462	0.999934	176.649	197.092	227.513	278.649	193.71	314.695
Vdr	114.292	0.538423	0.354303	-1.51967	0.128594	0.999934	76.2514	95.8825	106.72	91.0129	123.974	191.912
Hnrnpr	87.3371	0.574991	0.378435	-1.51939	0.128664	0.999934	64.8137	87.0045	58.6373	131.532	112.905	69.1297
Usp11	39.5483	0.879355	0.578848	-1.51915	0.128725	0.999934	29.2297	16.8682	37.5279	37.4026	86.3393	29.9218
Tubb3	5.8035	2.69258	1.77297	-1.51868	0.128843	0.999934	0	4.43901	0	9.35064	21.0314	0
Apc	240.489	0.356474	0.234734	-1.51863	0.128856	0.999934	176.649	230.828	223.995	231.896	284.477	295.091
Spata5	211.31	-0.361533	0.238087	1.51849	0.128891	0.999934	264.338	197.092	252.141	184.519	188.175	181.594
Numa1	307.492	0.346955	0.22852	-1.51827	0.128946	0.999934	217.317	257.462	337.751	379.013	338.716	314.695
Oas3	346.733	-0.414609	0.273141	1.51793	0.129032	0.999934	440.987	278.77	469.099	247.48	231.345	412.715
Ppp1r27	4.63508	-2.8573	1.88253	1.5178	0.129064	0.999934	0	7.10241	17.5912	3.11688	0	0
Arvcf	4.63508	-2.8573	1.88253	1.5178	0.129064	0.999934	0	7.10241	17.5912	3.11688	0	0
Tnfsf14	62.6519	-0.705585	0.46556	1.51556	0.129631	0.999934	100.398	57.7071	76.2285	75.4285	32.1005	34.049
Patj	68.8186	0.806878	0.532411	-1.51552	0.129642	0.999934	71.168	14.2048	65.6738	94.1298	54.2388	113.497
Rev3l	40.6882	0.71395	0.471405	-1.51451	0.129895	0.999934	29.2297	29.2974	34.0097	52.987	54.2388	44.3668
Fxyd2	4.25015	2.99489	1.97774	-1.5143	0.129949	0.999934	0	2.6634	0	6.23376	16.6037	0
Gramd1a	177.801	0.414094	0.273459	-1.51428	0.129954	0.999934	147.419	142.048	168.876	241.247	150.54	216.675
Zfp446	27.5831	-0.969993	0.640667	1.51404	0.130017	0.999934	47.0217	45.2779	17.5912	24.935	11.0691	19.6039
Clpx	67.6366	-0.62479	0.413107	1.51242	0.130428	0.999934	58.4594	91.4435	96.1652	52.987	37.6351	69.1297
Ipp	45.5596	-0.73802	0.488033	1.51223	0.130474	0.999934	64.8137	62.1461	44.5644	46.7532	21.0314	34.049
Lins1	17.4621	1.16427	0.770262	-1.51153	0.130654	0.999934	11.4377	7.10241	14.073	31.1688	11.0691	29.9218
Fam129c	66.7389	0.649088	0.429498	-1.51127	0.130719	0.999934	71.168	47.9413	37.5279	109.714	75.2702	58.8118
Clpp	100.365	-0.5211	0.344905	1.51085	0.130827	0.999934	123.273	122.517	110.238	112.831	64.201	69.1297
Filip1l	107.628	0.480623	0.318181	-1.51053	0.130908	0.999934	71.168	110.975	86.7833	125.299	118.44	133.1
Trim7	18.3769	-1.14034	0.755257	1.50988	0.131075	0.999934	17.792	23.9706	34.0097	9.35064	5.53457	19.6039
Metrnl	738.915	-0.39131	0.25926	1.50933	0.131214	0.999934	1194.61	751.08	572.3	855.272	510.287	549.942
Adgre4	65.9302	0.740215	0.490535	-1.509	0.1313	0.999934	47.0217	60.3705	41.0461	122.182	32.1005	92.8608
Cep295	36.526	-0.824362	0.546614	1.50812	0.131523	0.999934	64.8137	31.073	44.5644	28.0519	16.6037	34.049
Ppwd1	103.255	-0.511156	0.339087	1.50745	0.131696	0.999934	141.065	105.648	117.275	72.3116	69.7356	113.497
Sacm1l	204.768	0.388618	0.25789	-1.50691	0.131834	0.999934	176.649	216.623	138.384	253.714	236.88	206.357
Crlf3	638.912	0.284771	0.188997	-1.50675	0.131874	0.999934	606.199	468.759	655.565	801.662	671.897	629.39
mt-Co2	3432.38	-0.187702	0.124646	1.50588	0.132097	0.999934	3841.8	3479.29	3646.07	3217.24	2970.96	3438.94
Fkbp11	24.5536	-0.995436	0.661032	1.50588	0.132098	0.999934	40.6674	16.8682	41.0461	21.8182	16.6037	10.3179
Gtpbp10	72.388	0.586286	0.389505	-1.50521	0.13227	0.999934	40.6674	77.2387	55.1191	91.0129	91.8739	78.4158
Rcn2	233.604	-0.343281	0.228066	1.50518	0.132278	0.999934	235.109	245.033	303.741	206.961	214.741	196.039
Ifi206	87.8197	-0.576932	0.383327	1.50506	0.132308	0.999934	94.0434	74.5753	147.766	87.896	58.6665	63.9708
Dntt	18.5051	1.48557	0.987228	-1.50478	0.13238	0.999934	17.792	4.43901	7.03648	3.11688	64.201	14.445
Sat1	2469.03	-0.202394	0.134556	1.50416	0.13254	0.999934	2718.36	2381.97	2825.15	2136.31	2477.27	2275.09
Dtd2	31.9605	-0.925207	0.61534	1.50357	0.132692	0.999934	17.792	45.2779	62.1556	15.5844	21.0314	29.9218
Fggy	28.4051	0.901611	0.600192	-1.5022	0.133045	0.999934	17.792	23.9706	17.5912	40.5194	21.0314	49.5257
Rnf13	211.84	-0.410555	0.273302	1.5022	0.133046	0.999934	194.441	310.73	220.476	222.545	150.54	172.308
Trim62	48.588	0.670716	0.446566	-1.50194	0.133112	0.999934	29.2297	45.2779	37.5279	56.1038	69.7356	53.6529
Nek8	9.43288	1.66466	1.10837	-1.50191	0.133121	0.999934	6.35428	7.10241	0	12.4675	11.0691	19.6039
Lipg	15.0486	-1.86879	1.24431	1.50187	0.133131	0.999934	40.6674	12.4292	17.5912	0	0	19.6039
Zfp36	8521.15	-0.200583	0.133589	1.50149	0.133228	0.999934	9296.32	8243.23	9799.47	7900.04	7028.91	8858.92
Faah	89.8609	0.631573	0.420721	-1.50117	0.133313	0.999934	105.481	38.1754	69.1921	147.117	86.3393	92.8608
Ift80	32.2862	0.861753	0.574464	-1.5001	0.133589	0.999934	24.1463	14.2048	30.4914	28.0519	43.1697	53.6529
Nr1h3	119.441	-0.480363	0.32025	1.49996	0.133625	0.999934	188.087	112.751	117.275	103.48	91.8739	103.179
Aptx	58.9449	-0.641035	0.427651	1.49897	0.133882	0.999934	100.398	60.3705	55.1191	49.8701	48.7042	39.2079
Acadm	101.971	0.497144	0.331662	-1.49895	0.133887	0.999934	64.8137	108.312	79.7468	115.948	129.509	113.497
Macf1	769.388	0.253971	0.169534	-1.49806	0.134118	0.999934	794.286	613.47	700.13	920.726	757.129	830.588
Tysnd1	137.144	0.430678	0.287626	-1.49736	0.134301	0.999934	111.835	142.048	96.1652	165.818	145.006	161.99
Ccr5	715.756	-0.31369	0.209522	1.49717	0.134349	0.999934	818.432	907.333	655.565	814.752	602.161	496.289
Npdc1	3.66806	2.73568	1.82729	-1.49712	0.134361	0.999934	0	2.6634	0	3.11688	11.0691	5.15893
Vps29	312.331	-0.31947	0.213398	1.49706	0.134377	0.999934	371.09	339.14	330.715	300.467	306.615	225.961
Mcl1	7552.58	-0.203308	0.13591	1.4959	0.13468	0.999934	8077.57	7366.97	8806.15	6236.88	6872.83	7955.07
Renbp	553.709	-0.262327	0.17538	1.49576	0.134716	0.999934	599.844	569.968	641.492	479.376	574.489	457.081
Gbf1	193.686	-0.363733	0.243199	1.49562	0.134753	0.999934	205.879	216.623	231.031	156.467	156.075	196.039
Il9r	16.2218	-1.26564	0.846356	1.4954	0.134809	0.999934	40.6674	21.3072	7.03648	12.4675	5.53457	10.3179
Fanci	12.2402	-1.49826	1.00203	1.49523	0.134855	0.999934	35.584	4.43901	14.073	3.11688	11.0691	5.15893
Stap1	104.88	0.512549	0.342792	-1.49522	0.134858	0.999934	118.19	62.1461	79.7468	119.065	112.905	137.228
Map4k3	164.369	-0.435431	0.291463	1.49395	0.135189	0.999934	246.546	163.355	158.321	162.701	112.905	142.387
Apold1	4.83873	2.87532	1.92501	-1.49366	0.135263	0.999934	0	0	3.51824	0	11.0691	14.445
Kcng3	4.04241	-2.60508	1.74472	1.49313	0.135404	0.999934	11.4377	2.6634	7.03648	3.11688	0	0
Sh3bp2	315.107	-0.308502	0.206971	1.49055	0.136079	0.999934	405.403	310.73	330.715	284.883	268.98	289.932
Olfm4	11.4065	-1.73938	1.16702	1.49045	0.136105	0.999934	11.4377	33.7364	7.03648	0	11.0691	5.15893
Snx16	33.0942	-0.861588	0.578121	1.49032	0.136139	0.999934	58.4594	29.2974	41.0461	34.2857	21.0314	14.445
Orc3	93.5461	-0.49269	0.330679	1.48993	0.136242	0.999934	123.273	105.648	99.6835	87.896	80.8047	63.9708
Pola1	109.706	0.538966	0.362094	-1.48847	0.136627	0.999934	82.6057	55.0437	131.348	128.415	118.44	142.387
Csf1r	1621.46	-0.225861	0.151752	1.48836	0.136657	0.999934	1682.61	2040.17	1521.05	1582.13	1419.06	1483.71
Iqcf1	9.05048	-2.0209	1.35822	1.4879	0.136776	0.999934	11.4377	14.2048	17.5912	0	11.0691	0
Acaa1a	128.65	0.537397	0.361311	-1.48735	0.136922	0.999934	111.835	88.7801	113.756	84.7791	156.075	216.675
Ndufb3	19.8522	1.0447	0.702715	-1.48667	0.137103	0.999934	17.792	14.2048	7.03648	34.2857	21.0314	24.7629
Mrgbp	53.0523	0.643985	0.433381	-1.48595	0.137291	0.999934	35.584	33.7364	55.1191	66.0779	58.6665	69.1297
Rnf128	191.185	-0.419414	0.282361	1.48538	0.137444	0.999934	194.441	274.331	186.467	140.883	139.471	211.516
Syt7	5.67483	5.81108	3.91396	-1.48471	0.137622	0.999934	0	0	0	0	0	34.049
Prdx2	254.431	0.345344	0.232655	-1.48436	0.137714	0.999934	217.317	253.023	200.54	238.13	327.647	289.932
Dhx37	97.9817	0.483453	0.325748	-1.48413	0.137774	0.999934	71.168	84.3411	89.1287	97.2467	112.905	133.1
Arid1a	302.878	0.349625	0.235616	-1.48387	0.137843	0.999934	317.714	245.033	238.068	419.532	312.15	284.773
Tmem107	13.0975	-1.58601	1.06897	1.48369	0.137891	0.999934	24.1463	16.8682	17.5912	0	5.53457	14.445
Acvrl1	131.831	0.437568	0.295564	-1.48045	0.138753	0.999934	94.0434	134.946	106.72	168.935	129.509	156.832
Hck	838.635	-0.245529	0.165867	1.48027	0.1388	0.999934	935.351	909.108	883.078	638.96	805.834	859.478
Snrnp35	127.774	-0.512178	0.346294	1.47903	0.139133	0.999934	183.003	168.682	99.6835	134.649	107.371	73.2568
Gtf2h2	119.555	-0.447545	0.302629	1.47886	0.139178	0.999934	152.503	129.619	131.348	84.7791	96.3015	122.783
Neurl4	47.5428	0.647409	0.437837	-1.47865	0.139233	0.999934	35.584	38.1754	37.5279	66.0779	54.2388	53.6529
Hes5	3.60545	2.71044	1.83318	-1.47854	0.139262	0.999934	0	2.6634	0	3.11688	5.53457	10.3179
Pctp	48.7571	-0.710607	0.480641	1.47846	0.139286	0.999934	47.0217	79.0143	55.1191	31.1688	26.5659	53.6529
Zfp444	59.7206	-0.623742	0.422089	1.47775	0.139475	0.999934	76.2514	62.1461	79.7468	62.961	43.1697	34.049
Sec13	427.012	-0.27296	0.18479	1.47714	0.139639	0.999934	447.342	510.486	444.471	425.766	370.816	363.189
Cdk18	18.2049	1.09811	0.743529	-1.47689	0.139704	0.999934	6.35428	14.2048	14.073	28.0519	32.1005	14.445
Rab27a	92.5462	0.566126	0.38351	-1.47617	0.139898	0.999934	58.4594	55.0437	110.238	84.7791	123.974	122.783
Ranbp10	47.7406	-0.696265	0.471682	1.47613	0.139908	0.999934	76.2514	60.3705	41.0461	46.7532	32.1005	29.9218
Lasp1	688.869	-0.239981	0.162822	1.47388	0.140513	0.999934	823.515	656.973	758.767	635.844	628.727	629.39
Zfand3	749.108	-0.223498	0.151687	1.47342	0.140639	0.999934	805.723	849.626	765.804	717.506	687.394	668.598
Tbxas1	963.619	-0.293541	0.199303	1.47284	0.140794	0.999934	1246.71	1162.13	776.358	996.155	730.563	869.796
Acp2	370.101	-0.293844	0.199511	1.47282	0.140801	0.999934	435.904	416.379	369.415	284.883	365.282	348.744
Dennd4b	241.424	-0.353628	0.240409	1.47095	0.141306	0.999934	311.36	264.565	238.068	253.714	199.245	181.594
Zhx1	185.24	0.353103	0.240058	-1.47091	0.141317	0.999934	170.295	163.355	154.803	222.545	199.245	201.198
Krt80	240.222	-0.470037	0.319611	1.47065	0.141385	0.999934	358.382	223.726	255.659	200.727	112.905	289.932
Atf7	209.939	0.359143	0.244334	-1.46988	0.141593	0.999934	147.419	197.092	206.403	216.311	246.842	245.565
Ccl8	570.505	-0.355278	0.241712	1.46984	0.141605	0.999934	653.22	772.387	497.245	682.597	370.816	446.764
Pcdhga9	7.2473	1.93637	1.3177	-1.46951	0.141695	0.999934	6.35428	2.6634	0	3.11688	21.0314	10.3179
Prmt3	94.4424	0.535718	0.364628	-1.46922	0.141774	0.999934	53.376	74.5753	103.202	112.831	133.937	88.7336
Anapc16	399.622	0.268586	0.182836	-1.469	0.141832	0.999934	341.861	368.437	376.452	407.065	457.156	446.764
Cyth2	371.39	0.308141	0.209765	-1.46898	0.141837	0.999934	324.069	278.77	392.87	372.779	461.583	398.27
Alg6	8.9501	1.46481	0.997296	-1.46878	0.141892	0.999934	6.35428	4.43901	3.51824	12.4675	16.6037	10.3179
Per3	6.55492	1.93744	1.31954	-1.46827	0.142032	0.999934	0	4.43901	3.51824	6.23376	5.53457	19.6039
Ankrd23	28.4725	0.895874	0.610264	-1.46801	0.142102	0.999934	17.792	23.9706	17.5912	28.0519	58.6665	24.7629
Capn3	1.64542	-4.31415	2.93987	1.46746	0.142251	0.999934	6.35428	0	3.51824	0	0	0
Bub1	1.64542	-4.31415	2.93987	1.46746	0.142251	0.999934	6.35428	0	3.51824	0	0	0
Tcaf1	1.64542	-4.31415	2.93987	1.46746	0.142251	0.999934	6.35428	0	3.51824	0	0	0
Igsf23	1.64542	-4.31415	2.93987	1.46746	0.142251	0.999934	6.35428	0	3.51824	0	0	0
Omp	1.64542	-4.31415	2.93987	1.46746	0.142251	0.999934	6.35428	0	3.51824	0	0	0
Zfp2	1.64542	-4.31415	2.93987	1.46746	0.142251	0.999934	6.35428	0	3.51824	0	0	0
Il5	1.64542	-4.31415	2.93987	1.46746	0.142251	0.999934	6.35428	0	3.51824	0	0	0
Dbil5	1.64542	-4.31415	2.93987	1.46746	0.142251	0.999934	6.35428	0	3.51824	0	0	0
Gast	1.64542	-4.31415	2.93987	1.46746	0.142251	0.999934	6.35428	0	3.51824	0	0	0
Mxd3	1.64542	-4.31415	2.93987	1.46746	0.142251	0.999934	6.35428	0	3.51824	0	0	0
Lrrc63	1.64542	-4.31415	2.93987	1.46746	0.142251	0.999934	6.35428	0	3.51824	0	0	0
Tmem249	1.64542	-4.31415	2.93987	1.46746	0.142251	0.999934	6.35428	0	3.51824	0	0	0
Pcdhgc4	1.64542	-4.31415	2.93987	1.46746	0.142251	0.999934	6.35428	0	3.51824	0	0	0
Camk2a	1.64542	-4.31415	2.93987	1.46746	0.142251	0.999934	6.35428	0	3.51824	0	0	0
Bbs1	1.64542	-4.31415	2.93987	1.46746	0.142251	0.999934	6.35428	0	3.51824	0	0	0
Fam189a2	1.64542	-4.31415	2.93987	1.46746	0.142251	0.999934	6.35428	0	3.51824	0	0	0
Malt1	1841.27	-0.291905	0.198957	1.46718	0.142328	0.999934	2011.77	1645.98	2421.72	1218.7	1671.44	2078.02
Fes	786.517	-0.239956	0.163583	1.46688	0.14241	0.999934	834.953	854.065	865.487	663.895	660.828	839.874
Mtss1	452.064	-0.406846	0.277418	1.46655	0.142499	0.999934	693.888	423.481	431.571	567.272	301.081	295.091
Cdk12	266.477	0.307905	0.21004	-1.46594	0.142666	0.999934	235.109	240.594	238.068	269.298	316.577	299.218
Sdccag8	149.015	0.434277	0.296304	-1.46565	0.142744	0.999934	100.398	127.843	151.284	147.117	214.741	152.704
Ccdc18	8.35315	1.58994	1.0849	-1.46552	0.142779	0.999934	6.35428	2.6634	3.51824	6.23376	21.0314	10.3179
Egr1	2099.2	-0.224022	0.152875	1.46539	0.142815	0.999934	2199.85	2097.87	2490.91	2270.96	1698.01	1837.61
Pex6	146.217	0.412061	0.281425	-1.4642	0.14314	0.999934	123.273	132.282	120.793	165.818	133.937	201.198
Hps6	37.9562	-0.80654	0.550942	1.46393	0.143213	0.999934	24.1463	55.0437	65.6738	31.1688	32.1005	19.6039
Dpy30	132.889	0.435063	0.297296	-1.4634	0.143359	0.999934	100.398	110.975	127.829	168.935	171.572	117.624
Hcar2	315.087	-0.463424	0.316902	1.46236	0.143643	0.999934	293.568	264.565	538.291	269.298	161.609	363.189
Plxdc2	63.4968	0.753461	0.515262	-1.46229	0.143663	0.999934	40.6674	70.1363	30.4914	81.6623	123.974	34.049
Gtf2i	283.775	0.323378	0.221151	-1.46225	0.143672	0.999934	306.277	233.492	216.958	303.584	327.647	314.695
Mast1	7.09461	-2.46597	1.68686	1.46187	0.143777	0.999934	0	29.2974	7.03648	6.23376	0	0
Fbxl12	79.0949	0.525767	0.359693	-1.46171	0.143821	0.999934	53.376	64.8095	76.2285	91.0129	80.8047	108.338
Mkrn2	46.8039	0.728977	0.499337	-1.45989	0.14432	0.999934	35.584	29.2974	41.0461	59.2207	32.1005	83.5747
Smurf2	207.9	-0.344451	0.23596	1.45979	0.144348	0.999934	235.109	206.858	255.659	168.935	199.245	181.594
Sh3gl3	1.61665	-4.30029	2.946	1.45971	0.144371	0.999934	0	2.6634	7.03648	0	0	0
Pard3	1.61665	-4.30029	2.946	1.45971	0.144371	0.999934	0	2.6634	7.03648	0	0	0
Kcnh4	1.61665	-4.30029	2.946	1.45971	0.144371	0.999934	0	2.6634	7.03648	0	0	0
Aoc3	1.61665	-4.30029	2.946	1.45971	0.144371	0.999934	0	2.6634	7.03648	0	0	0
Pcdhga3	1.61665	-4.30029	2.946	1.45971	0.144371	0.999934	0	2.6634	7.03648	0	0	0
Hc	1.61665	-4.30029	2.946	1.45971	0.144371	0.999934	0	2.6634	7.03648	0	0	0
Mrc1	2234.73	-0.242294	0.166019	1.45943	0.144446	0.999934	2689.13	2680.27	1897.5	2312.1	1966.99	1862.37
Tmem86a	356.006	-0.296467	0.203194	1.45903	0.144556	0.999934	358.382	443.013	376.452	363.428	295.546	299.218
Fkbpl	36.159	0.732039	0.502137	-1.45785	0.144883	0.999934	24.1463	29.2974	28.1459	52.987	43.1697	39.2079
Fnip2	1159.77	-0.215127	0.14762	1.45731	0.145032	0.999934	1394.13	1171.9	1172.75	1042.91	1031.64	1145.28
Fam76a	314.195	-0.355424	0.243925	1.4571	0.145088	0.999934	346.944	336.477	372.933	188.26	316.577	323.981
Plcg1	117.287	0.476466	0.327044	-1.45689	0.145148	0.999934	123.273	79.0143	92.647	144	161.609	103.179
Mak	6.07929	-2.55444	1.75474	1.45574	0.145464	0.999934	0	16.8682	14.073	0	5.53457	0
Klk1	4.87156	3.22437	2.21517	-1.45558	0.145507	0.999934	0	2.6634	0	0	26.5659	0
Pdss2	27.5554	0.908405	0.624383	-1.45488	0.145701	0.999934	11.4377	21.3072	24.6277	37.4026	21.0314	49.5257
Snrpd3	392.274	-0.313007	0.21524	1.45422	0.145884	0.999934	512.155	413.715	379.97	419.532	333.181	295.091
Ankrd55	176.758	-0.548836	0.37741	1.45422	0.145886	0.999934	259.255	271.667	99.6835	197.61	139.471	92.8608
Dbf4	50.4237	-0.68596	0.471706	1.45421	0.145888	0.999934	64.8137	53.2681	69.1921	49.8701	21.0314	44.3668
Spi1	685.731	-0.283392	0.195009	1.45323	0.146161	0.999934	841.307	803.46	614.519	657.662	494.791	702.647
Nploc4	144.857	-0.426524	0.29351	1.45318	0.146173	0.999934	165.211	182.887	151.284	159.584	101.836	108.338
Neu1	264.293	-0.36884	0.253881	1.4528	0.146278	0.999934	252.901	293.862	348.306	288	171.572	231.12
Snrk	60.7927	-0.564723	0.38881	1.45244	0.14638	0.999934	76.2514	71.9119	69.1921	43.6363	54.2388	49.5257
Pld3	659.286	-0.282289	0.194779	1.44928	0.14726	0.999934	676.096	870.933	623.901	686.337	602.161	496.289
Ccdc125	108.402	0.449001	0.309827	-1.4492	0.147281	0.999934	100.398	98.5459	76.2285	137.766	123.974	113.497
Il17a	29.4701	-4.96841	3.4284	1.44919	0.147284	0.999934	158.857	12.4292	0	0	5.53457	0
Smpdl3a	301.548	-0.307348	0.212116	1.44896	0.147348	0.999934	341.861	372.876	286.15	294.233	263.446	250.724
L3mbtl1	3.92706	2.5507	1.76111	-1.44835	0.14752	0.999934	0	0	3.51824	9.35064	5.53457	5.15893
Tyro3	5.29339	2.02462	1.39813	-1.4481	0.14759	0.999934	0	2.6634	3.51824	9.35064	11.0691	5.15893
Lzts1	5.29339	2.02462	1.39813	-1.4481	0.14759	0.999934	0	2.6634	3.51824	9.35064	11.0691	5.15893
Ppp1r12b	57.9772	0.637382	0.440252	-1.44777	0.147682	0.999934	35.584	38.1754	62.1556	56.1038	91.8739	63.9708
Gvin1	802.793	-0.338411	0.233832	1.44724	0.147829	0.999934	959.497	572.632	1158.67	689.454	596.627	839.874
Psmg2	47.3147	-0.633924	0.438043	1.44717	0.147849	0.999934	53.376	60.3705	58.6373	34.2857	43.1697	34.049
Sart1	470.43	-0.258686	0.178821	1.44662	0.148002	0.999934	517.239	507.822	513.663	470.026	376.351	437.477
Nkap	42.0947	0.77567	0.536317	-1.44629	0.148096	0.999934	24.1463	21.3072	48.0826	62.961	32.1005	63.9708
Txnip	2168.21	0.274544	0.18985	-1.44611	0.148146	0.999934	2176.98	1761.4	1952.62	3172.98	2063.29	1881.98
Tsta3	156.037	0.438648	0.30333	-1.44611	0.148147	0.999934	87.6891	161.58	147.766	203.844	182.641	152.704
Gdpd5	8.03522	-1.96785	1.36079	1.44611	0.148148	0.999934	11.4377	16.8682	10.5547	9.35064	0	0
Spns3	9.30536	1.68939	1.16842	-1.44588	0.148212	0.999934	6.35428	0	7.03648	6.23376	16.6037	19.6039
Cbx7	186.106	0.482342	0.333619	-1.44579	0.148236	0.999934	235.109	84.3411	147.766	219.428	193.71	236.279
Akap17b	8.24046	1.56675	1.08381	-1.4456	0.148288	0.999934	6.35428	2.6634	3.51824	6.23376	11.0691	19.6039
Emc8	98.0451	0.452742	0.313355	-1.44482	0.148508	0.999934	82.6057	79.0143	86.7833	109.714	107.371	122.783
Ackr3	1.90629	-4.52692	3.13333	1.44476	0.148524	0.999934	11.4377	0	0	0	0	0
Oip5	1.90629	-4.52692	3.13333	1.44476	0.148524	0.999934	11.4377	0	0	0	0	0
Fabp12	1.90629	-4.52692	3.13333	1.44476	0.148524	0.999934	11.4377	0	0	0	0	0
Bnipl	1.90629	-4.52692	3.13333	1.44476	0.148524	0.999934	11.4377	0	0	0	0	0
Hpcal4	1.90629	-4.52692	3.13333	1.44476	0.148524	0.999934	11.4377	0	0	0	0	0
Dlgap3	1.90629	-4.52692	3.13333	1.44476	0.148524	0.999934	11.4377	0	0	0	0	0
Morn3	1.90629	-4.52692	3.13333	1.44476	0.148524	0.999934	11.4377	0	0	0	0	0
Ppp1r9a	1.90629	-4.52692	3.13333	1.44476	0.148524	0.999934	11.4377	0	0	0	0	0
Evx1	1.90629	-4.52692	3.13333	1.44476	0.148524	0.999934	11.4377	0	0	0	0	0
Gnb3	1.90629	-4.52692	3.13333	1.44476	0.148524	0.999934	11.4377	0	0	0	0	0
Plekhg6	1.90629	-4.52692	3.13333	1.44476	0.148524	0.999934	11.4377	0	0	0	0	0
Btbd16	1.90629	-4.52692	3.13333	1.44476	0.148524	0.999934	11.4377	0	0	0	0	0
Neo1	1.90629	-4.52692	3.13333	1.44476	0.148524	0.999934	11.4377	0	0	0	0	0
Sp6	1.90629	-4.52692	3.13333	1.44476	0.148524	0.999934	11.4377	0	0	0	0	0
Foxc1	1.90629	-4.52692	3.13333	1.44476	0.148524	0.999934	11.4377	0	0	0	0	0
Pcdhga5	1.90629	-4.52692	3.13333	1.44476	0.148524	0.999934	11.4377	0	0	0	0	0
Cfap43	1.90629	-4.52692	3.13333	1.44476	0.148524	0.999934	11.4377	0	0	0	0	0
Dnajc25	87.9259	0.563115	0.389908	-1.44423	0.148675	0.999934	40.6674	98.5459	72.7103	91.0129	101.836	122.783
Tacc3	33.5517	-0.809832	0.560775	1.44413	0.148702	0.999934	47.0217	26.634	55.1191	31.1688	16.6037	24.7629
Txnrd1	779.302	-0.25414	0.176003	1.44395	0.148753	0.999934	711.68	921.537	907.706	617.142	790.337	727.409
Lck	281.145	0.370265	0.256576	-1.4431	0.148992	0.999934	311.36	163.355	262.695	332.259	322.112	295.091
Tenm4	2.07792	4.38084	3.03638	-1.44278	0.149082	0.999934	0	0	0	12.4675	0	0
Mcc	2.07792	4.38084	3.03638	-1.44278	0.149082	0.999934	0	0	0	12.4675	0	0
Myh3	2.07792	4.38084	3.03638	-1.44278	0.149082	0.999934	0	0	0	12.4675	0	0
Prss39	1.78225	4.1294	2.86395	-1.44185	0.149344	0.999934	0	0	0	0	5.53457	5.15893
Ankrd6	1.78225	4.1294	2.86395	-1.44185	0.149344	0.999934	0	0	0	0	5.53457	5.15893
Dnajc6	1.78225	4.1294	2.86395	-1.44185	0.149344	0.999934	0	0	0	0	5.53457	5.15893
Cacna2d4	1.78225	4.1294	2.86395	-1.44185	0.149344	0.999934	0	0	0	0	5.53457	5.15893
Mrgpra2a	1.78225	4.1294	2.86395	-1.44185	0.149344	0.999934	0	0	0	0	5.53457	5.15893
Pxdn	1.78225	4.1294	2.86395	-1.44185	0.149344	0.999934	0	0	0	0	5.53457	5.15893
Angpt1	1.78225	4.1294	2.86395	-1.44185	0.149344	0.999934	0	0	0	0	5.53457	5.15893
Pcdhga1	1.78225	4.1294	2.86395	-1.44185	0.149344	0.999934	0	0	0	0	5.53457	5.15893
Ascl3	1.78225	4.1294	2.86395	-1.44185	0.149344	0.999934	0	0	0	0	5.53457	5.15893
Mat2b	136.842	0.440575	0.305848	-1.4405	0.149725	0.999934	94.0434	136.721	117.275	178.286	177.106	117.624
Upf2	111.429	0.515331	0.35778	-1.44036	0.149766	0.999934	58.4594	105.648	110.238	103.48	118.44	172.308
Mdn1	113.456	-0.509832	0.354009	1.44017	0.14982	0.999934	158.857	125.18	117.275	134.649	80.8047	63.9708
Mtfr1l	87.7562	0.526336	0.365508	-1.44001	0.149863	0.999934	58.4594	94.1069	62.1556	81.6623	107.371	122.783
Lrig1	14.9867	1.39554	0.969609	-1.43928	0.150072	0.999934	0	7.10241	17.5912	18.7013	16.6037	29.9218
Pls3	16.4006	1.08232	0.752305	-1.43867	0.150245	0.999934	11.4377	9.76581	10.5547	31.1688	21.0314	14.445
Ccdc91	62.338	-0.591446	0.411477	1.43737	0.150612	0.999934	87.6891	64.8095	72.7103	56.1038	58.6665	34.049
Fcer1g	3689.49	-0.220439	0.153496	1.43613	0.150966	0.999934	3535.52	4547.32	3829.02	3523.94	2853.63	3847.53
Srsf9	1546.77	-0.205908	0.143459	1.43531	0.151199	0.999934	1711.84	1765.84	1494.08	1544.1	1300.62	1464.1
Slc6a6	509.708	-0.26151	0.182267	1.43476	0.151355	0.999934	523.593	606.368	538.291	529.246	413.986	446.764
Itpr3	68.2857	0.633819	0.441829	-1.43453	0.15142	0.999934	76.2514	26.634	58.6373	94.1298	80.8047	73.2568
Kdm1a	100.8	0.445099	0.310371	-1.43409	0.151547	0.999934	76.2514	87.0045	92.647	112.831	118.44	117.624
Ywhae	1065.62	-0.229926	0.160434	1.43315	0.151816	0.999934	1194.61	1058.26	1197.37	889.558	1150.08	903.845
Trem1	99.4349	-0.645434	0.450372	1.43311	0.151826	0.999934	105.481	71.9119	186.467	56.1038	48.7042	127.942
Vps13a	173.205	0.384253	0.268149	-1.43298	0.151862	0.999934	134.711	129.619	186.467	181.402	220.276	186.753
Pdk3	81.1056	0.536207	0.374238	-1.4328	0.151916	0.999934	47.0217	81.6777	69.1921	84.7791	86.3393	117.624
Tmem26	196.574	-0.503969	0.351822	1.43245	0.152014	0.999934	293.568	267.228	131.348	200.727	193.71	92.8608
Thra	22.9921	0.904414	0.631379	-1.43244	0.152017	0.999934	17.792	19.5316	10.5547	28.0519	32.1005	29.9218
Ddx41	172.969	0.400938	0.280009	-1.43188	0.152179	0.999934	111.835	142.048	193.503	206.961	177.106	206.357
Tbc1d16	41.9452	0.776598	0.542873	-1.43053	0.152564	0.999934	24.1463	38.1754	30.4914	75.4285	58.6665	24.7629
H2-Ke6	135.87	0.438061	0.306322	-1.43007	0.152697	0.999934	152.503	91.4435	103.202	168.935	166.037	133.1
Vamp1	153.607	0.442506	0.309544	-1.42954	0.152848	0.999934	134.711	94.1069	161.839	134.649	214.741	181.594
Efcab7	5.1852	-2.28407	1.59948	1.42801	0.153288	0.999934	11.4377	7.10241	7.03648	0	5.53457	0
Sycp2	11.767	-1.60014	1.12079	1.42769	0.153382	0.999934	17.792	7.10241	28.1459	3.11688	0	14.445
Cyp39a1	20.4221	1.3671	0.957611	-1.42761	0.153404	0.999934	6.35428	0	28.1459	31.1688	32.1005	24.7629
Wls	486.331	0.257464	0.180351	-1.42757	0.153415	0.999934	494.363	413.715	421.016	482.493	536.853	569.546
Tmem143	20.2823	-0.972905	0.681699	1.42718	0.153529	0.999934	17.792	38.1754	24.6277	15.5844	11.0691	14.445
Mapk6	411.488	-0.282906	0.198315	1.42655	0.15371	0.999934	393.966	435.91	524.218	329.143	387.42	398.27
Wrnip1	128.508	0.486706	0.341299	-1.42604	0.153857	0.999934	82.6057	149.151	89.1287	194.493	118.44	137.228
Asb13	29.9299	-0.921077	0.646066	1.42567	0.153963	0.999934	40.6674	36.3998	41.0461	31.1688	5.53457	24.7629
Mmp12	480.159	-0.334118	0.234433	1.42522	0.154093	0.999934	440.987	502.495	662.602	375.896	338.716	560.26
Rab28	153.502	-0.378213	0.265432	1.4249	0.154187	0.999934	165.211	173.121	182.948	153.351	118.44	127.942
Cdkl2	3.79254	-2.51572	1.7657	1.42478	0.154222	0.999934	6.35428	9.76581	3.51824	3.11688	0	0
AW549877	446.928	-0.323772	0.227347	1.42413	0.154409	0.999934	635.428	375.54	479.653	329.143	429.483	432.319
Asph	404.24	0.311486	0.218784	-1.42371	0.15453	0.999934	346.944	351.569	382.315	329.143	489.256	526.211
Ankrd49	72.0877	0.559578	0.393607	-1.42167	0.155123	0.999934	47.0217	71.9119	55.1191	72.3116	112.905	73.2568
Litaf	1700.2	-0.214368	0.150916	1.42045	0.155477	0.999934	1700.41	1667.29	2110.94	1478.65	1504.3	1739.59
Clec1b	21.1851	1.10177	0.775941	-1.41992	0.155631	0.999934	6.35428	19.5316	14.073	12.4675	21.0314	53.6529
Sema4c	27.215	0.883147	0.621996	-1.41986	0.155649	0.999934	11.4377	21.3072	24.6277	40.5194	21.0314	44.3668
Ralgds	763.777	-0.22384	0.157758	1.41888	0.155933	0.999934	881.975	799.021	786.913	638.96	719.494	756.299
Mccc1	58.222	-0.596548	0.420451	1.41883	0.155948	0.999934	53.376	87.0045	69.1921	37.4026	48.7042	53.6529
Mesd	156.397	-0.403055	0.284092	1.41874	0.155973	0.999934	147.419	189.989	197.021	150.234	150.54	103.179
Cd300lf	1774.45	-0.274572	0.193613	1.41815	0.156147	0.999934	1917.72	1640.66	2269.26	1287.27	1429.03	2102.78
Mypop	7.47351	2.17203	1.53195	-1.41782	0.156244	0.999934	0	4.43901	3.51824	0	26.5659	10.3179
Pxmp2	8.11469	-1.67851	1.18428	1.41733	0.156386	0.999934	6.35428	16.8682	14.073	6.23376	0	5.15893
Gng5	126.586	-0.481151	0.339504	1.41722	0.15642	0.999934	134.711	187.326	120.793	134.649	112.905	69.1297
Cd180	108.236	-0.506265	0.357341	1.41676	0.156554	0.999934	188.087	94.1069	99.6835	97.2467	91.8739	78.4158
Polr2h	262.565	0.358326	0.253213	-1.41512	0.157033	0.999934	217.317	267.228	204.058	225.662	376.351	284.773
Letm1	324.735	0.310431	0.219409	-1.41486	0.157111	0.999934	252.901	308.067	307.26	291.117	376.351	412.715
Pdcl	204.7	0.405378	0.286611	-1.41438	0.157249	0.999934	141.065	216.623	168.876	162.701	263.446	275.487
Tomm40l	165.049	0.387283	0.27387	-1.41411	0.15733	0.999934	176.649	139.385	113.756	206.961	177.106	176.435
Trbc1	152.949	0.594045	0.42023	-1.41362	0.157474	0.999934	183.003	45.2779	138.384	181.402	246.842	122.783
Ifit3	179.277	-0.556163	0.393544	1.41321	0.157593	0.999934	194.441	108.312	337.751	122.182	96.3015	216.675
Anxa1	1193.26	-0.218096	0.154328	1.4132	0.157597	0.999934	1306.44	1453.33	1089.48	1130.8	1069.28	1110.2
Tgif1	499.382	-0.257795	0.182481	1.41272	0.157737	0.999934	476.571	538.895	616.865	491.844	429.483	442.636
Eed	200.485	0.368618	0.260967	-1.41251	0.1578	0.999934	129.627	211.297	182.948	213.195	220.276	245.565
Clns1a	110.049	0.431779	0.305703	-1.41241	0.157828	0.999934	76.2514	101.209	103.202	122.182	129.509	127.942
Btbd1	226.096	0.327143	0.23162	-1.41241	0.157828	0.999934	230.025	178.448	193.503	231.896	252.376	270.328
Metap1	233.285	-0.358937	0.254136	1.41238	0.157838	0.999934	335.506	223.726	227.513	194.493	236.88	181.594
Lrrc24	9.97693	-1.55741	1.10279	1.41224	0.157878	0.999934	11.4377	12.4292	21.1094	9.35064	5.53457	0
Gss	67.3289	-0.535751	0.379402	1.41209	0.157922	0.999934	64.8137	94.1069	79.7468	52.987	58.6665	53.6529
Nudt19	112.33	-0.461907	0.327134	1.41198	0.157956	0.999934	129.627	139.385	120.793	75.4285	80.8047	127.942
Evi2a	222.425	-0.363661	0.257609	1.41168	0.158045	0.999934	270.693	233.492	248.622	253.714	166.037	161.99
Acrbp	67.8336	0.566406	0.40125	-1.4116	0.158067	0.999934	40.6674	74.5753	48.0826	78.5454	91.8739	73.2568
Ankzf1	33.8061	0.92875	0.658071	-1.41132	0.15815	0.999934	11.4377	23.9706	34.0097	15.5844	48.7042	69.1297
Zmym6	46.9238	0.641244	0.454506	-1.41086	0.158287	0.999934	35.584	33.7364	41.0461	69.1947	43.1697	58.8118
Wdr44	112.032	0.450327	0.319258	-1.41054	0.15838	0.999934	76.2514	110.975	96.1652	119.065	112.905	156.832
Ablim1	184.076	0.511326	0.362737	-1.40963	0.158648	0.999934	129.627	81.6777	245.104	241.247	156.075	250.724
Slc35e3	101.01	-0.522299	0.370774	1.40867	0.158933	0.999934	147.419	71.9119	138.384	75.4285	69.7356	103.179
Slc20a1	455.868	-0.324497	0.230376	1.40855	0.158968	0.999934	623.991	356.008	541.809	382.13	359.747	471.526
Ace	168.47	0.507434	0.360568	-1.40732	0.159333	0.999934	141.065	118.078	158.321	156.467	112.905	323.981
Larp7	216.107	-0.334053	0.237546	1.40626	0.159646	0.999934	252.901	211.297	259.177	191.376	214.741	167.149
Sdha	901.011	-0.203963	0.145106	1.40561	0.159839	0.999934	982.372	979.245	931.161	792.311	881.104	839.874
Anxa2	1782.41	-0.24262	0.172762	1.40436	0.160213	0.999934	2188.42	1968.25	1641.85	1992.31	1385.86	1517.76
Fam133b	59.8003	0.586044	0.417309	-1.40434	0.160217	0.999934	53.376	45.2779	44.5644	52.987	69.7356	92.8608
Ppt2	154.381	-0.386405	0.275168	1.40425	0.160244	0.999934	176.649	199.755	147.766	128.415	156.075	117.624
P2rx7	99.2335	-0.475144	0.338443	1.40391	0.160346	0.999934	134.711	112.751	99.6835	103.48	80.8047	63.9708
Il1rn	1973.97	-0.320759	0.228487	1.40384	0.160367	0.999934	1835.12	1606.92	3135.92	1616.41	1429.03	2220.4
Mars	312.83	-0.298805	0.212944	1.40321	0.160555	0.999934	358.382	377.315	300.223	309.818	241.307	289.932
Gbgt1	3.78155	-2.50134	1.78299	1.40289	0.160649	0.999934	6.35428	2.6634	10.5547	3.11688	0	0
Slc22a13	3.78155	-2.50134	1.78299	1.40289	0.160649	0.999934	6.35428	2.6634	10.5547	3.11688	0	0
Lmf1	83.5109	0.539404	0.384801	-1.40177	0.160983	0.999934	53.376	98.5459	51.6009	106.597	107.371	83.5747
Gsto2	8.26186	-1.71029	1.22011	1.40176	0.160988	0.999934	17.792	16.8682	3.51824	6.23376	0	5.15893
Oat	251.84	-0.313704	0.223985	1.40056	0.161346	0.999934	241.463	302.74	293.187	238.13	199.245	236.279
Bbs2	31.7617	0.774004	0.552999	-1.39965	0.161618	0.999934	29.2297	16.8682	24.6277	46.7532	43.1697	29.9218
Rap2c	194.301	-0.370268	0.264709	1.39878	0.16188	0.999934	223.671	182.887	252.141	203.844	166.037	137.228
Gtf2h1	267.581	0.296241	0.211786	-1.39878	0.16188	0.999934	259.255	240.594	220.476	278.649	316.577	289.932
Zfp770	19.1432	1.05974	0.757717	-1.39859	0.161936	0.999934	6.35428	9.76581	21.1094	21.8182	16.6037	39.2079
Nod1	114.526	-0.515632	0.368729	1.39841	0.161991	0.999934	194.441	87.0045	124.311	122.182	80.8047	78.4158
Hnrnpab	1020.12	-0.205327	0.146838	1.39832	0.162018	0.999934	1183.17	1097.32	996.835	905.142	950.839	987.42
Samd10	5.22526	2.5289	1.80871	-1.39818	0.162059	0.999934	0	4.43901	0	12.4675	0	14.445
Ehbp1l1	612.968	-0.329967	0.236027	1.398	0.162112	0.999934	881.975	709.353	458.544	660.779	461.583	505.575
Oxsm	48.1725	-0.632165	0.452199	1.39798	0.162119	0.999934	53.376	70.1363	51.6009	31.1688	48.7042	34.049
Nfkbiz	978.854	-0.345154	0.246929	1.39779	0.162176	0.999934	1129.79	680.943	1476.49	817.869	677.432	1090.6
Nfkbil1	82.8229	0.534927	0.382758	-1.39756	0.162246	0.999934	58.4594	55.0437	89.1287	72.3116	123.974	98.0197
Qdpr	163.803	0.392674	0.281023	-1.3973	0.162322	0.999934	105.481	180.224	138.384	194.493	182.641	181.594
Rnf19a	363.58	0.317706	0.227377	-1.39727	0.162334	0.999934	353.298	236.155	382.315	357.194	429.483	423.032
Lat	380.419	0.414445	0.296632	-1.39717	0.162363	0.999934	488.009	168.682	323.678	466.909	402.917	432.319
Zfp280d	69.8198	0.584167	0.41826	-1.39666	0.162516	0.999934	47.0217	62.1461	58.6373	109.714	91.8739	49.5257
Vmac	12.549	1.42499	1.02062	-1.3962	0.162654	0.999934	0	9.76581	10.5547	28.0519	16.6037	10.3179
Kif2a	82.543	0.482414	0.345551	-1.39607	0.162692	0.999934	71.168	70.1363	65.6738	112.831	91.8739	83.5747
Acy3	6.82246	-2.38234	1.70665	1.39592	0.162739	0.999934	24.1463	0	10.5547	6.23376	0	0
Kctd12	2179.68	-0.194064	0.139032	1.39582	0.162767	0.999934	2606.53	2112.08	2262.23	2193.04	1929.35	1974.84
Pcmt1	147.545	0.453635	0.325012	-1.39575	0.162791	0.999934	82.6057	173.121	117.275	203.844	166.037	142.387
Pou5f2	97.1273	0.523651	0.375257	-1.39545	0.162881	0.999934	47.0217	91.4435	99.6835	87.896	133.937	122.783
Il17ra	391.296	-0.333854	0.239328	1.39496	0.163027	0.999934	517.239	332.038	462.062	410.181	257.911	368.348
Atxn7l2	28.6618	-1.00989	0.724122	1.39464	0.163124	0.999934	53.376	14.2048	48.0826	31.1688	5.53457	19.6039
Csrnp1	988.808	-0.387137	0.2776	1.39459	0.16314	0.999934	1223.84	627.675	1510.5	614.025	768.199	1188.62
Gda	1081.32	-0.225464	0.161694	1.39438	0.163202	0.999934	1170.46	979.245	1348.66	1011.74	940.877	1036.95
Cdc42ep3	69.9645	-0.539543	0.387063	1.39394	0.163336	0.999934	82.6057	103.873	62.1556	62.961	58.6665	49.5257
Fech	113.948	-0.41629	0.298711	1.39362	0.163431	0.999934	123.273	132.282	134.866	87.896	91.8739	113.497
Cope	417.727	-0.280563	0.201333	1.39353	0.163461	0.999934	435.904	548.661	389.352	391.48	397.382	343.585
Plek	3310.85	-0.225617	0.161946	1.39316	0.163571	0.999934	3483.42	3164.12	4060.05	2778.39	2654.38	3724.75
Irf9	256.775	-0.366908	0.263419	1.39287	0.16366	0.999934	306.277	216.623	344.788	184.519	203.672	284.773
Rhbdd1	140.433	0.403632	0.289816	-1.39272	0.163705	0.999934	123.273	115.414	124.311	159.584	123.974	196.039
Zkscan8	16.9971	-1.00119	0.718972	1.39254	0.16376	0.999934	29.2297	21.3072	17.5912	12.4675	11.0691	10.3179
R3hdm4	349.954	0.302746	0.217567	-1.39151	0.164071	0.999934	364.736	295.638	279.114	313.558	419.521	427.16
Cutc	53.4314	-0.757538	0.544642	1.39089	0.164258	0.999934	94.0434	53.2681	55.1191	66.0779	37.6351	14.445
Zfp689	21.0545	-0.926784	0.66659	1.39034	0.164427	0.999934	24.1463	33.7364	24.6277	12.4675	21.0314	10.3179
Smchd1	476.727	0.263805	0.189792	-1.38997	0.164538	0.999934	423.195	379.979	497.245	507.428	472.652	579.864
LTO1	73.3531	-0.510272	0.367261	1.3894	0.164711	0.999934	105.481	77.2387	76.2285	62.961	54.2388	63.9708
Pafah2	16.8404	1.05392	0.75864	-1.38923	0.164764	0.999934	11.4377	14.2048	7.03648	21.8182	32.1005	14.445
Yrdc	144.68	-0.393147	0.283061	1.38891	0.164859	0.999934	152.503	136.721	204.058	128.415	118.44	127.942
Rheb	405.618	-0.295108	0.21255	1.38841	0.165011	0.999934	371.09	474.086	493.726	297.35	423.948	373.507
Trim16	51.1506	-0.702575	0.506103	1.38821	0.165074	0.999934	105.481	40.8388	44.5644	49.8701	32.1005	34.049
Slc16a10	195.209	-0.36905	0.265854	1.38817	0.165087	0.999934	223.671	221.062	216.958	222.545	139.471	147.545
Coprs	27.6129	-0.832903	0.600138	1.38785	0.165182	0.999934	24.1463	33.7364	48.0826	18.7013	26.5659	14.445
Arpc3	836.937	-0.209608	0.151043	1.38773	0.165218	0.999934	876.891	837.196	979.243	770.493	757.129	800.666
Tprgl	174.289	0.374627	0.270086	-1.38707	0.165421	0.999934	134.711	142.048	179.43	231.896	161.609	196.039
Ap2a2	533.348	0.265826	0.191669	-1.3869	0.165473	0.999934	435.904	577.071	438.607	582.857	649.759	515.893
Rara	308.832	-0.342312	0.246923	1.38631	0.165652	0.999934	440.987	240.594	355.342	263.065	257.911	295.091
Lrrc14	83.8934	0.464059	0.334949	-1.38546	0.165912	0.999934	71.168	74.5753	65.6738	97.2467	101.836	92.8608
Ehf	1.50295	-4.18992	3.0274	1.384	0.166359	0.999934	6.35428	2.6634	0	0	0	0
Ptgis	1.50295	-4.18992	3.0274	1.384	0.166359	0.999934	6.35428	2.6634	0	0	0	0
Gstm5	1.50295	-4.18992	3.0274	1.384	0.166359	0.999934	6.35428	2.6634	0	0	0	0
Kntc1	1.50295	-4.18992	3.0274	1.384	0.166359	0.999934	6.35428	2.6634	0	0	0	0
Prdm5	1.50295	-4.18992	3.0274	1.384	0.166359	0.999934	6.35428	2.6634	0	0	0	0
Tmem231	1.50295	-4.18992	3.0274	1.384	0.166359	0.999934	6.35428	2.6634	0	0	0	0
BC049352	1.50295	-4.18992	3.0274	1.384	0.166359	0.999934	6.35428	2.6634	0	0	0	0
Pimreg	1.50295	-4.18992	3.0274	1.384	0.166359	0.999934	6.35428	2.6634	0	0	0	0
Mmp28	1.50295	-4.18992	3.0274	1.384	0.166359	0.999934	6.35428	2.6634	0	0	0	0
Best1	1.50295	-4.18992	3.0274	1.384	0.166359	0.999934	6.35428	2.6634	0	0	0	0
Kyat1	17.396	1.06058	0.766396	-1.38386	0.166401	0.999934	6.35428	9.76581	17.5912	15.5844	21.0314	34.049
Pcnp	211.183	0.342816	0.247806	-1.38341	0.166541	0.999934	217.317	182.887	158.321	222.545	274.515	211.516
Apobec1	762.622	-0.285914	0.206698	1.38325	0.166589	0.999934	1058.62	685.382	769.322	557.298	816.903	688.202
Fads1	17.3012	1.02834	0.743539	-1.38303	0.166654	0.999934	6.35428	16.8682	10.5547	18.7013	26.5659	24.7629
Rasl11b	12.7028	1.43157	1.03514	-1.38297	0.166674	0.999934	0	9.76581	10.5547	9.35064	32.1005	14.445
Ehmt1	177.789	0.355529	0.257083	-1.38293	0.166685	0.999934	129.627	175.785	161.839	197.61	220.276	181.594
Rabepk	37.6046	-0.76338	0.552017	1.38289	0.166698	0.999934	24.1463	62.1461	55.1191	21.8182	37.6351	24.7629
Adap1	278.702	-0.288797	0.208878	1.38261	0.166785	0.999934	311.36	317.833	289.668	238.13	278.942	236.279
Cul5	144.379	-0.383867	0.277832	1.38165	0.167079	0.999934	183.003	175.785	131.348	119.065	123.974	133.1
Nfxl1	166.784	-0.412657	0.298694	1.38154	0.167114	0.999934	176.649	253.023	141.902	172.052	123.974	133.1
Riok1	138.791	-0.42203	0.305583	1.38106	0.167259	0.999934	165.211	134.946	175.912	84.7791	129.509	142.387
Sh3pxd2a	26.8972	0.870519	0.630503	-1.38067	0.167379	0.999934	29.2297	14.2048	14.073	43.6363	21.0314	39.2079
Adam11	19.0064	0.98475	0.713426	-1.38031	0.167491	0.999934	6.35428	14.2048	17.5912	24.935	21.0314	29.9218
Qser1	6.10881	1.8195	1.31909	-1.37937	0.167782	0.999934	0	4.43901	3.51824	12.4675	11.0691	5.15893
Pirb	766.017	-0.231214	0.16764	1.37923	0.167824	0.999934	912.475	866.494	703.648	751.791	649.759	711.933
St8sia1	59.8172	0.580377	0.420882	-1.37896	0.167908	0.999934	40.6674	55.0437	48.0826	84.7791	80.8047	49.5257
Mex3d	176.068	-0.402197	0.291676	1.37892	0.167921	0.999934	212.233	226.389	161.839	134.649	203.672	117.624
Ppfibp2	53.1839	-0.621906	0.451345	1.37789	0.168236	0.999934	87.6891	50.6047	55.1191	37.4026	54.2388	34.049
Tns3	744.682	-0.21095	0.153098	1.37787	0.168242	0.999934	859.099	793.694	744.694	695.688	677.432	697.488
Sh3glb1	1902.29	-0.176946	0.128425	1.37781	0.168262	0.999934	2071.5	2112.08	1872.88	1829.61	1778.81	1748.88
Zc3hc1	81.897	-0.486444	0.353184	1.37731	0.168416	0.999934	82.6057	108.312	96.1652	81.6623	58.6665	63.9708
Thumpd2	19.207	-1.11788	0.811831	1.37698	0.168517	0.999934	40.6674	23.9706	14.073	6.23376	5.53457	24.7629
Ttc12	12.63	1.23212	0.894965	-1.37673	0.168596	0.999934	6.35428	12.4292	3.51824	12.4675	26.5659	14.445
Smyd3	332.693	0.281451	0.204448	-1.37664	0.168624	0.999934	299.922	260.126	341.269	341.61	365.282	387.952
Rab3il1	828.781	-0.386001	0.280438	1.37642	0.168691	0.999934	1188.25	1010.32	620.383	1049.14	677.432	427.16
Nebl	9.74537	1.57872	1.14701	-1.37639	0.168702	0.999934	11.4377	0	3.51824	12.4675	16.6037	14.445
Lyrm9	11.4655	1.23074	0.894445	-1.37598	0.168828	0.999934	6.35428	7.10241	7.03648	12.4675	11.0691	24.7629
Fndc10	3.81053	2.48064	1.80389	-1.37516	0.169082	0.999934	0	0	3.51824	3.11688	11.0691	5.15893
Krt222	3.81053	2.48064	1.80389	-1.37516	0.169082	0.999934	0	0	3.51824	3.11688	11.0691	5.15893
Arl9	3.81053	2.48064	1.80389	-1.37516	0.169082	0.999934	0	0	3.51824	3.11688	11.0691	5.15893
Hist1h2ac	33.7871	0.752448	0.547315	-1.3748	0.169194	0.999934	24.1463	21.3072	30.4914	59.2207	37.6351	29.9218
Basp1	622.708	-0.408138	0.296899	1.37467	0.169234	0.999934	700.242	543.334	886.597	372.779	354.213	879.082
Ms4a8a	127.027	-0.387841	0.282181	1.37444	0.169306	0.999934	147.419	146.487	138.384	115.948	96.3015	117.624
Igkv8-27	1.75912	-4.41693	3.21661	1.37316	0.169701	0.999934	0	0	10.5547	0	0	0
Tmem151a	1.75912	-4.41693	3.21661	1.37316	0.169701	0.999934	0	0	10.5547	0	0	0
Grk1	1.75912	-4.41693	3.21661	1.37316	0.169701	0.999934	0	0	10.5547	0	0	0
Ccdc42	1.75912	-4.41693	3.21661	1.37316	0.169701	0.999934	0	0	10.5547	0	0	0
Hnrnph1	423.206	-0.325446	0.237076	1.37275	0.169831	0.999934	594.761	363.111	455.026	369.662	461.583	295.091
Sap25	133.255	0.395167	0.287893	-1.37262	0.16987	0.999934	105.481	105.648	134.866	172.052	133.937	147.545
Serp2	7.0245	1.74162	1.26906	-1.37237	0.169949	0.999934	0	2.6634	7.03648	12.4675	5.53457	14.445
Plekho2	2750.93	-0.24041	0.175283	1.37155	0.170204	0.999934	3488.5	2335.8	3114.82	2167.48	2396.47	3002.5
Diaph3	11.1618	1.26293	0.921163	-1.37102	0.170369	0.999934	6.35428	9.76581	3.51824	21.8182	11.0691	14.445
H2afz	531.913	0.235773	0.171976	-1.37097	0.170385	0.999934	482.926	488.291	493.726	529.246	553.457	643.835
Hpcal1	65.1978	-0.570615	0.41649	1.37006	0.170669	0.999934	82.6057	88.7801	62.1556	46.7532	37.6351	73.2568
Nav2	21.0804	0.94526	0.689978	-1.36998	0.170692	0.999934	11.4377	14.2048	17.5912	31.1688	37.6351	14.445
Nnt	125.4	0.414279	0.302521	-1.36942	0.170867	0.999934	94.0434	120.741	106.72	112.831	156.075	161.99
Plcxd2	24.2293	-0.917326	0.669905	1.36934	0.170894	0.999934	40.6674	36.3998	17.5912	9.35064	16.6037	24.7629
Rfx7	87.797	0.464721	0.339508	-1.36881	0.17106	0.999934	76.2514	62.1461	83.265	103.48	112.905	88.7336
Nedd4l	91.1066	-0.472976	0.345613	1.36851	0.171151	0.999934	123.273	101.209	92.647	59.2207	91.8739	78.4158
Ric8b	85.0122	0.495328	0.362253	-1.36735	0.171515	0.999934	64.8137	74.5753	72.7103	128.415	96.3015	73.2568
Cyp2s1	6.61026	-1.83405	1.34235	1.3663	0.171846	0.999934	17.792	2.6634	10.5547	3.11688	5.53457	0
Smpd3	6.61026	-1.83405	1.34235	1.3663	0.171846	0.999934	17.792	2.6634	10.5547	3.11688	5.53457	0
Vcam1	18.2478	-1.35277	0.99163	1.36418	0.17251	0.999934	24.1463	36.3998	17.5912	0	21.0314	10.3179
Tmem242	178.823	-0.344527	0.252609	1.36388	0.172607	0.999934	176.649	202.419	220.476	140.883	156.075	176.435
Trrap	238.37	0.322878	0.236938	-1.36271	0.172974	0.999934	194.441	219.287	220.476	219.428	316.577	260.01
Rbm5	250.168	0.330088	0.242239	-1.36265	0.172992	0.999934	183.003	264.565	216.958	309.818	295.546	231.12
Lgr4	4.37318	2.71296	1.99155	-1.36224	0.173122	0.999934	0	0	3.51824	3.11688	0	19.6039
Zfp12	29.3803	0.825781	0.606244	-1.36212	0.173158	0.999934	29.2297	23.9706	10.5547	46.7532	26.5659	39.2079
Orm1	23.9193	0.879231	0.645634	-1.36181	0.173258	0.999934	24.1463	12.4292	14.073	24.935	43.1697	24.7629
Emb	869.942	0.216461	0.159037	-1.36108	0.173489	0.999934	758.702	878.035	776.358	889.558	865.607	1051.39
Itpr1	241.89	0.350205	0.257336	-1.36088	0.17355	0.999934	230.025	163.355	245.104	253.714	333.181	225.961
Cd53	1934.32	-0.220212	0.16184	1.36068	0.173615	0.999934	2053.7	1937.18	2256.36	1995.43	1407.99	1955.24
Edc3	62.2576	0.641139	0.471366	-1.36017	0.173775	0.999934	29.2297	74.5753	41.0461	49.8701	80.8047	98.0197
Kdm4a	189.404	-0.330883	0.243273	1.36013	0.173789	0.999934	212.233	206.858	213.44	153.351	193.71	156.832
Pank3	150.211	0.419967	0.309111	-1.35863	0.174264	0.999934	105.481	175.785	103.202	175.169	199.245	142.387
Arfgap2	484.864	-0.251615	0.185306	1.35783	0.174516	0.999934	470.217	560.202	548.845	388.363	494.791	446.764
Upp1	27.6033	-0.824274	0.607059	1.35781	0.174523	0.999934	35.584	29.2974	41.0461	18.7013	11.0691	29.9218
Tnfrsf12a	252.785	-0.338813	0.249675	1.35702	0.174775	0.999934	341.861	264.565	241.586	241.247	171.572	255.883
Shcbp1l	3.74793	2.45466	1.80946	-1.35657	0.174919	0.999934	0	0	3.51824	3.11688	5.53457	10.3179
Arf4	373.398	-0.260353	0.191948	1.35637	0.174982	0.999934	447.342	396.847	376.452	319.792	370.816	329.14
Plppr2	14.3358	1.34173	0.989508	-1.35596	0.175111	0.999934	0	16.8682	7.03648	15.5844	16.6037	29.9218
E2f8	16.2013	-1.1818	0.871731	1.35569	0.175197	0.999934	40.6674	12.4292	14.073	3.11688	16.6037	10.3179
Cd5l	10.0154	1.49794	1.1056	-1.35488	0.175457	0.999934	11.4377	4.43901	0	18.7013	11.0691	14.445
Myoz1	11.9629	1.65498	1.22156	-1.35481	0.175479	0.999934	0	16.8682	0	18.7013	16.6037	19.6039
Uchl3	69.827	0.561365	0.41455	-1.35416	0.175687	0.999934	53.376	50.6047	65.6738	103.48	96.3015	49.5257
Tnfrsf8	15.5728	-1.03987	0.768653	1.35285	0.176104	0.999934	11.4377	26.634	24.6277	9.35064	11.0691	10.3179
Ngdn	219.175	-0.350513	0.259101	1.35281	0.176118	0.999934	306.277	213.96	216.958	184.519	231.345	161.99
Psenen	635.045	-0.254672	0.188301	1.35248	0.176223	0.999934	800.64	633.002	641.492	679.48	564.526	491.13
Lgmn	920.623	-0.256335	0.189533	1.35246	0.176229	0.999934	935.351	1171.9	900.669	1046.02	752.702	717.092
Ttc38	21.8119	0.93294	0.690175	-1.35174	0.176457	0.999934	24.1463	7.10241	14.073	24.935	26.5659	34.049
Ocel1	388.066	-0.275833	0.204224	1.35064	0.176811	0.999934	418.112	379.979	476.135	297.35	402.917	353.903
Senp7	143.837	0.446045	0.330292	-1.35045	0.17687	0.999934	87.6891	105.648	172.394	181.402	123.974	191.912
Vav2	123.684	-0.434174	0.321529	1.35034	0.176906	0.999934	141.065	185.55	99.6835	115.948	101.836	98.0197
Pwwp2a	189.96	0.383917	0.284441	-1.34972	0.177104	0.999934	129.627	195.316	168.876	225.662	263.446	156.832
Prr14	220.598	-0.336986	0.24973	1.3494	0.177209	0.999934	293.568	245.033	200.54	197.61	166.037	220.802
Zfp799	34.0438	-0.820474	0.6081	1.34924	0.177259	0.999934	58.4594	47.9413	24.6277	37.4026	11.0691	24.7629
Prdx4	135.36	0.471199	0.349252	-1.34917	0.177283	0.999934	76.2514	156.253	106.72	150.234	209.207	113.497
Zfand5	2100.88	-0.171127	0.126974	1.34773	0.177744	0.999934	2271.02	2093.43	2311.48	1888.83	1976.95	2063.57
Tbcc	137.918	-0.380808	0.282759	1.34676	0.178057	0.999934	170.295	166.019	131.348	109.714	112.905	137.228
Acads	107.332	0.529761	0.393607	-1.34591	0.17833	0.999934	47.0217	139.385	76.2285	140.883	107.371	133.1
Cycs	8.38705	-1.72785	1.28469	1.34496	0.178638	0.999934	29.2297	2.6634	7.03648	6.23376	0	5.15893
Cnot8	247.199	0.28796	0.21416	-1.34461	0.178753	0.999934	212.233	228.165	227.513	284.883	274.515	255.883
Pcbp3	21.2147	1.21444	0.903264	-1.3445	0.178788	0.999934	0	16.8682	21.1094	12.4675	37.6351	39.2079
Slc7a8	555.603	-0.24931	0.185462	1.34427	0.178863	0.999934	564.26	538.895	707.166	470.026	483.722	569.546
Tyw5	46.4763	-0.686111	0.510565	1.34383	0.179005	0.999934	82.6057	45.2779	44.5644	43.6363	43.1697	19.6039
Leng9	61.254	0.553019	0.411528	-1.34382	0.179007	0.999934	64.8137	43.5022	41.0461	78.5454	80.8047	58.8118
Srsf6	991.015	0.20323	0.15128	-1.3434	0.179143	0.999934	1035.75	873.596	854.932	1017.97	1112.45	1051.39
Cfap298	74.3008	0.543123	0.404389	-1.34307	0.179249	0.999934	40.6674	64.8095	76.2285	115.948	69.7356	78.4158
Galnt12	26.483	0.872028	0.649747	-1.3421	0.179562	0.999934	17.792	14.2048	24.6277	56.1038	26.5659	19.6039
Zfp729a	5.17686	1.97123	1.46894	-1.34194	0.179616	0.999934	0	2.6634	3.51824	3.11688	16.6037	5.15893
Zbtb22	168.722	-0.416285	0.310265	1.34171	0.179691	0.999934	252.901	156.253	168.876	100.364	177.106	156.832
Zfp821	79.454	-0.51429	0.38335	1.34157	0.179736	0.999934	94.0434	79.0143	106.72	43.6363	69.7356	83.5747
Gas2l1	243.066	-0.360859	0.269059	1.34119	0.179859	0.999934	252.901	329.374	238.068	247.48	145.006	245.565
Plod3	846.285	-0.212427	0.158396	1.34111	0.179885	0.999934	923.913	991.674	810.368	849.038	736.098	766.617
Prpf3	201.16	0.31504	0.23494	-1.34094	0.17994	0.999934	188.087	163.355	186.467	206.961	225.811	236.279
Smim19	65.1171	-0.540447	0.403055	1.34088	0.17996	0.999934	58.4594	84.3411	89.1287	66.0779	43.1697	49.5257
Tprn	29.383	-0.782117	0.583417	1.34058	0.180057	0.999934	47.0217	23.9706	41.0461	28.0519	16.6037	19.6039
Rbpj	428.902	-0.323726	0.241525	1.34034	0.180134	0.999934	606.199	481.188	344.788	470.026	312.15	359.062
Dus2	42.9872	0.634459	0.473365	-1.34032	0.180142	0.999934	29.2297	40.8388	30.4914	43.6363	64.201	49.5257
Usp45	160.79	0.354782	0.264812	-1.33975	0.180327	0.999934	118.19	166.019	138.384	178.286	177.106	186.753
Naxd	140.476	-0.389416	0.290696	1.3396	0.180375	0.999934	129.627	189.989	158.321	137.766	123.974	103.179
Morc3	355.025	0.270497	0.201969	-1.33931	0.180471	0.999934	364.736	274.331	327.196	369.662	376.351	417.874
Ccr9	10.2394	1.33646	0.997957	-1.3392	0.180506	0.999934	11.4377	2.6634	3.51824	12.4675	21.0314	10.3179
Fan1	24.6664	0.864516	0.645666	-1.33895	0.180586	0.999934	11.4377	19.5316	21.1094	18.7013	43.1697	34.049
Tnfrsf10b	9.65346	-1.5375	1.14851	1.3387	0.18067	0.999934	6.35428	12.4292	24.6277	9.35064	0	5.15893
Igsf9	3.73067	2.78607	2.08203	-1.33815	0.180848	0.999934	0	2.6634	0	3.11688	16.6037	0
Irak1bp1	3.73067	2.78607	2.08203	-1.33815	0.180848	0.999934	0	2.6634	0	3.11688	16.6037	0
Rab7b	85.5255	-0.557883	0.416918	1.33811	0.18086	0.999934	118.19	81.6777	106.72	97.2467	75.2702	34.049
Polr2e	557.788	-0.242167	0.181095	1.33723	0.181146	0.999934	529.947	649.87	634.456	579.74	461.583	491.13
Dynlrb1	305.839	-0.357413	0.267293	1.33716	0.181172	0.999934	299.922	356.008	376.452	369.662	177.106	255.883
Plekha2	271.561	0.336883	0.251952	-1.33709	0.181194	0.999934	230.025	173.121	317.814	306.701	306.615	295.091
Ttyh2	52.409	-0.593993	0.444305	1.3369	0.181254	0.999934	58.4594	79.0143	51.6009	46.7532	48.7042	29.9218
Arrb2	1209.13	-0.211956	0.158585	1.33655	0.181371	0.999934	1270.86	1222.5	1400.26	1080.93	972.978	1307.27
Pmm1	79.129	0.528616	0.395515	-1.33653	0.181378	0.999934	53.376	67.4729	72.7103	59.2207	123.974	98.0197
Lcorl	101.415	-0.457994	0.342725	1.33633	0.181441	0.999934	123.273	112.751	117.275	115.948	75.2702	63.9708
Espl1	9.6172	-1.25941	0.942462	1.3363	0.181452	0.999934	17.792	12.4292	10.5547	6.23376	5.53457	5.15893
Anpep	1167.57	-0.218242	0.163476	1.33501	0.181874	0.999934	1076.42	1491.51	1197.37	1049.14	1026.11	1164.89
Srgap2	242.877	-0.317657	0.238135	1.33394	0.182224	0.999934	324.069	267.228	216.958	197.61	220.276	231.12
Pprc1	153.672	-0.434472	0.325715	1.3339	0.182236	0.999934	183.003	182.887	165.357	178.286	75.2702	137.228
Dhps	275.172	-0.317359	0.23792	1.33389	0.18224	0.999934	329.152	264.565	321.333	194.493	301.081	240.406
Prelid1	1177.85	-0.194538	0.145867	1.33367	0.182313	0.999934	1212.4	1212.74	1345.14	996.155	1106.91	1193.78
Cadm3	5.04612	2.46584	1.85038	-1.33262	0.182658	0.999934	0	4.43901	0	6.23376	0	19.6039
Tle1	52.9896	0.714347	0.536187	-1.33227	0.182771	0.999934	24.1463	64.8095	30.4914	46.7532	107.371	44.3668
Mfsd8	67.5659	0.522573	0.392339	-1.33194	0.182879	0.999934	53.376	57.7071	55.1191	78.5454	101.836	58.8118
Mgmt	37.7976	0.798401	0.599484	-1.33181	0.182922	0.999934	35.584	29.2974	17.5912	28.0519	86.3393	29.9218
Tmem59	433.338	0.251335	0.188805	-1.33119	0.183128	0.999934	376.174	372.876	438.607	482.493	413.986	515.893
Btbd2	71.3151	0.55624	0.417993	-1.33074	0.183274	0.999934	40.6674	77.2387	55.1191	109.714	86.3393	58.8118
Khnyn	109.924	0.453178	0.340618	-1.33046	0.183368	0.999934	111.835	60.3705	106.72	112.831	145.006	122.783
Taf7	180.08	-0.391553	0.294328	1.33033	0.183409	0.999934	205.879	142.048	265.041	128.415	177.106	161.99
Depdc7	14.9311	-1.07646	0.809212	1.33026	0.183432	0.999934	11.4377	21.3072	28.1459	12.4675	11.0691	5.15893
Cflar	503.304	-0.267855	0.201397	1.32998	0.183524	0.999934	623.991	435.91	589.892	397.714	461.583	510.734
Kcnk13	56.1965	-0.688354	0.517756	1.32949	0.183685	0.999934	87.6891	87.0045	34.0097	66.0779	37.6351	24.7629
Zswim4	434.033	-0.311536	0.234386	1.32916	0.183797	0.999934	512.155	406.613	524.218	385.246	274.515	501.448
Foxn3	385.442	0.295019	0.221993	-1.32896	0.183862	0.999934	393.966	271.667	372.933	344.727	467.118	462.24
Dgat2	108.568	-0.638659	0.481301	1.32694	0.184528	0.999934	147.419	132.282	117.275	91.0129	21.0314	142.387
Pomt2	43.0202	-0.686991	0.518062	1.32608	0.184814	0.999934	53.376	77.2387	28.1459	28.0519	32.1005	39.2079
Ifi207	254.108	-0.338452	0.25527	1.32586	0.184887	0.999934	311.36	213.96	327.196	235.013	177.106	260.01
Supt5	134.146	-0.40223	0.303539	1.32513	0.185127	0.999934	147.419	166.019	145.421	144	118.44	83.5747
Mylk	7.92102	1.8307	1.38204	-1.32464	0.185289	0.999934	0	0	10.5547	15.5844	11.0691	10.3179
Tma7	417.022	0.276984	0.209133	-1.32444	0.185357	0.999934	364.736	447.452	317.814	422.649	413.986	535.497
Cpeb4	277.325	-0.288989	0.21824	1.32418	0.185443	0.999934	282.13	322.272	310.778	259.948	209.207	279.614
Gabpb1	71.1656	-0.522956	0.394964	1.32406	0.185484	0.999934	105.481	67.4729	79.7468	72.3116	43.1697	58.8118
Carmil1	47.3124	-0.61534	0.465077	1.32309	0.185805	0.999934	47.0217	45.2779	79.7468	40.5194	32.1005	39.2079
Mterf1b	11.7544	1.35727	1.02588	-1.32303	0.185825	0.999934	0	12.4292	7.03648	15.5844	21.0314	14.445
Tnpo2	161.527	0.359637	0.27183	-1.32302	0.185828	0.999934	141.065	149.151	134.866	219.428	177.106	147.545
Spty2d1	1677.18	-0.277873	0.210062	1.32282	0.185896	0.999934	1800.8	1455.99	2256.36	1058.49	1639.34	1852.06
Clec16a	70.9125	0.490627	0.370993	-1.32247	0.186013	0.999934	53.376	57.7071	65.6738	75.4285	75.2702	98.0197
Arhgap35	49.6379	0.581077	0.439512	-1.3221	0.186136	0.999934	40.6674	40.8388	37.5279	49.8701	75.2702	53.6529
Fn1	26094.2	-0.239611	0.18133	1.32141	0.186366	0.999934	29724.1	33532.2	21512.9	28474.6	24744	18577.3
Eef2	2613.5	0.225112	0.170372	-1.32129	0.186404	0.999934	2311.69	2194.64	2721.95	2205.5	3417.04	2830.19
Kdm2b	147.115	0.408932	0.309612	-1.32079	0.186571	0.999934	105.481	118.078	154.803	119.065	203.672	181.594
Cd46	16.5657	1.00348	0.759871	-1.32059	0.186638	0.999934	6.35428	12.4292	14.073	15.5844	21.0314	29.9218
Rasgrp2	278.675	0.40085	0.303782	-1.31953	0.186992	0.999934	335.506	127.843	259.177	360.311	274.515	314.695
Agpat3	240.233	0.33635	0.254918	-1.31944	0.187021	0.999934	230.025	195.316	213.44	347.844	209.207	245.565
Tdrd3	67.7793	0.557818	0.423103	-1.3184	0.187371	0.999934	76.2514	57.7071	30.4914	72.3116	86.3393	83.5747
Pdpr	68.0826	0.529299	0.401606	-1.31796	0.187518	0.999934	47.0217	57.7071	62.1556	75.4285	107.371	58.8118
Clcn7	618.868	-0.298906	0.226959	1.317	0.187837	0.999934	682.45	623.236	741.176	394.597	510.287	761.458
Hyal3	3.49111	-2.372	1.80213	1.31622	0.1881	0.999934	6.35428	4.43901	7.03648	3.11688	0	0
Otud1	177.348	-0.403846	0.306823	1.31622	0.188102	0.999934	270.693	132.282	204.058	162.701	171.572	122.783
Spdl1	31.72	-0.859138	0.652791	1.3161	0.188141	0.999934	71.168	21.3072	30.4914	24.935	32.1005	10.3179
Gpx1	3873.42	-0.224998	0.17097	1.31601	0.188171	0.999934	3930.76	5326.81	3266.1	3859.32	3363.91	3493.63
Ankrd13d	15.1318	-1.06756	0.811226	1.31598	0.188181	0.999934	11.4377	19.5316	30.4914	9.35064	5.53457	14.445
Myd88	607.467	-0.243223	0.18483	1.31593	0.188198	0.999934	711.68	569.968	696.612	651.428	499.218	515.893
Spsb4	75.3938	-0.493247	0.37503	1.31522	0.188436	0.999934	82.6057	108.312	72.7103	49.8701	69.7356	69.1297
Rap2b	543.848	-0.27229	0.207035	1.31519	0.188446	0.999934	747.264	536.232	503.108	547.948	515.822	412.715
Srsf1	834.587	-0.21348	0.16244	1.31421	0.188776	0.999934	1029.39	839.86	820.923	820.986	779.268	717.092
2001-09-01	552.25	0.377688	0.28753	-1.31356	0.188995	0.999934	664.658	240.594	538.291	758.025	542.388	569.546
Cox6c	161.281	-0.356515	0.27143	1.31347	0.189025	0.999934	176.649	163.355	204.058	159.584	150.54	113.497
S1pr1	84.3264	0.557054	0.424203	-1.31318	0.189124	0.999934	105.481	45.2779	55.1191	134.649	96.3015	69.1297
B3galnt1	1.62764	-4.32278	3.29235	1.31298	0.18919	0.999934	0	9.76581	0	0	0	0
Akr1c18	1.62764	-4.32278	3.29235	1.31298	0.18919	0.999934	0	9.76581	0	0	0	0
Primpol	40.7019	0.654738	0.4987	-1.31289	0.18922	0.999934	29.2297	21.3072	44.5644	46.7532	48.7042	53.6529
Vwf	156.103	-0.35743	0.272271	1.31277	0.18926	0.999934	183.003	180.224	161.839	109.714	145.006	156.832
Ascc1	59.0648	0.618853	0.471466	-1.31262	0.189313	0.999934	35.584	62.1461	41.0461	40.5194	101.836	73.2568
Utp4	112.018	-0.431174	0.328661	1.31191	0.189551	0.999934	147.419	103.873	134.866	87.896	75.2702	122.783
Il1rap	124.623	-0.535568	0.408268	1.31181	0.189585	0.999934	100.398	125.18	216.958	94.1298	54.2388	156.832
Clk2	229.719	-0.290964	0.221826	1.31167	0.18963	0.999934	235.109	254.799	268.559	213.195	214.741	191.912
Kcnq5	1.84486	4.18003	3.18705	-1.31157	0.189666	0.999934	0	0	0	0	11.0691	0
She	1.84486	4.18003	3.18705	-1.31157	0.189666	0.999934	0	0	0	0	11.0691	0
Lgals7	1.84486	4.18003	3.18705	-1.31157	0.189666	0.999934	0	0	0	0	11.0691	0
Tmem221	1.84486	4.18003	3.18705	-1.31157	0.189666	0.999934	0	0	0	0	11.0691	0
Bricd5	1.84486	4.18003	3.18705	-1.31157	0.189666	0.999934	0	0	0	0	11.0691	0
Rnf151	1.84486	4.18003	3.18705	-1.31157	0.189666	0.999934	0	0	0	0	11.0691	0
Pcdhga7	1.84486	4.18003	3.18705	-1.31157	0.189666	0.999934	0	0	0	0	11.0691	0
Ulk4	1.84486	4.18003	3.18705	-1.31157	0.189666	0.999934	0	0	0	0	11.0691	0
Smtnl2	1.84486	4.18003	3.18705	-1.31157	0.189666	0.999934	0	0	0	0	11.0691	0
Pcdhga10	1.84486	4.18003	3.18705	-1.31157	0.189666	0.999934	0	0	0	0	11.0691	0
Lrrc69	1.84486	4.18003	3.18705	-1.31157	0.189666	0.999934	0	0	0	0	11.0691	0
Fst	1.84486	4.18003	3.18705	-1.31157	0.189666	0.999934	0	0	0	0	11.0691	0
Tulp1	1.84486	4.18003	3.18705	-1.31157	0.189666	0.999934	0	0	0	0	11.0691	0
Xrcc2	17.2542	-1.2639	0.963667	1.31156	0.18967	0.999934	35.584	9.76581	28.1459	15.5844	0	14.445
Uap1l1	388.182	-0.273543	0.208711	1.31063	0.189983	0.999934	400.32	498.056	376.452	400.831	354.213	299.218
Gngt2	687.882	-0.27444	0.209405	1.31057	0.190003	0.999934	753.618	734.211	769.322	432	666.362	771.776
Dapl1	8.65266	1.68029	1.28291	-1.30976	0.190278	0.999934	6.35428	2.6634	3.51824	24.935	0	14.445
Cdca2	6.31982	-1.7519	1.33782	1.30952	0.190359	0.999934	17.792	4.43901	7.03648	3.11688	5.53457	0
Dlg1	156.175	-0.358676	0.274	1.30903	0.190523	0.999934	199.525	175.785	151.284	140.883	156.075	113.497
Smarcd2	298.864	0.266872	0.203873	-1.30901	0.19053	0.999934	252.901	278.77	282.632	357.194	312.15	309.536
Dcaf17	44.5696	0.606979	0.463705	-1.30898	0.190542	0.999934	35.584	29.2974	41.0461	43.6363	64.201	53.6529
Ttll12	35.3965	-0.684557	0.523099	1.30866	0.19065	0.999934	29.2297	53.2681	48.0826	24.935	32.1005	24.7629
Ctns	117.748	0.431103	0.329447	-1.30856	0.190682	0.999934	64.8137	125.18	110.238	144	139.471	122.783
Ltb4r2	19.9275	0.990979	0.757342	-1.3085	0.190705	0.999934	6.35428	12.4292	21.1094	18.7013	16.6037	44.3668
Ormdl1	48.7522	-0.5907	0.451625	1.30795	0.190892	0.999934	53.376	60.3705	62.1556	40.5194	26.5659	49.5257
Trbc2	91.2488	0.521293	0.398947	-1.30667	0.191324	0.999934	105.481	40.8388	79.7468	131.532	91.8739	98.0197
Rpusd2	45.0524	0.589568	0.451274	-1.30645	0.191398	0.999934	35.584	38.1754	34.0097	49.8701	48.7042	63.9708
Mad2l2	38.9355	0.638709	0.488922	-1.30636	0.19143	0.999934	29.2297	33.7364	28.1459	40.5194	43.1697	58.8118
Zbtb11	356.341	0.260746	0.199717	-1.30558	0.191697	0.999934	335.506	285.872	351.824	372.779	359.747	432.319
Bicral	73.0282	-0.468273	0.358678	1.30555	0.191705	0.999934	94.0434	84.3411	76.2285	66.0779	58.6665	58.8118
Thop1	88.0092	-0.434334	0.332726	1.30538	0.191763	0.999934	105.481	105.648	92.647	81.6623	64.201	78.4158
Mknk1	196.247	-0.325251	0.249169	1.30535	0.191775	0.999934	252.901	195.316	206.403	156.467	199.245	167.149
Abraxas1	30.0882	0.768806	0.589159	-1.30492	0.19192	0.999934	11.4377	33.7364	21.1094	37.4026	37.6351	39.2079
Tmco1	113.567	-0.4336	0.332285	1.3049	0.191926	0.999934	123.273	161.58	106.72	106.597	69.7356	113.497
Mynn	82.6211	0.457363	0.350502	-1.30488	0.191934	0.999934	76.2514	77.2387	55.1191	91.0129	107.371	88.7336
Angptl4	35.727	-0.755001	0.578619	1.30483	0.19195	0.999934	40.6674	38.1754	55.1191	12.4675	43.1697	24.7629
Cyba	2503.85	-0.220289	0.168847	1.30467	0.192006	0.999934	2282.46	3368.32	2432.28	2552.72	2343.34	2043.97
Mfsd5	310.125	-0.291026	0.223127	1.30431	0.192129	0.999934	353.298	385.306	286.15	329.143	246.842	260.01
Armc7	63.6407	0.542107	0.415661	-1.3042	0.192164	0.999934	71.168	50.6047	34.0097	81.6623	75.2702	69.1297
Atp6v1a	638.84	-0.233243	0.178869	1.30399	0.192238	0.999934	729.472	704.914	637.974	667.012	607.696	485.971
Ypel1	4.15087	2.61728	2.00724	-1.30392	0.192261	0.999934	0	0	3.51824	0	11.0691	10.3179
Cd300lb	378.179	-0.282004	0.21636	1.3034	0.192438	0.999934	488.009	341.803	417.498	400.831	301.081	319.854
Saysd1	114.164	0.457157	0.350852	-1.30299	0.192578	0.999934	58.4594	122.517	106.72	122.182	161.609	113.497
Zfand2a	521.988	-0.261455	0.200722	1.30257	0.192721	0.999934	693.888	519.364	493.726	403.948	494.791	526.211
Sod2	756.62	-0.246688	0.18942	1.30233	0.192803	0.999934	676.096	1029.85	755.249	638.96	687.394	752.172
Prkab1	58.9396	0.611577	0.469648	-1.3022	0.192847	0.999934	40.6674	55.0437	44.5644	106.597	37.6351	69.1297
Map2k2	1028.2	-0.195495	0.150137	1.30211	0.19288	0.999934	1176.81	1056.48	1058.99	870.856	1052.68	953.371
Cd19	311.466	0.450515	0.346031	-1.30195	0.192934	0.999934	353.298	110.975	327.196	445.09	376.351	255.883
Syngr2	678.155	0.275669	0.211771	-1.30173	0.193008	0.999934	529.947	640.105	669.638	645.194	596.627	987.42
Atad2b	255.162	0.304958	0.234295	-1.3016	0.193053	0.999934	212.233	233.492	238.068	228.779	278.942	339.458
Pid1	229.785	-0.352899	0.271129	1.30159	0.193057	0.999934	317.714	250.36	206.403	247.48	209.207	147.545
Rusc1	57.6243	0.626052	0.481265	-1.30085	0.19331	0.999934	29.2297	71.9119	34.0097	69.1947	91.8739	49.5257
Gstz1	26.1931	0.753692	0.579518	-1.30055	0.193413	0.999934	17.792	19.5316	21.1094	31.1688	37.6351	29.9218
H2-M3	168.817	-0.371272	0.285514	1.30036	0.193476	0.999934	183.003	182.887	204.058	103.48	182.641	156.832
S100a10	1378.3	-0.239354	0.184104	1.30011	0.193564	0.999934	1700.41	1554.54	1224.35	1550.34	1203.22	1036.95
Nt5c3	216.712	-0.392927	0.302246	1.30003	0.193592	0.999934	299.922	182.887	255.659	162.701	133.937	265.169
Cep290	13.4049	-1.31735	1.01334	1.3	0.193601	0.999934	17.792	29.2974	10.5547	12.4675	0	10.3179
Vcpip1	170.064	0.345019	0.265562	-1.2992	0.193874	0.999934	176.649	151.814	120.793	175.169	209.207	186.753
Tbkbp1	194.329	-0.329696	0.253815	1.29896	0.193957	0.999934	264.338	175.785	209.922	172.052	171.572	172.308
Nfkbia	6497.35	-0.218382	0.168169	1.29858	0.194087	0.999934	7642.93	5519.46	7802.28	5165.29	5641.94	7212.19
Skap2	1069.63	-0.188845	0.145452	1.29833	0.194173	0.999934	1183.17	1090.22	1144.6	920.726	988.474	1090.6
Smcr8	277.817	-0.276747	0.213192	1.29811	0.194249	0.999934	317.714	281.433	314.296	253.714	278.942	220.802
Pwwp2b	87.7811	-0.45354	0.349453	1.29786	0.194336	0.999934	123.273	98.5459	83.265	87.896	69.7356	63.9708
Tmsb4x	24274.4	0.217567	0.167732	-1.29711	0.194592	0.999934	20734	21848.8	24759	23694.5	20924	33685.8
Lifr	69.2241	0.567639	0.437779	-1.29663	0.194757	0.999934	35.584	55.0437	76.2285	66.0779	118.44	63.9708
Scmh1	19.6146	-0.884253	0.681967	1.29662	0.194762	0.999934	29.2297	16.8682	30.4914	15.5844	11.0691	14.445
Crocc	45.6934	-0.673571	0.519497	1.29658	0.194775	0.999934	40.6674	45.2779	83.265	49.8701	21.0314	34.049
Fus	850.205	-0.212133	0.163663	1.29616	0.19492	0.999934	941.705	775.05	1021.46	742.441	800.299	820.27
Kif20a	5.47253	2.09813	1.61956	-1.2955	0.195149	0.999934	0	2.6634	3.51824	15.5844	11.0691	0
Sirpa	2413.46	-0.162208	0.125244	1.29514	0.195271	0.999934	2612.88	2684.71	2349.01	2292.78	2257	2284.38
Zfp267	22.509	-0.900825	0.695574	1.29508	0.195292	0.999934	24.1463	29.2974	34.0097	6.23376	16.6037	24.7629
Itpripl2	533.655	-0.227248	0.175523	1.29469	0.195427	0.999934	599.844	620.573	506.627	523.012	494.791	457.081
Dgka	467.941	0.333755	0.25784	-1.29443	0.195517	0.999934	594.761	260.126	389.352	560.415	472.652	530.338
Fhdc1	13.9737	1.31223	1.01425	-1.29379	0.195738	0.999934	0	9.76581	14.073	9.35064	16.6037	34.049
Zdhhc2	15.4675	1.13126	0.874735	-1.29326	0.195922	0.999934	17.792	4.43901	7.03648	15.5844	37.6351	10.3179
Mpnd	277.15	0.292239	0.226238	-1.29173	0.196449	0.999934	241.463	228.165	279.114	357.194	301.081	255.883
Atl2	94.2155	0.46032	0.356413	-1.29154	0.196518	0.999934	53.376	84.3411	99.6835	100.364	129.509	98.0197
Eif4e2	325.581	-0.295866	0.229213	1.29079	0.196775	0.999934	435.904	341.803	300.223	329.143	236.88	309.536
Ubap2l	265.953	0.272387	0.2111	-1.29032	0.196938	0.999934	252.901	253.023	216.958	303.584	284.477	284.773
Nod2	87.5723	-0.457047	0.354412	1.28959	0.197193	0.999934	94.0434	88.7801	120.793	59.2207	69.7356	92.8608
Farp2	35.1115	0.768406	0.595865	-1.28956	0.197202	0.999934	17.792	45.2779	14.073	31.1688	48.7042	53.6529
Xpo1	508.978	0.233372	0.180996	-1.28938	0.197266	0.999934	400.32	505.159	497.245	535.48	521.357	594.309
Ap1s2	144.022	0.385823	0.299256	-1.28928	0.197302	0.999934	87.6891	144.712	141.902	181.402	166.037	142.387
Mapkapk3	317.332	0.279564	0.216897	-1.28892	0.197425	0.999934	282.13	293.862	282.632	275.532	381.885	387.952
Cxcr4	583.937	-0.229504	0.178062	1.2889	0.197434	0.999934	611.282	548.661	731.794	541.714	504.753	565.419
Rilpl2	2602.26	-0.21067	0.163468	1.28876	0.197483	0.999934	2835.28	2355.34	3184.01	1973.61	2616.75	2648.6
Sarnp	73.4149	0.580324	0.450327	-1.28867	0.197512	0.999934	64.8137	74.5753	37.5279	134.649	75.2702	53.6529
Knop1	100.429	0.509787	0.395796	-1.288	0.197744	0.999934	40.6674	118.078	89.1287	125.299	96.3015	133.1
Hnrnpul2	582.7	0.241251	0.187313	-1.28795	0.197762	0.999934	447.342	524.69	630.938	701.921	602.161	589.15
Riok2	140.847	0.366402	0.284744	-1.28677	0.198173	0.999934	134.711	118.078	117.275	191.376	150.54	133.1
Cmtr2	21.7796	1.1611	0.903262	-1.28545	0.198634	0.999934	0	29.2974	10.5547	28.0519	43.1697	19.6039
Cd83	250.808	-0.347215	0.27034	1.28437	0.199014	0.999934	388.882	195.316	259.177	210.078	220.276	231.12
Traf3ip3	271.674	0.37567	0.292799	-1.28303	0.199482	0.999934	293.568	127.843	289.668	319.792	284.477	314.695
Thumpd1	169.173	0.316244	0.246683	-1.28198	0.199848	0.999934	147.419	146.487	158.321	188.26	182.641	191.912
Ints12	173.725	-0.337999	0.263661	1.28194	0.199862	0.999934	165.211	195.316	220.476	131.532	177.106	152.704
Dhx29	64.6598	0.485086	0.378677	-1.281	0.200192	0.999934	58.4594	55.0437	48.0826	72.3116	80.8047	73.2568
Rasgrf2	26.4889	-0.801818	0.626031	1.2808	0.200265	0.999934	29.2297	23.9706	48.0826	21.8182	11.0691	24.7629
Atp6v1c1	871.898	-0.193499	0.151144	1.28023	0.200463	0.999934	1024.31	904.669	861.969	789.194	811.368	839.874
Cwf19l2	218.52	0.31984	0.249886	-1.27995	0.200564	0.999934	188.087	189.989	204.058	184.519	268.98	275.487
Tas1r3	7.29538	-1.79518	1.40348	1.27909	0.200865	0.999934	11.4377	12.4292	10.5547	9.35064	0	0
Foxo3	473.78	0.234654	0.18354	-1.27849	0.201078	0.999934	429.55	406.613	469.099	445.09	542.388	549.942
Ralgps2	135.246	0.545812	0.426936	-1.27844	0.201094	0.999934	183.003	45.2779	103.202	222.545	129.509	127.942
Lrp1	1752.85	-0.21429	0.16766	1.27813	0.201205	0.999934	1912.64	2235.48	1499.94	1723.01	1445.63	1700.38
Aoah	290.776	-0.283113	0.221525	1.27802	0.201244	0.999934	376.174	295.638	286.15	250.597	236.88	299.218
Fgfr1	60.3861	0.609174	0.47669	-1.27793	0.201276	0.999934	53.376	21.3072	69.1921	59.2207	80.8047	78.4158
Rnd1	93.0983	0.452252	0.35399	-1.27758	0.201396	0.999934	58.4594	77.2387	99.6835	87.896	107.371	127.942
Tuba1c	862.254	-0.21675	0.169665	1.27752	0.20142	0.999934	959.497	972.142	849.069	792.311	671.897	928.608
Unc5cl	17.166	0.968271	0.75804	-1.27733	0.201484	0.999934	6.35428	14.2048	14.073	21.8182	32.1005	14.445
Tubd1	23.4361	0.877425	0.686924	-1.27733	0.201487	0.999934	11.4377	16.8682	21.1094	28.0519	48.7042	14.445
Cdk20	84.7422	-0.545009	0.426852	1.27681	0.201669	0.999934	100.398	146.487	55.1191	94.1298	58.6665	53.6529
Bfsp2	3.92871	-2.58985	2.02838	1.27681	0.201671	0.999934	17.792	2.6634	0	3.11688	0	0
Ubap2	185.272	0.319816	0.250611	-1.27615	0.201904	0.999934	183.003	146.487	165.357	203.844	231.345	181.594
Tmem94	117.987	0.440152	0.345012	-1.27576	0.202041	0.999934	87.6891	112.751	99.6835	147.117	177.106	83.5747
Mroh1	434.105	-0.263226	0.206331	1.27574	0.202047	0.999934	418.112	577.071	424.534	388.363	349.785	446.764
Pdzd2	3.44425	2.67834	2.09964	-1.27562	0.202091	0.999934	0	2.6634	0	12.4675	5.53457	0
Pik3cb	155.417	-0.346883	0.271986	1.27537	0.202178	0.999934	188.087	195.316	138.384	137.766	145.006	127.942
Gadd45g	540.864	-0.290022	0.227426	1.27524	0.202225	0.999934	758.702	423.481	603.965	476.259	570.061	412.715
Cyb5rl	27.2129	0.827715	0.649194	-1.27499	0.202313	0.999934	17.792	26.634	14.073	24.935	21.0314	58.8118
Tbca	485.05	-0.27381	0.214759	1.27496	0.202323	0.999934	576.969	575.295	440.953	488.727	499.218	329.14
Txk	149.962	0.551539	0.432656	-1.27477	0.202389	0.999934	165.211	45.2779	154.803	100.364	193.71	240.406
Rlf	116.92	0.435418	0.341609	-1.27461	0.202447	0.999934	71.168	129.619	96.1652	103.48	133.937	167.149
Pcm1	227.323	0.337339	0.264843	-1.27373	0.202758	0.999934	264.338	156.253	182.948	253.714	290.012	216.675
Zfp120	22.893	0.855577	0.671819	-1.27352	0.202832	0.999934	11.4377	26.634	10.5547	37.4026	26.5659	24.7629
Cstad	1.32621	-4.02149	3.15823	1.27334	0.202898	0.999934	0	4.43901	3.51824	0	0	0
Ccdc85a	1.32621	-4.02149	3.15823	1.27334	0.202898	0.999934	0	4.43901	3.51824	0	0	0
Osbpl8	719.132	-0.233072	0.18311	1.27285	0.203071	0.999934	834.953	634.778	861.969	626.493	757.129	599.468
Nupr1	806.078	-0.231229	0.181685	1.2727	0.203126	0.999934	1071.33	806.123	734.139	676.363	757.129	791.38
Nrp2	330.262	-0.254508	0.199983	1.27265	0.203143	0.999934	317.714	382.642	376.452	278.649	316.577	309.536
Tsr1	431.523	-0.231621	0.182015	1.27254	0.203182	0.999934	517.239	437.686	444.471	419.532	387.42	382.793
Uqcrc1	1598.34	-0.16625	0.130653	1.27245	0.203212	0.999934	1776.66	1703.69	1590.24	1472.41	1553	1494.03
Zswim7	48.8985	0.591924	0.465299	-1.27214	0.203324	0.999934	47.0217	36.3998	34.0097	69.1947	37.6351	69.1297
Atp6v1g2	9.87678	1.3978	1.099	-1.27189	0.203414	0.999934	6.35428	9.76581	0	12.4675	11.0691	19.6039
Rwdd2a	5.4442	-1.9762	1.55383	1.27183	0.203434	0.999934	11.4377	4.43901	10.5547	6.23376	0	0
Rsad2	877.803	-0.796561	0.626359	1.27173	0.203469	0.999934	1129.79	483.852	1728.63	350.961	655.293	918.29
Sf3b6	391.024	0.258429	0.203255	-1.27145	0.203569	0.999934	324.069	419.042	323.678	394.597	402.917	481.844
Ewsr1	140.149	-0.384519	0.302469	1.27127	0.203634	0.999934	199.525	129.619	147.766	125.299	96.3015	142.387
Mphosph9	40.1603	0.70921	0.557949	-1.2711	0.203692	0.999934	24.1463	29.2974	37.5279	21.8182	64.201	63.9708
Rbm4	325.423	0.255412	0.200948	-1.27103	0.203717	0.999934	288.485	329.374	272.077	375.896	327.647	359.062
Lekr1	7.83574	-1.59943	1.25883	1.27057	0.203882	0.999934	24.1463	4.43901	7.03648	6.23376	0	5.15893
Zdhhc20	202.31	-0.303077	0.238537	1.27057	0.203883	0.999934	212.233	213.96	245.104	203.844	171.572	167.149
Aga	78.4136	-0.518305	0.407979	1.27042	0.203935	0.999934	71.168	125.18	79.7468	52.987	91.8739	49.5257
Mrm1	42.8189	0.628782	0.495115	-1.26997	0.204095	0.999934	35.584	31.073	34.0097	34.2857	48.7042	73.2568
Vps9d1	125.533	-0.399576	0.314639	1.26995	0.204102	0.999934	170.295	136.721	120.793	87.896	139.471	98.0197
Fcgr2b	2425.28	-0.252474	0.198809	1.26993	0.204109	0.999934	2329.48	3514.8	2066.38	2637.5	2176.19	1827.29
Bsdc1	350.313	0.326566	0.257239	-1.2695	0.204262	0.999934	252.901	271.667	406.943	288	489.256	393.111
Cerkl	10.7037	1.21606	0.957943	-1.26945	0.204281	0.999934	11.4377	4.43901	3.51824	9.35064	21.0314	14.445
Hmox1	1674.99	0.300343	0.236635	-1.26923	0.20436	0.999934	1447.51	1840.41	1217.31	2734.75	1434.56	1375.37
Flt4	5.3281	-2.40596	1.89586	1.26906	0.204419	0.999934	24.1463	2.6634	0	0	0	5.15893
Psd2	5.3281	-2.40596	1.89586	1.26906	0.204419	0.999934	24.1463	2.6634	0	0	0	5.15893
Map4k1	198.074	0.331937	0.261562	-1.26905	0.204421	0.999934	199.525	185.55	141.902	266.182	199.245	196.039
Washc3	185.904	-0.327926	0.258464	1.26875	0.204531	0.999934	194.441	253.023	172.394	156.467	177.106	161.99
Cab39l	55.4031	0.531391	0.41897	-1.26833	0.204682	0.999934	53.376	38.1754	44.5644	59.2207	58.6665	78.4158
Efcab11	5.34732	2.06081	1.62539	-1.26788	0.20484	0.999934	0	2.6634	3.51824	15.5844	0	10.3179
Tox	24.4171	0.873307	0.688807	-1.26786	0.20485	0.999934	29.2297	12.4292	10.5547	43.6363	16.6037	34.049
Pkp2	5.89557	2.24828	1.77332	-1.26784	0.204856	0.999934	6.35428	0	0	18.7013	0	10.3179
Pold1	81.166	0.491501	0.387697	-1.26774	0.204889	0.999934	64.8137	57.7071	79.7468	81.6623	133.937	69.1297
2009-09-01	1139.43	-0.190973	0.150818	1.26625	0.205424	0.999934	1329.32	1239.37	1076.58	1140.15	1063.74	987.42
Sdf2	503.1	0.224231	0.177167	-1.26564	0.205641	0.999934	500.718	443.013	447.989	482.493	564.526	579.864
Adcy9	14.8001	-1.04536	0.826007	1.26556	0.20567	0.999934	29.2297	9.76581	21.1094	12.4675	11.0691	5.15893
Klra4	9.00597	1.26189	0.99729	-1.26532	0.205757	0.999934	6.35428	2.6634	7.03648	12.4675	11.0691	14.445
Psma6	313.424	-0.285076	0.22531	1.26526	0.205777	0.999934	329.152	379.979	323.678	288	220.276	339.458
Gimap9	145.173	0.387896	0.306719	-1.26466	0.205993	0.999934	134.711	88.7801	154.803	172.052	133.937	186.753
Snrnp70	640.956	0.197557	0.156266	-1.26424	0.206144	0.999934	582.052	609.031	600.446	708.155	692.928	653.121
Aimp1	327.961	-0.297897	0.235641	1.2642	0.20616	0.999934	329.152	361.335	392.87	213.195	312.15	359.062
Nme7	40.4598	0.763583	0.604052	-1.2641	0.206194	0.999934	11.4377	33.7364	44.5644	52.987	75.2702	24.7629
Fcor	10.1582	-1.42088	1.12404	1.26407	0.206203	0.999934	6.35428	23.9706	14.073	6.23376	0	10.3179
Nup153	179.176	0.336941	0.266566	-1.264	0.206229	0.999934	158.857	158.916	158.321	250.597	161.609	186.753
Dhx35	60.0716	-0.59405	0.47017	1.26348	0.206416	0.999934	118.19	50.6047	48.0826	40.5194	58.6665	44.3668
Mtmr7	55.7067	0.634733	0.502458	-1.26326	0.206497	0.999934	40.6674	45.2779	44.5644	37.4026	48.7042	117.624
Cenpn	4.53622	-2.1404	1.69437	1.26324	0.206502	0.999934	11.4377	7.10241	3.51824	0	0	5.15893
Mtln	184.857	0.335231	0.26539	-1.26316	0.206531	0.999934	188.087	170.458	131.348	175.169	203.672	240.406
Rest	193.915	-0.363889	0.288089	1.26311	0.206549	0.999934	264.338	236.155	154.803	197.61	182.641	127.942
Epop	27.6276	0.837939	0.663623	-1.26267	0.206707	0.999934	11.4377	26.634	21.1094	31.1688	16.6037	58.8118
Cndp2	1146.74	-0.193289	0.153083	1.26264	0.206717	0.999934	1288.65	1306.84	1073.06	971.22	1150.08	1090.6
Tespa1	24.6676	0.861998	0.682866	-1.26232	0.206832	0.999934	17.792	7.10241	28.1459	43.6363	26.5659	24.7629
Dera	120.771	0.432011	0.342251	-1.26226	0.206854	0.999934	94.0434	144.712	69.1921	159.584	139.471	117.624
Dync1h1	772.307	0.20263	0.16056	-1.26202	0.206941	0.999934	706.596	707.577	741.176	895.791	865.607	717.092
Ckap4	294.934	-0.279293	0.221308	1.26201	0.206945	0.999934	353.298	361.335	255.659	281.766	252.376	265.169
Rab26	14.1252	-1.30748	1.03609	1.26194	0.20697	0.999934	11.4377	21.3072	28.1459	18.7013	0	5.15893
Pef1	120.294	-0.414934	0.328947	1.2614	0.207164	0.999934	111.835	166.019	134.866	128.415	107.371	73.2568
Amigo1	4.77391	1.83265	1.45293	-1.26135	0.207184	0.999934	0	2.6634	3.51824	6.23376	11.0691	5.15893
Lrrn4cl	4.77391	1.83265	1.45293	-1.26135	0.207184	0.999934	0	2.6634	3.51824	6.23376	11.0691	5.15893
Arl5c	199.986	0.297545	0.235945	-1.26108	0.207281	0.999934	194.441	161.58	182.948	228.779	225.811	206.357
Cdkn1a	3934.3	-0.161864	0.128361	1.26101	0.207305	0.999934	3865.95	4184.21	4411.87	3348.78	3874.2	3920.79
Golgb1	195.524	0.33172	0.263334	-1.25969	0.20778	0.999934	165.211	163.355	189.985	168.935	268.98	216.675
Sdr39u1	21.4155	0.883604	0.701773	-1.2591	0.207993	0.999934	11.4377	12.4292	21.1094	15.5844	43.1697	24.7629
Ppat	147.101	0.352661	0.280329	-1.25803	0.208382	0.999934	134.711	122.517	131.348	200.727	156.075	137.228
Msantd3	23.687	-1.02271	0.81316	1.2577	0.208501	0.999934	47.0217	40.8388	7.03648	6.23376	11.0691	29.9218
Slc7a4	3.34864	-2.31098	1.83819	1.25721	0.208679	0.999934	6.35428	7.10241	3.51824	3.11688	0	0
Rp9	339.663	0.24821	0.197541	-1.2565	0.208934	0.999934	282.13	322.272	327.196	385.246	333.181	387.952
Lamtor5	522.016	0.267053	0.212574	-1.25628	0.209014	0.999934	482.926	498.056	438.607	432	730.563	549.942
Pih1d1	91.2197	-0.498852	0.397095	1.25625	0.209024	0.999934	105.481	101.209	113.756	66.0779	43.1697	117.624
Ccsap	61.9659	0.573477	0.456795	-1.25544	0.209321	0.999934	71.168	23.9706	55.1191	78.5454	69.7356	73.2568
Dhrs9	292.665	-0.267604	0.213206	1.25514	0.209428	0.999934	346.944	302.74	310.778	294.233	225.811	275.487
Ddhd1	932.97	-0.185743	0.148042	1.25467	0.209599	0.999934	1029.39	1003.22	945.234	824.103	950.839	845.033
Fam219a	169.471	-0.364356	0.290429	1.25454	0.209645	0.999934	217.317	175.785	179.43	140.883	107.371	196.039
Uqcrc2	122.545	-0.39509	0.315072	1.25397	0.209854	0.999934	134.711	132.282	151.284	125.299	118.44	73.2568
Hist1h2ae	41.7946	0.796316	0.635565	-1.25293	0.210232	0.999934	40.6674	21.3072	30.4914	106.597	32.1005	19.6039
Pex10	40.2493	-0.648732	0.517895	1.25263	0.210339	0.999934	64.8137	38.1754	44.5644	31.1688	43.1697	19.6039
Tnni1	1.71964	4.08309	3.26008	-1.25245	0.210405	0.999934	0	0	0	0	0	10.3179
Bhlhe22	1.71964	4.08309	3.26008	-1.25245	0.210405	0.999934	0	0	0	0	0	10.3179
Dnali1	1.71964	4.08309	3.26008	-1.25245	0.210405	0.999934	0	0	0	0	0	10.3179
Arhgef5	1.71964	4.08309	3.26008	-1.25245	0.210405	0.999934	0	0	0	0	0	10.3179
Il17rc	1.71964	4.08309	3.26008	-1.25245	0.210405	0.999934	0	0	0	0	0	10.3179
Reep6	1.71964	4.08309	3.26008	-1.25245	0.210405	0.999934	0	0	0	0	0	10.3179
Spic	1.71964	4.08309	3.26008	-1.25245	0.210405	0.999934	0	0	0	0	0	10.3179
Catsperd	1.71964	4.08309	3.26008	-1.25245	0.210405	0.999934	0	0	0	0	0	10.3179
Magee2	1.71964	4.08309	3.26008	-1.25245	0.210405	0.999934	0	0	0	0	0	10.3179
Kcne1l	1.71964	4.08309	3.26008	-1.25245	0.210405	0.999934	0	0	0	0	0	10.3179
Efcab12	1.71964	4.08309	3.26008	-1.25245	0.210405	0.999934	0	0	0	0	0	10.3179
Gal3st1	1.71964	4.08309	3.26008	-1.25245	0.210405	0.999934	0	0	0	0	0	10.3179
Zfp13	1.71964	4.08309	3.26008	-1.25245	0.210405	0.999934	0	0	0	0	0	10.3179
Mpp4	1.71964	4.08309	3.26008	-1.25245	0.210405	0.999934	0	0	0	0	0	10.3179
Klk9	1.71964	4.08309	3.26008	-1.25245	0.210405	0.999934	0	0	0	0	0	10.3179
Ogdhl	1.71964	4.08309	3.26008	-1.25245	0.210405	0.999934	0	0	0	0	0	10.3179
Fitm1	1.71964	4.08309	3.26008	-1.25245	0.210405	0.999934	0	0	0	0	0	10.3179
Fam3b	1.71964	4.08309	3.26008	-1.25245	0.210405	0.999934	0	0	0	0	0	10.3179
H2-Q1	1.71964	4.08309	3.26008	-1.25245	0.210405	0.999934	0	0	0	0	0	10.3179
Ppef1	1.71964	4.08309	3.26008	-1.25245	0.210405	0.999934	0	0	0	0	0	10.3179
Elmod2	80.8267	0.441146	0.352232	-1.25243	0.210412	0.999934	64.8137	81.6777	58.6373	84.7791	91.8739	103.179
Zkscan7	5.7872	1.88247	1.50316	-1.25235	0.210444	0.999934	0	7.10241	0	6.23376	11.0691	10.3179
Ccdc173	7.51733	-1.52872	1.22123	1.25178	0.210649	0.999934	6.35428	9.76581	17.5912	6.23376	0	5.15893
Utp3	281.498	-0.29134	0.232818	1.25136	0.210803	0.999934	382.528	264.565	282.632	238.13	290.012	231.12
Gse1	94.4057	0.40795	0.326057	-1.25116	0.210876	0.999934	82.6057	77.2387	83.265	91.0129	123.974	108.338
Mlph	1.44191	3.83499	3.06545	-1.25104	0.210921	0.999934	0	0	0	3.11688	5.53457	0
Gja4	1.44191	3.83499	3.06545	-1.25104	0.210921	0.999934	0	0	0	3.11688	5.53457	0
Igkv6-25	1.44191	3.83499	3.06545	-1.25104	0.210921	0.999934	0	0	0	3.11688	5.53457	0
Dlc1	1.44191	3.83499	3.06545	-1.25104	0.210921	0.999934	0	0	0	3.11688	5.53457	0
Fam149a	1.44191	3.83499	3.06545	-1.25104	0.210921	0.999934	0	0	0	3.11688	5.53457	0
Cdh5	1.44191	3.83499	3.06545	-1.25104	0.210921	0.999934	0	0	0	3.11688	5.53457	0
Stra6	1.44191	3.83499	3.06545	-1.25104	0.210921	0.999934	0	0	0	3.11688	5.53457	0
Ntn1	1.44191	3.83499	3.06545	-1.25104	0.210921	0.999934	0	0	0	3.11688	5.53457	0
Cdc42ep1	1.44191	3.83499	3.06545	-1.25104	0.210921	0.999934	0	0	0	3.11688	5.53457	0
Shisa8	1.44191	3.83499	3.06545	-1.25104	0.210921	0.999934	0	0	0	3.11688	5.53457	0
Rhod	1.44191	3.83499	3.06545	-1.25104	0.210921	0.999934	0	0	0	3.11688	5.53457	0
Lingo4	1.44191	3.83499	3.06545	-1.25104	0.210921	0.999934	0	0	0	3.11688	5.53457	0
Fam229b	1.44191	3.83499	3.06545	-1.25104	0.210921	0.999934	0	0	0	3.11688	5.53457	0
Hist1h2bp	1.44191	3.83499	3.06545	-1.25104	0.210921	0.999934	0	0	0	3.11688	5.53457	0
Klrd1	41.1023	0.711665	0.568871	-1.25101	0.210929	0.999934	24.1463	21.3072	48.0826	37.4026	32.1005	83.5747
Trim39	133.398	0.376216	0.30087	-1.25042	0.211144	0.999934	123.273	87.0045	138.384	137.766	171.572	142.387
Nceh1	476.339	-0.216406	0.173096	1.25021	0.211225	0.999934	535.031	488.291	513.663	460.675	408.451	451.922
Prc1	7.68645	1.77525	1.42024	-1.24997	0.211311	0.999934	0	0	10.5547	15.5844	5.53457	14.445
Nck1	219.88	-0.287385	0.22992	1.24994	0.211323	0.999934	277.047	228.165	220.476	203.844	193.71	196.039
Snrnp48	268.62	0.271132	0.216951	-1.24974	0.211395	0.999934	223.671	243.257	262.695	269.298	333.181	279.614
Nthl1	24.2067	0.831284	0.665212	-1.24965	0.211426	0.999934	17.792	23.9706	10.5547	46.7532	26.5659	19.6039
Ikzf2	28.6368	0.71944	0.575779	-1.24951	0.21148	0.999934	17.792	16.8682	30.4914	40.5194	32.1005	34.049
Pop5	86.368	0.446398	0.357313	-1.24932	0.211549	0.999934	82.6057	67.4729	69.1921	91.0129	129.509	78.4158
Pop1	14.7899	1.01616	0.813458	-1.24918	0.211598	0.999934	6.35428	12.4292	10.5547	28.0519	21.0314	10.3179
Gatd3a	79.376	0.438025	0.350669	-1.24911	0.211624	0.999934	58.4594	74.5753	69.1921	100.364	80.8047	92.8608
Rad50	112.814	0.395261	0.316532	-1.24872	0.211766	0.999934	111.835	88.7801	92.647	156.467	123.974	103.179
Gpatch3	110.761	0.383195	0.306875	-1.2487	0.211775	0.999934	87.6891	110.975	89.1287	115.948	118.44	142.387
Cep164	73.4066	0.494813	0.396299	-1.24859	0.211817	0.999934	64.8137	45.2779	72.7103	62.961	86.3393	108.338
Tmem41b	85.4923	-0.516461	0.413839	1.24798	0.212039	0.999934	82.6057	136.721	83.265	106.597	54.2388	49.5257
Gclc	192.506	-0.311756	0.249992	1.24707	0.212373	0.999934	230.025	202.419	206.403	140.883	193.71	181.594
Farsa	155.859	-0.358871	0.287784	1.24702	0.212392	0.999934	194.441	199.755	131.348	144	112.905	152.704
Fcho2	271.23	0.268856	0.215668	-1.24662	0.212536	0.999934	241.463	254.799	241.586	300.467	333.181	255.883
Zfp316	43.3497	0.578312	0.463984	-1.2464	0.212616	0.999934	29.2297	40.8388	34.0097	52.987	58.6665	44.3668
Mpi	93.5902	0.466648	0.374444	-1.24624	0.212675	0.999934	76.2514	79.0143	79.7468	66.0779	112.905	147.545
Gstm4	32.5461	-0.816949	0.655584	1.24614	0.212713	0.999934	71.168	36.3998	17.5912	34.2857	11.0691	24.7629
Fbxo28	140.597	-0.348726	0.27988	1.24598	0.21277	0.999934	152.503	144.712	175.912	137.766	129.509	103.179
Coa3	181.581	-0.326778	0.262459	1.24506	0.213109	0.999934	212.233	180.224	213.44	147.117	199.245	137.228
Pacsin1	15.8747	1.04341	0.838335	-1.24462	0.213272	0.999934	17.792	9.76581	3.51824	12.4675	32.1005	19.6039
Cd36	2201.27	0.249419	0.200591	-1.24342	0.213713	0.999934	2147.75	2160.91	1725.11	2148.78	1767.74	3257.35
Retreg3	280.961	0.269863	0.217118	-1.24293	0.213893	0.999934	241.463	274.331	248.622	329.143	257.911	334.299
Mlxip	508.991	0.254474	0.204764	-1.24277	0.213954	0.999934	393.966	419.042	579.337	501.194	526.891	633.517
Hip1r	159.569	0.569402	0.458243	-1.24258	0.214023	0.999934	134.711	31.073	220.476	181.402	193.71	196.039
Magee1	7.27006	1.73311	1.3949	-1.24247	0.214064	0.999934	0	9.76581	0	12.4675	11.0691	10.3179
Chrac1	88.5774	0.430717	0.346667	-1.24245	0.21407	0.999934	82.6057	81.6777	62.1556	106.597	80.8047	117.624
Heatr5a	147.413	0.36615	0.294765	-1.24217	0.214172	0.999934	129.627	139.385	117.275	162.701	123.974	211.516
Bckdha	45.7685	-0.56731	0.456733	1.2421	0.214198	0.999934	58.4594	43.5022	62.1556	37.4026	43.1697	29.9218
Macrod1	25.3915	0.82553	0.664876	-1.24163	0.214373	0.999934	24.1463	9.76581	21.1094	18.7013	48.7042	29.9218
Chst11	147.367	-0.413899	0.333426	1.24135	0.214475	0.999934	165.211	209.521	131.348	178.286	86.3393	113.497
Zbtb33	69.0257	-0.491819	0.396211	1.24131	0.214492	0.999934	94.0434	79.0143	69.1921	62.961	69.7356	39.2079
Ikzf5	189.463	-0.305515	0.246433	1.23975	0.215068	0.999934	212.233	178.448	238.068	168.935	177.106	161.99
Acadsb	123.056	-0.402178	0.324505	1.23936	0.215212	0.999934	123.273	166.019	131.348	131.532	112.905	73.2568
Ilf3	169.746	-0.319717	0.258151	1.23849	0.215536	0.999934	199.525	156.253	209.922	144	156.075	152.704
Thap12	224.441	-0.305277	0.246609	1.2379	0.215754	0.999934	230.025	206.858	307.26	181.402	214.741	206.357
Mms19	73.3412	-0.49184	0.39743	1.23755	0.215883	0.999934	64.8137	81.6777	110.238	52.987	80.8047	49.5257
Atp6v1f	851.334	-0.185404	0.149863	1.23715	0.216031	0.999934	923.913	957.937	834.996	767.376	832.4	791.38
Tlr2	1437.76	-0.213046	0.172252	1.23682	0.216153	0.999934	1306.44	1629.11	1693.45	1127.69	1268.52	1601.33
Zfp664	99.6607	0.44448	0.359407	-1.2367	0.216197	0.999934	58.4594	118.078	76.2285	134.649	107.371	103.179
Polr3g	49.9269	0.535658	0.433157	-1.23664	0.216222	0.999934	40.6674	33.7364	48.0826	59.2207	64.201	53.6529
Myo19	32.8874	0.709703	0.574009	-1.2364	0.216312	0.999934	40.6674	16.8682	17.5912	34.2857	48.7042	39.2079
Ms4a4b	104.246	0.532765	0.430904	-1.23639	0.216315	0.999934	82.6057	60.3705	113.756	181.402	54.2388	133.1
Npy	10.7196	-1.58069	1.27921	1.23568	0.216579	0.999934	17.792	16.8682	14.073	15.5844	0	0
Zfp24	228.271	0.351759	0.284779	-1.2352	0.216756	0.999934	217.317	163.355	220.476	178.286	349.785	240.406
Zdhhc17	100.709	-0.466191	0.377469	1.23504	0.216814	0.999934	158.857	103.873	89.1287	119.065	64.201	69.1297
Eral1	44.9274	0.573632	0.464536	-1.23485	0.216886	0.999934	29.2297	31.073	48.0826	52.987	58.6665	49.5257
Asb6	110.998	-0.372649	0.301832	1.23463	0.21697	0.999934	129.627	139.385	106.72	100.364	91.8739	98.0197
Slmap	217.358	-0.321479	0.260457	1.23429	0.217095	0.999934	199.525	264.565	259.177	172.052	246.842	161.99
Ctla2b	17.6395	-0.968783	0.784971	1.23416	0.217142	0.999934	11.4377	21.3072	37.5279	15.5844	5.53457	14.445
Fcer2a	75.5084	0.616643	0.49967	-1.2341	0.217165	0.999934	87.6891	33.7364	58.6373	153.351	75.2702	44.3668
Fam199x	25.0966	0.794616	0.643906	-1.23406	0.217182	0.999934	24.1463	16.8682	14.073	24.935	21.0314	49.5257
Hip1	567.515	-0.30196	0.244693	1.23404	0.217189	0.999934	800.64	642.768	438.607	654.545	391.848	476.685
Lactb	204.228	0.293691	0.238055	-1.23371	0.21731	0.999934	170.295	182.887	197.021	210.078	209.207	255.883
Nat2	31.6275	-0.813168	0.659236	1.2335	0.217389	0.999934	17.792	40.8388	62.1556	18.7013	11.0691	39.2079
Vill	91.8771	-0.493381	0.400034	1.23335	0.217447	0.999934	118.19	98.5459	106.72	106.597	37.6351	83.5747
Wrap53	67.6108	0.531246	0.43138	-1.2315	0.218134	0.999934	29.2297	77.2387	58.6373	75.4285	91.8739	73.2568
Bfar	78.1444	-0.503945	0.409414	1.23089	0.218363	0.999934	82.6057	122.517	69.1921	52.987	48.7042	92.8608
Relt	193.923	-0.39222	0.318682	1.23075	0.218415	0.999934	270.693	161.58	227.513	106.597	166.037	231.12
Irf7	1552.44	-0.276412	0.2246	1.23069	0.21844	0.999934	1465.3	1205.63	2432.28	1409.45	1165.58	1636.41
Ctsc	3750.63	-0.176169	0.143156	1.23061	0.218468	0.999934	4571.27	3972.02	3393.93	3242.18	3659.46	3664.91
Mms22l	28.754	0.772009	0.62757	-1.23016	0.218639	0.999934	11.4377	23.9706	28.1459	34.2857	21.0314	53.6529
Klhdc2	203.861	0.293719	0.238871	-1.22961	0.218842	0.999934	176.649	185.55	186.467	191.376	246.842	236.279
Emilin2	612.629	-0.229531	0.186672	1.22959	0.21885	0.999934	740.91	661.412	582.855	620.259	461.583	608.754
Npl	19.2705	-1.21633	0.989549	1.22918	0.219006	0.999934	47.0217	33.7364	0	9.35064	11.0691	14.445
St7	116.645	0.397423	0.323462	-1.22866	0.219201	0.999934	76.2514	94.1069	131.348	115.948	129.509	152.704
Pecam1	572.133	-0.292835	0.238611	1.22725	0.21973	0.999934	800.64	512.261	579.337	610.909	349.785	579.864
Gpr155	15.5356	1.18589	0.966458	-1.22705	0.219805	0.999934	0	14.2048	14.073	28.0519	26.5659	10.3179
Msrb2	9.17811	-1.53775	1.25331	1.22695	0.219842	0.999934	24.1463	2.6634	14.073	3.11688	11.0691	0
Cox14	410.66	-0.243541	0.198613	1.22621	0.22012	0.999934	465.134	481.188	389.352	379.013	322.112	427.16
Gramd3	526.694	0.354297	0.289065	-1.22567	0.220325	0.999934	494.363	245.033	648.529	494.961	515.822	761.458
Snrnp40	266.061	0.323992	0.264399	-1.22539	0.220429	0.999934	188.087	202.419	317.814	235.013	333.181	319.854
Dna2	70.9606	-0.485647	0.39666	1.22434	0.220823	0.999934	87.6891	91.4435	69.1921	62.961	75.2702	39.2079
Josd2	80.0408	-0.501695	0.409826	1.22417	0.22089	0.999934	134.711	81.6777	65.6738	78.5454	75.2702	44.3668
Tnfaip8l2	198.186	-0.319785	0.26126	1.22401	0.220948	0.999934	241.463	236.155	182.948	197.61	193.71	137.228
Treml2	111.014	-0.416523	0.340323	1.22391	0.220988	0.999934	152.503	94.1069	134.866	97.2467	69.7356	117.624
Ran	27.3654	-0.863194	0.705376	1.22374	0.221052	0.999934	47.0217	29.2974	30.4914	37.4026	5.53457	14.445
S1pr2	63.0119	-0.561365	0.458787	1.22359	0.221108	0.999934	64.8137	115.414	44.5644	49.8701	64.201	39.2079
Sh3pxd2b	888.759	-0.189289	0.154728	1.22337	0.22119	0.999934	859.099	1070.69	910.051	839.688	822.437	830.588
Mcmdc2	22.8942	-0.862922	0.705619	1.22293	0.221356	0.999934	53.376	14.2048	21.1094	12.4675	16.6037	19.6039
Atp5g3	484.554	0.246549	0.201904	-1.22112	0.222041	0.999934	418.112	461.657	447.989	410.181	628.727	540.656
Mbtd1	400.243	0.255089	0.208966	-1.22072	0.222191	0.999934	382.528	305.404	406.943	388.363	515.822	402.397
Adam12	6.38748	1.7004	1.39301	-1.22067	0.222211	0.999934	6.35428	2.6634	0	3.11688	21.0314	5.15893
Scrib	188.067	0.293863	0.240765	-1.22054	0.222261	0.999934	152.503	178.448	175.912	216.311	193.71	211.516
Sec23b	306.898	-0.277454	0.227364	1.22031	0.222349	0.999934	264.338	351.569	392.87	281.766	241.307	309.536
Ubl7	263.785	0.258524	0.211881	-1.22014	0.222413	0.999934	230.025	237.931	252.141	263.065	290.012	309.536
Mad2l1	17.2953	-0.949936	0.778867	1.21964	0.222602	0.999934	24.1463	14.2048	30.4914	18.7013	11.0691	5.15893
Mtx3	32.6848	0.641791	0.526253	-1.21955	0.222636	0.999934	24.1463	31.073	21.1094	37.4026	43.1697	39.2079
Ube2c	11.5013	1.56014	1.27945	-1.21939	0.222696	0.999934	0	0	17.5912	15.5844	11.0691	24.7629
Mfhas1	322.775	0.27939	0.229226	-1.21884	0.222906	0.999934	235.109	353.345	286.15	407.065	301.081	353.903
Gdi1	507.461	0.241721	0.198324	-1.21882	0.222913	0.999934	476.571	435.91	483.172	576.623	645.331	427.16
Zdhhc6	129.589	0.35647	0.292506	-1.21867	0.222968	0.999934	100.398	129.619	110.238	137.766	171.572	127.942
Ppcs	35.3273	-0.662009	0.543287	1.21853	0.223024	0.999934	58.4594	40.8388	30.4914	24.935	37.6351	19.6039
Fam71a	82.2589	-0.421092	0.345756	1.21789	0.223267	0.999934	94.0434	81.6777	106.72	62.961	69.7356	78.4158
Eif2ak4	176.365	-0.360622	0.296225	1.21739	0.223456	0.999934	141.065	236.155	216.958	144	123.974	196.039
Ezr	2007.54	-0.170674	0.140215	1.21724	0.223515	0.999934	2335.84	1881.25	2162.54	1842.08	1789.88	2033.65
Zeb1	34.7104	0.714658	0.587217	-1.21702	0.223595	0.999934	24.1463	21.3072	34.0097	72.3116	26.5659	29.9218
Btbd6	17.6139	-0.991935	0.815351	1.21658	0.223766	0.999934	40.6674	19.5316	10.5547	18.7013	11.0691	5.15893
Selenof	319.991	-0.261245	0.214779	1.21634	0.223854	0.999934	358.382	387.081	300.223	275.532	338.716	260.01
Zfp358	17.1027	-0.94395	0.776491	1.21566	0.224114	0.999934	29.2297	14.2048	24.6277	18.7013	5.53457	10.3179
Ski	1804.79	-0.153746	0.126516	1.21523	0.224278	0.999934	1865.62	1857.28	1979.6	1675.63	1676.98	1773.64
Zfp839	54.1758	0.609705	0.501736	-1.21519	0.224294	0.999934	17.792	62.1461	48.0826	59.2207	54.2388	83.5747
Vim	14887.5	-0.164331	0.135244	1.21507	0.22434	0.999934	15926.4	17577.6	13700	15299.5	12680.8	14140.6
Msr1	424.061	-0.325628	0.268103	1.21456	0.224534	0.999934	517.239	577.071	321.333	435.116	246.842	446.764
Yeats4	237.725	-0.273376	0.22512	1.21436	0.224612	0.999934	264.338	250.36	265.041	184.519	225.811	236.279
Bod1	19.6118	-0.815706	0.671731	1.21433	0.224621	0.999934	29.2297	21.3072	24.6277	15.5844	16.6037	10.3179
Chaf1b	27.2722	0.803587	0.661763	-1.21431	0.224628	0.999934	24.1463	14.2048	21.1094	15.5844	58.6665	29.9218
Uqcrh	27.4524	0.690378	0.568661	-1.21404	0.224731	0.999934	17.792	23.9706	21.1094	34.2857	37.6351	29.9218
Cep97	47.3175	0.631658	0.520298	-1.21403	0.224736	0.999934	58.4594	19.5316	34.0097	62.961	69.7356	39.2079
Pglyrp1	129.13	0.505699	0.41655	-1.21402	0.224741	0.999934	58.4594	95.8825	165.357	100.364	118.44	236.279
Cfap126	1.3793	3.77553	3.11171	-1.21333	0.225004	0.999934	0	0	0	3.11688	0	5.15893
Kcna2	1.3793	3.77553	3.11171	-1.21333	0.225004	0.999934	0	0	0	3.11688	0	5.15893
Zfp951	1.3793	3.77553	3.11171	-1.21333	0.225004	0.999934	0	0	0	3.11688	0	5.15893
Pcolce	1.3793	3.77553	3.11171	-1.21333	0.225004	0.999934	0	0	0	3.11688	0	5.15893
Il17re	1.3793	3.77553	3.11171	-1.21333	0.225004	0.999934	0	0	0	3.11688	0	5.15893
Parva	1.3793	3.77553	3.11171	-1.21333	0.225004	0.999934	0	0	0	3.11688	0	5.15893
Utf1	1.3793	3.77553	3.11171	-1.21333	0.225004	0.999934	0	0	0	3.11688	0	5.15893
F2rl3	1.3793	3.77553	3.11171	-1.21333	0.225004	0.999934	0	0	0	3.11688	0	5.15893
Ddx43	1.3793	3.77553	3.11171	-1.21333	0.225004	0.999934	0	0	0	3.11688	0	5.15893
Unc45b	1.3793	3.77553	3.11171	-1.21333	0.225004	0.999934	0	0	0	3.11688	0	5.15893
Gcnt4	1.3793	3.77553	3.11171	-1.21333	0.225004	0.999934	0	0	0	3.11688	0	5.15893
Nid2	1.3793	3.77553	3.11171	-1.21333	0.225004	0.999934	0	0	0	3.11688	0	5.15893
Dact2	1.3793	3.77553	3.11171	-1.21333	0.225004	0.999934	0	0	0	3.11688	0	5.15893
Tmem204	1.3793	3.77553	3.11171	-1.21333	0.225004	0.999934	0	0	0	3.11688	0	5.15893
Fhl1	1.3793	3.77553	3.11171	-1.21333	0.225004	0.999934	0	0	0	3.11688	0	5.15893
Poln	1.3793	3.77553	3.11171	-1.21333	0.225004	0.999934	0	0	0	3.11688	0	5.15893
Nfe2l3	1.3793	3.77553	3.11171	-1.21333	0.225004	0.999934	0	0	0	3.11688	0	5.15893
Ces2c	1.3793	3.77553	3.11171	-1.21333	0.225004	0.999934	0	0	0	3.11688	0	5.15893
Kiss1r	1.3793	3.77553	3.11171	-1.21333	0.225004	0.999934	0	0	0	3.11688	0	5.15893
Ighg2c	1.3793	3.77553	3.11171	-1.21333	0.225004	0.999934	0	0	0	3.11688	0	5.15893
Ireb2	173.097	0.343404	0.28303	-1.21331	0.22501	0.999934	141.065	168.682	147.766	206.961	236.88	137.228
Zdhhc13	25.4098	-0.764499	0.630214	1.21308	0.2251	0.999934	47.0217	21.3072	28.1459	24.935	16.6037	14.445
Col1a2	4.9979	-2.29396	1.89106	1.21306	0.225108	0.999934	17.792	0	7.03648	0	0	5.15893
Entpd5	89.622	0.492461	0.406012	-1.21292	0.225159	0.999934	82.6057	55.0437	86.7833	147.117	107.371	58.8118
Iqgap1	4309.45	-0.156918	0.129375	1.21289	0.225171	0.999934	4324.73	4544.65	4760.18	3806.33	3836.56	4584.23
Rbbp8	91.9431	-0.394956	0.325709	1.21261	0.225281	0.999934	111.835	91.4435	110.238	78.5454	86.3393	73.2568
Yipf2	28.4457	-0.769104	0.634401	1.21233	0.225386	0.999934	53.376	26.634	28.1459	31.1688	21.0314	10.3179
Ifih1	542.64	-0.296763	0.244841	1.21207	0.225487	0.999934	576.969	461.657	755.249	344.727	483.722	633.517
Rap1gap2	42.0732	-0.713303	0.588569	1.21193	0.22554	0.999934	64.8137	62.1461	30.4914	49.8701	11.0691	34.049
Tmbim6	683.173	-0.200092	0.165155	1.21154	0.22569	0.999934	641.783	793.694	755.249	638.96	596.627	672.725
Sgk3	316.231	0.240716	0.198728	-1.21128	0.225788	0.999934	288.485	267.228	314.296	338.493	359.747	329.14
Mapk1ip1l	227.793	-0.283856	0.23435	1.21125	0.2258	0.999934	277.047	250.36	223.995	231.896	177.106	206.357
Wfdc21	66.7904	-0.599323	0.49496	1.21085	0.225953	0.999934	53.376	70.1363	117.275	28.0519	43.1697	88.7336
Flvcr1	269.104	-0.303486	0.250667	1.21071	0.226005	0.999934	311.36	336.477	245.104	303.584	231.345	186.753
Bloc1s2	366.355	0.229482	0.189618	-1.21023	0.226189	0.999934	317.714	356.008	337.751	403.948	419.521	363.189
Dhrs7b	52.7273	-0.572138	0.472896	1.20986	0.226332	0.999934	76.2514	79.0143	34.0097	49.8701	43.1697	34.049
Gpi1	443.296	0.291345	0.241011	-1.20885	0.226722	0.999934	282.13	560.202	351.824	485.61	483.722	496.289
Rai14	555.587	-0.246536	0.203973	1.20867	0.22679	0.999934	700.242	654.309	455.026	567.272	504.753	451.922
Pfkfb4	194.248	-0.323069	0.267302	1.20863	0.226806	0.999934	246.546	243.257	158.321	194.493	166.037	156.832
C2cd3	63.8904	0.470789	0.389541	-1.20857	0.226827	0.999934	64.8137	47.9413	48.0826	69.1947	69.7356	83.5747
Arrdc2	66.5397	0.48188	0.39884	-1.2082	0.22697	0.999934	40.6674	70.1363	55.1191	72.3116	91.8739	69.1297
Zfp330	409.236	-0.238396	0.197364	1.2079	0.227086	0.999934	517.239	385.306	428.053	407.065	344.25	373.507
Strip1	97.6539	0.383878	0.31806	-1.20694	0.227457	0.999934	76.2514	94.1069	83.265	100.364	118.44	113.497
Pgghg	85.3371	-0.449302	0.372355	1.20665	0.227567	0.999934	134.711	71.9119	89.1287	62.961	69.7356	83.5747
March6	609.136	-0.201703	0.167329	1.20542	0.228039	0.999934	718.034	589.5	648.529	582.857	585.558	530.338
Ncln	263.976	0.258476	0.214483	-1.20511	0.228161	0.999934	212.233	260.126	248.622	303.584	274.515	284.773
Pi16	169.913	-0.401698	0.333472	1.20459	0.228361	0.999934	230.025	136.721	213.44	109.714	112.905	216.675
Oasl2	1142.27	-0.269723	0.224	1.20412	0.228543	0.999934	1311.52	851.401	1583.21	814.752	1005.08	1287.67
Tnks2	212.794	0.28668	0.238111	-1.20398	0.228598	0.999934	158.857	211.297	204.058	219.428	246.842	236.279
Kmt5c	439.656	0.237316	0.197158	-1.20368	0.228712	0.999934	423.195	372.876	413.98	394.597	478.187	555.101
Blcap	161.676	-0.339385	0.281956	1.20368	0.228713	0.999934	205.879	132.282	204.058	131.532	139.471	156.832
Hint3	107.769	0.396741	0.329622	-1.20363	0.228734	0.999934	87.6891	103.873	86.7833	103.48	161.609	103.179
Ttc39b	279.569	0.298076	0.247962	-1.2021	0.229323	0.999934	235.109	253.023	262.695	216.311	370.816	339.458
Rad54l	5.52672	1.63216	1.35775	-1.2021	0.229325	0.999934	0	4.43901	3.51824	9.35064	5.53457	10.3179
Fchsd2	615.712	-0.33907	0.282228	1.2014	0.229596	0.999934	923.913	668.514	472.617	751.791	553.457	323.981
Prss53	6.98443	1.5239	1.26854	-1.2013	0.229633	0.999934	6.35428	4.43901	0	9.35064	16.6037	5.15893
Lig1	45.2108	0.564711	0.470199	-1.201	0.22975	0.999934	40.6674	38.1754	30.4914	52.987	69.7356	39.2079
Treml1	11.4429	1.15489	0.961699	-1.20089	0.229795	0.999934	6.35428	4.43901	10.5547	15.5844	26.5659	5.15893
Cpm	10.9785	1.40185	1.16752	-1.20071	0.229865	0.999934	11.4377	0	7.03648	31.1688	11.0691	5.15893
Ulk1	162.483	0.324268	0.270117	-1.20047	0.229955	0.999934	147.419	146.487	138.384	150.234	171.572	220.802
Crppa	7.74823	-1.26647	1.0558	1.19953	0.230322	0.999934	11.4377	14.2048	7.03648	3.11688	5.53457	5.15893
Slc35b4	140.462	0.365448	0.304734	-1.19924	0.230436	0.999934	82.6057	153.59	131.348	162.701	150.54	161.99
Kbtbd4	24.3292	0.785992	0.655601	-1.19889	0.230571	0.999934	17.792	21.3072	14.073	15.5844	43.1697	34.049
Tbc1d22a	328.02	-0.249753	0.208332	1.19882	0.230598	0.999934	393.966	375.54	300.223	329.143	284.477	284.773
Cacul1	143.7	-0.358295	0.298945	1.19853	0.230711	0.999934	165.211	144.712	175.912	165.818	107.371	103.179
Fam83d	10.7183	1.08871	0.908531	-1.19832	0.230794	0.999934	6.35428	7.10241	7.03648	12.4675	21.0314	10.3179
Vegfc	22.0667	0.909893	0.759381	-1.1982	0.230838	0.999934	11.4377	9.76581	24.6277	9.35064	43.1697	34.049
Fnbp4	289.321	0.264107	0.220522	-1.19764	0.231056	0.999934	270.693	219.287	300.223	350.961	295.546	299.218
Cdc42bpa	5.64207	-1.60873	1.34362	1.19731	0.231187	0.999934	11.4377	7.10241	7.03648	3.11688	0	5.15893
Fcrls	54.6777	-0.810309	0.676853	1.19717	0.23124	0.999934	82.6057	31.073	96.1652	75.4285	37.6351	5.15893
Clint1	765.478	0.186496	0.155899	-1.19626	0.231596	0.999934	688.804	769.723	689.575	864.623	827.972	752.172
Tmem60	46.0831	-0.596292	0.498468	1.19625	0.2316	0.999934	82.6057	36.3998	48.0826	43.6363	26.5659	39.2079
Gdf3	60.1182	-0.544629	0.455321	1.19614	0.231642	0.999934	64.8137	79.0143	69.1921	28.0519	75.2702	44.3668
Tcea2	7.71954	1.57474	1.31656	-1.1961	0.231657	0.999934	0	4.43901	7.03648	3.11688	26.5659	5.15893
Nek2	57.1925	0.773692	0.646849	-1.19609	0.23166	0.999934	47.0217	7.10241	72.7103	34.2857	112.905	69.1297
Noc4l	86.5957	-0.413184	0.345526	1.19581	0.231771	0.999934	118.19	95.8825	83.265	84.7791	64.201	73.2568
Chrne	3.2025	2.54992	2.13251	-1.19574	0.231798	0.999934	0	2.6634	0	6.23376	0	10.3179
Mbtps1	260	0.322201	0.269477	-1.19565	0.231832	0.999934	277.047	195.316	220.476	219.428	391.848	255.883
Slc10a7	67.9371	-0.452653	0.378663	1.1954	0.231932	0.999934	71.168	71.9119	92.647	59.2207	48.7042	63.9708
Xaf1	214.018	-0.322516	0.269808	1.19535	0.23195	0.999934	199.525	223.726	289.668	159.584	166.037	245.565
Ube2q2	302.855	-0.276229	0.23118	1.19486	0.23214	0.999934	259.255	368.437	365.897	228.779	295.546	299.218
Mustn1	13.307	0.994313	0.832157	-1.19486	0.232141	0.999934	6.35428	9.76581	10.5547	21.8182	21.0314	10.3179
Txnrd2	155.748	-0.350091	0.293056	1.19462	0.232236	0.999934	223.671	125.18	175.912	147.117	129.509	133.1
Gprc5b	20.8826	-0.904051	0.757385	1.19365	0.232616	0.999934	40.6674	7.10241	34.0097	12.4675	16.6037	14.445
Mex3b	28.9857	0.669296	0.560834	-1.19339	0.232715	0.999934	17.792	21.3072	28.1459	40.5194	32.1005	34.049
Ryr1	7.14103	1.77967	1.49179	-1.19297	0.232879	0.999934	0	2.6634	7.03648	18.7013	0	14.445
Trim30b	184.661	-0.508708	0.426686	1.19223	0.233171	0.999934	165.211	95.8825	389.352	97.2467	139.471	220.802
Sema5a	3.59851	-2.44267	2.04902	1.19212	0.233216	0.999934	11.4377	0	7.03648	3.11688	0	0
Tmem268	151.981	-0.3257	0.273256	1.19192	0.233292	0.999934	152.503	199.755	154.803	144	118.44	142.387
Fen1	58.0598	-0.49864	0.418397	1.19179	0.233344	0.999934	82.6057	70.1363	51.6009	56.1038	48.7042	39.2079
Ddx27	228.09	-0.298721	0.250688	1.19161	0.233415	0.999934	241.463	278.77	234.549	206.961	156.075	250.724
Wdr92	32.0259	0.742911	0.62348	-1.19156	0.233435	0.999934	24.1463	33.7364	14.073	62.961	37.6351	19.6039
Tpk1	39.4585	0.687185	0.577403	-1.19013	0.233995	0.999934	17.792	47.9413	24.6277	62.961	58.6665	24.7629
Tstd1	11.7099	1.18895	0.999068	-1.19006	0.234022	0.999934	6.35428	4.43901	10.5547	3.11688	21.0314	24.7629
Ralgapa1	148.247	0.340618	0.28625	-1.18993	0.234073	0.999934	111.835	115.414	165.357	159.584	150.54	186.753
Ier2	1418.85	-0.207573	0.17445	1.18987	0.234097	0.999934	1794.45	1188.77	1579.69	1180.67	1310.59	1458.95
Prtn3	7.92497	-1.30494	1.09691	1.18965	0.234185	0.999934	17.792	12.4292	3.51824	3.11688	5.53457	5.15893
Spry1	12.3874	1.41206	1.18708	-1.18953	0.234232	0.999934	0	2.6634	17.5912	3.11688	21.0314	29.9218
Rab40c	96.2102	0.44549	0.3746	-1.18924	0.234345	0.999934	71.168	94.1069	79.7468	162.701	80.8047	88.7336
Psmd1	399.096	-0.244088	0.205329	1.18877	0.234531	0.999934	371.09	507.822	417.498	319.792	370.816	407.556
Pde8a	220.218	-0.294553	0.247796	1.18869	0.234561	0.999934	264.338	228.165	234.549	165.818	246.842	181.594
Dcaf6	64.8118	0.48613	0.409105	-1.18828	0.234725	0.999934	40.6674	45.2779	76.2285	78.5454	69.7356	78.4158
Fcrla	70.8257	0.615105	0.517888	-1.18772	0.234944	0.999934	64.8137	31.073	72.7103	119.065	107.371	29.9218
Tsfm	105.946	0.407826	0.343409	-1.18758	0.234999	0.999934	71.168	118.078	83.265	125.299	145.006	92.8608
Mfsd1	1061.63	-0.16653	0.140236	1.1875	0.23503	0.999934	1194.61	1104.42	1069.54	980.57	994.009	1026.63
Ap2a1	259.287	-0.265452	0.223543	1.18748	0.235039	0.999934	259.255	300.965	289.668	266.182	199.245	240.406
Plxnb2	422.396	-0.229012	0.192859	1.18746	0.235046	0.999934	470.217	500.72	396.388	403.948	419.521	343.585
Sfxn4	5.8987	-1.64324	1.38409	1.18723	0.235136	0.999934	6.35428	16.8682	3.51824	3.11688	5.53457	0
Tceal9	500.893	-0.257027	0.216496	1.18721	0.235144	0.999934	500.718	507.822	627.419	451.324	574.489	343.585
Klhl5	96.1534	0.504955	0.425439	-1.18691	0.235265	0.999934	35.584	115.414	86.7833	115.948	80.8047	142.387
Clp1	107.796	0.402805	0.339624	-1.18603	0.235609	0.999934	76.2514	74.5753	127.829	112.831	112.905	142.387
Irgm2	127.269	0.426396	0.359589	-1.18579	0.235707	0.999934	123.273	57.7071	145.421	128.415	171.572	137.228
Bclaf1	599.881	-0.196487	0.165703	1.18578	0.235709	0.999934	706.596	609.031	607.483	579.74	526.891	569.546
Ikzf4	11.5911	1.04303	0.88057	-1.18449	0.236219	0.999934	11.4377	4.43901	7.03648	15.5844	16.6037	14.445
Fnbp1	570.67	0.246963	0.208515	-1.18439	0.236258	0.999934	588.407	385.306	593.41	585.973	558.992	711.933
Cnih4	219.706	-0.283207	0.239149	1.18423	0.236322	0.999934	270.693	253.023	200.54	219.428	182.641	191.912
Asf1a	29.3673	-0.729491	0.616041	1.18416	0.23635	0.999934	58.4594	21.3072	30.4914	24.935	26.5659	14.445
Zfp248	1.55844	3.96685	3.35065	-1.1839	0.236452	0.999934	0	0	0	9.35064	0	0
Klrb1a	1.55844	3.96685	3.35065	-1.1839	0.236452	0.999934	0	0	0	9.35064	0	0
Plvap	1.55844	3.96685	3.35065	-1.1839	0.236452	0.999934	0	0	0	9.35064	0	0
Cacna2d2	1.55844	3.96685	3.35065	-1.1839	0.236452	0.999934	0	0	0	9.35064	0	0
Tmie	1.55844	3.96685	3.35065	-1.1839	0.236452	0.999934	0	0	0	9.35064	0	0
Ptprb	1.55844	3.96685	3.35065	-1.1839	0.236452	0.999934	0	0	0	9.35064	0	0
Wdcp	1.55844	3.96685	3.35065	-1.1839	0.236452	0.999934	0	0	0	9.35064	0	0
Col14a1	1.55844	3.96685	3.35065	-1.1839	0.236452	0.999934	0	0	0	9.35064	0	0
[truncated: 11,947 more rows]

## Sheet: Bcell
	baseMean	log2FoldChange	lfcSE	stat	pvalue	padj	Navwt::Npy1rfl/fl 1	Navwt::Npy1rfl/fl 2	Navwt::Npy1rfl/fl 3	Navcre::Npy1rfl/fl 1	Navcre::Npy1rfl/fl 1	Navcre::Npy1rfl/fl 1
[truncated: 13,836 more rows]

[truncated: 2 more sheets: NK, Granulocytes]
