# Supplementary material for: Cytokines reprogram airway sensory neurons in asthma
Source: bioRxiv. 2024 Sep 18:2023.01.26.525731. Preprint. [Version 2] doi: 10.1101/2023.01.26.525731 (PMC11429693; doi:10.1101/2023.01.26.525731)
Supplement: Supplement 17 [file media-17.xlsx]

## Sheet: Feuil1
	The table displays GO gene sets enrichment analysis (GSEA) for each cell type, comparing AAI in Navwt::Npy1rfl/fl and Navcre::Npy1rfl/fl. For each cell type, one table shows genesets enriched in Navcre::Npy1rfl/fl, and a second table shows those enriched in Navwt::Npy1rfl/fl

## Sheet: Tcell_Navcre-npy1rflfl
NAME	SIZE	ES	NES	NOM p-val	FDR q-val	FWER p-val	RANK AT MAX	LEADING EDGE
GOBP_PROTEIN_LOCALIZATION_TO_CONDENSED_CHROMOSOME	15	0.84995556	2.056098	0.0	0.0	0.0	1149	tags=67%, list=9%, signal=73%
GOCC_OUTER_KINETOCHORE	22	0.78711927	2.023618	0.0	0.0	0.0	2002	tags=86%, list=16%, signal=102%
GOBP_SPINDLE_CHECKPOINT_SIGNALING	48	0.7000504	1.9681164	0.0	0.0016042959	0.005	2002	tags=58%, list=16%, signal=69%
GOBP_NEGATIVE_REGULATION_OF_NUCLEAR_DIVISION	56	0.67733485	1.9405038	0.0	0.0031304911	0.013	2107	tags=54%, list=17%, signal=64%
GOBP_METAPHASE_CHROMOSOME_ALIGNMENT	85	0.6591291	1.9251957	0.0	0.0030814859	0.016	1644	tags=49%, list=13%, signal=56%
GOBP_PROTEIN_LOCALIZATION_TO_CHROMOSOME_CENTROMERIC_REGION	22	0.7570393	1.9111353	0.0	0.0032097958	0.02	1298	tags=59%, list=10%, signal=66%
GOBP_CELL_CYCLE_DNA_REPLICATION	40	0.6915628	1.9111091	0.0	0.0027512535	0.02	2295	tags=60%, list=18%, signal=73%
GOBP_REGULATION_OF_MITOTIC_SISTER_CHROMATID_SEGREGATION	52	0.6769475	1.9085984	0.0	0.002888714	0.024	2002	tags=54%, list=16%, signal=64%
GOBP_CHROMOSOME_SEPARATION	77	0.6537926	1.9000214	0.0	0.0028886977	0.027	2585	tags=58%, list=20%, signal=73%
GOBP_MITOTIC_DNA_REPLICATION	16	0.7886066	1.8989165	0.0	0.0026961677	0.028	677	tags=63%, list=5%, signal=66%
GOBP_POSITIVE_REGULATION_OF_CHROMOSOME_SEPARATION	29	0.7078315	1.8960348	0.0	0.0027140703	0.031	2552	tags=66%, list=20%, signal=82%
GOBP_MITOTIC_SISTER_CHROMATID_SEPARATION	57	0.6576539	1.8855804	0.0	0.0033716003	0.042	2112	tags=56%, list=17%, signal=67%
GOBP_POSITIVE_REGULATION_OF_CHROMOSOME_SEGREGATION	27	0.7201986	1.8853916	0.0	0.0031122465	0.042	1964	tags=63%, list=16%, signal=74%
GOBP_ATTACHMENT_OF_SPINDLE_MICROTUBULES_TO_KINETOCHORE	43	0.68188757	1.8810185	0.0	0.0035096288	0.051	2093	tags=58%, list=17%, signal=69%
GOBP_REGULATION_OF_CHROMOSOME_SEGREGATION	119	0.62681854	1.864691	0.0	0.0043672593	0.068	2002	tags=49%, list=16%, signal=57%
GOBP_DNA_UNWINDING_INVOLVED_IN_DNA_REPLICATION	20	0.72877634	1.8622761	0.0	0.0041547376	0.068	2331	tags=70%, list=18%, signal=86%
GOBP_METAPHASE_ANAPHASE_TRANSITION_OF_CELL_CYCLE	88	0.6335317	1.8611068	0.0	0.0039103413	0.068	3251	tags=65%, list=26%, signal=87%
GOBP_MITOTIC_METAPHASE_CHROMOSOME_ALIGNMENT	51	0.65461576	1.849837	0.0	0.0048704427	0.088	1610	tags=49%, list=13%, signal=56%
GOBP_ATTACHMENT_OF_MITOTIC_SPINDLE_MICROTUBULES_TO_KINETOCHORE	20	0.72447157	1.8356992	0.0	0.006795664	0.127	1532	tags=55%, list=12%, signal=63%
GOMF_MICROTUBULE_MOTOR_ACTIVITY	40	0.6641675	1.826154	0.0	0.007900389	0.153	1277	tags=43%, list=10%, signal=47%
GOBP_REGULATION_OF_MITOTIC_NUCLEAR_DIVISION	101	0.62044734	1.822551	0.0	0.0078453645	0.16	2112	tags=44%, list=17%, signal=52%
GOBP_CHROMOSOME_LOCALIZATION	101	0.6152789	1.8202032	0.0	0.00775173	0.166	1644	tags=43%, list=13%, signal=49%
GOBP_DNA_REPLICATION_INITIATION	30	0.6701871	1.8192176	0.0	0.0074985703	0.168	2518	tags=63%, list=20%, signal=79%
GOCC_NUCLEAR_REPLICATION_FORK	38	0.6661905	1.8163095	0.0	0.0074672066	0.173	3145	tags=66%, list=25%, signal=87%
GOMF_DNA_DAMAGE_SENSOR_ACTIVITY	17	0.73907405	1.8101997	0.0	0.00790105	0.189	812	tags=35%, list=6%, signal=38%
GOBP_REGULATION_OF_CELL_CYCLE_CHECKPOINT	45	0.6400194	1.8065985	0.0	0.008115341	0.2	1647	tags=44%, list=13%, signal=51%
GOBP_REGULATION_OF_SISTER_CHROMATID_SEGREGATION	96	0.6104459	1.8037586	0.0	0.00852803	0.218	3251	tags=60%, list=26%, signal=81%
GOBP_REGULATION_OF_ATTACHMENT_OF_SPINDLE_MICROTUBULES_TO_KINETOCHORE	19	0.71769404	1.8009284	0.0	0.00880849	0.231	1644	tags=58%, list=13%, signal=66%
GOBP_MOTOR_NEURON_AXON_GUIDANCE	20	0.7162118	1.7850853	0.0	0.012392276	0.317	914	tags=25%, list=7%, signal=27%
GOBP_SISTER_CHROMATID_SEGREGATION	205	0.5770438	1.7714803	0.0	0.015576516	0.389	3162	tags=52%, list=25%, signal=68%
GOBP_POSITIVE_REGULATION_OF_MITOTIC_SISTER_CHROMATID_SEPARATION	17	0.719822	1.7649512	0.0010810811	0.017062455	0.422	2373	tags=76%, list=19%, signal=94%
GOCC_AXONEMAL_MICROTUBULE	20	0.6986143	1.7617294	0.0	0.01752271	0.436	1731	tags=30%, list=14%, signal=35%
GOBP_MEIOTIC_CHROMOSOME_SEGREGATION	71	0.6030678	1.7613208	0.0	0.01707923	0.438	2628	tags=41%, list=21%, signal=51%
GOBP_MITOTIC_SISTER_CHROMATID_SEGREGATION	168	0.58356225	1.7608429	0.0	0.016718684	0.44	3113	tags=51%, list=25%, signal=67%
GOBP_CHROMOSOME_CONDENSATION	28	0.6595145	1.7582756	0.0	0.017066557	0.464	3040	tags=61%, list=24%, signal=80%
GOBP_REGULATION_OF_DNA_DAMAGE_CHECKPOINT	24	0.6674827	1.7528995	0.0020811656	0.018518643	0.5	2454	tags=54%, list=19%, signal=67%
GOBP_MITOTIC_CHROMOSOME_CONDENSATION	15	0.72196233	1.7427565	0.0010834236	0.021949576	0.575	446	tags=40%, list=4%, signal=41%
GOBP_POSITIVE_REGULATION_OF_CELL_CYCLE_G2_M_PHASE_TRANSITION	31	0.6501939	1.7424754	0.0	0.021422701	0.575	1440	tags=42%, list=11%, signal=47%
GOBP_REGULATION_OF_NUCLEAR_DIVISION	119	0.5870899	1.7423728	0.0	0.020898161	0.576	2112	tags=40%, list=17%, signal=48%
GOBP_MEIOTIC_SPINDLE_ORGANIZATION	19	0.6950438	1.7313187	0.0010582011	0.025410827	0.663	2628	tags=58%, list=21%, signal=73%
GOBP_FEMALE_MEIOTIC_NUCLEAR_DIVISION	32	0.63527626	1.725322	0.0	0.027423041	0.699	1095	tags=34%, list=9%, signal=38%
GOBP_NUCLEAR_CHROMOSOME_SEGREGATION	270	0.5591026	1.724928	0.0	0.026930789	0.699	3113	tags=47%, list=25%, signal=61%
GOBP_DNA_TEMPLATED_DNA_REPLICATION	147	0.5729643	1.7217461	0.0	0.02746942	0.716	2687	tags=50%, list=21%, signal=63%
GOCC_REPLICATION_FORK	70	0.5947987	1.721225	0.0	0.027129667	0.723	3226	tags=57%, list=26%, signal=76%
GOBP_POSITIVE_REGULATION_OF_CELL_CYCLE_CHECKPOINT	15	0.72840613	1.714619	0.0011013215	0.029695641	0.767	1570	tags=53%, list=12%, signal=61%
GOBP_MEIOSIS_I_CELL_CYCLE_PROCESS	97	0.572607	1.7063687	0.0	0.033490155	0.809	1508	tags=31%, list=12%, signal=35%
GOBP_CYTOKINETIC_PROCESS	39	0.61563414	1.7008328	0.0	0.035810534	0.84	1865	tags=38%, list=15%, signal=45%
GOBP_MITOTIC_NUCLEAR_DIVISION	240	0.5534583	1.6980276	0.0	0.037010554	0.857	3113	tags=46%, list=25%, signal=60%
GOBP_CHROMOSOME_SEGREGATION	370	0.5413986	1.6848875	0.0	0.045358505	0.917	3169	tags=47%, list=25%, signal=61%
MP_INCREASED_INTESTINAL_ADENOMA_INCIDENCE	17	0.685054	1.6833916	0.0021574972	0.04543394	0.922	3062	tags=76%, list=24%, signal=101%
GOBP_MITOTIC_RECOMBINATION	24	0.6439864	1.6795442	0.0	0.04752764	0.941	3853	tags=75%, list=31%, signal=108%
GOMF_SINGLE_STRANDED_DNA_HELICASE_ACTIVITY	22	0.652498	1.6606768	0.0010582011	0.06221232	0.971	2685	tags=64%, list=21%, signal=81%
GOBP_CELL_CYCLE_G2_M_PHASE_TRANSITION	138	0.5550583	1.6599064	0.0	0.061602175	0.972	2851	tags=46%, list=23%, signal=59%
GOBP_MEIOTIC_CELL_CYCLE_PROCESS	166	0.5471078	1.6598742	0.0	0.060514838	0.972	2687	tags=39%, list=21%, signal=49%
GOBP_POSITIVE_REGULATION_OF_MITOTIC_CELL_CYCLE_PHASE_TRANSITION	82	0.56620735	1.659331	0.0	0.06001017	0.974	2774	tags=49%, list=22%, signal=62%
GOBP_REGULATION_OF_SPINDLE_CHECKPOINT	19	0.6678894	1.6593163	0.0042918455	0.058938555	0.974	1964	tags=53%, list=16%, signal=62%
GOBP_MITOTIC_CELL_CYCLE_CHECKPOINT_SIGNALING	132	0.5528581	1.6588404	0.0	0.058462296	0.974	2088	tags=42%, list=17%, signal=50%
GOBP_MANNOSYLATION	20	0.65167737	1.6584226	0.0031847134	0.057969492	0.974	1605	tags=40%, list=13%, signal=46%
GOBP_NEGATIVE_REGULATION_OF_CHROMOSOME_ORGANIZATION	92	0.5652359	1.6583052	0.0	0.057117622	0.974	2002	tags=41%, list=16%, signal=49%
GOBP_REGULATION_OF_CELL_CYCLE_G2_M_PHASE_TRANSITION	107	0.55813825	1.6573026	0.0	0.057000924	0.974	2851	tags=47%, list=23%, signal=60%
GOCC_REPLISOME	22	0.6408158	1.6417996	0.0031512605	0.07151393	0.986	3145	tags=59%, list=25%, signal=79%
GOBP_MEIOTIC_CELL_CYCLE	213	0.5327816	1.6405151	0.0	0.07177369	0.988	2736	tags=39%, list=22%, signal=49%
GOMF_DNA_ENDONUCLEASE_ACTIVITY	37	0.5979994	1.6382254	0.0	0.07314211	0.989	3689	tags=62%, list=29%, signal=88%
GOBP_CELL_CYCLE_CHECKPOINT_SIGNALING	175	0.5390251	1.6376047	0.0	0.072601415	0.989	2002	tags=39%, list=16%, signal=46%
GOBP_RESPONSE_TO_X_RAY	21	0.641857	1.6356555	0.0031512605	0.07354487	0.99	3186	tags=62%, list=25%, signal=83%
GOBP_POSITIVE_REGULATION_OF_UBIQUITIN_PROTEIN_TRANSFERASE_ACTIVITY	17	0.66086483	1.6250764	0.002120891	0.08543603	0.994	1553	tags=35%, list=12%, signal=40%
GOBP_POSITIVE_REGULATION_OF_CELL_CYCLE_PHASE_TRANSITION	100	0.5493476	1.6246674	0.0	0.0846785	0.995	2774	tags=46%, list=22%, signal=59%
GOBP_AUTONOMIC_NERVOUS_SYSTEM_DEVELOPMENT	23	0.63493717	1.6237786	0.004149378	0.0846091	0.995	1333	tags=30%, list=11%, signal=34%
GOBP_ANAPHASE_PROMOTING_COMPLEX_DEPENDENT_CATABOLIC_PROCESS	16	0.6702086	1.6226659	0.005376344	0.08489084	0.996	2373	tags=56%, list=19%, signal=69%
GOBP_DNA_DUPLEX_UNWINDING	45	0.5843096	1.6222944	0.0010152285	0.083981045	0.996	2687	tags=44%, list=21%, signal=56%
GOBP_SYNAPTIC_MEMBRANE_ADHESION	16	0.66900796	1.621409	0.0021621622	0.0839512	0.996	890	tags=25%, list=7%, signal=27%
GOBP_V_D_J_RECOMBINATION	20	0.6385665	1.610603	0.002120891	0.09679533	0.998	1752	tags=45%, list=14%, signal=52%
GOBP_REGULATION_OF_DNA_TEMPLATED_DNA_REPLICATION	38	0.583489	1.6099173	0.0	0.096393324	0.998	2560	tags=55%, list=20%, signal=69%
GOCC_INNER_KINETOCHORE	18	0.65892404	1.6082649	0.005285412	0.09712167	0.999	1070	tags=39%, list=8%, signal=42%
GOBP_HOMOLOGOUS_RECOMBINATION	47	0.5739786	1.605225	0.0	0.10019441	0.999	3840	tags=55%, list=30%, signal=79%
MP_INCREASED_ADENOMA_INCIDENCE	25	0.6169935	1.5990216	0.0010341262	0.10853518	1.0	3062	tags=52%, list=24%, signal=69%
GOBP_CELL_PROLIFERATION_IN_FOREBRAIN	24	0.61380744	1.5949241	0.003121748	0.11350587	1.0	957	tags=25%, list=8%, signal=27%
GOMF_ORGANIC_HYDROXY_COMPOUND_TRANSMEMBRANE_TRANSPORTER_ACTIVITY	25	0.6115514	1.5940517	0.0040983604	0.11347103	1.0	2673	tags=32%, list=21%, signal=41%
GOBP_DNA_TEMPLATED_DNA_REPLICATION_MAINTENANCE_OF_FIDELITY	52	0.56217927	1.5879424	0.0010152285	0.12224127	1.0	2967	tags=52%, list=24%, signal=68%
GOCC_CONDENSED_CHROMOSOME_CENTROMERIC_REGION	165	0.5251237	1.5863568	0.0	0.12342304	1.0	3966	tags=57%, list=31%, signal=82%
GOBP_RENAL_SYSTEM_VASCULATURE_DEVELOPMENT	19	0.6392677	1.586277	0.0073917634	0.122042045	1.0	2104	tags=32%, list=17%, signal=38%
GOBP_REGULATION_OF_CHROMOSOME_ORGANIZATION	229	0.513819	1.5860295	0.0	0.12090609	1.0	4067	tags=55%, list=32%, signal=79%
GOBP_REGULATION_OF_UBIQUITIN_PROTEIN_LIGASE_ACTIVITY	15	0.66761124	1.5840735	0.00972973	0.123036005	1.0	2628	tags=60%, list=21%, signal=76%
GOBP_DNA_REPLICATION	260	0.5129843	1.5812211	0.0	0.12658246	1.0	2997	tags=45%, list=24%, signal=58%
GOMF_DNA_DIRECTED_DNA_POLYMERASE_ACTIVITY	22	0.6207798	1.5809672	0.0031347962	0.12568244	1.0	915	tags=36%, list=7%, signal=39%
GOCC_CHROMOSOME_CENTROMERIC_REGION	219	0.5176666	1.5802014	0.0	0.1256327	1.0	4087	tags=57%, list=32%, signal=82%
GOBP_DNA_CONFORMATION_CHANGE	59	0.55129373	1.5787446	0.0	0.12706825	1.0	2687	tags=42%, list=21%, signal=54%
GOBP_TRNA_WOBBLE_BASE_MODIFICATION	18	0.6384891	1.5772623	0.0063965884	0.12845999	1.0	4250	tags=83%, list=34%, signal=126%
GOBP_MITOTIC_G2_DNA_DAMAGE_CHECKPOINT_SIGNALING	37	0.5706261	1.5743039	0.002030457	0.1322775	1.0	2823	tags=49%, list=22%, signal=62%
GOBP_REGULATION_OF_NUCLEOTIDE_EXCISION_REPAIR	27	0.59970534	1.5699826	0.0020449897	0.13903978	1.0	4230	tags=74%, list=34%, signal=111%
GOBP_REGULATION_OF_MITOTIC_CELL_CYCLE_PHASE_TRANSITION	296	0.5057409	1.5667822	0.0	0.14344107	1.0	3625	tags=50%, list=29%, signal=68%
GOCC_ANAPHASE_PROMOTING_COMPLEX	20	0.62032366	1.5628952	0.0062695923	0.15003912	1.0	3507	tags=65%, list=28%, signal=90%
GOBP_EPIDERMIS_MORPHOGENESIS	26	0.60611314	1.5623668	0.0052301255	0.14935793	1.0	1534	tags=31%, list=12%, signal=35%
GOBP_POSITIVE_REGULATION_OF_CYTOKINESIS	32	0.57770413	1.5610209	0.004102564	0.15051545	1.0	1710	tags=44%, list=14%, signal=50%
GOCC_KINESIN_COMPLEX	39	0.5718479	1.5607222	0.0020449897	0.14958023	1.0	1277	tags=36%, list=10%, signal=40%
GOBP_POSITIVE_REGULATION_OF_MITOTIC_NUCLEAR_DIVISION	37	0.57035583	1.5603511	0.002038736	0.14888513	1.0	2593	tags=38%, list=21%, signal=47%
GOBP_TELOMERE_MAINTENANCE_VIA_RECOMBINATION	15	0.6575135	1.5588803	0.008705114	0.15049756	1.0	3596	tags=80%, list=29%, signal=112%
GOBP_NUCLEOTIDE_SALVAGE	22	0.6185038	1.5588284	0.0073917634	0.14909938	1.0	3413	tags=59%, list=27%, signal=81%
GOBP_POSITIVE_REGULATION_OF_CELL_CYCLE_PROCESS	219	0.5087526	1.5584047	0.0	0.1483621	1.0	2861	tags=42%, list=23%, signal=53%
GOBP_POSITIVE_REGULATION_OF_MYOBLAST_DIFFERENTIATION	38	0.5689318	1.5583755	0.0010162601	0.14689775	1.0	3577	tags=66%, list=28%, signal=92%
GOBP_KINETOCHORE_ORGANIZATION	20	0.61511105	1.5576514	0.008483564	0.1469407	1.0	912	tags=35%, list=7%, signal=38%
GOMF_VOLTAGE_GATED_POTASSIUM_CHANNEL_ACTIVITY	36	0.56729907	1.5542802	0.003051882	0.15254664	1.0	1494	tags=25%, list=12%, signal=28%
GOBP_MITOTIC_SISTER_CHROMATID_COHESION	25	0.59431535	1.5538304	0.0072916667	0.15209411	1.0	3113	tags=60%, list=25%, signal=80%
GOCC_SPINDLE_MIDZONE	36	0.57299984	1.5531669	0.0030895984	0.15184496	1.0	1651	tags=36%, list=13%, signal=41%
GOBP_PROTEIN_O_LINKED_MANNOSYLATION	15	0.64178747	1.5510359	0.011995638	0.15474816	1.0	1390	tags=40%, list=11%, signal=45%
GOBP_DEOXYRIBONUCLEOTIDE_BIOSYNTHETIC_PROCESS	17	0.6319934	1.5501882	0.010775862	0.15521511	1.0	2378	tags=59%, list=19%, signal=72%
GOBP_POSITIVE_REGULATION_OF_VASCULAR_ASSOCIATED_SMOOTH_MUSCLE_CELL_MIGRATION	16	0.63375455	1.5489858	0.013001083	0.15628587	1.0	1691	tags=38%, list=13%, signal=43%
GOBP_LYMPHOID_PROGENITOR_CELL_DIFFERENTIATION	22	0.60949755	1.5482334	0.012526096	0.156551	1.0	1431	tags=41%, list=11%, signal=46%
GOCC_CHROMOSOMAL_REGION	317	0.49953124	1.5476338	0.0	0.15627223	1.0	3966	tags=52%, list=31%, signal=74%
GOBP_MICROTUBULE_CYTOSKELETON_ORGANIZATION_INVOLVED_IN_MITOSIS	145	0.510854	1.5412086	0.0	0.16861947	1.0	1662	tags=30%, list=13%, signal=34%
GOCC_SPINDLE_MICROTUBULE	71	0.5341633	1.5410315	0.0	0.16747354	1.0	1658	tags=32%, list=13%, signal=37%
GOMF_HISTONE_KINASE_ACTIVITY	20	0.60854506	1.5407379	0.006295908	0.16665755	1.0	2348	tags=50%, list=19%, signal=61%
GOBP_SPINDLE_ORGANIZATION	179	0.50066566	1.5374849	0.0	0.17231046	1.0	3113	tags=40%, list=25%, signal=52%
GOCC_DNA_POLYMERASE_COMPLEX	18	0.617298	1.5365952	0.008385744	0.17278509	1.0	2395	tags=50%, list=19%, signal=62%
GOMF_CYTOSKELETAL_MOTOR_ACTIVITY	67	0.53300345	1.5365798	0.0	0.17132452	1.0	1903	tags=31%, list=15%, signal=37%
GOCC_MICROBODY_LUMEN	26	0.5910049	1.5362462	0.0030959751	0.17055325	1.0	3407	tags=54%, list=27%, signal=74%
GOCC_PERICENTRIOLAR_MATERIAL	23	0.59827495	1.5357306	0.005197505	0.17030574	1.0	1568	tags=39%, list=12%, signal=45%
GOBP_ORGANELLE_FISSION	405	0.4922131	1.5351461	0.0	0.17004621	1.0	3279	tags=40%, list=26%, signal=52%
GOCC_SAGA_COMPLEX	22	0.59215915	1.5325305	0.013669821	0.17447789	1.0	3833	tags=73%, list=30%, signal=104%
GOBP_TRNA_WOBBLE_URIDINE_MODIFICATION	15	0.63330984	1.5324022	0.01487779	0.17328891	1.0	4250	tags=80%, list=34%, signal=121%
MP_INCREASED_LUNG_ADENOMA_INCIDENCE	29	0.5667145	1.5319397	0.0071868584	0.1727723	1.0	4464	tags=66%, list=35%, signal=101%
GOBP_REGULATION_OF_CELL_CYCLE_PHASE_TRANSITION	375	0.49261555	1.5315522	0.0	0.17225607	1.0	3265	tags=44%, list=26%, signal=58%
GOBP_MITOTIC_CELL_CYCLE_PHASE_TRANSITION	390	0.49173418	1.5302547	0.0	0.17378463	1.0	3266	tags=44%, list=26%, signal=58%
GOCC_SPINDLE_POLE	133	0.5083065	1.5264457	0.0	0.18171555	1.0	2460	tags=38%, list=20%, signal=47%
GOBP_CHROMOSOME_ORGANIZATION_INVOLVED_IN_MEIOTIC_CELL_CYCLE	47	0.5466351	1.5232912	0.0010090817	0.18793802	1.0	1954	tags=30%, list=15%, signal=35%
GOMF_DNA_NUCLEASE_ACTIVITY	56	0.5323975	1.5229032	0.002006018	0.18744057	1.0	3741	tags=52%, list=30%, signal=73%
GOMF_DNA_REPLICATION_ORIGIN_BINDING	15	0.6436295	1.5202849	0.014412417	0.19273083	1.0	1942	tags=47%, list=15%, signal=55%
GOBP_POSITIVE_REGULATION_OF_MITOTIC_CELL_CYCLE	111	0.51161516	1.5197246	0.0	0.1925875	1.0	3265	tags=47%, list=26%, signal=63%
GOBP_NEGATIVE_REGULATION_OF_MITOTIC_CELL_CYCLE_PHASE_TRANSITION	158	0.5009894	1.5188963	0.0	0.19319327	1.0	3625	tags=49%, list=29%, signal=68%
GOBP_REGULATION_OF_AMINE_METABOLIC_PROCESS	25	0.59032184	1.5180342	0.0062176166	0.1941745	1.0	3158	tags=40%, list=25%, signal=53%
GOBP_REGULATION_OF_CALCIUM_ION_IMPORT	18	0.60938567	1.5176871	0.015021459	0.19345729	1.0	1333	tags=28%, list=11%, signal=31%
GOCC_INTERCELLULAR_BRIDGE	75	0.5214451	1.5158905	0.0	0.19645816	1.0	3936	tags=56%, list=31%, signal=81%
GOCC_DNA_REPAIR_COMPLEX	22	0.5933098	1.5131446	0.012409514	0.20179716	1.0	2949	tags=55%, list=23%, signal=71%
GOBP_CELL_CYCLE_PHASE_TRANSITION	473	0.4841822	1.5126922	0.0	0.20155646	1.0	3266	tags=43%, list=26%, signal=55%
GOBP_NEGATIVE_REGULATION_OF_CELL_CYCLE_G2_M_PHASE_TRANSITION	64	0.523964	1.5114689	0.001002004	0.20341058	1.0	2851	tags=45%, list=23%, signal=58%
GOBP_MITOTIC_G2_M_TRANSITION_CHECKPOINT	53	0.5372236	1.5111613	0.0050301813	0.2028217	1.0	2823	tags=49%, list=22%, signal=63%
GOBP_NEGATIVE_REGULATION_OF_CELL_CYCLE_PROCESS	261	0.48962376	1.5105222	0.0	0.20284641	1.0	3226	tags=43%, list=26%, signal=56%
GOMF_PHOSPHATIDYLINOSITOL_5_PHOSPHATE_BINDING	16	0.6280058	1.5101845	0.022727273	0.20225623	1.0	2996	tags=50%, list=24%, signal=65%
GOBP_MITOTIC_SPINDLE_ORGANIZATION	118	0.50725776	1.5085514	0.0	0.2050279	1.0	1662	tags=28%, list=13%, signal=32%
GOBP_HOMOLOGOUS_CHROMOSOME_SEGREGATION	45	0.5371021	1.5080074	0.008048289	0.20489842	1.0	1954	tags=27%, list=15%, signal=31%
GOBP_REGULATION_OF_MITOTIC_CELL_CYCLE	423	0.48260474	1.5074915	0.0	0.2047983	1.0	3265	tags=43%, list=26%, signal=56%
GOCC_CONDENSED_CHROMOSOME	241	0.49476174	1.5071915	0.0	0.20411609	1.0	2687	tags=41%, list=21%, signal=51%
GOMF_DNA_POLYMERASE_ACTIVITY	29	0.5643435	1.506847	0.006185567	0.20370612	1.0	915	tags=31%, list=7%, signal=33%
GOBP_MIDBODY_ABSCISSION	15	0.6307559	1.5048318	0.01835853	0.20777065	1.0	1610	tags=40%, list=13%, signal=46%
GOBP_PYRIMIDINE_NUCLEOSIDE_TRIPHOSPHATE_METABOLIC_PROCESS	18	0.603953	1.5047562	0.020364417	0.20659012	1.0	2748	tags=44%, list=22%, signal=57%
MP_INCREASED_OVARY_TUMOR_INCIDENCE	23	0.58269477	1.5041934	0.019874478	0.20673206	1.0	3498	tags=57%, list=28%, signal=78%
GOBP_MITOTIC_CYTOKINESIS	78	0.5144736	1.5035805	0.0	0.20699686	1.0	1865	tags=35%, list=15%, signal=40%
GOCC_MITOTIC_SPINDLE	169	0.4941396	1.4994639	0.0	0.21609706	1.0	3133	tags=42%, list=25%, signal=55%
GOBP_DOUBLE_STRAND_BREAK_REPAIR	277	0.48831734	1.4976095	0.0	0.21970926	1.0	3601	tags=49%, list=29%, signal=67%
GOCC_NUCLEAR_CHROMOSOME	207	0.48994374	1.4968368	0.0	0.22030585	1.0	3169	tags=45%, list=25%, signal=59%
GOCC_SPINDLE	327	0.48316592	1.4935423	0.0	0.22798231	1.0	3133	tags=41%, list=25%, signal=54%
GOBP_NEGATIVE_REGULATION_OF_MITOTIC_CELL_CYCLE	198	0.48743206	1.4928378	0.0	0.22845405	1.0	3648	tags=47%, list=29%, signal=66%
GOBP_REGULATION_OF_MEIOTIC_CELL_CYCLE	38	0.54080224	1.4922649	0.004077472	0.22846586	1.0	1710	tags=34%, list=14%, signal=39%
GOBP_G0_TO_G1_TRANSITION	34	0.55125755	1.4920162	0.01026694	0.22768913	1.0	4080	tags=62%, list=32%, signal=91%
GOBP_LEUKOTRIENE_METABOLIC_PROCESS	17	0.6117696	1.4911726	0.02603037	0.228868	1.0	1788	tags=35%, list=14%, signal=41%
MP_INCREASED_T_CELL_DERIVED_LYMPHOMA_INCIDENCE	63	0.51387864	1.4897785	0.003009027	0.23158789	1.0	3062	tags=41%, list=24%, signal=54%
GOBP_MITOTIC_CYTOKINETIC_PROCESS	24	0.5761223	1.4891429	0.022035677	0.23196538	1.0	1610	tags=33%, list=13%, signal=38%
GOCC_PRONUCLEUS	20	0.59644735	1.4884578	0.020169852	0.2324244	1.0	2687	tags=55%, list=21%, signal=70%
GOBP_POSITIVE_REGULATION_OF_NUCLEAR_DIVISION	49	0.5327476	1.4863272	0.004036327	0.23731226	1.0	3265	tags=43%, list=26%, signal=58%
GOBP_ESTABLISHMENT_OF_MITOTIC_SPINDLE_LOCALIZATION	34	0.53978497	1.4842454	0.009155646	0.24194643	1.0	3279	tags=50%, list=26%, signal=67%
GOBP_POSITIVE_REGULATION_OF_DNA_REPLICATION	44	0.5337442	1.475663	0.0050813006	0.26695555	1.0	2560	tags=45%, list=20%, signal=57%
GOBP_AMMONIUM_ION_METABOLIC_PROCESS	15	0.6081321	1.4752696	0.021528525	0.2664729	1.0	1028	tags=33%, list=8%, signal=36%
GOMF_CATALYTIC_ACTIVITY_ACTING_ON_DNA	220	0.48233953	1.4745334	0.0	0.26722553	1.0	3332	tags=45%, list=26%, signal=61%
GOBP_PURINE_NUCLEOSIDE_MONOPHOSPHATE_BIOSYNTHETIC_PROCESS	24	0.5614251	1.4726396	0.014522822	0.27208018	1.0	3413	tags=50%, list=27%, signal=68%
GOCC_CYCLIN_DEPENDENT_PROTEIN_KINASE_HOLOENZYME_COMPLEX	51	0.5194283	1.4717759	0.0040281974	0.27315813	1.0	3029	tags=43%, list=24%, signal=57%
GOBP_POSITIVE_REGULATION_OF_CARDIAC_MUSCLE_CELL_PROLIFERATION	18	0.5941817	1.4712332	0.02536998	0.2731549	1.0	2197	tags=28%, list=17%, signal=34%
GOBP_REGULATION_OF_CYCLIN_DEPENDENT_PROTEIN_KINASE_ACTIVITY	63	0.5054843	1.4705224	0.0020100502	0.27391297	1.0	2882	tags=35%, list=23%, signal=45%
GOBP_ESTABLISHMENT_OF_SPINDLE_ORIENTATION	35	0.5386194	1.4693614	0.014184397	0.27613583	1.0	2009	tags=37%, list=16%, signal=44%
GOBP_MITOCHONDRIAL_TRANSCRIPTION	19	0.58861244	1.4689496	0.036131773	0.27584714	1.0	2308	tags=47%, list=18%, signal=58%
GOCC_SAGA_TYPE_COMPLEX	36	0.5397059	1.4675264	0.008171604	0.2788831	1.0	3833	tags=61%, list=30%, signal=88%
GOBP_SPINDLE_ASSEMBLY	118	0.4923969	1.4672357	0.002	0.2780691	1.0	3113	tags=41%, list=25%, signal=54%
GOMF_LIGASE_ACTIVITY_FORMING_CARBON_OXYGEN_BONDS	36	0.5398158	1.4662839	0.014242116	0.27973488	1.0	2680	tags=50%, list=21%, signal=63%
GOMF_SMALL_MOLECULE_SENSOR_ACTIVITY	28	0.5540071	1.4655621	0.020304568	0.280524	1.0	1363	tags=32%, list=11%, signal=36%
GOBP_DEOXYRIBONUCLEOTIDE_METABOLIC_PROCESS	38	0.5365862	1.4654832	0.013306038	0.27914977	1.0	2566	tags=42%, list=20%, signal=53%
GOBP_REGULATION_OF_DNA_REPLICATION	113	0.4924592	1.4654316	0.001	0.27776384	1.0	3690	tags=52%, list=29%, signal=73%
GOBP_TRNA_CATABOLIC_PROCESS	16	0.6020023	1.4634385	0.036842104	0.28252324	1.0	4501	tags=81%, list=36%, signal=126%
GOCC_SWI_SNF_COMPLEX	26	0.56080455	1.4631499	0.021472393	0.281934	1.0	4028	tags=65%, list=32%, signal=96%
GOBP_DNA_INTEGRITY_CHECKPOINT_SIGNALING	116	0.490964	1.4627365	0.0	0.28167084	1.0	3226	tags=44%, list=26%, signal=59%
GOMF_DAMAGED_DNA_BINDING	59	0.5089357	1.4626467	0.003012048	0.28037181	1.0	3968	tags=56%, list=31%, signal=81%
GOMF_ATP_DEPENDENT_ACTIVITY_ACTING_ON_DNA	110	0.49423516	1.4621629	0.0	0.2804516	1.0	2995	tags=44%, list=24%, signal=57%
GOBP_POSITIVE_REGULATION_OF_CELL_CYCLE	290	0.4732054	1.4619983	0.0	0.2794503	1.0	3062	tags=39%, list=24%, signal=50%
GOMF_DNA_HELICASE_ACTIVITY	52	0.5166225	1.4613248	0.004032258	0.28000033	1.0	2774	tags=44%, list=22%, signal=56%
GOMF_SINGLE_STRANDED_DNA_BINDING	116	0.48895785	1.4600255	0.0	0.28279737	1.0	3245	tags=44%, list=26%, signal=59%
MP_INCREASED_LYMPHOMA_INCIDENCE	112	0.4910799	1.4576725	0.001	0.288978	1.0	3062	tags=38%, list=24%, signal=49%
GOBP_CENTROMERE_COMPLEX_ASSEMBLY	27	0.55653876	1.4568824	0.020703934	0.2900557	1.0	5012	tags=70%, list=40%, signal=117%
GOBP_NEGATIVE_REGULATION_OF_CELL_CYCLE	321	0.46953404	1.4560916	0.0	0.29109633	1.0	3226	tags=40%, list=26%, signal=52%
GOMF_CYSTEINE_TYPE_ENDOPEPTIDASE_ACTIVITY	58	0.5128807	1.4559051	0.0030150753	0.2901271	1.0	3176	tags=41%, list=25%, signal=55%
GOBP_NUCLEAR_MEMBRANE_REASSEMBLY	19	0.5846203	1.4532545	0.02116402	0.2975152	1.0	4023	tags=74%, list=32%, signal=108%
GOBP_METANEPHRIC_NEPHRON_DEVELOPMENT	16	0.59394157	1.4507903	0.035637148	0.304855	1.0	2104	tags=38%, list=17%, signal=45%
GOBP_PROTEIN_LOCALIZATION_TO_CHROMOSOME	98	0.48849675	1.4475195	0.002	0.31537357	1.0	2973	tags=43%, list=24%, signal=56%
GOBP_MICROTUBULE_DEPOLYMERIZATION	47	0.5190102	1.4444008	0.0070778565	0.32544333	1.0	650	tags=19%, list=5%, signal=20%
GOBP_SPINDLE_LOCALIZATION	49	0.50955653	1.4434123	0.007070707	0.32741034	1.0	3279	tags=41%, list=26%, signal=55%
GOBP_RECOMBINATIONAL_REPAIR	159	0.47877467	1.4409144	0.0	0.33527827	1.0	2594	tags=40%, list=21%, signal=50%
MP_INCREASED_MAMMARY_ADENOCARCINOMA_INCIDENCE	29	0.5420805	1.4389733	0.019367991	0.34123185	1.0	3541	tags=55%, list=28%, signal=77%
GOBP_INTERSTRAND_CROSS_LINK_REPAIR	31	0.53870517	1.4378005	0.014227643	0.3443291	1.0	3596	tags=55%, list=29%, signal=77%
GOBP_HEXOSE_CATABOLIC_PROCESS	29	0.5405814	1.4370948	0.020703934	0.34537867	1.0	3062	tags=45%, list=24%, signal=59%
GOMF_PROTEIN_TRANSPORTER_ACTIVITY	26	0.5501006	1.4370226	0.030334728	0.34393853	1.0	2415	tags=46%, list=19%, signal=57%
GOCC_GERM_CELL_NUCLEUS	72	0.49610847	1.4361354	0.004004004	0.34550998	1.0	4786	tags=58%, list=38%, signal=93%
GOBP_ORGANIC_HYDROXY_COMPOUND_CATABOLIC_PROCESS	23	0.5592391	1.4341377	0.022988506	0.35137442	1.0	3059	tags=57%, list=24%, signal=74%
MP_INCREASED_TUMOR_INCIDENCE	133	0.48014775	1.4337897	0.0	0.35104793	1.0	4078	tags=49%, list=32%, signal=71%
GOMF_5_3_EXONUCLEASE_ACTIVITY	19	0.5708581	1.4323548	0.03177966	0.35497153	1.0	4162	tags=63%, list=33%, signal=94%
GOBP_REGULATION_OF_CYTOKINESIS	73	0.49367392	1.4313605	0.003003003	0.35723937	1.0	2373	tags=36%, list=19%, signal=44%
GOMF_POLYSACCHARIDE_BINDING	15	0.5973209	1.4312977	0.028477546	0.3557453	1.0	2788	tags=47%, list=22%, signal=60%
GOBP_CYTOSKELETON_DEPENDENT_CYTOKINESIS	91	0.48416525	1.4294516	0.002002002	0.36149558	1.0	3281	tags=43%, list=26%, signal=58%
GOBP_DNA_STRAND_ELONGATION	36	0.52605146	1.4264448	0.023373984	0.3722282	1.0	3443	tags=56%, list=27%, signal=76%
GOBP_DOUBLE_STRAND_BREAK_REPAIR_VIA_NONHOMOLOGOUS_END_JOINING	62	0.4988812	1.4258425	0.003006012	0.37310517	1.0	3922	tags=53%, list=31%, signal=77%
GOBP_NEGATIVE_REGULATION_OF_RHO_PROTEIN_SIGNAL_TRANSDUCTION	22	0.56017613	1.4252073	0.027139874	0.37378746	1.0	3482	tags=50%, list=28%, signal=69%
GOCC_SPERM_PRINCIPAL_PIECE	20	0.5603915	1.4239763	0.03911205	0.37709892	1.0	2595	tags=35%, list=21%, signal=44%
GOBP_ANTIGEN_PROCESSING_AND_PRESENTATION_OF_PEPTIDE_OR_POLYSACCHARIDE_ANTIGEN_VIA_MHC_CLASS_II	24	0.5482613	1.4237791	0.038421597	0.37608746	1.0	4817	tags=83%, list=38%, signal=135%
GOBP_OLFACTORY_LOBE_DEVELOPMENT	24	0.55353093	1.4228495	0.03131524	0.37813586	1.0	2730	tags=42%, list=22%, signal=53%
GOBP_EXIT_FROM_MITOSIS	26	0.54959327	1.4224321	0.018652849	0.3780646	1.0	1964	tags=35%, list=16%, signal=41%
GOBP_POLYSACCHARIDE_CATABOLIC_PROCESS	23	0.55730736	1.4222242	0.031380754	0.3771993	1.0	3397	tags=43%, list=27%, signal=59%
GOBP_MIDBRAIN_DEVELOPMENT	24	0.55029595	1.4212343	0.03814433	0.37972513	1.0	1658	tags=29%, list=13%, signal=34%
GOCC_APICOLATERAL_PLASMA_MEMBRANE	17	0.57225275	1.4188772	0.0386681	0.38796252	1.0	1333	tags=24%, list=11%, signal=26%
GOCC_MALE_GERM_CELL_NUCLEUS	60	0.4929338	1.4180838	0.009027082	0.3894692	1.0	4786	tags=60%, list=38%, signal=96%
GOBP_DEOXYRIBONUCLEOTIDE_CATABOLIC_PROCESS	18	0.5753873	1.4131643	0.042689435	0.40922636	1.0	2566	tags=39%, list=20%, signal=49%
GOBP_REGULATION_OF_MODIFICATION_OF_POSTSYNAPTIC_STRUCTURE	16	0.5820045	1.4126836	0.041935485	0.40955076	1.0	1256	tags=31%, list=10%, signal=35%
GOBP_FEMALE_GAMETE_GENERATION	116	0.47451788	1.4125667	0.0	0.4081715	1.0	2644	tags=30%, list=21%, signal=38%
GOBP_POSITIVE_REGULATION_OF_CELL_MORPHOGENESIS	56	0.4963395	1.4125603	0.008032128	0.40634283	1.0	1488	tags=23%, list=12%, signal=26%
GOBP_DETECTION_OF_MECHANICAL_STIMULUS	36	0.5132044	1.4117527	0.023517383	0.40819582	1.0	3268	tags=36%, list=26%, signal=49%
GOCC_ACETYLTRANSFERASE_COMPLEX	95	0.47568	1.4117044	0.002002002	0.4065755	1.0	5512	tags=76%, list=44%, signal=134%
GOCC_PROTEIN_KINASE_COMPLEX	122	0.4693646	1.4115924	0.001	0.40526447	1.0	3187	tags=46%, list=25%, signal=61%
GOBP_AMINO_ACID_ACTIVATION	40	0.5129626	1.4114611	0.020283977	0.404004	1.0	2680	tags=48%, list=21%, signal=60%
GOBP_POSITIVE_REGULATION_OF_NITRIC_OXIDE_SYNTHASE_ACTIVITY	17	0.5829978	1.4108465	0.051961824	0.40472484	1.0	3692	tags=59%, list=29%, signal=83%
GOBP_NUCLEOTIDE_EXCISION_REPAIR	75	0.4892908	1.4103382	0.003	0.4050934	1.0	4230	tags=60%, list=34%, signal=90%
GOBP_DOPAMINE_SECRETION	21	0.5539999	1.4102638	0.044025157	0.40353987	1.0	2026	tags=29%, list=16%, signal=34%
GOBP_RNA_DECAPPING	17	0.57129985	1.4099368	0.0543131	0.40330696	1.0	1965	tags=29%, list=16%, signal=35%
MP_INCREASED_MAMMARY_GLAND_TUMOR_INCIDENCE	27	0.5326723	1.4079034	0.031023785	0.4107908	1.0	3062	tags=56%, list=24%, signal=73%
GOMF_O_METHYLTRANSFERASE_ACTIVITY	20	0.554914	1.4078411	0.04038257	0.40929967	1.0	1400	tags=30%, list=11%, signal=34%
GOBP_MISMATCH_REPAIR	25	0.5405514	1.4078201	0.042797495	0.4075955	1.0	2934	tags=40%, list=23%, signal=52%
GOBP_PURINE_CONTAINING_COMPOUND_SALVAGE	21	0.564895	1.4071689	0.03649635	0.40894198	1.0	3413	tags=52%, list=27%, signal=72%
GOBP_REGULATION_OF_CILIUM_MOVEMENT	18	0.57097113	1.4070882	0.039445627	0.40751153	1.0	2522	tags=28%, list=20%, signal=35%
MP_INCREASED_LUNG_TUMOR_INCIDENCE	33	0.5226527	1.4068815	0.022750776	0.40671322	1.0	4500	tags=64%, list=36%, signal=99%
GOMF_ENDONUCLEASE_ACTIVITY	102	0.4762856	1.4067687	0.003	0.40552258	1.0	3489	tags=43%, list=28%, signal=59%
GOCC_INTRACILIARY_TRANSPORT_PARTICLE_B	18	0.568403	1.4067053	0.055913977	0.40405533	1.0	2523	tags=56%, list=20%, signal=69%
GOBP_SISTER_CHROMATID_COHESION	50	0.5000244	1.4063324	0.020140987	0.40387008	1.0	3226	tags=52%, list=26%, signal=70%
GOBP_CENTROSOME_DUPLICATION	69	0.49068356	1.4061893	0.007035176	0.40277138	1.0	3591	tags=48%, list=28%, signal=66%
GOBP_CELL_CYCLE_PHASE	18	0.5614255	1.4040829	0.060063224	0.41033986	1.0	1298	tags=28%, list=10%, signal=31%
GOBP_DNA_SYNTHESIS_INVOLVED_IN_DNA_REPAIR	31	0.5219842	1.4000672	0.028806584	0.42667744	1.0	2715	tags=45%, list=22%, signal=57%
GOBP_REGULATION_OF_SYNAPSE_MATURATION	17	0.56780803	1.398437	0.06189968	0.4321857	1.0	1063	tags=18%, list=8%, signal=19%
GOBP_MITOTIC_SPINDLE_ASSEMBLY	68	0.48564568	1.3972276	0.006006006	0.43614015	1.0	1644	tags=26%, list=13%, signal=30%
GOBP_MAINTENANCE_OF_SYNAPSE_STRUCTURE	15	0.5886599	1.3969845	0.054054055	0.435512	1.0	2372	tags=40%, list=19%, signal=49%
GOBP_MICROTUBULE_ORGANIZING_CENTER_ORGANIZATION	140	0.4608781	1.3969328	0.0	0.43390605	1.0	3279	tags=41%, list=26%, signal=54%
GOCC_MICROTUBULE_PLUS_END	25	0.5367278	1.3960832	0.0375	0.43611893	1.0	2392	tags=28%, list=19%, signal=34%
GOCC_SWI_SNF_SUPERFAMILY_TYPE_COMPLEX	87	0.4776165	1.3959236	0.005	0.4351921	1.0	4058	tags=54%, list=32%, signal=79%
GOBP_SIGNAL_TRANSDUCTION_IN_RESPONSE_TO_DNA_DAMAGE	162	0.46058628	1.3934991	0.0	0.44433728	1.0	3226	tags=38%, list=26%, signal=50%
MP_INCREASED_GASTROINTESTINAL_TUMOR_INCIDENCE	19	0.56084895	1.3918105	0.060445387	0.45058408	1.0	3033	tags=47%, list=24%, signal=62%
GOBP_REGULATION_OF_UBIQUITIN_PROTEIN_TRANSFERASE_ACTIVITY	34	0.5154571	1.3907635	0.018348623	0.45357564	1.0	1615	tags=29%, list=13%, signal=34%
GOMF_PHOSPHATASE_INHIBITOR_ACTIVITY	28	0.52683675	1.3905011	0.03205791	0.4529688	1.0	3735	tags=50%, list=30%, signal=71%
GOBP_VIRION_ASSEMBLY	25	0.5359455	1.3899082	0.03826267	0.4539468	1.0	4431	tags=64%, list=35%, signal=98%
GOBP_PURINE_RIBONUCLEOTIDE_SALVAGE	15	0.58142924	1.3895417	0.06659506	0.4538882	1.0	3413	tags=53%, list=27%, signal=73%
GOCC_NUCLEAR_UBIQUITIN_LIGASE_COMPLEX	43	0.4966356	1.3895338	0.029204432	0.4521216	1.0	1892	tags=30%, list=15%, signal=35%
GOBP_TUBULIN_DEACETYLATION	20	0.54907334	1.3890588	0.044210527	0.4526345	1.0	2921	tags=45%, list=23%, signal=58%
GOBP_ACETYL_COA_METABOLIC_PROCESS	29	0.5212604	1.386262	0.039959017	0.46435133	1.0	3738	tags=52%, list=30%, signal=73%
GOCC_SYNAPTONEMAL_STRUCTURE	29	0.5252122	1.3856865	0.035416666	0.46532995	1.0	757	tags=21%, list=6%, signal=22%
GOMF_HISTONE_H4_ACETYLTRANSFERASE_ACTIVITY	22	0.55083895	1.3855414	0.046121594	0.46418184	1.0	5279	tags=91%, list=42%, signal=156%
GOBP_NEGATIVE_REGULATION_OF_INTERFERON_BETA_PRODUCTION	16	0.57333815	1.3853897	0.06076759	0.46299034	1.0	1618	tags=38%, list=13%, signal=43%
GOCC_MRNA_CLEAVAGE_FACTOR_COMPLEX	22	0.5365139	1.3851726	0.05427975	0.4623083	1.0	4239	tags=68%, list=34%, signal=103%
GOCC_NUCLEOID	46	0.49601492	1.3832289	0.020263424	0.47002283	1.0	2058	tags=33%, list=16%, signal=39%
GOBP_ANTIGEN_PROCESSING_AND_PRESENTATION_OF_EXOGENOUS_PEPTIDE_ANTIGEN_VIA_MHC_CLASS_II	20	0.5465724	1.3813629	0.0565445	0.477626	1.0	4817	tags=85%, list=38%, signal=137%
GOBP_CELLULAR_RESPONSE_TO_UV	81	0.47292158	1.3813385	0.0070281127	0.4759178	1.0	3577	tags=48%, list=28%, signal=67%
GOBP_POSITIVE_REGULATION_OF_G1_S_TRANSITION_OF_MITOTIC_CELL_CYCLE	37	0.50344545	1.3809298	0.028513238	0.47620806	1.0	2774	tags=43%, list=22%, signal=55%
GOBP_RESPONSE_TO_COCAINE	17	0.5625834	1.3806572	0.053418804	0.47581482	1.0	1507	tags=29%, list=12%, signal=33%
GOBP_VASCULAR_ASSOCIATED_SMOOTH_MUSCLE_CELL_MIGRATION	27	0.52959055	1.3788407	0.039014373	0.48298523	1.0	2197	tags=30%, list=17%, signal=36%
GOBP_INDOLE_CONTAINING_COMPOUND_METABOLIC_PROCESS	16	0.56743854	1.3784893	0.06673843	0.48303837	1.0	1821	tags=38%, list=14%, signal=44%
GOBP_AUTOPHAGOSOME_MATURATION	52	0.49140677	1.3780334	0.022155086	0.48352912	1.0	4201	tags=50%, list=33%, signal=75%
GOCC_HISTONE_ACETYLTRANSFERASE_COMPLEX	82	0.4736798	1.3774161	0.009009009	0.48476702	1.0	5512	tags=77%, list=44%, signal=136%
GOBP_SYNAPTIC_VESICLE_PRIMING	17	0.5684563	1.3762602	0.049840935	0.48889294	1.0	2540	tags=47%, list=20%, signal=59%
GOBP_LONG_CHAIN_FATTY_ACID_TRANSPORT	40	0.4991916	1.3754575	0.035641547	0.49095377	1.0	3093	tags=38%, list=25%, signal=50%
GOBP_REGULATION_OF_MEIOTIC_NUCLEAR_DIVISION	21	0.53837484	1.374716	0.050463438	0.49275357	1.0	1401	tags=29%, list=11%, signal=32%
GOMF_CARBOHYDRATE_TRANSMEMBRANE_TRANSPORTER_ACTIVITY	16	0.5760787	1.3735789	0.058252428	0.496843	1.0	3260	tags=44%, list=26%, signal=59%
GOBP_TRNA_METHYLATION	38	0.49240956	1.3735569	0.03258656	0.4951438	1.0	3316	tags=47%, list=26%, signal=64%
GOCC_H4_H2A_HISTONE_ACETYLTRANSFERASE_COMPLEX	22	0.5374633	1.3724394	0.06282722	0.4989767	1.0	5637	tags=86%, list=45%, signal=156%
GOBP_MITOCHONDRION_LOCALIZATION	48	0.4880795	1.3722919	0.025252525	0.4978204	1.0	2732	tags=35%, list=22%, signal=45%
GOMF_PEPTIDE_LYSINE_N_ACETYLTRANSFERASE_ACTIVITY	43	0.49507535	1.3722095	0.035532996	0.49640936	1.0	5279	tags=72%, list=42%, signal=124%
GOMF_AMP_BINDING	16	0.56829226	1.3721611	0.06638116	0.49480617	1.0	3738	tags=50%, list=30%, signal=71%
GOBP_REGULATION_OF_DENDRITE_MORPHOGENESIS	75	0.47004658	1.3716074	0.006024096	0.49583668	1.0	1507	tags=23%, list=12%, signal=26%
GOBP_PEPTIDYL_LYSINE_ACETYLATION	77	0.47194672	1.3711026	0.003003003	0.49658972	1.0	3238	tags=45%, list=26%, signal=61%
GOBP_POTASSIUM_ION_IMPORT_ACROSS_PLASMA_MEMBRANE	23	0.5337317	1.370705	0.054808687	0.49679494	1.0	3759	tags=35%, list=30%, signal=49%
GOBP_NEGATIVE_REGULATION_OF_CELL_KILLING	33	0.5085505	1.3706452	0.033950616	0.49530625	1.0	3380	tags=36%, list=27%, signal=50%
GOBP_MONOSACCHARIDE_CATABOLIC_PROCESS	36	0.496898	1.3705478	0.04356636	0.4939928	1.0	3376	tags=44%, list=27%, signal=61%
GOBP_PURINE_DEOXYRIBONUCLEOTIDE_METABOLIC_PROCESS	18	0.5483651	1.3703549	0.069148935	0.49321458	1.0	5154	tags=67%, list=41%, signal=113%
GOCC_SEX_CHROMOSOME	32	0.51045537	1.3693901	0.04489796	0.49640092	1.0	4507	tags=66%, list=36%, signal=102%
GOCC_SERINE_THREONINE_PROTEIN_KINASE_COMPLEX	110	0.46145412	1.3691071	0.001	0.49610108	1.0	3029	tags=44%, list=24%, signal=57%
GOBP_NUCLEOSIDE_MONOPHOSPHATE_BIOSYNTHETIC_PROCESS	40	0.49337384	1.3667332	0.037793666	0.5066348	1.0	3413	tags=48%, list=27%, signal=65%
MP_INCREASED_SQUAMOUS_CELL_CARCINOMA_INCIDENCE	31	0.5109767	1.3663543	0.041751526	0.5070257	1.0	3680	tags=48%, list=29%, signal=68%
GOBP_POSITIVE_REGULATION_OF_DOUBLE_STRAND_BREAK_REPAIR	82	0.4696928	1.3661491	0.008	0.50633985	1.0	5512	tags=68%, list=44%, signal=121%
GOCC_MIDBODY	153	0.45139587	1.3661093	0.0	0.50477916	1.0	5242	tags=59%, list=42%, signal=101%
GOCC_PROTEASOME_COMPLEX	62	0.47341	1.365718	0.014042126	0.5050358	1.0	3904	tags=53%, list=31%, signal=77%
GOBP_REGULATION_OF_DNA_REPAIR	199	0.44636843	1.3648143	0.002	0.5079513	1.0	4949	tags=60%, list=39%, signal=97%
GOBP_CELLULAR_METABOLIC_COMPOUND_SALVAGE	30	0.5125492	1.3619429	0.038381744	0.5209935	1.0	4362	tags=57%, list=35%, signal=86%
GOCC_TRANSCRIPTION_FACTOR_TFTC_COMPLEX	17	0.5662109	1.3617817	0.06903991	0.5200371	1.0	3833	tags=71%, list=30%, signal=101%
GOCC_CHROMOSOME_TELOMERIC_REGION	111	0.45967323	1.3610126	0.005	0.522261	1.0	3596	tags=45%, list=29%, signal=62%
GOBP_KINETOCHORE_ASSEMBLY	16	0.55547595	1.360567	0.07173913	0.5230535	1.0	4555	tags=63%, list=36%, signal=98%
GOCC_SITE_OF_DNA_DAMAGE	105	0.4591168	1.3599107	0.008	0.52477837	1.0	2715	tags=38%, list=22%, signal=48%
MP_INCREASED_SARCOMA_INCIDENCE	50	0.48081353	1.3592275	0.03222558	0.52647495	1.0	5149	tags=66%, list=41%, signal=111%
GOCC_MICROTUBULE_ASSOCIATED_COMPLEX	100	0.45827717	1.3590965	0.013	0.52542573	1.0	1410	tags=24%, list=11%, signal=27%
GOMF_CYCLIN_DEPENDENT_PROTEIN_KINASE_ACTIVITY	26	0.51741594	1.3578593	0.06974359	0.5302397	1.0	3216	tags=46%, list=25%, signal=62%
GOMF_THIOLESTER_HYDROLASE_ACTIVITY	31	0.50580156	1.3578002	0.038617887	0.52873695	1.0	2903	tags=42%, list=23%, signal=54%
MP_DECREASED_TUMOR_INCIDENCE	22	0.5394809	1.35754	0.05462185	0.5284448	1.0	3498	tags=50%, list=28%, signal=69%
GOBP_MITOCHONDRIAL_DNA_REPLICATION	16	0.56311405	1.3573233	0.07166124	0.52787966	1.0	1440	tags=44%, list=11%, signal=49%
GOBP_NUCLEAR_ENVELOPE_ORGANIZATION	47	0.48369867	1.3572528	0.04272635	0.5264764	1.0	4023	tags=57%, list=32%, signal=84%
GOBP_POSTSYNAPTIC_SPECIALIZATION_ASSEMBLY	21	0.5388777	1.3564442	0.055084746	0.52880573	1.0	660	tags=19%, list=5%, signal=20%
GOBP_N_TERMINAL_PROTEIN_AMINO_ACID_MODIFICATION	21	0.53454757	1.3562444	0.07284079	0.5281883	1.0	2940	tags=43%, list=23%, signal=56%
GOCC_CONDENSED_NUCLEAR_CHROMOSOME	62	0.472073	1.3531587	0.019038076	0.54329824	1.0	1606	tags=27%, list=13%, signal=31%
GOCC_PROTEASOME_ACCESSORY_COMPLEX	24	0.5267391	1.3530338	0.0513089	0.5422341	1.0	3788	tags=63%, list=30%, signal=89%
GOMF_CATALYTIC_ACTIVITY_ACTING_ON_A_TRNA	122	0.4490402	1.3527108	0.002002002	0.5421778	1.0	3316	tags=42%, list=26%, signal=56%
GOMF_DNA_SECONDARY_STRUCTURE_BINDING	32	0.50397885	1.3526976	0.04698672	0.54047364	1.0	4572	tags=66%, list=36%, signal=103%
GOBP_TRNA_METABOLIC_PROCESS	172	0.4449056	1.3525155	0.001	0.53962576	1.0	3437	tags=44%, list=27%, signal=60%
GOBP_RESPONSE_TO_IONIZING_RADIATION	119	0.44956833	1.3523562	0.003	0.53885096	1.0	2331	tags=30%, list=18%, signal=37%
GOBP_TELOMERE_CAPPING	36	0.49312073	1.3516467	0.039634146	0.54075253	1.0	5264	tags=67%, list=42%, signal=114%
GOBP_PROTEIN_K11_LINKED_UBIQUITINATION	26	0.51414585	1.3508047	0.07621009	0.5436042	1.0	3251	tags=50%, list=26%, signal=67%
GOBP_SNRNA_TRANSCRIPTION	17	0.5450305	1.3505907	0.07724868	0.54289854	1.0	3454	tags=41%, list=27%, signal=57%
GOBP_PROTEIN_QUALITY_CONTROL_FOR_MISFOLDED_OR_INCOMPLETELY_SYNTHESIZED_PROTEINS	28	0.5146267	1.3505902	0.062821835	0.5411696	1.0	3599	tags=54%, list=29%, signal=75%
GOBP_ESTABLISHMENT_OF_ORGANELLE_LOCALIZATION	404	0.4329061	1.3499702	0.0	0.5428796	1.0	3944	tags=42%, list=31%, signal=60%
GOMF_SCAVENGER_RECEPTOR_ACTIVITY	29	0.5117623	1.3487633	0.0513347	0.5478597	1.0	910	tags=14%, list=7%, signal=15%
GOCC_NEURON_PROJECTION_CYTOPLASM	39	0.4857546	1.3471618	0.04494382	0.55475587	1.0	4323	tags=56%, list=34%, signal=86%
GOCC_SITE_OF_DOUBLE_STRAND_BREAK	77	0.4629112	1.346521	0.011033099	0.5565987	1.0	3470	tags=43%, list=28%, signal=59%
GOBP_PEPTIDYL_LYSINE_MODIFICATION	198	0.4437377	1.3461082	0.001	0.557028	1.0	5312	tags=63%, list=42%, signal=107%
GOBP_CELLULAR_RESPONSE_TO_RADIATION	144	0.44359067	1.3459263	0.004	0.5563955	1.0	3999	tags=44%, list=32%, signal=63%
GOBP_COLLATERAL_SPROUTING	23	0.5240594	1.3459095	0.071204185	0.5547612	1.0	194	tags=13%, list=2%, signal=13%
GOCC_TRANSFERASE_COMPLEX_TRANSFERRING_PHOSPHORUS_CONTAINING_GROUPS	252	0.43708497	1.3458498	0.0	0.55343014	1.0	3888	tags=48%, list=31%, signal=67%
GOCC_XY_BODY	17	0.55393666	1.3457688	0.0751073	0.5521131	1.0	4507	tags=71%, list=36%, signal=110%
GOBP_THIOESTER_BIOSYNTHETIC_PROCESS	24	0.5221346	1.3442171	0.0630817	0.55883247	1.0	3738	tags=54%, list=30%, signal=77%
GOBP_DNA_MODIFICATION	68	0.46637705	1.3441004	0.022022022	0.55779165	1.0	4340	tags=56%, list=34%, signal=85%
GOBP_LIMBIC_SYSTEM_DEVELOPMENT	69	0.46513242	1.3440545	0.013039118	0.5563526	1.0	2760	tags=30%, list=22%, signal=39%
GOMF_PROTEASOME_BINDING	18	0.54415286	1.3440522	0.08580509	0.55467176	1.0	2594	tags=50%, list=21%, signal=63%
GOBP_MALE_MEIOTIC_NUCLEAR_DIVISION	35	0.49267173	1.3437946	0.05755396	0.5543934	1.0	2644	tags=34%, list=21%, signal=43%
GOMF_UBIQUITIN_PROTEIN_TRANSFERASE_REGULATOR_ACTIVITY	22	0.52725244	1.3434802	0.06867846	0.5543916	1.0	3498	tags=50%, list=28%, signal=69%
GOBP_DNA_RECOMBINATION	286	0.43473816	1.3430758	0.0	0.5549341	1.0	2687	tags=35%, list=21%, signal=43%
GOMF_4_IRON_4_SULFUR_CLUSTER_BINDING	39	0.4861541	1.343038	0.043259557	0.5534321	1.0	4814	tags=62%, list=38%, signal=99%
GOBP_CELL_FATE_COMMITMENT_INVOLVED_IN_FORMATION_OF_PRIMARY_GERM_LAYER	16	0.5514679	1.3425229	0.09415584	0.5545977	1.0	1669	tags=38%, list=13%, signal=43%
GOBP_DETECTION_OF_MECHANICAL_STIMULUS_INVOLVED_IN_SENSORY_PERCEPTION	28	0.506617	1.3422594	0.058641974	0.554321	1.0	3268	tags=39%, list=26%, signal=53%
GOBP_ALDITOL_METABOLIC_PROCESS	18	0.5433556	1.3417823	0.07939914	0.555297	1.0	989	tags=28%, list=8%, signal=30%
GOBP_CELL_FATE_DETERMINATION	18	0.54445565	1.3417654	0.06076759	0.5537256	1.0	2610	tags=28%, list=21%, signal=35%
GOMF_PROTEIN_SERINE_THREONINE_KINASE_INHIBITOR_ACTIVITY	32	0.50249594	1.3415763	0.05882353	0.5530637	1.0	3661	tags=44%, list=29%, signal=61%
GOBP_NEGATIVE_REGULATION_OF_DNA_REPLICATION	18	0.543014	1.3414819	0.08465608	0.55197704	1.0	3690	tags=61%, list=29%, signal=86%
GOBP_REGULATION_OF_STEM_CELL_POPULATION_MAINTENANCE	63	0.46542257	1.3403974	0.02112676	0.55622375	1.0	3966	tags=46%, list=31%, signal=67%
GOBP_PYRIMIDINE_NUCLEOTIDE_METABOLIC_PROCESS	33	0.49083808	1.3399625	0.05840164	0.5570358	1.0	5546	tags=70%, list=44%, signal=124%
GOBP_REGULATION_OF_DNA_METABOLIC_PROCESS	465	0.42801243	1.3397847	0.0	0.5562813	1.0	5650	tags=63%, list=45%, signal=110%
GOBP_REGULATION_OF_MYOBLAST_DIFFERENTIATION	62	0.46655858	1.3397241	0.028169014	0.5549948	1.0	4000	tags=52%, list=32%, signal=75%
GOMF_NUCLEASE_ACTIVITY	175	0.44018173	1.3383529	0.002	0.5605627	1.0	4165	tags=44%, list=33%, signal=65%
GOCC_PML_BODY	78	0.45761204	1.3381454	0.016064256	0.5599196	1.0	4388	tags=53%, list=35%, signal=80%
GOBP_NEGATIVE_REGULATION_OF_NATURAL_KILLER_CELL_MEDIATED_IMMUNITY	27	0.50745815	1.3371539	0.053497944	0.56378645	1.0	1897	tags=26%, list=15%, signal=30%
GOBP_MITOCHONDRION_DISTRIBUTION	23	0.51748604	1.3367287	0.0907173	0.5645038	1.0	2517	tags=39%, list=20%, signal=49%
MP_DECREASED_TUMOR_LATENCY	25	0.51713914	1.3366262	0.059067357	0.5634014	1.0	4070	tags=52%, list=32%, signal=77%
GOBP_REGULATION_OF_SPINDLE_ORGANIZATION	41	0.4828145	1.3358786	0.043390516	0.5658475	1.0	1958	tags=29%, list=16%, signal=35%
GOBP_REGULATION_OF_PROTEIN_SUMOYLATION	22	0.53045875	1.3349042	0.07180021	0.5698003	1.0	5005	tags=82%, list=40%, signal=135%
GOMF_PEPTIDE_N_ACETYLTRANSFERASE_ACTIVITY	47	0.4784906	1.3349005	0.02929293	0.5681952	1.0	5279	tags=68%, list=42%, signal=117%
GOBP_REGULATION_OF_LYSOSOMAL_LUMEN_PH	18	0.5478912	1.3341419	0.07569297	0.5708981	1.0	3866	tags=56%, list=31%, signal=80%
GOBP_DEOXYRIBONUCLEOSIDE_MONOPHOSPHATE_METABOLIC_PROCESS	22	0.5245427	1.3338474	0.075235106	0.5709348	1.0	2987	tags=45%, list=24%, signal=59%
GOMF_DISORDERED_DOMAIN_SPECIFIC_BINDING	29	0.5054917	1.3333127	0.0665973	0.57223934	1.0	5041	tags=62%, list=40%, signal=103%
GOBP_PSEUDOURIDINE_SYNTHESIS	18	0.53291154	1.3330878	0.08974359	0.5719744	1.0	3901	tags=61%, list=31%, signal=88%
GOBP_REGULATION_OF_COLLATERAL_SPROUTING	16	0.5466785	1.3322285	0.086622804	0.57514024	1.0	4028	tags=38%, list=32%, signal=55%
GOBP_CIRCADIAN_SLEEP_WAKE_CYCLE_PROCESS	16	0.54913837	1.3310702	0.097639486	0.5797505	1.0	2386	tags=38%, list=19%, signal=46%
GOBP_REGULATION_OF_CARDIAC_MUSCLE_CELL_PROLIFERATION	33	0.4949865	1.3306934	0.059670784	0.5801892	1.0	2882	tags=30%, list=23%, signal=39%
GOBP_REGULATION_OF_AUTOPHAGOSOME_MATURATION	17	0.5385862	1.3306192	0.097639486	0.57894176	1.0	3012	tags=41%, list=24%, signal=54%
GOBP_POSITIVE_REGULATION_OF_DNA_REPAIR	124	0.44179496	1.3297894	0.01	0.5819958	1.0	5703	tags=67%, list=45%, signal=121%
GOBP_INTERNAL_PROTEIN_AMINO_ACID_ACETYLATION	65	0.4651202	1.3297638	0.02106319	0.58049816	1.0	5656	tags=74%, list=45%, signal=133%
GOBP_REGULATION_OF_CELL_DIVISION	134	0.44333038	1.329601	0.007	0.57978195	1.0	3215	tags=34%, list=25%, signal=46%
GOBP_MITOTIC_DNA_INTEGRITY_CHECKPOINT_SIGNALING	76	0.45963314	1.3295903	0.017034069	0.5782426	1.0	3062	tags=42%, list=24%, signal=55%
GOBP_POSITIVE_REGULATION_OF_DNA_METABOLIC_PROCESS	290	0.42954257	1.329433	0.0	0.5775262	1.0	5703	tags=62%, list=45%, signal=111%
GOBP_SYNAPTIC_VESICLE_TRANSPORT	36	0.48999226	1.3289219	0.05852156	0.5789367	1.0	4106	tags=47%, list=33%, signal=70%
GOBP_PROTEIN_DNA_COMPLEX_DISASSEMBLY	16	0.54128885	1.3278847	0.098146126	0.58306235	1.0	5786	tags=94%, list=46%, signal=173%
GOBP_HYPEROSMOTIC_RESPONSE	17	0.53645444	1.3278466	0.09287257	0.58168936	1.0	3587	tags=59%, list=28%, signal=82%
GOBP_RNA_TEMPLATED_DNA_BIOSYNTHETIC_PROCESS	60	0.46046755	1.3277501	0.034136545	0.58062404	1.0	5426	tags=65%, list=43%, signal=114%
GOBP_POSITIVE_REGULATION_OF_CELL_CYCLE_G1_S_PHASE_TRANSITION	46	0.47554287	1.3276981	0.052525252	0.57931757	1.0	2774	tags=41%, list=22%, signal=53%
GOBP_SYNAPSE_MATURATION	24	0.5125431	1.3275782	0.07556936	0.5784448	1.0	1063	tags=17%, list=8%, signal=18%
GOBP_NEGATIVE_REGULATION_OF_MACROAUTOPHAGY	30	0.49367127	1.3271819	0.06769231	0.57915956	1.0	3062	tags=50%, list=24%, signal=66%
GOBP_BIOLOGICAL_PHASE	32	0.49456015	1.3269237	0.057026476	0.5789325	1.0	1333	tags=22%, list=11%, signal=24%
GOBP_ENERGY_RESERVE_METABOLIC_PROCESS	64	0.4639101	1.3255274	0.030120483	0.5852941	1.0	3397	tags=36%, list=27%, signal=49%
GOMF_ATPASE_ACTIVATOR_ACTIVITY	25	0.5069928	1.3255064	0.07525773	0.583858	1.0	3384	tags=48%, list=27%, signal=65%
GOBP_NUCLEOSIDE_TRIPHOSPHATE_METABOLIC_PROCESS	156	0.43599254	1.324827	0.002	0.5861748	1.0	5949	tags=69%, list=47%, signal=128%
GOCC_VOLTAGE_GATED_POTASSIUM_CHANNEL_COMPLEX	32	0.48870608	1.3246263	0.073619634	0.58572054	1.0	1693	tags=25%, list=13%, signal=29%
GOBP_NEGATIVE_REGULATION_OF_ASTROCYTE_DIFFERENTIATION	15	0.55466133	1.3240567	0.09071038	0.58731604	1.0	3879	tags=40%, list=31%, signal=58%
GOBP_CELL_JUNCTION_MAINTENANCE	35	0.49119127	1.3239958	0.060081467	0.58611256	1.0	1711	tags=26%, list=14%, signal=30%
GOBP_PROTEIN_DNA_COMPLEX_ASSEMBLY	145	0.44094482	1.3234836	0.003	0.58735895	1.0	3817	tags=46%, list=30%, signal=65%
GOBP_POSITIVE_REGULATION_OF_MONOOXYGENASE_ACTIVITY	23	0.50495785	1.3220515	0.08636837	0.5936926	1.0	3692	tags=48%, list=29%, signal=67%
GOBP_CORONARY_VASCULATURE_MORPHOGENESIS	20	0.5239808	1.3216457	0.092161015	0.5944245	1.0	1333	tags=25%, list=11%, signal=28%
GOBP_ANTIGEN_PROCESSING_AND_PRESENTATION_OF_PEPTIDE_ANTIGEN	50	0.4715343	1.3210768	0.051463168	0.59630525	1.0	4479	tags=56%, list=36%, signal=86%
GOBP_PROTEIN_LOCALIZATION_TO_CHROMATIN	38	0.48563704	1.3199184	0.053698074	0.6013518	1.0	5587	tags=76%, list=44%, signal=137%
GOBP_POSITIVE_REGULATION_OF_RECEPTOR_INTERNALIZATION	25	0.5083156	1.3198807	0.099378884	0.5999994	1.0	3187	tags=40%, list=25%, signal=53%
GOBP_NEUROMUSCULAR_SYNAPTIC_TRANSMISSION	20	0.5184164	1.319154	0.09513742	0.60253805	1.0	3230	tags=40%, list=26%, signal=54%
GOBP_REGULATION_OF_RNA_SPLICING	148	0.43558952	1.319139	0.006	0.60106415	1.0	6147	tags=74%, list=49%, signal=143%
GOBP_RIBONUCLEOSIDE_MONOPHOSPHATE_BIOSYNTHETIC_PROCESS	31	0.49453667	1.3191183	0.07525773	0.5996031	1.0	4362	tags=55%, list=35%, signal=84%
GOBP_REGULATION_OF_DOUBLE_STRAND_BREAK_REPAIR	123	0.44280395	1.3186452	0.006	0.6006104	1.0	5543	tags=67%, list=44%, signal=118%
GOBP_POSITIVE_REGULATION_OF_CHROMOSOME_ORGANIZATION	102	0.4452991	1.318637	0.011011011	0.59909827	1.0	5702	tags=67%, list=45%, signal=121%
GOBP_TRNA_MODIFICATION	83	0.44827676	1.3185805	0.014014014	0.5978272	1.0	3402	tags=45%, list=27%, signal=61%
GOBP_RNA_SURVEILLANCE	16	0.5488675	1.3185625	0.08934338	0.59641916	1.0	3517	tags=50%, list=28%, signal=69%
GOBP_PROTEIN_HYDROXYLATION	24	0.50494915	1.3170623	0.09233998	0.6030287	1.0	3202	tags=50%, list=25%, signal=67%
GOBP_MAINTENANCE_OF_CELL_NUMBER	167	0.43219075	1.3169641	0.001	0.6020457	1.0	4070	tags=45%, list=32%, signal=65%
GOBP_POTASSIUM_ION_HOMEOSTASIS	18	0.53549224	1.3168483	0.10210526	0.60109216	1.0	3355	tags=39%, list=27%, signal=53%
GOBP_POSITIVE_REGULATION_OF_MESENCHYMAL_CELL_PROLIFERATION	20	0.52598834	1.3160484	0.10062893	0.6040683	1.0	3083	tags=40%, list=24%, signal=53%
MP_INCREASED_LUNG_CARCINOMA_INCIDENCE	19	0.53238523	1.3146584	0.09851695	0.6103522	1.0	661	tags=16%, list=5%, signal=17%
GOBP_TELOMERE_MAINTENANCE_VIA_TELOMERE_LENGTHENING	73	0.4522677	1.3143294	0.03206413	0.6107677	1.0	5426	tags=63%, list=43%, signal=110%
GOCC_MRNA_CLEAVAGE_AND_POLYADENYLATION_SPECIFICITY_FACTOR_COMPLEX	17	0.53631115	1.3139695	0.09168444	0.61132	1.0	4239	tags=71%, list=34%, signal=106%
GOBP_BRANCHED_CHAIN_AMINO_ACID_CATABOLIC_PROCESS	20	0.51862216	1.3136203	0.100734524	0.6117477	1.0	4013	tags=50%, list=32%, signal=73%
GOBP_INTRACILIARY_ANTEROGRADE_TRANSPORT	17	0.52967674	1.3134966	0.10617551	0.61095107	1.0	2523	tags=53%, list=20%, signal=66%
GOBP_SENSORY_PERCEPTION_OF_PAIN	52	0.46367592	1.3133577	0.047426842	0.61019206	1.0	2433	tags=23%, list=19%, signal=28%
GOBP_POSITIVE_REGULATION_OF_PROTEIN_IMPORT_INTO_NUCLEUS	47	0.46935743	1.3131349	0.03939394	0.6099865	1.0	3850	tags=45%, list=31%, signal=64%
GOBP_CELLULAR_RESPONSE_TO_IONIZING_RADIATION	62	0.46009517	1.3128604	0.036144577	0.6100048	1.0	4253	tags=47%, list=34%, signal=70%
GOBP_NEGATIVE_REGULATION_OF_B_CELL_PROLIFERATION	20	0.51644504	1.3125775	0.0985325	0.6100792	1.0	4819	tags=70%, list=38%, signal=113%
MP_INCREASED_LUNG_ADENOCARCINOMA_INCIDENCE	56	0.45916384	1.31175	0.04833837	0.61300194	1.0	3062	tags=38%, list=24%, signal=49%
GOBP_PROTEIN_HETEROOLIGOMERIZATION	19	0.5206803	1.311663	0.08139535	0.61195666	1.0	1359	tags=37%, list=11%, signal=41%
GOCC_PEPTIDASE_COMPLEX	111	0.44168848	1.3114775	0.012	0.61143476	1.0	3998	tags=51%, list=32%, signal=75%
GOBP_POSITIVE_REGULATION_OF_CELL_DIVISION	60	0.45787746	1.3107082	0.04317269	0.61430734	1.0	1945	tags=28%, list=15%, signal=33%
GOBP_PYRIDINE_CONTAINING_COMPOUND_BIOSYNTHETIC_PROCESS	18	0.53517336	1.309835	0.10570825	0.61777294	1.0	3683	tags=61%, list=29%, signal=86%
GOBP_VITAMIN_TRANSMEMBRANE_TRANSPORT	15	0.5441685	1.3094827	0.1076087	0.61825645	1.0	1093	tags=20%, list=9%, signal=22%
GOBP_PYRIDINE_NUCLEOTIDE_BIOSYNTHETIC_PROCESS	15	0.55011	1.309329	0.09149623	0.617668	1.0	3339	tags=60%, list=26%, signal=82%
GOBP_NEGATIVE_REGULATION_OF_GLIOGENESIS	37	0.48142594	1.3085135	0.06428572	0.62072927	1.0	4979	tags=49%, list=39%, signal=80%
GOBP_MRNA_MODIFICATION	34	0.48032722	1.3082033	0.069815196	0.62108713	1.0	5045	tags=68%, list=40%, signal=112%
GOBP_TRICARBOXYLIC_ACID_CYCLE	26	0.50070226	1.3079017	0.084375	0.6213616	1.0	5042	tags=77%, list=40%, signal=128%
GOBP_ICOSANOID_BIOSYNTHETIC_PROCESS	32	0.48709178	1.3077538	0.08024691	0.62083185	1.0	1737	tags=25%, list=14%, signal=29%
GOBP_REGULATION_OF_TELOMERE_MAINTENANCE_VIA_TELOMERASE	48	0.46409255	1.3068339	0.052419353	0.6247958	1.0	5426	tags=65%, list=43%, signal=113%
GOBP_NEGATIVE_REGULATION_OF_STEM_CELL_POPULATION_MAINTENANCE	20	0.5185649	1.3064446	0.10359408	0.6254864	1.0	2996	tags=40%, list=24%, signal=52%
GOMF_CYCLIN_BINDING	31	0.48975065	1.3058437	0.0795107	0.62743515	1.0	2891	tags=35%, list=23%, signal=46%
GOBP_REGULATION_OF_MICROTUBULE_DEPOLYMERIZATION	30	0.48814335	1.3057566	0.06921487	0.6264711	1.0	650	tags=17%, list=5%, signal=18%
GOMF_ATP_HYDROLYSIS_ACTIVITY	223	0.42705247	1.3055841	0.002	0.626028	1.0	5703	tags=62%, list=45%, signal=112%
GOMF_NADPH_BINDING	16	0.540886	1.3049108	0.10492505	0.6284591	1.0	4608	tags=63%, list=37%, signal=98%
GOCC_ATPASE_COMPLEX	129	0.43532795	1.3047185	0.007	0.62800896	1.0	4256	tags=50%, list=34%, signal=75%
GOBP_REGULATION_OF_NEUROTRANSMITTER_RECEPTOR_ACTIVITY	38	0.47380185	1.3045622	0.07817259	0.6274256	1.0	3880	tags=45%, list=31%, signal=64%
GOMF_PHOSPHATIDIC_ACID_BINDING	20	0.51854795	1.3038434	0.10993657	0.63009125	1.0	5142	tags=55%, list=41%, signal=93%
GOBP_ACID_SECRETION	21	0.51487774	1.3038144	0.113467656	0.62879044	1.0	2875	tags=38%, list=23%, signal=49%
GOBP_REGULATION_OF_DNA_DAMAGE_RESPONSE_SIGNAL_TRANSDUCTION_BY_P53_CLASS_MEDIATOR	31	0.48421773	1.3036518	0.07474747	0.6282097	1.0	3098	tags=39%, list=25%, signal=51%
GOBP_CELLULAR_RESPONSE_TO_LIGHT_STIMULUS	91	0.4418675	1.3032064	0.016	0.62924516	1.0	3577	tags=43%, list=28%, signal=59%
GOBP_ISOPRENOID_BIOSYNTHETIC_PROCESS	27	0.49599797	1.303138	0.07946336	0.62815225	1.0	4422	tags=48%, list=35%, signal=74%
GOBP_REGULATION_OF_SISTER_CHROMATID_COHESION	16	0.5376559	1.3028214	0.115342766	0.6285247	1.0	5823	tags=94%, list=46%, signal=174%
GOMF_GLUCOSYLTRANSFERASE_ACTIVITY	15	0.5468705	1.30278	0.08775731	0.62724763	1.0	2543	tags=47%, list=20%, signal=58%
GOCC_RNA_POLYMERASE_COMPLEX	91	0.44083786	1.3023772	0.024048096	0.62815005	1.0	3853	tags=51%, list=31%, signal=72%
GOCC_VESICLE_TETHERING_COMPLEX	60	0.45851055	1.3023667	0.03815261	0.6267565	1.0	4156	tags=53%, list=33%, signal=79%
GOBP_POSITIVE_REGULATION_OF_TELOMERASE_ACTIVITY	29	0.49052075	1.3023573	0.08110883	0.62534696	1.0	5264	tags=69%, list=42%, signal=118%
GOBP_ANTIGEN_PROCESSING_AND_PRESENTATION_OF_EXOGENOUS_ANTIGEN	39	0.47963405	1.3015504	0.07535642	0.6284778	1.0	4479	tags=59%, list=36%, signal=91%
GOBP_INTRA_GOLGI_VESICLE_MEDIATED_TRANSPORT	27	0.4855689	1.3013778	0.099182	0.6280856	1.0	5020	tags=70%, list=40%, signal=117%
GOBP_POSITIVE_REGULATION_OF_DNA_RECOMBINATION	69	0.44863573	1.3005128	0.035035037	0.631634	1.0	5512	tags=65%, list=44%, signal=115%
GOBP_PYRIMIDINE_CONTAINING_COMPOUND_CATABOLIC_PROCESS	20	0.52536815	1.3003896	0.09822362	0.63089746	1.0	1307	tags=25%, list=10%, signal=28%
GOBP_NUCLEOSIDE_BISPHOSPHATE_BIOSYNTHETIC_PROCESS	36	0.477847	1.2996256	0.075510204	0.63394284	1.0	4986	tags=64%, list=40%, signal=105%
GOBP_POSITIVE_REGULATION_OF_DOUBLE_STRAND_BREAK_REPAIR_VIA_HOMOLOGOUS_RECOMBINATION	36	0.48381212	1.2996088	0.07135576	0.6325628	1.0	5637	tags=81%, list=45%, signal=145%
GOBP_FOREBRAIN_GENERATION_OF_NEURONS	40	0.4701285	1.298752	0.06997971	0.6361751	1.0	1215	tags=20%, list=10%, signal=22%
GOBP_NEGATIVE_REGULATION_OF_GLIAL_CELL_PROLIFERATION	18	0.5214397	1.2985346	0.10425532	0.63595927	1.0	4979	tags=61%, list=39%, signal=101%
GOBP_NEGATIVE_REGULATION_OF_CELLULAR_SENESCENCE	21	0.5112627	1.2983466	0.11310782	0.6355035	1.0	4669	tags=67%, list=37%, signal=106%
GOBP_MODIFICATION_OF_POSTSYNAPTIC_ACTIN_CYTOSKELETON	17	0.529952	1.2974856	0.121276595	0.6390081	1.0	1213	tags=29%, list=10%, signal=32%
GOBP_DNA_REPLICATION_CHECKPOINT_SIGNALING	16	0.5320485	1.297356	0.119914345	0.63832784	1.0	1980	tags=56%, list=16%, signal=67%
MP_INCREASED_INCIDENCE_OF_TUMORS_BY_IONIZING_RADIATION_INDUCTION	16	0.53738534	1.2972343	0.120042875	0.63763493	1.0	3062	tags=44%, list=24%, signal=58%
GOBP_RNA_MODIFICATION	143	0.42942423	1.2967869	0.007007007	0.6388257	1.0	4964	tags=57%, list=39%, signal=93%
GOBP_IMMATURE_B_CELL_DIFFERENTIATION	16	0.5371695	1.2966951	0.123390555	0.6380118	1.0	5248	tags=81%, list=42%, signal=139%
GOBP_NEGATIVE_REGULATION_OF_DNA_BINDING	42	0.46670872	1.2965133	0.05983773	0.6376741	1.0	3967	tags=43%, list=31%, signal=62%
GOBP_POSITIVE_REGULATION_OF_BMP_SIGNALING_PATHWAY	22	0.5067606	1.2964879	0.11368421	0.63638544	1.0	1407	tags=23%, list=11%, signal=26%
GOBP_ACETYL_COA_BIOSYNTHETIC_PROCESS	18	0.52137077	1.2960105	0.113490365	0.6376441	1.0	3738	tags=56%, list=30%, signal=79%
GOCC_H4_HISTONE_ACETYLTRANSFERASE_COMPLEX	36	0.4756942	1.2959336	0.08256881	0.63664234	1.0	5637	tags=83%, list=45%, signal=150%
GOCC_PERICENTRIC_HETEROCHROMATIN	29	0.48960707	1.2951245	0.08237748	0.6398411	1.0	1969	tags=34%, list=16%, signal=41%
GOCC_HISTONE_DEACETYLASE_COMPLEX	77	0.4413951	1.2949948	0.043043043	0.6392106	1.0	3822	tags=45%, list=30%, signal=65%
GOBP_REGULATION_OF_NUCLEOTIDE_BIOSYNTHETIC_PROCESS	25	0.4951996	1.2948223	0.092805006	0.6387832	1.0	3237	tags=36%, list=26%, signal=48%
MP_INCREASED_CARCINOMA_INCIDENCE	43	0.46091658	1.2945927	0.081983805	0.63877094	1.0	4634	tags=53%, list=37%, signal=84%
GOCC_MHC_PROTEIN_COMPLEX	22	0.50724286	1.2940066	0.09968521	0.6409031	1.0	4479	tags=68%, list=36%, signal=106%
GOBP_PEPTIDYL_PROLINE_MODIFICATION	36	0.47326937	1.2936535	0.09304704	0.64160335	1.0	2888	tags=42%, list=23%, signal=54%
GOMF_EXONUCLEASE_ACTIVITY	73	0.4470643	1.2932103	0.04321608	0.6428918	1.0	3741	tags=42%, list=30%, signal=60%
GOBP_PROTEIN_DEGLYCOSYLATION	15	0.5334092	1.2931137	0.123655915	0.6420966	1.0	3064	tags=53%, list=24%, signal=70%
GOMF_PEPTIDE_ANTIGEN_BINDING	28	0.47963676	1.292444	0.09785933	0.6445079	1.0	4528	tags=61%, list=36%, signal=95%
GOBP_REGULATION_OF_TELOMERE_CAPPING	25	0.494706	1.29227	0.1125	0.64410704	1.0	5264	tags=68%, list=42%, signal=116%
GOBP_NEGATIVE_REGULATION_OF_BLOOD_VESSEL_ENDOTHELIAL_CELL_MIGRATION	28	0.48876256	1.2921822	0.096273296	0.6432052	1.0	3850	tags=46%, list=31%, signal=67%
GOCC_MICROTUBULE_END	32	0.4839625	1.2919729	0.0781893	0.6430388	1.0	2392	tags=25%, list=19%, signal=31%
MP_INCREASED_LIVER_TUMOR_INCIDENCE	36	0.48083284	1.2916933	0.074413866	0.6432755	1.0	4634	tags=67%, list=37%, signal=105%
GOBP_POSITIVE_REGULATION_OF_STEM_CELL_POPULATION_MAINTENANCE	45	0.4617228	1.2915901	0.065590315	0.64255196	1.0	3966	tags=44%, list=31%, signal=65%
GOBP_PROTEIN_ACETYLATION	106	0.43914026	1.2915624	0.007007007	0.6413147	1.0	3238	tags=40%, list=26%, signal=53%
GOBP_NEURONAL_STEM_CELL_POPULATION_MAINTENANCE	19	0.5181005	1.2911404	0.09725159	0.6424339	1.0	3034	tags=53%, list=24%, signal=69%
GOBP_RESPONSE_TO_ELECTRICAL_STIMULUS	15	0.5391656	1.2904196	0.12394068	0.6452562	1.0	3410	tags=47%, list=27%, signal=64%
GOBP_POSITIVE_REGULATION_OF_SMOOTHENED_SIGNALING_PATHWAY	25	0.49660787	1.2902731	0.09538461	0.64472055	1.0	909	tags=16%, list=7%, signal=17%
GOBP_TRNA_PROCESSING	120	0.4315319	1.2902503	0.019019019	0.6434952	1.0	3437	tags=43%, list=27%, signal=59%
GOBP_TELOMERE_ORGANIZATION	146	0.4318939	1.2901009	0.008	0.64299804	1.0	4017	tags=49%, list=32%, signal=72%
GOBP_SURFACTANT_HOMEOSTASIS	17	0.5255347	1.290069	0.12215321	0.6417919	1.0	2139	tags=29%, list=17%, signal=35%
GOBP_CELL_CELL_JUNCTION_MAINTENANCE	18	0.52093744	1.2890636	0.12711865	0.6462049	1.0	1244	tags=22%, list=10%, signal=25%
GOBP_CEREBRAL_CORTEX_NEURON_DIFFERENTIATION	16	0.540027	1.2886199	0.12284483	0.64737266	1.0	373	tags=19%, list=3%, signal=19%
GOBP_ASYMMETRIC_CELL_DIVISION	16	0.53117114	1.2882786	0.12124463	0.6478977	1.0	3054	tags=38%, list=24%, signal=49%
GOBP_REGULATION_OF_MESENCHYMAL_CELL_PROLIFERATION	26	0.49468154	1.2880663	0.11213992	0.6478052	1.0	3083	tags=38%, list=24%, signal=51%
GOMF_ATP_DEPENDENT_ACTIVITY	444	0.41222867	1.288005	0.0	0.64681673	1.0	5703	tags=59%, list=45%, signal=104%
GOBP_REGULATION_OF_CELL_FATE_COMMITMENT	30	0.4837678	1.2875437	0.09100205	0.6480482	1.0	3112	tags=37%, list=25%, signal=49%
GOBP_NUCLEOSIDE_PHOSPHATE_BIOSYNTHETIC_PROCESS	225	0.4207311	1.2875159	0.001	0.6468795	1.0	4567	tags=51%, list=36%, signal=79%
GOBP_LIGAND_GATED_ION_CHANNEL_SIGNALING_PATHWAY	25	0.4896345	1.2871778	0.09885536	0.64758587	1.0	1091	tags=20%, list=9%, signal=22%
GOBP_REGULATION_OF_GTP_BINDING	21	0.50246084	1.2867818	0.09937239	0.64854085	1.0	847	tags=24%, list=7%, signal=25%
GOBP_NEGATIVE_REGULATION_OF_MICROTUBULE_POLYMERIZATION_OR_DEPOLYMERIZATION	40	0.47094542	1.2862291	0.08265306	0.650421	1.0	650	tags=15%, list=5%, signal=16%
GOBP_PROTEIN_TETRAMERIZATION	65	0.4487756	1.2859845	0.045135405	0.6504146	1.0	5408	tags=60%, list=43%, signal=105%
GOBP_MESENCHYMAL_CELL_PROLIFERATION	32	0.4809067	1.2857095	0.079918034	0.6506441	1.0	3083	tags=34%, list=24%, signal=45%
GOBP_ESTABLISHMENT_OF_MITOCHONDRION_LOCALIZATION	27	0.49124697	1.2848829	0.111801244	0.65411466	1.0	3927	tags=44%, list=31%, signal=64%
GOBP_ESTABLISHMENT_OF_CELL_POLARITY	131	0.42802495	1.2846266	0.011	0.65432364	1.0	2106	tags=27%, list=17%, signal=33%
GOBP_CYTOKINESIS	150	0.42209476	1.2846235	0.01	0.6530142	1.0	3088	tags=35%, list=24%, signal=45%
GOMF_MICROTUBULE_BINDING	217	0.41893473	1.2845913	0.004	0.6518688	1.0	1644	tags=21%, list=13%, signal=24%
GOBP_REGULATION_OF_CATECHOLAMINE_METABOLIC_PROCESS	15	0.5377824	1.2838547	0.1453552	0.6547654	1.0	2450	tags=27%, list=19%, signal=33%
GOBP_TRANSCRIPTION_INITIATION_COUPLED_CHROMATIN_REMODELING	36	0.4739366	1.2832167	0.083076924	0.65709126	1.0	5481	tags=81%, list=43%, signal=142%
GOMF_FOUR_WAY_JUNCTION_DNA_BINDING	17	0.5225205	1.2830286	0.12593383	0.6568882	1.0	5470	tags=76%, list=43%, signal=135%
GOBP_SNRNA_METABOLIC_PROCESS	49	0.46083307	1.2825993	0.068686865	0.65804183	1.0	4657	tags=57%, list=37%, signal=90%
GOBP_REGULATION_OF_CELL_FATE_SPECIFICATION	21	0.5007964	1.2825716	0.12903225	0.6568901	1.0	3112	tags=43%, list=25%, signal=57%
GOBP_NEGATIVE_REGULATION_OF_PHOSPHATIDYLINOSITOL_3_KINASE_PROTEIN_KINASE_B_SIGNAL_TRANSDUCTION	42	0.46561822	1.2816501	0.07381193	0.6609333	1.0	5801	tags=67%, list=46%, signal=123%
GOCC_INO80_TYPE_COMPLEX	27	0.48832986	1.2809385	0.10348361	0.663729	1.0	3518	tags=56%, list=28%, signal=77%
GOBP_SOMATIC_STEM_CELL_POPULATION_MAINTENANCE	59	0.45603538	1.2802479	0.06419258	0.6665608	1.0	3072	tags=39%, list=24%, signal=51%
GOBP_DENDRITIC_SPINE_DEVELOPMENT	113	0.43103996	1.2797813	0.015	0.6679754	1.0	1691	tags=24%, list=13%, signal=27%
GOBP_NON_MEMBRANE_BOUNDED_ORGANELLE_ASSEMBLY	324	0.4123926	1.2797433	0.0	0.666823	1.0	3133	tags=34%, list=25%, signal=44%
GOMF_TRNA_BINDING	67	0.44320396	1.2797415	0.059177533	0.665493	1.0	3304	tags=42%, list=26%, signal=56%
GOBP_PROTEIN_AUTOUBIQUITINATION	64	0.44290823	1.2791184	0.056112226	0.6678801	1.0	5298	tags=58%, list=42%, signal=99%
GOBP_VACUOLAR_ACIDIFICATION	23	0.4955242	1.2782565	0.12748171	0.6716317	1.0	4610	tags=57%, list=37%, signal=89%
GOCC_GAMMA_TUBULIN_COMPLEX	16	0.5209543	1.2773325	0.12608695	0.6757215	1.0	3749	tags=56%, list=30%, signal=80%
GOMF_DNA_POLYMERASE_BINDING	21	0.5106296	1.2769446	0.12708333	0.67666864	1.0	3037	tags=43%, list=24%, signal=56%
GOMF_TRNA_METHYLTRANSFERASE_ACTIVITY	31	0.48243603	1.2768073	0.113149844	0.67615163	1.0	4733	tags=65%, list=38%, signal=103%
GOBP_POSITIVE_REGULATION_OF_CELLULAR_RESPONSE_TO_INSULIN_STIMULUS	29	0.47901633	1.2766814	0.13106295	0.67562944	1.0	3391	tags=41%, list=27%, signal=56%
GOMF_N_ACETYLTRANSFERASE_ACTIVITY	60	0.45185995	1.2759687	0.06012024	0.67847425	1.0	5555	tags=68%, list=44%, signal=122%
GOBP_RESPONSE_TO_UV	137	0.42221212	1.2754838	0.013	0.6801583	1.0	4572	tags=50%, list=36%, signal=78%
GOBP_MICROTUBULE_NUCLEATION	35	0.4680646	1.2754166	0.09416582	0.67923677	1.0	2442	tags=34%, list=19%, signal=42%
GOBP_REGULATION_OF_CENTROSOME_CYCLE	53	0.44838536	1.2754108	0.07971746	0.677937	1.0	3591	tags=45%, list=28%, signal=63%
GOMF_PROTEIN_DEMETHYLASE_ACTIVITY	25	0.4861739	1.2751622	0.107853405	0.678169	1.0	4309	tags=52%, list=34%, signal=79%
GOBP_REGULATION_OF_PEPTIDYL_LYSINE_ACETYLATION	30	0.48346436	1.2746922	0.110082306	0.67966837	1.0	2921	tags=37%, list=23%, signal=48%
GOBP_LONG_TERM_MEMORY	30	0.47434855	1.2744207	0.11921891	0.68003017	1.0	3050	tags=37%, list=24%, signal=48%
GOCC_CELL_DIVISION_SITE	43	0.4538783	1.2742422	0.09746193	0.6797575	1.0	3085	tags=35%, list=24%, signal=46%
GOBP_CELL_CELL_ADHESION_MEDIATED_BY_CADHERIN	22	0.5053287	1.2741742	0.11838006	0.6788286	1.0	2590	tags=32%, list=21%, signal=40%
GOMF_GAMMA_TUBULIN_BINDING	30	0.4746691	1.2740315	0.10813594	0.67832947	1.0	3630	tags=47%, list=29%, signal=65%
GOMF_NUCLEAR_IMPORT_SIGNAL_RECEPTOR_ACTIVITY	16	0.5303096	1.2736117	0.13052858	0.67944753	1.0	3727	tags=63%, list=30%, signal=89%
GOBP_PODOSOME_ASSEMBLY	23	0.4980189	1.2731696	0.12341772	0.68085605	1.0	1448	tags=22%, list=11%, signal=25%
GOBP_MODULATION_BY_HOST_OF_VIRAL_GENOME_REPLICATION	22	0.50078225	1.2730156	0.12434692	0.680463	1.0	3335	tags=50%, list=26%, signal=68%
GOBP_PYRIMIDINE_DEOXYRIBONUCLEOTIDE_METABOLIC_PROCESS	16	0.53291905	1.2728872	0.1171459	0.6799518	1.0	2566	tags=44%, list=20%, signal=55%
GOBP_RESPONSE_TO_GAMMA_RADIATION	46	0.4551677	1.272779	0.08686869	0.6793088	1.0	4669	tags=54%, list=37%, signal=86%
GOBP_NUCLEOSIDE_PHOSPHATE_CATABOLIC_PROCESS	59	0.4436441	1.2726778	0.056394763	0.6786145	1.0	1415	tags=22%, list=11%, signal=25%
GOBP_ENDOCRINE_PANCREAS_DEVELOPMENT	26	0.48214132	1.272538	0.1336117	0.6781412	1.0	2292	tags=27%, list=18%, signal=33%
GOBP_ACTIVATION_OF_PROTEIN_KINASE_ACTIVITY	70	0.43758956	1.2724491	0.05711423	0.67739034	1.0	3708	tags=37%, list=29%, signal=52%
GOBP_REGULATION_OF_DENDRITE_DEVELOPMENT	105	0.42900372	1.2717109	0.024024025	0.6805223	1.0	1507	tags=19%, list=12%, signal=21%
GOMF_L_ASCORBIC_ACID_BINDING	17	0.51459557	1.2709054	0.120085016	0.68398225	1.0	2335	tags=41%, list=19%, signal=50%
GOBP_NCRNA_CATABOLIC_PROCESS	40	0.4598796	1.2706374	0.091093116	0.68428797	1.0	4621	tags=60%, list=37%, signal=94%
GOBP_REGULATION_OF_ALTERNATIVE_MRNA_SPLICING_VIA_SPLICEOSOME	42	0.4578983	1.270421	0.08341811	0.6842727	1.0	5932	tags=74%, list=47%, signal=139%
GOCC_PORE_COMPLEX	21	0.5023547	1.270311	0.13555788	0.6836675	1.0	2027	tags=29%, list=16%, signal=34%
GOMF_HISTONE_MODIFYING_ACTIVITY	178	0.41875288	1.2701981	0.008	0.68311024	1.0	4327	tags=48%, list=34%, signal=72%
GOBP_RRNA_CATABOLIC_PROCESS	17	0.5281254	1.2696983	0.120085016	0.6848749	1.0	5126	tags=65%, list=41%, signal=109%
GOBP_HIPPOCAMPUS_DEVELOPMENT	53	0.4510181	1.269395	0.071428575	0.6854448	1.0	2760	tags=30%, list=22%, signal=38%
GOMF_CATALYTIC_ACTIVITY_ACTING_ON_RNA	341	0.40760136	1.2688816	0.0	0.6872545	1.0	3922	tags=42%, list=31%, signal=60%
GOBP_ADRENAL_GLAND_DEVELOPMENT	18	0.50605553	1.2681322	0.12978724	0.690445	1.0	3879	tags=39%, list=31%, signal=56%
GOMF_HELICASE_ACTIVITY	137	0.4219073	1.2680645	0.013	0.68957597	1.0	5703	tags=64%, list=45%, signal=116%
GOBP_MITOCHONDRIAL_GENOME_MAINTENANCE	32	0.47106704	1.2680051	0.11393693	0.68865836	1.0	4525	tags=63%, list=36%, signal=97%
GOBP_GLUTAMINE_FAMILY_AMINO_ACID_CATABOLIC_PROCESS	16	0.5233964	1.2676756	0.14362273	0.689267	1.0	1371	tags=31%, list=11%, signal=35%
GOBP_NEGATIVE_REGULATION_OF_ORGANELLE_ORGANIZATION	329	0.40853623	1.2674158	0.002	0.6894622	1.0	3263	tags=34%, list=26%, signal=44%
GOBP_REGULATION_OF_MRNA_PROCESSING	106	0.42607024	1.2670155	0.03	0.6906043	1.0	6209	tags=75%, list=49%, signal=147%
GOBP_CENTRIOLE_ASSEMBLY	42	0.45759076	1.2667531	0.1	0.6908447	1.0	3133	tags=40%, list=25%, signal=54%
GOBP_REGULATION_OF_MICROTUBULE_BASED_MOVEMENT	31	0.4740365	1.2664016	0.11554192	0.69171125	1.0	2522	tags=26%, list=20%, signal=32%
GOMF_WIDE_PORE_CHANNEL_ACTIVITY	15	0.5261821	1.2652678	0.15783784	0.69720894	1.0	2064	tags=33%, list=16%, signal=40%
GOCC_RNA_POLYMERASE_II_HOLOENZYME	66	0.43947172	1.2650262	0.074	0.69743425	1.0	5813	tags=74%, list=46%, signal=137%
GOBP_CENTRAL_NERVOUS_SYSTEM_NEURON_DEVELOPMENT	58	0.44575495	1.2647076	0.08608609	0.6981068	1.0	3880	tags=38%, list=31%, signal=55%
GOMF_PROTEIN_FOLDING_CHAPERONE	49	0.44918606	1.2645804	0.08695652	0.69755834	1.0	5059	tags=63%, list=40%, signal=105%
GOBP_CHLORIDE_TRANSMEMBRANE_TRANSPORT	21	0.5010633	1.2644855	0.13536201	0.6967971	1.0	4772	tags=48%, list=38%, signal=76%
GOBP_MACROPHAGE_ACTIVATION_INVOLVED_IN_IMMUNE_RESPONSE	16	0.51998705	1.2644782	0.14962325	0.6955693	1.0	1886	tags=31%, list=15%, signal=37%
GOBP_NEGATIVE_REGULATION_OF_DNA_METABOLIC_PROCESS	117	0.4223197	1.2638388	0.026	0.6981642	1.0	4029	tags=46%, list=32%, signal=67%
GOBP_REGULATION_OF_MODIFICATION_OF_SYNAPTIC_STRUCTURE	21	0.49740154	1.2636319	0.12866108	0.6980798	1.0	1256	tags=24%, list=10%, signal=26%
GOBP_FIBROBLAST_ACTIVATION	17	0.5150812	1.2635866	0.13473684	0.6970766	1.0	1381	tags=24%, list=11%, signal=26%
GOBP_PALLIUM_DEVELOPMENT	121	0.4265193	1.2635707	0.028	0.6958926	1.0	3279	tags=34%, list=26%, signal=45%
GOBP_SCF_DEPENDENT_PROTEASOMAL_UBIQUITIN_DEPENDENT_PROTEIN_CATABOLIC_PROCESS	43	0.45944118	1.2634867	0.09466264	0.69517606	1.0	1048	tags=21%, list=8%, signal=23%
GOBP_NEGATIVE_REGULATION_OF_PROTEASOMAL_PROTEIN_CATABOLIC_PROCESS	43	0.44972616	1.2629791	0.10111223	0.69698113	1.0	5435	tags=65%, list=43%, signal=114%
GOMF_RNA_POLYMERASE_ACTIVITY	23	0.49693757	1.2627945	0.11630322	0.69681436	1.0	3846	tags=57%, list=30%, signal=81%
GOCC_EUCHROMATIN	54	0.44537473	1.2626207	0.07135678	0.69652224	1.0	3517	tags=43%, list=28%, signal=59%
GOBP_DNA_DOUBLE_STRAND_BREAK_PROCESSING	18	0.50781804	1.2621907	0.13702929	0.697773	1.0	3741	tags=56%, list=30%, signal=79%
GOMF_ATP_DEPENDENT_PROTEIN_FOLDING_CHAPERONE	25	0.4853782	1.261527	0.122427985	0.70056653	1.0	5059	tags=72%, list=40%, signal=120%
GOBP_REGULATION_OF_MRNA_SPLICING_VIA_SPLICEOSOME	85	0.431656	1.2614832	0.05	0.6996027	1.0	6147	tags=74%, list=49%, signal=144%
GOBP_REGULATION_OF_PROTEIN_IMPORT_INTO_NUCLEUS	66	0.44186577	1.2613211	0.057057057	0.69929236	1.0	2348	tags=30%, list=19%, signal=37%
GOBP_C_TERMINAL_PROTEIN_AMINO_ACID_MODIFICATION	15	0.5276766	1.2604992	0.1416309	0.7030186	1.0	3625	tags=47%, list=29%, signal=65%
GOCC_CENTRIOLE	114	0.42315742	1.260112	0.025	0.70411456	1.0	2821	tags=32%, list=22%, signal=41%
GOBP_PROTEIN_HOMOTETRAMERIZATION	39	0.458022	1.2599403	0.09919028	0.70382166	1.0	4044	tags=44%, list=32%, signal=64%
GOBP_REGULATION_OF_NITRIC_OXIDE_SYNTHASE_ACTIVITY	28	0.47461534	1.2599138	0.13429752	0.7027421	1.0	3692	tags=46%, list=29%, signal=65%
GOBP_MITOCHONDRIAL_DNA_METABOLIC_PROCESS	26	0.47520357	1.2592739	0.1331946	0.70534474	1.0	4525	tags=65%, list=36%, signal=102%
GOBP_GLYCOSYL_COMPOUND_BIOSYNTHETIC_PROCESS	16	0.5227191	1.258687	0.15118791	0.7077082	1.0	2301	tags=38%, list=18%, signal=46%
GOBP_REGULATION_OF_CELL_CYCLE_G1_S_PHASE_TRANSITION	157	0.41290483	1.2585064	0.023	0.7074844	1.0	3589	tags=41%, list=28%, signal=57%
GOCC_U5_SNRNP	16	0.51831234	1.2580044	0.1540107	0.70942724	1.0	2367	tags=50%, list=19%, signal=61%
GOCC_HETEROCHROMATIN	81	0.4277577	1.2577686	0.049147442	0.7095827	1.0	4415	tags=53%, list=35%, signal=81%
GOMF_MRNA_3_UTR_BINDING	87	0.4301744	1.2576717	0.044044044	0.708966	1.0	5701	tags=61%, list=45%, signal=110%
GOBP_NEUROTROPHIN_TRK_RECEPTOR_SIGNALING_PATHWAY	26	0.4864607	1.2571023	0.1418144	0.7111548	1.0	5185	tags=62%, list=41%, signal=104%
GOBP_POSITIVE_REGULATION_OF_RECEPTOR_SIGNALING_PATHWAY_VIA_STAT	38	0.4578383	1.2570804	0.10885046	0.71003836	1.0	4979	tags=53%, list=39%, signal=87%
GOCC_CUL4_RING_E3_UBIQUITIN_LIGASE_COMPLEX	30	0.47196335	1.2565753	0.11168033	0.7119995	1.0	4348	tags=50%, list=34%, signal=76%
GOCC_POTASSIUM_CHANNEL_COMPLEX	37	0.4560279	1.2563735	0.11032388	0.71197575	1.0	1765	tags=24%, list=14%, signal=28%
GOBP_MAINTENANCE_OF_PROTEIN_LOCATION_IN_NUCLEUS	23	0.4894002	1.2563492	0.1446281	0.71086055	1.0	965	tags=26%, list=8%, signal=28%
GOBP_DNA_METHYLATION	37	0.46083716	1.2563357	0.10010111	0.7096985	1.0	3519	tags=49%, list=28%, signal=67%
GOMF_CYCLIN_DEPENDENT_PROTEIN_SERINE_THREONINE_KINASE_REGULATOR_ACTIVITY	41	0.4574893	1.2557433	0.118661255	0.71208274	1.0	3029	tags=32%, list=24%, signal=42%
GOBP_INNER_CELL_MASS_CELL_PROLIFERATION	16	0.51729137	1.2553836	0.16259299	0.713046	1.0	4192	tags=56%, list=33%, signal=84%
GOBP_AORTA_MORPHOGENESIS	32	0.46361008	1.2551298	0.12474438	0.7133924	1.0	1930	tags=22%, list=15%, signal=26%
GOBP_REGULATION_OF_RELEASE_OF_CYTOCHROME_C_FROM_MITOCHONDRIA	44	0.4499844	1.2547882	0.1049445	0.7142014	1.0	4311	tags=48%, list=34%, signal=72%
GOBP_HINDBRAIN_MORPHOGENESIS	38	0.460535	1.2546681	0.11393693	0.71367496	1.0	2006	tags=34%, list=16%, signal=41%
GOBP_POSITIVE_REGULATION_OF_POTASSIUM_ION_TRANSMEMBRANE_TRANSPORT	25	0.4851926	1.2544874	0.13463515	0.71354	1.0	3614	tags=36%, list=29%, signal=50%
GOBP_TELENCEPHALON_DEVELOPMENT	176	0.41333842	1.2543001	0.012	0.71344537	1.0	3407	tags=34%, list=27%, signal=46%
GOMF_PHOSPHATIDYLINOSITOL_KINASE_ACTIVITY	23	0.49642354	1.2536312	0.13926701	0.7161221	1.0	4040	tags=52%, list=32%, signal=77%
GOBP_POSITIVE_REGULATION_OF_TELOMERE_MAINTENANCE_VIA_TELOMERE_LENGTHENING	35	0.4596299	1.2533323	0.13096447	0.7167167	1.0	5264	tags=63%, list=42%, signal=108%
GOCC_SPINDLE_POLE_CENTROSOME	18	0.5029779	1.2531484	0.1474359	0.71661884	1.0	2266	tags=44%, list=18%, signal=54%
GOBP_DNA_BIOSYNTHETIC_PROCESS	160	0.41617218	1.2531221	0.012	0.71556306	1.0	5642	tags=61%, list=45%, signal=108%
GOBP_PARAXIAL_MESODERM_DEVELOPMENT	15	0.5261866	1.2529955	0.1587473	0.7151102	1.0	2797	tags=47%, list=22%, signal=60%
GOMF_NUCLEOBASE_CONTAINING_COMPOUND_KINASE_ACTIVITY	30	0.46860507	1.2524108	0.12998976	0.71745336	1.0	4708	tags=53%, list=37%, signal=85%
GOMF_TELOMERIC_DNA_BINDING	38	0.45622393	1.2523835	0.11122449	0.7163821	1.0	5431	tags=61%, list=43%, signal=106%
GOBP_NAD_METABOLIC_PROCESS	32	0.46130022	1.252253	0.11680328	0.7158906	1.0	2895	tags=44%, list=23%, signal=57%
GOCC_CATALYTIC_STEP_2_SPLICEOSOME	88	0.42479843	1.2521608	0.055220883	0.71524477	1.0	4751	tags=57%, list=38%, signal=91%
GOBP_ENDOPLASMIC_RETICULUM_TUBULAR_NETWORK_ORGANIZATION	20	0.5005845	1.2519224	0.15727949	0.7154668	1.0	4579	tags=70%, list=36%, signal=110%
GOBP_L_GLUTAMATE_IMPORT	27	0.47390077	1.251476	0.137577	0.7169352	1.0	1691	tags=26%, list=13%, signal=30%
GOMF_PHOSPHATIDYLINOSITOL_3_KINASE_BINDING	34	0.4640532	1.2513665	0.11758691	0.7163854	1.0	3504	tags=44%, list=28%, signal=61%
GOBP_REGULATION_OF_CELLULAR_SENESCENCE	42	0.4496922	1.2512909	0.11336032	0.7156063	1.0	4378	tags=55%, list=35%, signal=84%
GOCC_TRICARBOXYLIC_ACID_CYCLE_ENZYME_COMPLEX	18	0.50331914	1.250552	0.15254237	0.71899	1.0	5042	tags=67%, list=40%, signal=111%
GOMF_SNORNA_BINDING	32	0.46393818	1.249944	0.13979591	0.72142464	1.0	4907	tags=72%, list=39%, signal=117%
GOCC_OXIDOREDUCTASE_COMPLEX	106	0.4209427	1.2498751	0.046046045	0.72058284	1.0	5778	tags=68%, list=46%, signal=124%
GOBP_ESTABLISHMENT_OF_PROTEIN_LOCALIZATION_TO_TELOMERE	18	0.5097853	1.2496257	0.13539445	0.7209204	1.0	5238	tags=72%, list=42%, signal=123%
GOCC_CILIARY_MEMBRANE	41	0.45225307	1.2493118	0.10862944	0.7216007	1.0	4795	tags=49%, list=38%, signal=78%
GOBP_NUCLEOSIDE_MONOPHOSPHATE_METABOLIC_PROCESS	54	0.4412326	1.2487515	0.09018036	0.7237415	1.0	4814	tags=54%, list=38%, signal=86%
GOBP_PROTEIN_ACYLATION	140	0.41566765	1.2482105	0.034	0.72590137	1.0	3238	tags=37%, list=26%, signal=49%
GOBP_INTRINSIC_APOPTOTIC_SIGNALING_PATHWAY_BY_P53_CLASS_MEDIATOR	71	0.4315091	1.2482007	0.066066064	0.7247493	1.0	4861	tags=52%, list=39%, signal=84%
GOBP_CEREBRAL_CORTEX_DEVELOPMENT	89	0.42640716	1.2481502	0.04904905	0.7238559	1.0	3512	tags=36%, list=28%, signal=49%
GOCC_RESPIRASOME	84	0.4255207	1.2476175	0.063	0.72584575	1.0	5778	tags=69%, list=46%, signal=127%
GOBP_BASE_EXCISION_REPAIR	37	0.46078405	1.2474928	0.12919633	0.72541994	1.0	4572	tags=59%, list=36%, signal=93%
GOBP_BRANCHED_CHAIN_AMINO_ACID_METABOLIC_PROCESS	23	0.48457107	1.2460386	0.14492753	0.73301727	1.0	4013	tags=43%, list=32%, signal=64%
GOCC_DENDRITE_CYTOPLASM	25	0.48440397	1.2454234	0.13519092	0.7355648	1.0	4323	tags=52%, list=34%, signal=79%
GOBP_SPLICEOSOMAL_SNRNP_ASSEMBLY	33	0.4586778	1.2453004	0.13408393	0.7351031	1.0	4254	tags=55%, list=34%, signal=82%
GOCC_NADH_DEHYDROGENASE_COMPLEX	47	0.4459821	1.2449871	0.10473313	0.735871	1.0	5700	tags=70%, list=45%, signal=128%
GOBP_REGULATION_OF_DENDRITE_EXTENSION	20	0.48860162	1.2448248	0.15110178	0.7356495	1.0	4605	tags=60%, list=37%, signal=94%
GOMF_OXIDOREDUCTASE_ACTIVITY_ACTING_ON_THE_ALDEHYDE_OR_OXO_GROUP_OF_DONORS_NAD_OR_NADP_AS_ACCEPTOR	36	0.4537422	1.2447492	0.1215526	0.734932	1.0	4986	tags=53%, list=40%, signal=87%
GOBP_SALIVARY_GLAND_DEVELOPMENT	29	0.46467635	1.2445073	0.15621789	0.7352482	1.0	781	tags=14%, list=6%, signal=15%
GOCC_MULTIVESICULAR_BODY	46	0.44553247	1.2437396	0.1064257	0.73894817	1.0	4554	tags=48%, list=36%, signal=75%
GOBP_POSTREPLICATION_REPAIR	28	0.4675355	1.2437376	0.14506173	0.7377517	1.0	5440	tags=68%, list=43%, signal=119%
GOBP_INCLUSION_BODY_ASSEMBLY	20	0.48389572	1.2434391	0.17542017	0.7383825	1.0	5950	tags=80%, list=47%, signal=151%
GOBP_RIBOSE_PHOSPHATE_BIOSYNTHETIC_PROCESS	181	0.41045636	1.2432636	0.01	0.73827183	1.0	5286	tags=56%, list=42%, signal=96%
GOCC_ENDONUCLEASE_COMPLEX	37	0.45469227	1.2432361	0.11507128	0.7372453	1.0	2976	tags=32%, list=24%, signal=42%
GOCC_MITOTIC_SPINDLE_POLE	38	0.45139503	1.2429789	0.12284264	0.7376934	1.0	1776	tags=24%, list=14%, signal=27%
GOBP_RNA_METHYLATION	70	0.427892	1.2422792	0.071142286	0.7409121	1.0	3797	tags=44%, list=30%, signal=63%
GOCC_AP_TYPE_MEMBRANE_COAT_ADAPTOR_COMPLEX	40	0.45204404	1.2421277	0.11818182	0.7406158	1.0	4199	tags=52%, list=33%, signal=78%
GOBP_POSTSYNAPSE_ASSEMBLY	30	0.46525222	1.2419767	0.1363174	0.74041796	1.0	660	tags=17%, list=5%, signal=18%
GOBP_METENCEPHALON_DEVELOPMENT	79	0.42728764	1.2413307	0.06018054	0.7432362	1.0	4956	tags=56%, list=39%, signal=91%
GOBP_PEPTIDYL_LYSINE_METHYLATION	54	0.43472114	1.2412121	0.097585514	0.74276847	1.0	5312	tags=65%, list=42%, signal=111%
GOBP_NEGATIVE_REGULATION_OF_FATTY_ACID_BIOSYNTHETIC_PROCESS	16	0.51312196	1.2405323	0.18703507	0.7456367	1.0	1116	tags=25%, list=9%, signal=27%
GOMF_OXIDOREDUCTASE_ACTIVITY_ACTING_ON_THE_CH_CH_GROUP_OF_DONORS_NAD_OR_NADP_AS_ACCEPTOR	24	0.48412436	1.2405239	0.15479876	0.74448454	1.0	970	tags=21%, list=8%, signal=23%
GOBP_POSITIVE_REGULATION_OF_STRIATED_MUSCLE_CELL_APOPTOTIC_PROCESS	20	0.49217367	1.2398244	0.17529039	0.747744	1.0	4323	tags=50%, list=34%, signal=76%
MP_INCREASED_INCIDENCE_OF_TUMORS_BY_CHEMICAL_INDUCTION	120	0.4142838	1.2393501	0.04	0.7494803	1.0	4612	tags=47%, list=37%, signal=73%
GOBP_LENS_FIBER_CELL_DIFFERENTIATION	32	0.46053463	1.2390101	0.1461929	0.75040114	1.0	3850	tags=38%, list=31%, signal=54%
GOCC_ENDOPEPTIDASE_COMPLEX	78	0.42748427	1.2387469	0.073073074	0.750865	1.0	3998	tags=50%, list=32%, signal=73%
GOBP_ALTERNATIVE_MRNA_SPLICING_VIA_SPLICEOSOME	59	0.42970702	1.2384769	0.07839196	0.7513828	1.0	5932	tags=71%, list=47%, signal=134%
GOBP_NUCLEIC_ACID_PHOSPHODIESTER_BOND_HYDROLYSIS	17	0.507267	1.238282	0.15891892	0.75140744	1.0	3741	tags=41%, list=30%, signal=58%
MP_INCREASED_METASTATIC_POTENTIAL	42	0.4455544	1.2374606	0.11561866	0.75556046	1.0	3062	tags=38%, list=24%, signal=50%
MP_INCREASED_HEPATOMA_INCIDENCE	16	0.5069467	1.237209	0.17041801	0.7559555	1.0	4288	tags=63%, list=34%, signal=95%
GOCC_POSTSYNAPTIC_DENSITY_MEMBRANE	55	0.4353797	1.2371172	0.09869084	0.7553079	1.0	2693	tags=29%, list=21%, signal=37%
GOBP_PROTON_MOTIVE_FORCE_DRIVEN_ATP_SYNTHESIS	63	0.43226066	1.237061	0.09027081	0.7544571	1.0	6041	tags=73%, list=48%, signal=139%
GOBP_NUCLEOSIDE_TRIPHOSPHATE_BIOSYNTHETIC_PROCESS	107	0.41626158	1.2370043	0.04	0.7536409	1.0	5949	tags=66%, list=47%, signal=125%
GOBP_REGULATION_OF_TELOMERE_MAINTENANCE	94	0.41658399	1.2369517	0.05315948	0.7527848	1.0	5702	tags=63%, list=45%, signal=114%
GOBP_ORGANELLE_INHERITANCE	15	0.5151231	1.236618	0.18458198	0.7536372	1.0	3679	tags=47%, list=29%, signal=66%
GOBP_MICROTUBULE_POLYMERIZATION_OR_DEPOLYMERIZATION	115	0.41330433	1.2363324	0.038	0.7543281	1.0	2442	tags=26%, list=19%, signal=32%
GOBP_ATP_BIOSYNTHETIC_PROCESS	87	0.42145663	1.2362541	0.045	0.75367886	1.0	6041	tags=69%, list=48%, signal=131%
GOBP_CELLULAR_PIGMENTATION	52	0.43449977	1.2362502	0.101609655	0.75252044	1.0	5088	tags=54%, list=40%, signal=90%
GOMF_LIPID_KINASE_ACTIVITY	36	0.45369986	1.2362041	0.13333334	0.7516413	1.0	3088	tags=36%, list=24%, signal=48%
GOCC_CARBOXY_TERMINAL_DOMAIN_PROTEIN_KINASE_COMPLEX	21	0.48204142	1.2360215	0.1787592	0.75161654	1.0	5657	tags=86%, list=45%, signal=155%
GOCC_ENDOPLASMIC_RETICULUM_TUBULAR_NETWORK	29	0.46372128	1.2355933	0.14169215	0.7531165	1.0	4023	tags=55%, list=32%, signal=81%
GOCC_CLATHRIN_ADAPTOR_COMPLEX	25	0.4778226	1.2355264	0.14826176	0.75237215	1.0	4850	tags=64%, list=38%, signal=104%
GOCC_NUCLEOSOME	40	0.44280744	1.2354331	0.12753037	0.7517637	1.0	5637	tags=73%, list=45%, signal=131%
GOBP_RECEPTOR_CLUSTERING	52	0.43894228	1.2354041	0.1049445	0.7507505	1.0	3263	tags=37%, list=26%, signal=49%
GOBP_DOPAMINERGIC_NEURON_DIFFERENTIATION	22	0.48226666	1.2349818	0.17721519	0.7522572	1.0	2119	tags=27%, list=17%, signal=33%
GOBP_REGULATION_OF_PODOSOME_ASSEMBLY	16	0.50955456	1.234837	0.1713362	0.7518777	1.0	1448	tags=25%, list=11%, signal=28%
GOBP_CHROMATIN_REMODELING	400	0.39724734	1.2348014	0.004	0.7509315	1.0	5333	tags=58%, list=42%, signal=98%
GOMF_RNA_NUCLEASE_ACTIVITY	102	0.4129826	1.2347969	0.061	0.7498057	1.0	3922	tags=40%, list=31%, signal=58%
GOCC_TELOMERASE_HOLOENZYME_COMPLEX	21	0.49079064	1.234748	0.17418678	0.74897784	1.0	3913	tags=62%, list=31%, signal=90%
GOMF_UBIQUITIN_LIKE_PROTEIN_BINDING	110	0.414302	1.2346402	0.043	0.74849504	1.0	5278	tags=57%, list=42%, signal=98%
GOBP_STRIATED_MUSCLE_CELL_PROLIFERATION	59	0.42982242	1.2342304	0.101814516	0.7499283	1.0	2988	tags=32%, list=24%, signal=42%
GOBP_PEROXISOMAL_TRANSPORT	23	0.47771823	1.2339039	0.15271966	0.7508235	1.0	3474	tags=43%, list=28%, signal=60%
GOMF_FAD_BINDING	34	0.46275052	1.2335653	0.12563841	0.75169235	1.0	2454	tags=38%, list=19%, signal=47%
GOBP_CELL_CYCLE_G1_S_PHASE_TRANSITION	215	0.40371937	1.233397	0.011	0.751555	1.0	3589	tags=40%, list=28%, signal=55%
GOBP_NUCLEOTIDE_TRANSMEMBRANE_TRANSPORT	16	0.51296407	1.2330517	0.1784188	0.7525963	1.0	1604	tags=25%, list=13%, signal=29%
GOMF_G_PROTEIN_ACTIVITY	51	0.43678772	1.2330465	0.111445785	0.7514801	1.0	4640	tags=55%, list=37%, signal=87%
GOBP_POSITIVE_REGULATION_OF_CALCIUM_MEDIATED_SIGNALING	40	0.44381225	1.2327212	0.1277666	0.75230235	1.0	2614	tags=28%, list=21%, signal=35%
GOBP_RESPONSE_TO_AXON_INJURY	59	0.43194893	1.2325989	0.09557344	0.75197065	1.0	3016	tags=31%, list=24%, signal=40%
GOCC_CLEAVAGE_FURROW	33	0.46072298	1.2324874	0.14891417	0.75149846	1.0	5790	tags=61%, list=46%, signal=112%
GOBP_NEGATIVE_REGULATION_OF_STEM_CELL_PROLIFERATION	17	0.49856	1.2323326	0.18171926	0.7513858	1.0	3062	tags=35%, list=24%, signal=47%
GOBP_ENDOSOME_TO_LYSOSOME_TRANSPORT	62	0.43041235	1.2318288	0.10552764	0.7533461	1.0	5603	tags=66%, list=44%, signal=118%
GOBP_CELLULAR_RESPONSE_TO_RETINOIC_ACID	31	0.46314985	1.2317743	0.15102041	0.75259644	1.0	5605	tags=52%, list=44%, signal=93%
GOMF_UBIQUITIN_BINDING	90	0.41762587	1.2313105	0.058	0.75428206	1.0	5278	tags=58%, list=42%, signal=99%
GOBP_REGULATION_OF_CENTROSOME_DUPLICATION	44	0.4439463	1.2312566	0.125	0.75347227	1.0	3591	tags=43%, list=28%, signal=60%
GOBP_DETECTION_OF_BIOTIC_STIMULUS	32	0.45705882	1.2310586	0.15455475	0.7535878	1.0	4221	tags=41%, list=33%, signal=61%
GOBP_NEGATIVE_REGULATION_OF_PROTEOLYSIS_INVOLVED_IN_PROTEIN_CATABOLIC_PROCESS	55	0.43515244	1.2306603	0.116582915	0.75487816	1.0	5435	tags=60%, list=43%, signal=105%
GOMF_PHOSPHATIDYLINOSITOL_4_PHOSPHATE_BINDING	26	0.47075194	1.2301347	0.15653965	0.7571292	1.0	3843	tags=42%, list=30%, signal=61%
GOBP_LATE_ENDOSOME_TO_LYSOSOME_TRANSPORT	18	0.49315324	1.2298765	0.17860962	0.7576274	1.0	3184	tags=44%, list=25%, signal=59%
GOCC_SCF_UBIQUITIN_LIGASE_COMPLEX	60	0.42620566	1.2294525	0.11511511	0.7592414	1.0	1342	tags=20%, list=11%, signal=22%
GOBP_REGULATION_OF_DNA_RECOMBINATION	117	0.41177106	1.2290875	0.054	0.76032144	1.0	5637	tags=65%, list=45%, signal=116%
GOBP_AXIS_SPECIFICATION	61	0.43164077	1.2290515	0.09919839	0.75941783	1.0	2523	tags=28%, list=20%, signal=35%
GOMF_CYSTEINE_TYPE_PEPTIDASE_ACTIVITY	131	0.40768582	1.2284564	0.037	0.7619535	1.0	4259	tags=44%, list=34%, signal=65%
GOBP_REGULATION_OF_EMBRYONIC_DEVELOPMENT	67	0.42536616	1.228233	0.08726179	0.7622435	1.0	3423	tags=42%, list=27%, signal=57%
GOBP_ATP_METABOLIC_PROCESS	112	0.41219664	1.2281381	0.044	0.7617324	1.0	5949	tags=67%, list=47%, signal=126%
GOBP_NEGATIVE_REGULATION_OF_GLIAL_CELL_DIFFERENTIATION	22	0.48014227	1.2280703	0.16033755	0.7610332	1.0	4297	tags=41%, list=34%, signal=62%
GOCC_CYTOPLASMIC_STRESS_GRANULE	73	0.42542893	1.2280312	0.09719439	0.760111	1.0	6089	tags=68%, list=48%, signal=132%
GOBP_REGULATION_OF_CELL_MATURATION	20	0.495302	1.2276664	0.18592437	0.7612586	1.0	303	tags=15%, list=2%, signal=15%
MP_INCREASED_SKIN_TUMOR_INCIDENCE	33	0.45327538	1.2276582	0.16155419	0.76017576	1.0	5688	tags=64%, list=45%, signal=116%
GOBP_ANGIOTENSIN_ACTIVATED_SIGNALING_PATHWAY	15	0.51887417	1.2274307	0.18763326	0.76055056	1.0	2501	tags=40%, list=20%, signal=50%
GOBP_EPIGENETIC_REGULATION_OF_GENE_EXPRESSION	187	0.4034893	1.2271564	0.019	0.7611578	1.0	5358	tags=61%, list=42%, signal=105%
GOBP_FOREBRAIN_NEURON_DEVELOPMENT	19	0.49510923	1.2269912	0.1787592	0.76109904	1.0	1215	tags=21%, list=10%, signal=23%
GOCC_U1_SNRNP	18	0.4993133	1.226954	0.17765957	0.7602356	1.0	2252	tags=44%, list=18%, signal=54%
MP_INCREASED_B_CELL_DERIVED_LYMPHOMA_INCIDENCE	56	0.43082255	1.226715	0.10240964	0.7606317	1.0	4672	tags=52%, list=37%, signal=82%
GOBP_REGULATION_OF_TELOMERE_MAINTENANCE_VIA_TELOMERE_LENGTHENING	57	0.4349283	1.2266644	0.10663984	0.75981927	1.0	5426	tags=61%, list=43%, signal=107%
GOMF_NUCLEOCYTOPLASMIC_CARRIER_ACTIVITY	27	0.4651768	1.2265456	0.17890383	0.7594141	1.0	4709	tags=59%, list=37%, signal=94%
GOBP_NUCLEOSIDE_DIPHOSPHATE_METABOLIC_PROCESS	27	0.46339718	1.226157	0.16255145	0.76061535	1.0	4564	tags=52%, list=36%, signal=81%
GOBP_PROTEIN_EXPORT_FROM_NUCLEUS	64	0.4273086	1.225487	0.10330993	0.76368105	1.0	5291	tags=61%, list=42%, signal=104%
GOCC_TRANSCRIPTION_REPRESSOR_COMPLEX	68	0.4235468	1.224623	0.099297896	0.7678987	1.0	3489	tags=38%, list=28%, signal=53%
GOBP_POSITIVE_REGULATION_OF_PEPTIDYL_LYSINE_ACETYLATION	19	0.4891884	1.2244557	0.17967914	0.76782435	1.0	2921	tags=42%, list=23%, signal=55%
GOBP_CELLULAR_RESPONSE_TO_ABIOTIC_STIMULUS	223	0.39813808	1.2244122	0.018	0.76698107	1.0	4000	tags=39%, list=32%, signal=57%
GOBP_POSITIVE_REGULATION_OF_TELOMERE_CAPPING	16	0.5024703	1.2241131	0.18025751	0.767748	1.0	1767	tags=31%, list=14%, signal=36%
GOMF_CARGO_ADAPTOR_ACTIVITY	20	0.48624653	1.2240777	0.1936508	0.76685137	1.0	3704	tags=50%, list=29%, signal=71%
GOBP_MRNA_METHYLATION	17	0.504985	1.223984	0.18113612	0.76634455	1.0	5598	tags=76%, list=44%, signal=137%
GOBP_CIRCADIAN_SLEEP_WAKE_CYCLE	20	0.48582488	1.2237734	0.16963351	0.76652706	1.0	2386	tags=30%, list=19%, signal=37%
GOBP_NEUROTRANSMITTER_RECEPTOR_TRANSPORT	17	0.49480098	1.2230672	0.18073593	0.769872	1.0	3505	tags=41%, list=28%, signal=57%
GOBP_NEGATIVE_REGULATION_OF_RNA_CATABOLIC_PROCESS	74	0.41984972	1.2226583	0.08708709	0.7712756	1.0	5730	tags=59%, list=45%, signal=108%
GOCC_CULLIN_RING_UBIQUITIN_LIGASE_COMPLEX	163	0.40181935	1.2222308	0.043	0.7728027	1.0	2376	tags=28%, list=19%, signal=34%
GOBP_ASTROCYTE_DEVELOPMENT	31	0.46018293	1.222116	0.15962926	0.7723792	1.0	2449	tags=26%, list=19%, signal=32%
GOMF_EXONUCLEASE_ACTIVITY_ACTIVE_WITH_EITHER_RIBO_OR_DEOXYRIBONUCLEIC_ACIDS_AND_PRODUCING_5_PHOSPHOMONOESTERS	51	0.43345746	1.2218854	0.11907165	0.7727395	1.0	3741	tags=41%, list=30%, signal=58%
GOMF_PHOSPHATIDYLINOSITOL_3_4_BISPHOSPHATE_BINDING	25	0.47188634	1.2216697	0.17435898	0.7729591	1.0	4646	tags=56%, list=37%, signal=88%
GOBP_POSITIVE_REGULATION_OF_PROTEIN_LOCALIZATION_TO_CELL_SURFACE	21	0.47931454	1.2216184	0.18526316	0.77213687	1.0	4819	tags=57%, list=38%, signal=92%
GOBP_MRNA_PROCESSING	426	0.39269355	1.221489	0.001	0.77181995	1.0	6243	tags=71%, list=50%, signal=136%
GOBP_REGULATION_OF_MITOPHAGY	16	0.5097804	1.221377	0.18152525	0.7714543	1.0	5044	tags=63%, list=40%, signal=104%
GOCC_MICROTUBULE	366	0.39269263	1.2210624	0.004	0.77236193	1.0	4311	tags=39%, list=34%, signal=58%
GOMF_ANTIGEN_BINDING	56	0.4297694	1.2209587	0.101609655	0.7718835	1.0	3380	tags=45%, list=27%, signal=61%
GOMF_POTASSIUM_CHANNEL_ACTIVITY	46	0.43800253	1.2209117	0.12778905	0.77109146	1.0	1494	tags=20%, list=12%, signal=22%
GOBP_IMPORT_INTO_NUCLEUS	155	0.40426344	1.2206042	0.04	0.77194476	1.0	3603	tags=39%, list=29%, signal=54%
GOMF_TUBULIN_BINDING	306	0.3939208	1.2203792	0.01	0.77225536	1.0	4311	tags=40%, list=34%, signal=59%
GOBP_MRNA_SPLICE_SITE_RECOGNITION	23	0.46815053	1.2198211	0.17665616	0.77468127	1.0	5473	tags=74%, list=43%, signal=130%
GOBP_RNA_SPLICING	383	0.39173043	1.2198188	0.003	0.7736079	1.0	6243	tags=70%, list=50%, signal=134%
GOBP_REGULATION_OF_CALCIUM_MEDIATED_SIGNALING	71	0.42177552	1.2197387	0.089267805	0.773064	1.0	3237	tags=32%, list=26%, signal=43%
GOBP_PROTEIN_CONTAINING_COMPLEX_DISASSEMBLY	217	0.39992017	1.2196499	0.022	0.77254844	1.0	4201	tags=42%, list=33%, signal=62%
GOMF_DEMETHYLASE_ACTIVITY	33	0.4572161	1.2194761	0.15478615	0.7725904	1.0	4309	tags=55%, list=34%, signal=83%
GOBP_B_CELL_HOMEOSTASIS	41	0.44021216	1.2193859	0.16582407	0.7720852	1.0	4229	tags=51%, list=34%, signal=77%
GOBP_TRANSLESION_SYNTHESIS	21	0.4814964	1.2193339	0.1955836	0.7713243	1.0	5440	tags=67%, list=43%, signal=117%
GOBP_REGULATION_OF_DOUBLE_STRAND_BREAK_REPAIR_VIA_HOMOLOGOUS_RECOMBINATION	68	0.42345008	1.2192699	0.095	0.7706488	1.0	5637	tags=69%, list=45%, signal=124%
GOBP_RRNA_TRANSCRIPTION	30	0.45472664	1.2189634	0.14461538	0.77147037	1.0	4806	tags=63%, list=38%, signal=102%
GOBP_POSITIVE_REGULATION_OF_ATP_DEPENDENT_ACTIVITY	40	0.43861324	1.2187465	0.14473684	0.7718337	1.0	5039	tags=50%, list=40%, signal=83%
GOBP_PROTEIN_SUMOYLATION	39	0.44882184	1.218704	0.14750762	0.77104115	1.0	5005	tags=69%, list=40%, signal=114%
GOBP_DENDRITE_EXTENSION	29	0.46320632	1.2186538	0.1659836	0.77028716	1.0	4605	tags=55%, list=37%, signal=87%
GOCC_NUCLEAR_PORE	69	0.41653743	1.2180564	0.104417674	0.77290803	1.0	4983	tags=57%, list=40%, signal=93%
GOBP_NEGATIVE_REGULATION_OF_NUCLEOCYTOPLASMIC_TRANSPORT	25	0.47132766	1.2178935	0.17549326	0.7728249	1.0	2007	tags=28%, list=16%, signal=33%
GOBP_NEGATIVE_REGULATION_OF_ENDOTHELIAL_CELL_MIGRATION	38	0.44728452	1.2172768	0.1502538	0.77558446	1.0	3850	tags=42%, list=31%, signal=60%
GOBP_REGULATION_OF_PROTEIN_DEACETYLATION	32	0.45306808	1.217162	0.16032888	0.7751953	1.0	2921	tags=38%, list=23%, signal=49%
GOCC_NUCLEAR_SPECK	306	0.39225808	1.2167705	0.003	0.7764258	1.0	6250	tags=68%, list=50%, signal=131%
GOBP_ESTABLISHMENT_OF_MITOCHONDRION_LOCALIZATION_MICROTUBULE_MEDIATED	21	0.47691968	1.2167419	0.18545838	0.7755222	1.0	3643	tags=43%, list=29%, signal=60%
GOBP_METANEPHROS_DEVELOPMENT	45	0.43205965	1.2166562	0.1408308	0.7749506	1.0	3742	tags=36%, list=30%, signal=50%
GOBP_MODIFICATION_OF_POSTSYNAPTIC_STRUCTURE	28	0.4612263	1.2164812	0.18153527	0.77493536	1.0	1256	tags=25%, list=10%, signal=28%
GOMF_POLY_A_BINDING	22	0.47492695	1.2157918	0.17277487	0.77823555	1.0	5229	tags=64%, list=41%, signal=109%
GOMF_MAGNESIUM_ION_BINDING	173	0.40178537	1.2156097	0.036036037	0.7782591	1.0	3418	tags=35%, list=27%, signal=48%
GOBP_REGULATION_OF_PROTEIN_EXPORT_FROM_NUCLEUS	37	0.4490894	1.2153338	0.15228426	0.7788922	1.0	5291	tags=65%, list=42%, signal=111%
GOBP_POSITIVE_REGULATION_OF_OXIDOREDUCTASE_ACTIVITY	44	0.43761098	1.2151989	0.12108981	0.7786546	1.0	4378	tags=48%, list=35%, signal=73%
GOBP_CELLULAR_COMPONENT_DISASSEMBLY_INVOLVED_IN_EXECUTION_PHASE_OF_APOPTOSIS	24	0.46844155	1.2149401	0.1658031	0.7792545	1.0	2327	tags=38%, list=18%, signal=46%
GOMF_HYDROLASE_ACTIVITY_HYDROLYZING_N_GLYCOSYL_COMPOUNDS	30	0.44945762	1.2147344	0.17689906	0.7795609	1.0	4478	tags=53%, list=36%, signal=82%
GOBP_REGULATION_OF_PROTON_TRANSPORT	23	0.47600856	1.2145329	0.1869748	0.779793	1.0	5801	tags=70%, list=46%, signal=129%
GOBP_PURINE_NUCLEOSIDE_MONOPHOSPHATE_METABOLIC_PROCESS	35	0.44685233	1.2144551	0.16060606	0.779258	1.0	5281	tags=54%, list=42%, signal=93%
GOBP_PYRIMIDINE_NUCLEOSIDE_MONOPHOSPHATE_METABOLIC_PROCESS	17	0.49860114	1.2142648	0.18709677	0.77941763	1.0	3331	tags=53%, list=26%, signal=72%
GOBP_STEM_CELL_PROLIFERATION	89	0.41006485	1.2141936	0.089	0.7788362	1.0	3879	tags=34%, list=31%, signal=48%
GOMF_ATPASE_REGULATOR_ACTIVITY	44	0.4270886	1.2134501	0.14602216	0.7824908	1.0	3773	tags=45%, list=30%, signal=65%
GOBP_NUCLEOTIDE_TRANSPORT	26	0.46801814	1.213357	0.16787565	0.7820182	1.0	1604	tags=23%, list=13%, signal=26%
GOBP_NEGATIVE_REGULATION_OF_GENE_EXPRESSION_EPIGENETIC	105	0.40852642	1.2131467	0.058	0.78225875	1.0	4776	tags=54%, list=38%, signal=87%
GOBP_REGULATION_OF_NATURAL_KILLER_CELL_PROLIFERATION	18	0.49009243	1.2124873	0.19595315	0.78521615	1.0	2348	tags=28%, list=19%, signal=34%
GOBP_MATURATION_OF_SSU_RRNA	41	0.439408	1.2124692	0.15927419	0.7842721	1.0	5582	tags=68%, list=44%, signal=122%
GOMF_3_5_DNA_HELICASE_ACTIVITY	16	0.50316066	1.2124438	0.21636169	0.7833578	1.0	5703	tags=81%, list=45%, signal=148%
GOBP_DETECTION_OF_EXTERNAL_BIOTIC_STIMULUS	23	0.47111934	1.2124093	0.18041237	0.78252465	1.0	3638	tags=35%, list=29%, signal=49%
GOBP_POSITIVE_REGULATION_OF_GLUCONEOGENESIS	22	0.47582594	1.2123137	0.19314642	0.78209484	1.0	4592	tags=68%, list=36%, signal=107%
GOBP_ATP_SYNTHESIS_COUPLED_ELECTRON_TRANSPORT	70	0.41982564	1.2121539	0.10810811	0.7820656	1.0	5778	tags=69%, list=46%, signal=126%
GOBP_NEGATIVE_REGULATION_OF_AXON_EXTENSION_INVOLVED_IN_AXON_GUIDANCE	20	0.4839136	1.2121323	0.1954023	0.7811834	1.0	1572	tags=15%, list=12%, signal=17%
GOBP_POSITIVE_REGULATION_OF_DOUBLE_STRAND_BREAK_REPAIR_VIA_NONHOMOLOGOUS_END_JOINING	15	0.4982324	1.2119198	0.22258064	0.7815214	1.0	2400	tags=33%, list=19%, signal=41%
GOBP_POSITIVE_REGULATION_OF_NUCLEOCYTOPLASMIC_TRANSPORT	69	0.42243847	1.2117746	0.091182366	0.7813688	1.0	4363	tags=48%, list=35%, signal=73%
GOBP_NEGATIVE_REGULATION_OF_PROTEIN_IMPORT_INTO_NUCLEUS	15	0.5062637	1.2117145	0.21064061	0.7806858	1.0	1293	tags=27%, list=10%, signal=30%
GOCC_NUCLEAR_OUTER_MEMBRANE	16	0.4972776	1.2116108	0.2054054	0.7802669	1.0	3990	tags=50%, list=32%, signal=73%
GOBP_EXOCYTIC_PROCESS	72	0.42062047	1.2114377	0.10710711	0.7803576	1.0	4174	tags=43%, list=33%, signal=64%
GOBP_OOCYTE_DIFFERENTIATION	44	0.43746507	1.2113863	0.14357938	0.7796366	1.0	2585	tags=30%, list=20%, signal=37%
GOMF_TRANSCRIPTION_COREPRESSOR_BINDING	50	0.42586	1.2110798	0.12626262	0.78059214	1.0	3470	tags=36%, list=28%, signal=49%
GOBP_REGULATION_OF_ARP2_3_COMPLEX_MEDIATED_ACTIN_NUCLEATION	25	0.4613959	1.2106876	0.17409326	0.78195274	1.0	3617	tags=44%, list=29%, signal=62%
GOBP_PYRIMIDINE_NUCLEOTIDE_BIOSYNTHETIC_PROCESS	23	0.476246	1.2102393	0.19287212	0.7836863	1.0	5809	tags=70%, list=46%, signal=129%
GOMF_N_ACYLTRANSFERASE_ACTIVITY	72	0.41986814	1.2102196	0.101609655	0.7827693	1.0	5555	tags=64%, list=44%, signal=114%
GOBP_GLYCOPROTEIN_CATABOLIC_PROCESS	29	0.45630774	1.2095127	0.18068536	0.7860675	1.0	2035	tags=31%, list=16%, signal=37%
GOBP_INTRINSIC_APOPTOTIC_SIGNALING_PATHWAY_IN_RESPONSE_TO_DNA_DAMAGE_BY_P53_CLASS_MEDIATOR	41	0.4338724	1.209333	0.16227181	0.78610694	1.0	3631	tags=39%, list=29%, signal=55%
GOBP_REGULATION_OF_B_CELL_APOPTOTIC_PROCESS	22	0.46862206	1.2091737	0.1985294	0.7860874	1.0	3098	tags=41%, list=25%, signal=54%
GOBP_SYNAPTIC_VESICLE_LOCALIZATION	43	0.42923823	1.2091213	0.17527862	0.78537744	1.0	4106	tags=47%, list=33%, signal=69%
GOBP_REGULATION_OF_CELLULAR_RESPONSE_TO_VASCULAR_ENDOTHELIAL_GROWTH_FACTOR_STIMULUS	20	0.4819777	1.2088901	0.1880252	0.78582585	1.0	3020	tags=25%, list=24%, signal=33%
GOMF_AMIDE_TRANSMEMBRANE_TRANSPORTER_ACTIVITY	34	0.44518018	1.20872	0.15510204	0.7858472	1.0	1765	tags=24%, list=14%, signal=27%
GOBP_POSITIVE_REGULATION_OF_PROTEIN_ACETYLATION	27	0.45609683	1.2087135	0.20186335	0.78486407	1.0	3133	tags=41%, list=25%, signal=54%
GOBP_POSITIVE_REGULATION_OF_RELEASE_OF_CYTOCHROME_C_FROM_MITOCHONDRIA	25	0.46737403	1.208439	0.18380062	0.7855695	1.0	4246	tags=52%, list=34%, signal=78%
GOCC_RNA_POLYMERASE_II_TRANSCRIPTION_REPRESSOR_COMPLEX	16	0.49972522	1.2083833	0.20645161	0.78490007	1.0	2874	tags=38%, list=23%, signal=49%
GOBP_BLASTOCYST_GROWTH	27	0.4581232	1.2078223	0.1863354	0.787445	1.0	4430	tags=52%, list=35%, signal=80%
GOMF_FERROUS_IRON_BINDING	21	0.4740302	1.2074848	0.20478171	0.7884853	1.0	3193	tags=43%, list=25%, signal=57%
GOCC_POLYSOME	41	0.43290514	1.2074665	0.14604463	0.7875752	1.0	2988	tags=39%, list=24%, signal=51%
GOMF_ACYL_COA_BINDING	24	0.46734145	1.2074186	0.1875	0.786847	1.0	4871	tags=63%, list=39%, signal=102%
GOBP_CARDIAC_MUSCLE_CELL_PROLIFERATION	43	0.43836257	1.2073936	0.16174975	0.7859898	1.0	2988	tags=33%, list=24%, signal=43%
GOCC_POSTSYNAPTIC_SPECIALIZATION_MEMBRANE	67	0.41948915	1.2070335	0.12185297	0.78723234	1.0	1679	tags=22%, list=13%, signal=26%
GOBP_ESTABLISHMENT_OR_MAINTENANCE_OF_BIPOLAR_CELL_POLARITY	39	0.43755302	1.2068499	0.16649747	0.7874108	1.0	3342	tags=36%, list=26%, signal=49%
GOCC_PLASMA_MEMBRANE_BOUNDED_CELL_PROJECTION_CYTOPLASM	126	0.40463272	1.2068424	0.066	0.78642964	1.0	4451	tags=43%, list=35%, signal=66%
GOBP_MYOBLAST_DIFFERENTIATION	87	0.41087496	1.2066194	0.099	0.7867913	1.0	5210	tags=54%, list=41%, signal=91%
GOBP_CELL_VOLUME_HOMEOSTASIS	27	0.46444967	1.2066098	0.1873706	0.78583837	1.0	4772	tags=48%, list=38%, signal=77%
GOMF_HISTONE_DEACETYLASE_BINDING	114	0.4063985	1.2065037	0.067067064	0.7854738	1.0	3062	tags=32%, list=24%, signal=42%
GOBP_POSITIVE_REGULATION_OF_PROTEIN_MATURATION	21	0.47484908	1.20607	0.19979079	0.78707147	1.0	3773	tags=38%, list=30%, signal=54%
GOBP_RELEASE_OF_CYTOCHROME_C_FROM_MITOCHONDRIA	56	0.42532417	1.2060248	0.12525253	0.7863349	1.0	4311	tags=43%, list=34%, signal=65%
GOBP_POSITIVE_REGULATION_OF_DNA_BIOSYNTHETIC_PROCESS	67	0.41557288	1.2049475	0.10341366	0.7918596	1.0	5825	tags=61%, list=46%, signal=113%
GOMF_NUCLEOSOME_BINDING	37	0.43967307	1.2048675	0.17122594	0.79135084	1.0	4292	tags=54%, list=34%, signal=82%
GOBP_PROTEIN_LOCALIZATION_TO_NUCLEUS	287	0.3906074	1.2047188	0.008	0.7912752	1.0	4373	tags=46%, list=35%, signal=68%
GOBP_SODIUM_ION_HOMEOSTASIS	24	0.46590102	1.204452	0.19668737	0.7918161	1.0	2115	tags=21%, list=17%, signal=25%
GOBP_AXONAL_TRANSPORT_OF_MITOCHONDRION	15	0.4948952	1.2041976	0.23275863	0.7923284	1.0	3297	tags=47%, list=26%, signal=63%
GOMF_P53_BINDING	68	0.41407758	1.2039601	0.13065326	0.7928098	1.0	4254	tags=50%, list=34%, signal=75%
GOMF_GLUTAMATE_RECEPTOR_BINDING	50	0.42650014	1.2030035	0.15376884	0.79791516	1.0	2893	tags=32%, list=23%, signal=41%
GOCC_MITOCHONDRIAL_MATRIX	191	0.39285228	1.2027541	0.026	0.79843277	1.0	5066	tags=51%, list=40%, signal=84%
GOBP_PIGMENTATION	89	0.41077664	1.2026252	0.0960961	0.7982321	1.0	4367	tags=44%, list=35%, signal=67%
GOBP_REGULATION_OF_CELLULAR_PH	65	0.41803694	1.2024527	0.1315261	0.79826295	1.0	4610	tags=45%, list=37%, signal=70%
GOBP_PROTEIN_LOCALIZATION_TO_CHROMOSOME_TELOMERIC_REGION	30	0.44907457	1.2016081	0.18415637	0.8024965	1.0	5238	tags=63%, list=42%, signal=108%
GOBP_REGULATION_OF_MRNA_METABOLIC_PROCESS	240	0.39210016	1.2016014	0.024	0.8015245	1.0	5736	tags=61%, list=45%, signal=109%
GOMF_MHC_PROTEIN_COMPLEX_BINDING	20	0.47403184	1.2014	0.22827224	0.8018513	1.0	4480	tags=65%, list=36%, signal=101%
GOBP_MITOCHONDRIAL_RNA_METABOLIC_PROCESS	48	0.4271396	1.2010545	0.1437247	0.8030233	1.0	3332	tags=40%, list=26%, signal=54%
GOCC_SIN3_TYPE_COMPLEX	22	0.4680226	1.2010409	0.19017763	0.80210406	1.0	4091	tags=50%, list=32%, signal=74%
GOBP_NEGATIVE_REGULATION_OF_B_CELL_APOPTOTIC_PROCESS	15	0.5013678	1.2008846	0.2257361	0.80210435	1.0	1163	tags=27%, list=9%, signal=29%
GOMF_COA_HYDROLASE_ACTIVITY	17	0.4894135	1.2007691	0.20828906	0.801822	1.0	4497	tags=47%, list=36%, signal=73%
GOBP_DNA_DAMAGE_RESPONSE_SIGNAL_TRANSDUCTION_BY_P53_CLASS_MEDIATOR	58	0.42161483	1.2005962	0.14070351	0.801869	1.0	3098	tags=31%, list=25%, signal=41%
GOBP_POSITIVE_REGULATION_OF_MUSCLE_CELL_APOPTOTIC_PROCESS	33	0.44630495	1.2001907	0.16271885	0.8034015	1.0	4898	tags=52%, list=39%, signal=84%
GOBP_AXON_REGENERATION	44	0.43566176	1.2001327	0.17575757	0.80280644	1.0	3016	tags=32%, list=24%, signal=42%
GOBP_ATRIAL_SEPTUM_DEVELOPMENT	15	0.4951864	1.2001146	0.2174381	0.80192536	1.0	1407	tags=27%, list=11%, signal=30%
GOMF_HISTONE_BINDING	220	0.39156115	1.1994206	0.022	0.80519533	1.0	6060	tags=66%, list=48%, signal=125%
GOBP_PROTEIN_STABILIZATION	168	0.39546996	1.1992223	0.044	0.80543256	1.0	5502	tags=57%, list=44%, signal=100%
GOBP_NEGATIVE_REGULATION_OF_NEURON_DIFFERENTIATION	59	0.41794536	1.1991748	0.15276381	0.80473006	1.0	2386	tags=31%, list=19%, signal=37%
GOMF_RNA_METHYLTRANSFERASE_ACTIVITY	57	0.41941476	1.1991334	0.14629258	0.8039912	1.0	5045	tags=58%, list=40%, signal=96%
GOMF_UNFOLDED_PROTEIN_BINDING	77	0.41425323	1.1991299	0.11534604	0.80302125	1.0	5800	tags=61%, list=46%, signal=112%
GOBP_NUCLEAR_MEMBRANE_ORGANIZATION	31	0.44983664	1.1984258	0.17319588	0.8063964	1.0	4023	tags=52%, list=32%, signal=76%
GOBP_GLUTAMINE_FAMILY_AMINO_ACID_METABOLIC_PROCESS	52	0.42588547	1.1983596	0.1564694	0.8058173	1.0	5390	tags=58%, list=43%, signal=100%
GOBP_PYRIMIDINE_CONTAINING_COMPOUND_METABOLIC_PROCESS	53	0.4186178	1.1982592	0.15470172	0.80545753	1.0	5546	tags=55%, list=44%, signal=97%
GOMF_PALMITOYLTRANSFERASE_ACTIVITY	30	0.44697082	1.1982052	0.20944558	0.80476856	1.0	2799	tags=37%, list=22%, signal=47%
GOBP_NEGATIVE_REGULATION_OF_AXON_EXTENSION	38	0.44298735	1.1981918	0.1673428	0.80387133	1.0	2026	tags=18%, list=16%, signal=22%
GOBP_VIRAL_BUDDING	17	0.4892206	1.1977406	0.20726496	0.8055853	1.0	4947	tags=59%, list=39%, signal=97%
GOBP_RIBOSE_PHOSPHATE_METABOLIC_PROCESS	277	0.39057213	1.1976908	0.021	0.804914	1.0	5302	tags=53%, list=42%, signal=90%
GOBP_REGULATION_OF_LIPID_KINASE_ACTIVITY	32	0.44896457	1.1976886	0.16666667	0.8039371	1.0	2223	tags=28%, list=18%, signal=34%
MP_INCREASED_LEUKEMIA_INCIDENCE	42	0.4343586	1.1976391	0.16008106	0.8032765	1.0	5829	tags=62%, list=46%, signal=115%
GOBP_REGULATION_OF_CILIUM_ASSEMBLY	66	0.41345552	1.1975569	0.13052209	0.8028193	1.0	4271	tags=47%, list=34%, signal=71%
GOBP_LOW_DENSITY_LIPOPROTEIN_PARTICLE_CLEARANCE	16	0.49332055	1.1975327	0.2172524	0.8019946	1.0	4639	tags=63%, list=37%, signal=99%
GOBP_NEGATIVE_REGULATION_OF_DEFENSE_RESPONSE_TO_VIRUS	47	0.42386904	1.1974543	0.15035318	0.80148584	1.0	4473	tags=47%, list=35%, signal=72%
GOBP_POSTSYNAPTIC_DENSITY_ASSEMBLY	15	0.50343454	1.1972733	0.2172489	0.80169994	1.0	3637	tags=47%, list=29%, signal=65%
GOBP_PROTEIN_HOMOOLIGOMERIZATION	134	0.3983847	1.1971915	0.064	0.80124325	1.0	4453	tags=43%, list=35%, signal=66%
GOMF_MYOSIN_V_BINDING	17	0.49309063	1.1971909	0.22030237	0.800272	1.0	3944	tags=53%, list=31%, signal=77%
GOBP_POSITIVE_REGULATION_OF_DENDRITIC_SPINE_DEVELOPMENT	60	0.4179446	1.1967746	0.14558233	0.8020327	1.0	1583	tags=22%, list=13%, signal=25%
GOMF_ACETYLGLUCOSAMINYLTRANSFERASE_ACTIVITY	36	0.43732494	1.196609	0.16649643	0.80202293	1.0	4987	tags=56%, list=40%, signal=92%
GOBP_SNO_S_RNA_METABOLIC_PROCESS	16	0.49741173	1.1964878	0.20770878	0.8018411	1.0	3922	tags=69%, list=31%, signal=100%
GOBP_RHYTHMIC_BEHAVIOR	38	0.43760777	1.1964699	0.17599186	0.80098003	1.0	3062	tags=34%, list=24%, signal=45%
GOBP_REGULATION_OF_PH	72	0.41510132	1.1963898	0.12851405	0.8005237	1.0	5433	tags=50%, list=43%, signal=87%
GOBP_ACTIVATION_OF_PROTEIN_KINASE_B_ACTIVITY	16	0.48757708	1.1963376	0.21030043	0.79993063	1.0	3391	tags=44%, list=27%, signal=60%
GOCC_INCLUSION_BODY	65	0.41367733	1.1956116	0.1334002	0.8036493	1.0	5008	tags=51%, list=40%, signal=84%
GOBP_POSITIVE_REGULATION_OF_GLUCOSE_IMPORT	31	0.4507179	1.1953647	0.19140226	0.80417335	1.0	3577	tags=39%, list=28%, signal=54%
GOBP_THYMUS_DEVELOPMENT	44	0.42524892	1.1952615	0.16666667	0.803901	1.0	5503	tags=57%, list=44%, signal=100%
GOBP_PROTEIN_TARGETING_TO_PEROXISOME	19	0.48386353	1.1952337	0.21682848	0.8031036	1.0	3474	tags=42%, list=28%, signal=58%
GOMF_LYSOPHOSPHOLIPASE_ACTIVITY	20	0.4748874	1.1951221	0.21212122	0.8028138	1.0	4176	tags=50%, list=33%, signal=75%
GOBP_NEGATIVE_REGULATION_OF_DNA_REPAIR	31	0.43848425	1.1944094	0.20204082	0.8063575	1.0	4423	tags=52%, list=35%, signal=79%
GOMF_METAL_CLUSTER_BINDING	61	0.4100685	1.1940296	0.14343435	0.80775267	1.0	4814	tags=49%, list=38%, signal=79%
GOMF_PEROXISOME_PROLIFERATOR_ACTIVATED_RECEPTOR_BINDING	15	0.4970206	1.1938926	0.22810811	0.8076811	1.0	5789	tags=80%, list=46%, signal=148%
GOBP_REGULATION_OF_CAMP_MEDIATED_SIGNALING	22	0.46525636	1.1930332	0.21294363	0.8122115	1.0	3347	tags=32%, list=27%, signal=43%
GOMF_OXIDOREDUCTASE_ACTIVITY_ACTING_ON_THE_ALDEHYDE_OR_OXO_GROUP_OF_DONORS	40	0.43041196	1.1928678	0.18255578	0.8122151	1.0	4986	tags=50%, list=40%, signal=82%
GOBP_REGULATION_OF_DNA_BIOSYNTHETIC_PROCESS	110	0.4017748	1.1926605	0.09018036	0.81257993	1.0	5642	tags=58%, list=45%, signal=104%
GOBP_REGULATION_OF_ACTIN_NUCLEATION	33	0.4417167	1.1924351	0.19125128	0.81303465	1.0	3617	tags=42%, list=29%, signal=59%
GOBP_NEUROMUSCULAR_PROCESS_CONTROLLING_BALANCE	42	0.43065217	1.1923057	0.18062563	0.81286734	1.0	4148	tags=43%, list=33%, signal=64%
GOBP_POSITIVE_REGULATION_OF_MACROPHAGE_ACTIVATION	28	0.44953483	1.1920664	0.2170782	0.813409	1.0	4424	tags=39%, list=35%, signal=60%
GOBP_HISTONE_MRNA_METABOLIC_PROCESS	20	0.4773503	1.191781	0.21512248	0.8142959	1.0	3913	tags=45%, list=31%, signal=65%
GOBP_MELANOCYTE_DIFFERENTIATION	20	0.47269896	1.1917638	0.2170706	0.8134246	1.0	3944	tags=40%, list=31%, signal=58%
GOBP_NEGATIVE_REGULATION_OF_CYCLIN_DEPENDENT_PROTEIN_KINASE_ACTIVITY	23	0.46558294	1.1917495	0.20542231	0.8125509	1.0	2882	tags=30%, list=23%, signal=39%
GOBP_RIBONUCLEOSIDE_DIPHOSPHATE_METABOLIC_PROCESS	22	0.46411943	1.1910542	0.20437956	0.816019	1.0	4564	tags=59%, list=36%, signal=92%
GOMF_BHLH_TRANSCRIPTION_FACTOR_BINDING	26	0.45750093	1.1909959	0.18904959	0.81542736	1.0	2921	tags=38%, list=23%, signal=50%
GOBP_MITOCHONDRIAL_ELECTRON_TRANSPORT_NADH_TO_UBIQUINONE	28	0.4465579	1.1907773	0.19162303	0.8158608	1.0	5949	tags=75%, list=47%, signal=142%
GOBP_BRANCHING_INVOLVED_IN_SALIVARY_GLAND_MORPHOGENESIS	20	0.47144467	1.1906896	0.22350472	0.8154898	1.0	781	tags=15%, list=6%, signal=16%
GOCC_T_CELL_RECEPTOR_COMPLEX	17	0.48404816	1.1905823	0.226254	0.8151982	1.0	1116	tags=18%, list=9%, signal=19%
GOMF_MISFOLDED_PROTEIN_BINDING	18	0.48240015	1.1904397	0.23617022	0.81514347	1.0	5008	tags=61%, list=40%, signal=101%
GOMF_TRANSLATION_INITIATION_FACTOR_BINDING	31	0.44720343	1.1903242	0.20906281	0.81490713	1.0	5649	tags=61%, list=45%, signal=111%
GOBP_NUCLEOSOME_ORGANIZATION	60	0.41635576	1.1901689	0.15694165	0.8149332	1.0	6690	tags=85%, list=53%, signal=180%
GOBP_NEGATIVE_REGULATION_OF_DNA_RECOMBINATION	40	0.4320359	1.19002	0.1764706	0.81500804	1.0	5590	tags=65%, list=44%, signal=116%
GOBP_GLYCOLYTIC_PROCESS_THROUGH_GLUCOSE_6_PHOSPHATE	16	0.4925038	1.1899732	0.21466525	0.81435007	1.0	2835	tags=38%, list=22%, signal=48%
GOBP_PROTEIN_DESTABILIZATION	54	0.41540065	1.189646	0.17119838	0.81543106	1.0	3241	tags=35%, list=26%, signal=47%
GOBP_VITAMIN_TRANSPORT	30	0.44856057	1.1893651	0.18954918	0.81619084	1.0	3059	tags=33%, list=24%, signal=44%
GOMF_ATP_DEPENDENT_ACTIVITY_ACTING_ON_RNA	65	0.4144116	1.1891067	0.13393757	0.81689286	1.0	6124	tags=65%, list=49%, signal=125%
GOBP_ESTABLISHMENT_OF_PROTEIN_LOCALIZATION_TO_CHROMOSOME	23	0.46537867	1.1889116	0.20842105	0.8172322	1.0	5412	tags=70%, list=43%, signal=122%
GOBP_REGULATION_OF_AMINO_ACID_TRANSPORT	32	0.44394735	1.1885418	0.20615384	0.8185848	1.0	2435	tags=25%, list=19%, signal=31%
GOBP_VENTRICULAR_CARDIAC_MUSCLE_CELL_ACTION_POTENTIAL	18	0.4829955	1.1883862	0.21894737	0.8186638	1.0	1317	tags=17%, list=10%, signal=19%
GOBP_MACROMOLECULE_METHYLATION	187	0.3876856	1.1879562	0.045	0.82046944	1.0	5358	tags=58%, list=42%, signal=100%
GOMF_S_ADENOSYL_L_METHIONINE_BINDING	16	0.49079424	1.1879238	0.24413647	0.81973857	1.0	3860	tags=56%, list=31%, signal=81%
GOBP_POSITIVE_REGULATION_OF_MYELOID_LEUKOCYTE_CYTOKINE_PRODUCTION_INVOLVED_IN_IMMUNE_RESPONSE	38	0.4329837	1.1878686	0.18979591	0.8191287	1.0	2064	tags=26%, list=16%, signal=31%
GOMF_ELECTRON_TRANSFER_ACTIVITY	46	0.42583373	1.1876255	0.17951319	0.81975317	1.0	5949	tags=65%, list=47%, signal=123%
GOBP_NEGATIVE_REGULATION_OF_ORGAN_GROWTH	34	0.4379022	1.1872452	0.19650206	0.8212137	1.0	5353	tags=53%, list=42%, signal=92%
GOBP_GLUTAMATE_SECRETION	19	0.4738657	1.1872231	0.21459228	0.8204143	1.0	1691	tags=26%, list=13%, signal=30%
GOBP_POSITIVE_REGULATION_OF_CILIUM_ASSEMBLY	28	0.45061076	1.18704	0.21144025	0.82061636	1.0	4180	tags=54%, list=33%, signal=80%
GOBP_POSITIVE_REGULATION_OF_ORGANELLE_ORGANIZATION	455	0.37726662	1.186743	0.009	0.8215034	1.0	4446	tags=42%, list=35%, signal=63%
GOMF_LONG_CHAIN_FATTY_ACID_TRANSPORTER_ACTIVITY	15	0.49192122	1.186737	0.22826087	0.82059896	1.0	2620	tags=40%, list=21%, signal=50%
GOBP_COTRANSLATIONAL_PROTEIN_TARGETING_TO_MEMBRANE	15	0.50077814	1.1862845	0.23118865	0.8225069	1.0	1741	tags=33%, list=14%, signal=39%
GOMF_KINASE_INHIBITOR_ACTIVITY	65	0.40852326	1.1858904	0.16132264	0.8241098	1.0	5150	tags=51%, list=41%, signal=85%
GOBP_PROTEIN_PEPTIDYL_PROLYL_ISOMERIZATION	23	0.4646623	1.1857682	0.22827224	0.8239969	1.0	2524	tags=35%, list=20%, signal=43%
GOMF_UBIQUITINATION_LIKE_MODIFICATION_DEPENDENT_PROTEIN_BINDING	21	0.46769947	1.185527	0.226943	0.8245886	1.0	2624	tags=33%, list=21%, signal=42%
GOCC_ESC_E_Z_COMPLEX	15	0.50272053	1.1850336	0.22697368	0.82668144	1.0	4902	tags=67%, list=39%, signal=109%
GOBP_REGULATION_OF_B_CELL_PROLIFERATION	70	0.40954223	1.1848989	0.14914915	0.826602	1.0	5262	tags=59%, list=42%, signal=100%
GOBP_REGULATION_OF_OLIGODENDROCYTE_DIFFERENTIATION	33	0.44120976	1.1848607	0.20344129	0.82586384	1.0	2512	tags=33%, list=20%, signal=42%
GOBP_RNA_CATABOLIC_PROCESS	245	0.38513383	1.1847233	0.026	0.8257835	1.0	5754	tags=58%, list=46%, signal=105%
GOBP_REGULATION_OF_SPINDLE_ASSEMBLY	29	0.44747126	1.1847075	0.21538462	0.8249515	1.0	4184	tags=48%, list=33%, signal=72%
GOBP_NUCLEOSOME_ASSEMBLY	44	0.42648903	1.1846273	0.18117408	0.82452863	1.0	6632	tags=86%, list=53%, signal=182%
GOMF_T_CELL_RECEPTOR_BINDING	17	0.49122497	1.1846272	0.21808511	0.8235927	1.0	2341	tags=29%, list=19%, signal=36%
GOBP_PROTEIN_POLYUBIQUITINATION	217	0.38617137	1.1843284	0.037	0.8245911	1.0	4155	tags=44%, list=33%, signal=64%
GOBP_POSITIVE_REGULATION_OF_ORGANELLE_ASSEMBLY	83	0.404806	1.1842377	0.13841525	0.824255	1.0	4445	tags=48%, list=35%, signal=74%
GOBP_RNA_SPLICING_VIA_TRANSESTERIFICATION_REACTIONS	248	0.38466626	1.1842173	0.026	0.8234524	1.0	6237	tags=70%, list=49%, signal=136%
GOBP_REGULATION_OF_PROTEIN_ACETYLATION	40	0.42954227	1.1841136	0.17431192	0.8231752	1.0	3133	tags=35%, list=25%, signal=46%
GOBP_TELOMERE_MAINTENANCE_IN_RESPONSE_TO_DNA_DAMAGE	31	0.44261873	1.1840051	0.20841889	0.8228996	1.0	3972	tags=55%, list=31%, signal=80%
GOBP_REGULATION_OF_MITOTIC_SPINDLE_ASSEMBLY	19	0.47315696	1.1837162	0.23628692	0.8237721	1.0	4184	tags=53%, list=33%, signal=79%
GOCC_POSTSYNAPTIC_ENDOSOME	16	0.49129653	1.1835135	0.2423913	0.82406163	1.0	6071	tags=88%, list=48%, signal=168%
GOBP_REGULATION_OF_BEHAVIOR	59	0.40839493	1.1829482	0.15947844	0.8265786	1.0	4243	tags=41%, list=34%, signal=61%
GOBP_DENTATE_GYRUS_DEVELOPMENT	17	0.4828307	1.1825652	0.24017003	0.8279925	1.0	3648	tags=41%, list=29%, signal=58%
GOMF_TRANSFERASE_ACTIVITY_TRANSFERRING_ONE_CARBON_GROUPS	180	0.38556886	1.182323	0.068	0.82855994	1.0	5068	tags=49%, list=40%, signal=81%
MP_DECREASED_TUMOR_GROWTH_SIZE	61	0.40957782	1.1820076	0.16132264	0.82966983	1.0	3062	tags=30%, list=24%, signal=39%
GOBP_SIGNAL_TRANSDUCTION_BY_P53_CLASS_MEDIATOR	124	0.3985431	1.181807	0.076	0.83001363	1.0	3853	tags=38%, list=31%, signal=54%
GOBP_POSTSYNAPTIC_SPECIALIZATION_ORGANIZATION	34	0.4355552	1.1813896	0.19529653	0.83166	1.0	890	tags=15%, list=7%, signal=16%
GOCC_HISTONE_METHYLTRANSFERASE_COMPLEX	65	0.4114612	1.1813679	0.14170854	0.83085346	1.0	5637	tags=65%, list=45%, signal=116%
GOBP_REGULATORY_NCRNA_PROCESSING	62	0.40645918	1.1808399	0.16414905	0.83325404	1.0	5907	tags=63%, list=47%, signal=118%
GOBP_ESTABLISHMENT_OR_MAINTENANCE_OF_CELL_POLARITY	190	0.38590842	1.1808125	0.044	0.83249164	1.0	3342	tags=32%, list=26%, signal=43%
GOCC_METHYLTRANSFERASE_COMPLEX	96	0.40257314	1.1807489	0.108	0.8319561	1.0	5001	tags=56%, list=40%, signal=93%
GOBP_NEGATIVE_REGULATION_OF_TELOMERE_MAINTENANCE	35	0.430039	1.180736	0.21566632	0.8311131	1.0	5426	tags=63%, list=43%, signal=110%
GOBP_INTRACELLULAR_PH_REDUCTION	40	0.42859286	1.1805401	0.18864097	0.83149076	1.0	5433	tags=50%, list=43%, signal=88%
GOBP_POSITIVE_REGULATION_OF_ISOTYPE_SWITCHING	29	0.4533178	1.1801865	0.21479958	0.8328085	1.0	2934	tags=31%, list=23%, signal=40%
GOBP_SOMATIC_DIVERSIFICATION_OF_IMMUNE_RECEPTORS_VIA_SOMATIC_MUTATION	16	0.4896962	1.1801331	0.24461207	0.83223027	1.0	5120	tags=69%, list=41%, signal=116%
GOCC_CENTRIOLAR_SATELLITE	100	0.3983039	1.1800773	0.12	0.83161914	1.0	3911	tags=37%, list=31%, signal=53%
GOBP_PIGMENT_GRANULE_ORGANIZATION	36	0.43549824	1.1800274	0.19813278	0.8310072	1.0	5070	tags=56%, list=40%, signal=93%
GOBP_REGULATION_OF_EXOSOMAL_SECRETION	15	0.48750117	1.1799685	0.23347548	0.8304457	1.0	4554	tags=60%, list=36%, signal=94%
GOBP_REGULATION_OF_RNA_STABILITY	152	0.39183098	1.1799396	0.067	0.8297151	1.0	5730	tags=59%, list=45%, signal=106%
GOBP_POSITIVE_REGULATION_OF_NEURON_APOPTOTIC_PROCESS	75	0.40530387	1.179849	0.131	0.8293364	1.0	4323	tags=44%, list=34%, signal=67%
GOBP_NEGATIVE_REGULATION_OF_ENDOTHELIAL_CELL_APOPTOTIC_PROCESS	28	0.45124328	1.1798439	0.22222222	0.8284539	1.0	1339	tags=18%, list=11%, signal=20%
GOBP_REGULATION_OF_NUCLEOCYTOPLASMIC_TRANSPORT	120	0.39447603	1.1796076	0.094	0.8289921	1.0	4363	tags=45%, list=35%, signal=68%
GOMF_MOLECULAR_CARRIER_ACTIVITY	79	0.40287286	1.1795285	0.14414415	0.8285572	1.0	5008	tags=53%, list=40%, signal=88%
GOBP_INNER_EAR_RECEPTOR_CELL_DEVELOPMENT	41	0.42709413	1.1792755	0.2	0.8292212	1.0	2110	tags=32%, list=17%, signal=38%
GOMF_RNA_POLYMERASE_BINDING	57	0.41532826	1.1791785	0.18473895	0.8289043	1.0	6519	tags=75%, list=52%, signal=155%
GOBP_REGULATION_OF_ATP_DEPENDENT_ACTIVITY	61	0.40783775	1.1791756	0.17552657	0.82801324	1.0	5039	tags=48%, list=40%, signal=79%
GOBP_NEGATIVE_REGULATION_OF_MRNA_CATABOLIC_PROCESS	61	0.4100475	1.1791567	0.15847543	0.82722765	1.0	5730	tags=56%, list=45%, signal=102%
GOCC_U2_SNRNP	21	0.46780837	1.1791489	0.24684873	0.8263742	1.0	3229	tags=48%, list=26%, signal=64%
GOMF_LRR_DOMAIN_BINDING	17	0.48247737	1.1789551	0.24210526	0.82669187	1.0	3353	tags=41%, list=27%, signal=56%
GOBP_ESTABLISHMENT_OR_MAINTENANCE_OF_MONOPOLAR_CELL_POLARITY	19	0.4727702	1.1781319	0.23566215	0.83094174	1.0	3322	tags=37%, list=26%, signal=50%
GOBP_SOMATIC_DIVERSIFICATION_OF_IMMUNE_RECEPTORS	82	0.39906898	1.1780266	0.124	0.83069754	1.0	2934	tags=30%, list=23%, signal=39%
GOBP_REGULATION_OF_DENDRITIC_SPINE_DEVELOPMENT	76	0.40239927	1.1777445	0.14	0.83153474	1.0	2843	tags=29%, list=23%, signal=37%
GOBP_PROTEASOMAL_PROTEIN_CATABOLIC_PROCESS	468	0.37637824	1.177671	0.004	0.83109176	1.0	4348	tags=43%, list=34%, signal=63%
GOCC_INNER_MITOCHONDRIAL_MEMBRANE_PROTEIN_COMPLEX	133	0.3945698	1.1775029	0.092	0.8313045	1.0	5778	tags=66%, list=46%, signal=121%
GOBP_POSITIVE_REGULATION_OF_FIBROBLAST_PROLIFERATION	60	0.4123917	1.1774368	0.16028225	0.8308075	1.0	1651	tags=20%, list=13%, signal=23%
GOBP_POTASSIUM_ION_TRANSPORT	135	0.39380088	1.1773369	0.1	0.8305084	1.0	3759	tags=33%, list=30%, signal=46%
GOCC_PIGMENT_GRANULE	28	0.4455723	1.1773342	0.21936148	0.82963467	1.0	5070	tags=54%, list=40%, signal=89%
GOBP_NUCLEAR_TRANSCRIBED_MRNA_CATABOLIC_PROCESS_DEADENYLATION_DEPENDENT_DECAY	53	0.41487435	1.1771582	0.17085427	0.8297541	1.0	5703	tags=62%, list=45%, signal=113%
GOBP_POSITIVE_REGULATION_OF_PROTEIN_DEPHOSPHORYLATION	38	0.42739582	1.177066	0.19695431	0.82943416	1.0	1356	tags=18%, list=11%, signal=21%
GOBP_DIACYLGLYCEROL_METABOLIC_PROCESS	22	0.45793983	1.1768752	0.23199153	0.82966614	1.0	4518	tags=41%, list=36%, signal=64%
GOBP_NUCLEOBASE_CONTAINING_SMALL_MOLECULE_METABOLIC_PROCESS	445	0.37643445	1.1767924	0.015	0.8292695	1.0	5154	tags=49%, list=41%, signal=80%
GOBP_AMINE_METABOLIC_PROCESS	72	0.4056879	1.1767296	0.14944835	0.8287605	1.0	4451	tags=40%, list=35%, signal=62%
GOBP_REGULATION_OF_DEFENSE_RESPONSE_TO_VIRUS	91	0.39913964	1.1766902	0.11723447	0.82809633	1.0	4473	tags=46%, list=35%, signal=71%
GOMF_ADENYLYLTRANSFERASE_ACTIVITY	28	0.44611844	1.1764654	0.20785935	0.8286078	1.0	4001	tags=46%, list=32%, signal=68%
GOBP_NUCLEOSIDE_BISPHOSPHATE_METABOLIC_PROCESS	77	0.40307182	1.1763432	0.13126253	0.8284559	1.0	4986	tags=49%, list=40%, signal=81%
GOMF_TBP_CLASS_PROTEIN_BINDING	29	0.4436292	1.1763124	0.20309278	0.82775414	1.0	4168	tags=52%, list=33%, signal=77%
GOBP_OXIDATIVE_PHOSPHORYLATION	124	0.39080957	1.1762908	0.108	0.8270103	1.0	5825	tags=65%, list=46%, signal=119%
GOBP_VIRAL_RELEASE_FROM_HOST_CELL	22	0.45921022	1.1754789	0.24453694	0.8310151	1.0	3324	tags=50%, list=26%, signal=68%
GOBP_AEROBIC_ELECTRON_TRANSPORT_CHAIN	59	0.40948868	1.1752481	0.1651561	0.83154553	1.0	5778	tags=68%, list=46%, signal=125%
GOMF_LIGAND_GATED_CHANNEL_ACTIVITY	52	0.4178955	1.1751031	0.19396985	0.8315505	1.0	4135	tags=35%, list=33%, signal=51%
GOMF_TRNA_SPECIFIC_RIBONUCLEASE_ACTIVITY	15	0.48579186	1.1750208	0.25320512	0.8311653	1.0	2121	tags=27%, list=17%, signal=32%
GOMF_DIOXYGENASE_ACTIVITY	74	0.4037206	1.174921	0.134	0.8309389	1.0	4104	tags=45%, list=33%, signal=66%
GOBP_NEURON_PROJECTION_REGENERATION	52	0.41492876	1.1749058	0.18346775	0.8301655	1.0	3545	tags=35%, list=28%, signal=48%
GOBP_TORC2_SIGNALING	15	0.48651037	1.174872	0.24917673	0.8294905	1.0	4588	tags=60%, list=36%, signal=94%
GOBP_PIGMENT_CELL_DIFFERENTIATION	31	0.4334394	1.1746608	0.22863027	0.8299576	1.0	4850	tags=45%, list=38%, signal=73%
GOBP_OOGENESIS	76	0.40400356	1.1746364	0.14056225	0.82922244	1.0	2644	tags=26%, list=21%, signal=33%
GOMF_CATALYTIC_ACTIVITY_ACTING_ON_A_GLYCOPROTEIN	15	0.48386163	1.1745687	0.24946237	0.8287585	1.0	4778	tags=73%, list=38%, signal=118%
GOBP_PYRIMIDINE_CONTAINING_COMPOUND_BIOSYNTHETIC_PROCESS	29	0.43973705	1.1743699	0.21384297	0.8291194	1.0	5809	tags=62%, list=46%, signal=115%
GOBP_PEPTIDYL_THREONINE_MODIFICATION	106	0.39607272	1.1743164	0.10910911	0.828568	1.0	3050	tags=30%, list=24%, signal=39%
GOBP_METHYLATION	232	0.38252676	1.1739562	0.044	0.82986355	1.0	5068	tags=52%, list=40%, signal=86%
GOBP_CEREBELLAR_CORTEX_MORPHOGENESIS	30	0.4422081	1.1739292	0.22494887	0.8291406	1.0	2006	tags=33%, list=16%, signal=40%
GOBP_L_AMINO_ACID_TRANSPORT	59	0.40597066	1.1738025	0.19416499	0.82901824	1.0	4065	tags=36%, list=32%, signal=52%
GOBP_PROTEIN_TARGETING	254	0.37977672	1.1737573	0.039	0.8284144	1.0	5465	tags=53%, list=43%, signal=91%
GOMF_PROTEIN_SERINE_THREONINE_TYROSINE_KINASE_ACTIVITY	35	0.4384773	1.1736094	0.19554205	0.8284225	1.0	6007	tags=71%, list=48%, signal=136%
GOMF_PHOSPHATASE_REGULATOR_ACTIVITY	73	0.4084211	1.1734433	0.14328657	0.8286172	1.0	4653	tags=48%, list=37%, signal=76%
GOCC_AGGRESOME	29	0.44725186	1.1731163	0.21090534	0.82978547	1.0	5191	tags=59%, list=41%, signal=99%
GOBP_APOPTOTIC_DNA_FRAGMENTATION	15	0.49524808	1.1727664	0.2540366	0.8310264	1.0	2327	tags=40%, list=18%, signal=49%
GOBP_TYPE_II_HYPERSENSITIVITY	15	0.49317065	1.1725702	0.24863686	0.831365	1.0	3799	tags=40%, list=30%, signal=57%
GOBP_RECEPTOR_RECYCLING	45	0.42179838	1.1724879	0.19254032	0.83102417	1.0	3474	tags=38%, list=28%, signal=52%
GOBP_NEGATIVE_REGULATION_OF_EPITHELIAL_CELL_MIGRATION	51	0.414483	1.1721222	0.18346775	0.83236283	1.0	3850	tags=37%, list=31%, signal=53%
GOBP_ARTERY_MORPHOGENESIS	59	0.41491643	1.1717216	0.14944835	0.83405954	1.0	2797	tags=25%, list=22%, signal=33%
GOBP_PROTEIN_MODIFICATION_BY_SMALL_PROTEIN_REMOVAL	109	0.38998342	1.1713259	0.122122124	0.83567035	1.0	4268	tags=48%, list=34%, signal=71%
GOBP_REGULATION_OF_REACTIVE_OXYGEN_SPECIES_BIOSYNTHETIC_PROCESS	35	0.42465454	1.170882	0.22438525	0.8376112	1.0	5005	tags=51%, list=40%, signal=85%
GOCC_PROTEASOME_CORE_COMPLEX	18	0.46629325	1.1707258	0.24920802	0.83769065	1.0	2780	tags=39%, list=22%, signal=50%
GOBP_REACTIVE_OXYGEN_SPECIES_BIOSYNTHETIC_PROCESS	43	0.42189097	1.1705549	0.2090909	0.83794147	1.0	5005	tags=51%, list=40%, signal=85%
GOBP_CELL_JUNCTION_DISASSEMBLY	20	0.4612843	1.1703358	0.25581396	0.83842266	1.0	2392	tags=30%, list=19%, signal=37%
GOBP_DOSAGE_COMPENSATION	30	0.4371516	1.1702266	0.21995927	0.8382455	1.0	5781	tags=77%, list=46%, signal=141%
GOMF_OXIDOREDUCTION_DRIVEN_ACTIVE_TRANSMEMBRANE_TRANSPORTER_ACTIVITY	32	0.43955252	1.1695862	0.23343527	0.84136933	1.0	5949	tags=69%, list=47%, signal=130%
GOBP_GMP_METABOLIC_PROCESS	20	0.4648915	1.1695428	0.24761905	0.8407762	1.0	4814	tags=55%, list=38%, signal=89%
GOBP_REGULATION_OF_MITOCHONDRIAL_GENE_EXPRESSION	30	0.44171965	1.1693323	0.22461538	0.84124255	1.0	4306	tags=50%, list=34%, signal=76%
GOBP_REGULATION_OF_POTASSIUM_ION_TRANSMEMBRANE_TRANSPORT	60	0.40947777	1.1693287	0.17134269	0.8403924	1.0	3614	tags=30%, list=29%, signal=42%
GOBP_POSITIVE_REGULATION_OF_PHOSPHOLIPASE_ACTIVITY	32	0.43802318	1.169243	0.22865854	0.84004873	1.0	707	tags=19%, list=6%, signal=20%
GOMF_SIGNAL_SEQUENCE_BINDING	35	0.4302955	1.1690298	0.22807017	0.84049696	1.0	5105	tags=63%, list=40%, signal=105%
GOBP_SPECIFICATION_OF_ANIMAL_ORGAN_IDENTITY	19	0.4686667	1.1678537	0.24321502	0.846963	1.0	3742	tags=32%, list=30%, signal=45%
GOMF_CULLIN_FAMILY_PROTEIN_BINDING	22	0.45922536	1.1676477	0.25156575	0.8474304	1.0	3511	tags=45%, list=28%, signal=63%
GOBP_PROTEIN_COMPLEX_OLIGOMERIZATION	187	0.38365704	1.1670887	0.067	0.8500075	1.0	5435	tags=52%, list=43%, signal=91%
GOCC_U2_TYPE_CATALYTIC_STEP_2_SPLICEOSOME	30	0.44148666	1.1669002	0.2395087	0.8502859	1.0	4167	tags=50%, list=33%, signal=74%
GOBP_REGULATION_OF_MONOCYTE_DIFFERENTIATION	16	0.4752841	1.1663358	0.2595339	0.8529418	1.0	4999	tags=63%, list=40%, signal=103%
GOBP_POSITIVE_REGULATION_OF_TRANSFERASE_ACTIVITY	390	0.37233287	1.1661264	0.014	0.85336274	1.0	4242	tags=36%, list=34%, signal=53%
GOMF_UBIQUITIN_LIKE_PROTEIN_PEPTIDASE_ACTIVITY	93	0.40077588	1.1660999	0.128	0.8526458	1.0	4259	tags=47%, list=34%, signal=71%
GOBP_ALCOHOL_CATABOLIC_PROCESS	15	0.48755273	1.1658568	0.24500526	0.85330695	1.0	3059	tags=53%, list=24%, signal=70%
GOBP_REPRODUCTIVE_BEHAVIOR	31	0.43788433	1.165837	0.23108384	0.8525674	1.0	1078	tags=23%, list=9%, signal=25%
GOBP_PYRIMIDINE_RIBONUCLEOTIDE_METABOLIC_PROCESS	22	0.45757326	1.1657649	0.2429022	0.8521728	1.0	5546	tags=64%, list=44%, signal=113%
GOBP_REGULATION_OF_MACROAUTOPHAGY	109	0.39190575	1.1656259	0.141	0.8521516	1.0	4636	tags=49%, list=37%, signal=76%
MP_INCREASED_PROSTATE_INTRAEPITHELIAL_NEOPLASIA_INCIDENCE	16	0.4840664	1.1651413	0.26537216	0.85427165	1.0	3888	tags=50%, list=31%, signal=72%
GOBP_VESICLE_TETHERING	30	0.4321079	1.1650552	0.23906408	0.85390824	1.0	5714	tags=70%, list=45%, signal=128%
GOBP_ISOTYPE_SWITCHING_TO_IGG_ISOTYPES	17	0.47362167	1.1643497	0.25529662	0.8575152	1.0	806	tags=18%, list=6%, signal=19%
GOBP_POSITIVE_REGULATION_OF_SMOOTH_MUSCLE_CELL_MIGRATION	52	0.40856674	1.1643416	0.2050505	0.8567053	1.0	1028	tags=15%, list=8%, signal=17%
GOBP_POSITIVE_REGULATION_OF_ALPHA_BETA_T_CELL_PROLIFERATION	34	0.430835	1.1642889	0.23108384	0.85618144	1.0	2348	tags=26%, list=19%, signal=32%
GOBP_POSITIVE_REGULATION_BY_HOST_OF_VIRAL_TRANSCRIPTION	16	0.4823341	1.1637099	0.25107297	0.8588668	1.0	5252	tags=69%, list=42%, signal=118%
GOCC_INTRACILIARY_TRANSPORT_PARTICLE	25	0.44838268	1.1635424	0.2554517	0.85904676	1.0	2523	tags=44%, list=20%, signal=55%
GOBP_PROTEIN_TARGETING_TO_VACUOLE	44	0.41623616	1.1634349	0.19296482	0.8588193	1.0	5380	tags=57%, list=43%, signal=99%
GOBP_CELL_FATE_SPECIFICATION	58	0.4098168	1.1633707	0.16816817	0.85834104	1.0	3112	tags=28%, list=25%, signal=36%
GOBP_POSITIVE_REGULATION_OF_CD8_POSITIVE_ALPHA_BETA_T_CELL_ACTIVATION	16	0.48097137	1.1629934	0.25862068	0.85987246	1.0	1897	tags=25%, list=15%, signal=29%
GOBP_RIBONUCLEOSIDE_MONOPHOSPHATE_METABOLIC_PROCESS	43	0.42201677	1.1627653	0.20787084	0.86045873	1.0	4505	tags=49%, list=36%, signal=76%
GOBP_PROTEASOME_MEDIATED_UBIQUITIN_DEPENDENT_PROTEIN_CATABOLIC_PROCESS	397	0.37184486	1.1626081	0.021	0.8605674	1.0	4348	tags=43%, list=34%, signal=64%
GOBP_POSITIVE_REGULATION_OF_PROTEIN_LOCALIZATION_TO_NUCLEUS	91	0.3967638	1.162348	0.152	0.8613814	1.0	2921	tags=33%, list=23%, signal=43%
GOBP_DNA_TEMPLATED_TRANSCRIPTION_TERMINATION	24	0.4508569	1.1622297	0.24293193	0.861256	1.0	4576	tags=54%, list=36%, signal=85%
GOBP_NEGATIVE_REGULATION_OF_DNA_BINDING_TRANSCRIPTION_FACTOR_ACTIVITY	142	0.38321042	1.1620371	0.092	0.86159223	1.0	2892	tags=30%, list=23%, signal=38%
GOMF_PROTEIN_FOLDING_CHAPERONE_BINDING	125	0.38627532	1.1619273	0.118	0.8613933	1.0	5225	tags=52%, list=41%, signal=88%
GOBP_NEGATIVE_REGULATION_OF_MRNA_METABOLIC_PROCESS	80	0.39576012	1.1615504	0.16549648	0.862897	1.0	5730	tags=58%, list=45%, signal=105%
GOMF_PROTEIN_TRANSMEMBRANE_TRANSPORTER_ACTIVITY	19	0.46397427	1.161234	0.2534319	0.8640468	1.0	5734	tags=74%, list=45%, signal=135%
GOMF_DNA_EXONUCLEASE_ACTIVITY	22	0.45639002	1.1612307	0.26054853	0.86319625	1.0	4556	tags=50%, list=36%, signal=78%
GOBP_POSITIVE_REGULATION_OF_MITOCHONDRION_ORGANIZATION	69	0.4061236	1.1612049	0.16416417	0.86247826	1.0	5522	tags=57%, list=44%, signal=100%
GOBP_HEPATOCYTE_APOPTOTIC_PROCESS	21	0.4611141	1.1608315	0.2568134	0.8640031	1.0	5353	tags=71%, list=42%, signal=124%
GOBP_CARBOHYDRATE_DERIVATIVE_CATABOLIC_PROCESS	131	0.3862998	1.1608067	0.119	0.8633231	1.0	4564	tags=40%, list=36%, signal=63%
GOBP_POSITIVE_REGULATION_OF_INFLAMMATORY_RESPONSE_TO_ANTIGENIC_STIMULUS	25	0.44525677	1.160537	0.24195223	0.864142	1.0	2384	tags=28%, list=19%, signal=34%
GOBP_NEGATIVE_REGULATION_OF_REPRODUCTIVE_PROCESS	46	0.41458294	1.1604356	0.2046371	0.8638935	1.0	1551	tags=22%, list=12%, signal=25%
GOMF_PROTEIN_SERINE_THREONINE_KINASE_ACTIVITY	356	0.37394434	1.1596012	0.029	0.86828756	1.0	4675	tags=45%, list=37%, signal=69%
GOBP_PROTEIN_LOCALIZATION_TO_CYTOSKELETON	57	0.40810403	1.159499	0.17321248	0.8680987	1.0	3097	tags=35%, list=25%, signal=46%
GOBP_TRANSCRIPTION_INITIATION_AT_RNA_POLYMERASE_II_PROMOTER	90	0.39683318	1.1591787	0.151	0.86929345	1.0	4039	tags=47%, list=32%, signal=68%
GOBP_REGULATION_OF_RECEPTOR_SIGNALING_PATHWAY_VIA_STAT	74	0.39772356	1.1590624	0.18336673	0.8691697	1.0	2348	tags=26%, list=19%, signal=31%
GOBP_POSITIVE_REGULATION_OF_MEIOTIC_CELL_CYCLE	20	0.46049237	1.158978	0.27234042	0.86883414	1.0	2593	tags=40%, list=21%, signal=50%
GOBP_DNA_DEALKYLATION	26	0.43924108	1.1586039	0.25983438	0.8703389	1.0	3867	tags=50%, list=31%, signal=72%
GOBP_REGULATION_OF_LIPASE_ACTIVITY	53	0.40710253	1.1585337	0.20783132	0.8699389	1.0	797	tags=15%, list=6%, signal=16%
GOMF_ACETYLTRANSFERASE_ACTIVITY	83	0.3927098	1.1583712	0.16216215	0.8701484	1.0	5555	tags=59%, list=44%, signal=105%
GOBP_REGULATION_OF_CYSTEINE_TYPE_ENDOPEPTIDASE_ACTIVITY_INVOLVED_IN_APOPTOTIC_SIGNALING_PATHWAY	16	0.47893393	1.1582497	0.27553192	0.87005806	1.0	5005	tags=69%, list=40%, signal=114%
GOBP_PROTEIN_RNA_COMPLEX_ORGANIZATION	142	0.38349056	1.1582488	0.114	0.8692037	1.0	5369	tags=58%, list=43%, signal=101%
GOBP_POSITIVE_REGULATION_OF_POTASSIUM_ION_TRANSPORT	33	0.42946443	1.157706	0.22699386	0.87175435	1.0	3643	tags=30%, list=29%, signal=42%
GOBP_REGULATION_OF_HEART_RATE_BY_CARDIAC_CONDUCTION	19	0.4644678	1.1573082	0.25871173	0.8733591	1.0	139	tags=11%, list=1%, signal=11%
GOBP_RESPONSE_TO_ANTIBIOTIC	26	0.4454233	1.1569288	0.27376032	0.87487197	1.0	4253	tags=50%, list=34%, signal=75%
GOBP_NCRNA_PROCESSING	350	0.37254018	1.15665	0.035	0.8758039	1.0	4907	tags=50%, list=39%, signal=80%
GOBP_DE_NOVO_PROTEIN_FOLDING	36	0.42409965	1.1563798	0.23517382	0.8767171	1.0	5059	tags=64%, list=40%, signal=106%
GOBP_RESPONSE_TO_RADIATION	332	0.3745398	1.1560524	0.031	0.8779088	1.0	4949	tags=46%, list=39%, signal=74%
GOBP_UBIQUITIN_DEPENDENT_PROTEIN_CATABOLIC_PROCESS_VIA_THE_MULTIVESICULAR_BODY_SORTING_PATHWAY	27	0.44132188	1.156029	0.25779626	0.87719667	1.0	3939	tags=44%, list=31%, signal=64%
GOCC_RNAI_EFFECTOR_COMPLEX	15	0.4834752	1.1558615	0.2751606	0.87735796	1.0	2720	tags=40%, list=22%, signal=51%
GOBP_INNER_EAR_RECEPTOR_CELL_STEREOCILIUM_ORGANIZATION	32	0.4292915	1.1555535	0.24254882	0.87849283	1.0	2110	tags=31%, list=17%, signal=37%
GOMF_SNAP_RECEPTOR_ACTIVITY	31	0.43141717	1.1550689	0.2382892	0.88069457	1.0	2718	tags=39%, list=22%, signal=49%
GOBP_REGULATION_OF_GLYCOGEN_METABOLIC_PROCESS	26	0.43939856	1.1550654	0.25	0.8798549	1.0	3397	tags=38%, list=27%, signal=53%
GOBP_NEGATIVE_REGULATION_OF_DNA_TEMPLATED_TRANSCRIPTION_ELONGATION	17	0.46857658	1.154653	0.24734607	0.8817122	1.0	4949	tags=65%, list=39%, signal=106%
GOBP_ESTABLISHMENT_OF_PROTEIN_LOCALIZATION_TO_ORGANELLE	374	0.37244904	1.1540568	0.041	0.8846536	1.0	5465	tags=53%, list=43%, signal=90%
GOBP_NUCLEAR_TRANSCRIBED_MRNA_CATABOLIC_PROCESS	106	0.3873714	1.1538222	0.15	0.88531995	1.0	5837	tags=60%, list=46%, signal=111%
GOBP_NEGATIVE_REGULATION_OF_NON_CANONICAL_NF_KAPPAB_SIGNAL_TRANSDUCTION	25	0.44708225	1.1537435	0.23858921	0.88494706	1.0	3843	tags=48%, list=30%, signal=69%
GOBP_NEGATIVE_REGULATION_OF_TORC1_SIGNALING	37	0.42177814	1.1536119	0.25279188	0.88497895	1.0	4061	tags=51%, list=32%, signal=76%
GOBP_GTP_METABOLIC_PROCESS	25	0.44729987	1.1533695	0.24948241	0.8856953	1.0	4362	tags=52%, list=35%, signal=79%
GOBP_CHAPERONE_MEDIATED_PROTEIN_COMPLEX_ASSEMBLY	18	0.4644385	1.1532891	0.25635594	0.88535815	1.0	5041	tags=61%, list=40%, signal=102%
GOCC_UBIQUITIN_LIGASE_COMPLEX	279	0.37507853	1.1532619	0.045	0.8846584	1.0	4098	tags=41%, list=32%, signal=59%
GOBP_CELLULAR_RESPONSE_TO_GAMMA_RADIATION	24	0.4398029	1.1532065	0.26272067	0.8841549	1.0	4572	tags=54%, list=36%, signal=85%
GOBP_SMALL_MOLECULE_CATABOLIC_PROCESS	242	0.374221	1.1530463	0.073	0.8842823	1.0	4563	tags=44%, list=36%, signal=67%
GOBP_LATE_ENDOSOME_TO_VACUOLE_TRANSPORT	23	0.44825464	1.1529049	0.2663892	0.88428503	1.0	1610	tags=26%, list=13%, signal=30%
GOBP_REGULATION_OF_PROTEIN_STABILITY	274	0.3748901	1.1527776	0.059	0.8842478	1.0	5502	tags=54%, list=44%, signal=93%
GOMF_PROTEIN_LYSINE_N_METHYLTRANSFERASE_ACTIVITY	50	0.4124416	1.1522802	0.21730383	0.88664615	1.0	5277	tags=56%, list=42%, signal=96%
GOBP_PEPTIDYL_GLUTAMIC_ACID_MODIFICATION	18	0.46741572	1.1521417	0.2561366	0.8866432	1.0	4413	tags=50%, list=35%, signal=77%
GOBP_SPLICEOSOMAL_COMPLEX_ASSEMBLY	41	0.4155352	1.1521171	0.23380567	0.8859636	1.0	5473	tags=68%, list=43%, signal=120%
GOBP_REGULATION_OF_PHOSPHOLIPASE_ACTIVITY	39	0.42100087	1.1519476	0.23007064	0.8861998	1.0	797	tags=18%, list=6%, signal=19%
GOCC_PHOTORECEPTOR_INNER_SEGMENT	41	0.41708642	1.1519427	0.24747474	0.8853897	1.0	1694	tags=20%, list=13%, signal=22%
GOBP_TORC1_SIGNALING	91	0.3893362	1.1517224	0.16416417	0.88598233	1.0	4525	tags=49%, list=36%, signal=77%
GOBP_SLEEP	17	0.4695613	1.1516349	0.27944326	0.8856977	1.0	2386	tags=29%, list=19%, signal=36%
GOMF_NOTCH_BINDING	21	0.4480473	1.1514086	0.26666668	0.8863072	1.0	3305	tags=43%, list=26%, signal=58%
GOBP_FOREBRAIN_DEVELOPMENT	267	0.37322116	1.1513512	0.059	0.88581866	1.0	3512	tags=31%, list=28%, signal=42%
GOBP_ELECTRON_TRANSPORT_CHAIN	99	0.3909919	1.1503533	0.156	0.8913129	1.0	5949	tags=66%, list=47%, signal=123%
GOBP_MIRNA_PROCESSING	39	0.41536936	1.1500398	0.22018349	0.89246666	1.0	6068	tags=69%, list=48%, signal=133%
GOBP_NEGATIVE_REGULATION_OF_INTRINSIC_APOPTOTIC_SIGNALING_PATHWAY_BY_P53_CLASS_MEDIATOR	19	0.45804292	1.150035	0.27659574	0.89164597	1.0	4605	tags=58%, list=37%, signal=91%
GOBP_NADH_DEHYDROGENASE_COMPLEX_ASSEMBLY	58	0.39988703	1.1499268	0.2118474	0.8915181	1.0	5700	tags=67%, list=45%, signal=122%
GOBP_DENDRITE_DEVELOPMENT	243	0.37433407	1.1496875	0.077	0.8921991	1.0	2628	tags=23%, list=21%, signal=29%
GOMF_2_OXOGLUTARATE_DEPENDENT_DIOXYGENASE_ACTIVITY	56	0.40492395	1.1493576	0.1937751	0.89344454	1.0	4309	tags=50%, list=34%, signal=76%
GOCC_U12_TYPE_SPLICEOSOMAL_COMPLEX	27	0.43820515	1.1492485	0.25051546	0.8932924	1.0	3660	tags=48%, list=29%, signal=68%
GOBP_INTERLEUKIN_13_PRODUCTION	29	0.43372628	1.148977	0.2556701	0.89413434	1.0	2204	tags=24%, list=17%, signal=29%
GOCC_STEREOCILIUM_BUNDLE	39	0.41841128	1.1488842	0.23296033	0.8938549	1.0	1832	tags=23%, list=15%, signal=27%
GOCC_CALYX_OF_HELD	21	0.44505993	1.1488662	0.2746331	0.8931205	1.0	2458	tags=24%, list=19%, signal=30%
GOMF_FLAVIN_ADENINE_DINUCLEOTIDE_BINDING	74	0.3986069	1.1486667	0.18455367	0.89357334	1.0	3936	tags=42%, list=31%, signal=61%
GOBP_CENTRAL_NERVOUS_SYSTEM_PROJECTION_NEURON_AXONOGENESIS	18	0.46189645	1.1486374	0.28844115	0.8929324	1.0	4716	tags=44%, list=37%, signal=71%
GOBP_PROSTATE_GLAND_DEVELOPMENT	29	0.43859527	1.148635	0.26104832	0.8920982	1.0	4148	tags=52%, list=33%, signal=77%
GOBP_RESPONSE_TO_MISFOLDED_PROTEIN	24	0.45437375	1.1484736	0.2631579	0.8922862	1.0	3599	tags=50%, list=29%, signal=70%
GOMF_UBIQUITIN_SPECIFIC_PROTEASE_BINDING	17	0.47007418	1.1482855	0.2777191	0.892609	1.0	5224	tags=76%, list=41%, signal=130%
GOBP_NUCLEAR_TRANSPORT	306	0.37155345	1.1477778	0.048	0.89499146	1.0	6504	tags=67%, list=52%, signal=135%
GOBP_TRANSCRIPTION_ELONGATION_BY_RNA_POLYMERASE_II	93	0.3917074	1.1476635	0.16216215	0.8949081	1.0	5829	tags=66%, list=46%, signal=121%
GOBP_RNA_LOCALIZATION	148	0.380625	1.1473778	0.133	0.8958323	1.0	5734	tags=61%, list=45%, signal=111%
GOBP_RETROGRADE_VESICLE_MEDIATED_TRANSPORT_GOLGI_TO_ENDOPLASMIC_RETICULUM	43	0.41359043	1.1470813	0.2347561	0.89685667	1.0	6780	tags=79%, list=54%, signal=170%
GOBP_NEGATIVE_REGULATION_OF_STRIATED_MUSCLE_CELL_DIFFERENTIATION	33	0.4237954	1.1468519	0.25406504	0.89745283	1.0	5254	tags=48%, list=42%, signal=83%
GOMF_MHC_PROTEIN_BINDING	32	0.42818594	1.1468431	0.2760736	0.89667666	1.0	3380	tags=34%, list=27%, signal=47%
MP_INCREASED_LIVER_ADENOMA_INCIDENCE	23	0.4505096	1.1467445	0.28199792	0.8964227	1.0	4612	tags=65%, list=37%, signal=103%
GOMF_MRNA_BINDING	252	0.37532303	1.146499	0.07	0.8971017	1.0	5703	tags=58%, list=45%, signal=103%
GOBP_NEGATIVE_REGULATION_OF_CARDIAC_MUSCLE_TISSUE_GROWTH	25	0.44144833	1.146413	0.26982492	0.89685404	1.0	5346	tags=52%, list=42%, signal=90%
GOMF_INSULIN_RECEPTOR_BINDING	21	0.44815254	1.1462231	0.2665975	0.8972072	1.0	3598	tags=43%, list=29%, signal=60%
GOBP_PROTEIN_DEACYLATION	68	0.3964942	1.1460682	0.20260783	0.8973812	1.0	3010	tags=35%, list=24%, signal=46%
GOBP_ENERGY_DERIVATION_BY_OXIDATION_OF_ORGANIC_COMPOUNDS	273	0.37210527	1.1459242	0.054	0.8974593	1.0	4624	tags=46%, list=37%, signal=71%
GOCC_CAJAL_BODY	37	0.41914934	1.1456571	0.260385	0.89829254	1.0	4751	tags=54%, list=38%, signal=86%
GOBP_CILIUM_ORGANIZATION	284	0.37073657	1.1454417	0.077	0.89877725	1.0	4352	tags=41%, list=35%, signal=61%
GOMF_DYNEIN_LIGHT_INTERMEDIATE_CHAIN_BINDING	17	0.4675507	1.1452591	0.2777778	0.89906067	1.0	5236	tags=65%, list=42%, signal=110%
GOBP_GOLGI_ORGANIZATION	127	0.38121894	1.1451504	0.143	0.8989529	1.0	5015	tags=50%, list=40%, signal=82%
GOMF_BASAL_TRANSCRIPTION_MACHINERY_BINDING	60	0.398536	1.145085	0.21342686	0.8985079	1.0	6267	tags=77%, list=50%, signal=152%
GOBP_RESCUE_OF_STALLED_RIBOSOME	23	0.44264457	1.1448579	0.29075804	0.8991783	1.0	3535	tags=39%, list=28%, signal=54%
GOCC_PROTON_TRANSPORTING_TWO_SECTOR_ATPASE_COMPLEX	38	0.41980487	1.1447241	0.24872579	0.8992047	1.0	5286	tags=55%, list=42%, signal=95%
GOBP_HISTONE_MODIFICATION	151	0.37806106	1.14472	0.11	0.89839596	1.0	5512	tags=62%, list=44%, signal=108%
GOBP_CELL_PROLIFERATION_INVOLVED_IN_KIDNEY_DEVELOPMENT	15	0.4720237	1.1440454	0.2996812	0.9017944	1.0	2874	tags=27%, list=23%, signal=34%
GOMF_LIGASE_ACTIVITY	130	0.38142207	1.1440414	0.147	0.9009828	1.0	4283	tags=45%, list=34%, signal=68%
GOMF_RNA_ENDONUCLEASE_ACTIVITY	56	0.40590158	1.1439341	0.20967741	0.90079707	1.0	3037	tags=34%, list=24%, signal=44%
GOBP_POSTSYNAPTIC_MEMBRANE_ORGANIZATION	28	0.43756568	1.1438816	0.27760577	0.9002959	1.0	4689	tags=54%, list=37%, signal=85%
GOMF_LIPOPROTEIN_PARTICLE_RECEPTOR_BINDING	24	0.44041064	1.1437683	0.264308	0.9001478	1.0	5439	tags=58%, list=43%, signal=102%
GOMF_PROTEIN_METHYLTRANSFERASE_ACTIVITY	80	0.38840294	1.1435767	0.2022022	0.9005891	1.0	5277	tags=52%, list=42%, signal=90%
GOBP_DENDRITE_MORPHOGENESIS	144	0.37803766	1.143495	0.127	0.90029466	1.0	1679	tags=19%, list=13%, signal=21%
GOBP_POSITIVE_REGULATION_OF_BEHAVIOR	19	0.46418354	1.1433752	0.2733051	0.9001819	1.0	4219	tags=47%, list=33%, signal=71%
GOBP_POSITIVE_REGULATION_OF_TELOMERE_MAINTENANCE	68	0.39820492	1.1432666	0.21349446	0.900005	1.0	5823	tags=63%, list=46%, signal=117%
GOBP_REGULATION_OF_ORGANELLE_ASSEMBLY	201	0.37641823	1.1432142	0.101	0.89952934	1.0	4323	tags=43%, list=34%, signal=64%
GOMF_HISTONE_METHYLTRANSFERASE_ACTIVITY	51	0.40413	1.1431878	0.24064712	0.8988841	1.0	5277	tags=53%, list=42%, signal=91%
GOBP_NEGATIVE_REGULATION_OF_TYPE_I_INTERFERON_PRODUCTION	43	0.4149053	1.1428591	0.24772498	0.9001141	1.0	3282	tags=35%, list=26%, signal=47%
GOMF_NUCLEOTIDE_TRANSMEMBRANE_TRANSPORTER_ACTIVITY	25	0.44196832	1.142733	0.27367327	0.90007746	1.0	2809	tags=28%, list=22%, signal=36%
GOCC_TERMINAL_BOUTON	38	0.41620827	1.1425194	0.25708503	0.9006188	1.0	4432	tags=37%, list=35%, signal=57%
GOMF_MACROMOLECULE_TRANSMEMBRANE_TRANSPORTER_ACTIVITY	24	0.44207808	1.1422946	0.28630707	0.9012321	1.0	5344	tags=67%, list=42%, signal=115%
GOBP_AEROBIC_RESPIRATION	162	0.3781262	1.1422167	0.112	0.9009491	1.0	5825	tags=64%, list=46%, signal=117%
GOCC_CLATHRIN_COAT	45	0.41110036	1.1421857	0.22672065	0.90032554	1.0	5104	tags=53%, list=40%, signal=89%
GOMF_RNA_ENDONUCLEASE_ACTIVITY_PRODUCING_5_PHOSPHOMONOESTERS	26	0.43088463	1.1419239	0.29895833	0.901178	1.0	5178	tags=54%, list=41%, signal=91%
GOBP_REGULATION_OF_ERAD_PATHWAY	23	0.4404063	1.1419183	0.2849632	0.9003883	1.0	2853	tags=39%, list=23%, signal=50%
GOCC_NURD_COMPLEX	15	0.4798644	1.1419139	0.2955289	0.89959586	1.0	3196	tags=40%, list=25%, signal=54%
GOBP_PLASMA_MEMBRANE_TUBULATION	18	0.46265218	1.1417581	0.2781955	0.89974606	1.0	4605	tags=61%, list=37%, signal=96%
GOMF_VITAMIN_TRANSMEMBRANE_TRANSPORTER_ACTIVITY	22	0.44138053	1.1412057	0.27958116	0.9024496	1.0	2542	tags=27%, list=20%, signal=34%
GOMF_NUCLEOTIDYLTRANSFERASE_ACTIVITY	127	0.37824374	1.1410534	0.161	0.9026101	1.0	5354	tags=53%, list=42%, signal=91%
GOBP_PURINE_CONTAINING_COMPOUND_METABOLIC_PROCESS	367	0.3671267	1.1409981	0.052	0.902168	1.0	5302	tags=49%, list=42%, signal=83%
GOBP_REGULATION_OF_RECEPTOR_CLUSTERING	15	0.47498447	1.1409138	0.29334787	0.90190995	1.0	3263	tags=40%, list=26%, signal=54%
GOBP_NEGATIVE_REGULATION_OF_CELLULAR_CATABOLIC_PROCESS	169	0.37460518	1.1407616	0.119	0.9020774	1.0	5730	tags=54%, list=45%, signal=97%
GOCC_MITOCHONDRIAL_PROTEIN_CONTAINING_COMPLEX	199	0.3726847	1.1405885	0.0950951	0.90232086	1.0	5778	tags=62%, list=46%, signal=112%
GOMF_MONOATOMIC_ANION_CHANNEL_ACTIVITY	40	0.41422698	1.1405209	0.25126645	0.9019125	1.0	4772	tags=43%, list=38%, signal=68%
GOBP_POSITIVE_REGULATION_OF_POST_TRANSLATIONAL_PROTEIN_MODIFICATION	155	0.37684602	1.1403997	0.119	0.9018476	1.0	5523	tags=55%, list=44%, signal=97%
GOBP_POSITIVE_REGULATION_OF_TYROSINE_PHOSPHORYLATION_OF_STAT_PROTEIN	47	0.40265846	1.1403052	0.2527806	0.90165097	1.0	2348	tags=21%, list=19%, signal=26%
GOBP_PLASMA_MEMBRANE_REPAIR	23	0.44070372	1.1403027	0.29157895	0.9008547	1.0	4747	tags=48%, list=38%, signal=77%
GOBP_LYSOSOMAL_TRANSPORT	110	0.3846073	1.1400118	0.148	0.9018838	1.0	5603	tags=59%, list=44%, signal=105%
GOCC_CYTOPLASMIC_MICROTUBULE	80	0.3917084	1.1398356	0.2072072	0.90223265	1.0	2897	tags=26%, list=23%, signal=34%
GOMF_G_PROTEIN_ALPHA_SUBUNIT_BINDING	28	0.43120435	1.1393821	0.26915115	0.9042797	1.0	5082	tags=39%, list=40%, signal=66%
GOBP_MITOCHONDRION_ORGANIZATION	494	0.36424962	1.1392244	0.023	0.9044807	1.0	4637	tags=45%, list=37%, signal=68%
GOBP_POSITIVE_REGULATION_OF_RECEPTOR_MEDIATED_ENDOCYTOSIS	50	0.4004332	1.1391773	0.23939393	0.9039741	1.0	3829	tags=40%, list=30%, signal=57%
GOBP_NUCLEAR_EXPORT	151	0.37600833	1.1390266	0.132	0.90413475	1.0	6492	tags=71%, list=51%, signal=144%
GOBP_C21_STEROID_HORMONE_METABOLIC_PROCESS	23	0.44538197	1.1389652	0.28630707	0.90372044	1.0	3140	tags=26%, list=25%, signal=35%
GOBP_PROTEIN_TRANSMEMBRANE_IMPORT_INTO_INTRACELLULAR_ORGANELLE	33	0.41633812	1.1388376	0.27096114	0.90374035	1.0	4513	tags=55%, list=36%, signal=85%
GOBP_CELLULAR_NITROGEN_COMPOUND_CATABOLIC_PROCESS	353	0.3660755	1.1387948	0.048	0.9032171	1.0	5757	tags=53%, list=46%, signal=95%
GOBP_DIENCEPHALON_DEVELOPMENT	37	0.42032006	1.1386635	0.2852761	0.9032085	1.0	1669	tags=19%, list=13%, signal=22%
GOBP_CELLULAR_COMPONENT_MAINTENANCE	59	0.39459923	1.138591	0.22745492	0.9028635	1.0	2593	tags=29%, list=21%, signal=36%
GOBP_POSITIVE_REGULATION_OF_CELL_ADHESION_MEDIATED_BY_INTEGRIN	18	0.4576537	1.1382738	0.2832981	0.9040965	1.0	2667	tags=39%, list=21%, signal=49%
GOBP_TOR_SIGNALING	145	0.37844968	1.1381166	0.129	0.9042877	1.0	5014	tags=52%, list=40%, signal=86%
GOCC_RIBOSOMAL_SUBUNIT	22	0.4474801	1.1380507	0.29079497	0.9038896	1.0	5515	tags=73%, list=44%, signal=129%
GOBP_REGULATION_OF_TELOMERASE_ACTIVITY	42	0.41080147	1.1379771	0.25604838	0.90357685	1.0	5474	tags=62%, list=43%, signal=109%
GOBP_PROTEIN_LOCALIZATION_TO_GOLGI_APPARATUS	30	0.42537144	1.137944	0.26715177	0.9029677	1.0	3303	tags=37%, list=26%, signal=50%
GOMF_ABC_TYPE_TRANSPORTER_ACTIVITY	33	0.42526108	1.1377282	0.2451481	0.90355396	1.0	2673	tags=30%, list=21%, signal=38%
GOBP_ANOIKIS	26	0.43586195	1.1377074	0.2897196	0.9028793	1.0	3888	tags=42%, list=31%, signal=61%
GOBP_CELLULAR_RESPIRATION	207	0.37196228	1.1374323	0.108	0.9038442	1.0	5315	tags=56%, list=42%, signal=94%
GOBP_MRNA_CATABOLIC_PROCESS	205	0.37433073	1.1373334	0.091	0.9036791	1.0	5754	tags=57%, list=46%, signal=102%
GOMF_HSP90_PROTEIN_BINDING	42	0.40972173	1.1372712	0.2444219	0.9033055	1.0	4032	tags=43%, list=32%, signal=63%
GOBP_INFLAMMASOME_MEDIATED_SIGNALING_PATHWAY	40	0.41365352	1.137081	0.24770643	0.90369767	1.0	5331	tags=52%, list=42%, signal=91%
GOBP_MRNA_TRANSPORT	96	0.3828891	1.1370519	0.1891892	0.90308803	1.0	6476	tags=71%, list=51%, signal=144%
GOBP_GLYCOSYL_COMPOUND_METABOLIC_PROCESS	57	0.4028812	1.1366907	0.2185297	0.9045396	1.0	4451	tags=42%, list=35%, signal=65%
GOBP_POSITIVE_REGULATION_OF_INFLAMMASOME_MEDIATED_SIGNALING_PATHWAY	19	0.45961726	1.1366584	0.3025751	0.9039607	1.0	5331	tags=63%, list=42%, signal=109%
GOBP_NEGATIVE_REGULATION_OF_PROTEASOMAL_UBIQUITIN_DEPENDENT_PROTEIN_CATABOLIC_PROCESS	33	0.41839013	1.1365653	0.2858596	0.9038032	1.0	5435	tags=61%, list=43%, signal=106%
GOBP_NEGATIVE_REGULATION_OF_ORGANELLE_ASSEMBLY	43	0.4084621	1.1358464	0.2601626	0.90759987	1.0	3107	tags=30%, list=25%, signal=40%
GOMF_RECEPTOR_TYROSINE_KINASE_BINDING	63	0.39544725	1.1358414	0.21370968	0.9068416	1.0	6085	tags=62%, list=48%, signal=119%
GOBP_TRANSCRIPTION_BY_RNA_POLYMERASE_III	45	0.40909454	1.1358054	0.25377643	0.90627724	1.0	3846	tags=44%, list=30%, signal=64%
GOMF_PROTEIN_CARRIER_CHAPERONE	32	0.42283782	1.1356895	0.27670395	0.9062583	1.0	5008	tags=53%, list=40%, signal=88%
GOMF_TRANSFERASE_ACTIVITY_TRANSFERRING_ALKYL_OR_ARYL_OTHER_THAN_METHYL_GROUPS	49	0.40523195	1.1355811	0.25454545	0.90618706	1.0	4960	tags=49%, list=39%, signal=80%
GOMF_HEAT_SHOCK_PROTEIN_BINDING	125	0.37916008	1.1355147	0.164	0.90578866	1.0	5151	tags=48%, list=41%, signal=80%
GOCC_MICROBODY	120	0.37767968	1.1351087	0.184	0.90756595	1.0	3812	tags=38%, list=30%, signal=53%
GOBP_HINDBRAIN_DEVELOPMENT	114	0.3816671	1.1344986	0.168	0.9106072	1.0	4956	tags=46%, list=39%, signal=74%
GOBP_GMP_BIOSYNTHETIC_PROCESS	15	0.48100877	1.1343743	0.2952586	0.9105885	1.0	3413	tags=47%, list=27%, signal=64%
GOCC_LATE_ENDOSOME	214	0.37082607	1.1343269	0.089	0.9100836	1.0	4581	tags=44%, list=36%, signal=68%
GOBP_GERMINAL_CENTER_FORMATION	16	0.47241378	1.1341017	0.30499467	0.9106845	1.0	5097	tags=63%, list=40%, signal=105%
GOMF_ENDONUCLEASE_ACTIVITY_ACTIVE_WITH_EITHER_RIBO_OR_DEOXYRIBONUCLEIC_ACIDS_AND_PRODUCING_5_PHOSPHOMONOESTERS	35	0.41899422	1.1340345	0.26564103	0.91030836	1.0	5178	tags=49%, list=41%, signal=82%
GOBP_DNA_CATABOLIC_PROCESS	24	0.4399908	1.1338683	0.28601253	0.91058075	1.0	2327	tags=33%, list=18%, signal=41%
GOBP_GLYCEROPHOSPHOLIPID_CATABOLIC_PROCESS	25	0.43969503	1.1336551	0.29089028	0.9111809	1.0	4176	tags=44%, list=33%, signal=66%
GOBP_MACROAUTOPHAGY	248	0.36952707	1.1335905	0.089	0.91078496	1.0	4640	tags=47%, list=37%, signal=73%
GOBP_MULTIVESICULAR_BODY_SORTING_PATHWAY	30	0.42590743	1.1335074	0.29618162	0.91058415	1.0	5660	tags=67%, list=45%, signal=121%
GOMF_LNCRNA_BINDING	18	0.4569144	1.133485	0.301179	0.9099474	1.0	5242	tags=72%, list=42%, signal=123%
GOMF_RNA_POLYMERASE_II_CTD_HEPTAPEPTIDE_REPEAT_MODIFYING_ACTIVITY	17	0.46647236	1.133425	0.2849632	0.90953416	1.0	3372	tags=47%, list=27%, signal=64%
GOMF_MANGANESE_ION_BINDING	57	0.40047547	1.132836	0.23647295	0.9125692	1.0	4597	tags=46%, list=36%, signal=71%
GOCC_MLL1_2_COMPLEX	30	0.4294899	1.1327451	0.2794268	0.91234857	1.0	5637	tags=77%, list=45%, signal=138%
GOBP_BLASTOCYST_DEVELOPMENT	118	0.37787348	1.1325134	0.172	0.91296047	1.0	3124	tags=31%, list=25%, signal=41%
GOMF_HYDROLASE_ACTIVITY_ACTING_ON_GLYCOSYL_BONDS	96	0.38503388	1.1324903	0.199	0.91231513	1.0	4747	tags=47%, list=38%, signal=75%
GOBP_UROGENITAL_SYSTEM_DEVELOPMENT	36	0.41179475	1.132401	0.2820774	0.9120948	1.0	4148	tags=50%, list=33%, signal=74%
GOBP_REGULATION_OF_GLUCOSE_IMPORT	49	0.40019023	1.1319911	0.27171716	0.9138738	1.0	3577	tags=35%, list=28%, signal=48%
GOBP_POSITIVE_REGULATION_OF_EPITHELIAL_CELL_APOPTOTIC_PROCESS	37	0.41394955	1.13174	0.26606426	0.9146473	1.0	3850	tags=49%, list=31%, signal=70%
GOBP_REGULATION_OF_FATTY_ACID_BETA_OXIDATION	19	0.447382	1.1316198	0.2994709	0.91461784	1.0	3267	tags=37%, list=26%, signal=50%
GOBP_NEGATIVE_REGULATION_OF_TELOMERE_MAINTENANCE_VIA_TELOMERASE	20	0.45364428	1.1314007	0.28541225	0.9152285	1.0	5426	tags=60%, list=43%, signal=105%
GOBP_NEGATIVE_REGULATION_OF_AUTOPHAGY	74	0.38685343	1.1313982	0.20541082	0.9144617	1.0	3062	tags=34%, list=24%, signal=44%
GOBP_MITOCHONDRIAL_GENE_EXPRESSION	84	0.38458472	1.1312728	0.209	0.914456	1.0	3458	tags=38%, list=27%, signal=52%
GOBP_REGULATION_OF_NUCLEOTIDE_METABOLIC_PROCESS	39	0.41547704	1.1310542	0.2640163	0.91508955	1.0	3292	tags=33%, list=26%, signal=45%
GOBP_NEGATIVE_REGULATION_OF_PROTEIN_CATABOLIC_PROCESS	92	0.38576323	1.131054	0.19639279	0.91430825	1.0	5519	tags=54%, list=44%, signal=96%
GOBP_REGULATION_OF_STRIATED_MUSCLE_CELL_DIFFERENTIATION	77	0.38735873	1.1309823	0.236	0.9139941	1.0	5451	tags=49%, list=43%, signal=86%
GOBP_REGULATION_OF_ANTIGEN_PROCESSING_AND_PRESENTATION	19	0.45427716	1.1308868	0.30042464	0.9138265	1.0	5269	tags=53%, list=42%, signal=90%
GOBP_MRNA_3_END_PROCESSING	49	0.3973389	1.1307167	0.25754526	0.9141609	1.0	5475	tags=61%, list=43%, signal=108%
GOBP_LIVER_MORPHOGENESIS	27	0.43050817	1.130712	0.30761316	0.91341823	1.0	2702	tags=37%, list=21%, signal=47%
GOBP_POSITIVE_REGULATION_OF_PROTEIN_MODIFICATION_BY_SMALL_PROTEIN_CONJUGATION_OR_REMOVAL	125	0.37613252	1.1307024	0.167	0.9127099	1.0	5592	tags=54%, list=44%, signal=95%
GOBP_REGULATION_OF_NEURON_PROJECTION_REGENERATION	33	0.41908008	1.1303849	0.2942387	0.9138657	1.0	3016	tags=33%, list=24%, signal=44%
GOBP_PROTEIN_FOLDING	149	0.37290192	1.130154	0.153	0.91450787	1.0	5059	tags=51%, list=40%, signal=84%
GOBP_REGULATION_OF_MRNA_CATABOLIC_PROCESS	153	0.37274092	1.1300988	0.145	0.91405946	1.0	5730	tags=56%, list=45%, signal=102%
GOBP_ORGANOPHOSPHATE_CATABOLIC_PROCESS	106	0.38047707	1.129996	0.185	0.9139184	1.0	5295	tags=46%, list=42%, signal=79%
GOBP_CALCIUM_ION_IMPORT	33	0.42071077	1.1299499	0.26131687	0.9134382	1.0	1333	tags=18%, list=11%, signal=20%
GOMF_S_ADENOSYLMETHIONINE_DEPENDENT_METHYLTRANSFERASE_ACTIVITY	135	0.37367228	1.129926	0.176	0.9128183	1.0	5068	tags=49%, list=40%, signal=81%
GOBP_ENDOPLASMIC_RETICULUM_TO_GOLGI_VESICLE_MEDIATED_TRANSPORT	114	0.3795853	1.1295099	0.182	0.9146842	1.0	6654	tags=71%, list=53%, signal=149%
GOBP_RIBOSOMAL_SMALL_SUBUNIT_BIOGENESIS	72	0.3930841	1.1294278	0.22722723	0.9144507	1.0	5708	tags=65%, list=45%, signal=119%
GOBP_GLYCEROL_ETHER_METABOLIC_PROCESS	16	0.4657594	1.1293935	0.32034633	0.91389877	1.0	5859	tags=69%, list=46%, signal=128%
GOCC_NUCLEAR_ENVELOPE	372	0.36306044	1.1292584	0.048	0.9139927	1.0	4445	tags=42%, list=35%, signal=62%
GOBP_CRISTAE_FORMATION	17	0.4655601	1.1291459	0.30457935	0.9139348	1.0	3430	tags=41%, list=27%, signal=56%
GOMF_RNA_POLYMERASE_CORE_ENZYME_BINDING	38	0.412781	1.1290648	0.27171716	0.913682	1.0	6267	tags=74%, list=50%, signal=146%
GOBP_POSITIVE_REGULATION_OF_TRANSCRIPTION_BY_RNA_POLYMERASE_III	17	0.46139887	1.1288656	0.29839572	0.9141563	1.0	3454	tags=53%, list=27%, signal=73%
GOBP_REGULATION_OF_DNA_BINDING	101	0.38407707	1.1288126	0.201	0.9136986	1.0	3986	tags=41%, list=32%, signal=59%
GOBP_MICROTUBULE_BUNDLE_FORMATION	73	0.3895835	1.1287798	0.239	0.91313154	1.0	1228	tags=12%, list=10%, signal=14%
GOBP_ORGANOPHOSPHATE_BIOSYNTHETIC_PROCESS	462	0.3603053	1.1285889	0.041	0.9135218	1.0	5201	tags=49%, list=41%, signal=81%
GOBP_POSITIVE_REGULATION_OF_TOR_SIGNALING	63	0.3903111	1.128525	0.26126125	0.9131485	1.0	4925	tags=51%, list=39%, signal=83%
GOMF_TELOMERASE_RNA_BINDING	17	0.46234497	1.1284872	0.31404072	0.91262	1.0	3901	tags=53%, list=31%, signal=77%
GOBP_NUCLEAR_MIGRATION	30	0.42302608	1.1282886	0.3009307	0.9130998	1.0	3777	tags=43%, list=30%, signal=62%
GOBP_NEGATIVE_REGULATION_OF_DEPHOSPHORYLATION	41	0.40886676	1.1282518	0.27850655	0.91256034	1.0	5901	tags=61%, list=47%, signal=114%
GOBP_STEROID_HORMONE_BIOSYNTHETIC_PROCESS	25	0.43773866	1.1282067	0.2857143	0.91207725	1.0	3140	tags=32%, list=25%, signal=43%
GOBP_REGULATION_OF_SKELETAL_MUSCLE_CELL_DIFFERENTIATION	15	0.470787	1.1281711	0.3154436	0.9115342	1.0	4752	tags=47%, list=38%, signal=75%
GOBP_NEGATIVE_REGULATION_OF_SIGNAL_TRANSDUCTION_BY_P53_CLASS_MEDIATOR	27	0.43338287	1.1281346	0.2936345	0.9109774	1.0	4605	tags=52%, list=37%, signal=81%
GOBP_NEGATIVE_REGULATION_OF_CATABOLIC_PROCESS	289	0.36462817	1.1280439	0.079	0.91076595	1.0	5730	tags=53%, list=45%, signal=95%
GOBP_QUINONE_METABOLIC_PROCESS	31	0.41950607	1.1276585	0.2857143	0.91244704	1.0	2076	tags=32%, list=16%, signal=39%
GOBP_ENDOSOME_TO_LYSOSOME_TRANSPORT_VIA_MULTIVESICULAR_BODY_SORTING_PATHWAY	15	0.47402906	1.1271487	0.3019272	0.9148335	1.0	5137	tags=67%, list=41%, signal=112%
GOBP_REGULATION_OF_TRANSCRIPTION_BY_RNA_POLYMERASE_I	40	0.40759847	1.1270059	0.26632652	0.91498524	1.0	4592	tags=50%, list=36%, signal=78%
GOBP_PROTEIN_K48_LINKED_DEUBIQUITINATION	26	0.4265763	1.1269615	0.31546393	0.91450965	1.0	6347	tags=77%, list=50%, signal=155%
GOCC_EXON_EXON_JUNCTION_COMPLEX	20	0.44990474	1.1269509	0.30411828	0.91380936	1.0	3289	tags=50%, list=26%, signal=68%
GOBP_PANCREAS_DEVELOPMENT	48	0.40206686	1.126863	0.2729104	0.9136169	1.0	2593	tags=25%, list=21%, signal=31%
GOBP_PIGMENT_GRANULE_LOCALIZATION	18	0.45865715	1.1266311	0.3197065	0.9143164	1.0	4367	tags=44%, list=35%, signal=68%
GOBP_POSITIVE_REGULATION_OF_LIPASE_ACTIVITY	39	0.41203934	1.1263816	0.2855691	0.915159	1.0	707	tags=15%, list=6%, signal=16%
GOCC_CYTOSOLIC_RIBOSOME	29	0.4155257	1.126182	0.28292182	0.9156481	1.0	5049	tags=52%, list=40%, signal=86%
GOBP_PEPTIDE_ANTIGEN_ASSEMBLY_WITH_MHC_PROTEIN_COMPLEX	15	0.47037616	1.1261182	0.3170467	0.9152663	1.0	4479	tags=67%, list=36%, signal=103%
GOCC_PROTON_TRANSPORTING_ATP_SYNTHASE_COMPLEX	16	0.4585172	1.1260277	0.30777538	0.91510135	1.0	5286	tags=69%, list=42%, signal=118%
GOBP_PURINE_NUCLEOTIDE_TRANSPORT	21	0.4508781	1.125952	0.31908238	0.91480386	1.0	1604	tags=19%, list=13%, signal=22%
GOBP_REGULATION_OF_NEURON_DIFFERENTIATION	148	0.37379038	1.1258186	0.164	0.91484374	1.0	3054	tags=30%, list=24%, signal=39%
GOCC_DENDRITE_MEMBRANE	21	0.44919845	1.1254972	0.30656934	0.91616756	1.0	345	tags=14%, list=3%, signal=15%
GOBP_PROTEIN_LOCALIZATION_TO_NUCLEOLUS	17	0.4531922	1.1250095	0.30860215	0.9184587	1.0	4804	tags=71%, list=38%, signal=114%
GOBP_REGULATION_OF_CELLULAR_KETONE_METABOLIC_PROCESS	112	0.37741998	1.1249712	0.2	0.91795504	1.0	3623	tags=31%, list=29%, signal=43%
GOBP_EXPORT_ACROSS_PLASMA_MEMBRANE	44	0.40506825	1.1248361	0.26727644	0.9180187	1.0	1511	tags=20%, list=12%, signal=23%
GOBP_RETROGRADE_TRANSPORT_ENDOSOME_TO_GOLGI	84	0.383316	1.1246583	0.229	0.91843665	1.0	4450	tags=48%, list=35%, signal=73%
GOCC_FLEMMING_BODY	18	0.4550624	1.1246411	0.320296	0.91778874	1.0	5919	tags=72%, list=47%, signal=136%
GOBP_REGULATION_OF_HEART_GROWTH	64	0.39272273	1.1240591	0.25551102	0.9206387	1.0	5369	tags=45%, list=43%, signal=79%
GOBP_REGULATION_OF_ORGAN_GROWTH	88	0.3803827	1.1240263	0.224	0.92008984	1.0	5394	tags=45%, list=43%, signal=79%
GOBP_NEGATIVE_REGULATION_OF_FATTY_ACID_METABOLIC_PROCESS	29	0.42207578	1.1239406	0.3153527	0.9198636	1.0	3802	tags=31%, list=30%, signal=44%
GOBP_RIBONUCLEOPROTEIN_COMPLEX_BIOGENESIS	348	0.36056703	1.123796	0.064	0.9199895	1.0	5827	tags=59%, list=46%, signal=107%
GOBP_REGULATION_OF_SIGNAL_TRANSDUCTION_BY_P53_CLASS_MEDIATOR	66	0.39328256	1.1237506	0.23641852	0.9195215	1.0	4804	tags=47%, list=38%, signal=75%
MP_INCREASED_HISTIOCYTIC_SARCOMA_INCIDENCE	22	0.44256812	1.1235112	0.29386893	0.92024696	1.0	3678	tags=41%, list=29%, signal=58%
GOBP_ANIMAL_ORGAN_REGENERATION	23	0.44042116	1.1234423	0.2998966	0.9199126	1.0	4694	tags=48%, list=37%, signal=76%
GOBP_MONOCARBOXYLIC_ACID_CATABOLIC_PROCESS	108	0.3788626	1.1232914	0.194	0.92011917	1.0	4718	tags=44%, list=37%, signal=69%
GOBP_RESPONSE_TO_MITOCHONDRIAL_DEPOLARISATION	22	0.4415074	1.1231878	0.31995776	0.9200195	1.0	4298	tags=45%, list=34%, signal=69%
GOBP_REGULATION_OF_MONOOXYGENASE_ACTIVITY	35	0.41566575	1.1230453	0.2895277	0.92016613	1.0	3692	tags=40%, list=29%, signal=56%
GOBP_INTRINSIC_APOPTOTIC_SIGNALING_PATHWAY_IN_RESPONSE_TO_ENDOPLASMIC_RETICULUM_STRESS	55	0.39309192	1.1229817	0.25377643	0.9198159	1.0	5291	tags=51%, list=42%, signal=87%
GOBP_GLYCOSIDE_METABOLIC_PROCESS	15	0.47034252	1.122529	0.29501083	0.9218401	1.0	4451	tags=53%, list=35%, signal=82%
GOBP_FATTY_ACID_BETA_OXIDATION	65	0.3894801	1.1224557	0.2668004	0.9215529	1.0	4303	tags=43%, list=34%, signal=65%
GOBP_RESPONSE_TO_ACETYLCHOLINE	26	0.4295093	1.1223413	0.29979467	0.9214953	1.0	4187	tags=42%, list=33%, signal=63%
GOBP_NATURAL_KILLER_CELL_PROLIFERATION	22	0.44241405	1.1223098	0.32244468	0.92095286	1.0	2348	tags=27%, list=19%, signal=33%
GOCC_SMALL_SUBUNIT_PROCESSOME	49	0.40122005	1.1220763	0.27401415	0.9216745	1.0	5582	tags=61%, list=44%, signal=109%
GOBP_POSTSYNAPSE_ORGANIZATION	176	0.36769095	1.1220603	0.144	0.9210257	1.0	2628	tags=24%, list=21%, signal=30%
GOBP_HAIR_FOLLICLE_MATURATION	18	0.4544388	1.1219869	0.31595746	0.9207171	1.0	4979	tags=61%, list=39%, signal=101%
GOBP_REGULATION_OF_CENTRIOLE_REPLICATION	21	0.44792658	1.1217259	0.31104034	0.921588	1.0	3536	tags=43%, list=28%, signal=59%
GOBP_NEGATIVE_REGULATION_OF_MUSCLE_CELL_DIFFERENTIATION	52	0.39340833	1.1217012	0.26479438	0.9209924	1.0	4999	tags=48%, list=40%, signal=79%
GOBP_MALE_MEIOSIS_I	18	0.45507425	1.1216416	0.29689175	0.9206302	1.0	4786	tags=56%, list=38%, signal=89%
GOBP_POSITIVE_REGULATION_OF_FIBROBLAST_MIGRATION	20	0.45069686	1.1216075	0.31335437	0.9200954	1.0	2922	tags=35%, list=23%, signal=45%
GOBP_CELLULAR_SENESCENCE	75	0.38463873	1.1214911	0.24272819	0.9200681	1.0	4669	tags=51%, list=37%, signal=80%
GOBP_ENTEROENDOCRINE_CELL_DIFFERENTIATION	19	0.4502824	1.1214064	0.3209746	0.9198244	1.0	2292	tags=26%, list=18%, signal=32%
GOMF_ACYLGLYCEROL_O_ACYLTRANSFERASE_ACTIVITY	17	0.4540356	1.1209185	0.31578946	0.9220151	1.0	2708	tags=35%, list=21%, signal=45%
GOCC_SPLICEOSOMAL_COMPLEX	190	0.36715066	1.1207459	0.137	0.9223422	1.0	6237	tags=67%, list=49%, signal=131%
GOBP_REGULATION_OF_INFLAMMASOME_MEDIATED_SIGNALING_PATHWAY	35	0.40749255	1.1207283	0.30589432	0.92170745	1.0	5331	tags=51%, list=42%, signal=89%
GOCC_LATE_ENDOSOME_MEMBRANE	78	0.3853377	1.1205857	0.23723723	0.92181635	1.0	4644	tags=51%, list=37%, signal=81%
GOBP_3_UTR_MEDIATED_MRNA_STABILIZATION	20	0.44172972	1.1203496	0.33439153	0.9224854	1.0	5730	tags=55%, list=45%, signal=101%
GOBP_REGULATION_OF_EXTRINSIC_APOPTOTIC_SIGNALING_PATHWAY_IN_ABSENCE_OF_LIGAND	36	0.41036513	1.1203327	0.29489797	0.92185813	1.0	1282	tags=22%, list=10%, signal=25%
GOBP_NEGATIVE_REGULATION_OF_INTERLEUKIN_17_PRODUCTION	17	0.4515164	1.1202409	0.30653805	0.9217133	1.0	1371	tags=24%, list=11%, signal=26%
GOBP_POSITIVE_REGULATION_OF_PROTEIN_UBIQUITINATION	100	0.37992585	1.1200757	0.218	0.9220178	1.0	2843	tags=28%, list=23%, signal=36%
GOBP_REGULATION_OF_INCLUSION_BODY_ASSEMBLY	15	0.45931387	1.1199173	0.3190118	0.92228174	1.0	5950	tags=80%, list=47%, signal=151%
GOBP_CELLULAR_COMPONENT_DISASSEMBLY	393	0.3580713	1.1198262	0.076	0.9221199	1.0	4298	tags=39%, list=34%, signal=57%
GOCC_PRERIBOSOME	78	0.38598433	1.1196603	0.24224225	0.9224563	1.0	5026	tags=56%, list=40%, signal=93%
GOBP_VACUOLAR_TRANSPORT	145	0.369112	1.1195596	0.179	0.92233866	1.0	5516	tags=54%, list=44%, signal=95%
GOBP_PROTEIN_DEUBIQUITINATION	90	0.37990835	1.1194911	0.22822823	0.922036	1.0	4268	tags=49%, list=34%, signal=73%
GOCC_TRANSCRIPTION_ELONGATION_FACTOR_COMPLEX	49	0.39843088	1.1192129	0.28326613	0.9230252	1.0	4833	tags=53%, list=38%, signal=86%
GOMF_METHYLATION_DEPENDENT_PROTEIN_BINDING	72	0.38689908	1.1190722	0.24448898	0.92317486	1.0	6690	tags=75%, list=53%, signal=159%
GOBP_REGULATION_OF_FATTY_ACID_METABOLIC_PROCESS	78	0.38560352	1.1190668	0.23671013	0.9224778	1.0	3524	tags=31%, list=28%, signal=42%
GOBP_APOPTOTIC_MITOCHONDRIAL_CHANGES	102	0.37772298	1.118941	0.211	0.9224829	1.0	4362	tags=41%, list=35%, signal=62%
GOMF_LIGAND_GATED_MONOATOMIC_CATION_CHANNEL_ACTIVITY	42	0.40762874	1.1187135	0.28254288	0.92314106	1.0	4135	tags=33%, list=33%, signal=49%
GOBP_INNER_MITOCHONDRIAL_MEMBRANE_ORGANIZATION	33	0.4110717	1.1186869	0.29381442	0.9225659	1.0	3430	tags=36%, list=27%, signal=50%
GOBP_ORGANIC_CYCLIC_COMPOUND_CATABOLIC_PROCESS	373	0.35818616	1.1185232	0.085	0.92284435	1.0	5757	tags=52%, list=46%, signal=93%
GOMF_TRANSCRIPTION_COREPRESSOR_ACTIVITY	159	0.36951646	1.1182498	0.168	0.92385536	1.0	4254	tags=42%, list=34%, signal=62%
GOBP_NEGATIVE_REGULATION_OF_INTRACELLULAR_PROTEIN_TRANSPORT	41	0.4092802	1.1177593	0.28052473	0.9261723	1.0	3215	tags=34%, list=25%, signal=46%
GOBP_POSITIVE_REGULATION_OF_RELEASE_OF_SEQUESTERED_CALCIUM_ION_INTO_CYTOSOL	26	0.4341116	1.1176962	0.31023785	0.9258507	1.0	1477	tags=23%, list=12%, signal=26%
GOBP_GLIAL_CELL_APOPTOTIC_PROCESS	20	0.44373742	1.1176788	0.3105263	0.9252081	1.0	4926	tags=50%, list=39%, signal=82%
GOBP_EXTRACELLULAR_VESICLE_BIOGENESIS	22	0.43222946	1.1175759	0.3118503	0.9251249	1.0	4554	tags=50%, list=36%, signal=78%
GOBP_REGULATION_OF_AMYLOID_FIBRIL_FORMATION	15	0.46954787	1.1175644	0.3265306	0.924456	1.0	5247	tags=67%, list=42%, signal=114%
GOBP_VACUOLAR_LOCALIZATION	75	0.38335785	1.1173693	0.24723618	0.92492586	1.0	3799	tags=33%, list=30%, signal=47%
GOBP_VIRAL_TRANSCRIPTION	51	0.4006228	1.1172829	0.26996967	0.9247545	1.0	5703	tags=59%, list=45%, signal=107%
GOBP_PROSTANOID_BIOSYNTHETIC_PROCESS	23	0.43279698	1.1170576	0.31568018	0.9254023	1.0	1737	tags=22%, list=14%, signal=25%
GOBP_POSITIVE_REGULATION_OF_RNA_SPLICING	39	0.40857142	1.1168253	0.27659574	0.9261398	1.0	6147	tags=67%, list=49%, signal=130%
GOBP_NEGATIVE_REGULATION_OF_UBIQUITIN_DEPENDENT_PROTEIN_CATABOLIC_PROCESS	43	0.40372896	1.11653	0.27171716	0.9272357	1.0	5435	tags=58%, list=43%, signal=102%
GOBP_HOMOPHILIC_CELL_ADHESION_VIA_PLASMA_MEMBRANE_ADHESION_MOLECULES	48	0.3993897	1.1165054	0.28093305	0.9266719	1.0	2604	tags=19%, list=21%, signal=24%
GOBP_CHAPERONE_COFACTOR_DEPENDENT_PROTEIN_REFOLDING	30	0.42075408	1.1162987	0.3175745	0.927236	1.0	5059	tags=63%, list=40%, signal=106%
GOCC_SM_LIKE_PROTEIN_FAMILY_COMPLEX	80	0.38307294	1.116138	0.24522613	0.9275038	1.0	2757	tags=36%, list=22%, signal=46%
GOBP_PROTEIN_LOCALIZATION_TO_MICROTUBULE_ORGANIZING_CENTER	36	0.41371474	1.1161201	0.28527918	0.9268861	1.0	5422	tags=58%, list=43%, signal=102%
GOBP_NUCLEAR_TRANSCRIBED_MRNA_CATABOLIC_PROCESS_NONSENSE_MEDIATED_DECAY	41	0.40113214	1.1160363	0.29149798	0.9267104	1.0	3686	tags=44%, list=29%, signal=62%
GOBP_REGULATION_OF_CHROMATIN_ORGANIZATION	50	0.40106365	1.1158514	0.27721775	0.92710656	1.0	5932	tags=72%, list=47%, signal=135%
GOMF_MODIFICATION_DEPENDENT_PROTEIN_BINDING	172	0.3680289	1.115821	0.171	0.9265643	1.0	6705	tags=69%, list=53%, signal=146%
GOBP_KERATINOCYTE_MIGRATION	16	0.4620571	1.1155936	0.32139093	0.92725587	1.0	4140	tags=69%, list=33%, signal=102%
GOBP_ARTERY_DEVELOPMENT	86	0.38244066	1.115573	0.218	0.9266686	1.0	3317	tags=28%, list=26%, signal=38%
GOBP_REGULATION_OF_MYOBLAST_FUSION	20	0.44200623	1.1155226	0.31794333	0.92626476	1.0	4182	tags=45%, list=33%, signal=67%
GOMF_TRANSCRIPTION_COACTIVATOR_ACTIVITY	237	0.36231604	1.1153823	0.136	0.9264269	1.0	6061	tags=59%, list=48%, signal=111%
GOBP_RENAL_TUBULE_DEVELOPMENT	61	0.39190707	1.1153417	0.25576732	0.9259426	1.0	1407	tags=18%, list=11%, signal=20%
GOBP_BIOLOGICAL_PROCESS_INVOLVED_IN_INTRASPECIES_INTERACTION_BETWEEN_ORGANISMS	38	0.40826628	1.1152536	0.31135902	0.9257631	1.0	3371	tags=37%, list=27%, signal=50%
GOBP_DNA_TEMPLATED_TRANSCRIPTION_ELONGATION	111	0.37332729	1.1148378	0.214	0.92770797	1.0	6429	tags=71%, list=51%, signal=144%
GOBP_ANTERIOR_POSTERIOR_AXIS_SPECIFICATION	34	0.41127717	1.1144578	0.29674795	0.92936254	1.0	2226	tags=24%, list=18%, signal=28%
GOMF_SYNTAXIN_BINDING	55	0.39218917	1.1143909	0.26834172	0.9290218	1.0	4558	tags=47%, list=36%, signal=74%
GOBP_PROTEIN_LOCALIZATION_TO_CILIUM	57	0.38947046	1.11412	0.26915324	0.92997205	1.0	5422	tags=54%, list=43%, signal=95%
GOBP_POLYSACCHARIDE_METABOLIC_PROCESS	80	0.37839934	1.114089	0.26352707	0.9294368	1.0	3397	tags=29%, list=27%, signal=39%
GOCC_CLATHRIN_COAT_OF_COATED_PIT	17	0.45530108	1.114004	0.3276414	0.9292378	1.0	5104	tags=65%, list=40%, signal=109%
GOBP_DEVELOPMENTAL_PIGMENTATION	41	0.39910066	1.1137995	0.31294596	0.92977816	1.0	4850	tags=44%, list=38%, signal=71%
GOMF_PHOSPHATIDYLINOSITOL_4_5_BISPHOSPHATE_BINDING	64	0.38789207	1.1137582	0.26861167	0.92930603	1.0	4588	tags=38%, list=36%, signal=59%
GOMF_OXIDOREDUCTASE_ACTIVITY_ACTING_ON_THE_CH_CH_GROUP_OF_DONORS	49	0.3967434	1.1134799	0.27834007	0.93025833	1.0	4484	tags=47%, list=36%, signal=73%
GOBP_POSITIVE_REGULATION_OF_ERBB_SIGNALING_PATHWAY	18	0.448574	1.1134039	0.3343949	0.93003356	1.0	4446	tags=56%, list=35%, signal=86%
GOBP_RRNA_METABOLIC_PROCESS	200	0.36575153	1.1129352	0.151	0.9321657	1.0	4907	tags=50%, list=39%, signal=80%
GOBP_THIOESTER_METABOLIC_PROCESS	61	0.38736784	1.1127976	0.277666	0.93237996	1.0	4986	tags=46%, list=40%, signal=76%
GOCC_CYTOPLASMIC_REGION	158	0.36847427	1.112534	0.179	0.933294	1.0	4451	tags=39%, list=35%, signal=59%
GOCC_CILIARY_BASAL_BODY	146	0.36850587	1.112009	0.192	0.9358021	1.0	2220	tags=23%, list=18%, signal=27%
GOBP_CELLULAR_RESPONSE_TO_ALKALOID	21	0.43984663	1.1120058	0.3424084	0.9351013	1.0	604	tags=10%, list=5%, signal=10%
GOMF_HISTONE_METHYLTRANSFERASE_BINDING	17	0.45390153	1.1116565	0.33974358	0.9365437	1.0	4848	tags=65%, list=38%, signal=105%
GOBP_NEGATIVE_REGULATION_OF_TRANSLATIONAL_INITIATION	18	0.44739893	1.1116452	0.32158118	0.9358944	1.0	6199	tags=83%, list=49%, signal=164%
GOBP_RESPONSE_TO_SALT_STRESS	17	0.45796713	1.1114784	0.3237792	0.93617874	1.0	3637	tags=47%, list=29%, signal=66%
GOBP_B_CELL_ACTIVATION	262	0.35982051	1.1114048	0.126	0.9359204	1.0	5293	tags=50%, list=42%, signal=85%
GOBP_MODIFIED_AMINO_ACID_TRANSPORT	33	0.40980503	1.1109678	0.29757085	0.9379954	1.0	1371	tags=18%, list=11%, signal=20%
GOCC_ENDOCYTIC_VESICLE_MEMBRANE	40	0.407534	1.1109483	0.2994924	0.93739563	1.0	4199	tags=45%, list=33%, signal=67%
GOBP_POST_FERTILIZATION_EPIGENETIC_REGULATION_OF_GENE_EXPRESSION	17	0.45547634	1.1108327	0.31533477	0.93736583	1.0	3897	tags=41%, list=31%, signal=60%
GOBP_RESPONSE_TO_DOPAMINE	29	0.42382222	1.1103361	0.32479507	0.9396876	1.0	2893	tags=34%, list=23%, signal=45%
GOBP_REGULATION_OF_MAST_CELL_ACTIVATION_INVOLVED_IN_IMMUNE_RESPONSE	33	0.40673563	1.1102797	0.29508197	0.9393212	1.0	4174	tags=36%, list=33%, signal=54%
GOBP_POSITIVE_REGULATION_OF_DENDRITE_DEVELOPMENT	15	0.46613908	1.1098789	0.32723358	0.9410962	1.0	4896	tags=53%, list=39%, signal=87%
GOBP_REGULATION_OF_MICROTUBULE_BASED_PROCESS	212	0.36378103	1.1096601	0.137	0.9417553	1.0	3238	tags=29%, list=26%, signal=39%
GOBP_NEGATIVE_REGULATION_OF_MRNA_PROCESSING	20	0.43900508	1.1096176	0.33966243	0.9413328	1.0	6209	tags=80%, list=49%, signal=157%
GOMF_CLATHRIN_BINDING	50	0.3968405	1.1093175	0.29090908	0.9424369	1.0	3704	tags=38%, list=29%, signal=54%
GOBP_RETINA_HOMEOSTASIS	32	0.40826294	1.1090716	0.32008156	0.9431741	1.0	4700	tags=50%, list=37%, signal=79%
GOBP_PROTEIN_LOCALIZATION_TO_CELL_SURFACE	64	0.38250756	1.1089765	0.29767913	0.9429902	1.0	4514	tags=44%, list=36%, signal=68%
GOCC_NUCLEAR_MEMBRANE	215	0.36358634	1.1089545	0.147	0.9423969	1.0	4564	tags=44%, list=36%, signal=67%
GOBP_REGULATION_OF_PROTEIN_MODIFICATION_BY_SMALL_PROTEIN_CONJUGATION_OR_REMOVAL	214	0.36127985	1.1088643	0.156	0.94224745	1.0	5606	tags=52%, list=44%, signal=93%
GOBP_VESICLE_DOCKING_INVOLVED_IN_EXOCYTOSIS	36	0.40768483	1.108742	0.31332654	0.94228774	1.0	5603	tags=53%, list=44%, signal=95%
GOBP_AORTA_DEVELOPMENT	58	0.38745692	1.1086563	0.2983871	0.9421278	1.0	3317	tags=29%, list=26%, signal=40%
GOBP_REGULATION_OF_PROTEIN_DEPHOSPHORYLATION	73	0.38067082	1.108463	0.2678034	0.9425888	1.0	4187	tags=37%, list=33%, signal=55%
GOBP_REGULATION_OF_POTASSIUM_ION_TRANSPORT	69	0.38217646	1.1082654	0.27437186	0.94313186	1.0	3643	tags=30%, list=29%, signal=43%
GOBP_NEGATIVE_REGULATION_OF_CILIUM_ASSEMBLY	20	0.44218403	1.1077939	0.3416216	0.9453331	1.0	2087	tags=25%, list=17%, signal=30%
GOBP_REGULATION_OF_DNA_TEMPLATED_TRANSCRIPTION_INITIATION	77	0.37943715	1.1075248	0.252505	0.9462556	1.0	3817	tags=42%, list=30%, signal=59%
GOCC_NUCLEAR_MATRIX	99	0.37658975	1.1074543	0.245	0.9459824	1.0	4163	tags=42%, list=33%, signal=63%
GOBP_PHOSPHATIDYLINOSITOL_MEDIATED_SIGNALING	20	0.43431324	1.1073179	0.32105264	0.9461222	1.0	3888	tags=55%, list=31%, signal=79%
GOBP_FIBROBLAST_PROLIFERATION	120	0.3727484	1.1073025	0.221	0.9455138	1.0	1651	tags=19%, list=13%, signal=22%
GOBP_FACULTATIVE_HETEROCHROMATIN_FORMATION	42	0.40023208	1.1069651	0.29847714	0.9468422	1.0	6708	tags=76%, list=53%, signal=162%
GOBP_REGULATION_OF_ENDOPLASMIC_RETICULUM_STRESS_INDUCED_INTRINSIC_APOPTOTIC_SIGNALING_PATHWAY	27	0.41965148	1.1069264	0.31780538	0.9463879	1.0	5005	tags=56%, list=40%, signal=92%
GOMF_ASPARTIC_TYPE_PEPTIDASE_ACTIVITY	18	0.4444262	1.1062455	0.36179295	0.9498763	1.0	1273	tags=17%, list=10%, signal=19%
GOBP_UBIQUINONE_METABOLIC_PROCESS	19	0.44545707	1.106094	0.33157894	0.95012504	1.0	2076	tags=37%, list=16%, signal=44%
GOBP_POSTSYNAPTIC_SIGNAL_TRANSDUCTION	38	0.40728098	1.1059716	0.3095723	0.950161	1.0	4187	tags=42%, list=33%, signal=63%
GOBP_PYRIDINE_CONTAINING_COMPOUND_METABOLIC_PROCESS	79	0.38220578	1.105874	0.2673367	0.95004016	1.0	3753	tags=41%, list=30%, signal=57%
GOBP_POSITIVE_REGULATION_OF_VIRAL_PROCESS	59	0.38612983	1.1052134	0.2801205	0.9534342	1.0	5744	tags=58%, list=46%, signal=105%
GOBP_POSITIVE_REGULATION_OF_B_CELL_MEDIATED_IMMUNITY	57	0.388866	1.1051621	0.2912913	0.9530686	1.0	3850	tags=33%, list=31%, signal=48%
GOBP_REGULATION_OF_DNA_BINDING_TRANSCRIPTION_FACTOR_ACTIVITY	349	0.35444906	1.1049558	0.124	0.95358163	1.0	2921	tags=28%, list=23%, signal=35%
GOBP_POSITIVE_REGULATION_OF_B_CELL_ACTIVATION	88	0.3765688	1.1048964	0.244	0.95323753	1.0	2400	tags=27%, list=19%, signal=33%
GOBP_FOREBRAIN_NEURON_DIFFERENTIATION	32	0.41492623	1.1048833	0.32073545	0.952607	1.0	1215	tags=19%, list=10%, signal=21%
GOBP_IMMATURE_T_CELL_PROLIFERATION	15	0.4563193	1.1048428	0.35501066	0.95212084	1.0	2653	tags=33%, list=21%, signal=42%
GOBP_LOCOMOTORY_EXPLORATION_BEHAVIOR	15	0.4667397	1.10468	0.3304253	0.95241404	1.0	3263	tags=47%, list=26%, signal=63%
GOBP_CELLULAR_ALDEHYDE_METABOLIC_PROCESS	52	0.3867447	1.1046722	0.32189706	0.9517611	1.0	4272	tags=44%, list=34%, signal=67%
GOBP_NEGATIVE_REGULATION_OF_TOLL_LIKE_RECEPTOR_SIGNALING_PATHWAY	18	0.45147023	1.1045722	0.33718488	0.95166326	1.0	4062	tags=44%, list=32%, signal=65%
GOBP_REGULATION_OF_VACUOLE_ORGANIZATION	53	0.39333412	1.1043341	0.29919678	0.95241517	1.0	4974	tags=58%, list=39%, signal=96%
GOBP_REGULATION_OF_TOLL_LIKE_RECEPTOR_SIGNALING_PATHWAY	26	0.42286053	1.1042838	0.32817337	0.9520399	1.0	4062	tags=38%, list=32%, signal=57%
GOCC_CILIARY_BASE	32	0.40968198	1.1041001	0.30942622	0.9524176	1.0	2187	tags=28%, list=17%, signal=34%
GOBP_ICOSANOID_SECRETION	29	0.42047095	1.1040552	0.33367452	0.95198697	1.0	3520	tags=31%, list=28%, signal=43%
GOBP_ENDOSOMAL_TRANSPORT	211	0.3617866	1.1034201	0.165	0.95520455	1.0	5670	tags=56%, list=45%, signal=101%
GOMF_CORE_PROMOTER_SEQUENCE_SPECIFIC_DNA_BINDING	42	0.39822432	1.1027879	0.3070707	0.9584706	1.0	6105	tags=67%, list=48%, signal=129%
GOBP_HAIR_CELL_DIFFERENTIATION	42	0.39519563	1.1024597	0.31906217	0.95975465	1.0	1365	tags=19%, list=11%, signal=21%
GOMF_MOLECULAR_CONDENSATE_SCAFFOLD_ACTIVITY	26	0.42016903	1.1024268	0.3432377	0.9592605	1.0	5649	tags=58%, list=45%, signal=104%
GOBP_NUCLEOLAR_LARGE_RRNA_TRANSCRIPTION_BY_RNA_POLYMERASE_I	19	0.4379183	1.1020983	0.33615223	0.9606138	1.0	4806	tags=63%, list=38%, signal=102%
GOBP_P_BODY_ASSEMBLY	19	0.44065797	1.1017395	0.34504792	0.9620787	1.0	2866	tags=37%, list=23%, signal=48%
GOBP_HOMOLOGOUS_CHROMOSOME_PAIRING_AT_MEIOSIS	34	0.4013247	1.1017202	0.31971398	0.96147346	1.0	2404	tags=24%, list=19%, signal=29%
GOBP_DETECTION_OF_OTHER_ORGANISM	15	0.4524329	1.1016824	0.35076252	0.96100503	1.0	654	tags=13%, list=5%, signal=14%
GOBP_NEGATIVE_REGULATION_OF_DOUBLE_STRAND_BREAK_REPAIR_VIA_HOMOLOGOUS_RECOMBINATION	21	0.43307555	1.1015191	0.3463158	0.96131474	1.0	5543	tags=62%, list=44%, signal=110%
GOBP_REGULATION_OF_MITOCHONDRIAL_MEMBRANE_PERMEABILITY_INVOLVED_IN_APOPTOTIC_PROCESS	37	0.40131214	1.101441	0.34077078	0.9610905	1.0	5522	tags=54%, list=44%, signal=96%
GOMF_14_3_3_PROTEIN_BINDING	38	0.4018771	1.10136	0.335707	0.96089816	1.0	838	tags=16%, list=7%, signal=17%
GOMF_HISTONE_H3_METHYLTRANSFERASE_ACTIVITY	39	0.39853364	1.101347	0.31541583	0.96027285	1.0	5277	tags=51%, list=42%, signal=88%
GOMF_SYNTAXIN_1_BINDING	16	0.45499566	1.1012045	0.35421166	0.9604818	1.0	4174	tags=38%, list=33%, signal=56%
GOBP_HETEROCHROMATIN_ORGANIZATION	87	0.3750308	1.1010556	0.273	0.9607155	1.0	4776	tags=48%, list=38%, signal=77%
GOBP_POSITIVE_REGULATION_OF_VIRAL_GENOME_REPLICATION	24	0.43052867	1.1008884	0.348643	0.9610518	1.0	5973	tags=67%, list=47%, signal=126%
GOBP_CEREBELLAR_CORTEX_DEVELOPMENT	46	0.39259624	1.1008636	0.29625884	0.96048623	1.0	3434	tags=39%, list=27%, signal=54%
GOBP_REGULATION_OF_POST_TRANSLATIONAL_PROTEIN_MODIFICATION	256	0.35726	1.1008377	0.138	0.9599441	1.0	5523	tags=52%, list=44%, signal=91%
GOBP_COLLAGEN_CATABOLIC_PROCESS	31	0.40486667	1.10073	0.3381295	0.9599129	1.0	482	tags=10%, list=4%, signal=10%
GOBP_PYRIMIDINE_RIBONUCLEOTIDE_BIOSYNTHETIC_PROCESS	16	0.45688167	1.1006598	0.33907428	0.9596225	1.0	5546	tags=63%, list=44%, signal=111%
GOBP_POSITIVE_REGULATION_OF_MRNA_METABOLIC_PROCESS	114	0.3693314	1.1006485	0.233	0.95899403	1.0	5736	tags=58%, list=45%, signal=105%
GOBP_NEGATIVE_REGULATION_OF_SMOOTH_MUSCLE_CONTRACTION	15	0.4587498	1.1004277	0.35613462	0.9596701	1.0	1039	tags=13%, list=8%, signal=15%
GOBP_QUINONE_BIOSYNTHETIC_PROCESS	17	0.4591552	1.1004049	0.34978542	0.9590882	1.0	2076	tags=35%, list=16%, signal=42%
GOBP_DENDRITIC_CELL_CYTOKINE_PRODUCTION	17	0.44760004	1.1002755	0.34504792	0.9591706	1.0	1886	tags=29%, list=15%, signal=35%
GOCC_IMMUNOGLOBULIN_COMPLEX	18	0.44842854	1.1002365	0.3538961	0.9586855	1.0	3044	tags=50%, list=24%, signal=66%
GOBP_EPITHELIAL_TUBE_BRANCHING_INVOLVED_IN_LUNG_MORPHOGENESIS	24	0.4201132	1.1001548	0.32087228	0.9584901	1.0	1333	tags=17%, list=11%, signal=19%
GOCC_ORGANELLE_INNER_MEMBRANE	431	0.35266295	1.0999783	0.089	0.95889395	1.0	5839	tags=55%, list=46%, signal=99%
GOCC_STEREOCILIUM	34	0.4042679	1.0996578	0.31300813	0.9601471	1.0	1723	tags=21%, list=14%, signal=24%
GOBP_NEGATIVE_REGULATION_OF_RNA_SPLICING	22	0.42915046	1.099377	0.36544502	0.96119946	1.0	6103	tags=73%, list=48%, signal=141%
GOCC_9PLUS2_MOTILE_CILIUM	98	0.3713372	1.0991834	0.2695391	0.9616992	1.0	3155	tags=28%, list=25%, signal=36%
GOBP_PLASMA_LIPOPROTEIN_PARTICLE_CLEARANCE	26	0.4146339	1.0991741	0.3395445	0.9610576	1.0	5439	tags=58%, list=43%, signal=101%
GOBP_NEGATIVE_REGULATION_OF_RESPONSE_TO_BIOTIC_STIMULUS	133	0.36622748	1.0991195	0.233	0.96071833	1.0	4516	tags=40%, list=36%, signal=61%
GOBP_NEGATIVE_REGULATION_OF_CARBOHYDRATE_METABOLIC_PROCESS	44	0.39354554	1.0991033	0.31717172	0.9601309	1.0	5331	tags=57%, list=42%, signal=98%
GOMF_N_METHYLTRANSFERASE_ACTIVITY	80	0.3768633	1.0988928	0.268	0.9607692	1.0	5277	tags=52%, list=42%, signal=90%
GOBP_CELLULAR_MODIFIED_AMINO_ACID_METABOLIC_PROCESS	82	0.3689952	1.0988903	0.2872873	0.960089	1.0	2839	tags=28%, list=23%, signal=36%
GOBP_ANTERIOR_POSTERIOR_PATTERN_SPECIFICATION	131	0.36427125	1.0987628	0.232	0.96019715	1.0	3238	tags=29%, list=26%, signal=39%
GOBP_SULFUR_COMPOUND_TRANSPORT	30	0.41840002	1.0983342	0.331963	0.9621629	1.0	1644	tags=17%, list=13%, signal=19%
GOBP_EXECUTION_PHASE_OF_APOPTOSIS	56	0.38603255	1.0981873	0.3125	0.96237856	1.0	2327	tags=29%, list=18%, signal=35%
GOBP_REGULATION_OF_ERBB_SIGNALING_PATHWAY	54	0.38469544	1.0977283	0.32663316	0.96447843	1.0	4180	tags=41%, list=33%, signal=61%
GOMF_PHOSPHATIDYLINOSITOL_3_4_5_TRISPHOSPHATE_BINDING	38	0.40073165	1.0976241	0.33164814	0.9644115	1.0	5499	tags=58%, list=44%, signal=102%
GOBP_PROTEIN_TRANSMEMBRANE_TRANSPORT	49	0.3877372	1.0974401	0.31344792	0.96481353	1.0	3474	tags=37%, list=28%, signal=51%
GOMF_SULFUR_COMPOUND_TRANSMEMBRANE_TRANSPORTER_ACTIVITY	35	0.40966102	1.0972179	0.3206967	0.9655619	1.0	4100	tags=34%, list=33%, signal=51%
GOBP_NEGATIVE_REGULATION_OF_VIRAL_INDUCED_CYTOPLASMIC_PATTERN_RECOGNITION_RECEPTOR_SIGNALING_PATHWAY	35	0.40299994	1.09711	0.3343527	0.9655193	1.0	5269	tags=51%, list=42%, signal=88%
GOCC_POSTSYNAPTIC_CYTOSKELETON	15	0.46943006	1.0970255	0.3416216	0.9653776	1.0	3328	tags=33%, list=26%, signal=45%
GOBP_NEGATIVE_REGULATION_OF_CELL_GROWTH	155	0.3629917	1.0969619	0.224	0.9650935	1.0	4090	tags=32%, list=32%, signal=47%
GOBP_MOTILE_CILIUM_ASSEMBLY	43	0.39600277	1.0967088	0.31702346	0.9659944	1.0	2730	tags=28%, list=22%, signal=35%
GOBP_PEROXISOME_ORGANIZATION	34	0.4074582	1.096695	0.31237322	0.96538633	1.0	3474	tags=38%, list=28%, signal=53%
GOCC_PRESYNAPTIC_CYTOSOL	26	0.4204863	1.0964711	0.35306334	0.96605575	1.0	2730	tags=38%, list=22%, signal=49%
GOBP_ESTABLISHMENT_OF_RNA_LOCALIZATION	124	0.36432728	1.096393	0.254	0.96584886	1.0	6476	tags=69%, list=51%, signal=140%
GOBP_ICOSANOID_TRANSPORT	36	0.40315846	1.0961899	0.33095723	0.96639967	1.0	3803	tags=33%, list=30%, signal=48%
GOMF_PROTEIN_KINASE_ACTIVITY	459	0.3518888	1.0961009	0.108	0.96625376	1.0	4323	tags=38%, list=34%, signal=56%
GOBP_PROTEIN_PALMITOYLATION	26	0.42111167	1.0959785	0.35463917	0.9663141	1.0	1963	tags=27%, list=16%, signal=32%
GOMF_PRIMARY_ACTIVE_TRANSMEMBRANE_TRANSPORTER_ACTIVITY	105	0.36948967	1.0958915	0.254	0.96615636	1.0	5808	tags=53%, list=46%, signal=98%
GOBP_ANTIGEN_PROCESSING_AND_PRESENTATION_OF_ENDOGENOUS_ANTIGEN	22	0.4321827	1.095717	0.33854166	0.96652514	1.0	1897	tags=23%, list=15%, signal=27%
GOMF_SINGLE_STRANDED_RNA_BINDING	82	0.37387708	1.0957156	0.2972973	0.9658451	1.0	6241	tags=63%, list=49%, signal=125%
GOBP_CELLULAR_RESPONSE_TO_ALCOHOL	61	0.37954515	1.0954679	0.29376256	0.96661854	1.0	2893	tags=25%, list=23%, signal=32%
GOBP_SYNAPTIC_VESICLE_RECYCLING	67	0.37996963	1.0950154	0.30561122	0.96875507	1.0	4140	tags=42%, list=33%, signal=62%
GOBP_REGULATION_OF_RHO_PROTEIN_SIGNAL_TRANSDUCTION	65	0.3792602	1.0950062	0.3009027	0.9681216	1.0	2963	tags=28%, list=23%, signal=36%
GOCC_RIBONUCLEOPROTEIN_GRANULE	214	0.35798392	1.0947592	0.182	0.96898085	1.0	6154	tags=60%, list=49%, signal=116%
GOMF_ATPASE_COUPLED_ION_TRANSMEMBRANE_TRANSPORTER_ACTIVITY	18	0.44949016	1.0944585	0.36344087	0.9702572	1.0	5192	tags=56%, list=41%, signal=94%
GOBP_POSITIVE_REGULATION_OF_DENDRITIC_SPINE_MORPHOGENESIS	26	0.4171643	1.0944294	0.35	0.96974164	1.0	1488	tags=19%, list=12%, signal=22%
GOBP_NEURAL_TUBE_PATTERNING	33	0.40491888	1.094347	0.35123968	0.9695348	1.0	5534	tags=64%, list=44%, signal=113%
GOBP_L_ALPHA_AMINO_ACID_TRANSMEMBRANE_TRANSPORT	46	0.3885278	1.0942711	0.3131313	0.9693364	1.0	3881	tags=33%, list=31%, signal=47%
GOBP_REGULATION_OF_STEM_CELL_PROLIFERATION	62	0.3838958	1.0938503	0.2914573	0.9712063	1.0	3879	tags=32%, list=31%, signal=46%
GOCC_NUCLEAR_INNER_MEMBRANE	32	0.40368405	1.0938468	0.34528688	0.97053796	1.0	4261	tags=47%, list=34%, signal=71%
GOBP_RESPIRATORY_SYSTEM_DEVELOPMENT	188	0.35988432	1.0934398	0.206	0.97233564	1.0	2681	tags=23%, list=21%, signal=29%
GOBP_VIRAL_GENE_EXPRESSION	70	0.37810576	1.093089	0.31262526	0.973809	1.0	5301	tags=54%, list=42%, signal=93%
GOMF_ORGANOPHOSPHATE_ESTER_TRANSMEMBRANE_TRANSPORTER_ACTIVITY	30	0.41354346	1.0930371	0.3597938	0.9734383	1.0	2809	tags=27%, list=22%, signal=34%
GOBP_GOLGI_TO_VACUOLE_TRANSPORT	19	0.4305013	1.0929625	0.35827187	0.9732122	1.0	4850	tags=53%, list=38%, signal=85%
GOBP_MECHANORECEPTOR_DIFFERENTIATION	55	0.3866342	1.092843	0.31653225	0.9732636	1.0	2110	tags=25%, list=17%, signal=30%
GOMF_S_ACYLTRANSFERASE_ACTIVITY	26	0.4216303	1.0927764	0.38159254	0.97300285	1.0	3475	tags=42%, list=28%, signal=58%
GOBP_DOPAMINE_RECEPTOR_SIGNALING_PATHWAY	23	0.4239501	1.0926511	0.35157895	0.9730979	1.0	4336	tags=52%, list=34%, signal=79%
GOBP_REGULATION_OF_MITOCHONDRIAL_TRANSLATION	24	0.41870657	1.0922909	0.35892117	0.97462296	1.0	4306	tags=50%, list=34%, signal=76%
GOBP_EMBRYONIC_HEART_TUBE_MORPHOGENESIS	48	0.38879722	1.0921835	0.32222223	0.97457707	1.0	3374	tags=31%, list=27%, signal=43%
GOCC_NUCLEAR_PERIPHERY	125	0.3665217	1.0920936	0.266	0.97444487	1.0	5976	tags=61%, list=47%, signal=114%
GOBP_REGULATION_OF_GLUCOSE_TRANSMEMBRANE_TRANSPORT	66	0.38034895	1.09205	0.3192771	0.9740458	1.0	3577	tags=30%, list=28%, signal=42%
GOBP_MICROTUBULE_ORGANIZING_CENTER_LOCALIZATION	33	0.40539286	1.0920422	0.3371134	0.97341007	1.0	6728	tags=76%, list=53%, signal=162%
GOMF_TRANSCRIPTION_COREGULATOR_ACTIVITY	430	0.35092846	1.0917569	0.13	0.9744513	1.0	6061	tags=57%, list=48%, signal=106%
GOBP_MITOPHAGY	37	0.39853725	1.091424	0.33973712	0.9757712	1.0	5523	tags=57%, list=44%, signal=101%
GOBP_CHAPERONE_MEDIATED_PROTEIN_FOLDING	59	0.37970534	1.0912218	0.33768845	0.97635704	1.0	5552	tags=61%, list=44%, signal=108%
GOBP_RNA_DESTABILIZATION	86	0.37152538	1.0911124	0.287	0.97634965	1.0	5703	tags=56%, list=45%, signal=101%
GOMF_SUMO_BINDING	16	0.450116	1.0910769	0.3739224	0.9759104	1.0	6199	tags=75%, list=49%, signal=147%
GOMF_VOLTAGE_GATED_CHANNEL_ACTIVITY	92	0.36767572	1.0909622	0.291	0.9759546	1.0	2439	tags=21%, list=19%, signal=25%
GOBP_CENTRAL_NERVOUS_SYSTEM_NEURON_DIFFERENTIATION	111	0.3639107	1.0905328	0.256	0.9778887	1.0	4006	tags=34%, list=32%, signal=50%
GOBP_CYTOPLASMIC_SEQUESTERING_OF_PROTEIN	23	0.42076844	1.090403	0.36268345	0.9780136	1.0	2880	tags=30%, list=23%, signal=39%
GOBP_CELLULAR_RESPONSE_TO_GLUCOSE_STARVATION	41	0.39669073	1.0902954	0.32320163	0.97795284	1.0	5189	tags=51%, list=41%, signal=87%
GOBP_NEGATIVE_REGULATION_OF_GLUCOSE_TRANSMEMBRANE_TRANSPORT	20	0.44230166	1.0901753	0.38130254	0.9780221	1.0	3073	tags=30%, list=24%, signal=40%
GOBP_CELLULAR_RESPONSE_TO_OSMOTIC_STRESS	39	0.39541483	1.0900638	0.3404689	0.9780406	1.0	3355	tags=36%, list=27%, signal=49%
GOBP_REGULATION_OF_HISTONE_MODIFICATION	41	0.39672118	1.0900055	0.3299595	0.97771186	1.0	4982	tags=59%, list=40%, signal=96%
GOBP_PROTEIN_LOCALIZATION_TO_SYNAPSE	58	0.38028067	1.0894557	0.324	0.9804045	1.0	2813	tags=26%, list=22%, signal=33%
GOBP_REGULATION_OF_MITOCHONDRIAL_MEMBRANE_POTENTIAL	75	0.374541	1.0893754	0.30190572	0.9802117	1.0	3292	tags=29%, list=26%, signal=39%
GOMF_NATURAL_KILLER_CELL_LECTIN_LIKE_RECEPTOR_BINDING	17	0.4436999	1.0893596	0.35394457	0.9796267	1.0	1897	tags=24%, list=15%, signal=28%
GOCC_GOLGI_MEDIAL_CISTERNA	21	0.43433702	1.0888793	0.34102833	0.9818183	1.0	2120	tags=24%, list=17%, signal=29%
GOMF_IRON_ION_BINDING	92	0.3686351	1.0888754	0.293	0.9811594	1.0	1966	tags=24%, list=16%, signal=28%
GOMF_PROTEOGLYCAN_BINDING	26	0.41206267	1.0887805	0.35490605	0.9810304	1.0	4445	tags=35%, list=35%, signal=53%
GOBP_B_CELL_APOPTOTIC_PROCESS	28	0.4064822	1.0884019	0.35692307	0.98268074	1.0	3098	tags=36%, list=25%, signal=47%
GOMF_NF_KAPPAB_BINDING	34	0.40621966	1.0883945	0.3506626	0.9820488	1.0	5552	tags=59%, list=44%, signal=105%
GOCC_CLATHRIN_VESICLE_COAT	30	0.40654916	1.0881995	0.3677686	0.9825534	1.0	5104	tags=53%, list=40%, signal=89%
GOBP_TRANSLATIONAL_ELONGATION	52	0.38690776	1.0881602	0.33131313	0.9821063	1.0	3908	tags=38%, list=31%, signal=56%
GOBP_RESPONSE_TO_OSMOTIC_STRESS	63	0.37539288	1.0881387	0.3242699	0.98153347	1.0	4221	tags=43%, list=33%, signal=64%
GOBP_DETECTION_OF_MECHANICAL_STIMULUS_INVOLVED_IN_SENSORY_PERCEPTION_OF_PAIN	15	0.45279893	1.0880417	0.37149027	0.9814526	1.0	1003	tags=20%, list=8%, signal=22%
GOMF_ENDOPEPTIDASE_ACTIVITY	238	0.35374454	1.0876853	0.212	0.9829115	1.0	3272	tags=26%, list=26%, signal=34%
GOMF_DOUBLE_STRANDED_RNA_BINDING	69	0.37996462	1.0876074	0.31563127	0.9826965	1.0	5232	tags=52%, list=41%, signal=89%
GOBP_B_CELL_PROLIFERATION	91	0.36731207	1.0875939	0.2945892	0.98210466	1.0	5262	tags=53%, list=42%, signal=90%
GOBP_ORGANIC_ACID_CATABOLIC_PROCESS	175	0.35632756	1.0875423	0.233	0.9817576	1.0	4563	tags=41%, list=36%, signal=64%
GOBP_REGULATION_OF_GLUCONEOGENESIS	44	0.3876927	1.0874304	0.33500502	0.98177725	1.0	4061	tags=48%, list=32%, signal=70%
GOBP_REGULATION_OF_NEURONAL_SYNAPTIC_PLASTICITY	44	0.39308292	1.0873672	0.3356926	0.98151886	1.0	2104	tags=25%, list=17%, signal=30%
GOBP_REGULATION_OF_DOUBLE_STRAND_BREAK_REPAIR_VIA_NONHOMOLOGOUS_END_JOINING	26	0.41001648	1.0873306	0.35263702	0.9810952	1.0	4916	tags=50%, list=39%, signal=82%
GOBP_NCRNA_TRANSCRIPTION	120	0.36133286	1.0871888	0.271	0.9812571	1.0	4663	tags=44%, list=37%, signal=69%
GOMF_MRNA_3_UTR_AU_RICH_REGION_BINDING	25	0.4198292	1.0870885	0.36587873	0.981159	1.0	5701	tags=56%, list=45%, signal=102%
GOBP_POSITIVE_REGULATION_OF_GLUCOSE_METABOLIC_PROCESS	39	0.39634016	1.0869462	0.3445122	0.9813674	1.0	5282	tags=54%, list=42%, signal=92%
GOBP_NEGATIVE_REGULATION_OF_REGULATED_SECRETORY_PATHWAY	20	0.42580542	1.086577	0.36140725	0.9829673	1.0	5649	tags=60%, list=45%, signal=109%
GOBP_REGULATION_OF_GENE_SILENCING_BY_REGULATORY_NCRNA	27	0.41256055	1.0858591	0.3605372	0.98662984	1.0	3082	tags=37%, list=24%, signal=49%
GOCC_SMALL_NUCLEAR_RIBONUCLEOPROTEIN_COMPLEX	68	0.37429175	1.0857375	0.32096288	0.98670685	1.0	4763	tags=53%, list=38%, signal=85%
GOBP_PROTEIN_MONOUBIQUITINATION	50	0.38644356	1.0851521	0.34136546	0.9896423	1.0	5523	tags=64%, list=44%, signal=113%
GOBP_FLUID_TRANSPORT	20	0.42555326	1.0849838	0.37619555	0.9900378	1.0	2760	tags=25%, list=22%, signal=32%
GOBP_UNSATURATED_FATTY_ACID_BIOSYNTHETIC_PROCESS	30	0.4041015	1.084765	0.35655737	0.9907344	1.0	1737	tags=20%, list=14%, signal=23%
GOBP_DEMETHYLATION	40	0.39489123	1.0845565	0.34984833	0.9913355	1.0	3867	tags=45%, list=31%, signal=65%
GOBP_MITOCHONDRIAL_OUTER_MEMBRANE_PERMEABILIZATION_INVOLVED_IN_PROGRAMMED_CELL_DEATH	34	0.40267137	1.0840123	0.34764826	0.9939645	1.0	5522	tags=59%, list=44%, signal=104%
GOBP_FIBROBLAST_APOPTOTIC_PROCESS	28	0.41217178	1.0839292	0.3634497	0.9937836	1.0	5272	tags=54%, list=42%, signal=92%
GOBP_NEGATIVE_REGULATION_OF_TOR_SIGNALING	57	0.37441605	1.0838671	0.31859297	0.99346864	1.0	4061	tags=46%, list=32%, signal=67%
GOBP_NUCLEOBASE_BIOSYNTHETIC_PROCESS	15	0.45097467	1.0838224	0.37473235	0.9930357	1.0	5381	tags=73%, list=43%, signal=128%
GOBP_REGULATION_OF_TELOMERE_MAINTENANCE_IN_RESPONSE_TO_DNA_DAMAGE	20	0.43056408	1.0837508	0.37460318	0.99277	1.0	3972	tags=55%, list=31%, signal=80%
GOBP_REGULATION_OF_INTRINSIC_APOPTOTIC_SIGNALING_PATHWAY_BY_P53_CLASS_MEDIATOR	28	0.41463548	1.0836786	0.36918303	0.992513	1.0	4663	tags=54%, list=37%, signal=85%
GOBP_PROTEIN_LOCALIZATION_TO_MICROTUBULE	18	0.4363861	1.0835824	0.37354496	0.9923935	1.0	5831	tags=61%, list=46%, signal=113%
GOBP_ICOSANOID_METABOLIC_PROCESS	66	0.37227392	1.083543	0.32831326	0.99194914	1.0	1788	tags=18%, list=14%, signal=21%
GOBP_REGULATION_OF_AUTOPHAGY_OF_MITOCHONDRION_IN_RESPONSE_TO_MITOCHONDRIAL_DEPOLARIZATION	15	0.45514736	1.0833701	0.37459284	0.99237233	1.0	4298	tags=53%, list=34%, signal=81%
GOBP_REGULATION_OF_PHOSPHOLIPASE_C_ACTIVITY	24	0.41843918	1.0831246	0.37682673	0.9931851	1.0	707	tags=21%, list=6%, signal=22%
GOBP_REGULATION_OF_PROTEOLYSIS_INVOLVED_IN_PROTEIN_CATABOLIC_PROCESS	201	0.3571662	1.0829796	0.242	0.9934416	1.0	5337	tags=49%, list=42%, signal=84%
GOBP_INTRINSIC_APOPTOTIC_SIGNALING_PATHWAY	267	0.35353562	1.0827299	0.208	0.99433964	1.0	5008	tags=45%, list=40%, signal=73%
GOMF_NUCLEAR_RECEPTOR_COACTIVATOR_ACTIVITY	49	0.38153166	1.0826707	0.3316583	0.99406075	1.0	5553	tags=57%, list=44%, signal=102%
GOMF_PROTEIN_SELF_ASSOCIATION	69	0.37553513	1.0826694	0.33166334	0.9933955	1.0	5035	tags=51%, list=40%, signal=84%
GOBP_REGULATION_OF_PROTEASOMAL_UBIQUITIN_DEPENDENT_PROTEIN_CATABOLIC_PROCESS	127	0.36233085	1.0826529	0.276	0.9928361	1.0	5552	tags=53%, list=44%, signal=93%
GOMF_DEUBIQUITINASE_ACTIVITY	82	0.36941695	1.0825883	0.325	0.9925432	1.0	4259	tags=46%, list=34%, signal=70%
GOBP_RAC_PROTEIN_SIGNAL_TRANSDUCTION	42	0.3879085	1.0822359	0.35228425	0.994068	1.0	4140	tags=38%, list=33%, signal=57%
GOCC_GOLGI_MEMBRANE	221	0.35388762	1.0820882	0.231	0.9943115	1.0	4645	tags=42%, list=37%, signal=65%
GOBP_PHOSPHATIDYLINOSITOL_PHOSPHATE_BIOSYNTHETIC_PROCESS	49	0.38002753	1.0817021	0.35347432	0.9959834	1.0	4040	tags=41%, list=32%, signal=60%
GOCC_AUTOPHAGOSOME	83	0.36811653	1.081617	0.30792376	0.9958573	1.0	5137	tags=53%, list=41%, signal=89%
GOBP_REGULATION_OF_SYNAPTIC_VESICLE_RECYCLING	28	0.40715492	1.0812454	0.37913224	0.9974434	1.0	4040	tags=43%, list=32%, signal=63%
GOMF_SNRNA_BINDING	41	0.38804746	1.0805817	0.36262625	1.0	1.0	5656	tags=59%, list=45%, signal=106%
GOBP_POSITIVE_REGULATION_OF_BLOOD_PRESSURE	27	0.4133461	1.0805634	0.37178168	1.0	1.0	1354	tags=22%, list=11%, signal=25%
GOBP_GOLGI_VESICLE_TRANSPORT	259	0.35316604	1.0804428	0.203	1.0	1.0	5138	tags=52%, list=41%, signal=86%
GOBP_NEGATIVE_REGULATION_OF_AXONOGENESIS	56	0.38073367	1.0804167	0.3420523	0.99974847	1.0	4028	tags=30%, list=32%, signal=44%
GOBP_PHOSPHATIDYLINOSITOL_BIOSYNTHETIC_PROCESS	91	0.3665275	1.0803449	0.2995992	0.99952453	1.0	4040	tags=38%, list=32%, signal=56%
GOBP_REGULATION_OF_GLIAL_CELL_PROLIFERATION	48	0.38816962	1.0799934	0.3579373	1.0	1.0	3394	tags=33%, list=27%, signal=45%
GOCC_MOTILE_CILIUM	148	0.3620253	1.079862	0.263	1.0	1.0	3238	tags=29%, list=26%, signal=39%
GOBP_REGULATION_OF_MEMBRANE_LIPID_DISTRIBUTION	39	0.39779928	1.0797591	0.3451417	1.0	1.0	3614	tags=38%, list=29%, signal=54%
GOBP_MOLTING_CYCLE_PROCESS	81	0.37064195	1.0797303	0.31394184	1.0	1.0	4055	tags=35%, list=32%, signal=51%
GOBP_POSITIVE_REGULATION_OF_VASCULAR_ENDOTHELIAL_CELL_PROLIFERATION	17	0.4460069	1.0795267	0.391258	1.0	1.0	4215	tags=41%, list=33%, signal=62%
GOBP_MONOSACCHARIDE_BIOSYNTHETIC_PROCESS	81	0.36658463	1.0793047	0.33567134	1.0	1.0	4592	tags=47%, list=36%, signal=73%
GOMF_NADH_DEHYDROGENASE_ACTIVITY	20	0.4379339	1.0791789	0.3895966	1.0	1.0	6143	tags=70%, list=49%, signal=136%
GOBP_NEGATIVE_REGULATION_OF_B_CELL_ACTIVATION	36	0.39571863	1.0791732	0.36916837	1.0	1.0	3533	tags=42%, list=28%, signal=58%
GOBP_FC_RECEPTOR_SIGNALING_PATHWAY	18	0.4372151	1.0791562	0.38313767	1.0	1.0	3821	tags=44%, list=30%, signal=64%
GOBP_GLUTAMATE_METABOLIC_PROCESS	20	0.4274127	1.0787758	0.38600212	1.0	1.0	5390	tags=65%, list=43%, signal=113%
GOBP_REGULATION_OF_PLATELET_DERIVED_GROWTH_FACTOR_RECEPTOR_SIGNALING_PATHWAY	17	0.4365274	1.0786755	0.37084672	1.0	1.0	3821	tags=53%, list=30%, signal=76%
GOBP_POSITIVE_REGULATION_OF_MEMBRANE_PERMEABILITY	37	0.39294797	1.0786325	0.35264227	1.0	1.0	5611	tags=59%, list=44%, signal=107%
GOMF_SUMO_TRANSFERASE_ACTIVITY	22	0.42452303	1.0783689	0.38581857	1.0	1.0	6653	tags=82%, list=53%, signal=173%
GOBP_EXCITATORY_SYNAPSE_ASSEMBLY	21	0.43031758	1.0780553	0.38842106	1.0	1.0	3637	tags=38%, list=29%, signal=53%
GOBP_RESPONSE_TO_ZINC_ION	21	0.4204203	1.0780022	0.37722048	1.0	1.0	2408	tags=33%, list=19%, signal=41%
GOCC_COP9_SIGNALOSOME	32	0.40232617	1.0779293	0.36205128	1.0	1.0	4184	tags=41%, list=33%, signal=61%
GOBP_REGULATION_OF_PROTEASOMAL_PROTEIN_CATABOLIC_PROCESS	171	0.35694683	1.0779163	0.263	1.0	1.0	5695	tags=53%, list=45%, signal=96%
GOBP_DNA_TEMPLATED_TRANSCRIPTION_INITIATION	123	0.36420065	1.0778736	0.296	1.0	1.0	3817	tags=40%, list=30%, signal=57%
GOBP_POSITIVE_REGULATION_OF_STEM_CELL_PROLIFERATION	34	0.39944986	1.0778197	0.36836734	1.0	1.0	4230	tags=38%, list=34%, signal=57%
GOMF_PHOSPHOTRANSFERASE_ACTIVITY_PHOSPHATE_GROUP_AS_ACCEPTOR	22	0.42559996	1.0776203	0.37513173	1.0	1.0	3666	tags=41%, list=29%, signal=58%
GOBP_EXOCRINE_SYSTEM_DEVELOPMENT	37	0.39551184	1.077574	0.3728294	1.0	1.0	1710	tags=16%, list=14%, signal=19%
GOBP_PROCESS_UTILIZING_AUTOPHAGIC_MECHANISM	451	0.3432054	1.0774356	0.169	1.0	1.0	5603	tags=52%, list=44%, signal=90%
GOBP_POSITIVE_REGULATION_OF_B_CELL_PROLIFERATION	46	0.3849498	1.0768476	0.36363637	1.0	1.0	2197	tags=28%, list=17%, signal=34%
GOBP_GLYCOSYL_COMPOUND_CATABOLIC_PROCESS	23	0.42266318	1.0766068	0.3736842	1.0	1.0	2850	tags=35%, list=23%, signal=45%
GOBP_VASCULAR_ENDOTHELIAL_GROWTH_FACTOR_SIGNALING_PATHWAY	32	0.4053412	1.0764545	0.3667007	1.0	1.0	4128	tags=31%, list=33%, signal=46%
GOBP_SYNAPTIC_VESICLE_MEMBRANE_ORGANIZATION	22	0.4213999	1.0763574	0.36012527	1.0	1.0	4124	tags=50%, list=33%, signal=74%
GOBP_REGULATION_OF_RECEPTOR_RECYCLING	23	0.41808012	1.076344	0.38598326	1.0	1.0	5345	tags=57%, list=42%, signal=98%
GOBP_AMP_METABOLIC_PROCESS	23	0.41206032	1.0762402	0.37302423	1.0	1.0	3002	tags=30%, list=24%, signal=40%
GOBP_PROTEIN_LOCALIZATION_TO_VACUOLE	68	0.3735394	1.0761783	0.3496994	1.0	1.0	5477	tags=54%, list=43%, signal=96%
GOBP_CILIUM_MOVEMENT	100	0.36461157	1.0758532	0.3153153	1.0	1.0	3238	tags=27%, list=26%, signal=36%
GOBP_PROTEIN_LOCALIZATION_TO_LYSOSOME	45	0.38579464	1.075577	0.37791288	1.0	1.0	6219	tags=67%, list=49%, signal=131%
GOBP_PORE_COMPLEX_ASSEMBLY	20	0.42455393	1.0753814	0.38865545	1.0	1.0	3804	tags=45%, list=30%, signal=64%
GOBP_RESPONSE_TO_ALKALOID	42	0.3912725	1.0753127	0.36676797	1.0	1.0	3083	tags=29%, list=24%, signal=38%
GOMF_UBIQUITIN_LIKE_PROTEIN_CONJUGATING_ENZYME_ACTIVITY	35	0.39290053	1.0753031	0.36548224	1.0	1.0	4092	tags=40%, list=32%, signal=59%
GOBP_REGULATORY_NCRNA_MEDIATED_GENE_SILENCING	108	0.3646902	1.0750597	0.31	1.0	1.0	5973	tags=60%, list=47%, signal=113%
GOBP_POSITIVE_REGULATION_OF_MACROAUTOPHAGY	72	0.36656916	1.0746449	0.35735735	1.0	1.0	5044	tags=50%, list=40%, signal=83%
GOBP_REGULATION_OF_FATTY_ACID_OXIDATION	33	0.3998954	1.0743841	0.37423313	1.0	1.0	3267	tags=30%, list=26%, signal=41%
GOBP_REGULATION_OF_MITOCHONDRION_ORGANIZATION	127	0.36024618	1.0742606	0.29	1.0	1.0	4637	tags=46%, list=37%, signal=71%
GOBP_REGULATION_OF_PROTEIN_TARGETING_TO_MITOCHONDRION	17	0.4472204	1.0741985	0.39439654	1.0	1.0	4090	tags=47%, list=32%, signal=70%
GOBP_NEGATIVE_CHEMOTAXIS	30	0.39803153	1.0740861	0.3909465	1.0	1.0	1572	tags=13%, list=12%, signal=15%
GOBP_DICARBOXYLIC_ACID_METABOLIC_PROCESS	71	0.37260556	1.0740632	0.33634537	1.0	1.0	4517	tags=52%, list=36%, signal=81%
GOBP_SPERM_FLAGELLUM_ASSEMBLY	25	0.4112766	1.0739901	0.39203355	1.0	1.0	2417	tags=24%, list=19%, signal=30%
GOMF_HISTONE_H3K4_METHYLTRANSFERASE_ACTIVITY	19	0.4329873	1.073863	0.3873016	1.0	1.0	2588	tags=32%, list=21%, signal=40%
GOBP_ENDOCRINE_SYSTEM_DEVELOPMENT	75	0.3691378	1.0737725	0.33266532	1.0	1.0	2593	tags=21%, list=21%, signal=27%
GOBP_ACTIVATION_OF_CYSTEINE_TYPE_ENDOPEPTIDASE_ACTIVITY_INVOLVED_IN_APOPTOTIC_PROCESS	64	0.37299132	1.0737233	0.3440321	1.0	1.0	6199	tags=58%, list=49%, signal=113%
GOBP_EMBRYONIC_DIGESTIVE_TRACT_DEVELOPMENT	18	0.43139288	1.0736747	0.38131043	1.0	1.0	2476	tags=28%, list=20%, signal=35%
GOBP_INTRINSIC_APOPTOTIC_SIGNALING_PATHWAY_IN_RESPONSE_TO_DNA_DAMAGE	101	0.36331192	1.0736104	0.33066133	1.0	1.0	5072	tags=44%, list=40%, signal=72%
GOBP_POSITIVE_REGULATION_OF_DEPHOSPHORYLATION	52	0.3766523	1.0734652	0.35075375	1.0	1.0	2457	tags=23%, list=19%, signal=29%
GOMF_DEAMINASE_ACTIVITY	22	0.41991583	1.0733038	0.4	1.0	1.0	4257	tags=50%, list=34%, signal=75%
GOBP_SYNAPTIC_VESICLE_CYTOSKELETAL_TRANSPORT	18	0.43505484	1.0731903	0.3755274	1.0	1.0	4106	tags=44%, list=33%, signal=66%
GOBP_COCHLEA_DEVELOPMENT	27	0.4068682	1.0731366	0.38390094	1.0	1.0	2020	tags=30%, list=16%, signal=35%
GOBP_REGULATION_OF_SYNCYTIUM_FORMATION_BY_PLASMA_MEMBRANE_FUSION	29	0.4051326	1.0730892	0.37244898	1.0	1.0	4922	tags=48%, list=39%, signal=79%
GOMF_MANNOSYLTRANSFERASE_ACTIVITY	23	0.41780227	1.0729878	0.39644352	1.0	1.0	1763	tags=22%, list=14%, signal=25%
GOBP_NEGATIVE_REGULATION_OF_PROTEIN_CONTAINING_COMPLEX_DISASSEMBLY	76	0.36942193	1.0728542	0.358	1.0	1.0	6120	tags=51%, list=49%, signal=99%
GOBP_ARP2_3_COMPLEX_MEDIATED_ACTIN_NUCLEATION	38	0.39750051	1.0727574	0.3540183	1.0	1.0	6565	tags=68%, list=52%, signal=142%
GOBP_RUFFLE_ASSEMBLY	35	0.3932986	1.0727453	0.38406536	1.0	1.0	4140	tags=46%, list=33%, signal=68%
GOBP_REGULATION_OF_GRANULOCYTE_DIFFERENTIATION	19	0.4302241	1.0727427	0.40608606	1.0	1.0	2250	tags=21%, list=18%, signal=26%
GOBP_MICROTUBULE_BASED_MOVEMENT	278	0.3471766	1.0725205	0.229	1.0	1.0	3863	tags=35%, list=31%, signal=49%
GOBP_NEGATIVE_REGULATION_OF_RESPONSE_TO_ENDOPLASMIC_RETICULUM_STRESS	39	0.3860695	1.0723498	0.3809524	1.0	1.0	5565	tags=59%, list=44%, signal=105%
GOBP_POSITIVE_REGULATION_OF_INTRACELLULAR_PROTEIN_TRANSPORT	133	0.35603377	1.072175	0.269	1.0	1.0	4253	tags=39%, list=34%, signal=58%
GOBP_REGULATION_OF_UBIQUITIN_DEPENDENT_PROTEIN_CATABOLIC_PROCESS	154	0.35536286	1.0720931	0.276	1.0	1.0	5552	tags=52%, list=44%, signal=92%
GOMF_POTASSIUM_ION_TRANSMEMBRANE_TRANSPORTER_ACTIVITY	71	0.37148967	1.0720323	0.35635635	1.0	1.0	2309	tags=20%, list=18%, signal=24%
GOBP_EMBRYONIC_BRAIN_DEVELOPMENT	17	0.43394944	1.0718911	0.388123	1.0	1.0	3654	tags=41%, list=29%, signal=58%
GOBP_REGULATION_OF_LYASE_ACTIVITY	33	0.39898306	1.0718498	0.39139345	1.0	1.0	1880	tags=15%, list=15%, signal=18%
GOBP_PROTEIN_TARGETING_TO_MITOCHONDRION	69	0.37000817	1.0717117	0.3496994	1.0	1.0	4513	tags=45%, list=36%, signal=70%
GOBP_DETERMINATION_OF_ADULT_LIFESPAN	39	0.39058968	1.0716429	0.37601626	1.0	1.0	4672	tags=51%, list=37%, signal=81%
GOBP_REGULATION_OF_MICROTUBULE_POLYMERIZATION_OR_DEPOLYMERIZATION	76	0.37127438	1.0715077	0.34934935	1.0	1.0	650	tags=12%, list=5%, signal=12%
GOBP_MONOSACCHARIDE_METABOLIC_PROCESS	214	0.34948495	1.0713717	0.262	1.0	1.0	4592	tags=42%, list=36%, signal=65%
GOBP_POSITIVE_REGULATION_OF_LIPID_KINASE_ACTIVITY	17	0.43503767	1.0709786	0.39259258	1.0	1.0	1477	tags=18%, list=12%, signal=20%
GOBP_HEMATOPOIETIC_STEM_CELL_PROLIFERATION	28	0.40506962	1.070881	0.39692307	1.0	1.0	4230	tags=43%, list=34%, signal=64%
GOBP_POSITIVE_REGULATION_OF_KINASE_ACTIVITY	321	0.34535444	1.0706615	0.205	1.0	1.0	4242	tags=34%, list=34%, signal=50%
GOBP_REGULATION_OF_B_CELL_ACTIVATION	138	0.35817164	1.0705115	0.297	1.0	1.0	5587	tags=54%, list=44%, signal=97%
GOBP_PROTON_TRANSMEMBRANE_TRANSPORT	87	0.36581337	1.0702276	0.31462926	1.0	1.0	5801	tags=54%, list=46%, signal=99%
GOBP_POSITIVE_REGULATION_OF_TRANSCRIPTION_BY_RNA_POLYMERASE_I	30	0.3987743	1.0701177	0.37371662	1.0	1.0	4592	tags=47%, list=36%, signal=73%
GOBP_SELECTIVE_AUTOPHAGY	87	0.36476663	1.0698057	0.34302908	1.0	1.0	5523	tags=49%, list=44%, signal=87%
GOBP_NEGATIVE_REGULATION_OF_MYELOID_LEUKOCYTE_DIFFERENTIATION	47	0.38169265	1.0698035	0.37360406	1.0	1.0	1803	tags=21%, list=14%, signal=25%
GOBP_LIPID_DROPLET_ORGANIZATION	30	0.40128168	1.0692312	0.37846154	1.0	1.0	3217	tags=37%, list=26%, signal=49%
GOBP_POSITIVE_REGULATION_OF_MRNA_PROCESSING	28	0.4084187	1.0691758	0.3886598	1.0	1.0	6147	tags=71%, list=49%, signal=139%
GOCC_U2_TYPE_SPLICEOSOMAL_COMPLEX	92	0.36308318	1.0686822	0.351	1.0	1.0	4763	tags=54%, list=38%, signal=87%
GOBP_ESTABLISHMENT_OF_PROTEIN_LOCALIZATION_TO_MEMBRANE	223	0.34760886	1.06868	0.265	1.0	1.0	5445	tags=51%, list=43%, signal=88%
GOCC_90S_PRERIBOSOME	24	0.41097817	1.0680552	0.38541666	1.0	1.0	6363	tags=67%, list=50%, signal=134%
GOCC_CILIARY_PLASM	86	0.36481524	1.0680003	0.322	1.0	1.0	4385	tags=36%, list=35%, signal=55%
GOCC_TRANS_GOLGI_NETWORK_TRANSPORT_VESICLE	31	0.4039239	1.067879	0.3829569	1.0	1.0	5104	tags=52%, list=40%, signal=86%
GOBP_NEUROTROPHIN_SIGNALING_PATHWAY	32	0.39720508	1.0678272	0.40615386	1.0	1.0	5420	tags=53%, list=43%, signal=93%
MP_DECREASED_INCIDENCE_OF_TUMORS_BY_CHEMICAL_INDUCTION	74	0.36651754	1.0675542	0.36836836	1.0	1.0	3062	tags=30%, list=24%, signal=39%
GOMF_PROTON_TRANSMEMBRANE_TRANSPORTER_ACTIVITY	84	0.3643785	1.0672377	0.354	1.0	1.0	5325	tags=49%, list=42%, signal=84%
GOBP_REGULATION_OF_PROTEIN_CATABOLIC_PROCESS	319	0.34439483	1.0668287	0.231	1.0	1.0	5649	tags=51%, list=45%, signal=90%
GOBP_ASPARTATE_FAMILY_AMINO_ACID_BIOSYNTHETIC_PROCESS	17	0.43429968	1.0667644	0.40953413	1.0	1.0	5835	tags=71%, list=46%, signal=131%
GOBP_DETECTION_OF_EXTERNAL_STIMULUS	69	0.3696938	1.0667315	0.36936936	1.0	1.0	3268	tags=28%, list=26%, signal=37%
GOMF_TAU_PROTEIN_BINDING	21	0.41696787	1.066512	0.39534885	1.0	1.0	6610	tags=81%, list=52%, signal=170%
GOMF_AMIDE_BINDING	272	0.34546104	1.0662518	0.25	1.0	1.0	5142	tags=44%, list=41%, signal=73%
GOBP_REGULATION_OF_AUTOPHAGY_OF_MITOCHONDRION	29	0.40023094	1.0659833	0.39836568	1.0	1.0	5629	tags=59%, list=45%, signal=106%
GOCC_PRESPLICEOSOME	15	0.4476427	1.0659282	0.4082519	1.0	1.0	3229	tags=53%, list=26%, signal=72%
GOMF_MHC_CLASS_I_PROTEIN_BINDING	27	0.40552247	1.0659026	0.39958376	1.0	1.0	1897	tags=22%, list=15%, signal=26%
GOBP_LIPOPROTEIN_METABOLIC_PROCESS	111	0.36064368	1.0658356	0.324	1.0	1.0	3363	tags=32%, list=27%, signal=43%
GOBP_TOLERANCE_INDUCTION	35	0.39332044	1.0653855	0.3851626	1.0	1.0	2561	tags=26%, list=20%, signal=32%
GOBP_NUCLEOBASE_CONTAINING_SMALL_MOLECULE_CATABOLIC_PROCESS	18	0.43013218	1.0653586	0.39936775	1.0	1.0	4362	tags=44%, list=35%, signal=68%
GOBP_ERYTHROCYTE_HOMEOSTASIS	131	0.3525239	1.0651752	0.33	1.0	1.0	4230	tags=39%, list=34%, signal=58%
GOBP_INSULIN_RECEPTOR_SIGNALING_PATHWAY	113	0.3576798	1.065102	0.336	1.0	1.0	5424	tags=51%, list=43%, signal=89%
GOBP_CELLULAR_RESPONSE_TO_CALCIUM_ION	58	0.3747759	1.0650893	0.3838384	1.0	1.0	3078	tags=29%, list=24%, signal=39%
GOMF_INTRACELLULAR_LIGAND_GATED_MONOATOMIC_ION_CHANNEL_ACTIVITY	17	0.43380693	1.0649046	0.3946524	1.0	1.0	4135	tags=41%, list=33%, signal=61%
GOBP_REGULATION_OF_ATP_BIOSYNTHETIC_PROCESS	17	0.43750265	1.0648354	0.39462367	1.0	1.0	2874	tags=35%, list=23%, signal=46%
GOMF_GLYCOLIPID_BINDING	25	0.4109074	1.0648297	0.3954686	1.0	1.0	1996	tags=28%, list=16%, signal=33%
GOBP_RNA_3_END_PROCESSING	88	0.3617479	1.0647124	0.359	1.0	1.0	5526	tags=57%, list=44%, signal=100%
GOBP_NEUROTRANSMITTER_SECRETION	105	0.35687244	1.064684	0.32532534	1.0	1.0	2551	tags=28%, list=20%, signal=34%
GOBP_MRNA_POLYADENYLATION	20	0.4243956	1.0646166	0.40083507	1.0	1.0	5896	tags=70%, list=47%, signal=131%
GOMF_CIS_TRANS_ISOMERASE_ACTIVITY	35	0.39006498	1.0643362	0.39471006	1.0	1.0	4462	tags=43%, list=35%, signal=66%
GOBP_PROTEIN_AUTOPHOSPHORYLATION	205	0.3492483	1.0642197	0.292	1.0	1.0	4315	tags=40%, list=34%, signal=60%
GOBP_POSITIVE_REGULATION_OF_NON_CANONICAL_NF_KAPPAB_SIGNAL_TRANSDUCTION	63	0.3721932	1.0641694	0.3669355	1.0	1.0	5031	tags=48%, list=40%, signal=79%
GOMF_ISOMERASE_ACTIVITY	133	0.3541833	1.0640436	0.321	1.0	1.0	4462	tags=40%, list=35%, signal=61%
GOBP_NEGATIVE_REGULATION_OF_INTRINSIC_APOPTOTIC_SIGNALING_PATHWAY_IN_RESPONSE_TO_DNA_DAMAGE	24	0.4092335	1.0640209	0.4031088	1.0	1.0	3544	tags=33%, list=28%, signal=46%
GOBP_RIBOSOME_BIOGENESIS	244	0.34583142	1.0639797	0.277	1.0	1.0	5827	tags=57%, list=46%, signal=105%
GOBP_NEGATIVE_REGULATION_OF_NERVOUS_SYSTEM_DEVELOPMENT	130	0.35483873	1.0639088	0.332	1.0	1.0	4452	tags=34%, list=35%, signal=52%
GOBP_MEMORY	96	0.35941827	1.063661	0.34534535	1.0	1.0	3265	tags=29%, list=26%, signal=39%
GOMF_CAMP_BINDING	15	0.44217455	1.0635823	0.39762932	1.0	1.0	2187	tags=27%, list=17%, signal=32%
GOBP_EMBRYONIC_HEART_TUBE_DEVELOPMENT	65	0.369157	1.063354	0.35678393	1.0	1.0	3374	tags=29%, list=27%, signal=40%
GOBP_REGULATION_OF_DEPHOSPHORYLATION	105	0.35919783	1.0633379	0.328	1.0	1.0	4187	tags=37%, list=33%, signal=55%
GOBP_TRANSCRIPTION_PREINITIATION_COMPLEX_ASSEMBLY	62	0.3729445	1.0628113	0.37323943	1.0	1.0	3817	tags=42%, list=30%, signal=60%
GOBP_REGULATION_OF_GLUCOSE_METABOLIC_PROCESS	85	0.36194476	1.0628041	0.352	1.0	1.0	5282	tags=49%, list=42%, signal=84%
GOBP_NEGATIVE_REGULATION_OF_GLUCOSE_IMPORT	16	0.44105047	1.0624369	0.40130153	1.0	1.0	3073	tags=31%, list=24%, signal=41%
GOMF_RNA_EXONUCLEASE_ACTIVITY	34	0.38587883	1.0622145	0.3983573	1.0	1.0	3741	tags=38%, list=30%, signal=54%
GOBP_POSITIVE_REGULATION_OF_DNA_BINDING_TRANSCRIPTION_FACTOR_ACTIVITY	214	0.3460073	1.0621635	0.3	1.0	1.0	5353	tags=47%, list=42%, signal=81%
GOBP_SKIN_EPIDERMIS_DEVELOPMENT	106	0.35912582	1.061634	0.345	1.0	1.0	2893	tags=25%, list=23%, signal=33%
GOMF_TRANSMEMBRANE_RECEPTOR_PROTEIN_TYROSINE_KINASE_ACTIVITY	37	0.3895014	1.0615679	0.38979593	1.0	1.0	1710	tags=16%, list=14%, signal=19%
GOBP_VESICLE_LOCALIZATION	181	0.3488367	1.0615538	0.301	1.0	1.0	4474	tags=45%, list=35%, signal=68%
GOBP_POSITIVE_REGULATION_OF_IMMUNOGLOBULIN_PRODUCTION	64	0.36697027	1.0613743	0.37337336	1.0	1.0	5151	tags=42%, list=41%, signal=71%
GOBP_ENDOTHELIAL_CELL_CHEMOTAXIS	24	0.4146281	1.0613505	0.4134715	1.0	1.0	1576	tags=17%, list=12%, signal=19%
GOBP_RESPONSE_TO_STARVATION	156	0.34946376	1.0608785	0.31	1.0	1.0	4628	tags=44%, list=37%, signal=69%
GOMF_POLYUBIQUITIN_MODIFICATION_DEPENDENT_PROTEIN_BINDING	56	0.37357125	1.0608429	0.39558232	1.0	1.0	5668	tags=57%, list=45%, signal=103%
GOBP_POSITIVE_REGULATION_OF_VASCULAR_ENDOTHELIAL_GROWTH_FACTOR_PRODUCTION	19	0.43206576	1.0608103	0.4074074	1.0	1.0	996	tags=16%, list=8%, signal=17%
GOBP_DETECTION_OF_STIMULUS	120	0.35326603	1.0607798	0.333	1.0	1.0	4328	tags=33%, list=34%, signal=50%
GOBP_MAST_CELL_ACTIVATION_INVOLVED_IN_IMMUNE_RESPONSE	46	0.37984338	1.0607706	0.38336715	1.0	1.0	4174	tags=33%, list=33%, signal=49%
GOBP_REGULATION_OF_MEMBRANE_PROTEIN_ECTODOMAIN_PROTEOLYSIS	20	0.4178148	1.0606705	0.40985325	1.0	1.0	2933	tags=35%, list=23%, signal=46%
GOBP_REGULATION_OF_POTASSIUM_ION_TRANSMEMBRANE_TRANSPORTER_ACTIVITY	41	0.38279837	1.0606431	0.40325865	1.0	1.0	3609	tags=32%, list=29%, signal=44%
GOBP_AMINO_ACID_METABOLIC_PROCESS	195	0.35079014	1.0605532	0.293	1.0	1.0	5417	tags=50%, list=43%, signal=87%
GOBP_NEGATIVE_REGULATION_OF_PHOSPHATASE_ACTIVITY	29	0.40364692	1.060528	0.3946557	1.0	1.0	5825	tags=59%, list=46%, signal=109%
GOMF_PHOSPHATIDYLINOSITOL_BINDING	235	0.34683165	1.060482	0.27	1.0	1.0	5137	tags=46%, list=41%, signal=76%
GOBP_CELLULAR_RESPONSE_TO_INSULIN_STIMULUS	174	0.34874225	1.0600593	0.316	1.0	1.0	5424	tags=52%, list=43%, signal=90%
GOBP_POSITIVE_REGULATION_OF_REACTIVE_OXYGEN_SPECIES_BIOSYNTHETIC_PROCESS	16	0.43530005	1.0600355	0.40043056	1.0	1.0	5005	tags=56%, list=40%, signal=93%
GOBP_POSITIVE_REGULATION_OF_DNA_TEMPLATED_TRANSCRIPTION_INITIATION	68	0.36735395	1.0599214	0.37211636	1.0	1.0	3817	tags=41%, list=30%, signal=59%
GOBP_NEGATIVE_REGULATION_OF_SMALL_GTPASE_MEDIATED_SIGNAL_TRANSDUCTION	53	0.37305805	1.0598704	0.39717743	1.0	1.0	4588	tags=38%, list=36%, signal=59%
GOBP_LIPID_OXIDATION	98	0.35807848	1.059843	0.357	1.0	1.0	3975	tags=37%, list=32%, signal=53%
GOBP_RIBOSOMAL_SUBUNIT_EXPORT_FROM_NUCLEUS	15	0.44508794	1.0594714	0.41802388	1.0	1.0	6325	tags=80%, list=50%, signal=160%
GOBP_MOLTING_CYCLE	90	0.36220986	1.0594494	0.3671013	1.0	1.0	4055	tags=33%, list=32%, signal=49%
GOBP_POSITIVE_REGULATION_OF_CYCLIN_DEPENDENT_PROTEIN_KINASE_ACTIVITY	23	0.4159408	1.0591718	0.4200627	1.0	1.0	2000	tags=26%, list=16%, signal=31%
GOBP_INSULIN_LIKE_GROWTH_FACTOR_RECEPTOR_SIGNALING_PATHWAY	37	0.38725445	1.0591303	0.40451744	1.0	1.0	3949	tags=46%, list=31%, signal=67%
GOMF_SOLUTE_MONOATOMIC_CATION_SYMPORTER_ACTIVITY	55	0.36601514	1.0588318	0.3713421	1.0	1.0	5460	tags=44%, list=43%, signal=77%
GOMF_K48_LINKED_DEUBIQUITINASE_ACTIVITY	17	0.43374783	1.0585696	0.40298507	1.0	1.0	6705	tags=82%, list=53%, signal=176%
MP_INCREASED_HEPATOCELLULAR_CARCINOMA_INCIDENCE	67	0.36434206	1.0585656	0.36820924	1.0	1.0	4636	tags=45%, list=37%, signal=70%
GOBP_RESPONSE_TO_HYDROGEN_PEROXIDE	82	0.3592712	1.0578972	0.3707415	1.0	1.0	4509	tags=37%, list=36%, signal=57%
GOBP_GLUCOSE_IMPORT	60	0.3706253	1.0577803	0.38469285	1.0	1.0	3577	tags=33%, list=28%, signal=46%
GOMF_ACYLTRANSFERASE_ACTIVITY_TRANSFERRING_GROUPS_OTHER_THAN_AMINO_ACYL_GROUPS	173	0.3490372	1.0577759	0.329	1.0	1.0	5565	tags=51%, list=44%, signal=91%
GOMF_ADP_BINDING	36	0.3889234	1.0577439	0.39773896	1.0	1.0	3222	tags=36%, list=26%, signal=48%
GOBP_BIOGENIC_AMINE_METABOLIC_PROCESS	60	0.36931032	1.0576581	0.38777554	1.0	1.0	4451	tags=40%, list=35%, signal=62%
GOBP_RESPONSE_TO_ATP	24	0.40384287	1.0575733	0.41017655	1.0	1.0	3914	tags=33%, list=31%, signal=48%
GOMF_HYDROLASE_ACTIVITY_HYDROLYZING_O_GLYCOSYL_COMPOUNDS	65	0.36669168	1.0575019	0.3694779	1.0	1.0	3126	tags=31%, list=25%, signal=41%
GOBP_GLYCOLYTIC_PROCESS_THROUGH_FRUCTOSE_6_PHOSPHATE	20	0.42131594	1.0574304	0.40885141	1.0	1.0	4061	tags=45%, list=32%, signal=66%
GOBP_REGULATION_OF_MICROTUBULE_CYTOSKELETON_ORGANIZATION	136	0.35131353	1.0574226	0.344	1.0	1.0	2392	tags=21%, list=19%, signal=26%
GOBP_TYROSINE_PHOSPHORYLATION_OF_STAT_PROTEIN	64	0.36837697	1.0573716	0.389	1.0	1.0	2348	tags=20%, list=19%, signal=25%
GOBP_REGULATION_OF_GLIOGENESIS	103	0.356358	1.0572902	0.36436436	1.0	1.0	4532	tags=39%, list=36%, signal=60%
GOMF_IONOTROPIC_GLUTAMATE_RECEPTOR_BINDING	33	0.39177653	1.0570037	0.4182004	1.0	1.0	3263	tags=36%, list=26%, signal=49%
GOMF_AMINOACYLTRANSFERASE_ACTIVITY	385	0.3387865	1.0566956	0.249	1.0	1.0	4976	tags=45%, list=39%, signal=72%
GOBP_REGULATION_OF_OXIDOREDUCTASE_ACTIVITY	73	0.36259615	1.0566694	0.3707415	1.0	1.0	5825	tags=53%, list=46%, signal=99%
GOBP_TUMOR_NECROSIS_FACTOR_MEDIATED_SIGNALING_PATHWAY	68	0.3692239	1.0565815	0.38276553	1.0	1.0	5477	tags=53%, list=43%, signal=93%
GOBP_POSITIVE_REGULATION_OF_CELL_SIZE	16	0.43476954	1.0563784	0.43164694	1.0	1.0	5041	tags=56%, list=40%, signal=94%
GOBP_RECEPTOR_SIGNALING_PATHWAY_VIA_STAT	135	0.35157153	1.0562762	0.345	1.0	1.0	5063	tags=39%, list=40%, signal=65%
GOBP_ACTIN_NUCLEATION	48	0.37447214	1.0558493	0.40565085	1.0	1.0	6627	tags=63%, list=53%, signal=131%
GOCC_EXCITATORY_SYNAPSE	49	0.3775237	1.0556786	0.39879155	1.0	1.0	3263	tags=31%, list=26%, signal=41%
GOBP_NUCLEAR_TRANSCRIBED_MRNA_POLY_A_TAIL_SHORTENING	25	0.3990856	1.0552343	0.40124094	1.0	1.0	4130	tags=44%, list=33%, signal=65%
GOCC_SPLICEOSOMAL_TRI_SNRNP_COMPLEX	34	0.38980263	1.0551945	0.40965092	1.0	1.0	5318	tags=59%, list=42%, signal=101%
GOBP_PROTEIN_EXIT_FROM_ENDOPLASMIC_RETICULUM	39	0.3844162	1.0548009	0.4124236	1.0	1.0	3778	tags=44%, list=30%, signal=62%
GOMF_PEPTIDE_BINDING	206	0.34532794	1.0547755	0.298	1.0	1.0	5105	tags=44%, list=40%, signal=73%
GOBP_POSITIVE_REGULATION_OF_LEUKOCYTE_APOPTOTIC_PROCESS	31	0.39704219	1.0546334	0.41049382	1.0	1.0	3062	tags=29%, list=24%, signal=38%
GOBP_PURINE_CONTAINING_COMPOUND_CATABOLIC_PROCESS	45	0.37807238	1.0540138	0.4060606	1.0	1.0	5281	tags=42%, list=42%, signal=72%
GOMF_PHOSPHATIDYLINOSITOL_3_PHOSPHATE_BINDING	40	0.38776508	1.0539932	0.4054878	1.0	1.0	3855	tags=43%, list=31%, signal=61%
GOBP_POST_EMBRYONIC_DEVELOPMENT	94	0.35837087	1.0537405	0.374	1.0	1.0	4414	tags=37%, list=35%, signal=57%
GOBP_POSITIVE_REGULATION_OF_PROTEIN_POLYUBIQUITINATION	16	0.43622875	1.0537354	0.40283844	1.0	1.0	5269	tags=63%, list=42%, signal=107%
GOMF_PURINE_NUCLEOTIDE_TRANSMEMBRANE_TRANSPORTER_ACTIVITY	22	0.41286078	1.0535232	0.4137566	1.0	1.0	1604	tags=18%, list=13%, signal=21%
GOCC_MULTIVESICULAR_BODY_MEMBRANE	17	0.4344635	1.0535083	0.41497326	1.0	1.0	3944	tags=47%, list=31%, signal=68%
GOBP_PRESYNAPTIC_ENDOCYTOSIS	62	0.3675584	1.0534363	0.3959799	1.0	1.0	4140	tags=40%, list=33%, signal=60%
GOBP_REGULATION_OF_GLIAL_CELL_DIFFERENTIATION	65	0.3672351	1.05338	0.4018036	1.0	1.0	4297	tags=35%, list=34%, signal=53%
GOBP_NEGATIVE_REGULATION_OF_RESPONSE_TO_CYTOKINE_STIMULUS	61	0.3664894	1.0533042	0.3864783	1.0	1.0	1813	tags=20%, list=14%, signal=23%
GOBP_C4_DICARBOXYLATE_TRANSPORT	18	0.424182	1.0532342	0.41100323	1.0	1.0	3566	tags=39%, list=28%, signal=54%
GOBP_APOPTOTIC_CELL_CLEARANCE	35	0.38984323	1.0531113	0.4249493	1.0	1.0	3080	tags=29%, list=24%, signal=38%
GOBP_NEGATIVE_REGULATION_OF_CELLULAR_RESPONSE_TO_GROWTH_FACTOR_STIMULUS	65	0.37100622	1.0529872	0.3805221	1.0	1.0	5454	tags=43%, list=43%, signal=76%
GOBP_PLATELET_DENSE_GRANULE_ORGANIZATION	20	0.415056	1.0528637	0.42138365	1.0	1.0	4850	tags=60%, list=38%, signal=97%
GOBP_REGULATION_OF_NON_CANONICAL_NF_KAPPAB_SIGNAL_TRANSDUCTION	88	0.35954866	1.0527537	0.377	1.0	1.0	4299	tags=40%, list=34%, signal=60%
GOMF_MAP_KINASE_KINASE_KINASE_ACTIVITY	23	0.41195154	1.0518434	0.40833333	1.0	1.0	5537	tags=61%, list=44%, signal=108%
GOBP_MITOCHONDRIAL_RESPIRATORY_CHAIN_COMPLEX_ASSEMBLY	91	0.3623379	1.0517505	0.375	1.0	1.0	4624	tags=48%, list=37%, signal=76%
GOBP_MODIFICATION_OF_SYNAPTIC_STRUCTURE	36	0.38770726	1.0516254	0.41843972	1.0	1.0	2988	tags=31%, list=24%, signal=40%
GOBP_FATTY_ACID_CATABOLIC_PROCESS	86	0.36090478	1.0516192	0.4014014	1.0	1.0	5129	tags=47%, list=41%, signal=78%
GOBP_RESPONSE_TO_LIGHT_STIMULUS	238	0.34095266	1.0514942	0.296	1.0	1.0	3577	tags=33%, list=28%, signal=45%
GOMF_PROTEIN_TYROSINE_KINASE_BINDING	97	0.3547412	1.051358	0.388	1.0	1.0	5982	tags=53%, list=47%, signal=99%
GOBP_REGULATION_OF_HISTONE_ACETYLATION	20	0.4197165	1.0513301	0.43157893	1.0	1.0	4423	tags=50%, list=35%, signal=77%
GOBP_B_CELL_ACTIVATION_INVOLVED_IN_IMMUNE_RESPONSE	90	0.357607	1.0512452	0.37237236	1.0	1.0	2400	tags=23%, list=19%, signal=29%
GOBP_REGULATION_OF_TOLL_LIKE_RECEPTOR_4_SIGNALING_PATHWAY	24	0.4088154	1.0512333	0.41884816	1.0	1.0	1813	tags=25%, list=14%, signal=29%
GOBP_STEROL_HOMEOSTASIS	65	0.36607936	1.0509868	0.3923924	1.0	1.0	5262	tags=46%, list=42%, signal=79%
GOCC_ADHERENS_JUNCTION	105	0.35140854	1.050962	0.376	1.0	1.0	2106	tags=19%, list=17%, signal=23%
GOBP_REGULATION_OF_CELL_ADHESION_MEDIATED_BY_INTEGRIN	36	0.38723418	1.0509392	0.41379312	1.0	1.0	3588	tags=42%, list=28%, signal=58%
GOBP_ASTROCYTE_DIFFERENTIATION	74	0.36321798	1.0509311	0.409	1.0	1.0	3248	tags=26%, list=26%, signal=34%
GOBP_CELLULAR_PROCESS_INVOLVED_IN_REPRODUCTION_IN_MULTICELLULAR_ORGANISM	309	0.33888873	1.0507855	0.299	1.0	1.0	3519	tags=28%, list=28%, signal=38%
GOBP_HEPATICOBILIARY_SYSTEM_DEVELOPMENT	107	0.35575435	1.050635	0.3783784	1.0	1.0	2702	tags=30%, list=21%, signal=38%
GOBP_RUFFLE_ORGANIZATION	45	0.37645328	1.0506259	0.41271442	1.0	1.0	4140	tags=42%, list=33%, signal=63%
GOBP_REGULATION_OF_SYNAPTIC_VESICLE_ENDOCYTOSIS	22	0.41098505	1.0505735	0.43212435	1.0	1.0	4040	tags=41%, list=32%, signal=60%
GOBP_RESPONSE_TO_CALCIUM_ION	100	0.35646474	1.0504167	0.378	1.0	1.0	3078	tags=29%, list=24%, signal=38%
GOBP_CYTOSOLIC_TRANSPORT	157	0.34780997	1.0504148	0.325	1.0	1.0	5722	tags=55%, list=45%, signal=100%
GOBP_CAMP_MEDIATED_SIGNALING	34	0.38455853	1.0503505	0.41902834	1.0	1.0	7093	tags=59%, list=56%, signal=134%
GOBP_LUNG_CELL_DIFFERENTIATION	30	0.39447868	1.050226	0.4152107	1.0	1.0	2602	tags=27%, list=21%, signal=34%
GOBP_SOMATIC_DIVERSIFICATION_OF_IMMUNOGLOBULINS	71	0.3652936	1.0500635	0.39078155	1.0	1.0	5587	tags=54%, list=44%, signal=96%
GOBP_PROTEIN_K48_LINKED_UBIQUITINATION	62	0.36593586	1.0498662	0.42052314	1.0	1.0	4155	tags=45%, list=33%, signal=67%
GOBP_REGULATION_OF_DNA_TEMPLATED_TRANSCRIPTION_ELONGATION	84	0.35549948	1.0497437	0.3997996	1.0	1.0	6429	tags=70%, list=51%, signal=142%
GOBP_REGULATION_OF_INTRACELLULAR_PROTEIN_TRANSPORT	198	0.34265727	1.0497015	0.346	1.0	1.0	4363	tags=39%, list=35%, signal=59%
GOBP_MONOCYTE_DIFFERENTIATION	26	0.4008068	1.0496163	0.41108787	1.0	1.0	4999	tags=50%, list=40%, signal=83%
GOBP_CANONICAL_WNT_SIGNALING_PATHWAY	219	0.34239596	1.0495838	0.333	1.0	1.0	3868	tags=33%, list=31%, signal=47%
GOCC_NEUROMUSCULAR_JUNCTION	75	0.35892877	1.0494931	0.42184368	1.0	1.0	4956	tags=33%, list=39%, signal=55%
GOMF_OXIDOREDUCTASE_ACTIVITY_ACTING_ON_THE_CH_NH_GROUP_OF_DONORS	23	0.40974057	1.0494329	0.4290188	1.0	1.0	4372	tags=43%, list=35%, signal=66%
GOBP_CORTICAL_ACTIN_CYTOSKELETON_ORGANIZATION	40	0.38384292	1.0493977	0.41164455	1.0	1.0	1906	tags=20%, list=15%, signal=23%
GOBP_REGULATION_OF_ANIMAL_ORGAN_FORMATION	15	0.4385263	1.0492524	0.42094016	1.0	1.0	3742	tags=33%, list=30%, signal=47%
GOBP_NEURON_PROJECTION_EXTENSION_INVOLVED_IN_NEURON_PROJECTION_GUIDANCE	27	0.39899856	1.048784	0.41017655	1.0	1.0	1572	tags=15%, list=12%, signal=17%
GOMF_ACETYLGALACTOSAMINYLTRANSFERASE_ACTIVITY	23	0.40931687	1.0483917	0.43336833	1.0	1.0	2868	tags=26%, list=23%, signal=34%
GOBP_REGULATION_OF_TUMOR_NECROSIS_FACTOR_MEDIATED_SIGNALING_PATHWAY	34	0.38567248	1.0482403	0.43078512	1.0	1.0	5397	tags=53%, list=43%, signal=92%
GOBP_PHARYNGEAL_SYSTEM_DEVELOPMENT	19	0.4225718	1.0481687	0.4335443	1.0	1.0	2610	tags=21%, list=21%, signal=27%
GOBP_GAMMA_DELTA_T_CELL_ACTIVATION	20	0.41753694	1.0476851	0.44151738	1.0	1.0	1324	tags=15%, list=10%, signal=17%
GOMF_PHOSPHOLIPASE_A2_ACTIVITY	15	0.43883145	1.0476226	0.4224599	1.0	1.0	3902	tags=40%, list=31%, signal=58%
GOBP_CEREBELLAR_PURKINJE_CELL_LAYER_DEVELOPMENT	27	0.40153137	1.0474156	0.42061856	1.0	1.0	4474	tags=44%, list=35%, signal=69%
GOBP_REGULATION_OF_ASTROCYTE_DIFFERENTIATION	30	0.39503524	1.0473545	0.41955194	1.0	1.0	4979	tags=37%, list=39%, signal=60%
GOBP_CELL_PROJECTION_ASSEMBLY	444	0.33558404	1.0471576	0.292	1.0	1.0	4352	tags=37%, list=35%, signal=54%
GOBP_SECRETORY_GRANULE_LOCALIZATION	16	0.4362112	1.0468023	0.4172973	1.0	1.0	4323	tags=44%, list=34%, signal=66%
GOBP_NUCLEOBASE_METABOLIC_PROCESS	31	0.39153066	1.0467778	0.42358974	1.0	1.0	4977	tags=48%, list=39%, signal=80%
GOBP_DNA_REPAIR_DEPENDENT_CHROMATIN_REMODELING	21	0.41228285	1.0466053	0.42528737	1.0	1.0	6521	tags=76%, list=52%, signal=157%
GOBP_ERAD_PATHWAY	97	0.35598987	1.0465697	0.3893894	1.0	1.0	3760	tags=40%, list=30%, signal=57%
GOBP_GAMETE_GENERATION	486	0.33399093	1.0463798	0.262	1.0	1.0	3888	tags=31%, list=31%, signal=43%
GOBP_PROTEIN_METHYLATION	92	0.35662878	1.0461956	0.405	1.0	1.0	5358	tags=58%, list=42%, signal=99%
GOBP_REGULATION_OF_CARDIAC_MUSCLE_CELL_MEMBRANE_REPOLARIZATION	15	0.4447755	1.0460801	0.4284153	1.0	1.0	3174	tags=27%, list=25%, signal=36%
GOBP_EPITHELIAL_CELL_APOPTOTIC_PROCESS	124	0.35111752	1.0457588	0.379	1.0	1.0	5383	tags=48%, list=43%, signal=82%
GOBP_COENZYME_A_METABOLIC_PROCESS	18	0.42785415	1.0457253	0.43918192	1.0	1.0	4497	tags=50%, list=36%, signal=78%
GOBP_POSITIVE_REGULATION_OF_ORGAN_GROWTH	47	0.37488014	1.0456706	0.41717172	1.0	1.0	4305	tags=32%, list=34%, signal=48%
GOBP_POSITIVE_REGULATION_OF_INTERFERON_ALPHA_PRODUCTION	25	0.40249088	1.0453256	0.42546585	1.0	1.0	5703	tags=60%, list=45%, signal=109%
GOBP_REGULATION_OF_MYOTUBE_DIFFERENTIATION	30	0.39020997	1.0452764	0.40862423	1.0	1.0	5451	tags=50%, list=43%, signal=88%
GOBP_GLUTAMATE_RECEPTOR_SIGNALING_PATHWAY	29	0.39371392	1.0449657	0.4318182	1.0	1.0	1062	tags=17%, list=8%, signal=19%
GOBP_REGULATION_OF_PROTEIN_POLYUBIQUITINATION	24	0.4001743	1.0449498	0.42518058	1.0	1.0	5269	tags=58%, list=42%, signal=100%
GOBP_REGULATION_OF_PROTEIN_SERINE_THREONINE_KINASE_ACTIVITY	277	0.33730885	1.0448709	0.33	1.0	1.0	5394	tags=43%, list=43%, signal=74%
GOBP_OLIGODENDROCYTE_DIFFERENTIATION	77	0.35841548	1.0447935	0.40981963	1.0	1.0	3853	tags=38%, list=31%, signal=54%
GOMF_WNT_PROTEIN_BINDING	17	0.424573	1.0447613	0.4431456	1.0	1.0	4879	tags=35%, list=39%, signal=57%
GOMF_GTPASE_ACTIVATING_PROTEIN_BINDING	18	0.42244792	1.0445906	0.41949153	1.0	1.0	4336	tags=44%, list=34%, signal=68%
GOBP_POSITIVE_REGULATION_OF_JUN_KINASE_ACTIVITY	49	0.36612892	1.0443151	0.43202418	1.0	1.0	4212	tags=33%, list=33%, signal=49%
GOCC_CELL_BODY_MEMBRANE	20	0.41304517	1.0442922	0.45021185	1.0	1.0	2593	tags=25%, list=21%, signal=31%
GOBP_AUDITORY_RECEPTOR_CELL_DEVELOPMENT	23	0.4009717	1.0441909	0.43198338	1.0	1.0	1365	tags=22%, list=11%, signal=24%
GOBP_LACTATE_METABOLIC_PROCESS	20	0.41138318	1.0441685	0.43578947	1.0	1.0	4272	tags=50%, list=34%, signal=75%
GOCC_TRANSCRIPTION_FACTOR_TFIID_COMPLEX	30	0.3908677	1.0441443	0.42695475	1.0	1.0	5813	tags=67%, list=46%, signal=123%
GOBP_INFLAMMATORY_RESPONSE_TO_ANTIGENIC_STIMULUS	62	0.3633269	1.0439774	0.4124124	1.0	1.0	2563	tags=24%, list=20%, signal=30%
GOBP_POSITIVE_REGULATION_OF_INTRACELLULAR_TRANSPORT	170	0.3428978	1.043741	0.368	1.0	1.0	4253	tags=38%, list=34%, signal=56%
GOBP_REGULATION_OF_CELLULAR_RESPONSE_TO_INSULIN_STIMULUS	73	0.35908893	1.0435747	0.41265061	1.0	1.0	3574	tags=29%, list=28%, signal=40%
GOBP_ANTEROGRADE_AXONAL_TRANSPORT	45	0.369775	1.0434359	0.4344758	1.0	1.0	4640	tags=42%, list=37%, signal=67%
GOBP_LIPOPROTEIN_BIOSYNTHETIC_PROCESS	88	0.35657963	1.0430963	0.392	1.0	1.0	3363	tags=33%, list=27%, signal=45%
GOMF_PHOSPHORIC_DIESTER_HYDROLASE_ACTIVITY	66	0.3610612	1.042998	0.41925776	1.0	1.0	4200	tags=38%, list=33%, signal=56%
GOBP_NEGATIVE_REGULATION_OF_MYOBLAST_DIFFERENTIATION	22	0.40844846	1.0428212	0.44692144	1.0	1.0	1156	tags=18%, list=9%, signal=20%
GOBP_HEART_GROWTH	84	0.3551415	1.0427375	0.41783568	1.0	1.0	5382	tags=45%, list=43%, signal=78%
GOBP_REGULATION_OF_RIG_I_SIGNALING_PATHWAY	17	0.4244594	1.0426794	0.4431456	1.0	1.0	5124	tags=59%, list=41%, signal=99%
GOMF_CALMODULIN_BINDING	142	0.34829956	1.042666	0.37	1.0	1.0	3425	tags=29%, list=27%, signal=39%
GOBP_REGULATION_OF_MACROPHAGE_ACTIVATION	49	0.37295786	1.0421429	0.4385787	1.0	1.0	3341	tags=31%, list=26%, signal=41%
GOBP_POSITIVE_REGULATION_OF_PROTEASOMAL_UBIQUITIN_DEPENDENT_PROTEIN_CATABOLIC_PROCESS	86	0.35215256	1.0415331	0.3893894	1.0	1.0	5646	tags=51%, list=45%, signal=92%
GOMF_CARBOXYLIC_ESTER_HYDROLASE_ACTIVITY	94	0.35365766	1.0414371	0.423	1.0	1.0	2322	tags=24%, list=18%, signal=30%
GOBP_IMMUNE_SYSTEM_DEVELOPMENT	204	0.34286276	1.0412363	0.365	1.0	1.0	4029	tags=34%, list=32%, signal=50%
GOBP_CEREBELLAR_PURKINJE_CELL_LAYER_MORPHOGENESIS	17	0.42479256	1.040998	0.42872456	1.0	1.0	1446	tags=24%, list=11%, signal=27%
GOCC_CANONICAL_INFLAMMASOME_COMPLEX	16	0.4329397	1.0408456	0.4345048	1.0	1.0	4077	tags=38%, list=32%, signal=55%
GOBP_REGULATION_OF_HEMATOPOIETIC_PROGENITOR_CELL_DIFFERENTIATION	37	0.378625	1.0408236	0.4154002	1.0	1.0	5185	tags=57%, list=41%, signal=96%
GOBP_CELLULAR_RESPONSE_TO_OXYGEN_LEVELS	110	0.34986237	1.0407969	0.389	1.0	1.0	5611	tags=52%, list=44%, signal=93%
GOBP_TOLL_LIKE_RECEPTOR_2_SIGNALING_PATHWAY	17	0.42457908	1.0405924	0.43944266	1.0	1.0	3004	tags=29%, list=24%, signal=39%
GOBP_POSITIVE_REGULATION_OF_TORC1_SIGNALING	49	0.36797842	1.0399978	0.440201	1.0	1.0	4915	tags=49%, list=39%, signal=80%
GOBP_SPERM_MOTILITY	73	0.35819194	1.0397284	0.4174174	1.0	1.0	3390	tags=26%, list=27%, signal=35%
GOBP_MELANIN_METABOLIC_PROCESS	18	0.41917863	1.0396138	0.444206	1.0	1.0	3483	tags=33%, list=28%, signal=46%
GOBP_MULTICELLULAR_ORGANISMAL_RESPONSE_TO_STRESS	62	0.3643531	1.039577	0.43373495	1.0	1.0	3263	tags=26%, list=26%, signal=35%
GOBP_LYTIC_VACUOLE_ORGANIZATION	84	0.35678232	1.0395039	0.4008016	1.0	1.0	5290	tags=50%, list=42%, signal=86%
GOBP_DNA_METHYLATION_DEPENDENT_HETEROCHROMATIN_FORMATION	28	0.39730415	1.0395019	0.446281	1.0	1.0	6708	tags=79%, list=53%, signal=167%
GOBP_PLATELET_DERIVED_GROWTH_FACTOR_RECEPTOR_SIGNALING_PATHWAY	54	0.36516696	1.0394661	0.44488978	1.0	1.0	4128	tags=37%, list=33%, signal=55%
GOBP_REGULATION_OF_TRANSCRIPTION_BY_RNA_POLYMERASE_III	23	0.4022467	1.0393263	0.43455496	1.0	1.0	3454	tags=43%, list=27%, signal=60%
GOBP_CARDIAC_MUSCLE_CELL_MEMBRANE_REPOLARIZATION	18	0.4196053	1.0392908	0.4384449	1.0	1.0	3174	tags=22%, list=25%, signal=30%
GOBP_TRANSEPITHELIAL_TRANSPORT	21	0.41410646	1.038951	0.41911766	1.0	1.0	2316	tags=24%, list=18%, signal=29%
GOBP_GENERATION_OF_PRECURSOR_METABOLITES_AND_ENERGY	372	0.33464965	1.0388156	0.316	1.0	1.0	5949	tags=55%, list=47%, signal=101%
GOBP_CORTICAL_CYTOSKELETON_ORGANIZATION	49	0.37180865	1.0386949	0.42857143	1.0	1.0	1906	tags=20%, list=15%, signal=24%
GOBP_POSITIVE_REGULATION_OF_NITRIC_OXIDE_SYNTHASE_BIOSYNTHETIC_PROCESS	20	0.41394088	1.0384482	0.43576017	1.0	1.0	3692	tags=40%, list=29%, signal=56%
GOMF_SEQUENCE_SPECIFIC_SINGLE_STRANDED_DNA_BINDING	15	0.4354038	1.0377817	0.4366042	1.0	1.0	5950	tags=67%, list=47%, signal=126%
GOMF_NAD_BINDING	50	0.36611524	1.0374576	0.43794146	1.0	1.0	4592	tags=42%, list=36%, signal=66%
GOBP_REGULATION_OF_PROTEIN_LOCALIZATION_TO_NUCLEUS	142	0.34485033	1.037368	0.381	1.0	1.0	3986	tags=37%, list=32%, signal=53%
GOBP_DECIDUALIZATION	17	0.42527476	1.0372794	0.43099788	1.0	1.0	1385	tags=18%, list=11%, signal=20%
GOBP_DEVELOPMENTAL_INDUCTION	19	0.41704902	1.0372664	0.4344086	1.0	1.0	3742	tags=32%, list=30%, signal=45%
GOBP_REGULATION_OF_REPRODUCTIVE_PROCESS	132	0.3450477	1.0370198	0.393	1.0	1.0	1710	tags=19%, list=14%, signal=22%
GOCC_PCG_PROTEIN_COMPLEX	42	0.37407216	1.0369794	0.4350913	1.0	1.0	5503	tags=62%, list=44%, signal=109%
GOBP_HISTONE_H3_K4_METHYLATION	19	0.41960958	1.0369389	0.44186047	1.0	1.0	5312	tags=74%, list=42%, signal=127%
GOBP_PROTEIN_LOCALIZATION_TO_ENDOPLASMIC_RETICULUM	64	0.3588097	1.0367395	0.42527583	1.0	1.0	5435	tags=52%, list=43%, signal=90%
GOBP_GASTRULATION_WITH_MOUTH_FORMING_SECOND	23	0.4119648	1.0367267	0.45626977	1.0	1.0	2512	tags=39%, list=20%, signal=49%
GOBP_STRIATED_MUSCLE_CELL_DEVELOPMENT	45	0.3714365	1.0361001	0.44758064	1.0	1.0	2988	tags=22%, list=24%, signal=29%
GOBP_NEGATIVE_REGULATION_OF_PROTEIN_DEPHOSPHORYLATION	28	0.3888368	1.0359204	0.4427403	1.0	1.0	6187	tags=61%, list=49%, signal=119%
GOMF_EPHRIN_RECEPTOR_BINDING	27	0.39215812	1.0358653	0.4477459	1.0	1.0	4445	tags=33%, list=35%, signal=51%
GOBP_PRESYNAPTIC_MODULATION_OF_CHEMICAL_SYNAPTIC_TRANSMISSION	34	0.38469148	1.0358164	0.4393476	1.0	1.0	1780	tags=21%, list=14%, signal=24%
GOBP_REGULATION_OF_FIBROBLAST_MIGRATION	43	0.37191206	1.035767	0.43232325	1.0	1.0	1721	tags=23%, list=14%, signal=27%
GOBP_DEFENSE_RESPONSE_TO_SYMBIONT	277	0.33556595	1.0354997	0.36	1.0	1.0	5298	tags=44%, list=42%, signal=75%
GOBP_REGULATION_OF_POLYSACCHARIDE_METABOLIC_PROCESS	34	0.38561425	1.0353361	0.43163267	1.0	1.0	5024	tags=47%, list=40%, signal=78%
GOBP_POSITIVE_REGULATION_OF_PROTEIN_AUTOPHOSPHORYLATION	19	0.41188118	1.035078	0.44339624	1.0	1.0	3589	tags=47%, list=28%, signal=66%
GOBP_RESPIRATORY_BURST	23	0.4082345	1.0348788	0.4449108	1.0	1.0	3693	tags=43%, list=29%, signal=61%
GOBP_ANTIGEN_PROCESSING_AND_PRESENTATION	92	0.3513737	1.0344907	0.424	1.0	1.0	5269	tags=51%, list=42%, signal=87%
GOBP_COLLAGEN_BIOSYNTHETIC_PROCESS	54	0.3658616	1.0341935	0.437751	1.0	1.0	2095	tags=17%, list=17%, signal=20%
GOBP_REGULATION_OF_AUTOPHAGOSOME_ASSEMBLY	43	0.3764353	1.0340604	0.44421905	1.0	1.0	4974	tags=58%, list=39%, signal=96%
GOMF_ATPASE_COUPLED_MONOATOMIC_CATION_TRANSMEMBRANE_TRANSPORTER_ACTIVITY	38	0.3781232	1.034045	0.45436105	1.0	1.0	5287	tags=47%, list=42%, signal=81%
GOBP_POSITIVE_REGULATION_OF_NUCLEOTIDE_METABOLIC_PROCESS	19	0.41198736	1.0339866	0.44008484	1.0	1.0	3050	tags=32%, list=24%, signal=42%
GOMF_PRENYLTRANSFERASE_ACTIVITY	15	0.42826977	1.0338049	0.46354732	1.0	1.0	6479	tags=73%, list=51%, signal=151%
GOBP_CELLULAR_KETONE_METABOLIC_PROCESS	171	0.34172374	1.0337087	0.403	1.0	1.0	3267	tags=28%, list=26%, signal=37%
GOBP_REGULATION_OF_MYELOID_CELL_APOPTOTIC_PROCESS	31	0.38078234	1.0337061	0.4537037	1.0	1.0	5791	tags=58%, list=46%, signal=107%
GOMF_KINASE_REGULATOR_ACTIVITY	219	0.3371654	1.0334705	0.363	1.0	1.0	3083	tags=28%, list=24%, signal=37%
GOBP_RENAL_SYSTEM_DEVELOPMENT	224	0.33711874	1.0334535	0.395	1.0	1.0	3238	tags=28%, list=26%, signal=37%
GOBP_POSITIVE_REGULATION_OF_GLUCOSE_TRANSMEMBRANE_TRANSPORT	39	0.37813878	1.0331043	0.43495935	1.0	1.0	3577	tags=31%, list=28%, signal=43%
GOBP_TAIL_ANCHORED_MEMBRANE_PROTEIN_INSERTION_INTO_ER_MEMBRANE	15	0.43312332	1.0330241	0.449069	1.0	1.0	2274	tags=27%, list=18%, signal=32%
GOBP_NEUTRAL_LIPID_BIOSYNTHETIC_PROCESS	40	0.37580794	1.0329801	0.44308943	1.0	1.0	3902	tags=35%, list=31%, signal=51%
GOMF_GENERAL_TRANSCRIPTION_INITIATION_FACTOR_BINDING	60	0.3612689	1.0328131	0.43129387	1.0	1.0	6241	tags=68%, list=49%, signal=135%
GOBP_DORSAL_VENTRAL_NEURAL_TUBE_PATTERNING	21	0.40984905	1.0325929	0.46153846	1.0	1.0	5534	tags=67%, list=44%, signal=119%
GOBP_POSITIVE_REGULATION_OF_TRANSCRIPTION_REGULATORY_REGION_DNA_BINDING	18	0.41643375	1.0325426	0.45521602	1.0	1.0	5337	tags=56%, list=42%, signal=96%
GOBP_POSITIVE_REGULATION_OF_VACUOLE_ORGANIZATION	24	0.40125734	1.0324777	0.47242457	1.0	1.0	4974	tags=58%, list=39%, signal=96%
GOBP_OVARIAN_FOLLICLE_DEVELOPMENT	53	0.3659836	1.0324531	0.4511581	1.0	1.0	4029	tags=34%, list=32%, signal=50%
GOBP_PHENOL_CONTAINING_COMPOUND_METABOLIC_PROCESS	63	0.35794184	1.0324033	0.45381525	1.0	1.0	1711	tags=19%, list=14%, signal=22%
GOCC_COPI_COATED_VESICLE_MEMBRANE	16	0.43026188	1.0322734	0.4619507	1.0	1.0	6528	tags=81%, list=52%, signal=168%
GOBP_REGULATION_OF_PROTEIN_CONTAINING_COMPLEX_DISASSEMBLY	116	0.34568915	1.0322678	0.419	1.0	1.0	3241	tags=28%, list=26%, signal=38%
GOBP_CARDIAC_MUSCLE_CELL_ACTION_POTENTIAL_INVOLVED_IN_CONTRACTION	27	0.3920179	1.0321867	0.45051545	1.0	1.0	3370	tags=22%, list=27%, signal=30%
GOBP_PROTEIN_DEACETYLATION	58	0.36298054	1.0321546	0.43674698	1.0	1.0	3850	tags=38%, list=31%, signal=54%
GOBP_BILE_ACID_METABOLIC_PROCESS	20	0.4141913	1.0320413	0.44871795	1.0	1.0	3623	tags=35%, list=29%, signal=49%
GOBP_CELL_CELL_SIGNALING_BY_WNT	321	0.3335793	1.0318209	0.367	1.0	1.0	3879	tags=33%, list=31%, signal=47%
GOMF_UDP_GLYCOSYLTRANSFERASE_ACTIVITY	95	0.3517103	1.0317158	0.433	1.0	1.0	3545	tags=32%, list=28%, signal=44%
GOMF_PHOSPHOPROTEIN_PHOSPHATASE_ACTIVITY	136	0.34251636	1.031699	0.408	1.0	1.0	5403	tags=53%, list=43%, signal=92%
GOBP_MEMBRANE_DEPOLARIZATION_DURING_ACTION_POTENTIAL	19	0.41320574	1.031576	0.45042193	1.0	1.0	2381	tags=16%, list=19%, signal=19%
GOBP_DICARBOXYLIC_ACID_TRANSPORT	56	0.36128226	1.0315655	0.44076306	1.0	1.0	1691	tags=20%, list=13%, signal=23%
GOBP_POSITIVE_REGULATION_OF_PLASMA_MEMBRANE_BOUNDED_CELL_PROJECTION_ASSEMBLY	94	0.35324714	1.031381	0.43887776	1.0	1.0	3536	tags=32%, list=28%, signal=44%
GOBP_NEGATIVE_REGULATION_OF_DNA_BIOSYNTHETIC_PROCESS	34	0.38424078	1.0313587	0.4454638	1.0	1.0	5474	tags=56%, list=43%, signal=98%
GOBP_LYMPHOCYTE_HOMEOSTASIS	86	0.35064998	1.0312015	0.41482967	1.0	1.0	4364	tags=38%, list=35%, signal=58%
GOBP_ORGANELLE_DISASSEMBLY	125	0.34231108	1.0311446	0.422	1.0	1.0	5144	tags=46%, list=41%, signal=78%
GOBP_NADH_METABOLIC_PROCESS	16	0.42080957	1.0306517	0.45726496	1.0	1.0	5136	tags=63%, list=41%, signal=105%
GOBP_REGULATION_OF_TRANSLATIONAL_INITIATION	60	0.35965604	1.0303715	0.44333	1.0	1.0	6199	tags=68%, list=49%, signal=134%
GOBP_MYELOID_LEUKOCYTE_CYTOKINE_PRODUCTION	59	0.3588441	1.0303366	0.46485943	1.0	1.0	2064	tags=20%, list=16%, signal=24%
GOBP_MATURATION_OF_SSU_RRNA_FROM_TRICISTRONIC_RRNA_TRANSCRIPT_SSU_RRNA_5_8S_RRNA_LSU_RRNA	28	0.3905803	1.029928	0.45726055	1.0	1.0	5186	tags=57%, list=41%, signal=97%
GOBP_TRANSCRIPTION_BY_RNA_POLYMERASE_I	57	0.35750976	1.0298235	0.442327	1.0	1.0	4806	tags=47%, list=38%, signal=76%
GOMF_PHOSPHOLIPID_BINDING	364	0.33061817	1.0297678	0.372	1.0	1.0	5142	tags=45%, list=41%, signal=73%
GOBP_FATTY_ACID_TRANSPORT	71	0.35434112	1.0297043	0.43831494	1.0	1.0	3520	tags=27%, list=28%, signal=37%
GOBP_EMBRYONIC_CAMERA_TYPE_EYE_MORPHOGENESIS	21	0.40161204	1.0296195	0.46040127	1.0	1.0	5346	tags=48%, list=42%, signal=83%
GOBP_HEART_VALVE_MORPHOGENESIS	37	0.3785579	1.0293226	0.4428716	1.0	1.0	4583	tags=32%, list=36%, signal=51%
GOBP_POST_TRANSCRIPTIONAL_REGULATION_OF_GENE_EXPRESSION	424	0.32962698	1.0292112	0.363	1.0	1.0	5739	tags=54%, list=46%, signal=95%
GOMF_METALLOENDOPEPTIDASE_ACTIVITY	68	0.35765737	1.0289603	0.42985973	1.0	1.0	2667	tags=21%, list=21%, signal=26%
GOBP_REGULATION_OF_FIBROBLAST_APOPTOTIC_PROCESS	22	0.40517402	1.0289092	0.46361747	1.0	1.0	5272	tags=59%, list=42%, signal=101%
GOMF_UBIQUITIN_LIKE_PROTEIN_LIGASE_BINDING	300	0.33203763	1.0289083	0.392	1.0	1.0	5741	tags=53%, list=46%, signal=94%
GOBP_POSITIVE_REGULATION_OF_NOTCH_SIGNALING_PATHWAY	34	0.38061872	1.0288042	0.45658836	1.0	1.0	3931	tags=29%, list=31%, signal=43%
GOBP_REGULATION_OF_ISOTYPE_SWITCHING	38	0.37470618	1.0285316	0.4562118	1.0	1.0	5587	tags=50%, list=44%, signal=89%
GOBP_PROTEIN_O_LINKED_GLYCOSYLATION	65	0.35900825	1.0283437	0.43343344	1.0	1.0	3540	tags=32%, list=28%, signal=45%
GOBP_ESTABLISHMENT_OF_EPITHELIAL_CELL_POLARITY	31	0.38587734	1.0280658	0.45020324	1.0	1.0	2379	tags=26%, list=19%, signal=32%
GOBP_PROTEIN_DEPOLYMERIZATION	107	0.34317964	1.0276071	0.436	1.0	1.0	3936	tags=32%, list=31%, signal=46%
GOBP_NEGATIVE_REGULATION_OF_TELOMERE_MAINTENANCE_VIA_TELOMERE_LENGTHENING	26	0.39244714	1.0274482	0.46002078	1.0	1.0	5426	tags=58%, list=43%, signal=101%
GOMF_O_ACYLTRANSFERASE_ACTIVITY	41	0.36973184	1.0274273	0.45601618	1.0	1.0	2799	tags=27%, list=22%, signal=34%
GOBP_CORONARY_VASCULATURE_DEVELOPMENT	52	0.36173743	1.0274059	0.45619336	1.0	1.0	3317	tags=31%, list=26%, signal=42%
GOBP_T_CELL_HOMEOSTASIS	50	0.36322597	1.0269399	0.45372233	1.0	1.0	4364	tags=38%, list=35%, signal=58%
GOBP_CILIUM_OR_FLAGELLUM_DEPENDENT_CELL_MOTILITY	84	0.3473126	1.0268681	0.45035106	1.0	1.0	2706	tags=23%, list=21%, signal=29%
GOBP_NEGATIVE_REGULATION_OF_INNATE_IMMUNE_RESPONSE	85	0.34698293	1.026643	0.444333	1.0	1.0	1618	tags=18%, list=13%, signal=20%
GOBP_RESPONSE_TO_CARBOHYDRATE	148	0.34124476	1.0265725	0.432	1.0	1.0	5619	tags=50%, list=45%, signal=89%
GOBP_MEMBRANE_REPOLARIZATION	30	0.3846741	1.0263367	0.47648263	1.0	1.0	3609	tags=27%, list=29%, signal=37%
GOBP_TYPE_I_INTERFERON_PRODUCTION	118	0.34415776	1.0263149	0.44	1.0	1.0	5378	tags=48%, list=43%, signal=83%
GOCC_ORGANELLE_ENVELOPE_LUMEN	70	0.35394213	1.0258147	0.4558233	1.0	1.0	5697	tags=54%, list=45%, signal=98%
GOBP_DORSAL_VENTRAL_PATTERN_FORMATION	58	0.3611967	1.0257024	0.45829147	1.0	1.0	5297	tags=50%, list=42%, signal=86%
GOMF_PRE_MRNA_BINDING	34	0.37470883	1.0255593	0.4680851	1.0	1.0	6211	tags=62%, list=49%, signal=121%
GOBP_AMINO_SUGAR_CATABOLIC_PROCESS	17	0.41726482	1.0255473	0.47171825	1.0	1.0	5179	tags=29%, list=41%, signal=50%
GOBP_NEGATIVE_REGULATION_OF_EPITHELIAL_TO_MESENCHYMAL_TRANSITION	28	0.38897955	1.0254238	0.45726055	1.0	1.0	3742	tags=32%, list=30%, signal=46%
GOMF_BETA_CATENIN_BINDING	73	0.35481012	1.0249084	0.44944945	1.0	1.0	3958	tags=37%, list=31%, signal=54%
GOMF_HEXOSYLTRANSFERASE_ACTIVITY	134	0.3396625	1.0248162	0.446	1.0	1.0	3540	tags=31%, list=28%, signal=42%
GOBP_RESPONSE_TO_UV_B	18	0.4154576	1.0247667	0.4600639	1.0	1.0	3577	tags=39%, list=28%, signal=54%
GOBP_ENDOSOME_ORGANIZATION	61	0.36085358	1.0246185	0.43831494	1.0	1.0	5236	tags=49%, list=42%, signal=84%
GOBP_NEURAL_TUBE_DEVELOPMENT	143	0.3418285	1.0245255	0.44	1.0	1.0	4979	tags=46%, list=39%, signal=75%
GOBP_RESPONSE_TO_ISCHEMIA	39	0.37493294	1.0245042	0.46028513	1.0	1.0	2197	tags=28%, list=17%, signal=34%
GOBP_CELLULAR_RESPONSE_TO_HYPOXIA	93	0.3464791	1.0244931	0.444	1.0	1.0	5611	tags=49%, list=44%, signal=88%
GOBP_ESTABLISHMENT_OF_PROTEIN_LOCALIZATION_TO_VACUOLE	51	0.36635143	1.0240451	0.46146044	1.0	1.0	5380	tags=51%, list=43%, signal=89%
GOBP_GLUCOSE_METABOLIC_PROCESS	160	0.33804068	1.024039	0.426	1.0	1.0	4061	tags=37%, list=32%, signal=54%
GOBP_POSITIVE_REGULATION_OF_COLLAGEN_METABOLIC_PROCESS	32	0.3836692	1.0239884	0.45389345	1.0	1.0	2095	tags=19%, list=17%, signal=22%
GOBP_REGULATION_OF_MUSCLE_CELL_DIFFERENTIATION	120	0.34188557	1.0236281	0.43843845	1.0	1.0	5532	tags=48%, list=44%, signal=85%
GOBP_POSITIVE_REGULATION_OF_PEPTIDYL_THREONINE_PHOSPHORYLATION	24	0.39286393	1.0235822	0.458897	1.0	1.0	1436	tags=17%, list=11%, signal=19%
GOBP_REGULATION_OF_INSULIN_SECRETION	147	0.33967865	1.0235766	0.439	1.0	1.0	5619	tags=49%, list=45%, signal=87%
GOBP_NEGATIVE_REGULATION_OF_KINASE_ACTIVITY	185	0.3344161	1.0229974	0.45	1.0	1.0	5394	tags=50%, list=43%, signal=87%
GOBP_CYTOPLASMIC_TRANSLATION	59	0.3607948	1.022626	0.46485943	1.0	1.0	5351	tags=58%, list=42%, signal=100%
GOMF_ACTIVE_MONOATOMIC_ION_TRANSMEMBRANE_TRANSPORTER_ACTIVITY	136	0.3385331	1.0224354	0.449	1.0	1.0	6358	tags=50%, list=50%, signal=100%
GOMF_KINESIN_BINDING	44	0.37068257	1.0221056	0.4720244	1.0	1.0	3687	tags=43%, list=29%, signal=61%
GOCC_NON_MOTILE_CILIUM	97	0.34329063	1.0220251	0.447	1.0	1.0	3374	tags=29%, list=27%, signal=39%
GOBP_NEGATIVE_REGULATION_OF_AMIDE_METABOLIC_PROCESS	185	0.33586603	1.0219513	0.423	1.0	1.0	6277	tags=59%, list=50%, signal=117%
GOBP_APOPTOTIC_PROCESS_INVOLVED_IN_DEVELOPMENT	27	0.38493684	1.0214471	0.4645094	1.0	1.0	2291	tags=26%, list=18%, signal=32%
GOBP_POSITIVE_REGULATION_OF_TRANSCRIPTION_ELONGATION_BY_RNA_POLYMERASE_II	53	0.3618876	1.0210553	0.45774648	1.0	1.0	5829	tags=64%, list=46%, signal=119%
GOBP_CENTRAL_NERVOUS_SYSTEM_NEURON_AXONOGENESIS	29	0.3845944	1.021008	0.47142857	1.0	1.0	6665	tags=62%, list=53%, signal=131%
GOBP_NUCLEOSIDE_METABOLIC_PROCESS	37	0.36810055	1.0209869	0.4623218	1.0	1.0	4708	tags=38%, list=37%, signal=60%
GOBP_REGULATION_OF_MACROPHAGE_DIFFERENTIATION	19	0.40561867	1.0208042	0.455898	1.0	1.0	6582	tags=68%, list=52%, signal=143%
GOBP_VACUOLE_ORGANIZATION	199	0.3336921	1.0207671	0.437	1.0	1.0	4818	tags=45%, list=38%, signal=72%
GOBP_PHOSPHATIDYLINOSITOL_METABOLIC_PROCESS	129	0.34117684	1.0205966	0.446	1.0	1.0	4040	tags=39%, list=32%, signal=56%
GOBP_RAB_PROTEIN_SIGNAL_TRANSDUCTION	18	0.41349554	1.0205439	0.4862869	1.0	1.0	6900	tags=78%, list=55%, signal=171%
GOMF_UBIQUITIN_LIKE_PROTEIN_CONJUGATING_ENZYME_BINDING	33	0.37571588	1.0205287	0.46992865	1.0	1.0	5005	tags=45%, list=40%, signal=75%
GOMF_DNA_BINDING_TRANSCRIPTION_REPRESSOR_ACTIVITY	241	0.33152536	1.0204704	0.434	1.0	1.0	2972	tags=24%, list=24%, signal=31%
GOBP_CHEMOKINE_C_X_C_MOTIF_LIGAND_2_PRODUCTION	21	0.4037915	1.0201924	0.46806282	1.0	1.0	1576	tags=24%, list=12%, signal=27%
GOBP_INFLAMMATORY_CELL_APOPTOTIC_PROCESS	25	0.3870595	1.0199984	0.46845916	1.0	1.0	5751	tags=56%, list=46%, signal=103%
GOBP_PROTEIN_KINASE_C_ACTIVATING_G_PROTEIN_COUPLED_RECEPTOR_SIGNALING_PATHWAY	17	0.41977885	1.0199794	0.47927737	1.0	1.0	1943	tags=18%, list=15%, signal=21%
GOMF_CHOLESTEROL_BINDING	42	0.36480504	1.019922	0.471066	1.0	1.0	4050	tags=29%, list=32%, signal=42%
GOBP_REGULATION_OF_AMINO_ACID_TRANSMEMBRANE_TRANSPORT	16	0.4153395	1.0198381	0.46336207	1.0	1.0	4841	tags=38%, list=38%, signal=61%
GOBP_NEGATIVE_REGULATION_OF_CALCIUM_MEDIATED_SIGNALING	19	0.40726912	1.0197867	0.45983088	1.0	1.0	5784	tags=63%, list=46%, signal=116%
GOBP_PEPTIDYL_SERINE_MODIFICATION	255	0.33120534	1.019197	0.423	1.0	1.0	5932	tags=53%, list=47%, signal=98%
GOBP_CELLULAR_RESPONSE_TO_PEPTIDE	269	0.33240056	1.0191534	0.413	1.0	1.0	5424	tags=47%, list=43%, signal=81%
GOBP_POSITIVE_REGULATION_OF_PROTEOLYSIS	301	0.32835028	1.0188409	0.44	1.0	1.0	4337	tags=35%, list=34%, signal=52%
GOBP_NADP_METABOLIC_PROCESS	46	0.36373585	1.0186802	0.46720484	1.0	1.0	3753	tags=35%, list=30%, signal=49%
GOCC_SMOOTH_ENDOPLASMIC_RETICULUM	24	0.38752452	1.0186677	0.4699793	1.0	1.0	5562	tags=58%, list=44%, signal=104%
GOBP_PRIMARY_NEURAL_TUBE_FORMATION	88	0.34696218	1.0185398	0.46846846	1.0	1.0	4953	tags=45%, list=39%, signal=74%
GOBP_GLIAL_CELL_PROLIFERATION	69	0.35392374	1.0182971	0.46346346	1.0	1.0	3394	tags=32%, list=27%, signal=43%
GOBP_EXPLORATION_BEHAVIOR	23	0.39564556	1.018183	0.47594142	1.0	1.0	3263	tags=35%, list=26%, signal=47%
GOBP_HEMATOPOIETIC_PROGENITOR_CELL_DIFFERENTIATION	132	0.34016338	1.0181346	0.44744745	1.0	1.0	5185	tags=45%, list=41%, signal=75%
GOBP_POSITIVE_REGULATION_OF_VASCULAR_ASSOCIATED_SMOOTH_MUSCLE_CELL_PROLIFERATION	38	0.37445423	1.0181056	0.47918782	1.0	1.0	4636	tags=37%, list=37%, signal=58%
GOBP_MONOCARBOXYLIC_ACID_TRANSPORT	99	0.34432724	1.017807	0.44	1.0	1.0	3093	tags=24%, list=25%, signal=32%
GOBP_SNRNA_PROCESSING	24	0.39318183	1.0174474	0.4519833	1.0	1.0	4625	tags=54%, list=37%, signal=85%
MP_INCREASED_HEMANGIOMA_INCIDENCE	28	0.38722807	1.0172677	0.4885892	1.0	1.0	5600	tags=57%, list=44%, signal=103%
GOMF_RIBONUCLEOPROTEIN_COMPLEX_BINDING	163	0.33588627	1.0172253	0.44	1.0	1.0	6044	tags=55%, list=48%, signal=105%
GOBP_NEGATIVE_REGULATION_OF_POST_TRANSLATIONAL_PROTEIN_MODIFICATION	83	0.34779322	1.0172019	0.483	1.0	1.0	6363	tags=61%, list=50%, signal=123%
GOBP_MEMBRANE_FISSION	27	0.39097598	1.0171486	0.46955624	1.0	1.0	5404	tags=63%, list=43%, signal=110%
GOBP_AMINO_ACID_CATABOLIC_PROCESS	64	0.3572202	1.0171208	0.45883533	1.0	1.0	4524	tags=42%, list=36%, signal=65%
GOBP_NEGATIVE_REGULATION_OF_SIGNAL_TRANSDUCTION_IN_ABSENCE_OF_LIGAND	24	0.39410362	1.0167974	0.48190278	1.0	1.0	1282	tags=21%, list=10%, signal=23%
GOBP_MATING_BEHAVIOR	25	0.38989472	1.0165821	0.46468782	1.0	1.0	1078	tags=20%, list=9%, signal=22%
GOMF_MONOCARBOXYLIC_ACID_TRANSMEMBRANE_TRANSPORTER_ACTIVITY	32	0.37796605	1.0165232	0.48410258	1.0	1.0	2673	tags=25%, list=21%, signal=32%
GOBP_REGULATION_OF_MUSCLE_TISSUE_DEVELOPMENT	35	0.37664202	1.0164396	0.47502548	1.0	1.0	4596	tags=43%, list=36%, signal=67%
GOBP_TRANSLATIONAL_INITIATION	103	0.33956993	1.0163821	0.463	1.0	1.0	6429	tags=65%, list=51%, signal=132%
GOBP_MORPHOGENESIS_OF_AN_ENDOTHELIUM	15	0.42677322	1.0163037	0.47619048	1.0	1.0	5427	tags=60%, list=43%, signal=105%
GOBP_MRNA_EXPORT_FROM_NUCLEUS	55	0.35603285	1.0162537	0.48834854	1.0	1.0	6476	tags=71%, list=51%, signal=145%
GOBP_MODULATION_BY_HOST_OF_VIRAL_PROCESS	42	0.3683657	1.0160884	0.485309	1.0	1.0	4203	tags=48%, list=33%, signal=71%
GOBP_PROTEIN_DEMETHYLATION	15	0.42691314	1.0160073	0.47830802	1.0	1.0	5893	tags=67%, list=47%, signal=125%
GOBP_CELLULAR_RESPONSE_TO_LIPOPROTEIN_PARTICLE_STIMULUS	29	0.38088378	1.0159394	0.48090816	1.0	1.0	3850	tags=34%, list=31%, signal=50%
GOBP_TRNA_THREONYLCARBAMOYLADENOSINE_METABOLIC_PROCESS	15	0.4279055	1.0153872	0.4745946	1.0	1.0	2948	tags=27%, list=23%, signal=35%
GOBP_NEURAL_PRECURSOR_CELL_PROLIFERATION	152	0.3348195	1.0151474	0.46	1.0	1.0	4614	tags=38%, list=37%, signal=59%
GOBP_NEGATIVE_REGULATION_OF_SECRETION	134	0.33843935	1.0151303	0.462	1.0	1.0	4303	tags=35%, list=34%, signal=53%
GOBP_DEVELOPMENTAL_MATURATION	255	0.32855162	1.0149992	0.444	1.0	1.0	4064	tags=29%, list=32%, signal=42%
GOMF_TRANSCRIPTION_COREGULATOR_BINDING	112	0.34026155	1.0149945	0.466	1.0	1.0	5816	tags=53%, list=46%, signal=97%
GOBP_VIRAL_RNA_GENOME_REPLICATION	26	0.389674	1.0148933	0.49079755	1.0	1.0	6233	tags=73%, list=49%, signal=144%
GOBP_REGULATION_OF_AUTOPHAGY	268	0.32822087	1.0144066	0.451	1.0	1.0	5404	tags=47%, list=43%, signal=81%
GOBP_PATTERN_SPECIFICATION_PROCESS	281	0.3315589	1.014181	0.442	1.0	1.0	3648	tags=29%, list=29%, signal=40%
GOBP_REGULATION_OF_NOTCH_SIGNALING_PATHWAY	72	0.34682715	1.0140861	0.47347346	1.0	1.0	3973	tags=31%, list=32%, signal=44%
GOBP_PHOSPHATIDIC_ACID_BIOSYNTHETIC_PROCESS	18	0.4108476	1.0140221	0.48565355	1.0	1.0	1943	tags=28%, list=15%, signal=33%
GOBP_CARDIAC_ATRIUM_DEVELOPMENT	25	0.3926476	1.0138564	0.49170125	1.0	1.0	5185	tags=52%, list=41%, signal=88%
GOBP_PEPTIDE_BIOSYNTHETIC_PROCESS	468	0.32409436	1.013831	0.438	1.0	1.0	5769	tags=53%, list=46%, signal=93%
GOBP_ALPHA_AMINO_ACID_METABOLIC_PROCESS	137	0.3354951	1.0136906	0.464	1.0	1.0	4524	tags=39%, list=36%, signal=61%
GOBP_REGULATION_OF_GLIAL_CELL_APOPTOTIC_PROCESS	15	0.42609283	1.0136617	0.47300217	1.0	1.0	1813	tags=27%, list=14%, signal=31%
GOBP_BLASTOCYST_FORMATION	44	0.36175016	1.013622	0.4828629	1.0	1.0	2820	tags=27%, list=22%, signal=35%
GOCC_ESCRT_COMPLEX	23	0.39445734	1.013602	0.49001053	1.0	1.0	3939	tags=39%, list=31%, signal=57%
GOBP_REGULATION_OF_EPITHELIAL_CELL_APOPTOTIC_PROCESS	95	0.34628734	1.0135121	0.46846846	1.0	1.0	3991	tags=36%, list=32%, signal=52%
GOBP_B_CELL_DIFFERENTIATION	139	0.337063	1.0133792	0.464	1.0	1.0	5293	tags=48%, list=42%, signal=82%
GOBP_AMINO_ACID_TRANSPORT	107	0.34228536	1.0132442	0.466	1.0	1.0	4065	tags=33%, list=32%, signal=48%
GOBP_HEAD_DEVELOPMENT	496	0.3236096	1.0131752	0.428	1.0	1.0	4979	tags=39%, list=39%, signal=62%
GOBP_ENDOPLASMIC_RETICULUM_ORGANIZATION	85	0.3434266	1.0131192	0.458	1.0	1.0	4414	tags=44%, list=35%, signal=67%
GOBP_AUTOPHAGY_OF_MITOCHONDRION	83	0.34567356	1.0130163	0.48897797	1.0	1.0	5069	tags=51%, list=40%, signal=84%
GOMF_MONOATOMIC_ANION_TRANSMEMBRANE_TRANSPORTER_ACTIVITY	65	0.35221562	1.0129422	0.48293173	1.0	1.0	2115	tags=18%, list=17%, signal=22%
GOBP_MAINTENANCE_OF_PROTEIN_LOCALIZATION_IN_ORGANELLE	41	0.37005904	1.0127915	0.4893184	1.0	1.0	5422	tags=49%, list=43%, signal=85%
GOBP_LAMELLIPODIUM_ASSEMBLY	65	0.34965262	1.0127627	0.4723618	1.0	1.0	4247	tags=35%, list=34%, signal=53%
GOBP_REGULATION_OF_PROTEIN_KINASE_C_SIGNALING	15	0.4235749	1.0126315	0.49731472	1.0	1.0	2903	tags=33%, list=23%, signal=43%
GOBP_RESPONSE_TO_SALT	214	0.32995588	1.0125118	0.472	1.0	1.0	3990	tags=32%, list=32%, signal=46%
GOBP_NEGATIVE_REGULATION_OF_VIRAL_LIFE_CYCLE	31	0.3781247	1.0122049	0.48128897	1.0	1.0	5214	tags=55%, list=41%, signal=93%
GOBP_FEAR_RESPONSE	28	0.382404	1.012098	0.4779034	1.0	1.0	3263	tags=32%, list=26%, signal=43%
GOBP_NATURAL_KILLER_CELL_CYTOKINE_PRODUCTION	16	0.41428295	1.0115376	0.48220065	1.0	1.0	1897	tags=19%, list=15%, signal=22%
GOMF_OXIDOREDUCTASE_ACTIVITY_ACTING_ON_CH_OH_GROUP_OF_DONORS	95	0.34213054	1.0111758	0.4804805	1.0	1.0	2939	tags=28%, list=23%, signal=37%
GOBP_EMBRYONIC_EYE_MORPHOGENESIS	24	0.38693404	1.0111476	0.4715026	1.0	1.0	5346	tags=42%, list=42%, signal=72%
GOBP_POSITIVE_REGULATION_OF_UBIQUITIN_DEPENDENT_PROTEIN_CATABOLIC_PROCESS	102	0.34050706	1.0110809	0.479	1.0	1.0	5646	tags=50%, list=45%, signal=90%
GOBP_NEURAL_TUBE_FORMATION	99	0.34527144	1.0110025	0.481	1.0	1.0	5568	tags=53%, list=44%, signal=93%
GOBP_INTRACELLULAR_ESTROGEN_RECEPTOR_SIGNALING_PATHWAY	40	0.3700338	1.0109133	0.48938322	1.0	1.0	5998	tags=63%, list=48%, signal=119%
GOBP_ANTIVIRAL_INNATE_IMMUNE_RESPONSE	40	0.3658714	1.0103534	0.48181817	1.0	1.0	4157	tags=38%, list=33%, signal=56%
GOBP_NEGATIVE_REGULATION_OF_TRANSFERASE_ACTIVITY	215	0.32849216	1.0101025	0.461	1.0	1.0	5394	tags=49%, list=43%, signal=85%
GOBP_REGULATION_OF_BINDING	325	0.3257012	1.0098519	0.463	1.0	1.0	3490	tags=30%, list=28%, signal=40%
GOBP_POSITIVE_REGULATION_OF_ACUTE_INFLAMMATORY_RESPONSE_TO_ANTIGENIC_STIMULUS	19	0.41257533	1.0097759	0.47674417	1.0	1.0	3799	tags=32%, list=30%, signal=45%
GOCC_COPI_COATED_VESICLE	29	0.38129157	1.0097474	0.50359714	1.0	1.0	6145	tags=66%, list=49%, signal=127%
GOBP_POSITIVE_REGULATION_OF_CELL_SUBSTRATE_JUNCTION_ORGANIZATION	30	0.37707868	1.0097312	0.4826884	1.0	1.0	4278	tags=47%, list=34%, signal=70%
GOMF_RNA_POLYMERASE_II_GENERAL_TRANSCRIPTION_INITIATION_FACTOR_BINDING	25	0.3877254	1.009607	0.49741468	1.0	1.0	6105	tags=80%, list=48%, signal=155%
GOMF_NAD_P_H_DEHYDROGENASE_QUINONE_ACTIVITY	22	0.39666837	1.0093857	0.47468355	1.0	1.0	6143	tags=68%, list=49%, signal=133%
GOBP_MITOCHONDRIAL_MEMBRANE_ORGANIZATION	98	0.33857006	1.0092238	0.477	1.0	1.0	5072	tags=46%, list=40%, signal=76%
GOBP_REGULATION_OF_MAP_KINASE_ACTIVITY	159	0.33591944	1.0090296	0.456	1.0	1.0	4242	tags=34%, list=34%, signal=51%
GOBP_POSITIVE_REGULATION_OF_PROTEIN_LOCALIZATION	427	0.32275343	1.0089766	0.46	1.0	1.0	5527	tags=47%, list=44%, signal=80%
GOBP_CELLULAR_RESPONSE_TO_EXTRACELLULAR_STIMULUS	202	0.3300223	1.0087292	0.482	1.0	1.0	4628	tags=41%, list=37%, signal=64%
GOBP_CARBOHYDRATE_CATABOLIC_PROCESS	127	0.33680066	1.0086591	0.467	1.0	1.0	3470	tags=30%, list=28%, signal=41%
GOBP_REGULATION_OF_NEUROGENESIS	361	0.32483163	1.008651	0.463	1.0	1.0	3342	tags=26%, list=26%, signal=35%
GOBP_SNRNA_3_END_PROCESSING	20	0.40180442	1.008497	0.49579832	1.0	1.0	4346	tags=50%, list=34%, signal=76%
GOBP_VASCULAR_ASSOCIATED_SMOOTH_MUSCLE_CONTRACTION	22	0.40126264	1.0084248	0.49947754	1.0	1.0	2056	tags=23%, list=16%, signal=27%
GOBP_REGULATION_OF_MYELINATION	46	0.35909563	1.0084155	0.4969819	1.0	1.0	2628	tags=30%, list=21%, signal=38%
GOCC_SNARE_COMPLEX	40	0.36857045	1.0082827	0.5131579	1.0	1.0	2718	tags=33%, list=22%, signal=41%
GOBP_LIPID_IMPORT_INTO_CELL	18	0.40041587	1.0082428	0.48012888	1.0	1.0	1172	tags=11%, list=9%, signal=12%
GOCC_PROTON_TRANSPORTING_V_TYPE_ATPASE_COMPLEX	22	0.39023057	1.0081105	0.49947864	1.0	1.0	5122	tags=45%, list=41%, signal=76%
GOBP_PEPTIDE_HORMONE_PROCESSING	16	0.4123947	1.0080252	0.48682824	1.0	1.0	4104	tags=38%, list=33%, signal=56%
GOBP_NEGATIVE_REGULATION_OF_NF_KAPPAB_TRANSCRIPTION_FACTOR_ACTIVITY	75	0.34700897	1.0079223	0.47347346	1.0	1.0	5907	tags=53%, list=47%, signal=100%
GOBP_ENDOMEMBRANE_SYSTEM_ORGANIZATION	452	0.32217893	1.0078702	0.466	1.0	1.0	4764	tags=42%, list=38%, signal=65%
GOBP_REGULATION_OF_T_CELL_DIFFERENTIATION_IN_THYMUS	26	0.3825599	1.007651	0.4869656	1.0	1.0	6822	tags=65%, list=54%, signal=142%
GOBP_REGULATION_OF_T_HELPER_17_TYPE_IMMUNE_RESPONSE	29	0.3782558	1.007478	0.4790174	1.0	1.0	3880	tags=31%, list=31%, signal=45%
GOBP_NECROPTOTIC_PROCESS	35	0.37723878	1.0074687	0.4841998	1.0	1.0	5851	tags=60%, list=46%, signal=112%
GOCC_PHOSPHATIDYLINOSITOL_3_KINASE_COMPLEX	27	0.38502494	1.0074576	0.5005192	1.0	1.0	3314	tags=33%, list=26%, signal=45%
GOBP_NON_CANONICAL_NF_KAPPAB_SIGNAL_TRANSDUCTION	110	0.3388642	1.0073601	0.49	1.0	1.0	5501	tags=48%, list=44%, signal=85%
GOMF_MICROTUBULE_PLUS_END_BINDING	21	0.3998346	1.0071305	0.4948025	1.0	1.0	2882	tags=29%, list=23%, signal=37%
GOCC_TRANSCRIPTION_REGULATOR_COMPLEX	433	0.32327026	1.0069169	0.454	1.0	1.0	5576	tags=46%, list=44%, signal=79%
GOBP_ANTIBACTERIAL_HUMORAL_RESPONSE	39	0.36839563	1.0069	0.491353	1.0	1.0	1897	tags=23%, list=15%, signal=27%
GOCC_TRANSPORTER_COMPLEX	232	0.32664073	1.0065452	0.486	1.0	1.0	5733	tags=47%, list=45%, signal=85%
GOBP_REGULATION_OF_T_CELL_MEDIATED_CYTOTOXICITY	34	0.3650969	1.0064125	0.5071138	1.0	1.0	3380	tags=32%, list=27%, signal=44%
GOBP_IMMUNOGLOBULIN_PRODUCTION_INVOLVED_IN_IMMUNOGLOBULIN_MEDIATED_IMMUNE_RESPONSE	66	0.34721532	1.0063498	0.50150454	1.0	1.0	5587	tags=50%, list=44%, signal=89%
GOBP_NEGATIVE_REGULATION_OF_MONOATOMIC_ION_TRANSPORT	102	0.34008077	1.005994	0.488	1.0	1.0	5005	tags=43%, list=40%, signal=71%
GOBP_CARBOHYDRATE_TRANSMEMBRANE_TRANSPORT	87	0.3421691	1.0057019	0.5205617	1.0	1.0	3577	tags=29%, list=28%, signal=40%
GOBP_ESTABLISHMENT_OF_SKIN_BARRIER	25	0.3905676	1.0055544	0.5052411	1.0	1.0	2891	tags=28%, list=23%, signal=36%
GOBP_NEGATIVE_REGULATION_OF_TYPE_I_INTERFERON_MEDIATED_SIGNALING_PATHWAY	19	0.4029015	1.0054907	0.4941799	1.0	1.0	3535	tags=42%, list=28%, signal=58%
GOBP_GRANULOCYTE_DIFFERENTIATION	44	0.35900554	1.005447	0.50151974	1.0	1.0	2568	tags=23%, list=20%, signal=28%
GOBP_RESPONSE_TO_VIRUS	321	0.32587892	1.0053064	0.482	1.0	1.0	5378	tags=46%, list=43%, signal=78%
GOBP_PHOTORECEPTOR_CELL_DIFFERENTIATION	42	0.36564183	1.0052959	0.5182556	1.0	1.0	5433	tags=52%, list=43%, signal=92%
GOMF_METHYL_CPG_BINDING	20	0.4038613	1.0052506	0.49469215	1.0	1.0	4254	tags=45%, list=34%, signal=68%
GOCC_RESPIRATORY_CHAIN_COMPLEX_IV	22	0.39605117	1.0050969	0.50052136	1.0	1.0	5731	tags=64%, list=45%, signal=116%
GOBP_VASCULAR_ENDOTHELIAL_CELL_PROLIFERATION	24	0.39269495	1.0050374	0.49171844	1.0	1.0	4215	tags=42%, list=33%, signal=62%
GOBP_NEGATIVE_REGULATION_OF_MUSCLE_HYPERTROPHY	29	0.3786859	1.0049641	0.48971194	1.0	1.0	5291	tags=45%, list=42%, signal=77%
GOBP_PROTEIN_LOCALIZATION_TO_MITOCHONDRION	92	0.34261778	1.0046386	0.4834835	1.0	1.0	5072	tags=48%, list=40%, signal=79%
GOBP_RESPONSE_TO_ALCOHOL	108	0.33742946	1.0045655	0.502	1.0	1.0	2386	tags=20%, list=19%, signal=25%
[truncated: 2,502 more rows]

## Sheet: Tcell_Navwt-npy1rflfl
NAME	SIZE	ES	NES	NOM p-val	FDR q-val	FWER p-val	RANK AT MAX	LEADING EDGE
GOBP_GRANULOCYTE_CHEMOTAXIS	107	-0.15131012	---	---	1.0	0.0	355	tags=7%, list=3%, signal=8%
GOBP_GRANULOCYTE_MIGRATION	134	-0.19232349	---	---	1.0	0.0	827	tags=15%, list=7%, signal=16%
GOBP_INTERLEUKIN_6_PRODUCTION	150	-0.1545558	---	---	1.0	0.0	806	tags=14%, list=6%, signal=15%
GOBP_POSITIVE_REGULATION_OF_INTERLEUKIN_6_PRODUCTION	95	-0.16924281	---	---	1.0	0.0	579	tags=9%, list=5%, signal=10%
GOBP_REGULATION_OF_BLOOD_PRESSURE	120	-0.19738865	---	---	1.0	0.0	1021	tags=16%, list=8%, signal=17%
GOBP_REGULATION_OF_TUBE_SIZE	115	-0.1913369	---	---	1.0	0.0	1021	tags=16%, list=8%, signal=17%
GOBP_TYPE_II_INTERFERON_PRODUCTION	124	-0.15611814	---	---	1.0	0.0	1226	tags=20%, list=10%, signal=22%
GOBP_VASCULAR_PROCESS_IN_CIRCULATORY_SYSTEM	162	-0.1582188	---	---	1.0	0.0	1021	tags=14%, list=8%, signal=15%
GOCC_COLLAGEN_CONTAINING_EXTRACELLULAR_MATRIX	217	-0.13977194	---	---	1.0	0.0	980	tags=14%, list=8%, signal=15%
GOMF_CYTOKINE_ACTIVITY	113	-0.25780985	---	---	1.0	0.0	1073	tags=21%, list=9%, signal=23%
GOMF_G_PROTEIN_COUPLED_RECEPTOR_ACTIVITY	178	-0.19049135	---	---	1.0	0.0	887	tags=15%, list=7%, signal=15%
GOMF_INTEGRIN_BINDING	124	-0.19240265	---	---	1.0	0.0	984	tags=17%, list=8%, signal=18%
GOBP_CHRONIC_INFLAMMATORY_RESPONSE	15	-0.660796	-2.3817172	0.0	0.0012788555	0.007	687	tags=40%, list=5%, signal=42%
GOBP_POSITIVE_REGULATION_OF_ALCOHOL_BIOSYNTHETIC_PROCESS	17	-0.5689625	-2.2403748	0.0	0.0037349577	0.021	1379	tags=47%, list=11%, signal=53%
GOBP_NOREPINEPHRINE_TRANSPORT	17	-0.5576962	-2.1487427	0.0	0.0078068427	0.047	1034	tags=47%, list=8%, signal=51%
GOMF_EXTRACELLULAR_MATRIX_STRUCTURAL_CONSTITUENT	72	-0.36308172	-1.9475355	0.0	0.031638265	0.181	956	tags=25%, list=8%, signal=27%
GOBP_NEUROTRANSMITTER_REUPTAKE	16	-0.5264706	-1.9070557	0.012658228	0.036184717	0.222	563	tags=19%, list=4%, signal=20%
GOBP_LEUKOCYTE_TETHERING_OR_ROLLING	25	-0.44250318	-1.8789865	0.0	0.040854063	0.259	195	tags=12%, list=2%, signal=12%
GOBP_NEUROTRANSMITTER_UPTAKE	22	-0.4554309	-1.8370705	0.0	0.050187953	0.321	951	tags=23%, list=8%, signal=25%
GOBP_ORGANIC_CATION_TRANSPORT	41	-0.36973283	-1.8129773	0.0	0.057406727	0.373	1034	tags=24%, list=8%, signal=26%
GOBP_RETINOIC_ACID_METABOLIC_PROCESS	15	-0.4971125	-1.7877471	0.014925373	0.06438152	0.428	1819	tags=40%, list=14%, signal=47%
GOCC_COLLAGEN_TRIMER	33	-0.34863564	-1.7864963	0.0	0.061551	0.429	950	tags=30%, list=8%, signal=33%
GOBP_LEUKOCYTE_MIGRATION_INVOLVED_IN_INFLAMMATORY_RESPONSE	20	-0.4443642	-1.7550652	0.0	0.07153164	0.496	1073	tags=25%, list=9%, signal=27%
GOBP_REGULATION_OF_SYSTEMIC_ARTERIAL_BLOOD_PRESSURE_MEDIATED_BY_A_CHEMICAL_SIGNAL	25	-0.40038514	-1.7371594	0.0	0.07644712	0.54	608	tags=12%, list=5%, signal=13%
GOBP_POSITIVE_REGULATION_OF_LEUKOCYTE_ADHESION_TO_VASCULAR_ENDOTHELIAL_CELL	23	-0.4103117	-1.6989079	0.0	0.09442151	0.616	195	tags=13%, list=2%, signal=13%
GOBP_LEUKOCYTE_ADHESION_TO_VASCULAR_ENDOTHELIAL_CELL	41	-0.32668996	-1.6730711	0.0	0.10759435	0.673	195	tags=10%, list=2%, signal=10%
GOBP_REGULATION_OF_CYTOSOLIC_CALCIUM_ION_CONCENTRATION	37	-0.3600235	-1.6118915	0.071428575	0.14792328	0.801	877	tags=32%, list=7%, signal=35%
MP_DECREASED_METASTATIC_POTENTIAL	28	-0.36866108	-1.5953761	0.0	0.1582943	0.828	954	tags=29%, list=8%, signal=31%
GOBP_REGULATION_OF_T_CELL_CYTOKINE_PRODUCTION	34	-0.34506077	-1.590942	0.0	0.15786795	0.837	1879	tags=53%, list=15%, signal=62%
GOMF_CHEMOKINE_ACTIVITY	28	-0.35970235	-1.5846496	0.0	0.15856478	0.845	827	tags=25%, list=7%, signal=27%
GOBP_TRANSCYTOSIS	18	-0.40282464	-1.5730982	0.05263158	0.1637213	0.867	876	tags=22%, list=7%, signal=24%
GOBP_POSITIVE_REGULATION_OF_T_HELPER_1_TYPE_IMMUNE_RESPONSE	18	-0.42522374	-1.5643616	0.055555556	0.16697915	0.881	1843	tags=50%, list=15%, signal=58%
GOMF_EXTRACELLULAR_MATRIX_STRUCTURAL_CONSTITUENT_CONFERRING_TENSILE_STRENGTH	17	-0.42264146	-1.5642272	0.014084507	0.16200201	0.881	924	tags=47%, list=7%, signal=51%
GOMF_ISOPRENOID_BINDING	15	-0.44440502	-1.5551435	0.0	0.1664218	0.896	1974	tags=53%, list=16%, signal=63%
GOBP_POSITIVE_REGULATION_OF_PROTEIN_DEPOLYMERIZATION	16	-0.40732372	-1.5370752	0.04054054	0.1816501	0.926	1675	tags=44%, list=13%, signal=50%
GOBP_LEUKOCYTE_AGGREGATION	16	-0.42092726	-1.5022247	0.014084507	0.21842264	0.965	7311	tags=100%, list=58%, signal=238%
GOBP_MAMMARY_GLAND_ALVEOLUS_DEVELOPMENT	17	-0.41153425	-1.4969203	0.04477612	0.21903324	0.967	954	tags=35%, list=8%, signal=38%
GOBP_NEUTROPHIL_EXTRAVASATION	15	-0.43517494	-1.4907146	0.014084507	0.2208033	0.972	590	tags=20%, list=5%, signal=21%
GOMF_ORGANIC_CATION_TRANSMEMBRANE_TRANSPORTER_ACTIVITY	23	-0.3793641	-1.489006	0.05263158	0.21825711	0.972	569	tags=13%, list=5%, signal=14%
GOBP_DEFENSE_RESPONSE_TO_GRAM_NEGATIVE_BACTERIUM	49	-0.27316862	-1.4651364	0.0	0.24614681	0.985	690	tags=16%, list=5%, signal=17%
GOBP_RELEASE_OF_SEQUESTERED_CALCIUM_ION_INTO_CYTOSOL_BY_ENDOPLASMIC_RETICULUM	17	-0.3947467	-1.4645497	0.031746034	0.24071075	0.985	940	tags=35%, list=7%, signal=38%
GOBP_CATECHOLAMINE_TRANSPORT	48	-0.2882883	-1.4509168	0.0	0.2552073	0.989	1034	tags=25%, list=8%, signal=27%
GOMF_IMMUNOGLOBULIN_RECEPTOR_BINDING	15	-0.4133406	-1.4232087	0.093333334	0.29079124	0.996	651	tags=33%, list=5%, signal=35%
GOBP_POSITIVE_REGULATION_OF_CELLULAR_EXTRAVASATION	20	-0.3522282	-1.4222322	0.07272727	0.2854204	0.996	4	tags=5%, list=0%, signal=5%
GOBP_ORGAN_OR_TISSUE_SPECIFIC_IMMUNE_RESPONSE	17	-0.37986484	-1.411332	0.078947365	0.29611325	0.996	876	tags=29%, list=7%, signal=32%
GOBP_REGULATION_OF_VASCULOGENESIS	15	-0.39176014	-1.402772	0.08571429	0.30430177	0.998	872	tags=33%, list=7%, signal=36%
GOBP_POSITIVE_REGULATION_OF_T_CELL_CYTOKINE_PRODUCTION	25	-0.31165874	-1.4025921	0.027027028	0.29823717	0.998	466	tags=20%, list=4%, signal=21%
GOBP_POSITIVE_REGULATION_OF_MUSCLE_CONTRACTION	32	-0.31838995	-1.4016638	0.05882353	0.29376203	0.998	397	tags=16%, list=3%, signal=16%
GOBP_CELLULAR_EXTRAVASATION	62	-0.25496483	-1.3715304	0.0	0.34886223	0.999	590	tags=10%, list=5%, signal=10%
GOBP_MACROPHAGE_CHEMOTAXIS	39	-0.28510138	-1.3658261	0.0	0.352382	0.999	1073	tags=23%, list=9%, signal=25%
GOBP_ANTIMICROBIAL_HUMORAL_IMMUNE_RESPONSE_MEDIATED_BY_ANTIMICROBIAL_PEPTIDE	40	-0.286656	-1.3651375	0.0	0.34672162	0.999	652	tags=23%, list=5%, signal=24%
GOBP_REGULATION_OF_SYSTEMIC_ARTERIAL_BLOOD_PRESSURE	59	-0.25424898	-1.3614912	0.0	0.34838238	0.999	989	tags=19%, list=8%, signal=20%
GOBP_MICROVILLUS_ASSEMBLY	17	-0.36025408	-1.360472	0.10769231	0.34414393	0.999	859	tags=18%, list=7%, signal=19%
GOBP_REGULATION_OF_LEUKOCYTE_ADHESION_TO_VASCULAR_ENDOTHELIAL_CELL	27	-0.33900726	-1.3531499	0.035714287	0.35278353	0.999	195	tags=11%, list=2%, signal=11%
GOCC_PRESYNAPTIC_ACTIVE_ZONE	75	-0.23036173	-1.3391327	0.0	0.37437165	1.0	665	tags=16%, list=5%, signal=17%
GOCC_ACROSOMAL_MEMBRANE	20	-0.35585648	-1.3348213	0.11904762	0.3777191	1.0	604	tags=30%, list=5%, signal=31%
GOBP_CALCIUM_DEPENDENT_CELL_CELL_ADHESION_VIA_PLASMA_MEMBRANE_CELL_ADHESION_MOLECULES	18	-0.3642678	-1.3335253	0.09677419	0.37375772	1.0	319	tags=17%, list=3%, signal=17%
GOMF_VOLTAGE_GATED_CALCIUM_CHANNEL_ACTIVITY	23	-0.3134599	-1.3318131	0.071428575	0.37114343	1.0	895	tags=26%, list=7%, signal=28%
GOBP_SARCOPLASMIC_RETICULUM_CALCIUM_ION_TRANSPORT	20	-0.340203	-1.3308402	0.054545455	0.36712134	1.0	624	tags=25%, list=5%, signal=26%
GOBP_POSITIVE_REGULATION_OF_MACROPHAGE_CHEMOTAXIS	22	-0.34154078	-1.3301662	0.11111111	0.36250943	1.0	355	tags=14%, list=3%, signal=14%
GOMF_INOSITOL_PHOSPHATE_PHOSPHATASE_ACTIVITY	18	-0.3471592	-1.3252453	0.07575758	0.36761194	1.0	10	tags=11%, list=0%, signal=11%
GOBP_INFLAMMATORY_RESPONSE_TO_WOUNDING	31	-0.28991666	-1.314806	0.055555556	0.38303274	1.0	807	tags=26%, list=6%, signal=28%
GOBP_BRANCHING_INVOLVED_IN_BLOOD_VESSEL_MORPHOGENESIS	35	-0.30184245	-1.3120232	0.05	0.3829282	1.0	954	tags=23%, list=8%, signal=25%
GOMF_CHEMOKINE_RECEPTOR_BINDING	40	-0.2770651	-1.3029356	0.14285715	0.39622343	1.0	827	tags=18%, list=7%, signal=19%
GOBP_REGULATION_OF_CELLULAR_EXTRAVASATION	35	-0.2769427	-1.3003491	0.06666667	0.39646122	1.0	195	tags=9%, list=2%, signal=9%
GOBP_GLYCOSPHINGOLIPID_BIOSYNTHETIC_PROCESS	20	-0.32901734	-1.2965457	0.078431375	0.3986283	1.0	1469	tags=40%, list=12%, signal=45%
GOBP_REGULATION_OF_MACROPHAGE_CHEMOTAXIS	29	-0.29621354	-1.2824388	0.14285715	0.426914	1.0	1073	tags=24%, list=9%, signal=26%
GOBP_POSITIVE_REGULATION_OF_VASOCONSTRICTION	34	-0.28682062	-1.2719032	0.09090909	0.44760197	1.0	509	tags=15%, list=4%, signal=15%
GOBP_REGULATION_OF_VASOCONSTRICTION	57	-0.25672382	-1.2703986	0.0	0.44506592	1.0	509	tags=14%, list=4%, signal=15%
GOBP_NEGATIVE_REGULATION_OF_BLOOD_PRESSURE	32	-0.27334988	-1.2676762	0.14285715	0.4455441	1.0	1119	tags=25%, list=9%, signal=27%
GOBP_SMOOTH_MUSCLE_CONTRACTION	76	-0.21026577	-1.2584537	0.0	0.46297738	1.0	923	tags=18%, list=7%, signal=20%
GOMF_POSTSYNAPTIC_NEUROTRANSMITTER_RECEPTOR_ACTIVITY	15	-0.34143332	-1.2568212	0.116883114	0.46071368	1.0	608	tags=20%, list=5%, signal=21%
GOBP_NEGATIVE_REGULATION_OF_CYTOKINE_PRODUCTION_INVOLVED_IN_IMMUNE_RESPONSE	30	-0.26981896	-1.2526788	0.13636364	0.46561828	1.0	1653	tags=43%, list=13%, signal=50%
GOBP_DIGESTIVE_TRACT_MORPHOGENESIS	30	-0.29495537	-1.2524146	0.14285715	0.46004432	1.0	1358	tags=33%, list=11%, signal=37%
GOBP_EXTRACELLULAR_TRANSPORT	23	-0.30375388	-1.2449864	0.13513513	0.4733775	1.0	209	tags=13%, list=2%, signal=13%
GOBP_RESPONSE_TO_PROTOZOAN	42	-0.24794665	-1.2431207	0.05882353	0.47148618	1.0	904	tags=19%, list=7%, signal=20%
GOBP_REGULATION_OF_MONOATOMIC_ANION_TRANSPORT	18	-0.32830456	-1.2429191	0.13559322	0.46578053	1.0	1183	tags=28%, list=9%, signal=31%
GOBP_OUTFLOW_TRACT_SEPTUM_MORPHOGENESIS	18	-0.32570285	-1.2422098	0.15384616	0.4617973	1.0	916	tags=22%, list=7%, signal=24%
GOBP_NEGATIVE_REGULATION_OF_COAGULATION	27	-0.28998026	-1.2402444	0.055555556	0.4617601	1.0	711	tags=22%, list=6%, signal=23%
GOBP_MESENCHYMAL_CELL_MIGRATION	41	-0.2643278	-1.2387724	0.125	0.459627	1.0	1710	tags=32%, list=14%, signal=37%
GOBP_REGULATION_OF_MUSCLE_CONTRACTION	110	-0.19713736	-1.2355806	0.0	0.46194568	1.0	726	tags=14%, list=6%, signal=14%
GOBP_REGULATION_OF_PLATELET_AGGREGATION	19	-0.3053541	-1.2333357	0.1641791	0.4614332	1.0	711	tags=26%, list=6%, signal=28%
GOBP_CHONDROCYTE_PROLIFERATION	20	-0.30805272	-1.2200855	0.14864865	0.4917572	1.0	8734	tags=100%, list=69%, signal=325%
GOBP_NEGATIVE_REGULATION_OF_CELL_SUBSTRATE_JUNCTION_ORGANIZATION	15	-0.3418667	-1.2166702	0.17741935	0.49445707	1.0	249	tags=20%, list=2%, signal=20%
GOBP_RENAL_FILTRATION	21	-0.31976876	-1.213475	0.12765957	0.49740848	1.0	1391	tags=33%, list=11%, signal=37%
GOBP_POSITIVE_REGULATION_OF_SMOOTH_MUSCLE_CONTRACTION	22	-0.32096305	-1.212047	0.14893617	0.49584082	1.0	397	tags=18%, list=3%, signal=19%
GOBP_DIGESTION	71	-0.21945766	-1.2059104	0.0	0.50679183	1.0	966	tags=18%, list=8%, signal=20%
GOBP_EOSINOPHIL_CHEMOTAXIS	19	-0.29089138	-1.2017581	0.225	0.5127992	1.0	308	tags=16%, list=2%, signal=16%
GOBP_TRABECULA_FORMATION	20	-0.3032649	-1.1898669	0.22	0.54214376	1.0	954	tags=30%, list=8%, signal=32%
GOBP_CALCIUM_ION_IMPORT_ACROSS_PLASMA_MEMBRANE	27	-0.27294454	-1.1872225	0.15789473	0.54300046	1.0	645	tags=19%, list=5%, signal=19%
GOBP_PHOSPHOLIPID_DEPHOSPHORYLATION	33	-0.2511348	-1.1844826	0.13636364	0.5457312	1.0	692	tags=15%, list=5%, signal=16%
GOBP_ADAPTATION_OF_SIGNALING_PATHWAY	19	-0.3134494	-1.1833545	0.21666667	0.5424956	1.0	706	tags=21%, list=6%, signal=22%
GOBP_TRANSPOSITION	18	-0.30058557	-1.1815175	0.15789473	0.5413715	1.0	104	tags=11%, list=1%, signal=11%
GOBP_NEUTROPHIL_MIGRATION	109	-0.18972649	-1.1742389	0.0	0.5569773	1.0	827	tags=16%, list=7%, signal=17%
GOMF_CCR_CHEMOKINE_RECEPTOR_BINDING	26	-0.2691108	-1.1741155	0.1724138	0.55136585	1.0	1073	tags=23%, list=9%, signal=25%
GOBP_REGULATION_OF_SYSTEMIC_ARTERIAL_BLOOD_PRESSURE_BY_HORMONE	19	-0.29843408	-1.1693996	0.19298245	0.5593063	1.0	13	tags=5%, list=0%, signal=5%
GOBP_POSITIVE_REGULATION_OF_NEUROTRANSMITTER_TRANSPORT	19	-0.3077229	-1.1687775	0.18867925	0.55517215	1.0	726	tags=26%, list=6%, signal=28%
GOBP_REGULATION_OF_SYNAPTIC_VESICLE_EXOCYTOSIS	42	-0.23043923	-1.1615614	0.2631579	0.5716228	1.0	83	tags=10%, list=1%, signal=10%
GOBP_PHOSPHOLIPASE_C_ACTIVATING_G_PROTEIN_COUPLED_RECEPTOR_SIGNALING_PATHWAY	62	-0.22200692	-1.1518744	0.2	0.59609044	1.0	705	tags=15%, list=6%, signal=15%
GOBP_POSITIVE_REGULATION_OF_BONE_MINERALIZATION	35	-0.24820839	-1.1505642	0.18181819	0.593948	1.0	379	tags=17%, list=3%, signal=18%
GOBP_SECRETION_BY_TISSUE	38	-0.24535783	-1.1470426	0.11111111	0.5985691	1.0	1603	tags=26%, list=13%, signal=30%
GOBP_POSITIVE_REGULATION_OF_MORPHOGENESIS_OF_AN_EPITHELIUM	20	-0.2871663	-1.1407126	0.1904762	0.6121109	1.0	963	tags=30%, list=8%, signal=32%
GOBP_POSITIVE_REGULATION_OF_HUMORAL_IMMUNE_RESPONSE	17	-0.31084847	-1.1332546	0.26027396	0.6306111	1.0	693	tags=24%, list=5%, signal=25%
GOBP_T_CELL_CYTOKINE_PRODUCTION	44	-0.23082933	-1.1312512	0.27272728	0.6315402	1.0	1879	tags=45%, list=15%, signal=53%
GOBP_POSITIVE_REGULATION_OF_RESPONSE_TO_TUMOR_CELL	16	-0.2984303	-1.1308889	0.2638889	0.6266943	1.0	731	tags=38%, list=6%, signal=40%
GOBP_NEGATIVE_REGULATION_OF_G_PROTEIN_COUPLED_RECEPTOR_SIGNALING_PATHWAY	44	-0.20679906	-1.1275558	0.27272728	0.6322845	1.0	706	tags=18%, list=6%, signal=19%
GOMF_EFFLUX_TRANSMEMBRANE_TRANSPORTER_ACTIVITY	15	-0.30664194	-1.1250533	0.29113925	0.63415414	1.0	453	tags=13%, list=4%, signal=14%
GOCC_PRESYNAPTIC_ACTIVE_ZONE_MEMBRANE	37	-0.23896965	-1.1199352	0.22222222	0.64466566	1.0	857	tags=19%, list=7%, signal=20%
GOBP_LYMPHOCYTE_MIGRATION	96	-0.17675391	-1.1148108	0.0	0.6554253	1.0	308	tags=8%, list=2%, signal=8%
GOBP_POSITIVE_REGULATION_OF_EXTRACELLULAR_MATRIX_ORGANIZATION	25	-0.24757978	-1.1080065	0.2647059	0.6715616	1.0	197	tags=12%, list=2%, signal=12%
GOBP_OLEFINIC_COMPOUND_METABOLIC_PROCESS	69	-0.19581696	-1.1044323	0.5	0.6771607	1.0	1714	tags=30%, list=14%, signal=35%
GOBP_MICROVILLUS_ORGANIZATION	19	-0.30321833	-1.1038007	0.23333333	0.6734611	1.0	859	tags=16%, list=7%, signal=17%
GOBP_NEUTROPHIL_ACTIVATION	36	-0.24152863	-1.100516	0.375	0.6776613	1.0	665	tags=14%, list=5%, signal=15%
GOBP_INOSITOL_TRISPHOSPHATE_METABOLIC_PROCESS	15	-0.30907527	-1.1000433	0.23943663	0.6733658	1.0	877	tags=20%, list=7%, signal=21%
GOBP_NEGATIVE_REGULATION_OF_PEPTIDYL_SERINE_PHOSPHORYLATION	26	-0.24973282	-1.0971411	0.35135135	0.6768179	1.0	679	tags=15%, list=5%, signal=16%
GOBP_PHOSPHATIDYLINOSITOL_DEPHOSPHORYLATION	25	-0.27306515	-1.0968932	0.27272728	0.67187005	1.0	679	tags=16%, list=5%, signal=17%
GOBP_RESPONSE_TO_VITAMIN	25	-0.26244897	-1.0960776	0.2580645	0.6683549	1.0	350	tags=16%, list=3%, signal=16%
GOBP_VASOCONSTRICTION	69	-0.22172019	-1.090827	0.0	0.68057525	1.0	509	tags=12%, list=4%, signal=12%
GOBP_POSITIVE_REGULATION_OF_VASCULAR_PERMEABILITY	16	-0.29382968	-1.0867721	0.23287672	0.68823147	1.0	966	tags=25%, list=8%, signal=27%
GOCC_PROTEIN_COMPLEX_INVOLVED_IN_CELL_ADHESION	42	-0.20995027	-1.0847679	0.14285715	0.6889352	1.0	1265	tags=21%, list=10%, signal=24%
GOBP_MONOCYTE_CHEMOTAXIS	47	-0.21815535	-1.0824764	0.33333334	0.6906033	1.0	827	tags=19%, list=7%, signal=20%
GOBP_REGULATION_OF_NEUTROPHIL_ACTIVATION	15	-0.299599	-1.0813413	0.28395063	0.6883623	1.0	590	tags=13%, list=5%, signal=14%
GOMF_MONOOXYGENASE_ACTIVITY	51	-0.21711232	-1.0808802	0.2	0.6842291	1.0	942	tags=18%, list=7%, signal=19%
GOBP_CARTILAGE_DEVELOPMENT_INVOLVED_IN_ENDOCHONDRAL_BONE_MORPHOGENESIS	29	-0.2596718	-1.0802878	0.3	0.6803736	1.0	1651	tags=34%, list=13%, signal=40%
GOBP_POSITIVE_REGULATION_OF_MACROPHAGE_MIGRATION	27	-0.25687876	-1.0787562	0.3125	0.6795469	1.0	355	tags=11%, list=3%, signal=11%
GOBP_REGULATION_OF_T_HELPER_1_TYPE_IMMUNE_RESPONSE	31	-0.24544172	-1.0706375	0.2857143	0.7009216	1.0	1843	tags=39%, list=15%, signal=45%
GOBP_CRANIAL_NERVE_MORPHOGENESIS	17	-0.28735688	-1.0692062	0.33846155	0.7000741	1.0	866	tags=29%, list=7%, signal=32%
GOBP_NEGATIVE_REGULATION_OF_VASCULAR_ASSOCIATED_SMOOTH_MUSCLE_CELL_PROLIFERATION	24	-0.2525937	-1.0687087	0.325	0.6963314	1.0	577	tags=17%, list=5%, signal=17%
GOBP_EPIBOLY	27	-0.27169567	-1.068282	0.375	0.69271076	1.0	319	tags=19%, list=3%, signal=19%
GOBP_NEUTROPHIL_ACTIVATION_INVOLVED_IN_IMMUNE_RESPONSE	18	-0.27098295	-1.06686	0.3508772	0.6919344	1.0	665	tags=17%, list=5%, signal=18%
GOBP_ARACHIDONIC_ACID_METABOLIC_PROCESS	26	-0.25273392	-1.0662194	0.39130434	0.6890469	1.0	942	tags=19%, list=7%, signal=21%
GOBP_BONE_MORPHOGENESIS	70	-0.19249728	-1.0593468	0.0	0.70447606	1.0	1035	tags=20%, list=8%, signal=22%
GOBP_EOSINOPHIL_MIGRATION	22	-0.27122158	-1.0517193	0.3846154	0.72342014	1.0	308	tags=14%, list=2%, signal=14%
GOBP_RESPONSE_TO_CHEMOKINE	59	-0.21802902	-1.051636	0.0	0.71824646	1.0	652	tags=19%, list=5%, signal=20%
GOBP_DENDRITIC_CELL_CHEMOTAXIS	16	-0.2935482	-1.0484307	0.4262295	0.7225734	1.0	759	tags=25%, list=6%, signal=27%
GOBP_REGULATION_OF_BONE_MINERALIZATION	59	-0.19714086	-1.0459318	0.0	0.72507566	1.0	379	tags=14%, list=3%, signal=14%
GOBP_MICROTUBULE_ANCHORING	21	-0.25716782	-1.0433779	0.3207547	0.7275878	1.0	9375	tags=100%, list=74%, signal=389%
GOBP_VASODILATION	41	-0.21058048	-1.0418969	0.4	0.7267901	1.0	1491	tags=27%, list=12%, signal=30%
GOCC_HIGH_DENSITY_LIPOPROTEIN_PARTICLE	18	-0.28143314	-1.0349346	0.38333333	0.7444189	1.0	1414	tags=33%, list=11%, signal=37%
GOBP_STEROID_HORMONE_SECRETION	19	-0.27330488	-1.0315224	0.37288135	0.75008404	1.0	1009	tags=26%, list=8%, signal=29%
GOBP_TRANSFORMING_GROWTH_FACTOR_BETA_PRODUCTION	33	-0.22594254	-1.0265176	0.47619048	0.7602971	1.0	525	tags=15%, list=4%, signal=16%
GOBP_INOSITOL_PHOSPHATE_BIOSYNTHETIC_PROCESS	22	-0.2528088	-1.020259	0.4390244	0.77472407	1.0	969	tags=23%, list=8%, signal=25%
GOBP_POSITIVE_REGULATION_OF_REGULATED_SECRETORY_PATHWAY	45	-0.19724444	-1.0198512	0.33333334	0.77077276	1.0	1034	tags=16%, list=8%, signal=17%
GOBP_POSITIVE_REGULATION_OF_GLYCOPROTEIN_METABOLIC_PROCESS	22	-0.26428387	-1.018965	0.4375	0.7678305	1.0	858	tags=23%, list=7%, signal=24%
GOMF_IMMUNOGLOBULIN_BINDING	17	-0.2758048	-1.018375	0.30612245	0.76471514	1.0	1514	tags=35%, list=12%, signal=40%
GOBP_BODY_FLUID_SECRETION	64	-0.19049537	-1.016451	0.6	0.7654789	1.0	1033	tags=17%, list=8%, signal=19%
GOBP_REGULATION_OF_KERATINOCYTE_DIFFERENTIATION	20	-0.27271283	-1.016156	0.36	0.7612267	1.0	9179	tags=100%, list=73%, signal=367%
GOCC_ACTOMYOSIN	75	-0.19657461	-1.0144458	0.5	0.76184696	1.0	1285	tags=19%, list=10%, signal=21%
GOBP_NEGATIVE_REGULATION_OF_STEROID_METABOLIC_PROCESS	18	-0.27480957	-1.0135826	0.5	0.75933903	1.0	493	tags=17%, list=4%, signal=17%
GOBP_EYE_PHOTORECEPTOR_CELL_DEVELOPMENT	21	-0.26383924	-1.0135183	0.44	0.7544595	1.0	9291	tags=100%, list=74%, signal=379%
GOMF_CHEMOKINE_BINDING	29	-0.24109264	-1.0131432	0.39285713	0.7507247	1.0	429	tags=14%, list=3%, signal=14%
GOBP_POSITIVE_REGULATION_OF_G_PROTEIN_COUPLED_RECEPTOR_SIGNALING_PATHWAY	17	-0.2647876	-1.0117921	0.34246576	0.7500216	1.0	9278	tags=100%, list=74%, signal=378%
GOBP_ACUTE_PHASE_RESPONSE	28	-0.23636281	-1.0101936	0.44444445	0.7496435	1.0	1566	tags=29%, list=12%, signal=33%
GOMF_MITOGEN_ACTIVATED_PROTEIN_KINASE_BINDING	31	-0.22475185	-1.0094887	0.44444445	0.74693054	1.0	57	tags=6%, list=0%, signal=6%
GOBP_SECONDARY_PALATE_DEVELOPMENT	17	-0.2631145	-1.0028318	0.44117647	0.7623282	1.0	6881	tags=94%, list=55%, signal=207%
GOBP_POSITIVE_CHEMOTAXIS	34	-0.2258947	-0.99823946	0.5652174	0.7749722	1.0	1226	tags=26%, list=10%, signal=29%
GOCC_PROTEIN_LIPID_COMPLEX	28	-0.23663256	-0.9957519	0.5555556	0.7775161	1.0	1430	tags=36%, list=11%, signal=40%
GOCC_NEURONAL_DENSE_CORE_VESICLE	17	-0.26693133	-0.9930666	0.5074627	0.781023	1.0	9251	tags=100%, list=73%, signal=375%
GOCC_A_BAND	20	-0.2520648	-0.99167013	0.5102041	0.78085554	1.0	9439	tags=100%, list=75%, signal=397%
GOBP_ANGIOGENESIS_INVOLVED_IN_WOUND_HEALING	21	-0.25828078	-0.98745704	0.4318182	0.7886825	1.0	954	tags=24%, list=8%, signal=26%
GOMF_C_C_CHEMOKINE_BINDING	21	-0.23898007	-0.9825804	0.4915254	0.79820925	1.0	429	tags=14%, list=3%, signal=15%
GOMF_ALDO_KETO_REDUCTASE_NADP_ACTIVITY	20	-0.25238246	-0.9801806	0.4528302	0.80081	1.0	9435	tags=100%, list=75%, signal=396%
GOBP_ENDOCARDIAL_CUSHION_DEVELOPMENT	34	-0.19972783	-0.97962654	0.4347826	0.79742306	1.0	8763	tags=97%, list=69%, signal=317%
GOBP_NEGATIVE_REGULATION_OF_INTERLEUKIN_10_PRODUCTION	17	-0.2631997	-0.9795904	0.43939394	0.79263675	1.0	9298	tags=100%, list=74%, signal=380%
GOBP_REGULATION_OF_STRIATED_MUSCLE_CONTRACTION	57	-0.20437284	-0.97813493	0.4	0.79184884	1.0	339	tags=11%, list=3%, signal=11%
GOBP_GRANULOCYTE_ACTIVATION	42	-0.2050325	-0.97439194	0.5	0.7993821	1.0	665	tags=12%, list=5%, signal=13%
GOBP_POSITIVE_REGULATION_OF_BROWN_FAT_CELL_DIFFERENTIATION	15	-0.2839565	-0.974359	0.46268657	0.7947597	1.0	9036	tags=100%, list=72%, signal=352%
GOBP_REGULATION_OF_THE_FORCE_OF_HEART_CONTRACTION	20	-0.25172904	-0.9732274	0.5	0.7935547	1.0	1738	tags=35%, list=14%, signal=41%
GOMF_PHOSPHOLIPASE_BINDING	22	-0.23767228	-0.9687081	0.5	0.80330515	1.0	503	tags=18%, list=4%, signal=19%
GOBP_ACTIN_FILAMENT_SEVERING	16	-0.27013782	-0.9686172	0.484375	0.79888934	1.0	570	tags=19%, list=5%, signal=20%
GOBP_REGULATION_OF_COAGULATION	48	-0.1944337	-0.96423423	0.45454547	0.8074994	1.0	711	tags=15%, list=6%, signal=15%
GOBP_RELAXATION_OF_MUSCLE	23	-0.236238	-0.9641123	0.5135135	0.8032855	1.0	9639	tags=100%, list=76%, signal=423%
GOBP_REGULATION_OF_BROWN_FAT_CELL_DIFFERENTIATION	24	-0.22394344	-0.9637083	0.55263156	0.79973924	1.0	9794	tags=100%, list=78%, signal=447%
GOBP_NEGATIVE_REGULATION_OF_INTERLEUKIN_1_PRODUCTION	29	-0.22540225	-0.9611174	0.5294118	0.8027552	1.0	1257	tags=24%, list=10%, signal=27%
GOBP_REGULATION_OF_BICELLULAR_TIGHT_JUNCTION_ASSEMBLY	22	-0.224131	-0.95910573	0.56363636	0.80402887	1.0	138	tags=9%, list=1%, signal=9%
GOBP_AXIS_ELONGATION	21	-0.23671131	-0.95575356	0.48	0.8093489	1.0	526	tags=14%, list=4%, signal=15%
GOBP_CD4_POSITIVE_ALPHA_BETA_T_CELL_CYTOKINE_PRODUCTION	24	-0.23416777	-0.9532534	0.5	0.812176	1.0	1843	tags=46%, list=15%, signal=54%
GOBP_POSITIVE_REGULATION_OF_OSSIFICATION	46	-0.19967534	-0.95253384	0.5555556	0.8096914	1.0	379	tags=13%, list=3%, signal=13%
GOBP_TERPENOID_METABOLIC_PROCESS	38	-0.19373216	-0.9515816	0.5555556	0.8079372	1.0	1865	tags=29%, list=15%, signal=34%
GOBP_REGULATION_OF_LIPOPOLYSACCHARIDE_MEDIATED_SIGNALING_PATHWAY	28	-0.22064593	-0.94892746	0.56	0.8109083	1.0	693	tags=18%, list=5%, signal=19%
GOBP_TOLL_LIKE_RECEPTOR_3_SIGNALING_PATHWAY	26	-0.22563028	-0.9487244	0.54545456	0.80714923	1.0	1405	tags=27%, list=11%, signal=30%
GOBP_BONE_GROWTH	25	-0.22772646	-0.94375837	0.5813953	0.816869	1.0	1682	tags=36%, list=13%, signal=41%
GOBP_RESPONSE_TO_INTERFERON_BETA	53	-0.1870076	-0.941014	0.6	0.8199473	1.0	708	tags=17%, list=6%, signal=18%
GOBP_NEGATIVE_REGULATION_OF_CELL_JUNCTION_ASSEMBLY	29	-0.21940385	-0.9378584	0.625	0.8240061	1.0	249	tags=10%, list=2%, signal=11%
GOBP_EXTRACELLULAR_MATRIX_ASSEMBLY	36	-0.2248191	-0.9335777	0.42857143	0.8320672	1.0	1233	tags=17%, list=10%, signal=18%
GOBP_NEGATIVE_REGULATION_OF_SYSTEMIC_ARTERIAL_BLOOD_PRESSURE	18	-0.23927377	-0.932338	0.61333334	0.8314576	1.0	989	tags=28%, list=8%, signal=30%
GOCC_COSTAMERE	17	-0.25200477	-0.924587	0.6111111	0.84892267	1.0	9439	tags=100%, list=75%, signal=397%
GOBP_INTESTINAL_ABSORPTION	26	-0.20664835	-0.92185915	0.65625	0.85241085	1.0	966	tags=15%, list=8%, signal=17%
GOCC_SARCOPLASMIC_RETICULUM_MEMBRANE	15	-0.25015712	-0.92074895	0.59210527	0.8512611	1.0	643	tags=20%, list=5%, signal=21%
GOBP_POSITIVE_REGULATION_OF_EPITHELIAL_TO_MESENCHYMAL_TRANSITION	43	-0.17376825	-0.91830224	0.625	0.85369796	1.0	1233	tags=23%, list=10%, signal=26%
GOBP_NEGATIVE_REGULATION_OF_MEMBRANE_PERMEABILITY	16	-0.24403225	-0.9130055	0.5733333	0.86332977	1.0	851	tags=25%, list=7%, signal=27%
GOBP_QUATERNARY_AMMONIUM_GROUP_TRANSPORT	23	-0.22387157	-0.91246873	0.6585366	0.860571	1.0	6978	tags=91%, list=55%, signal=204%
GOBP_HEAT_GENERATION	17	-0.23736367	-0.9103012	0.5857143	0.8617866	1.0	7675	tags=94%, list=61%, signal=240%
GOBP_RESPONSE_TO_MURAMYL_DIPEPTIDE	20	-0.22585768	-0.9093818	0.58928573	0.8598157	1.0	9769	tags=100%, list=77%, signal=443%
GOCC_MICROVILLUS_MEMBRANE	16	-0.24761404	-0.9003875	0.6486486	0.8786787	1.0	433	tags=19%, list=3%, signal=19%
GOMF_LIPOPROTEIN_PARTICLE_RECEPTOR_ACTIVITY	15	-0.2428356	-0.89576447	0.6515151	0.8861229	1.0	9554	tags=100%, list=76%, signal=412%
GOBP_REGULATION_OF_NATURAL_KILLER_CELL_DIFFERENTIATION	17	-0.2327114	-0.8938905	0.6515151	0.8866778	1.0	9682	tags=100%, list=77%, signal=430%
GOBP_NEGATIVE_REGULATION_OF_TYPE_II_INTERFERON_PRODUCTION	35	-0.20026404	-0.893076	0.7777778	0.88452655	1.0	1203	tags=29%, list=10%, signal=31%
GOBP_PLASMINOGEN_ACTIVATION	16	-0.2558293	-0.89280677	0.5942029	0.8805864	1.0	20	tags=6%, list=0%, signal=6%
GOMF_CALCIUM_ION_TRANSMEMBRANE_TRANSPORTER_ACTIVITY	80	-0.13412313	-0.88854975	1.0	0.8875113	1.0	895	tags=11%, list=7%, signal=12%
GOMF_LIPASE_ACTIVATOR_ACTIVITY	17	-0.23747359	-0.8876834	0.6351351	0.88519615	1.0	173	tags=12%, list=1%, signal=12%
GOBP_NEGATIVE_REGULATION_OF_CATION_CHANNEL_ACTIVITY	29	-0.20540787	-0.8835609	0.8	0.8907199	1.0	850	tags=24%, list=7%, signal=26%
GOBP_RESPONSE_TO_IRON_ION	15	-0.25887117	-0.8829775	0.61728394	0.88799536	1.0	9352	tags=100%, list=74%, signal=386%
GOBP_POSITIVE_REGULATION_OF_TYPE_II_INTERFERON_PRODUCTION	78	-0.15652037	-0.8809117	0.6666667	0.88870084	1.0	731	tags=15%, list=6%, signal=16%
GOBP_REGULATION_OF_FIBROBLAST_GROWTH_FACTOR_RECEPTOR_SIGNALING_PATHWAY	24	-0.21685223	-0.8726756	0.8	0.90343314	1.0	741	tags=17%, list=6%, signal=18%
GOBP_RESPONSE_TO_INTERLEUKIN_4	32	-0.20493065	-0.8691654	0.78571427	0.9080026	1.0	1158	tags=25%, list=9%, signal=27%
GOBP_REGULATION_OF_CHONDROCYTE_DIFFERENTIATION	29	-0.19834085	-0.86879706	0.75	0.9044648	1.0	483	tags=10%, list=4%, signal=11%
GOBP_POSITIVE_REGULATION_OF_BLOOD_CIRCULATION	26	-0.19651037	-0.86819637	0.65625	0.90160626	1.0	1325	tags=23%, list=11%, signal=26%
GOBP_REGULATION_OF_CARDIAC_MUSCLE_CONTRACTION	47	-0.18810664	-0.8678978	0.5833333	0.89772844	1.0	608	tags=13%, list=5%, signal=13%
GOBP_WHITE_FAT_CELL_DIFFERENTIATION	19	-0.21543765	-0.86722267	0.62068963	0.89504135	1.0	749	tags=16%, list=6%, signal=17%
GOMF_PROTEIN_TYROSINE_KINASE_ACTIVATOR_ACTIVITY	20	-0.22196014	-0.8663826	0.7307692	0.8927903	1.0	1475	tags=20%, list=12%, signal=23%
GOBP_POSITIVE_REGULATION_OF_TRANSCRIPTION_FROM_RNA_POLYMERASE_II_PROMOTER_INVOLVED_IN_CELLULAR_RESPONSE_TO_CHEMICAL_STIMULUS	15	-0.24307375	-0.86506104	0.62857145	0.8917653	1.0	9551	tags=100%, list=76%, signal=412%
GOBP_REGULATION_OF_CALCIUM_ION_IMPORT_ACROSS_PLASMA_MEMBRANE	15	-0.23642248	-0.8557804	0.66233766	0.9087748	1.0	608	tags=20%, list=5%, signal=21%
GOBP_POSITIVE_REGULATION_OF_BONE_RESORPTION	22	-0.22224101	-0.84938157	0.6756757	0.9184354	1.0	1106	tags=23%, list=9%, signal=25%
GOBP_NEGATIVE_REGULATION_OF_PRODUCTION_OF_MOLECULAR_MEDIATOR_OF_IMMUNE_RESPONSE	41	-0.18136095	-0.84920454	0.8181818	0.9145296	1.0	1506	tags=32%, list=12%, signal=36%
GOBP_MONOATOMIC_ANION_HOMEOSTASIS	17	-0.2333472	-0.8485968	0.6527778	0.9117341	1.0	940	tags=24%, list=7%, signal=25%
GOBP_SPERMATID_NUCLEUS_DIFFERENTIATION	19	-0.20857094	-0.8478739	0.7647059	0.9090694	1.0	216	tags=11%, list=2%, signal=11%
GOBP_I_KAPPAB_PHOSPHORYLATION	18	-0.22360216	-0.84353685	0.7	0.9150134	1.0	459	tags=11%, list=4%, signal=12%
GOBP_POSITIVE_REGULATION_OF_CELL_GROWTH_INVOLVED_IN_CARDIAC_MUSCLE_CELL_DEVELOPMENT	16	-0.23189901	-0.84328985	0.7846154	0.91135114	1.0	9692	tags=100%, list=77%, signal=431%
GOBP_LYMPH_VESSEL_DEVELOPMENT	24	-0.2097406	-0.8399117	0.7619048	0.91447234	1.0	954	tags=21%, list=8%, signal=22%
GOBP_POSITIVE_REGULATION_OF_EPIDERMIS_DEVELOPMENT	16	-0.23431864	-0.8394973	0.6944444	0.911301	1.0	7634	tags=94%, list=61%, signal=237%
GOBP_LYMPH_VESSEL_MORPHOGENESIS	18	-0.21356772	-0.82556844	0.7627119	0.9357562	1.0	1321	tags=22%, list=10%, signal=25%
GOBP_CALCIUM_ION_TRANSPORT_INTO_CYTOSOL	20	-0.20818278	-0.82028365	0.73333335	0.9419057	1.0	7884	tags=95%, list=63%, signal=253%
GOBP_POSITIVE_REGULATION_OF_CELL_MIGRATION_INVOLVED_IN_SPROUTING_ANGIOGENESIS	18	-0.21256153	-0.8198941	0.76666665	0.9384877	1.0	9936	tags=100%, list=79%, signal=471%
GOMF_MANNOSE_BINDING	26	-0.19496715	-0.8175754	0.8	0.9388542	1.0	865	tags=27%, list=7%, signal=29%
GOBP_POSITIVE_REGULATION_OF_WOUND_HEALING	46	-0.17258373	-0.81584835	0.875	0.9382693	1.0	568	tags=9%, list=5%, signal=9%
GOBP_POSITIVE_REGULATION_OF_LEUKOCYTE_DEGRANULATION	29	-0.20347896	-0.8133347	0.7407407	0.9386391	1.0	4	tags=3%, list=0%, signal=3%
GOCC_RUFFLE_MEMBRANE	64	-0.17202184	-0.8120257	1.0	0.9372275	1.0	377	tags=8%, list=3%, signal=8%
GOBP_REGULATION_OF_RESPONSE_TO_OXIDATIVE_STRESS	30	-0.18350865	-0.8017763	0.8235294	0.9522458	1.0	1044	tags=27%, list=8%, signal=29%
GOBP_NEGATIVE_REGULATION_OF_MULTICELLULAR_ORGANISM_GROWTH	15	-0.22965786	-0.8017062	0.7647059	0.9482399	1.0	9720	tags=100%, list=77%, signal=436%
GOBP_PEPTIDYL_ARGININE_MODIFICATION	15	-0.22541341	-0.799679	0.7966102	0.9480305	1.0	9	tags=7%, list=0%, signal=7%
GOBP_NEGATIVE_REGULATION_OF_INTERLEUKIN_1_BETA_PRODUCTION	22	-0.19460124	-0.79895216	0.7826087	0.9452438	1.0	1802	tags=41%, list=14%, signal=48%
GOMF_SIALYLTRANSFERASE_ACTIVITY	15	-0.2350504	-0.79721385	0.8032787	0.944188	1.0	1096	tags=33%, list=9%, signal=36%
GOBP_NEGATIVE_REGULATION_OF_OSSIFICATION	29	-0.1865508	-0.7967408	0.83870965	0.9409958	1.0	845	tags=17%, list=7%, signal=18%
GOBP_RESPONSE_TO_PROGESTERONE	18	-0.197872	-0.79408455	0.84615386	0.9416423	1.0	10121	tags=100%, list=80%, signal=506%
GOBP_GANGLIOSIDE_METABOLIC_PROCESS	22	-0.18556665	-0.7908404	0.85	0.9434483	1.0	1469	tags=32%, list=12%, signal=36%
GOBP_T_HELPER_1_TYPE_IMMUNE_RESPONSE	50	-0.16808803	-0.7826761	0.8333333	0.95263124	1.0	1405	tags=22%, list=11%, signal=25%
GOMF_NUCLEAR_RETINOID_X_RECEPTOR_BINDING	18	-0.20660631	-0.78192407	0.8032787	0.949976	1.0	10011	tags=100%, list=79%, signal=484%
GOCC_PARALLEL_FIBER_TO_PURKINJE_CELL_SYNAPSE	16	-0.20225823	-0.77929896	0.7910448	0.95003146	1.0	699	tags=19%, list=6%, signal=20%
GOBP_GLYCOSPHINGOLIPID_METABOLIC_PROCESS	39	-0.17479002	-0.7765239	0.9047619	0.95068824	1.0	1469	tags=31%, list=12%, signal=35%
GOBP_PHOSPHATIDYLCHOLINE_BIOSYNTHETIC_PROCESS	20	-0.20440401	-0.7762212	0.7916667	0.94727564	1.0	987	tags=20%, list=8%, signal=22%
GOCC_FILOPODIUM_MEMBRANE	15	-0.21236245	-0.7729498	0.88505745	0.9481036	1.0	259	tags=13%, list=2%, signal=14%
GOBP_EMBRYONIC_SKELETAL_SYSTEM_MORPHOGENESIS	54	-0.17040053	-0.7672428	0.875	0.95220065	1.0	520	tags=11%, list=4%, signal=12%
GOBP_RENAL_SYSTEM_PROCESS_INVOLVED_IN_REGULATION_OF_SYSTEMIC_ARTERIAL_BLOOD_PRESSURE	15	-0.22229409	-0.76608175	0.8333333	0.95001334	1.0	1628	tags=33%, list=13%, signal=38%
GOBP_NEGATIVE_REGULATION_OF_PROTEIN_MATURATION	24	-0.17370784	-0.76244456	0.9117647	0.9514221	1.0	20	tags=4%, list=0%, signal=4%
GOBP_GROWTH_PLATE_CARTILAGE_DEVELOPMENT	18	-0.19933496	-0.75881773	0.8039216	0.95221174	1.0	1651	tags=39%, list=13%, signal=45%
GOBP_RESPONSE_TO_DIETARY_EXCESS	23	-0.18248223	-0.7554564	0.875	0.9533394	1.0	1092	tags=22%, list=9%, signal=24%
GOBP_POSITIVE_REGULATION_OF_COAGULATION	24	-0.18892173	-0.75338435	0.7948718	0.9522322	1.0	20	tags=4%, list=0%, signal=4%
GOBP_TRABECULA_MORPHOGENESIS	43	-0.15061085	-0.7460911	1.0	0.95778763	1.0	954	tags=19%, list=8%, signal=20%
GOBP_CHONDROITIN_SULFATE_PROTEOGLYCAN_METABOLIC_PROCESS	27	-0.17590345	-0.7395616	0.8378378	0.9620134	1.0	122	tags=7%, list=1%, signal=7%
GOBP_ACROSOME_REACTION	18	-0.18361323	-0.7278989	0.93877554	0.97222275	1.0	1441	tags=28%, list=11%, signal=31%
GOBP_CARDIAC_EPITHELIAL_TO_MESENCHYMAL_TRANSITION	25	-0.16095972	-0.7278976	0.8947368	0.9683647	1.0	10587	tags=100%, list=84%, signal=622%
GOMF_TRANSMEMBRANE_RECEPTOR_PROTEIN_SERINE_THREONINE_KINASE_BINDING	15	-0.19980948	-0.72584796	0.87628865	0.9667408	1.0	10096	tags=100%, list=80%, signal=501%
GOBP_POSITIVE_REGULATION_OF_CD4_POSITIVE_ALPHA_BETA_T_CELL_DIFFERENTIATION	30	-0.16773447	-0.7232673	0.9259259	0.96580976	1.0	1745	tags=37%, list=14%, signal=42%
GOMF_EXTRACELLULAR_MATRIX_BINDING	41	-0.15742582	-0.7200424	0.8666667	0.96541744	1.0	10634	tags=100%, list=84%, signal=636%
GOBP_CGMP_MEDIATED_SIGNALING	19	-0.19550544	-0.71695477	0.9245283	0.9646966	1.0	10151	tags=100%, list=80%, signal=512%
GOBP_REGULATION_OF_POSITIVE_CHEMOTAXIS	19	-0.18362138	-0.714549	0.89285713	0.9631728	1.0	1226	tags=26%, list=10%, signal=29%
GOBP_POSITIVE_REGULATION_OF_SODIUM_ION_TRANSMEMBRANE_TRANSPORTER_ACTIVITY	15	-0.19662532	-0.71051776	0.8636364	0.9632555	1.0	414	tags=13%, list=3%, signal=14%
GOBP_RESPONSE_TO_PH	21	-0.16236763	-0.7044457	1.0	0.9653465	1.0	763	tags=14%, list=6%, signal=15%
GOBP_REGULATION_OF_SYNAPTIC_TRANSMISSION_GABAERGIC	24	-0.1685443	-0.70096594	0.9512195	0.96470255	1.0	254	tags=8%, list=2%, signal=8%
GOMF_LOW_DENSITY_LIPOPROTEIN_PARTICLE_BINDING	16	-0.18898095	-0.69769704	0.96363634	0.9637881	1.0	496	tags=13%, list=4%, signal=13%
GOBP_NEGATIVE_REGULATION_OF_BIOMINERAL_TISSUE_DEVELOPMENT	15	-0.20385806	-0.6976018	0.8681319	0.96021515	1.0	10045	tags=100%, list=80%, signal=491%
GOBP_ENDOCARDIAL_CUSHION_MORPHOGENESIS	24	-0.16481344	-0.6952603	0.974359	0.9585101	1.0	8763	tags=96%, list=69%, signal=313%
GOBP_MITOCHONDRIAL_CYTOCHROME_C_OXIDASE_ASSEMBLY	19	-0.18611833	-0.6914777	0.9655172	0.95787203	1.0	162	tags=11%, list=1%, signal=11%
GOMF_CYTOKINE_RECEPTOR_ACTIVITY	75	-0.12192872	-0.6889193	1.0	0.95647985	1.0	632	tags=9%, list=5%, signal=10%
GOBP_PROTEIN_LOCALIZATION_TO_CELL_CELL_JUNCTION	23	-0.16263884	-0.68100613	0.97727275	0.9586726	1.0	217	tags=9%, list=2%, signal=9%
GOMF_OXIDOREDUCTASE_ACTIVITY_ACTING_ON_PEROXIDE_AS_ACCEPTOR	39	-0.1381384	-0.6796054	0.93333334	0.9561815	1.0	709	tags=10%, list=6%, signal=11%
GOBP_NEGATIVE_REGULATION_OF_T_CELL_MEDIATED_IMMUNITY	21	-0.17257048	-0.67817193	0.8780488	0.95355886	1.0	525	tags=14%, list=4%, signal=15%
GOBP_VASCULAR_WOUND_HEALING	16	-0.18697475	-0.67654556	0.95454544	0.95095474	1.0	954	tags=25%, list=8%, signal=27%
GOBP_POSITIVE_REGULATION_OF_LYASE_ACTIVITY	21	-0.1632354	-0.66787916	0.98039216	0.95334756	1.0	1585	tags=29%, list=13%, signal=33%
GOBP_SERTOLI_CELL_DIFFERENTIATION	18	-0.17105588	-0.66435343	1.0	0.95205337	1.0	7895	tags=94%, list=63%, signal=252%
GOBP_NATURAL_KILLER_CELL_DIFFERENTIATION	32	-0.14213572	-0.663081	1.0	0.9492112	1.0	355	tags=9%, list=3%, signal=10%
GOBP_POSITIVE_REGULATION_OF_REGULATORY_T_CELL_DIFFERENTIATION	20	-0.17275773	-0.6604957	0.95348835	0.9472205	1.0	1582	tags=40%, list=13%, signal=46%
GOBP_REGULATION_OF_CALCIUM_ION_TRANSPORT_INTO_CYTOSOL	15	-0.17028795	-0.63822806	0.9677419	0.95479167	1.0	7884	tags=93%, list=63%, signal=249%
GOBP_REGULATION_OF_P38MAPK_CASCADE	37	-0.12827751	-0.60928446	1.0	0.9613097	1.0	1059	tags=14%, list=8%, signal=15%
GOBP_POSITIVE_REGULATION_OF_T_HELPER_CELL_DIFFERENTIATION	19	-0.15480405	-0.60318613	0.984375	0.95946795	1.0	1405	tags=26%, list=11%, signal=30%
GOBP_POSITIVE_REGULATION_OF_TYPE_2_IMMUNE_RESPONSE	17	-0.17345928	-0.59991395	0.95238096	0.95673275	1.0	1035	tags=18%, list=8%, signal=19%
GOMF_TRANSFORMING_GROWTH_FACTOR_BETA_BINDING	21	-0.15624209	-0.5973798	1.0	0.9539208	1.0	6723	tags=90%, list=53%, signal=193%
GOBP_CHONDROITIN_SULFATE_PROTEOGLYCAN_BIOSYNTHETIC_PROCESS	19	-0.15564777	-0.5899529	0.9846154	0.95191205	1.0	122	tags=5%, list=1%, signal=5%
GOBP_ENDOCARDIAL_CUSHION_FORMATION	20	-0.13254447	-0.5639782	1.0	0.9527089	1.0	10944	tags=100%, list=87%, signal=755%

## Sheet: Bcell_Navcre-npy1r
NAME	SIZE	ES	NES	NOM p-val	FDR q-val	FWER p-val	RANK AT MAX	LEADING EDGE
GOBP_REGULATION_OF_SPINDLE_CHECKPOINT	20	0.64286065	1.8762721	0.003787879	1.0	0.864	1690	tags=35%, list=13%, signal=40%
GOBP_DNA_UNWINDING_INVOLVED_IN_DNA_REPLICATION	20	0.6141463	1.8136301	0.001992032	1.0	0.988	2431	tags=45%, list=19%, signal=55%
GOBP_POSITIVE_REGULATION_OF_CELL_CYCLE_CHECKPOINT	15	0.67480314	1.7988195	0.0077669905	1.0	0.993	990	tags=33%, list=8%, signal=36%
GOBP_TRANSLESION_SYNTHESIS	21	0.6061107	1.7752284	0.0053097345	1.0	0.997	3292	tags=52%, list=26%, signal=70%
GOMF_PEPTIDE_RECEPTOR_ACTIVITY	45	0.5015765	1.7721672	0.0017825312	0.96975946	0.998	2197	tags=38%, list=17%, signal=45%
GOBP_DNA_TEMPLATED_DNA_REPLICATION	148	0.4046091	1.7542669	0.0	0.9831369	1.0	3192	tags=36%, list=25%, signal=48%
GOCC_STEREOCILIUM_BUNDLE	42	0.4972328	1.7298472	0.0018726592	1.0	1.0	2232	tags=31%, list=17%, signal=37%
GOCC_CILIARY_PLASM	93	0.42746434	1.7280521	0.0017825312	0.9594736	1.0	1799	tags=33%, list=14%, signal=39%
GOBP_DORSAL_VENTRAL_NEURAL_TUBE_PATTERNING	23	0.5806911	1.7249584	0.0	0.8788676	1.0	1703	tags=35%, list=13%, signal=40%
GOMF_MICROTUBULE_MOTOR_ACTIVITY	42	0.49335322	1.7187456	0.0054744524	0.8418003	1.0	3272	tags=60%, list=26%, signal=80%
GOBP_SISTER_CHROMATID_SEGREGATION	206	0.38013467	1.7146777	0.0	0.7967198	1.0	3427	tags=38%, list=27%, signal=51%
GOBP_POSTREPLICATION_REPAIR	28	0.53956217	1.711475	0.009242144	0.75340825	1.0	3574	tags=46%, list=28%, signal=64%
GOCC_MALE_GERM_CELL_NUCLEUS	60	0.45700586	1.710193	0.0	0.7033884	1.0	2498	tags=30%, list=20%, signal=37%
GOMF_MONOCARBOXYLIC_ACID_TRANSMEMBRANE_TRANSPORTER_ACTIVITY	36	0.5057667	1.7037628	0.005882353	0.6926269	1.0	2193	tags=39%, list=17%, signal=47%
GOBP_MISMATCH_REPAIR	24	0.56824046	1.700977	0.013257576	0.6648481	1.0	3894	tags=54%, list=30%, signal=78%
GOCC_KINESIN_COMPLEX	39	0.48773322	1.697637	0.0018518518	0.6464324	1.0	3272	tags=51%, list=26%, signal=69%
GOBP_DNA_DUPLEX_UNWINDING	45	0.48086166	1.696378	0.0018248175	0.6160113	1.0	2514	tags=33%, list=20%, signal=41%
GOMF_DNA_SECONDARY_STRUCTURE_BINDING	32	0.5116998	1.685076	0.010638298	0.6488605	1.0	3054	tags=44%, list=24%, signal=57%
GOBP_DNA_REPLICATION_INITIATION	31	0.51743436	1.6808964	0.003816794	0.63928837	1.0	3192	tags=55%, list=25%, signal=73%
GOBP_MITOTIC_SISTER_CHROMATID_SEGREGATION	169	0.38252047	1.6785922	0.0	0.62021166	1.0	3289	tags=36%, list=26%, signal=48%
GOBP_GLYCEROL_ETHER_METABOLIC_PROCESS	16	0.5998806	1.672844	0.00967118	0.62336093	1.0	2743	tags=56%, list=21%, signal=72%
GOBP_REGULATION_OF_CELL_CYCLE_CHECKPOINT	46	0.4653422	1.6701804	0.007067138	0.6094484	1.0	1690	tags=28%, list=13%, signal=32%
GOBP_ETHER_METABOLIC_PROCESS	20	0.55928475	1.6695296	0.017142856	0.5860325	1.0	2743	tags=50%, list=21%, signal=64%
GOBP_NUCLEAR_CHROMOSOME_SEGREGATION	269	0.35810232	1.6682465	0.0	0.56792504	1.0	3483	tags=37%, list=27%, signal=50%
GOBP_CELL_CYCLE_DNA_REPLICATION	40	0.47870898	1.666218	0.005586592	0.5565522	1.0	2713	tags=40%, list=21%, signal=51%
GOCC_MITOTIC_SPINDLE_POLE	39	0.48702517	1.6588362	0.009208103	0.569212	1.0	3472	tags=46%, list=27%, signal=63%
GOBP_DNA_CONFORMATION_CHANGE	59	0.4424393	1.6520534	0.0073664826	0.5802952	1.0	2514	tags=29%, list=20%, signal=36%
GOBP_DNA_SYNTHESIS_INVOLVED_IN_DNA_REPAIR	31	0.49884453	1.6493715	0.016453382	0.5725469	1.0	3292	tags=48%, list=26%, signal=65%
GOBP_SOMATIC_DIVERSIFICATION_OF_IMMUNE_RECEPTORS_VIA_SOMATIC_MUTATION	16	0.590004	1.6474406	0.010830325	0.56165916	1.0	1250	tags=31%, list=10%, signal=35%
GOBP_MITOTIC_DNA_REPLICATION	16	0.60527754	1.6450039	0.01119403	0.5555658	1.0	2641	tags=50%, list=21%, signal=63%
GOCC_PLASMA_MEMBRANE_BOUNDED_CELL_PROJECTION_CYTOPLASM	133	0.3824178	1.6449476	0.0017211704	0.5380523	1.0	2915	tags=36%, list=23%, signal=46%
GOBP_DNA_STRAND_ELONGATION	36	0.49173546	1.639229	0.009140768	0.5477166	1.0	1081	tags=25%, list=8%, signal=27%
GOBP_REGULATION_OF_RECEPTOR_CLUSTERING	18	0.56639856	1.6389412	0.009487666	0.5323187	1.0	1415	tags=33%, list=11%, signal=37%
GOBP_NEGATIVE_REGULATION_OF_ATP_DEPENDENT_ACTIVITY	18	0.5753843	1.6284679	0.021113243	0.5668509	1.0	2795	tags=44%, list=22%, signal=57%
GOBP_REGULATION_OF_CHROMOSOME_SEGREGATION	120	0.38581154	1.6253653	0.0016920473	0.56575406	1.0	2725	tags=32%, list=21%, signal=40%
GOBP_POSITIVE_REGULATION_OF_POTASSIUM_ION_TRANSMEMBRANE_TRANSPORT	24	0.5338093	1.624584	0.019379845	0.5534842	1.0	1340	tags=25%, list=10%, signal=28%
GOBP_PHARYNGEAL_SYSTEM_DEVELOPMENT	19	0.562874	1.619558	0.012867647	0.5625569	1.0	2209	tags=47%, list=17%, signal=57%
GOBP_REGULATION_OF_SISTER_CHROMATID_SEGREGATION	97	0.39379922	1.6132134	0.0035906644	0.57761025	1.0	2725	tags=33%, list=21%, signal=42%
GOCC_VOLTAGE_GATED_CALCIUM_CHANNEL_COMPLEX	23	0.52960944	1.6093918	0.031716418	0.58111084	1.0	1750	tags=39%, list=14%, signal=45%
GOCC_STEREOCILIUM	36	0.47117457	1.5993481	0.012867647	0.61592287	1.0	2232	tags=28%, list=17%, signal=34%
GOMF_PHOSPHOTYROSINE_RESIDUE_BINDING	46	0.4464631	1.5990287	0.014362657	0.60223156	1.0	852	tags=20%, list=7%, signal=21%
GOBP_GLYCOSPHINGOLIPID_METABOLIC_PROCESS	40	0.46275732	1.5880456	0.011299435	0.6459927	1.0	1995	tags=30%, list=16%, signal=35%
GOBP_POLY_A_PLUS_MRNA_EXPORT_FROM_NUCLEUS	19	0.5518975	1.5839767	0.02851711	0.6523297	1.0	2337	tags=32%, list=18%, signal=39%
GOCC_MICROTUBULE_ASSOCIATED_COMPLEX	103	0.3870173	1.5790714	0.003552398	0.664281	1.0	3345	tags=43%, list=26%, signal=57%
GOMF_EFFLUX_TRANSMEMBRANE_TRANSPORTER_ACTIVITY	15	0.5760778	1.5742773	0.031128405	0.6748909	1.0	3339	tags=53%, list=26%, signal=72%
GOBP_METAPHASE_ANAPHASE_TRANSITION_OF_CELL_CYCLE	89	0.39730474	1.5741571	0.0	0.66086876	1.0	2725	tags=34%, list=21%, signal=43%
GOMF_ORGANIC_HYDROXY_COMPOUND_TRANSMEMBRANE_TRANSPORTER_ACTIVITY	28	0.48622534	1.570525	0.015473888	0.66722566	1.0	568	tags=25%, list=4%, signal=26%
GOBP_SPERMATID_DIFFERENTIATION	138	0.36721146	1.5684288	0.0051903115	0.6637895	1.0	2072	tags=28%, list=16%, signal=33%
GOBP_V_D_J_RECOMBINATION	19	0.5276058	1.5653446	0.04347826	0.66678184	1.0	573	tags=16%, list=4%, signal=17%
GOBP_CHROMOSOME_SEGREGATION	368	0.324922	1.5633897	0.0016155089	0.66412956	1.0	2864	tags=27%, list=22%, signal=33%
GOCC_SPINDLE_MIDZONE	37	0.46879423	1.562631	0.023550725	0.6552593	1.0	4141	tags=51%, list=32%, signal=76%
GOCC_CYTOPLASMIC_REGION	165	0.35307917	1.5615401	0.0033840947	0.64845574	1.0	2915	tags=35%, list=23%, signal=44%
GOBP_CHROMOSOME_ORGANIZATION	499	0.31410983	1.5613294	0.0	0.63738984	1.0	2864	tags=26%, list=22%, signal=33%
GOCC_SYNAPTONEMAL_STRUCTURE	29	0.49241158	1.5576749	0.024904214	0.6440876	1.0	3110	tags=48%, list=24%, signal=64%
MP_INCREASED_INTESTINAL_ADENOMA_INCIDENCE	17	0.55635536	1.5539498	0.028462999	0.6513015	1.0	3162	tags=47%, list=25%, signal=62%
GOCC_AXONEMAL_MICROTUBULE	22	0.51273286	1.5505017	0.04323308	0.6573288	1.0	1277	tags=27%, list=10%, signal=30%
GOBP_SPINDLE_CHECKPOINT_SIGNALING	49	0.43387043	1.550262	0.009398496	0.6470411	1.0	1093	tags=22%, list=9%, signal=24%
GOBP_NEGATIVE_REGULATION_OF_NUCLEAR_DIVISION	58	0.4224998	1.5485069	0.012589928	0.6447359	1.0	2838	tags=38%, list=22%, signal=49%
GOBP_MALE_MEIOSIS_I	17	0.54789066	1.545932	0.041044775	0.64617527	1.0	1719	tags=41%, list=13%, signal=48%
GOMF_CYTOSKELETAL_MOTOR_ACTIVITY	70	0.40165913	1.5448122	0.012367492	0.6408769	1.0	2901	tags=43%, list=23%, signal=55%
GOBP_REGULATION_OF_SPINDLE_ORGANIZATION	40	0.45026538	1.5407695	0.027613413	0.6499986	1.0	2862	tags=43%, list=22%, signal=55%
GOMF_EXTRACELLULAR_MATRIX_STRUCTURAL_CONSTITUENT_CONFERRING_TENSILE_STRENGTH	18	0.53175277	1.5329801	0.04725898	0.6798214	1.0	1735	tags=44%, list=14%, signal=51%
GOMF_G_PROTEIN_BETA_GAMMA_SUBUNIT_COMPLEX_BINDING	18	0.5452657	1.5289335	0.038610037	0.6910557	1.0	1708	tags=33%, list=13%, signal=38%
GOCC_CUL3_RING_UBIQUITIN_LIGASE_COMPLEX	38	0.44946164	1.5256647	0.027223231	0.6976827	1.0	3397	tags=45%, list=27%, signal=61%
GOBP_REGULATION_OF_PHOSPHOLIPID_BIOSYNTHETIC_PROCESS	17	0.5476636	1.5191643	0.048	0.7225591	1.0	2086	tags=47%, list=16%, signal=56%
GOMF_VOLTAGE_GATED_CALCIUM_CHANNEL_ACTIVITY	22	0.50591236	1.5181055	0.03954802	0.7169748	1.0	2143	tags=41%, list=17%, signal=49%
GOCC_CYTOPLASMIC_MICROTUBULE	82	0.38532647	1.51117	0.0037037036	0.7435766	1.0	1787	tags=24%, list=14%, signal=28%
GOBP_POSITIVE_REGULATION_OF_CYTOKINESIS	32	0.4615025	1.5086856	0.04291045	0.74654806	1.0	3782	tags=47%, list=30%, signal=66%
GOBP_MITOTIC_SPINDLE_ORGANIZATION	117	0.35953388	1.5085627	0.013400335	0.7363665	1.0	3262	tags=39%, list=26%, signal=52%
GOCC_NUCLEAR_CHROMOSOME	208	0.33025685	1.5069207	0.0033898305	0.7348056	1.0	3172	tags=31%, list=25%, signal=41%
GOMF_ATP_HYDROLYSIS_ACTIVITY	228	0.33104888	1.5066092	0.0016	0.7260316	1.0	3272	tags=35%, list=26%, signal=46%
GOMF_METALLOENDOPEPTIDASE_ACTIVITY	70	0.39033067	1.5008141	0.017271157	0.7473631	1.0	2889	tags=40%, list=23%, signal=51%
GOBP_SOMATIC_DIVERSIFICATION_OF_IMMUNE_RECEPTORS	81	0.37508377	1.4987646	0.015789473	0.748316	1.0	1407	tags=20%, list=11%, signal=22%
GOMF_CULLIN_FAMILY_PROTEIN_BINDING	22	0.5115693	1.4980383	0.039252337	0.7419836	1.0	3275	tags=55%, list=26%, signal=73%
GOCC_SPINDLE_MICROTUBULE	72	0.38121337	1.4974078	0.018083183	0.735508	1.0	3165	tags=36%, list=25%, signal=48%
GOBP_MITOTIC_SISTER_CHROMATID_SEPARATION	58	0.4027469	1.4905468	0.013986014	0.7632424	1.0	1093	tags=19%, list=9%, signal=21%
GOCC_GERM_CELL_NUCLEUS	72	0.38549232	1.4888005	0.020599252	0.76373947	1.0	2626	tags=26%, list=21%, signal=33%
GOMF_HORMONE_ACTIVITY	40	0.42600143	1.488369	0.037906136	0.75635767	1.0	1712	tags=33%, list=13%, signal=37%
GOMF_DNA_ENDONUCLEASE_ACTIVITY	37	0.43609378	1.4875125	0.041044775	0.7513731	1.0	2409	tags=38%, list=19%, signal=46%
GOBP_REGULATION_OF_MITOTIC_SISTER_CHROMATID_SEGREGATION	53	0.409888	1.4861268	0.023090586	0.7491178	1.0	2519	tags=32%, list=20%, signal=40%
GOBP_NEGATIVE_REGULATION_OF_CHROMOSOME_ORGANIZATION	93	0.3724511	1.4857212	0.012131716	0.7422555	1.0	2519	tags=29%, list=20%, signal=36%
GOCC_CONDENSED_NUCLEAR_CHROMOSOME	63	0.40029863	1.4856371	0.024054984	0.7335861	1.0	3172	tags=38%, list=25%, signal=50%
GOBP_GLUCOCORTICOID_METABOLIC_PROCESS	17	0.53960407	1.4842339	0.06386861	0.73216355	1.0	1750	tags=41%, list=14%, signal=48%
GOCC_MICROTUBULE	372	0.30536857	1.4807911	0.001572327	0.74107933	1.0	3296	tags=33%, list=26%, signal=43%
GOMF_STRUCTURAL_CONSTITUENT_OF_SYNAPSE	21	0.49436307	1.4788533	0.070881225	0.7427289	1.0	3597	tags=52%, list=28%, signal=73%
GOBP_SPINDLE_ORGANIZATION	178	0.33334526	1.4786297	0.0088495575	0.73530626	1.0	3472	tags=35%, list=27%, signal=47%
GOBP_NEUROPEPTIDE_SIGNALING_PATHWAY	29	0.46270803	1.4784122	0.04275093	0.7279798	1.0	2108	tags=31%, list=16%, signal=37%
GOBP_MITOTIC_NUCLEAR_DIVISION	240	0.31876	1.4769856	0.0032948928	0.7270037	1.0	3289	tags=34%, list=26%, signal=45%
GOCC_REPLICATION_FORK	70	0.3811558	1.4764407	0.02919708	0.7213758	1.0	3063	tags=40%, list=24%, signal=52%
GOBP_POSITIVE_REGULATION_OF_MUSCLE_CONTRACTION	33	0.43753284	1.474825	0.023679417	0.7216316	1.0	1804	tags=36%, list=14%, signal=42%
GOBP_SPERM_CAPACITATION	15	0.5403372	1.4747826	0.07037037	0.71391326	1.0	2492	tags=47%, list=19%, signal=58%
GOBP_REGULATION_OF_ADENYLATE_CYCLASE_ACTIVITY	21	0.49535644	1.4736414	0.07249071	0.71157837	1.0	2863	tags=43%, list=22%, signal=55%
GOBP_RETROGRADE_AXONAL_TRANSPORT	18	0.5004894	1.4727409	0.06037736	0.7085174	1.0	1046	tags=22%, list=8%, signal=24%
GOMF_INSULIN_RECEPTOR_BINDING	23	0.48419613	1.4701892	0.04570384	0.714414	1.0	712	tags=26%, list=6%, signal=28%
GOBP_POSITIVE_REGULATION_OF_CELL_DIVISION	61	0.3951251	1.466604	0.024691358	0.7254308	1.0	1998	tags=30%, list=16%, signal=35%
GOBP_ICOSANOID_TRANSPORT	38	0.42341447	1.4662893	0.046468403	0.71957135	1.0	1353	tags=18%, list=11%, signal=21%
GOBP_HOMOLOGOUS_CHROMOSOME_PAIRING_AT_MEIOSIS	32	0.44532984	1.4635195	0.06439394	0.72671837	1.0	1806	tags=31%, list=14%, signal=36%
GOBP_DNA_REPLICATION	261	0.31087488	1.462228	0.0015923567	0.72613096	1.0	3258	tags=34%, list=25%, signal=45%
GOBP_REGULATION_OF_MORPHOGENESIS_OF_AN_EPITHELIUM	42	0.42881644	1.4617478	0.034358047	0.72123593	1.0	1704	tags=31%, list=13%, signal=36%
GOCC_SARCOPLASMIC_RETICULUM_MEMBRANE	15	0.53775185	1.4612921	0.06938776	0.71649474	1.0	309	tags=13%, list=2%, signal=14%
GOMF_3_5_DNA_HELICASE_ACTIVITY	16	0.53364784	1.4599103	0.06870229	0.7159897	1.0	2431	tags=38%, list=19%, signal=46%
GOCC_CALCIUM_CHANNEL_COMPLEX	38	0.43893006	1.45927	0.04918033	0.71206206	1.0	759	tags=21%, list=6%, signal=22%
GOBP_FOLIC_ACID_CONTAINING_COMPOUND_METABOLIC_PROCESS	18	0.5041831	1.4559833	0.05639098	0.72136265	1.0	4736	tags=83%, list=37%, signal=132%
GOBP_POSITIVE_REGULATION_OF_FILOPODIUM_ASSEMBLY	31	0.44827294	1.4555318	0.056074765	0.71655136	1.0	1172	tags=26%, list=9%, signal=28%
GOBP_ATTACHMENT_OF_MITOTIC_SPINDLE_MICROTUBULES_TO_KINETOCHORE	20	0.5009459	1.4554762	0.075134166	0.7100101	1.0	988	tags=20%, list=8%, signal=22%
GOBP_HOMOLOGOUS_RECOMBINATION	46	0.41268978	1.4551868	0.04945055	0.7047899	1.0	1973	tags=30%, list=15%, signal=36%
GOBP_REGULATION_OF_MITOTIC_SPINDLE_ASSEMBLY	19	0.5044547	1.4518486	0.06433824	0.71446407	1.0	2862	tags=53%, list=22%, signal=68%
GOBP_THYMUS_DEVELOPMENT	45	0.4177191	1.4501147	0.027624309	0.7165144	1.0	1800	tags=24%, list=14%, signal=28%
GOBP_POSITIVE_REGULATION_OF_CELLULAR_RESPONSE_TO_INSULIN_STIMULUS	29	0.4481198	1.4471856	0.05950096	0.72451997	1.0	658	tags=17%, list=5%, signal=18%
GOBP_PROTEIN_NEDDYLATION	18	0.5127756	1.446076	0.060194176	0.7234667	1.0	3021	tags=50%, list=24%, signal=65%
GOBP_NEGATIVE_REGULATION_OF_LYMPHOCYTE_APOPTOTIC_PROCESS	41	0.4186921	1.444627	0.03846154	0.7240605	1.0	3417	tags=37%, list=27%, signal=50%
GOBP_DNA_RECOMBINATION	284	0.3087821	1.437921	0.0015923567	0.7507451	1.0	2838	tags=29%, list=22%, signal=36%
GOBP_STEROID_HORMONE_BIOSYNTHETIC_PROCESS	24	0.46777162	1.4360363	0.049822062	0.7534057	1.0	3227	tags=50%, list=25%, signal=67%
GOBP_POSITIVE_REGULATION_OF_CHROMOSOME_SEGREGATION	27	0.4544088	1.4325701	0.065099455	0.76410186	1.0	3050	tags=33%, list=24%, signal=44%
GOBP_SPINDLE_ASSEMBLY	118	0.34266314	1.4320309	0.022146508	0.760216	1.0	3472	tags=36%, list=27%, signal=48%
GOBP_DNA_TEMPLATED_DNA_REPLICATION_MAINTENANCE_OF_FIDELITY	52	0.39764085	1.4310944	0.032015067	0.75847393	1.0	2792	tags=31%, list=22%, signal=39%
GOBP_REGULATION_OF_ANIMAL_ORGAN_MORPHOGENESIS	74	0.36566544	1.428831	0.03152364	0.7633811	1.0	1729	tags=28%, list=14%, signal=33%
GOMF_KINESIN_BINDING	44	0.40427625	1.4266099	0.03411131	0.76835626	1.0	630	tags=16%, list=5%, signal=17%
GOBP_ADENYLATE_CYCLASE_MODULATING_G_PROTEIN_COUPLED_RECEPTOR_SIGNALING_PATHWAY	132	0.3339664	1.4262706	0.01598579	0.76354057	1.0	1779	tags=27%, list=14%, signal=30%
GOBP_NEGATIVE_REGULATION_OF_CELL_KILLING	34	0.43076319	1.4257703	0.06877323	0.7597411	1.0	2044	tags=29%, list=16%, signal=35%
GOBP_POSITIVE_REGULATION_OF_CATION_TRANSMEMBRANE_TRANSPORT	118	0.34177622	1.4247917	0.008695652	0.7586855	1.0	774	tags=15%, list=6%, signal=16%
GOBP_KIDNEY_MORPHOGENESIS	59	0.38215345	1.4244721	0.040852576	0.7540703	1.0	2041	tags=31%, list=16%, signal=36%
GOBP_NEGATIVE_REGULATION_OF_NATURAL_KILLER_CELL_MEDIATED_IMMUNITY	28	0.44717702	1.4229132	0.06445672	0.75575	1.0	2044	tags=32%, list=16%, signal=38%
GOBP_ADENYLATE_CYCLASE_INHIBITING_G_PROTEIN_COUPLED_RECEPTOR_SIGNALING_PATHWAY	41	0.4134242	1.4217378	0.042592593	0.7557921	1.0	1779	tags=34%, list=14%, signal=40%
GOBP_DENTATE_GYRUS_DEVELOPMENT	18	0.4924223	1.4216158	0.09245283	0.7504199	1.0	1207	tags=22%, list=9%, signal=25%
GOBP_REGULATION_OF_LYASE_ACTIVITY	30	0.44049937	1.4139793	0.07456979	0.78385615	1.0	2863	tags=37%, list=22%, signal=47%
GOBP_REGULATION_OF_DNA_STRAND_ELONGATION	18	0.4963655	1.4137825	0.1037037	0.7787121	1.0	1031	tags=28%, list=8%, signal=30%
GOBP_HOMEOSTASIS_OF_NUMBER_OF_CELLS_WITHIN_A_TISSUE	39	0.41832328	1.4131254	0.033450704	0.77592576	1.0	1771	tags=26%, list=14%, signal=30%
GOBP_MESONEPHRIC_TUBULE_MORPHOGENESIS	41	0.40604702	1.4113885	0.05595668	0.7788978	1.0	1729	tags=32%, list=14%, signal=37%
GOMF_ACID_THIOL_LIGASE_ACTIVITY	19	0.49294835	1.4095047	0.082720585	0.7826673	1.0	2086	tags=32%, list=16%, signal=38%
GOMF_DNA_DAMAGE_SENSOR_ACTIVITY	16	0.49897468	1.406876	0.09481216	0.79091907	1.0	2794	tags=44%, list=22%, signal=56%
GOMF_DNA_DIRECTED_DNA_POLYMERASE_ACTIVITY	22	0.46577907	1.4067879	0.06603774	0.7854244	1.0	3292	tags=45%, list=26%, signal=61%
GOCC_NUCLEAR_REPLICATION_FORK	38	0.41377115	1.4067875	0.07220217	0.77952456	1.0	3063	tags=39%, list=24%, signal=52%
GOMF_G_PROTEIN_COUPLED_RECEPTOR_ACTIVITY	191	0.3122902	1.4065024	0.0065252855	0.7750944	1.0	1921	tags=30%, list=15%, signal=35%
GOBP_MITOTIC_SPINDLE_ASSEMBLY	68	0.36598197	1.4059694	0.026737968	0.77206725	1.0	3262	tags=41%, list=26%, signal=55%
GOBP_ATTACHMENT_OF_SPINDLE_MICROTUBULES_TO_KINETOCHORE	43	0.40251282	1.4050509	0.043809526	0.77097344	1.0	1077	tags=19%, list=8%, signal=20%
GOBP_LONG_CHAIN_FATTY_ACID_BIOSYNTHETIC_PROCESS	15	0.5161439	1.4025294	0.07587548	0.7780156	1.0	184	tags=13%, list=1%, signal=14%
GOBP_MITOTIC_RECOMBINATION	24	0.46582952	1.4016415	0.070342205	0.7769638	1.0	2431	tags=38%, list=19%, signal=46%
GOMF_SINGLE_STRANDED_DNA_BINDING	116	0.33564055	1.4001342	0.017452007	0.77908564	1.0	3149	tags=31%, list=25%, signal=41%
GOBP_AXONAL_TRANSPORT	57	0.37946993	1.3971602	0.05740741	0.7888724	1.0	1046	tags=19%, list=8%, signal=21%
GOBP_ORGANIC_HYDROXY_COMPOUND_CATABOLIC_PROCESS	25	0.45241565	1.3965019	0.08506616	0.78668046	1.0	617	tags=16%, list=5%, signal=17%
GOMF_STRUCTURAL_CONSTITUENT_OF_POSTSYNAPSE	17	0.49132252	1.3934431	0.09885932	0.79697204	1.0	3597	tags=53%, list=28%, signal=74%
GOMF_ATP_DEPENDENT_ACTIVITY	453	0.286088	1.391725	0.0016286644	0.8004454	1.0	3284	tags=30%, list=26%, signal=40%
GOMF_CYCLIN_DEPENDENT_PROTEIN_SERINE_THREONINE_KINASE_REGULATOR_ACTIVITY	41	0.40215454	1.3912418	0.06132879	0.79759187	1.0	3673	tags=46%, list=29%, signal=65%
GOBP_POSITIVE_REGULATION_OF_SMOOTH_MUSCLE_CONTRACTION	23	0.46508345	1.3907921	0.106617644	0.7945192	1.0	1804	tags=39%, list=14%, signal=45%
GOMF_CATALYTIC_ACTIVITY_ACTING_ON_DNA	219	0.3061609	1.3895822	0.006472492	0.7951914	1.0	3292	tags=32%, list=26%, signal=42%
GOCC_CATION_CHANNEL_COMPLEX	90	0.34980395	1.3891336	0.041894354	0.7920418	1.0	1804	tags=29%, list=14%, signal=33%
GOMF_DNA_NUCLEASE_ACTIVITY	56	0.36874634	1.3887559	0.04	0.788713	1.0	2737	tags=34%, list=21%, signal=43%
GOBP_POSITIVE_REGULATION_OF_VASOCONSTRICTION	34	0.41911346	1.3882025	0.072438166	0.7864752	1.0	1713	tags=35%, list=13%, signal=41%
GOBP_METAPHASE_CHROMOSOME_ALIGNMENT	85	0.34579015	1.3871441	0.033333335	0.786796	1.0	1403	tags=16%, list=11%, signal=18%
GOBP_NEGATIVE_REGULATION_OF_PROTEIN_CATABOLIC_PROCESS	98	0.33557072	1.3868644	0.04280822	0.7831069	1.0	1388	tags=16%, list=11%, signal=18%
GOBP_REGULATION_OF_MITOTIC_NUCLEAR_DIVISION	101	0.341665	1.3857557	0.042881645	0.78347296	1.0	2725	tags=31%, list=21%, signal=39%
GOCC_SPINDLE_POLE	135	0.32422906	1.3842075	0.03327787	0.7858968	1.0	3272	tags=37%, list=26%, signal=49%
GOBP_SOMATIC_DIVERSIFICATION_OF_IMMUNOGLOBULINS	71	0.36778232	1.3830807	0.044483986	0.7864017	1.0	1407	tags=21%, list=11%, signal=24%
GOBP_MAINTENANCE_OF_GASTROINTESTINAL_EPITHELIUM	16	0.5019244	1.382654	0.09647495	0.783504	1.0	2601	tags=44%, list=20%, signal=55%
GOMF_AMP_BINDING	15	0.51527786	1.380349	0.10714286	0.7903911	1.0	2736	tags=40%, list=21%, signal=51%
GOBP_MRNA_METHYLATION	17	0.48806822	1.3798628	0.09803922	0.78785187	1.0	3315	tags=41%, list=26%, signal=56%
GOBP_CHROMOSOME_ORGANIZATION_INVOLVED_IN_MEIOTIC_CELL_CYCLE	45	0.3861248	1.3788408	0.044036698	0.78838986	1.0	1806	tags=24%, list=14%, signal=28%
GOBP_SARCOMERE_ORGANIZATION	31	0.43101752	1.3787541	0.06433824	0.7838631	1.0	1952	tags=29%, list=15%, signal=34%
GOBP_REGULATION_OF_INCLUSION_BODY_ASSEMBLY	15	0.49551797	1.3744321	0.13671875	0.80119	1.0	1903	tags=33%, list=15%, signal=39%
GOBP_POSITIVE_REGULATION_OF_PLASMA_MEMBRANE_BOUNDED_CELL_PROJECTION_ASSEMBLY	97	0.3366993	1.3744116	0.031578947	0.796353	1.0	1179	tags=19%, list=9%, signal=20%
GOBP_GERM_CELL_DEVELOPMENT	232	0.2988072	1.3727033	0.011006289	0.79999405	1.0	2081	tags=22%, list=16%, signal=26%
GOBP_RENAL_TUBULE_MORPHOGENESIS	52	0.38001502	1.3724612	0.07054674	0.7963717	1.0	1729	tags=29%, list=14%, signal=33%
GOBP_MEIOSIS_I_CELL_CYCLE_PROCESS	94	0.33733842	1.3712544	0.03264605	0.79764044	1.0	1806	tags=23%, list=14%, signal=27%
GOCC_POSTSYNAPTIC_ENDOSOME	17	0.48160958	1.3711929	0.09393346	0.79308736	1.0	3658	tags=53%, list=29%, signal=74%
GOMF_CYCLIC_NUCLEOTIDE_BINDING	23	0.45281044	1.3684253	0.082862526	0.8022297	1.0	3354	tags=48%, list=26%, signal=65%
GOBP_CHROMOSOME_SEPARATION	78	0.35041553	1.3656723	0.048275862	0.811429	1.0	1093	tags=17%, list=9%, signal=18%
GOBP_DOUBLE_STRAND_BREAK_REPAIR	278	0.29304153	1.3655773	0.011146497	0.8071239	1.0	2883	tags=27%, list=23%, signal=35%
GOMF_SEQUENCE_SPECIFIC_SINGLE_STRANDED_DNA_BINDING	15	0.5090864	1.3647577	0.10566038	0.806445	1.0	642	tags=20%, list=5%, signal=21%
GOCC_CHROMOSOME_TELOMERIC_REGION	111	0.32431385	1.3636452	0.028318584	0.8071324	1.0	2578	tags=29%, list=20%, signal=36%
GOMF_5_3_EXONUCLEASE_ACTIVITY	19	0.47301263	1.363528	0.10873786	0.80304533	1.0	1081	tags=16%, list=8%, signal=17%
GOBP_MITOCHONDRIAL_TRANSCRIPTION	19	0.4739194	1.3608398	0.098513015	0.8118463	1.0	674	tags=16%, list=5%, signal=17%
GOCC_CONDENSED_CHROMOSOME	242	0.29456577	1.3595134	0.0066006603	0.81344867	1.0	3172	tags=31%, list=25%, signal=40%
GOMF_EXTRACELLULAR_MATRIX_STRUCTURAL_CONSTITUENT	68	0.36142945	1.3580271	0.05045045	0.8167773	1.0	2010	tags=32%, list=16%, signal=38%
GOCC_MICROTUBULE_PLUS_END	25	0.43735537	1.3574194	0.086792454	0.81512284	1.0	988	tags=20%, list=8%, signal=22%
GOBP_TELOMERE_MAINTENANCE_IN_RESPONSE_TO_DNA_DAMAGE	31	0.416534	1.3560826	0.11380597	0.8175887	1.0	1462	tags=29%, list=11%, signal=33%
GOMF_PROTEIN_PHOSPHORYLATED_AMINO_ACID_BINDING	61	0.36039144	1.3558576	0.07971015	0.8141049	1.0	852	tags=15%, list=7%, signal=16%
GOBP_DNA_REPLICATION_CHECKPOINT_SIGNALING	16	0.4888899	1.3500724	0.12667947	0.8393013	1.0	4255	tags=63%, list=33%, signal=94%
GOBP_MATING_BEHAVIOR	25	0.43884546	1.3493962	0.11376147	0.8380648	1.0	1599	tags=32%, list=13%, signal=37%
GOBP_NEURAL_TUBE_PATTERNING	35	0.40149552	1.3492757	0.09751434	0.834076	1.0	1729	tags=26%, list=14%, signal=30%
GOBP_ONE_CARBON_METABOLIC_PROCESS	30	0.41651517	1.3443961	0.103942655	0.85545605	1.0	2416	tags=33%, list=19%, signal=41%
GOBP_NEGATIVE_REGULATION_OF_T_CELL_APOPTOTIC_PROCESS	27	0.43396965	1.3430098	0.120527305	0.85788435	1.0	3417	tags=41%, list=27%, signal=55%
GOBP_PHOSPHATIDYLINOSITOL_MEDIATED_SIGNALING	21	0.4582156	1.3414447	0.10055866	0.86115026	1.0	2830	tags=52%, list=22%, signal=67%
GOCC_ACROSOMAL_VESICLE	86	0.33484197	1.3413858	0.04049296	0.8567291	1.0	1290	tags=21%, list=10%, signal=23%
GOBP_NEGATIVE_REGULATION_OF_DNA_RECOMBINATION	40	0.39469686	1.3413278	0.08103131	0.8523876	1.0	2794	tags=30%, list=22%, signal=38%
GOBP_POSITIVE_REGULATION_OF_MORPHOGENESIS_OF_AN_EPITHELIUM	21	0.45433965	1.3407116	0.122180454	0.8511743	1.0	1704	tags=29%, list=13%, signal=33%
GOBP_RNA_EXPORT_FROM_NUCLEUS	74	0.34158906	1.3402282	0.05982906	0.84919393	1.0	4464	tags=46%, list=35%, signal=70%
GOBP_MICROTUBULE_DEPOLYMERIZATION	48	0.37300873	1.3399873	0.08791209	0.8459353	1.0	1787	tags=31%, list=14%, signal=36%
GOBP_CHLORIDE_TRANSPORT	51	0.36491024	1.3372159	0.07749078	0.85625094	1.0	2139	tags=37%, list=17%, signal=45%
GOBP_REGULATION_OF_KERATINOCYTE_DIFFERENTIATION	23	0.4382322	1.3365299	0.09893993	0.85532135	1.0	2280	tags=35%, list=18%, signal=42%
GOBP_CHONDROCYTE_PROLIFERATION	20	0.46250942	1.3358232	0.1352381	0.8547859	1.0	2937	tags=35%, list=23%, signal=45%
GOMF_AMIDE_TRANSMEMBRANE_TRANSPORTER_ACTIVITY	36	0.39822945	1.3348919	0.09566787	0.85520184	1.0	3097	tags=42%, list=24%, signal=55%
GOBP_RENAL_TUBULE_DEVELOPMENT	65	0.35874465	1.3338798	0.07984791	0.85617185	1.0	1729	tags=26%, list=14%, signal=30%
GOBP_REGULATION_OF_KETONE_BIOSYNTHETIC_PROCESS	15	0.5004996	1.333211	0.14434783	0.85517883	1.0	1141	tags=33%, list=9%, signal=37%
GOMF_PROTEIN_LYSINE_N_METHYLTRANSFERASE_ACTIVITY	51	0.36682993	1.3328848	0.07879925	0.85249835	1.0	3662	tags=39%, list=29%, signal=55%
GOBP_POSITIVE_REGULATION_OF_ADENYLATE_CYCLASE_ACTIVITY	16	0.48087642	1.3307247	0.13706563	0.85933155	1.0	2499	tags=38%, list=20%, signal=47%
GOBP_POSITIVE_REGULATION_OF_DENDRITE_DEVELOPMENT	16	0.47550485	1.3299497	0.13747646	0.85891116	1.0	964	tags=25%, list=8%, signal=27%
GOBP_MRNA_TRANSPORT	97	0.3283366	1.3267459	0.042704627	0.87194896	1.0	2442	tags=24%, list=19%, signal=29%
GOMF_FOUR_WAY_JUNCTION_DNA_BINDING	17	0.46907267	1.3245803	0.12704174	0.8793116	1.0	3054	tags=47%, list=24%, signal=62%
MP_INCREASED_SKIN_TUMOR_INCIDENCE	33	0.3915918	1.324421	0.1	0.87566864	1.0	199	tags=12%, list=2%, signal=12%
GOBP_REGULATION_OF_PHOSPHOLIPID_METABOLIC_PROCESS	33	0.39945865	1.3241354	0.10869565	0.87281126	1.0	2396	tags=36%, list=19%, signal=45%
GOBP_REGULATION_OF_CHROMOSOME_ORGANIZATION	229	0.2877729	1.3239135	0.028286189	0.86971307	1.0	2647	tags=23%, list=21%, signal=29%
GOBP_TYPE_II_HYPERSENSITIVITY	16	0.47364798	1.323705	0.12271062	0.8664463	1.0	2044	tags=31%, list=16%, signal=37%
GOMF_LIGASE_ACTIVITY_FORMING_CARBON_SULFUR_BONDS	29	0.40779665	1.3228488	0.11413044	0.86673075	1.0	2086	tags=24%, list=16%, signal=29%
GOCC_DENSE_CORE_GRANULE	31	0.406427	1.3213401	0.115606934	0.8706582	1.0	3183	tags=48%, list=25%, signal=64%
GOBP_MITOTIC_METAPHASE_CHROMOSOME_ALIGNMENT	51	0.3675378	1.3198481	0.09660108	0.87413746	1.0	2862	tags=29%, list=22%, signal=38%
GOBP_REGULATION_OF_BEHAVIOR	59	0.35215855	1.3186045	0.090121314	0.87657934	1.0	2676	tags=36%, list=21%, signal=45%
GOBP_PROTEIN_LOCALIZATION_TO_CONDENSED_CHROMOSOME	15	0.4903908	1.3182238	0.1375969	0.8744704	1.0	592	tags=20%, list=5%, signal=21%
GOBP_NEGATIVE_REGULATION_OF_PROTEASOMAL_PROTEIN_CATABOLIC_PROCESS	46	0.3692936	1.3174258	0.08726004	0.87449294	1.0	2051	tags=22%, list=16%, signal=26%
GOBP_POSITIVE_REGULATION_OF_LYASE_ACTIVITY	22	0.44537026	1.3169006	0.14946619	0.8731604	1.0	2499	tags=36%, list=20%, signal=45%
GOMF_CADHERIN_BINDING	44	0.36782977	1.3158975	0.09660108	0.8744413	1.0	1559	tags=20%, list=12%, signal=23%
GOCC_NUCLEAR_PORE	69	0.33746308	1.3154069	0.08027923	0.87288177	1.0	2337	tags=29%, list=18%, signal=35%
GOBP_CYTOKINETIC_PROCESS	40	0.3807309	1.3141519	0.09856631	0.87543875	1.0	2030	tags=25%, list=16%, signal=30%
GOMF_PROLINE_RICH_REGION_BINDING	20	0.44933984	1.3126433	0.13197026	0.8792089	1.0	2915	tags=40%, list=23%, signal=52%
GOCC_EXTRINSIC_COMPONENT_OF_MEMBRANE	173	0.2971932	1.3115774	0.04139073	0.8807519	1.0	2674	tags=25%, list=21%, signal=32%
GOBP_SYNAPTIC_VESICLE_TRANSPORT	34	0.3950596	1.3108364	0.114285715	0.8807221	1.0	1929	tags=24%, list=15%, signal=28%
GOCC_MONOATOMIC_ION_CHANNEL_COMPLEX	137	0.3023964	1.310427	0.04496403	0.87879926	1.0	2221	tags=30%, list=17%, signal=36%
GOCC_ER_TO_GOLGI_TRANSPORT_VESICLE_MEMBRANE	22	0.43227294	1.3081741	0.14203455	0.886421	1.0	893	tags=18%, list=7%, signal=20%
GOBP_ORGANELLE_FISSION	405	0.27067116	1.3077607	0.011164274	0.88448197	1.0	3137	tags=30%, list=25%, signal=39%
GOBP_ACID_SECRETION	25	0.42050236	1.3075988	0.135436	0.8814295	1.0	1948	tags=40%, list=15%, signal=47%
GOBP_NEGATIVE_REGULATION_OF_TOLL_LIKE_RECEPTOR_SIGNALING_PATHWAY	18	0.45887667	1.3073336	0.16788322	0.8788112	1.0	1447	tags=28%, list=11%, signal=31%
GOBP_PIGMENT_CELL_DIFFERENTIATION	31	0.39424804	1.3057766	0.13019891	0.8828114	1.0	2101	tags=32%, list=16%, signal=39%
GOMF_CARGO_ADAPTOR_ACTIVITY	20	0.44228044	1.3055419	0.12452107	0.88008136	1.0	3586	tags=40%, list=28%, signal=56%
GOCC_SPERM_PRINCIPAL_PIECE	21	0.44897053	1.3052373	0.14962122	0.87776184	1.0	2896	tags=48%, list=23%, signal=61%
GOBP_CELL_VOLUME_HOMEOSTASIS	29	0.40577435	1.3042763	0.12222222	0.87912166	1.0	978	tags=21%, list=8%, signal=22%
GOBP_SENSORY_PERCEPTION_OF_MECHANICAL_STIMULUS	121	0.31067142	1.3042508	0.057724956	0.87539667	1.0	1796	tags=24%, list=14%, signal=28%
GOBP_REGULATION_OF_ESTABLISHMENT_OR_MAINTENANCE_OF_CELL_POLARITY	24	0.43092865	1.3035386	0.11809524	0.87522036	1.0	2687	tags=33%, list=21%, signal=42%
GOBP_POSITIVE_REGULATION_OF_MONOATOMIC_ION_TRANSMEMBRANE_TRANSPORT	139	0.30549136	1.3033977	0.05308219	0.872148	1.0	774	tags=14%, list=6%, signal=15%
GOBP_CILIUM_MOVEMENT	106	0.31280676	1.3019803	0.05964912	0.87561935	1.0	2727	tags=38%, list=21%, signal=48%
GOBP_HORMONE_BIOSYNTHETIC_PROCESS	41	0.38032523	1.3015444	0.11423221	0.8739997	1.0	1779	tags=27%, list=14%, signal=31%
GOCC_GAMMA_TUBULIN_COMPLEX	16	0.471296	1.2992848	0.164	0.8819515	1.0	813	tags=19%, list=6%, signal=20%
GOBP_SYNAPTONEMAL_COMPLEX_ORGANIZATION	15	0.4819023	1.2978625	0.16460177	0.88519686	1.0	1806	tags=40%, list=14%, signal=47%
GOBP_HOMOLOGOUS_CHROMOSOME_SEGREGATION	43	0.36534703	1.297254	0.12208258	0.8846412	1.0	1806	tags=26%, list=14%, signal=30%
GOCC_BLOC_COMPLEX	19	0.4516504	1.2971349	0.13662238	0.8814887	1.0	4352	tags=63%, list=34%, signal=96%
GOBP_NEPHRON_EPITHELIUM_DEVELOPMENT	70	0.33461785	1.2968932	0.072413795	0.87899786	1.0	1891	tags=27%, list=15%, signal=32%
GOBP_ROOF_OF_MOUTH_DEVELOPMENT	70	0.33458078	1.296193	0.073555164	0.8787263	1.0	1918	tags=27%, list=15%, signal=32%
GOCC_CLUSTER_OF_ACTIN_BASED_CELL_PROJECTIONS	132	0.3110715	1.2959595	0.05324459	0.87615764	1.0	2232	tags=24%, list=17%, signal=29%
GOBP_INTERSTRAND_CROSS_LINK_REPAIR	31	0.40050584	1.2956861	0.13893653	0.8738908	1.0	1206	tags=26%, list=9%, signal=28%
GOBP_ANTEROGRADE_AXONAL_TRANSPORT	44	0.36660993	1.2941132	0.12750456	0.8783754	1.0	1046	tags=18%, list=8%, signal=20%
GOBP_NEGATIVE_REGULATION_OF_B_CELL_APOPTOTIC_PROCESS	15	0.47747952	1.292775	0.134357	0.88179606	1.0	1269	tags=20%, list=10%, signal=22%
GOMF_EXOGENOUS_PROTEIN_BINDING	32	0.38989967	1.29026	0.12927757	0.8914001	1.0	2013	tags=34%, list=16%, signal=41%
GOMF_GALACTOSYLTRANSFERASE_ACTIVITY	20	0.43976054	1.2888525	0.15116279	0.8949295	1.0	876	tags=25%, list=7%, signal=27%
GOCC_CILIARY_BASE	31	0.39545837	1.2880188	0.11796733	0.89564943	1.0	1478	tags=29%, list=12%, signal=33%
GOBP_PIGMENT_METABOLIC_PROCESS	56	0.34907436	1.2865895	0.11392405	0.89938295	1.0	2299	tags=36%, list=18%, signal=43%
GOMF_ATP_DEPENDENT_ACTIVITY_ACTING_ON_DNA	109	0.30954537	1.2865381	0.055267703	0.896029	1.0	3284	tags=29%, list=26%, signal=39%
GOCC_CHROMOSOMAL_REGION	317	0.26834854	1.2842381	0.0272	0.90475166	1.0	3133	tags=29%, list=24%, signal=37%
GOBP_MEIOTIC_CELL_CYCLE	213	0.28262106	1.2839283	0.06178862	0.9027627	1.0	3172	tags=31%, list=25%, signal=41%
GOBP_PANCREAS_DEVELOPMENT	49	0.3520057	1.2824302	0.09677419	0.90708417	1.0	2476	tags=31%, list=19%, signal=38%
GOCC_SEH1_ASSOCIATED_COMPLEX	15	0.46043244	1.2821776	0.19056603	0.90471196	1.0	1898	tags=33%, list=15%, signal=39%
GOBP_NADH_METABOLIC_PROCESS	15	0.47612667	1.2816262	0.17037037	0.9040059	1.0	8	tags=7%, list=0%, signal=7%
GOMF_ABC_TYPE_TRANSPORTER_ACTIVITY	35	0.38157108	1.281592	0.14982578	0.9005494	1.0	2340	tags=34%, list=18%, signal=42%
GOCC_FILAMENTOUS_ACTIN	30	0.39133605	1.281467	0.13345195	0.8976569	1.0	1721	tags=30%, list=13%, signal=35%
GOBP_POSITIVE_REGULATION_OF_RELEASE_OF_SEQUESTERED_CALCIUM_ION_INTO_CYTOSOL	28	0.41507953	1.2813903	0.15619047	0.8945019	1.0	685	tags=21%, list=5%, signal=23%
GOBP_BILE_ACID_METABOLIC_PROCESS	23	0.4237516	1.2813033	0.14808044	0.8914102	1.0	1635	tags=30%, list=13%, signal=35%
GOBP_FEMALE_GAMETE_GENERATION	114	0.30568624	1.2810485	0.071174376	0.88916147	1.0	1935	tags=20%, list=15%, signal=24%
GOMF_MICROTUBULE_BINDING	220	0.28210416	1.2794216	0.05374593	0.8940893	1.0	3272	tags=32%, list=26%, signal=42%
GOBP_POSITIVE_REGULATION_OF_CALCIUM_ION_TRANSMEMBRANE_TRANSPORT	78	0.3339178	1.2791444	0.09677419	0.8919852	1.0	759	tags=15%, list=6%, signal=16%
GOBP_MICROTUBULE_CYTOSKELETON_ORGANIZATION_INVOLVED_IN_MITOSIS	144	0.29813337	1.2790191	0.059964728	0.8891677	1.0	3262	tags=34%, list=26%, signal=45%
GOBP_MECHANORECEPTOR_DIFFERENTIATION	57	0.3432575	1.2784705	0.11130435	0.88856864	1.0	4094	tags=46%, list=32%, signal=67%
GOBP_INSULIN_LIKE_GROWTH_FACTOR_RECEPTOR_SIGNALING_PATHWAY	38	0.3758766	1.2775542	0.12707183	0.8899377	1.0	2693	tags=37%, list=21%, signal=47%
GOBP_MRNA_EXPORT_FROM_NUCLEUS	56	0.34893072	1.2762414	0.10124334	0.8934519	1.0	4464	tags=48%, list=35%, signal=74%
GOCC_NEURONAL_DENSE_CORE_VESICLE	19	0.43724167	1.2762051	0.16300367	0.89020926	1.0	3183	tags=53%, list=25%, signal=70%
GOBP_PEPTIDE_CATABOLIC_PROCESS	19	0.43731964	1.2751049	0.16157989	0.8924329	1.0	2209	tags=37%, list=17%, signal=44%
GOBP_NEUROTRANSMITTER_RECEPTOR_INTERNALIZATION	33	0.3915514	1.274548	0.15535714	0.8919373	1.0	3767	tags=48%, list=29%, signal=69%
GOBP_POSITIVE_REGULATION_OF_PEPTIDYL_THREONINE_PHOSPHORYLATION	25	0.40572673	1.2736219	0.1420765	0.89332867	1.0	2739	tags=40%, list=21%, signal=51%
GOBP_DNA_TEMPLATED_TRANSCRIPTION_TERMINATION	24	0.4144609	1.2724943	0.15779817	0.8956745	1.0	3445	tags=50%, list=27%, signal=68%
GOBP_EPITHELIAL_CELL_MORPHOGENESIS	33	0.3912483	1.2722489	0.14312267	0.89358956	1.0	1191	tags=27%, list=9%, signal=30%
GOBP_PIGMENT_BIOSYNTHETIC_PROCESS	42	0.3704002	1.2698119	0.14555766	0.90262955	1.0	2211	tags=38%, list=17%, signal=46%
GOBP_POSTSYNAPTIC_NEUROTRANSMITTER_RECEPTOR_INTERNALIZATION	33	0.3915514	1.2697582	0.13736264	0.89950466	1.0	3767	tags=48%, list=29%, signal=69%
GOCC_INNER_KINETOCHORE	18	0.45125112	1.2695106	0.17938931	0.8974655	1.0	1833	tags=22%, list=14%, signal=26%
GOBP_REGULATION_OF_B_CELL_RECEPTOR_SIGNALING_PATHWAY	17	0.45706588	1.2693835	0.16793893	0.8948225	1.0	1231	tags=24%, list=10%, signal=26%
GOCC_SPINDLE	330	0.26753262	1.2691941	0.023112481	0.8925367	1.0	3165	tags=30%, list=25%, signal=38%
GOBP_REGULATION_OF_PROTEIN_SUMOYLATION	22	0.41458166	1.2687644	0.14416058	0.89144385	1.0	3054	tags=32%, list=24%, signal=42%
GOCC_MICROVILLUS	76	0.32495448	1.2686121	0.11449016	0.8889866	1.0	1036	tags=18%, list=8%, signal=20%
GOBP_PROTEIN_MONOUBIQUITINATION	50	0.3532336	1.2675632	0.15178572	0.8912202	1.0	4897	tags=52%, list=38%, signal=84%
GOBP_MICROTUBULE_BASED_MOVEMENT	281	0.26839313	1.265681	0.035369776	0.8976819	1.0	1595	tags=20%, list=12%, signal=22%
GOMF_SIGNALING_RECEPTOR_COMPLEX_ADAPTOR_ACTIVITY	38	0.36736885	1.2652156	0.119584054	0.89681804	1.0	2252	tags=26%, list=18%, signal=32%
GOBP_REGULATION_OF_ESTABLISHMENT_OF_CELL_POLARITY	19	0.4317959	1.2640724	0.16791044	0.8994781	1.0	4542	tags=53%, list=36%, signal=82%
GOBP_REGULATION_OF_ATP_DEPENDENT_ACTIVITY	61	0.33720562	1.2630693	0.12331081	0.90145695	1.0	2795	tags=26%, list=22%, signal=33%
GOCC_APICAL_DENDRITE	22	0.41471004	1.263035	0.1657754	0.8984046	1.0	2046	tags=36%, list=16%, signal=43%
GOBP_CIRCADIAN_SLEEP_WAKE_CYCLE	20	0.42309043	1.2629884	0.15642458	0.8954141	1.0	1526	tags=35%, list=12%, signal=40%
GOBP_SEX_DIFFERENTIATION	193	0.2769132	1.262286	0.06451613	0.8957745	1.0	1752	tags=20%, list=14%, signal=23%
GOMF_STRUCTURAL_MOLECULE_ACTIVITY	254	0.2725535	1.259974	0.044374008	0.9046402	1.0	2012	tags=22%, list=16%, signal=25%
GOBP_POSITIVE_REGULATION_OF_ANIMAL_ORGAN_MORPHOGENESIS	23	0.41282797	1.259952	0.17570093	0.9015387	1.0	2103	tags=43%, list=16%, signal=52%
GOMF_PHOSPHOPROTEIN_BINDING	98	0.30634242	1.2592713	0.08219178	0.9018319	1.0	1025	tags=13%, list=8%, signal=14%
GOBP_IMMUNE_SYSTEM_DEVELOPMENT	205	0.2777844	1.2589346	0.060556464	0.90041125	1.0	1483	tags=16%, list=12%, signal=18%
GOBP_PROTEIN_LOCALIZATION_TO_CHROMOSOME_CENTROMERIC_REGION	22	0.42596993	1.258533	0.18148148	0.89931005	1.0	2519	tags=27%, list=20%, signal=34%
GOMF_SINGLE_STRANDED_DNA_HELICASE_ACTIVITY	22	0.41358328	1.2584977	0.17857143	0.89641494	1.0	3192	tags=36%, list=25%, signal=48%
GOMF_SODIUM_CHANNEL_REGULATOR_ACTIVITY	25	0.4098191	1.2584692	0.17741935	0.89343977	1.0	1684	tags=24%, list=13%, signal=28%
GOBP_TELOMERE_MAINTENANCE_VIA_TELOMERE_LENGTHENING	73	0.32314676	1.2580216	0.10746812	0.89260256	1.0	2622	tags=23%, list=21%, signal=29%
GOMF_PHOSPHATASE_INHIBITOR_ACTIVITY	29	0.39009356	1.2575246	0.18264015	0.89208776	1.0	3336	tags=48%, list=26%, signal=65%
GOBP_TELOMERE_CAPPING	36	0.37098095	1.2561738	0.1576087	0.8958105	1.0	1462	tags=22%, list=11%, signal=25%
GOBP_REGULATION_OF_MAMMARY_GLAND_EPITHELIAL_CELL_PROLIFERATION	18	0.43553948	1.2552435	0.1940594	0.8976807	1.0	2047	tags=28%, list=16%, signal=33%
GOBP_DEVELOPMENT_OF_PRIMARY_SEXUAL_CHARACTERISTICS	165	0.2849636	1.2552086	0.062394604	0.89483553	1.0	1752	tags=20%, list=14%, signal=23%
GOBP_REGULATION_OF_ATTACHMENT_OF_SPINDLE_MICROTUBULES_TO_KINETOCHORE	19	0.43483132	1.2544869	0.19888476	0.89559215	1.0	4776	tags=58%, list=37%, signal=92%
GOBP_EMBRYONIC_CAMERA_TYPE_EYE_DEVELOPMENT	30	0.38273227	1.2544162	0.14652015	0.89294404	1.0	1707	tags=27%, list=13%, signal=31%
GOBP_DIACYLGLYCEROL_METABOLIC_PROCESS	23	0.4036217	1.2529346	0.17843866	0.8973336	1.0	2077	tags=39%, list=16%, signal=47%
GOBP_EAR_MORPHOGENESIS	73	0.3193096	1.2524567	0.12543555	0.89675903	1.0	2975	tags=37%, list=23%, signal=48%
GOMF_CALCIUM_DEPENDENT_PROTEIN_KINASE_ACTIVITY	22	0.41615677	1.2521263	0.17049809	0.89538246	1.0	654	tags=14%, list=5%, signal=14%
GOBP_GANGLIOSIDE_METABOLIC_PROCESS	22	0.41858387	1.2511543	0.19622642	0.8974128	1.0	1995	tags=27%, list=16%, signal=32%
GOBP_CELL_CYCLE_G2_M_PHASE_TRANSITION	139	0.29363707	1.2508748	0.07986111	0.8958961	1.0	3482	tags=37%, list=27%, signal=51%
GOMF_NUCLEOCYTOPLASMIC_CARRIER_ACTIVITY	27	0.39224672	1.2507013	0.15168539	0.89374965	1.0	3612	tags=52%, list=28%, signal=72%
GOMF_DAMAGED_DNA_BINDING	59	0.33585036	1.2505653	0.14500941	0.89148384	1.0	2794	tags=29%, list=22%, signal=37%
GOBP_REGULATION_OF_DNA_DAMAGE_CHECKPOINT	24	0.4087161	1.2501799	0.17235188	0.890497	1.0	3682	tags=50%, list=29%, signal=70%
GOBP_REGULATION_OF_VASOCONSTRICTION	56	0.33157605	1.2485845	0.1194853	0.89533687	1.0	1808	tags=30%, list=14%, signal=35%
GOBP_PROTEIN_LOCALIZATION_TO_CILIUM	57	0.33356065	1.247457	0.14385965	0.89799774	1.0	1463	tags=26%, list=11%, signal=30%
GOBP_RESPONSE_TO_OXYGEN_RADICAL	20	0.4255834	1.2457727	0.19056262	0.90377307	1.0	199	tags=15%, list=2%, signal=15%
GOBP_REGULATION_OF_CARDIAC_MUSCLE_CELL_CONTRACTION	25	0.40937623	1.2453107	0.18761384	0.9032733	1.0	1750	tags=24%, list=14%, signal=28%
GOBP_PROTEIN_LOCALIZATION_TO_CHROMOSOME	98	0.30306768	1.2451227	0.09965636	0.9012618	1.0	2792	tags=24%, list=22%, signal=31%
GOBP_NEGATIVE_REGULATION_OF_MONONUCLEAR_CELL_MIGRATION	16	0.47044307	1.2434326	0.20248668	0.9068985	1.0	829	tags=19%, list=6%, signal=20%
GOBP_REPRODUCTIVE_BEHAVIOR	31	0.38651106	1.2432541	0.1669903	0.9048319	1.0	1599	tags=26%, list=13%, signal=29%
GOBP_REGULATION_OF_NEURONAL_SYNAPTIC_PLASTICITY	45	0.3613216	1.2421559	0.17422867	0.90761685	1.0	2884	tags=36%, list=23%, signal=46%
GOBP_EAR_DEVELOPMENT	144	0.28982437	1.2402375	0.09348915	0.9147222	1.0	2988	tags=35%, list=23%, signal=45%
GOBP_POSITIVE_REGULATION_OF_ACUTE_INFLAMMATORY_RESPONSE_TO_ANTIGENIC_STIMULUS	20	0.41955322	1.2392603	0.19726562	0.91656244	1.0	2044	tags=25%, list=16%, signal=30%
GOBP_RESPONSE_TO_UV	138	0.2881942	1.2389927	0.08967851	0.9149826	1.0	3316	tags=31%, list=26%, signal=42%
GOBP_HOMOPHILIC_CELL_ADHESION_VIA_PLASMA_MEMBRANE_ADHESION_MOLECULES	45	0.3511875	1.2383775	0.14946619	0.9152324	1.0	1722	tags=24%, list=13%, signal=28%
GOBP_NOTOCHORD_DEVELOPMENT	16	0.45159543	1.2380861	0.18518518	0.9138231	1.0	964	tags=31%, list=8%, signal=34%
GOMF_METALLOPEPTIDASE_ACTIVITY	125	0.29042816	1.2371682	0.10465116	0.9156015	1.0	1852	tags=23%, list=14%, signal=27%
GOBP_MITOCHONDRIAL_DNA_METABOLIC_PROCESS	26	0.40176153	1.2369386	0.20072332	0.91391313	1.0	3432	tags=31%, list=27%, signal=42%
GOBP_MELANOCYTE_DIFFERENTIATION	20	0.42003536	1.236862	0.175	0.9114864	1.0	2101	tags=35%, list=16%, signal=42%
GOBP_REGULATION_OF_TRANSCRIPTION_INVOLVED_IN_G1_S_TRANSITION_OF_MITOTIC_CELL_CYCLE	16	0.450832	1.2365094	0.19771864	0.9104147	1.0	1470	tags=25%, list=11%, signal=28%
GOMF_GATED_CHANNEL_ACTIVITY	143	0.2864107	1.2364717	0.09353741	0.9077667	1.0	2170	tags=28%, list=17%, signal=33%
GOCC_REPLISOME	22	0.41039574	1.2353015	0.19165085	0.91085005	1.0	2792	tags=32%, list=22%, signal=41%
GOBP_REGULATION_OF_SMOOTH_MUSCLE_CONTRACTION	48	0.34507176	1.2343397	0.15742397	0.9129963	1.0	1930	tags=31%, list=15%, signal=37%
GOBP_MANNOSYLATION	19	0.42417032	1.234278	0.19702603	0.9105383	1.0	1763	tags=32%, list=14%, signal=37%
GOBP_ISOTYPE_SWITCHING_TO_IGG_ISOTYPES	17	0.4438601	1.2335408	0.20874752	0.9113267	1.0	1269	tags=29%, list=10%, signal=33%
GOBP_SECONDARY_METABOLIC_PROCESS	34	0.3638826	1.232937	0.17297298	0.91167796	1.0	2853	tags=44%, list=22%, signal=57%
GOBP_FLUID_TRANSPORT	19	0.42218417	1.232907	0.2014652	0.9090715	1.0	2413	tags=37%, list=19%, signal=45%
GOBP_DOUBLE_STRAND_BREAK_REPAIR_VIA_NONHOMOLOGOUS_END_JOINING	62	0.32959527	1.2319871	0.15039062	0.91086996	1.0	3059	tags=27%, list=24%, signal=36%
GOBP_NEGATIVE_REGULATION_OF_INNATE_IMMUNE_RESPONSE	86	0.30729443	1.2318854	0.115716755	0.90860724	1.0	2044	tags=22%, list=16%, signal=26%
GOBP_MEIOTIC_CHROMOSOME_SEGREGATION	69	0.32392678	1.2317475	0.14464286	0.90655684	1.0	1806	tags=20%, list=14%, signal=23%
GOBP_NEGATIVE_REGULATION_OF_PROTEASOMAL_UBIQUITIN_DEPENDENT_PROTEIN_CATABOLIC_PROCESS	35	0.35828537	1.2307973	0.18232045	0.9086524	1.0	2051	tags=23%, list=16%, signal=27%
GOBP_REGULATION_OF_UBIQUITIN_PROTEIN_TRANSFERASE_ACTIVITY	34	0.36982688	1.2295761	0.1772388	0.9121943	1.0	3872	tags=47%, list=30%, signal=67%
GOBP_REGULATION_OF_MORPHOGENESIS_OF_A_BRANCHING_STRUCTURE	38	0.36291975	1.2284448	0.18685122	0.91509694	1.0	1704	tags=26%, list=13%, signal=30%
GOCC_INTERMEDIATE_FILAMENT	59	0.32806352	1.2283695	0.15061297	0.9127347	1.0	2183	tags=24%, list=17%, signal=28%
GOCC_NURD_COMPLEX	15	0.45663816	1.2281975	0.1941392	0.9108712	1.0	1530	tags=20%, list=12%, signal=23%
GOBP_POSITIVE_REGULATION_OF_LAMELLIPODIUM_ASSEMBLY	26	0.39230815	1.2279012	0.20537429	0.90954626	1.0	1172	tags=15%, list=9%, signal=17%
GOMF_HISTONE_H3_METHYLTRANSFERASE_ACTIVITY	39	0.36057204	1.2267712	0.1770073	0.91225284	1.0	3617	tags=41%, list=28%, signal=57%
GOBP_NEGATIVE_REGULATION_OF_TELOMERE_MAINTENANCE_VIA_TELOMERASE	20	0.41485685	1.2259921	0.2102161	0.9134541	1.0	1462	tags=25%, list=11%, signal=28%
GOBP_SOMATIC_DIVERSIFICATION_OF_IMMUNOGLOBULINS_INVOLVED_IN_IMMUNE_RESPONSE	55	0.33483654	1.2258672	0.14744802	0.9114282	1.0	1407	tags=22%, list=11%, signal=24%
GOMF_DNA_REPLICATION_ORIGIN_BINDING	15	0.44424182	1.2253758	0.19324578	0.9112387	1.0	3440	tags=60%, list=27%, signal=82%
GOBP_POSITIVE_REGULATION_OF_TELOMERASE_ACTIVITY	30	0.38297844	1.2252654	0.18453427	0.909111	1.0	3107	tags=30%, list=24%, signal=40%
GOBP_POSITIVE_REGULATION_OF_TELOMERE_MAINTENANCE_VIA_TELOMERE_LENGTHENING	35	0.36353058	1.2246001	0.18333334	0.90983075	1.0	2364	tags=23%, list=18%, signal=28%
GOBP_EMBRYONIC_SKELETAL_SYSTEM_DEVELOPMENT	74	0.3144738	1.2241108	0.13274336	0.90971106	1.0	2476	tags=26%, list=19%, signal=32%
GOBP_TRANSEPITHELIAL_TRANSPORT	22	0.40671134	1.2229013	0.20493358	0.9130436	1.0	3343	tags=45%, list=26%, signal=61%
GOBP_SYNAPTIC_VESICLE_LOCALIZATION	42	0.34955004	1.2215009	0.19894366	0.9173545	1.0	2589	tags=26%, list=20%, signal=33%
GOBP_FOAM_CELL_DIFFERENTIATION	22	0.40524352	1.2210778	0.20566037	0.916878	1.0	1234	tags=23%, list=10%, signal=25%
GOMF_ASPARTIC_TYPE_PEPTIDASE_ACTIVITY	17	0.44083598	1.2204685	0.21414913	0.91717386	1.0	3854	tags=47%, list=30%, signal=67%
GOCC_MRNA_CLEAVAGE_FACTOR_COMPLEX	23	0.40509745	1.2197742	0.19478261	0.9180238	1.0	5302	tags=65%, list=41%, signal=111%
GOMF_LIGAND_GATED_MONOATOMIC_CATION_CHANNEL_ACTIVITY	43	0.34818116	1.2194539	0.1569343	0.9169287	1.0	2170	tags=35%, list=17%, signal=42%
GOCC_CILIUM	463	0.24998616	1.2192502	0.04041916	0.91534615	1.0	2118	tags=23%, list=17%, signal=27%
GOBP_CELLULAR_PROCESS_INVOLVED_IN_REPRODUCTION_IN_MULTICELLULAR_ORGANISM	313	0.25637087	1.2180312	0.053598776	0.91886467	1.0	2081	tags=21%, list=16%, signal=25%
GOBP_QUINONE_METABOLIC_PROCESS	30	0.37576047	1.2168683	0.18426104	0.9221119	1.0	1818	tags=33%, list=14%, signal=39%
GOBP_SODIUM_ION_HOMEOSTASIS	27	0.38851348	1.21672	0.18726592	0.9203058	1.0	1601	tags=30%, list=13%, signal=34%
GOMF_SMALL_MOLECULE_SENSOR_ACTIVITY	28	0.38381267	1.216685	0.19855596	0.9179	1.0	2293	tags=29%, list=18%, signal=35%
GOBP_REGULATION_OF_CELL_CYCLE_PHASE_TRANSITION	381	0.2520742	1.2158664	0.048136648	0.91948676	1.0	2726	tags=26%, list=21%, signal=32%
GOBP_INNER_EAR_RECEPTOR_CELL_STEREOCILIUM_ORGANIZATION	30	0.37477964	1.2135524	0.19713262	0.9284756	1.0	2485	tags=23%, list=19%, signal=29%
GOBP_REGULATION_OF_ODONTOGENESIS	15	0.45014915	1.2128917	0.21964286	0.9292847	1.0	1729	tags=33%, list=14%, signal=38%
GOBP_NUCLEAR_EXPORT	151	0.2791325	1.2125385	0.11604095	0.928576	1.0	3894	tags=35%, list=30%, signal=50%
GOBP_CHROMOSOME_LOCALIZATION	101	0.3001309	1.2111875	0.14358108	0.9327074	1.0	1403	tags=15%, list=11%, signal=17%
GOCC_9PLUS2_MOTILE_CILIUM	104	0.29538247	1.2096941	0.1375	0.937646	1.0	1438	tags=20%, list=11%, signal=23%
GOBP_POSITIVE_REGULATION_OF_NOTCH_SIGNALING_PATHWAY	34	0.36875764	1.2096673	0.2108209	0.93515074	1.0	2485	tags=29%, list=19%, signal=36%
GOCC_MIDBODY	151	0.28155115	1.2081009	0.10956522	0.9405276	1.0	3293	tags=28%, list=26%, signal=37%
GOBP_PROTEIN_O_LINKED_GLYCOSYLATION	64	0.31808454	1.2076732	0.16455697	0.94010526	1.0	1877	tags=25%, list=15%, signal=29%
GOCC_OUTER_KINETOCHORE	22	0.40396458	1.2075769	0.20689656	0.93799824	1.0	835	tags=18%, list=7%, signal=19%
GOBP_DEVELOPMENTAL_PIGMENTATION	40	0.34792843	1.2075678	0.20471014	0.9355028	1.0	2299	tags=30%, list=18%, signal=36%
GOBP_MITOCHONDRIAL_RNA_METABOLIC_PROCESS	48	0.33607227	1.2069465	0.17100371	0.9360365	1.0	2662	tags=27%, list=21%, signal=34%
MP_INCREASED_OVARY_TUMOR_INCIDENCE	23	0.40706885	1.2060857	0.21933086	0.9377678	1.0	3598	tags=39%, list=28%, signal=54%
GOCC_COP9_SIGNALOSOME	32	0.36642617	1.2050505	0.19856887	0.9405485	1.0	2926	tags=31%, list=23%, signal=40%
GOBP_REPRODUCTIVE_SYSTEM_DEVELOPMENT	219	0.2645953	1.2047566	0.09598604	0.9394537	1.0	1752	tags=19%, list=14%, signal=22%
GOCC_EXTRINSIC_COMPONENT_OF_PLASMA_MEMBRANE	105	0.29170233	1.2046937	0.13253012	0.9372499	1.0	1689	tags=17%, list=13%, signal=20%
GOMF_O_METHYLTRANSFERASE_ACTIVITY	21	0.40372238	1.2045	0.2173913	0.9356546	1.0	2166	tags=33%, list=17%, signal=40%
GOMF_S_ADENOSYLMETHIONINE_DEPENDENT_METHYLTRANSFERASE_ACTIVITY	138	0.28182822	1.2044485	0.122112215	0.93340796	1.0	3829	tags=36%, list=30%, signal=51%
GOCC_CORTICAL_ACTIN_CYTOSKELETON	67	0.3143239	1.2043568	0.15827338	0.9314173	1.0	2009	tags=24%, list=16%, signal=28%
GOCC_ACTIN_BASED_CELL_PROJECTION	170	0.27120024	1.2028556	0.11013986	0.93646055	1.0	1718	tags=19%, list=13%, signal=22%
GOBP_INNER_EAR_MORPHOGENESIS	61	0.3216279	1.2026651	0.17352416	0.93494844	1.0	2975	tags=36%, list=23%, signal=47%
GOBP_NEGATIVE_REGULATION_OF_TELOMERE_MAINTENANCE_VIA_TELOMERE_LENGTHENING	26	0.387762	1.2024901	0.2074074	0.9332939	1.0	1462	tags=23%, list=11%, signal=26%
GOBP_OOGENESIS	73	0.3111305	1.2016383	0.17028381	0.935163	1.0	1806	tags=18%, list=14%, signal=21%
GOBP_POSITIVE_REGULATION_OF_TRANSMEMBRANE_TRANSPORT	190	0.2678629	1.2006447	0.1009772	0.93755424	1.0	774	tags=13%, list=6%, signal=13%
GOBP_REGULATION_OF_MITOTIC_CELL_CYCLE	432	0.24515083	1.2001892	0.050473187	0.9372638	1.0	2726	tags=26%, list=21%, signal=32%
GOMF_DNA_HELICASE_ACTIVITY	52	0.33151212	1.1989541	0.18264015	0.94096845	1.0	3258	tags=33%, list=25%, signal=44%
GOBP_MEIOTIC_SPINDLE_ORGANIZATION	19	0.41477507	1.1970121	0.21289062	0.9484793	1.0	4025	tags=47%, list=31%, signal=69%
GOBP_CELLULAR_RESPONSE_TO_XENOBIOTIC_STIMULUS	90	0.2960099	1.1966318	0.15485075	0.9479823	1.0	1568	tags=21%, list=12%, signal=24%
GOBP_REGULATION_OF_CYCLIN_DEPENDENT_PROTEIN_KINASE_ACTIVITY	63	0.31522003	1.1957959	0.1747212	0.94982344	1.0	2597	tags=29%, list=20%, signal=36%
GOBP_REGULATION_OF_DNA_RECOMBINATION	117	0.2855928	1.1949146	0.12998267	0.9518025	1.0	2838	tags=25%, list=22%, signal=32%
GOBP_CELL_CYCLE_CHECKPOINT_SIGNALING	176	0.2684747	1.1946291	0.10613599	0.9507672	1.0	3176	tags=32%, list=25%, signal=42%
GOBP_REGULATION_OF_ISOTYPE_SWITCHING	38	0.34418115	1.1946074	0.21985815	0.94842213	1.0	1407	tags=21%, list=11%, signal=24%
GOBP_EMBRYONIC_ORGAN_MORPHOGENESIS	190	0.26704285	1.1939756	0.13612565	0.9491562	1.0	2476	tags=26%, list=19%, signal=32%
GOMF_DYNEIN_INTERMEDIATE_CHAIN_BINDING	19	0.41594332	1.1938889	0.25141776	0.9472212	1.0	1203	tags=32%, list=9%, signal=35%
GOBP_REGULATION_OF_SKELETAL_MUSCLE_CELL_DIFFERENTIATION	15	0.44052362	1.1934257	0.24798387	0.94709957	1.0	1704	tags=20%, list=13%, signal=23%
GOBP_POSTSYNAPTIC_DENSITY_ASSEMBLY	15	0.4414596	1.1918812	0.24045801	0.95261437	1.0	737	tags=20%, list=6%, signal=21%
GOCC_CORTICAL_CYTOSKELETON	90	0.2975555	1.1914985	0.16724738	0.9522196	1.0	1804	tags=20%, list=14%, signal=23%
GOBP_AXO_DENDRITIC_TRANSPORT	73	0.3047399	1.190853	0.16360295	0.95302325	1.0	1046	tags=15%, list=8%, signal=16%
GOBP_REGULATION_OF_STEROID_HORMONE_BIOSYNTHETIC_PROCESS	15	0.43579373	1.1907977	0.2541744	0.95089436	1.0	1141	tags=33%, list=9%, signal=37%
GOBP_FACULTATIVE_HETEROCHROMATIN_FORMATION	42	0.34236848	1.1902806	0.22574955	0.9511286	1.0	3910	tags=38%, list=31%, signal=55%
GOMF_PHOSPHATIDYLINOSITOL_3_KINASE_BINDING	35	0.35577068	1.1901306	0.2311828	0.94948816	1.0	2094	tags=26%, list=16%, signal=31%
GOBP_HYPERSENSITIVITY	25	0.38843086	1.1896785	0.23877917	0.9493143	1.0	2044	tags=24%, list=16%, signal=29%
GOBP_DIGESTIVE_SYSTEM_DEVELOPMENT	88	0.3029579	1.1869451	0.16903915	0.9608322	1.0	2260	tags=28%, list=18%, signal=34%
GOMF_VOLTAGE_GATED_MONOATOMIC_CATION_CHANNEL_ACTIVITY	63	0.3212242	1.1865009	0.19337979	0.9606147	1.0	1750	tags=30%, list=14%, signal=35%
GOBP_RECOMBINATIONAL_REPAIR	159	0.27324092	1.1857578	0.1122449	0.96200144	1.0	2838	tags=28%, list=22%, signal=35%
GOBP_LIPOSACCHARIDE_METABOLIC_PROCESS	74	0.30859554	1.1855304	0.16785714	0.96072364	1.0	1454	tags=18%, list=11%, signal=20%
GOBP_REGULATION_OF_NUCLEAR_DIVISION	121	0.28094864	1.1853493	0.14154412	0.9592728	1.0	3137	tags=31%, list=25%, signal=40%
GOBP_MALE_MEIOTIC_NUCLEAR_DIVISION	34	0.3530997	1.1851676	0.21592921	0.95782423	1.0	1935	tags=32%, list=15%, signal=38%
GOCC_NUCLEOID	46	0.32974803	1.1837541	0.19521178	0.96248835	1.0	3445	tags=28%, list=27%, signal=39%
GOCC_POSTSYNAPTIC_CYTOSKELETON	15	0.43285125	1.1824484	0.22924188	0.96663535	1.0	2201	tags=47%, list=17%, signal=56%
GOBP_COPII_COATED_VESICLE_BUDDING	35	0.3549194	1.1820092	0.23963964	0.96643966	1.0	1114	tags=17%, list=9%, signal=19%
GOBP_POSTSYNAPTIC_SPECIALIZATION_ASSEMBLY	22	0.39175618	1.1819335	0.22867514	0.9644501	1.0	2675	tags=36%, list=21%, signal=46%
GOBP_FEMALE_SEX_DIFFERENTIATION	94	0.28937352	1.1815847	0.16903915	0.9638553	1.0	1627	tags=20%, list=13%, signal=23%
GOBP_MITOCHONDRIAL_DNA_REPLICATION	16	0.42458782	1.1813933	0.24371374	0.9624982	1.0	651	tags=13%, list=5%, signal=13%
GOCC_CILIARY_TRANSITION_ZONE	58	0.3147406	1.181125	0.2014652	0.9614055	1.0	1854	tags=26%, list=14%, signal=30%
GOBP_HEME_BIOSYNTHETIC_PROCESS	24	0.386325	1.180293	0.24319066	0.96317595	1.0	2658	tags=42%, list=21%, signal=53%
GOBP_SPERM_AXONEME_ASSEMBLY	17	0.41157147	1.1792206	0.24202627	0.9661705	1.0	1941	tags=35%, list=15%, signal=42%
GOBP_MITOCHONDRIAL_GENE_EXPRESSION	84	0.29596537	1.1788579	0.17353952	0.96564984	1.0	3599	tags=35%, list=28%, signal=48%
GOBP_PROTEIN_LOCALIZATION_TO_CHROMATIN	38	0.3470059	1.1776896	0.20921986	0.9692976	1.0	3894	tags=42%, list=30%, signal=60%
GOBP_MESENCHYMAL_CELL_PROLIFERATION	31	0.35954818	1.175756	0.23091248	0.9767177	1.0	1704	tags=29%, list=13%, signal=33%
GOBP_REGULATION_OF_CYTOSOLIC_CALCIUM_ION_CONCENTRATION	38	0.34256655	1.1757134	0.22735347	0.974594	1.0	1507	tags=26%, list=12%, signal=30%
GOBP_EMBRYONIC_APPENDAGE_MORPHOGENESIS	82	0.29378852	1.1749806	0.17774086	0.9760392	1.0	2426	tags=24%, list=19%, signal=30%
GOBP_VASOCONSTRICTION	68	0.3047584	1.1745877	0.18021202	0.9757355	1.0	1808	tags=28%, list=14%, signal=32%
GOBP_EXCITATORY_SYNAPSE_ASSEMBLY	21	0.38754007	1.1739005	0.25283018	0.9768286	1.0	737	tags=19%, list=6%, signal=20%
GOBP_PROTEIN_AUTOUBIQUITINATION	63	0.31142718	1.1737285	0.18947369	0.9753956	1.0	4810	tags=49%, list=38%, signal=78%
GOBP_OUTFLOW_TRACT_SEPTUM_MORPHOGENESIS	19	0.40950122	1.173457	0.23529412	0.9743817	1.0	3045	tags=47%, list=24%, signal=62%
GOMF_HELICASE_ACTIVITY	136	0.27447408	1.1734157	0.15488215	0.97227055	1.0	3284	tags=28%, list=26%, signal=37%
GOBP_C21_STEROID_HORMONE_METABOLIC_PROCESS	21	0.39484158	1.1714044	0.2508897	0.9801505	1.0	1750	tags=33%, list=14%, signal=39%
GOBP_CELL_CYCLE_PHASE_TRANSITION	479	0.23850366	1.1709807	0.08993903	0.9801095	1.0	3181	tags=29%, list=25%, signal=37%
GOBP_INNER_EAR_RECEPTOR_CELL_DEVELOPMENT	41	0.33400524	1.1707728	0.22759856	0.978825	1.0	4094	tags=41%, list=32%, signal=61%
GOBP_PATTERN_SPECIFICATION_PROCESS	286	0.24771674	1.1706438	0.11470113	0.9771957	1.0	2522	tags=25%, list=20%, signal=30%
GOMF_HEPARIN_BINDING	92	0.2888734	1.1705765	0.19039147	0.9752409	1.0	1784	tags=24%, list=14%, signal=28%
GOBP_REGULATION_OF_DNA_REPLICATION	114	0.28143558	1.1701211	0.16946308	0.9753361	1.0	3818	tags=41%, list=30%, signal=58%
GOCC_CILIARY_BASAL_BODY	146	0.27093035	1.1700399	0.17073171	0.9734389	1.0	2871	tags=32%, list=22%, signal=41%
GOBP_CGMP_MEDIATED_SIGNALING	21	0.39694208	1.1699501	0.2264151	0.97165126	1.0	1728	tags=29%, list=14%, signal=33%
GOBP_CARDIAC_CONDUCTION	37	0.35392562	1.1693052	0.24593128	0.9726915	1.0	1800	tags=24%, list=14%, signal=28%
GOBP_VESICLE_TARGETING_ROUGH_ER_TO_CIS_GOLGI	20	0.40152022	1.1687344	0.24768947	0.973357	1.0	1114	tags=20%, list=9%, signal=22%
GOBP_DETECTION_OF_EXTERNAL_STIMULUS	72	0.30449337	1.1686691	0.20550458	0.971397	1.0	2088	tags=29%, list=16%, signal=35%
GOBP_NEGATIVE_REGULATION_OF_PROTEOLYSIS_INVOLVED_IN_PROTEIN_CATABOLIC_PROCESS	58	0.31666088	1.1685896	0.22686026	0.96954674	1.0	1198	tags=17%, list=9%, signal=19%
GOBP_EMBRYONIC_DIGESTIVE_TRACT_DEVELOPMENT	17	0.41669858	1.1682256	0.25714287	0.9690837	1.0	2260	tags=41%, list=18%, signal=50%
GOBP_REGULATION_OF_B_CELL_MEDIATED_IMMUNITY	75	0.30188453	1.1665821	0.19097222	0.9752565	1.0	1483	tags=19%, list=12%, signal=21%
GOCC_PROTEASOME_CORE_COMPLEX	18	0.4049028	1.1659696	0.24427481	0.9761562	1.0	3029	tags=33%, list=24%, signal=44%
GOBP_MICROTUBULE_POLYMERIZATION_OR_DEPOLYMERIZATION	117	0.276993	1.1655159	0.17821783	0.97623897	1.0	1787	tags=22%, list=14%, signal=26%
GOBP_REGULATION_OF_NUCLEOTIDE_EXCISION_REPAIR	27	0.3743098	1.1654474	0.23137255	0.97434247	1.0	3427	tags=48%, list=27%, signal=66%
GOBP_HETEROCHROMATIN_ORGANIZATION	88	0.2936556	1.1649904	0.19482759	0.9744495	1.0	4293	tags=41%, list=34%, signal=61%
GOBP_ESTABLISHMENT_OF_RNA_LOCALIZATION	125	0.27748346	1.1635654	0.18230088	0.9791903	1.0	2442	tags=21%, list=19%, signal=25%
GOBP_REGULATION_OF_MACROPHAGE_DERIVED_FOAM_CELL_DIFFERENTIATION	15	0.4245834	1.1631445	0.2889306	0.9790777	1.0	1234	tags=27%, list=10%, signal=29%
GOBP_NEGATIVE_REGULATION_OF_DNA_METABOLIC_PROCESS	118	0.27803725	1.161892	0.17123288	0.9832297	1.0	2838	tags=26%, list=22%, signal=33%
GOBP_REGULATION_OF_TOLL_LIKE_RECEPTOR_SIGNALING_PATHWAY	26	0.37496805	1.1616403	0.25598526	0.98232156	1.0	1447	tags=19%, list=11%, signal=22%
GOBP_HORMONE_METABOLIC_PROCESS	123	0.27363226	1.1611797	0.18356644	0.9824642	1.0	1863	tags=23%, list=15%, signal=26%
GOBP_INTRA_GOLGI_VESICLE_MEDIATED_TRANSPORT	28	0.37311527	1.160629	0.26383764	0.9828585	1.0	2717	tags=32%, list=21%, signal=41%
GOBP_FEMALE_MEIOTIC_NUCLEAR_DIVISION	33	0.3596037	1.1594121	0.25932837	0.98690593	1.0	1935	tags=24%, list=15%, signal=28%
GOBP_MIDBODY_ABSCISSION	15	0.42835185	1.1588448	0.27671754	0.98753256	1.0	2030	tags=33%, list=16%, signal=40%
GOBP_REGULATION_OF_DIGESTIVE_SYSTEM_PROCESS	26	0.37383446	1.1582605	0.25555557	0.98834866	1.0	1377	tags=27%, list=11%, signal=30%
GOMF_ENZYME_INHIBITOR_ACTIVITY	229	0.25330052	1.1572564	0.15569824	0.99118686	1.0	1596	tags=16%, list=12%, signal=18%
GOBP_MOTILE_CILIUM_ASSEMBLY	44	0.33582574	1.1571223	0.24642856	0.9896015	1.0	1179	tags=23%, list=9%, signal=25%
GOBP_REGULATION_OF_DOUBLE_STRAND_BREAK_REPAIR	124	0.27317306	1.1564828	0.17508417	0.99063987	1.0	2864	tags=27%, list=22%, signal=34%
GOBP_AXONEME_ASSEMBLY	47	0.325231	1.1547059	0.22410546	0.9972447	1.0	2718	tags=38%, list=21%, signal=48%
GOBP_PYRIMIDINE_NUCLEOTIDE_BIOSYNTHETIC_PROCESS	23	0.38003123	1.1543181	0.2567812	0.9970181	1.0	3897	tags=48%, list=30%, signal=69%
GOBP_IRON_SULFUR_CLUSTER_ASSEMBLY	25	0.36644924	1.1541259	0.24448529	0.9958074	1.0	3135	tags=44%, list=25%, signal=58%
GOBP_REGULATION_OF_BLOOD_CIRCULATION	168	0.2625961	1.1532034	0.16173913	0.99826944	1.0	1808	tags=21%, list=14%, signal=25%
GOMF_N_METHYLTRANSFERASE_ACTIVITY	82	0.29465148	1.1530137	0.20970537	0.99703693	1.0	3894	tags=35%, list=30%, signal=51%
GOBP_POSITIVE_REGULATION_OF_POTASSIUM_ION_TRANSPORT	32	0.34602895	1.1528697	0.24904943	0.99562675	1.0	1724	tags=22%, list=13%, signal=25%
GOBP_PROTEIN_LOCALIZATION_TO_MICROTUBULE	19	0.39952862	1.1528387	0.27272728	0.9936113	1.0	1046	tags=16%, list=8%, signal=17%
GOCC_MICROTUBULE_END	33	0.35244957	1.1526093	0.24452555	0.99262565	1.0	1560	tags=21%, list=12%, signal=24%
GOBP_G_PROTEIN_COUPLED_RECEPTOR_SIGNALING_PATHWAY	439	0.23597436	1.1525326	0.103011094	0.9908382	1.0	1808	tags=21%, list=14%, signal=24%
GOCC_APICAL_JUNCTION_COMPLEX	114	0.27929422	1.1518409	0.20145191	0.9922119	1.0	2226	tags=25%, list=17%, signal=31%
GOMF_MICROFILAMENT_MOTOR_ACTIVITY	23	0.38340104	1.1518258	0.26407766	0.99013656	1.0	2201	tags=30%, list=17%, signal=37%
GOCC_DENDRITE_MEMBRANE	24	0.3756557	1.1504345	0.25719425	0.99492306	1.0	2574	tags=38%, list=20%, signal=47%
GOBP_OLEFINIC_COMPOUND_METABOLIC_PROCESS	66	0.30323273	1.1501967	0.23722628	0.9939449	1.0	2132	tags=29%, list=17%, signal=34%
GOCC_CONDENSED_CHROMOSOME_CENTROMERIC_REGION	165	0.26278338	1.150102	0.18433931	0.99231195	1.0	2519	tags=24%, list=20%, signal=29%
GOBP_SPECIFICATION_OF_SYMMETRY	94	0.28811437	1.1500676	0.20246479	0.9903425	1.0	3610	tags=39%, list=28%, signal=54%
GOBP_NEGATIVE_REGULATION_OF_TELOMERE_MAINTENANCE	35	0.3440204	1.1485673	0.2635379	0.9956718	1.0	1462	tags=20%, list=11%, signal=23%
GOMF_FAD_BINDING	33	0.3490288	1.1478297	0.2685185	0.9973566	1.0	2832	tags=33%, list=22%, signal=43%
GOBP_REGULATION_OF_UBIQUITIN_PROTEIN_LIGASE_ACTIVITY	15	0.42553955	1.1458901	0.29961088	1.0	1.0	3777	tags=53%, list=30%, signal=76%
GOBP_CARBOHYDRATE_PHOSPHORYLATION	16	0.4135289	1.1452909	0.2882353	1.0	1.0	191	tags=13%, list=1%, signal=13%
GOCC_EXTRINSIC_COMPONENT_OF_CYTOPLASMIC_SIDE_OF_PLASMA_MEMBRANE	61	0.30340526	1.1450135	0.23374341	1.0	1.0	2463	tags=25%, list=19%, signal=30%
GOMF_ORGANIC_ACID_TRANSMEMBRANE_TRANSPORTER_ACTIVITY	102	0.2821864	1.1446769	0.20163934	1.0	1.0	2193	tags=26%, list=17%, signal=32%
MP_INCREASED_LUNG_CARCINOMA_INCIDENCE	19	0.40060356	1.1430753	0.2722323	1.0	1.0	1964	tags=26%, list=15%, signal=31%
GOBP_DNA_BIOSYNTHETIC_PROCESS	161	0.25869492	1.1421614	0.16725352	1.0	1.0	3107	tags=28%, list=24%, signal=36%
GOBP_REGULATION_OF_TELOMERE_MAINTENANCE_IN_RESPONSE_TO_DNA_DAMAGE	20	0.38969567	1.1421535	0.28849557	1.0	1.0	1206	tags=25%, list=9%, signal=28%
GOBP_SPERM_MOTILITY	77	0.29405218	1.1418025	0.21416526	1.0	1.0	2638	tags=31%, list=21%, signal=39%
GOBP_PTERIDINE_CONTAINING_COMPOUND_METABOLIC_PROCESS	22	0.38293234	1.1409805	0.27222222	1.0	1.0	4736	tags=77%, list=37%, signal=123%
GOMF_ORGANIC_ANION_TRANSMEMBRANE_TRANSPORTER_ACTIVITY	153	0.26222497	1.140466	0.18	1.0	1.0	2336	tags=26%, list=18%, signal=32%
GOBP_RENAL_SYSTEM_DEVELOPMENT	237	0.24667026	1.1403219	0.16	1.0	1.0	1891	tags=21%, list=15%, signal=24%
GOCC_CHROMOSOME_CENTROMERIC_REGION	219	0.24861836	1.1403098	0.16582915	1.0	1.0	3133	tags=27%, list=24%, signal=36%
GOBP_SPERMATID_NUCLEUS_DIFFERENTIATION	18	0.3986337	1.13995	0.27683616	1.0	1.0	1530	tags=22%, list=12%, signal=25%
GOMF_TRANSFERASE_ACTIVITY_TRANSFERRING_ONE_CARBON_GROUPS	182	0.25513217	1.1397022	0.17457627	1.0	1.0	2236	tags=22%, list=17%, signal=26%
GOBP_MITOTIC_CYTOKINESIS	78	0.29225063	1.1391364	0.23893805	1.0	1.0	3272	tags=36%, list=26%, signal=48%
GOBP_ESTABLISHMENT_OF_MITOCHONDRION_LOCALIZATION_MICROTUBULE_MEDIATED	18	0.39901248	1.1385282	0.27383015	1.0	1.0	668	tags=17%, list=5%, signal=18%
GOBP_REGULATION_OF_TELOMERE_MAINTENANCE_VIA_TELOMERASE	48	0.31565237	1.1372954	0.24204947	1.0	1.0	2514	tags=23%, list=20%, signal=28%
GOBP_REGULATION_OF_NATURAL_KILLER_CELL_MEDIATED_IMMUNITY	64	0.29536492	1.1364249	0.23738317	1.0	1.0	2044	tags=23%, list=16%, signal=28%
GOBP_CELLULAR_RESPONSE_TO_INTERFERON_ALPHA	15	0.42703265	1.1361927	0.30170777	1.0	1.0	1213	tags=20%, list=9%, signal=22%
GOBP_POSITIVE_REGULATION_OF_CELL_CYCLE_PROCESS	220	0.25170317	1.1361542	0.19338843	1.0	1.0	2788	tags=25%, list=22%, signal=31%
GOBP_PLATELET_DENSE_GRANULE_ORGANIZATION	20	0.39556625	1.1359931	0.29038113	1.0	1.0	4957	tags=65%, list=39%, signal=106%
GOBP_SYNAPTIC_VESICLE_PRIMING	18	0.39926225	1.1353655	0.2825688	1.0	1.0	2855	tags=39%, list=22%, signal=50%
GOBP_REGULATION_OF_DOUBLE_STRAND_BREAK_REPAIR_VIA_HOMOLOGOUS_RECOMBINATION	68	0.30133942	1.1348668	0.23601398	1.0	1.0	2838	tags=26%, list=22%, signal=34%
GOMF_PROTEIN_METHYLTRANSFERASE_ACTIVITY	81	0.292695	1.1343634	0.24394463	1.0	1.0	3692	tags=35%, list=29%, signal=48%
GOCC_COLLAGEN_TRIMER	36	0.33275974	1.1343157	0.27175844	1.0	1.0	1735	tags=28%, list=14%, signal=32%
GOBP_SENSORY_PERCEPTION	258	0.24482171	1.1342583	0.17656766	1.0	1.0	2451	tags=28%, list=19%, signal=33%
GOMF_GROWTH_FACTOR_ACTIVITY	87	0.28078526	1.1341434	0.22902098	1.0	1.0	1775	tags=26%, list=14%, signal=30%
GOBP_NEGATIVE_REGULATION_OF_CELL_CYCLE_PROCESS	266	0.24351363	1.1337534	0.16333333	1.0	1.0	2726	tags=27%, list=21%, signal=33%
GOBP_REGULATION_OF_NOTCH_SIGNALING_PATHWAY	72	0.2899822	1.1326817	0.23411979	1.0	1.0	2485	tags=24%, list=19%, signal=29%
GOBP_SKELETAL_MUSCLE_ADAPTATION	16	0.41289812	1.1324959	0.3079922	1.0	1.0	1596	tags=38%, list=12%, signal=43%
GOCC_ENDOPLASMIC_RETICULUM_EXIT_SITE	30	0.3550132	1.1322494	0.279646	1.0	1.0	1863	tags=20%, list=15%, signal=23%
GOBP_DIGESTION	72	0.29394048	1.1317736	0.2375	1.0	1.0	2659	tags=31%, list=21%, signal=38%
GOCC_APICOLATERAL_PLASMA_MEMBRANE	19	0.3917232	1.1317465	0.31984586	1.0	1.0	561	tags=16%, list=4%, signal=16%
GOBP_NUCLEOSOME_ORGANIZATION	62	0.30336004	1.1317049	0.25668448	1.0	1.0	4363	tags=37%, list=34%, signal=56%
GOBP_IMMUNOGLOBULIN_PRODUCTION	157	0.25664988	1.1309868	0.17966102	1.0	1.0	1497	tags=18%, list=12%, signal=20%
GOCC_T_CELL_RECEPTOR_COMPLEX	17	0.40560067	1.1308432	0.31284916	1.0	1.0	2106	tags=35%, list=16%, signal=42%
GOBP_MAMMARY_GLAND_EPITHELIUM_DEVELOPMENT	58	0.30558994	1.130464	0.26027396	1.0	1.0	3116	tags=33%, list=24%, signal=43%
GOBP_VASCULAR_TRANSPORT	20	0.39279786	1.1302638	0.3018868	1.0	1.0	3339	tags=45%, list=26%, signal=61%
GOBP_OLIGOSACCHARIDE_METABOLIC_PROCESS	36	0.34392747	1.1299398	0.27454546	1.0	1.0	1104	tags=19%, list=9%, signal=21%
GOBP_ONE_CARBON_COMPOUND_TRANSPORT	15	0.4165573	1.1292614	0.31166348	1.0	1.0	3769	tags=53%, list=29%, signal=76%
GOCC_MOTILE_CILIUM	154	0.25924385	1.1292051	0.19646017	1.0	1.0	1593	tags=20%, list=12%, signal=23%
GOBP_REGULATION_OF_NATURAL_KILLER_CELL_PROLIFERATION	20	0.38226143	1.1291318	0.29874778	1.0	1.0	2119	tags=35%, list=17%, signal=42%
GOBP_NATURAL_KILLER_CELL_PROLIFERATION	24	0.36634082	1.128195	0.3146718	1.0	1.0	2119	tags=33%, list=17%, signal=40%
GOBP_MONOATOMIC_ANION_TRANSPORT	81	0.28130227	1.1278049	0.2347973	1.0	1.0	2139	tags=27%, list=17%, signal=32%
GOMF_CLATHRIN_BINDING	54	0.30876556	1.1275055	0.27124774	1.0	1.0	2674	tags=31%, list=21%, signal=40%
GOBP_MITOTIC_CELL_CYCLE_CHECKPOINT_SIGNALING	133	0.26642618	1.1270705	0.2353952	1.0	1.0	2838	tags=31%, list=22%, signal=39%
GOBP_POSITIVE_REGULATION_OF_CHROMOSOME_SEPARATION	29	0.35573477	1.1258596	0.27915195	1.0	1.0	3050	tags=28%, list=24%, signal=36%
GOBP_ENDOCARDIAL_CUSHION_FORMATION	23	0.36556092	1.1246505	0.2908745	1.0	1.0	2196	tags=35%, list=17%, signal=42%
GOBP_NUCLEOSIDE_PHOSPHATE_CATABOLIC_PROCESS	59	0.30409575	1.1246314	0.26713532	1.0	1.0	1673	tags=17%, list=13%, signal=19%
GOBP_DETECTION_OF_MECHANICAL_STIMULUS	38	0.3359939	1.1242254	0.28871894	1.0	1.0	486	tags=16%, list=4%, signal=16%
GOBP_SMOOTH_MUSCLE_CONTRACTION	75	0.28755575	1.1240875	0.243762	1.0	1.0	1930	tags=27%, list=15%, signal=31%
GOBP_HETEROTYPIC_CELL_CELL_ADHESION	45	0.32012883	1.1234015	0.28125	1.0	1.0	434	tags=13%, list=3%, signal=14%
GOBP_POSITIVE_REGULATION_OF_B_CELL_MEDIATED_IMMUNITY	58	0.29787126	1.1226903	0.24637681	1.0	1.0	2044	tags=22%, list=16%, signal=27%
GOBP_MICROTUBULE_BUNDLE_FORMATION	75	0.28923377	1.1225989	0.24500908	1.0	1.0	2112	tags=28%, list=17%, signal=33%
GOBP_HEMATOPOIETIC_OR_LYMPHOID_ORGAN_DEVELOPMENT	100	0.27380925	1.1225022	0.2440678	1.0	1.0	1060	tags=13%, list=8%, signal=14%
GOBP_EMBRYONIC_CAMERA_TYPE_EYE_MORPHOGENESIS	20	0.3838759	1.1224575	0.29867676	1.0	1.0	1707	tags=20%, list=13%, signal=23%
GOBP_POSITIVE_REGULATION_OF_ISOTYPE_SWITCHING	29	0.34796214	1.1224154	0.29020333	1.0	1.0	1407	tags=24%, list=11%, signal=27%
GOBP_REGULATION_OF_SPINDLE_ASSEMBLY	29	0.35619187	1.1222492	0.30037314	1.0	1.0	2862	tags=38%, list=22%, signal=49%
GOBP_TELOMERE_ORGANIZATION	146	0.25946608	1.1219624	0.19769357	1.0	1.0	2622	tags=21%, list=21%, signal=26%
GOBP_PEPTIDE_HORMONE_PROCESSING	16	0.41395354	1.121855	0.32629558	1.0	1.0	2209	tags=31%, list=17%, signal=38%
GOBP_MITOTIC_CELL_CYCLE_PHASE_TRANSITION	396	0.23025568	1.121322	0.16017964	1.0	1.0	3181	tags=29%, list=25%, signal=38%
GOCC_MAIN_AXON	49	0.3162087	1.1198882	0.26256984	1.0	1.0	1695	tags=24%, list=13%, signal=28%
GOBP_PYRIMIDINE_NUCLEOSIDE_MONOPHOSPHATE_METABOLIC_PROCESS	17	0.40414724	1.1192052	0.33272395	1.0	1.0	3897	tags=65%, list=30%, signal=93%
GOBP_MALE_GAMETE_GENERATION	379	0.2307276	1.1183211	0.14977308	1.0	1.0	2346	tags=22%, list=18%, signal=26%
GOBP_MONOCYTE_DIFFERENTIATION	26	0.36153826	1.1183006	0.28490567	1.0	1.0	1302	tags=23%, list=10%, signal=26%
GOBP_PROTEIN_DNA_COMPLEX_DISASSEMBLY	16	0.41079158	1.1182482	0.3056058	1.0	1.0	3440	tags=44%, list=27%, signal=60%
GOMF_CYCLIC_NUCLEOTIDE_PHOSPHODIESTERASE_ACTIVITY	19	0.39024886	1.1177922	0.3057554	1.0	1.0	1494	tags=21%, list=12%, signal=24%
GOBP_REGULATION_OF_MITOTIC_CELL_CYCLE_PHASE_TRANSITION	302	0.23632094	1.1174686	0.17886178	1.0	1.0	2725	tags=26%, list=21%, signal=32%
GOMF_METAL_CLUSTER_BINDING	62	0.2973516	1.1163558	0.26820603	1.0	1.0	2472	tags=26%, list=19%, signal=32%
GOCC_CENTRIOLE	115	0.2688269	1.1161209	0.22916667	1.0	1.0	2767	tags=30%, list=22%, signal=38%
GOCC_LAMELLIPODIUM	161	0.2541886	1.1157905	0.23104057	1.0	1.0	2928	tags=27%, list=23%, signal=35%
GOBP_INTRACELLULAR_ZINC_ION_HOMEOSTASIS	20	0.3806919	1.115524	0.31227437	1.0	1.0	137	tags=10%, list=1%, signal=10%
GOBP_PEPTIDYL_L_CYSTEINE_S_PALMITOYLATION	19	0.38178807	1.1153128	0.30392158	1.0	1.0	2891	tags=42%, list=23%, signal=54%
GOCC_ESCRT_COMPLEX	23	0.37148774	1.1145169	0.32051283	1.0	1.0	2030	tags=26%, list=16%, signal=31%
GOBP_CILIUM_OR_FLAGELLUM_DEPENDENT_CELL_MOTILITY	89	0.27601564	1.1137501	0.2568027	1.0	1.0	2165	tags=29%, list=17%, signal=35%
GOMF_DNA_POLYMERASE_ACTIVITY	29	0.34584498	1.1134934	0.30827066	1.0	1.0	3292	tags=38%, list=26%, signal=51%
GOBP_MITOTIC_CYTOKINETIC_PROCESS	24	0.36427918	1.1134326	0.30265486	1.0	1.0	3272	tags=38%, list=26%, signal=50%
GOMF_VITAMIN_BINDING	97	0.27290314	1.1133935	0.25844595	1.0	1.0	3420	tags=46%, list=27%, signal=63%
GOBP_METANEPHRIC_NEPHRON_DEVELOPMENT	18	0.3901642	1.112934	0.29080674	1.0	1.0	2485	tags=39%, list=19%, signal=48%
GOCC_CULLIN_RING_UBIQUITIN_LIGASE_COMPLEX	164	0.2562019	1.1128131	0.24433658	1.0	1.0	3684	tags=35%, list=29%, signal=48%
GOBP_STRIATED_MUSCLE_CELL_DEVELOPMENT	47	0.31298646	1.1126529	0.2893773	1.0	1.0	2201	tags=23%, list=17%, signal=28%
GOBP_REGULATION_OF_CLATHRIN_DEPENDENT_ENDOCYTOSIS	17	0.3948358	1.1117989	0.31123388	1.0	1.0	4401	tags=47%, list=34%, signal=72%
GOBP_RETROGRADE_VESICLE_MEDIATED_TRANSPORT_GOLGI_TO_ENDOPLASMIC_RETICULUM	44	0.31505114	1.1103061	0.28741497	1.0	1.0	1255	tags=18%, list=10%, signal=20%
GOMF_PROTEIN_KINASE_C_ACTIVITY	15	0.40394425	1.1101451	0.32427844	1.0	1.0	654	tags=13%, list=5%, signal=14%
GOCC_DNA_POLYMERASE_COMPLEX	18	0.38303283	1.1098987	0.32014388	1.0	1.0	3167	tags=28%, list=25%, signal=37%
GOBP_NEGATIVE_REGULATION_OF_CELL_CYCLE	328	0.23201795	1.1098536	0.19386107	1.0	1.0	2519	tags=23%, list=20%, signal=28%
GOBP_MONOCARBOXYLIC_ACID_TRANSPORT	107	0.27145678	1.1092525	0.2614035	1.0	1.0	2193	tags=22%, list=17%, signal=27%
GOCC_MITOTIC_SPINDLE	171	0.25182214	1.1092176	0.23076923	1.0	1.0	3137	tags=29%, list=25%, signal=38%
GOBP_INCLUSION_BODY_ASSEMBLY	20	0.38309914	1.1092138	0.325	1.0	1.0	2286	tags=30%, list=18%, signal=36%
GOBP_CELLULAR_RESPONSE_TO_ALKALOID	22	0.3767098	1.108409	0.32342008	1.0	1.0	2431	tags=36%, list=19%, signal=45%
GOBP_REGULATION_OF_HEART_RATE_BY_CARDIAC_CONDUCTION	21	0.37233382	1.1075163	0.31976745	1.0	1.0	1722	tags=24%, list=13%, signal=27%
GOBP_NEGATIVE_REGULATION_OF_MITOTIC_CELL_CYCLE	204	0.24551955	1.1071383	0.21829855	1.0	1.0	2726	tags=27%, list=21%, signal=34%
GOBP_REGULATION_OF_MONOATOMIC_ION_TRANSMEMBRANE_TRANSPORT	315	0.23302796	1.1066105	0.19484702	1.0	1.0	2697	tags=24%, list=21%, signal=30%
MP_INCREASED_GASTROINTESTINAL_TUMOR_INCIDENCE	19	0.38955507	1.1064916	0.31632653	1.0	1.0	876	tags=16%, list=7%, signal=17%
GOBP_POSITIVE_REGULATION_OF_MESENCHYMAL_CELL_PROLIFERATION	18	0.3889702	1.1062433	0.32553607	1.0	1.0	1704	tags=28%, list=13%, signal=32%
GOBP_NOTCH_SIGNALING_PATHWAY	133	0.26098207	1.1056544	0.23235801	1.0	1.0	2490	tags=24%, list=19%, signal=30%
GOBP_MITOCHONDRIAL_TRANSLATION	50	0.3080851	1.1054718	0.2930403	1.0	1.0	3599	tags=40%, list=28%, signal=55%
GOMF_PDZ_DOMAIN_BINDING	78	0.27996686	1.1054455	0.28747794	1.0	1.0	3597	tags=42%, list=28%, signal=59%
GOBP_RNA_TEMPLATED_DNA_BIOSYNTHETIC_PROCESS	60	0.29669285	1.1052568	0.3104693	1.0	1.0	2622	tags=22%, list=21%, signal=27%
GOBP_DE_NOVO_PROTEIN_FOLDING	36	0.330083	1.1049485	0.30608696	1.0	1.0	3983	tags=39%, list=31%, signal=56%
GOCC_PHOSPHATIDYLINOSITOL_3_KINASE_COMPLEX	27	0.35058823	1.1045945	0.29090908	1.0	1.0	2657	tags=33%, list=21%, signal=42%
GOMF_UBIQUITINATION_LIKE_MODIFICATION_DEPENDENT_PROTEIN_BINDING	21	0.3743941	1.1041509	0.3119266	1.0	1.0	2065	tags=29%, list=16%, signal=34%
GOBP_REGULATION_OF_ANIMAL_ORGAN_FORMATION	17	0.38603127	1.1036705	0.31809145	1.0	1.0	2103	tags=41%, list=16%, signal=49%
GOBP_DEVELOPMENT_OF_PRIMARY_MALE_SEXUAL_CHARACTERISTICS	91	0.27298498	1.1032288	0.28241563	1.0	1.0	1752	tags=19%, list=14%, signal=21%
GOBP_ESTABLISHMENT_OF_TISSUE_POLARITY	42	0.3205623	1.1031358	0.2965642	1.0	1.0	1707	tags=19%, list=13%, signal=22%
GOBP_POSITIVE_REGULATION_OF_CYCLASE_ACTIVITY	22	0.37509105	1.1024207	0.3264887	1.0	1.0	2499	tags=32%, list=20%, signal=39%
GOBP_ESTABLISHMENT_OF_PROTEIN_LOCALIZATION_TO_CHROMOSOME	23	0.36475787	1.1016793	0.32263815	1.0	1.0	2260	tags=26%, list=18%, signal=32%
GOBP_CELL_MATURATION	142	0.25489283	1.1014701	0.2479062	1.0	1.0	2552	tags=24%, list=20%, signal=30%
GOBP_REGULATION_OF_CELL_CYCLE_G2_M_PHASE_TRANSITION	108	0.2656649	1.1010144	0.25203252	1.0	1.0	3482	tags=38%, list=27%, signal=52%
GOMF_NUCLEAR_IMPORT_SIGNAL_RECEPTOR_ACTIVITY	16	0.39064643	1.1000704	0.33272058	1.0	1.0	3612	tags=50%, list=28%, signal=70%
GOBP_ANGIOTENSIN_ACTIVATED_SIGNALING_PATHWAY	15	0.41338393	1.0998352	0.3475728	1.0	1.0	1948	tags=27%, list=15%, signal=31%
GOBP_POSITIVE_REGULATION_OF_ACTIVATED_T_CELL_PROLIFERATION	24	0.3629971	1.0998195	0.3327032	1.0	1.0	2146	tags=29%, list=17%, signal=35%
GOMF_CARBOHYDRATE_DERIVATIVE_TRANSMEMBRANE_TRANSPORTER_ACTIVITY	47	0.30480328	1.0989573	0.30241188	1.0	1.0	756	tags=13%, list=6%, signal=14%
GOBP_SCF_DEPENDENT_PROTEASOMAL_UBIQUITIN_DEPENDENT_PROTEIN_CATABOLIC_PROCESS	44	0.3127377	1.0989019	0.30388692	1.0	1.0	3665	tags=36%, list=29%, signal=51%
GOMF_NATURAL_KILLER_CELL_LECTIN_LIKE_RECEPTOR_BINDING	20	0.37007064	1.0987686	0.3207547	1.0	1.0	2335	tags=35%, list=18%, signal=43%
GOMF_HYDRO_LYASE_ACTIVITY	45	0.30857027	1.0986953	0.32422587	1.0	1.0	2688	tags=33%, list=21%, signal=42%
GOMF_CYTOKINE_BINDING	116	0.2635131	1.0985434	0.27272728	1.0	1.0	2876	tags=31%, list=22%, signal=40%
GOCC_9PLUS0_NON_MOTILE_CILIUM	77	0.28423843	1.0982543	0.3096539	1.0	1.0	2118	tags=31%, list=17%, signal=37%
GOMF_FLAVIN_ADENINE_DINUCLEOTIDE_BINDING	74	0.2851921	1.0981168	0.2962963	1.0	1.0	2832	tags=28%, list=22%, signal=36%
GOBP_SURFACTANT_HOMEOSTASIS	19	0.37085944	1.0979594	0.31320754	1.0	1.0	3857	tags=58%, list=30%, signal=83%
GOCC_FLEMMING_BODY	18	0.38641435	1.0976909	0.33458647	1.0	1.0	1254	tags=17%, list=10%, signal=18%
GOBP_REGULATION_OF_CALCIUM_ION_TRANSMEMBRANE_TRANSPORT	143	0.25158128	1.0975848	0.22977346	1.0	1.0	1566	tags=15%, list=12%, signal=17%
GOBP_VITAMIN_TRANSPORT	32	0.34157452	1.0975845	0.32958803	1.0	1.0	2759	tags=47%, list=22%, signal=60%
GOMF_PASSIVE_TRANSMEMBRANE_TRANSPORTER_ACTIVITY	236	0.23722263	1.0972937	0.23557693	1.0	1.0	2413	tags=26%, list=19%, signal=31%
GOBP_ANAPHASE_PROMOTING_COMPLEX_DEPENDENT_CATABOLIC_PROCESS	16	0.3971359	1.0970392	0.32462686	1.0	1.0	4566	tags=63%, list=36%, signal=97%
GOMF_T_CELL_RECEPTOR_BINDING	18	0.38774908	1.0967445	0.31040892	1.0	1.0	2044	tags=22%, list=16%, signal=26%
GOBP_GLUCAN_BIOSYNTHETIC_PROCESS	35	0.3269429	1.0966315	0.3074074	1.0	1.0	658	tags=17%, list=5%, signal=18%
GOBP_EXTRACELLULAR_TRANSPORT	22	0.36921325	1.096531	0.32830188	1.0	1.0	2718	tags=41%, list=21%, signal=52%
GOBP_REGULATION_OF_MONOATOMIC_CATION_TRANSMEMBRANE_TRANSPORT	253	0.23615396	1.0963742	0.23101266	1.0	1.0	1724	tags=15%, list=13%, signal=17%
GOMF_ACYLGLYCEROL_O_ACYLTRANSFERASE_ACTIVITY	18	0.38404036	1.0962694	0.3391473	1.0	1.0	2295	tags=33%, list=18%, signal=41%
GOBP_CELLULAR_RESPONSE_TO_UV	82	0.27458993	1.0961957	0.2986111	1.0	1.0	2934	tags=26%, list=23%, signal=33%
GOMF_SIGNALING_RECEPTOR_INHIBITOR_ACTIVITY	18	0.39117905	1.0952545	0.32347503	1.0	1.0	471	tags=17%, list=4%, signal=17%
GOCC_NEURON_PROJECTION_MEMBRANE	37	0.32646856	1.0950208	0.31477928	1.0	1.0	1717	tags=24%, list=13%, signal=28%
GOBP_PEPTIDYL_LYSINE_METHYLATION	55	0.2968334	1.0943323	0.3069853	1.0	1.0	3894	tags=38%, list=30%, signal=55%
GOMF_SERINE_TYPE_ENDOPEPTIDASE_INHIBITOR_ACTIVITY	41	0.32326514	1.094192	0.3385965	1.0	1.0	1384	tags=17%, list=11%, signal=19%
GOBP_MRNA_POLYADENYLATION	20	0.36887002	1.0939113	0.33714285	1.0	1.0	4256	tags=45%, list=33%, signal=67%
GOBP_POSITIVE_REGULATION_OF_NATURAL_KILLER_CELL_ACTIVATION	41	0.32151118	1.0929747	0.33272395	1.0	1.0	2044	tags=29%, list=16%, signal=35%
GOCC_TRANSFERASE_COMPLEX_TRANSFERRING_PHOSPHORUS_CONTAINING_GROUPS	254	0.23670137	1.092464	0.22349103	1.0	1.0	3170	tags=25%, list=25%, signal=33%
GOCC_BASEMENT_MEMBRANE	64	0.28567865	1.0923607	0.30952382	1.0	1.0	2020	tags=27%, list=16%, signal=31%
GOBP_POSITIVE_REGULATION_OF_NATURAL_KILLER_CELL_MEDIATED_IMMUNITY	45	0.3118632	1.0922734	0.30857143	1.0	1.0	2044	tags=24%, list=16%, signal=29%
GOBP_CARDIAC_SEPTUM_DEVELOPMENT	96	0.26781443	1.0922155	0.2864675	1.0	1.0	2201	tags=22%, list=17%, signal=26%
GOBP_REGULATION_OF_MUSCLE_CONTRACTION	111	0.26126745	1.0921308	0.25945017	1.0	1.0	1930	tags=23%, list=15%, signal=26%
GOMF_PHOSPHOTRANSFERASE_ACTIVITY_FOR_OTHER_SUBSTITUTED_PHOSPHATE_GROUPS	20	0.37236166	1.0915729	0.34210527	1.0	1.0	608	tags=15%, list=5%, signal=16%
GOBP_MRNA_MODIFICATION	34	0.3320208	1.0904472	0.31261426	1.0	1.0	3324	tags=38%, list=26%, signal=52%
GOBP_ESTABLISHMENT_OF_PROTEIN_LOCALIZATION_TO_TELOMERE	18	0.38003135	1.0902877	0.3271719	1.0	1.0	2227	tags=22%, list=17%, signal=27%
GOBP_SPHINGOID_METABOLIC_PROCESS	17	0.38508663	1.0898467	0.33202356	1.0	1.0	2555	tags=41%, list=20%, signal=51%
GOBP_INTERLEUKIN_5_PRODUCTION	18	0.38094708	1.0896583	0.3501805	1.0	1.0	1332	tags=33%, list=10%, signal=37%
GOBP_VITAMIN_TRANSMEMBRANE_TRANSPORT	17	0.39041296	1.0890945	0.37184116	1.0	1.0	2759	tags=59%, list=22%, signal=75%
GOBP_REGULATION_OF_STEROID_BIOSYNTHETIC_PROCESS	58	0.29072088	1.0887462	0.30357143	1.0	1.0	1752	tags=24%, list=14%, signal=28%
GOCC_CIS_GOLGI_NETWORK_MEMBRANE	15	0.40313357	1.0887116	0.34622824	1.0	1.0	2534	tags=27%, list=20%, signal=33%
GOBP_NEPHRON_DEVELOPMENT	101	0.26832667	1.0885451	0.2823741	1.0	1.0	1729	tags=22%, list=14%, signal=25%
GOBP_MONOCYTE_CHEMOTACTIC_PROTEIN_1_PRODUCTION	20	0.36438644	1.0884135	0.31034482	1.0	1.0	299	tags=15%, list=2%, signal=15%
GOCC_I_BAND	101	0.26660368	1.0880116	0.28093645	1.0	1.0	1724	tags=18%, list=13%, signal=20%
GOBP_PROSTATE_GLAND_DEVELOPMENT	33	0.32922938	1.0879887	0.32467532	1.0	1.0	1703	tags=24%, list=13%, signal=28%
GOBP_POSITIVE_REGULATION_OF_IMMUNOGLOBULIN_PRODUCTION	64	0.2927646	1.0876806	0.32541132	1.0	1.0	3709	tags=41%, list=29%, signal=57%
GOMF_TRANSCRIPTION_COREPRESSOR_BINDING	51	0.30560133	1.0874659	0.32110092	1.0	1.0	2286	tags=24%, list=18%, signal=29%
GOCC_BRUSH_BORDER	96	0.26728305	1.086557	0.30526316	1.0	1.0	2201	tags=23%, list=17%, signal=27%
MP_INCREASED_HEMANGIOSARCOMA_INCIDENCE	26	0.35239387	1.0865128	0.3272727	1.0	1.0	3021	tags=38%, list=24%, signal=50%
GOBP_GLAND_DEVELOPMENT	316	0.22835043	1.0864825	0.23662885	1.0	1.0	2415	tags=22%, list=19%, signal=27%
GOBP_KIDNEY_EPITHELIUM_DEVELOPMENT	92	0.27151337	1.0861647	0.27806562	1.0	1.0	1891	tags=24%, list=15%, signal=28%
GOBP_REGULATION_OF_ACUTE_INFLAMMATORY_RESPONSE_TO_ANTIGENIC_STIMULUS	25	0.34654802	1.0859807	0.31926605	1.0	1.0	2044	tags=20%, list=16%, signal=24%
GOMF_PROTEASOME_BINDING	18	0.38080874	1.0852977	0.34432235	1.0	1.0	1284	tags=22%, list=10%, signal=25%
GOMF_ENDOPEPTIDASE_ACTIVITY	245	0.23595154	1.0848545	0.2749591	1.0	1.0	1682	tags=18%, list=13%, signal=20%
GOBP_DNA_INTEGRITY_CHECKPOINT_SIGNALING	116	0.26242322	1.0846188	0.28324696	1.0	1.0	3682	tags=39%, list=29%, signal=54%
GOBP_INTERMEDIATE_FILAMENT_ORGANIZATION	21	0.36104414	1.0845513	0.35384616	1.0	1.0	2012	tags=29%, list=16%, signal=34%
GOMF_MONOATOMIC_CATION_CHANNEL_ACTIVITY	157	0.24597998	1.0842764	0.27652735	1.0	1.0	2388	tags=25%, list=19%, signal=31%
GOBP_POSITIVE_REGULATION_OF_CELL_CYCLE	291	0.23097643	1.0840522	0.23414634	1.0	1.0	2090	tags=18%, list=16%, signal=21%
GOBP_RESPONSE_TO_PAIN	30	0.33423522	1.0838777	0.3401109	0.9993114	1.0	1599	tags=27%, list=13%, signal=30%
GOBP_RNA_LOCALIZATION	149	0.24638401	1.0836366	0.2739274	0.9988366	1.0	2442	tags=19%, list=19%, signal=23%
GOBP_REGULATION_OF_GLUCONEOGENESIS	43	0.3080387	1.0831958	0.3108614	0.99938375	1.0	2333	tags=23%, list=18%, signal=28%
GOCC_EXCITATORY_SYNAPSE	51	0.30037236	1.0824845	0.33142856	1.0	1.0	2915	tags=39%, list=23%, signal=51%
GOMF_PHOSPHORIC_DIESTER_HYDROLASE_ACTIVITY	66	0.28320235	1.0817332	0.31627056	1.0	1.0	1780	tags=20%, list=14%, signal=23%
GOBP_SEMI_LUNAR_VALVE_DEVELOPMENT	29	0.3370135	1.0813384	0.33768657	1.0	1.0	568	tags=17%, list=4%, signal=18%
GOBP_CALCIUM_ION_TRANSMEMBRANE_TRANSPORT	234	0.23734562	1.0811399	0.2611465	1.0	1.0	1750	tags=16%, list=14%, signal=18%
GOBP_NEUROMUSCULAR_SYNAPTIC_TRANSMISSION	20	0.3731414	1.0804728	0.33697632	1.0	1.0	172	tags=10%, list=1%, signal=10%
GOBP_REGULATION_OF_VASCULAR_ENDOTHELIAL_GROWTH_FACTOR_RECEPTOR_SIGNALING_PATHWAY	28	0.34169573	1.0801498	0.3494424	1.0	1.0	1036	tags=14%, list=8%, signal=16%
GOBP_CYTOKINESIS	151	0.25120825	1.0799389	0.28308207	1.0	1.0	3293	tags=33%, list=26%, signal=44%
GOMF_DYNEIN_COMPLEX_BINDING	20	0.36575478	1.0796294	0.31758034	1.0	1.0	4912	tags=55%, list=38%, signal=89%
GOBP_NUCLEOBASE_CONTAINING_COMPOUND_TRANSPORT	165	0.24624015	1.0796219	0.28849557	1.0	1.0	2337	tags=19%, list=18%, signal=23%
GOMF_SIGNALING_ADAPTOR_ACTIVITY	81	0.2732944	1.0791131	0.3114478	1.0	1.0	1479	tags=16%, list=12%, signal=18%
GOBP_REGULATION_OF_GLYCOGEN_BIOSYNTHETIC_PROCESS	22	0.35676128	1.0783327	0.34095237	1.0	1.0	658	tags=18%, list=5%, signal=19%
GOBP_IMMATURE_B_CELL_DIFFERENTIATION	15	0.40242252	1.0779049	0.35514018	1.0	1.0	102	tags=13%, list=1%, signal=13%
GOCC_CYTOPLASMIC_SIDE_OF_PLASMA_MEMBRANE	142	0.25501314	1.0772457	0.28869566	1.0	1.0	2537	tags=21%, list=20%, signal=26%
GOBP_REGULATION_OF_SYNAPTIC_TRANSMISSION_GABAERGIC	24	0.3571467	1.0771462	0.34220532	1.0	1.0	1014	tags=17%, list=8%, signal=18%
GOMF_VOLTAGE_GATED_CHANNEL_ACTIVITY	97	0.26144803	1.0761188	0.30375427	1.0	1.0	2143	tags=27%, list=17%, signal=32%
GOBP_EMBRYONIC_MORPHOGENESIS	429	0.22136652	1.0760763	0.23219815	1.0	1.0	2485	tags=22%, list=19%, signal=27%
GOMF_PROTEIN_SERINE_THREONINE_KINASE_INHIBITOR_ACTIVITY	32	0.3363779	1.0756863	0.35576922	1.0	1.0	3752	tags=50%, list=29%, signal=71%
GOCC_EXTRINSIC_COMPONENT_OF_ORGANELLE_MEMBRANE	31	0.33072698	1.0755888	0.35580525	1.0	1.0	1107	tags=16%, list=9%, signal=18%
GOBP_INTRACELLULAR_SODIUM_ION_HOMEOSTASIS	18	0.38020888	1.075237	0.37453184	1.0	1.0	1601	tags=28%, list=13%, signal=32%
GOBP_POSITIVE_REGULATION_OF_TELOMERE_MAINTENANCE	68	0.27839753	1.0750395	0.33208254	1.0	1.0	1462	tags=15%, list=11%, signal=17%
GOBP_CELL_DIFFERENTIATION_INVOLVED_IN_KIDNEY_DEVELOPMENT	31	0.32884854	1.0747613	0.3462963	1.0	1.0	1891	tags=29%, list=15%, signal=34%
GOMF_NEUROTRANSMITTER_RECEPTOR_ACTIVITY	24	0.35031986	1.0744035	0.32844037	1.0	1.0	2078	tags=42%, list=16%, signal=50%
GOCC_NEURON_SPINE	152	0.24875021	1.0743489	0.28965518	1.0	1.0	2269	tags=22%, list=18%, signal=26%
GOBP_MORPHOGENESIS_OF_A_POLARIZED_EPITHELIUM	61	0.28522703	1.0743366	0.330373	1.0	1.0	1707	tags=18%, list=13%, signal=21%
GOBP_NEUROMUSCULAR_JUNCTION_DEVELOPMENT	47	0.3063824	1.0734868	0.34767026	1.0	1.0	1891	tags=23%, list=15%, signal=27%
GOBP_NEGATIVE_REGULATION_OF_LIPID_BIOSYNTHETIC_PROCESS	44	0.30431643	1.0733728	0.32368898	1.0	1.0	2086	tags=25%, list=16%, signal=30%
GOBP_REGULATION_OF_STEROID_METABOLIC_PROCESS	78	0.2730188	1.0726273	0.3105691	1.0	1.0	1752	tags=23%, list=14%, signal=27%
GOMF_MRNA_5_UTR_BINDING	16	0.38561326	1.0717094	0.33461538	1.0	1.0	2201	tags=25%, list=17%, signal=30%
GOBP_PURINE_CONTAINING_COMPOUND_CATABOLIC_PROCESS	45	0.3041841	1.0716051	0.3548387	1.0	1.0	232	tags=9%, list=2%, signal=9%
GOBP_OLEFINIC_COMPOUND_BIOSYNTHETIC_PROCESS	16	0.39097214	1.0705783	0.36943907	1.0	1.0	2132	tags=31%, list=17%, signal=37%
GOBP_REGULATION_OF_DENDRITE_MORPHOGENESIS	77	0.27193272	1.0696824	0.33511585	1.0	1.0	1952	tags=21%, list=15%, signal=24%
GOBP_ACTIVATION_OF_PROTEIN_KINASE_ACTIVITY	74	0.27498415	1.0695971	0.33566433	1.0	1.0	3890	tags=45%, list=30%, signal=64%
GOBP_POSITIVE_REGULATION_OF_PROTEIN_MODIFICATION_BY_SMALL_PROTEIN_CONJUGATION_OR_REMOVAL	126	0.25251064	1.0692532	0.32764506	1.0	1.0	3777	tags=34%, list=30%, signal=48%
GOBP_MEIOTIC_CELL_CYCLE_PROCESS	165	0.24379434	1.06889	0.29783693	1.0	1.0	3172	tags=30%, list=25%, signal=39%
GOBP_NEGATIVE_REGULATION_OF_CALCIUM_MEDIATED_SIGNALING	19	0.3692537	1.0684998	0.36940297	1.0	1.0	1596	tags=32%, list=12%, signal=36%
GOCC_SECRETORY_VESICLE	416	0.21829835	1.0677338	0.2794562	1.0	1.0	1660	tags=16%, list=13%, signal=17%
GOBP_CYTOSKELETON_DEPENDENT_INTRACELLULAR_TRANSPORT	174	0.24376658	1.0676737	0.3030303	1.0	1.0	1225	tags=14%, list=10%, signal=15%
GOBP_CYCLIC_NUCLEOTIDE_METABOLIC_PROCESS	19	0.3650828	1.0676237	0.3659004	1.0	1.0	1708	tags=32%, list=13%, signal=36%
GOBP_MESONEPHROS_DEVELOPMENT	62	0.2848377	1.0674912	0.34500876	1.0	1.0	1729	tags=24%, list=14%, signal=28%
GOBP_CERAMIDE_CATABOLIC_PROCESS	17	0.37909406	1.0672622	0.37667304	1.0	1.0	659	tags=18%, list=5%, signal=19%
GOBP_BILE_ACID_BIOSYNTHETIC_PROCESS	15	0.3972239	1.067202	0.35809523	1.0	1.0	1635	tags=33%, list=13%, signal=38%
GOCC_ACTOMYOSIN	79	0.27022094	1.0670981	0.3227513	1.0	1.0	1721	tags=22%, list=13%, signal=25%
GOCC_PROTEIN_KINASE_COMPLEX	125	0.25027424	1.0668509	0.31560284	1.0	1.0	3162	tags=26%, list=25%, signal=34%
GOBP_G0_TO_G1_TRANSITION	34	0.3205074	1.0664585	0.3826923	1.0	1.0	3427	tags=47%, list=27%, signal=64%
GOBP_KETONE_BIOSYNTHETIC_PROCESS	36	0.32108194	1.0658733	0.35081375	1.0	1.0	2132	tags=31%, list=17%, signal=37%
GOBP_CRANIAL_SKELETAL_SYSTEM_DEVELOPMENT	45	0.29633594	1.0657215	0.35602096	1.0	1.0	2260	tags=22%, list=18%, signal=27%
GOMF_CAMP_BINDING	15	0.39974347	1.0656601	0.35260117	1.0	1.0	3148	tags=40%, list=25%, signal=53%
GOMF_MYOSIN_BINDING	55	0.28880307	1.0654165	0.36619717	1.0	1.0	2184	tags=22%, list=17%, signal=26%
GOBP_POSITIVE_REGULATION_OF_MITOTIC_SISTER_CHROMATID_SEPARATION	17	0.38712934	1.0652163	0.3705104	1.0	1.0	4776	tags=53%, list=37%, signal=84%
GOBP_LOCOMOTORY_EXPLORATION_BEHAVIOR	15	0.3811487	1.0644122	0.36226416	1.0	1.0	2108	tags=27%, list=16%, signal=32%
GOBP_MALE_SEX_DIFFERENTIATION	104	0.26013583	1.0641366	0.3321617	1.0	1.0	1752	tags=18%, list=14%, signal=21%
GOBP_REGULATION_OF_FEEDING_BEHAVIOR	18	0.37912464	1.0637474	0.3882784	1.0	1.0	3499	tags=56%, list=27%, signal=76%
GOCC_MICROBODY_MEMBRANE	45	0.30224928	1.0626581	0.32830188	1.0	1.0	2632	tags=31%, list=21%, signal=39%
GOBP_MITOCHONDRIAL_GENOME_MAINTENANCE	32	0.3186332	1.0619785	0.35992908	1.0	1.0	3432	tags=25%, list=27%, signal=34%
GOBP_GAMETE_GENERATION	497	0.21322915	1.0614564	0.26251897	1.0	1.0	2351	tags=21%, list=18%, signal=24%
GOBP_SEGMENTATION	72	0.27148116	1.0610031	0.329806	1.0	1.0	2485	tags=26%, list=19%, signal=33%
GOBP_MELANIN_METABOLIC_PROCESS	20	0.35377482	1.0609813	0.38289964	1.0	1.0	2299	tags=40%, list=18%, signal=49%
GOBP_SIGNALING_RECEPTOR_LIGAND_PRECURSOR_PROCESSING	21	0.36138967	1.0607619	0.37310606	1.0	1.0	2209	tags=29%, list=17%, signal=34%
GOBP_CARDIAC_MUSCLE_CELL_CONTRACTION	46	0.30190006	1.0602704	0.3315508	1.0	1.0	1750	tags=22%, list=14%, signal=25%
GOBP_AUDITORY_RECEPTOR_CELL_MORPHOGENESIS	16	0.3839895	1.0602475	0.37896827	1.0	1.0	2139	tags=19%, list=17%, signal=22%
GOMF_ISOPRENOID_BINDING	16	0.3787693	1.0601624	0.38022813	1.0	1.0	568	tags=19%, list=4%, signal=20%
GOBP_CELLULAR_RESPONSE_TO_OXYGEN_RADICAL	16	0.38446465	1.0599468	0.38376385	1.0	1.0	199	tags=13%, list=2%, signal=13%
GOBP_RESPONSE_TO_XENOBIOTIC_STIMULUS	196	0.23512569	1.0595213	0.28731942	1.0	1.0	2685	tags=26%, list=21%, signal=32%
GOMF_LIGAND_GATED_CHANNEL_ACTIVITY	53	0.28610423	1.0589005	0.3460803	1.0	1.0	2170	tags=32%, list=17%, signal=38%
GOBP_REGULATION_OF_POSTSYNAPTIC_NEUROTRANSMITTER_RECEPTOR_INTERNALIZATION	24	0.34535745	1.0582484	0.36944938	1.0	1.0	3767	tags=46%, list=29%, signal=65%
GOBP_REGULATION_OF_GOLGI_ORGANIZATION	17	0.38023767	1.0579647	0.3816047	1.0	1.0	2645	tags=29%, list=21%, signal=37%
GOBP_POSITIVE_REGULATION_OF_PROTEIN_UBIQUITINATION	101	0.25828603	1.0578443	0.33273056	1.0	1.0	3777	tags=35%, list=30%, signal=49%
GOBP_CELL_COMMUNICATION_INVOLVED_IN_CARDIAC_CONDUCTION	25	0.3433427	1.0578254	0.37572256	1.0	1.0	1724	tags=24%, list=13%, signal=28%
GOBP_POSITIVE_REGULATION_OF_T_CELL_PROLIFERATION	109	0.2556942	1.0575622	0.3327616	1.0	1.0	2146	tags=26%, list=17%, signal=31%
GOBP_ENDOTHELIAL_CELL_APOPTOTIC_PROCESS	50	0.2919081	1.0568625	0.35198557	1.0	1.0	1106	tags=20%, list=9%, signal=22%
GOBP_FILOPODIUM_ASSEMBLY	62	0.28384167	1.0566639	0.3888889	1.0	1.0	1172	tags=16%, list=9%, signal=18%
GOBP_BRANCHED_CHAIN_AMINO_ACID_METABOLIC_PROCESS	23	0.35040358	1.0561935	0.39376217	1.0	1.0	3664	tags=57%, list=29%, signal=79%
GOBP_OVARIAN_FOLLICLE_DEVELOPMENT	55	0.28905782	1.056189	0.38297874	1.0	1.0	1952	tags=20%, list=15%, signal=24%
GOBP_REGULATION_OF_TELOMERE_MAINTENANCE_VIA_TELOMERE_LENGTHENING	57	0.28699365	1.055511	0.3779385	1.0	1.0	2514	tags=21%, list=20%, signal=26%
GOBP_EMBRYONIC_SKELETAL_SYSTEM_MORPHOGENESIS	54	0.28578275	1.0554323	0.37209302	1.0	1.0	2476	tags=28%, list=19%, signal=34%
GOMF_POLYUBIQUITIN_MODIFICATION_DEPENDENT_PROTEIN_BINDING	56	0.2842885	1.0552582	0.37678573	1.0	1.0	3960	tags=43%, list=31%, signal=62%
GOBP_ORGAN_OR_TISSUE_SPECIFIC_IMMUNE_RESPONSE	19	0.37125245	1.0542251	0.384755	1.0	1.0	2373	tags=37%, list=19%, signal=45%
GOBP_NUCLEOTIDE_EXCISION_REPAIR	75	0.26725402	1.0540553	0.34904015	1.0	1.0	3427	tags=31%, list=27%, signal=42%
GOCC_CELL_DIVISION_SITE	44	0.3026196	1.0535089	0.3550186	1.0	1.0	3865	tags=43%, list=30%, signal=62%
GOBP_REGULATION_OF_DNA_TEMPLATED_DNA_REPLICATION	39	0.30659896	1.0532502	0.40377358	1.0	1.0	3383	tags=38%, list=26%, signal=52%
GOCC_T_TUBULE	45	0.29904935	1.0529785	0.36151078	1.0	1.0	1724	tags=22%, list=13%, signal=26%
GOBP_REGULATION_OF_CARDIAC_MUSCLE_CONTRACTION	48	0.29648176	1.0523944	0.3699115	1.0	1.0	1930	tags=21%, list=15%, signal=24%
GOBP_PRIMARY_ALCOHOL_METABOLIC_PROCESS	45	0.30179974	1.0518181	0.37667304	1.0	1.0	1955	tags=31%, list=15%, signal=37%
GOBP_RESPONSE_TO_RADIATION	338	0.22096597	1.0512732	0.29193547	1.0	1.0	2685	tags=24%, list=21%, signal=30%
GOMF_CYCLIN_DEPENDENT_PROTEIN_KINASE_ACTIVITY	27	0.33826727	1.0510465	0.38733706	1.0	1.0	352	tags=7%, list=3%, signal=8%
GOBP_PROTEIN_KINASE_A_SIGNALING	24	0.3362388	1.0509529	0.3752381	1.0	1.0	688	tags=8%, list=5%, signal=9%
GOBP_TRANSPORT_ALONG_MICROTUBULE	147	0.24335977	1.0505942	0.35332254	1.0	1.0	1225	tags=14%, list=10%, signal=15%
GOCC_CELL_CORTEX	231	0.22777703	1.0501907	0.31096563	1.0	1.0	2201	tags=20%, list=17%, signal=24%
GOBP_ESTABLISHMENT_OR_MAINTENANCE_OF_CELL_POLARITY	192	0.23610523	1.0501276	0.31423897	1.0	1.0	2064	tags=20%, list=16%, signal=23%
GOBP_REGULATION_OF_LIPOPROTEIN_METABOLIC_PROCESS	17	0.38152978	1.0499068	0.40693432	1.0	1.0	2870	tags=35%, list=22%, signal=45%
GOBP_LAMELLIPODIUM_ASSEMBLY	64	0.28609467	1.0498914	0.36510792	1.0	1.0	1493	tags=13%, list=12%, signal=14%
GOMF_PURINE_RIBONUCLEOTIDE_TRANSMEMBRANE_TRANSPORTER_ACTIVITY	18	0.36800367	1.0497625	0.37857142	1.0	1.0	756	tags=17%, list=6%, signal=18%
GOBP_CALCIUM_ION_TRANSPORT	319	0.22033924	1.0497558	0.32165605	1.0	1.0	1831	tags=17%, list=14%, signal=19%
GOBP_NEGATIVE_REGULATION_OF_LEUKOCYTE_MEDIATED_IMMUNITY	70	0.27181777	1.049173	0.3617021	1.0	1.0	2154	tags=21%, list=17%, signal=26%
GOBP_PERICARDIUM_DEVELOPMENT	20	0.3620093	1.0490873	0.39459458	1.0	1.0	960	tags=20%, list=8%, signal=22%
GOBP_NEGATIVE_REGULATION_OF_SMOOTH_MUSCLE_CELL_PROLIFERATION	53	0.28641552	1.048929	0.39483395	1.0	1.0	1952	tags=26%, list=15%, signal=31%
GOBP_NEUROMUSCULAR_PROCESS	121	0.24840869	1.0473933	0.33889815	1.0	1.0	2252	tags=23%, list=18%, signal=28%
GOBP_HEART_VALVE_DEVELOPMENT	50	0.29339242	1.0452602	0.37745097	1.0	1.0	568	tags=14%, list=4%, signal=15%
GOBP_POSITIVE_REGULATION_OF_CALCIUM_ION_TRANSPORT	103	0.25553295	1.0452068	0.36842105	1.0	1.0	759	tags=12%, list=6%, signal=12%
GOMF_PHOSPHOLIPASE_C_ACTIVITY	16	0.38078615	1.0443151	0.41338584	1.0	1.0	2830	tags=44%, list=22%, signal=56%
GOBP_MICROVILLUS_ORGANIZATION	20	0.35547602	1.0441048	0.39444444	1.0	1.0	455	tags=15%, list=4%, signal=16%
GOCC_PRESYNAPTIC_CYTOSOL	26	0.34131643	1.043896	0.3934741	1.0	1.0	869	tags=12%, list=7%, signal=12%
GOBP_HEME_METABOLIC_PROCESS	32	0.32029635	1.043767	0.37842777	1.0	1.0	2211	tags=31%, list=17%, signal=38%
GOBP_RESPONSE_TO_LIGHT_STIMULUS	243	0.22543016	1.0436027	0.3229508	1.0	1.0	2625	tags=23%, list=21%, signal=28%
GOBP_INORGANIC_ION_HOMEOSTASIS	376	0.21571673	1.0431591	0.35164836	1.0	1.0	2170	tags=19%, list=17%, signal=23%
GOBP_REGULATION_OF_TELOMERE_MAINTENANCE	94	0.25556558	1.0426226	0.3778966	1.0	1.0	1462	tags=14%, list=11%, signal=16%
GOMF_PHOSPHATASE_REGULATOR_ACTIVITY	74	0.269242	1.0415992	0.3951049	1.0	1.0	3405	tags=34%, list=27%, signal=46%
GOBP_T_CELL_HOMEOSTASIS	50	0.28698242	1.0407315	0.3866171	1.0	1.0	1269	tags=16%, list=10%, signal=18%
GOBP_POSTSYNAPTIC_DENSITY_ORGANIZATION	28	0.3221201	1.0406529	0.38558558	1.0	1.0	737	tags=14%, list=6%, signal=15%
GOBP_REGULATION_OF_MEIOTIC_CELL_CYCLE	39	0.30086935	1.0395886	0.38715595	1.0	1.0	1072	tags=15%, list=8%, signal=17%
GOBP_DORSAL_VENTRAL_PATTERN_FORMATION	58	0.28025505	1.0388651	0.40357143	1.0	1.0	1729	tags=21%, list=14%, signal=24%
GOMF_TRANSFERASE_ACTIVITY_TRANSFERRING_SULPHUR_CONTAINING_GROUPS	44	0.29547423	1.038636	0.39963505	1.0	1.0	2331	tags=27%, list=18%, signal=33%
GOBP_SOMITE_DEVELOPMENT	57	0.2848601	1.0378841	0.38165137	1.0	1.0	2462	tags=26%, list=19%, signal=32%
GOBP_REGULATION_OF_CYTOKINESIS	73	0.27054253	1.0371021	0.38086957	1.0	1.0	3372	tags=38%, list=26%, signal=52%
GOCC_CYTOSOLIC_REGION	42	0.29917392	1.0370244	0.39441535	1.0	1.0	869	tags=12%, list=7%, signal=13%
GOBP_POSITIVE_REGULATION_OF_LAMELLIPODIUM_ORGANIZATION	33	0.3144445	1.036852	0.3841912	1.0	1.0	1603	tags=15%, list=13%, signal=17%
GOBP_TERPENOID_METABOLIC_PROCESS	34	0.31119677	1.0361642	0.37842777	1.0	1.0	1420	tags=21%, list=11%, signal=23%
GOBP_MEMBRANE_DEPOLARIZATION_DURING_ACTION_POTENTIAL	21	0.34338892	1.0360223	0.40392157	1.0	1.0	1750	tags=24%, list=14%, signal=28%
GOBP_SODIUM_ION_TRANSMEMBRANE_TRANSPORT	97	0.25273862	1.035842	0.3979239	1.0	1.0	1803	tags=21%, list=14%, signal=24%
GOBP_MUSCLE_CONTRACTION	202	0.229676	1.0353501	0.3604061	1.0	1.0	1808	tags=20%, list=14%, signal=23%
GOBP_ENERGY_RESERVE_METABOLIC_PROCESS	66	0.26947138	1.0353497	0.38586956	1.0	1.0	2564	tags=26%, list=20%, signal=32%
GOBP_REGULATION_OF_DNA_METABOLIC_PROCESS	467	0.21143453	1.0351316	0.34319526	1.0	1.0	3898	tags=33%, list=30%, signal=45%
GOBP_NAD_METABOLIC_PROCESS	31	0.32279795	1.0345414	0.39783	1.0	1.0	106	tags=6%, list=1%, signal=6%
GOBP_REGULATION_OF_CELL_DIVISION	136	0.24360333	1.0339476	0.39067525	1.0	1.0	3402	tags=35%, list=27%, signal=47%
GOBP_ESTABLISHMENT_OF_CELL_POLARITY	133	0.23955534	1.0333009	0.36941582	1.0	1.0	2919	tags=26%, list=23%, signal=33%
GOBP_PSEUDOURIDINE_SYNTHESIS	18	0.37420812	1.0326126	0.42193308	1.0	1.0	2622	tags=33%, list=21%, signal=42%
GOCC_NEURON_PROJECTION_CYTOPLASM	39	0.30210808	1.0325168	0.41791046	1.0	1.0	2268	tags=18%, list=18%, signal=22%
GOMF_INTRACELLULAR_LIGAND_GATED_MONOATOMIC_ION_CHANNEL_ACTIVITY	17	0.3750405	1.0324752	0.41444868	1.0	1.0	2170	tags=35%, list=17%, signal=42%
GOBP_TETRAPYRROLE_METABOLIC_PROCESS	45	0.29877117	1.0322566	0.40252706	1.0	1.0	2211	tags=27%, list=17%, signal=32%
GOBP_TETRAPYRROLE_BIOSYNTHETIC_PROCESS	28	0.32076865	1.0321889	0.41347906	1.0	1.0	2658	tags=36%, list=21%, signal=45%
GOBP_HYDROGEN_PEROXIDE_CATABOLIC_PROCESS	16	0.36976284	1.0319798	0.42193308	1.0	1.0	16	tags=6%, list=0%, signal=6%
GOCC_H4_H2A_HISTONE_ACETYLTRANSFERASE_COMPLEX	22	0.34375027	1.0318531	0.3922652	1.0	1.0	2447	tags=27%, list=19%, signal=34%
GOMF_ACTIN_FILAMENT_BINDING	172	0.23400939	1.0317465	0.3846154	1.0	1.0	1930	tags=19%, list=15%, signal=22%
GOMF_CARBOHYDRATE_KINASE_ACTIVITY	19	0.36080348	1.0315937	0.398	1.0	1.0	1169	tags=16%, list=9%, signal=17%
GOBP_REGULATION_OF_LAMELLIPODIUM_ASSEMBLY	34	0.31428486	1.0311201	0.3882784	1.0	1.0	1172	tags=12%, list=9%, signal=13%
GOBP_AORTIC_VALVE_DEVELOPMENT	24	0.33755106	1.0305848	0.41791046	1.0	1.0	532	tags=17%, list=4%, signal=17%
GOCC_GUANYL_NUCLEOTIDE_EXCHANGE_FACTOR_COMPLEX	17	0.36379436	1.029681	0.41208792	1.0	1.0	2371	tags=29%, list=19%, signal=36%
GOBP_VESICLE_CYTOSKELETAL_TRAFFICKING	61	0.27709982	1.0293062	0.38421053	1.0	1.0	2901	tags=28%, list=23%, signal=36%
GOBP_BRANCHED_CHAIN_AMINO_ACID_CATABOLIC_PROCESS	20	0.35963625	1.0292394	0.42801556	1.0	1.0	3245	tags=50%, list=25%, signal=67%
GOBP_POSITIVE_REGULATION_OF_STEROID_METABOLIC_PROCESS	25	0.33484328	1.0291716	0.4184261	1.0	1.0	1616	tags=28%, list=13%, signal=32%
GOBP_MICROVILLUS_ASSEMBLY	18	0.35965934	1.0290815	0.4092664	1.0	1.0	455	tags=17%, list=4%, signal=17%
GOBP_ANTERIOR_POSTERIOR_PATTERN_SPECIFICATION	133	0.24156804	1.0288064	0.38245034	1.0	1.0	2107	tags=19%, list=16%, signal=22%
GOBP_REGULATION_OF_B_CELL_APOPTOTIC_PROCESS	22	0.34683457	1.0282253	0.40485075	1.0	1.0	170	tags=9%, list=1%, signal=9%
GOMF_MICROTUBULE_PLUS_END_BINDING	21	0.3414435	1.0279136	0.4007782	1.0	1.0	1035	tags=19%, list=8%, signal=21%
GOBP_POSITIVE_REGULATION_OF_MONOATOMIC_ION_TRANSPORT	183	0.22913322	1.0268133	0.3664495	1.0	1.0	774	tags=11%, list=6%, signal=11%
GOBP_OOCYTE_DIFFERENTIATION	44	0.29374623	1.0264218	0.4227941	1.0	1.0	1607	tags=16%, list=13%, signal=18%
GOCC_POSTSYNAPTIC_CYTOSOL	26	0.3242856	1.0263554	0.40804598	1.0	1.0	869	tags=15%, list=7%, signal=16%
GOBP_MICROTUBULE_BASED_TRANSPORT	165	0.23450612	1.0262444	0.3806344	1.0	1.0	2901	tags=25%, list=23%, signal=32%
GOBP_MONOATOMIC_ION_HOMEOSTASIS	429	0.20981543	1.0257193	0.3853211	1.0	1.0	2170	tags=19%, list=17%, signal=22%
GOBP_NEGATIVE_REGULATION_OF_LEUKOCYTE_APOPTOTIC_PROCESS	60	0.27265394	1.0257128	0.41992882	1.0	1.0	443	tags=10%, list=3%, signal=10%
GOBP_NEGATIVE_REGULATION_OF_REPRODUCTIVE_PROCESS	48	0.2857398	1.0253563	0.40363637	1.0	1.0	592	tags=10%, list=5%, signal=11%
GOBP_POSTSYNAPSE_ASSEMBLY	30	0.3154461	1.024913	0.41666666	1.0	1.0	1017	tags=17%, list=8%, signal=18%
GOCC_INTEGRATOR_COMPLEX	17	0.36453038	1.024597	0.43364486	1.0	1.0	2284	tags=35%, list=18%, signal=43%
GOBP_HAIR_CELL_DIFFERENTIATION	43	0.2888385	1.0241492	0.43928573	1.0	1.0	4050	tags=40%, list=32%, signal=58%
GOMF_GLYCOSAMINOGLYCAN_BINDING	133	0.23728563	1.0241333	0.383821	1.0	1.0	1784	tags=20%, list=14%, signal=23%
GOBP_REGULATION_OF_CALCIUM_ION_TRANSMEMBRANE_TRANSPORTER_ACTIVITY	62	0.27856305	1.0234288	0.40106007	1.0	1.0	965	tags=11%, list=8%, signal=12%
GOBP_NUCLEOSIDE_MONOPHOSPHATE_BIOSYNTHETIC_PROCESS	40	0.29238662	1.0231382	0.38649157	1.0	1.0	3897	tags=48%, list=30%, signal=68%
GOBP_DEVELOPMENT_OF_PRIMARY_FEMALE_SEXUAL_CHARACTERISTICS	84	0.25781584	1.0225953	0.4116638	1.0	1.0	1627	tags=18%, list=13%, signal=20%
GOCC_VESICLE_TETHERING_COMPLEX	61	0.269793	1.022455	0.40869564	1.0	1.0	4087	tags=41%, list=32%, signal=60%
GOBP_RESPONSE_TO_COPPER_ION	19	0.35599297	1.0215323	0.4539007	1.0	1.0	2652	tags=32%, list=21%, signal=40%
GOMF_TUBULIN_BINDING	310	0.21552488	1.0209993	0.38694268	1.0	1.0	3643	tags=34%, list=28%, signal=46%
GOBP_CARDIAC_SEPTUM_MORPHOGENESIS	58	0.27709016	1.0205069	0.4238921	1.0	1.0	3045	tags=34%, list=24%, signal=45%
GOBP_REGULATION_OF_PROTEIN_MODIFICATION_BY_SMALL_PROTEIN_CONJUGATION_OR_REMOVAL	219	0.2258512	1.0203496	0.41747573	1.0	1.0	3076	tags=25%, list=24%, signal=33%
GOBP_SYNAPTIC_VESICLE_CYTOSKELETAL_TRANSPORT	18	0.35873908	1.0201298	0.4488189	1.0	1.0	2549	tags=28%, list=20%, signal=35%
GOBP_ANTIBACTERIAL_HUMORAL_RESPONSE	40	0.2974348	1.019448	0.43939394	1.0	1.0	2044	tags=25%, list=16%, signal=30%
GOBP_ANIMAL_ORGAN_FORMATION	42	0.29267517	1.0191647	0.40952381	1.0	1.0	1729	tags=26%, list=14%, signal=30%
GOBP_ORGANIC_CYCLIC_COMPOUND_CATABOLIC_PROCESS	380	0.20999251	1.0178951	0.3993994	1.0	1.0	2644	tags=20%, list=21%, signal=24%
GOBP_GENITALIA_DEVELOPMENT	30	0.31521055	1.0170397	0.44423077	1.0	1.0	1729	tags=30%, list=14%, signal=35%
GOBP_PROTEIN_EXPORT_FROM_NUCLEUS	64	0.27095422	1.0167233	0.43267503	1.0	1.0	3810	tags=34%, list=30%, signal=49%
GOMF_NUCLEAR_ANDROGEN_RECEPTOR_BINDING	30	0.31334835	1.0166225	0.44198895	1.0	1.0	2219	tags=23%, list=17%, signal=28%
GOBP_POSITIVE_REGULATION_OF_DNA_RECOMBINATION	69	0.26600763	1.0165455	0.41165757	1.0	1.0	2754	tags=25%, list=22%, signal=31%
GOBP_REGULATION_OF_TRANSMEMBRANE_TRANSPORT	420	0.20956063	1.0165447	0.403125	1.0	1.0	2697	tags=23%, list=21%, signal=28%
GOBP_PROSTATE_GLAND_MORPHOGENESIS	17	0.35549042	1.0161306	0.4438095	1.0	1.0	1703	tags=29%, list=13%, signal=34%
GOBP_CEREBRAL_CORTEX_NEURON_DIFFERENTIATION	17	0.36295906	1.0160581	0.43680298	1.0	1.0	1780	tags=24%, list=14%, signal=27%
GOCC_CUL4_RING_E3_UBIQUITIN_LIGASE_COMPLEX	30	0.31997883	1.0160408	0.45112783	1.0	1.0	3518	tags=40%, list=28%, signal=55%
GOBP_PIGMENT_GRANULE_ORGANIZATION	36	0.30152816	1.0155431	0.4283019	1.0	1.0	3551	tags=33%, list=28%, signal=46%
GOBP_OOCYTE_MATURATION	24	0.3338501	1.0132563	0.43664718	1.0	1.0	513	tags=8%, list=4%, signal=9%
GOCC_POTASSIUM_CHANNEL_COMPLEX	40	0.29562008	1.0131512	0.4465291	1.0	1.0	1965	tags=33%, list=15%, signal=38%
GOCC_CALYX_OF_HELD	20	0.34463406	1.0130516	0.42776737	1.0	1.0	2855	tags=40%, list=22%, signal=51%
GOCC_MITOCHONDRIAL_MATRIX	192	0.22692518	1.0130491	0.41709402	1.0	1.0	3826	tags=35%, list=30%, signal=49%
GOMF_SULFUR_COMPOUND_BINDING	172	0.23082377	1.0119902	0.43066883	1.0	1.0	1784	tags=18%, list=14%, signal=21%
GOBP_SENSORY_PERCEPTION_OF_LIGHT_STIMULUS	74	0.2601529	1.0118976	0.41269842	1.0	1.0	2269	tags=27%, list=18%, signal=33%
GOBP_ARF_PROTEIN_SIGNAL_TRANSDUCTION	18	0.34785643	1.0112427	0.4438406	1.0	1.0	1017	tags=11%, list=8%, signal=12%
GOCC_CYCLIN_DEPENDENT_PROTEIN_KINASE_HOLOENZYME_COMPLEX	51	0.2781022	1.0110412	0.44020796	1.0	1.0	2597	tags=22%, list=20%, signal=27%
GOBP_NEGATIVE_REGULATION_OF_PHOSPHATASE_ACTIVITY	30	0.3080386	1.0109181	0.4526515	1.0	1.0	1594	tags=20%, list=12%, signal=23%
GOBP_REGULATION_OF_DENDRITIC_SPINE_MORPHOGENESIS	50	0.28206307	1.0108926	0.42780748	1.0	1.0	1211	tags=18%, list=9%, signal=20%
GOCC_ESC_E_Z_COMPLEX	15	0.37994072	1.010285	0.45620438	1.0	1.0	2164	tags=27%, list=17%, signal=32%
GOBP_MUSCLE_CELL_DEVELOPMENT	159	0.23027004	1.01022	0.4125874	1.0	1.0	1800	tags=18%, list=14%, signal=20%
GOBP_POSITIVE_REGULATION_OF_LEUKOCYTE_PROLIFERATION	161	0.2316577	1.0102173	0.43367347	1.0	1.0	2146	tags=22%, list=17%, signal=27%
GOBP_PHENOL_CONTAINING_COMPOUND_METABOLIC_PROCESS	66	0.26468262	1.0093127	0.4290718	1.0	1.0	2619	tags=30%, list=20%, signal=38%
GOBP_MELANOSOME_ASSEMBLY	18	0.3500644	1.0092149	0.42495126	1.0	1.0	4957	tags=67%, list=39%, signal=109%
GOCC_POSTSYNAPTIC_SPECIALIZATION_INTRACELLULAR_COMPONENT	41	0.29436466	1.0087445	0.45818183	1.0	1.0	1264	tags=15%, list=10%, signal=16%
GOBP_PROTEIN_KINASE_C_ACTIVATING_G_PROTEIN_COUPLED_RECEPTOR_SIGNALING_PATHWAY	17	0.36346102	1.0083872	0.43962264	1.0	1.0	1375	tags=29%, list=11%, signal=33%
GOBP_PULMONARY_VALVE_DEVELOPMENT	16	0.36024824	1.0078715	0.4490909	1.0	1.0	568	tags=19%, list=4%, signal=20%
GOBP_ODONTOGENESIS_OF_DENTIN_CONTAINING_TOOTH	55	0.27177525	1.0073171	0.44692737	1.0	1.0	1850	tags=20%, list=14%, signal=23%
GOBP_T_CELL_MEDIATED_CYTOTOXICITY	48	0.28251654	1.0071547	0.4234694	1.0	1.0	2720	tags=33%, list=21%, signal=42%
GOBP_REGULATION_OF_DNA_METHYLATION_DEPENDENT_HETEROCHROMATIN_FORMATION	17	0.36178085	1.0069252	0.45607477	1.0	1.0	3910	tags=41%, list=31%, signal=59%
GOBP_CELLULAR_RESPONSE_TO_GAMMA_RADIATION	24	0.32416958	1.0068159	0.44212523	1.0	1.0	2582	tags=25%, list=20%, signal=31%
GOBP_MICROTUBULE_POLYMERIZATION	79	0.25565055	1.0067954	0.4392361	1.0	1.0	1289	tags=18%, list=10%, signal=20%
GOCC_TRANS_GOLGI_NETWORK_TRANSPORT_VESICLE_MEMBRANE	17	0.3601256	1.0064814	0.42133814	1.0	1.0	2765	tags=29%, list=22%, signal=37%
GOMF_ADRENERGIC_RECEPTOR_BINDING	17	0.35674337	1.0064138	0.43669724	1.0	1.0	3337	tags=53%, list=26%, signal=72%
GOMF_PROTEIN_MACROMOLECULE_ADAPTOR_ACTIVITY	372	0.20869055	1.0061241	0.4245283	1.0	1.0	2985	tags=25%, list=23%, signal=31%
GOBP_SKELETAL_MUSCLE_CONTRACTION	26	0.3212522	1.0059005	0.44464287	1.0	1.0	1930	tags=23%, list=15%, signal=27%
GOCC_ACTIN_CYTOSKELETON	396	0.20645349	1.0058634	0.4531722	1.0	1.0	2201	tags=19%, list=17%, signal=23%
GOBP_HEART_VALVE_MORPHOGENESIS	41	0.2887909	1.0057952	0.44074073	1.0	1.0	568	tags=15%, list=4%, signal=15%
GOBP_REGULATION_OF_MONOATOMIC_ION_TRANSPORT	412	0.20450541	1.0048374	0.43451464	1.0	1.0	1750	tags=16%, list=14%, signal=18%
GOBP_CELL_CYCLE_PHASE	18	0.35817438	1.0043595	0.4625	1.0	1.0	885	tags=22%, list=7%, signal=24%
GOBP_VASCULAR_ENDOTHELIAL_CELL_PROLIFERATION	24	0.33175883	1.0041828	0.45796064	1.0	1.0	748	tags=13%, list=6%, signal=13%
GOBP_AMINO_ACID_ACTIVATION	40	0.29406717	1.0040059	0.45437956	1.0	1.0	3868	tags=40%, list=30%, signal=57%
GOBP_RIG_I_SIGNALING_PATHWAY	24	0.32313234	1.0037649	0.43575418	1.0	1.0	5203	tags=71%, list=41%, signal=119%
GOBP_POSITIVE_REGULATION_OF_CYCLIN_DEPENDENT_PROTEIN_KINASE_ACTIVITY	23	0.33153182	1.0031751	0.45401174	1.0	1.0	2047	tags=26%, list=16%, signal=31%
GOBP_NEGATIVE_REGULATION_OF_RESPONSE_TO_BIOTIC_STIMULUS	135	0.23419374	1.0030279	0.4490909	1.0	1.0	2142	tags=19%, list=17%, signal=23%
GOBP_MAMMARY_GLAND_DEVELOPMENT	96	0.24398562	1.0029536	0.4290718	1.0	1.0	2501	tags=24%, list=20%, signal=30%
GOBP_DENDRITE_MORPHOGENESIS	147	0.23322111	1.0025986	0.45438597	1.0	1.0	1952	tags=19%, list=15%, signal=22%
GOBP_GLYCOSPHINGOLIPID_BIOSYNTHETIC_PROCESS	20	0.34831393	1.0024469	0.44507575	1.0	1.0	130	tags=10%, list=1%, signal=10%
GOCC_SARCOMERE	136	0.2333773	1.0017699	0.4375	1.0	1.0	1930	tags=18%, list=15%, signal=21%
GOCC_SECRETORY_GRANULE	270	0.21462646	1.0017021	0.45700637	1.0	1.0	1660	tags=16%, list=13%, signal=18%
GOMF_DNA_POLYMERASE_BINDING	21	0.34469625	1.0015625	0.43846154	1.0	1.0	2155	tags=19%, list=17%, signal=23%
GOBP_INORGANIC_ANION_TRANSPORT	84	0.2520467	1.0011557	0.4488735	1.0	1.0	2139	tags=26%, list=17%, signal=31%
GOBP_RESPONSE_TO_MECHANICAL_STIMULUS	108	0.23977323	1.0007242	0.4768977	1.0	1.0	1713	tags=18%, list=13%, signal=20%
GOCC_POSTSYNAPTIC_DENSITY_INTRACELLULAR_COMPONENT	33	0.30542752	1.0005436	0.43173432	1.0	1.0	4147	tags=36%, list=32%, signal=54%
GOBP_POSITIVE_REGULATION_OF_RECEPTOR_SIGNALING_PATHWAY_VIA_STAT	41	0.28989875	1.0001262	0.43706295	1.0	1.0	2510	tags=27%, list=20%, signal=33%
GOBP_THYROID_GLAND_DEVELOPMENT	22	0.33202317	1.0001242	0.46715328	1.0	1.0	2353	tags=27%, list=18%, signal=33%
GOBP_MAMMARY_GLAND_DUCT_MORPHOGENESIS	27	0.32086527	1.0001105	0.47761193	1.0	1.0	3116	tags=37%, list=24%, signal=49%
GOBP_REGULATION_OF_DENDRITE_DEVELOPMENT	108	0.24232815	0.9999122	0.45376712	1.0	1.0	1952	tags=19%, list=15%, signal=22%
GOBP_REGULATION_OF_PROTEIN_BINDING	190	0.22375663	0.9998069	0.4527972	1.0	1.0	1355	tags=14%, list=11%, signal=16%
GOBP_REGULATION_OF_THYMOCYTE_APOPTOTIC_PROCESS	18	0.35252258	0.99957013	0.4319066	1.0	1.0	443	tags=11%, list=3%, signal=11%
GOBP_MOLTING_CYCLE_PROCESS	82	0.25139946	0.9994859	0.42509362	1.0	1.0	1808	tags=20%, list=14%, signal=23%
GOMF_PEROXISOME_PROLIFERATOR_ACTIVATED_RECEPTOR_BINDING	16	0.36412692	0.999215	0.4469697	1.0	1.0	2977	tags=38%, list=23%, signal=49%
GOBP_PYRIMIDINE_RIBONUCLEOTIDE_BIOSYNTHETIC_PROCESS	16	0.35618016	0.9986051	0.4479554	1.0	1.0	3870	tags=44%, list=30%, signal=63%
GOBP_ENDOCARDIAL_CUSHION_MORPHOGENESIS	27	0.32266384	0.9976741	0.4577861	1.0	1.0	2196	tags=30%, list=17%, signal=36%
GOBP_DETECTION_OF_LIGHT_STIMULUS	26	0.3158724	0.99691415	0.478424	1.0	1.0	2269	tags=38%, list=18%, signal=47%
GOBP_ALDEHYDE_BIOSYNTHETIC_PROCESS	20	0.34592125	0.9960778	0.4452975	1.0	1.0	4007	tags=50%, list=31%, signal=73%
GOBP_STEROID_METABOLIC_PROCESS	209	0.22089791	0.99602354	0.45469254	1.0	1.0	1752	tags=20%, list=14%, signal=22%
GOBP_POSITIVE_REGULATION_OF_CELL_CYCLE_PHASE_TRANSITION	102	0.24351956	0.996005	0.46896553	1.0	1.0	3165	tags=28%, list=25%, signal=37%
MP_INCREASED_LUNG_ADENOMA_INCIDENCE	29	0.30620447	0.9959256	0.46025878	1.0	1.0	2267	tags=24%, list=18%, signal=29%
GOCC_PARALLEL_FIBER_TO_PURKINJE_CELL_SYNAPSE	16	0.35869354	0.9956747	0.49712092	1.0	1.0	2173	tags=31%, list=17%, signal=38%
GOBP_NEGATIVE_REGULATION_OF_ORGANELLE_ORGANIZATION	333	0.20930992	0.9956556	0.4786054	1.0	1.0	2851	tags=24%, list=22%, signal=30%
GOBP_ACUTE_INFLAMMATORY_RESPONSE_TO_ANTIGENIC_STIMULUS	32	0.3088963	0.9952304	0.450805	1.0	1.0	2929	tags=28%, list=23%, signal=36%
GOBP_APPENDAGE_MORPHOGENESIS	103	0.23891722	0.99520296	0.44852942	1.0	1.0	2426	tags=21%, list=19%, signal=26%
GOBP_SYNAPTIC_TRANSMISSION_GABAERGIC	38	0.28827313	0.99491274	0.4379562	1.0	1.0	1686	tags=26%, list=13%, signal=30%
GOCC_INTERMEDIATE_FILAMENT_CYTOSKELETON	90	0.24975272	0.9947418	0.48896435	1.0	1.0	2183	tags=19%, list=17%, signal=23%
GOBP_POTASSIUM_ION_IMPORT_ACROSS_PLASMA_MEMBRANE	25	0.31803012	0.994265	0.45454547	1.0	1.0	2029	tags=28%, list=16%, signal=33%
GOMF_ATP_DEPENDENT_ACTIVITY_ACTING_ON_RNA	64	0.26328585	0.9942016	0.45438284	1.0	1.0	2656	tags=22%, list=21%, signal=27%
GOBP_REGULATION_OF_IMMUNOGLOBULIN_PRODUCTION	90	0.24811517	0.99412715	0.46804836	1.0	1.0	2044	tags=21%, list=16%, signal=25%
GOBP_NEGATIVE_REGULATION_OF_FATTY_ACID_BIOSYNTHETIC_PROCESS	16	0.35976928	0.9939292	0.4858871	1.0	1.0	1553	tags=25%, list=12%, signal=28%
GOBP_POLYSACCHARIDE_CATABOLIC_PROCESS	24	0.32619217	0.9937312	0.4533582	1.0	1.0	3444	tags=38%, list=27%, signal=51%
GOBP_ADENYLATE_CYCLASE_ACTIVATING_G_PROTEIN_COUPLED_RECEPTOR_SIGNALING_PATHWAY	91	0.24403633	0.99328697	0.4492255	1.0	1.0	1708	tags=22%, list=13%, signal=25%
GOBP_POSTSYNAPTIC_SPECIALIZATION_ORGANIZATION	36	0.3000041	0.99248004	0.4731801	1.0	1.0	737	tags=14%, list=6%, signal=15%
GOBP_POSITIVE_REGULATION_OF_B_CELL_PROLIFERATION	45	0.2818715	0.99238485	0.45326278	1.0	1.0	1269	tags=18%, list=10%, signal=20%
GOBP_NEGATIVE_REGULATION_OF_MITOTIC_CELL_CYCLE_PHASE_TRANSITION	162	0.22645232	0.9923414	0.47777778	1.0	1.0	2519	tags=25%, list=20%, signal=31%
GOBP_UTERUS_DEVELOPMENT	15	0.36439565	0.99203724	0.4391635	1.0	1.0	568	tags=20%, list=4%, signal=21%
GOBP_THYMOCYTE_APOPTOTIC_PROCESS	24	0.3220866	0.99163514	0.46679318	1.0	1.0	885	tags=13%, list=7%, signal=13%
GOBP_ACTION_POTENTIAL	92	0.24622624	0.99162155	0.45036766	1.0	1.0	1779	tags=18%, list=14%, signal=21%
GOBP_REGULATION_OF_DOUBLE_STRAND_BREAK_REPAIR_VIA_NONHOMOLOGOUS_END_JOINING	26	0.32155108	0.99151266	0.4686347	1.0	1.0	3896	tags=46%, list=30%, signal=66%
GOBP_SKELETAL_SYSTEM_MORPHOGENESIS	161	0.22690186	0.99124086	0.47179487	1.0	1.0	2570	tags=25%, list=20%, signal=31%
GOCC_CYTOPLASMIC_SIDE_OF_MEMBRANE	171	0.22449918	0.9911362	0.46655518	1.0	1.0	2549	tags=20%, list=20%, signal=25%
GOBP_TELOMERE_MAINTENANCE_VIA_RECOMBINATION	15	0.36145994	0.9906919	0.4765625	1.0	1.0	2255	tags=33%, list=18%, signal=40%
GOBP_INTRACILIARY_TRANSPORT	41	0.28506234	0.99054575	0.4763705	1.0	1.0	1593	tags=20%, list=12%, signal=22%
GOBP_MAMMARY_GLAND_MORPHOGENESIS	40	0.28698614	0.9905104	0.47592592	1.0	1.0	3116	tags=33%, list=24%, signal=43%
GOBP_RESPONSE_TO_RETINOIC_ACID	57	0.26778013	0.9901279	0.49628252	1.0	1.0	2360	tags=23%, list=18%, signal=28%
GOBP_REGULATION_OF_FILOPODIUM_ASSEMBLY	47	0.2802656	0.9900235	0.48975793	1.0	1.0	1822	tags=21%, list=14%, signal=25%
GOBP_REGULATION_OF_CELL_CYCLE_G1_S_PHASE_TRANSITION	161	0.22459726	0.98996615	0.4536741	1.0	1.0	2693	tags=27%, list=21%, signal=34%
GOBP_CELL_PROJECTION_ASSEMBLY	454	0.2010729	0.98951125	0.50151974	1.0	1.0	1493	tags=15%, list=12%, signal=16%
GOMF_ACID_AMINO_ACID_LIGASE_ACTIVITY	15	0.357699	0.9889868	0.47540984	1.0	1.0	2638	tags=40%, list=21%, signal=50%
GOBP_POSTSYNAPSE_ORGANIZATION	186	0.22155637	0.9884214	0.4909091	1.0	1.0	3045	tags=27%, list=24%, signal=35%
GOBP_APPENDAGE_DEVELOPMENT	127	0.2339668	0.9873696	0.4964789	1.0	1.0	2426	tags=21%, list=19%, signal=26%
GOBP_POSITIVE_REGULATION_OF_HORMONE_METABOLIC_PROCESS	16	0.35517487	0.98712033	0.4676525	1.0	1.0	671	tags=19%, list=5%, signal=20%
MP_INCREASED_HEPATOMA_INCIDENCE	16	0.35955462	0.98677415	0.48114902	1.0	1.0	715	tags=13%, list=6%, signal=13%
GOBP_REGULATION_OF_CHROMATIN_BINDING	21	0.33760437	0.9865235	0.48051947	1.0	1.0	2261	tags=24%, list=18%, signal=29%
GOBP_POSITIVE_REGULATION_OF_ENDOTHELIAL_CELL_APOPTOTIC_PROCESS	19	0.34152058	0.98628515	0.46958175	1.0	1.0	2982	tags=37%, list=23%, signal=48%
GOBP_PROTEIN_PALMITOYLATION	27	0.3123331	0.98626304	0.49345794	1.0	1.0	2420	tags=30%, list=19%, signal=36%
GOBP_REGULATION_OF_METAL_ION_TRANSPORT	319	0.20899567	0.986044	0.5039124	1.0	1.0	1724	tags=15%, list=13%, signal=17%
GOBP_MICROTUBULE_NUCLEATION	35	0.29293582	0.98590845	0.45521024	1.0	1.0	1165	tags=17%, list=9%, signal=19%
GOBP_GLYCOSYL_COMPOUND_METABOLIC_PROCESS	57	0.267239	0.9855206	0.4920354	1.0	1.0	2853	tags=35%, list=22%, signal=45%
GOBP_HEMOGLOBIN_METABOLIC_PROCESS	19	0.35366693	0.9848609	0.458891	1.0	1.0	2451	tags=32%, list=19%, signal=39%
GOBP_IMMUNOGLOBULIN_PRODUCTION_INVOLVED_IN_IMMUNOGLOBULIN_MEDIATED_IMMUNE_RESPONSE	66	0.2583624	0.98477054	0.4911032	1.0	1.0	1407	tags=18%, list=11%, signal=20%
GOBP_CILIUM_ORGANIZATION	291	0.2084392	0.9846469	0.507109	1.0	1.0	2871	tags=26%, list=22%, signal=33%
GOBP_DENDRITIC_SPINE_MORPHOGENESIS	63	0.2594317	0.9841757	0.49122807	1.0	1.0	2286	tags=25%, list=18%, signal=31%
GOBP_SKELETAL_SYSTEM_DEVELOPMENT	357	0.20559666	0.98370916	0.5150555	1.0	1.0	2527	tags=22%, list=20%, signal=27%
GOBP_ACTIN_FILAMENT_BASED_MOVEMENT	92	0.24314834	0.98357785	0.49001816	1.0	1.0	1750	tags=18%, list=14%, signal=21%
GOBP_REGULATION_OF_SYNAPTIC_VESICLE_EXOCYTOSIS	45	0.27961868	0.983158	0.50437826	1.0	1.0	1159	tags=16%, list=9%, signal=17%
GOBP_REGULATION_OF_GLUCOSE_METABOLIC_PROCESS	85	0.24673039	0.9823966	0.48892674	1.0	1.0	2333	tags=22%, list=18%, signal=27%
GOBP_NEGATIVE_REGULATION_OF_MICROTUBULE_POLYMERIZATION_OR_DEPOLYMERIZATION	41	0.28657344	0.9819246	0.496337	1.0	1.0	3152	tags=39%, list=25%, signal=52%
GOBP_PHOSPHATIDYLINOSITOL_PHOSPHATE_BIOSYNTHETIC_PROCESS	50	0.27173892	0.9819236	0.48096886	1.0	1.0	2657	tags=30%, list=21%, signal=38%
GOCC_ACTIN_FILAMENT_BUNDLE	78	0.24988273	0.9817025	0.4744268	1.0	1.0	1721	tags=21%, list=13%, signal=24%
GOBP_PIGMENTATION	89	0.24447402	0.98158634	0.49407783	1.0	1.0	2683	tags=24%, list=21%, signal=30%
GOBP_REGULATION_OF_GLYCOGEN_METABOLIC_PROCESS	27	0.31677935	0.98136246	0.4754991	1.0	1.0	658	tags=15%, list=5%, signal=16%
GOCC_MRNA_CLEAVAGE_AND_POLYADENYLATION_SPECIFICITY_FACTOR_COMPLEX	18	0.33922988	0.981242	0.5028791	1.0	1.0	5302	tags=61%, list=41%, signal=104%
GOBP_LATE_ENDOSOME_TO_VACUOLE_TRANSPORT	23	0.31813923	0.9807915	0.48523986	1.0	1.0	2862	tags=35%, list=22%, signal=45%
GOBP_REGULATION_OF_DNA_REPAIR	200	0.21797386	0.9807565	0.5117057	1.0	1.0	2864	tags=24%, list=22%, signal=30%
GOBP_RESPONSE_TO_IONIZING_RADIATION	120	0.23546311	0.9804954	0.4860627	1.0	1.0	2685	tags=26%, list=21%, signal=32%
GOBP_STRIATED_MUSCLE_ADAPTATION	37	0.29066443	0.98044413	0.4732965	1.0	1.0	1596	tags=22%, list=12%, signal=25%
GOMF_COPPER_ION_BINDING	43	0.28128794	0.97917134	0.47962964	1.0	1.0	2135	tags=23%, list=17%, signal=28%
GOBP_MEMORY	100	0.2372361	0.9786035	0.4827586	1.0	1.0	2833	tags=28%, list=22%, signal=36%
GOBP_BEHAVIOR	476	0.19918016	0.97853166	0.52208203	1.0	1.0	1814	tags=18%, list=14%, signal=20%
GOCC_TRICARBOXYLIC_ACID_CYCLE_ENZYME_COMPLEX	18	0.3402014	0.9774596	0.48044693	1.0	1.0	3793	tags=44%, list=30%, signal=63%
GOBP_VASCULAR_ASSOCIATED_SMOOTH_MUSCLE_CONTRACTION	22	0.3195231	0.9772428	0.48910892	1.0	1.0	1808	tags=27%, list=14%, signal=32%
GOCC_GOLGI_ASSOCIATED_VESICLE_MEMBRANE	43	0.2750799	0.9768962	0.49626866	1.0	1.0	2941	tags=26%, list=23%, signal=33%
GOBP_RESPONSE_TO_AMYLOID_BETA	36	0.28900453	0.9767999	0.5097345	1.0	1.0	1562	tags=19%, list=12%, signal=22%
GOBP_VESICLE_BUDDING_FROM_MEMBRANE	67	0.25718814	0.97673404	0.4972973	1.0	1.0	1403	tags=13%, list=11%, signal=15%
GOBP_CARDIAC_MUSCLE_CELL_ACTION_POTENTIAL_INVOLVED_IN_CONTRACTION	29	0.30775082	0.97636986	0.502693	1.0	1.0	1724	tags=21%, list=13%, signal=24%
GOMF_MOLECULAR_FUNCTION_INHIBITOR_ACTIVITY	309	0.20596802	0.97624975	0.5342679	1.0	1.0	2291	tags=19%, list=18%, signal=22%
GOBP_NEUROMUSCULAR_PROCESS_CONTROLLING_BALANCE	44	0.28093883	0.97624743	0.50541514	1.0	1.0	2252	tags=25%, list=18%, signal=30%
GOCC_CAJAL_BODY	37	0.2881712	0.9759319	0.48479086	1.0	1.0	1272	tags=16%, list=10%, signal=18%
GOBP_NEGATIVE_REGULATION_OF_PROTEOLYSIS	210	0.21725452	0.97555435	0.5127388	1.0	1.0	2653	tags=21%, list=21%, signal=27%
GOBP_POSITIVE_REGULATION_OF_NUCLEOCYTOPLASMIC_TRANSPORT	69	0.25478658	0.97515976	0.4820144	1.0	1.0	2119	tags=16%, list=17%, signal=19%
GOCC_PHOTORECEPTOR_CONNECTING_CILIUM	33	0.29528594	0.9749695	0.5	1.0	1.0	1593	tags=24%, list=12%, signal=28%
GOBP_COLLAGEN_FIBRIL_ORGANIZATION	41	0.28162113	0.97470105	0.5009634	1.0	1.0	1617	tags=20%, list=13%, signal=22%
GOCC_FILOPODIUM_MEMBRANE	16	0.35299695	0.9744946	0.4924812	1.0	1.0	4319	tags=63%, list=34%, signal=94%
GOMF_GLUTAMATE_RECEPTOR_BINDING	55	0.2652394	0.97428465	0.49355432	1.0	1.0	2830	tags=29%, list=22%, signal=37%
GOBP_REGULATION_OF_MICROTUBULE_DEPOLYMERIZATION	31	0.30072	0.9735956	0.47912526	1.0	1.0	3152	tags=35%, list=25%, signal=47%
GOBP_RESPONSE_TO_DOPAMINE	32	0.29629302	0.97349024	0.50994575	1.0	1.0	1713	tags=28%, list=13%, signal=32%
GOBP_LAMELLIPODIUM_ORGANIZATION	81	0.24518716	0.9727827	0.5043937	1.0	1.0	2009	tags=14%, list=16%, signal=16%
[truncated: 1,063 more rows]

## Sheet: Bcell_Navwt-npy1rflfl
NAME	SIZE	ES	NES	NOM p-val	FDR q-val	FWER p-val	RANK AT MAX	LEADING EDGE
[truncated: 2,818 more rows]

[truncated: 6 more sheets: APC_Navcre-npy1rflfl, APC-Navwt-npy1rflfl, NK_Navcre-npy1rflfl, NK_Navwt-npy1rflfl, Granulocytes_Nacrev-npy1rlfl, Granulocytes_Navwt-npy1rflfl]
