# Supplementary material for: Cytokines reprogram airway sensory neurons in asthma
Source: bioRxiv. 2024 Sep 18:2023.01.26.525731. Preprint. [Version 2] doi: 10.1101/2023.01.26.525731 (PMC11429693; doi:10.1101/2023.01.26.525731)
Supplement: Supplement 18 [file media-18.xlsx]

## Sheet: Data description
	This table displayes the top markers identified in each T cell subcluster, as well as the average gene expression in each samples for all of these clusters.

## Sheet: Markers
Cluster name	Mixed 1	CD4 1	CD8 1	CD4 2	CD8 2	Mixed 2	CD8 3	CD8 4	iTcell 1	CD8 5	gd Tcell	NKT 1	CD8 6	CD8 7	CD8 8	T reg	CD4 3	NKT 2	CD8 9	CD8 10	CD8 11	ILC2	iTcell 2	CD4 4	CD4 5	iTcell 3
cluster ID	0	1	2	3	4	5	6	7	8	9	10	11	12	13	14	15	16	17	18	19	20	21	22	23	24	25
	Igkc	Cd4	Vps37b	Esm1	Tdrp	Dapl1	Ccl5	Themis	Rag1	Cd8a	Cd163l1	Cxcr6	Ppic	Bcl11b	Tspan9	Foxp3	Izumo1r	Tcrg-C4	Camk4	Itgae	Acer2	Il1rl1	Hist1h1b	Ptpn13	Ldhb	Myl10
	Cd79a	Cd5	Satb1	Icos	Eef1b2	Eef1a1	Il2rb	Lef1	Arpp21	Ifit3	Il17a	Zfp683	Cd8b1	Igfbp4	Cd8a	Lrrc32	Igfbp4	Trdc	Gramd3	Cd8b1	Vps37b	Ccr8	Top2a	Ctla4	Igfbp4	Notch3
	Cd74	Igfbp4	Gramd3	Rora	Tmsb10	Cd8b1	Nkg7	Eef1b2	Tubb2b	Cd8b1	Zbtb16	Zbtb16	Fam241a	Eef1b2	Ctsw	Ctla4	Cd4	Tcrg-V1	Txk	Fam241a	Gramd3	Hlf	Mki67	Esm1	Gimap6	Prss57
	H2-Aa	Dgka	Arhgef18	Pdcd1	Cd8b1	Tpt1	Cxcr3	Vps37b	Dntt	Usp18	Rorc	Atp8a2	Eef1a1	Satb1	Eef1a1	Tnfrsf4	Dgka	Il2rb	Satb1	Cd8a	Fam107b	Pcsk1	Rrm2	Maf	Selenop	Adgrg1
	Ighm	St8sia6	Pdcd4	Itgb1	Vps37b	Ccr7	Ctsw	Txnip	Rorc	Jaml	Mmp25	Cxcr3	Tdrp	Kbtbd11	Usp18	Ikzf2	Arhgef1	Klrc1	Cxcl2	Slc12a7	Nop53	Ptgir	Cdca3	Lag3	Zbtb21	Rab38
	Cd79b	Lat	Gls	Maf	Dgka	Sell	Ifng	Dgka	Endou	Nkg7	Il23r	Asb2	Sell	Tpt1	Spsb1	Dst	Lef1	Tcrg-C2	Vps37b	Klf2	Dusp10	Rnf128	Uhrf1	Ptms	Ets1	Epb41l4b
	Pax5	Trib2	Eef1b2	Ctla4	Lef1	Klf2	Xcl1	Gramd3	Ldhb	Isg15	Il1r1	Ifng	Dapl1	Arhgef1	Jaml	Il2ra	Tspan32	Ccl5	Eef2	Gtf2i	Rflnb	Ccdc184	Hist1h1d	Casp4	Cd4	Scin
	H2-Ab1	Tcf7	Mcl1	Rgs1	Gramd3	Igfbp4	Klrk1	Klf2	Myb	Rnf213	Sox13	Il2rb	Eef1b2	Dgka	Pmepa1	Il1rl1	Trib2	Klrk1		Ggt1	Polr3d	Il5	Dntt	Cd28	Satb1	Fads2
	Cd19	Ets1	Arfgap2	S100a4	Tpt1	Lef1	Klre1	Arhgef18	Plxdc1	Oas3	Abi3bp	Itga1	Ccr7	Txnip	Cst7	Tnfrsf9	Kbtbd11	Nkg7		Tdrp	Cmas	Stab2	Kif11	H2-Q6	Crlf3	Bst1
	Ms4a1	Junb	Gimap6	Bhlhe40	Fam241a	Shisa5	Ctla2a	Srsf5	Sox4	Gzma	Kcnk1	Fgl2	Tpt1	Mcl1	Eomes	Klrg1	Cd5	Xcl1		Rapgef4		Nmur1	Ccna2	Itgb1	Actn1	Mpzl2
	Ighd	Lef1	Fn1	Il18r1	Ccr7	Actn1	Cd7	Tcf7	Aqp11	Bst2	Tmem176a	Xcl1	Klf2	Evl	Adgrg5	Neb	Itga6	Xdh		Sell		Slc7a8	Pclaf	Cd82	Trac	Tmem121
	H2-Eb1	Actn1	Chil3	Ccr4	Sell	Tdrp	Ikzf2	Gimap6	Gpr162	Zbp1	Tmem176b	Mmp9	Cd69	Ikzf1	Npm1	Ncmap	Actn1	Cd7		Eef1a1		Igsf5	Ube2c	S100a4	Slc49a4	Gfra1
	Syk	Gata3	Cxcl2	Ndfip1	Itk	Usp28	Spry2	Stk38	Ptprf	Eomes	S100a4	Klrk1	Rras2	Sell	Tpt1	Dusp4	Il6ra	Fcer1g		Ccr7		Ptpn13	Spc24	Cltc	Col11a2	Itgb4
	Fcer2a	Kbtbd11	Akap13	Ahnak	Evl	Rack1	Il18rap	Pik3cd	Spo11	Isg20	Il17re	Sulf2	Igfbp4	Itk	Rack1	Maf	Xpo6	Spry2		Actn1		Fgl2	Tpx2	Stx11	Mfsd6	Cpa3
	H2-Ob	Cytip	Eef2	Atp2b4	Rras2	Als2cl	Ahnak	Sell	Tdrd5	Oasl2	Sdc1	Il12rb2	Pik3cd	Nop53	Cd8b1	Lamc1	Shisa5	Rbpms		Fam78a		Areg	Clspn	Pdcd1	Ccr7	Smim5
	Fcmr	Txnip	Tcea1	Isg15	Irf1	Evl	Klrd1	Ikzf1	F13a1	Irf7	Trdc	Rgs3	Actn1	Tcf7	Satb1	Ttc39c	Tesc	Ikzf2		Eef1b2		Il13	Cdk1	Casp1	Dusp10	Dntt
	Scd1	Tgfbr3	Rsrc2	Casp4	Txnip	Dgka	Fcer1g	Fam241a	Gtf2h4	Ctsw	Rora	Id2	Cmah	Crlf3	Nkg7	Areg	Rcan3	Cables1		Cmah		Ccl1	Ncapg2	Ttc39b	Ablim1	Smo
	Ly6d	Ppp1r15a	Srsf5	Srgn	Zc3hav1	Fam241a	Samd3	Itk	Nwd1	Nlrc5	Maf	Gzmb	Lef1	Vps37b	Cd3d	Il10	Lbh	Serpina3g		Grap2		Ltb4r1	Birc5	Fam107b	Osbpl9	Gmpr
	Spib	Atp1b3	Il17ra	Ly6a	Klhl6	Fam78a	Hopx	Zfp36	Wdr78	Gbp2	S100a6	Ccl5	Vipr1	Socs3	Sema4d	Ccr4	Zfp36	Cd160		Lef1		Igfbp7	Hist1h3c	Ndfip1	Stk38	Hes1
	Chst3	Dusp10	Cpsf7	Ttc39c	Bcl2	Slc12a7	Eomes	Nop53	H2-Q2	Plac8	Prelid2	Rora	Pim2	Cd247	Eef1b2	Tnfrsf18	Rflnb	Jaml		Gcn1		Cd200r1	Kifc1	Cd4	Mcl1	Bahcc1
	Iglc2	Trac	Dgka	Il18rap	Txk	Il6ra	Cd160	Evl	Plxnd1	Ifih1	Ramp3	Sytl2	Npm1		Zbp1	Glrx	Lat	Ctsw		Sh3bp5		Amph	Mybl2	Ptpn22	Tgfbr3	Arpp21
	Pou2af1	Crlf3	Zfp622	Ifit3	Satb1	Cox7a2l	Klrc1	Eif4a2	Smoc1	Oas2	2008-09-01	Nkg7	Bcl9l		Plac8	Capg	Lrig1	Il12rb2		Pprc1		Epas1	Ect2	Runx2	Ubald2	Spats2
	Unc93b1	Satb1	Rcbtb1	Runx2	Tagap	Ltb	Ifitm10	Npc2	Syt13	Gbp7	Arnt2	Klrb1c	Zfp36		Glipr2	Stx11	Trac	Klre1		Map4k2		Il17rb	E2f8	Ppp1r21	St8sia6	Ephb2
	Swap70	Arhgef1	Donson	Ifi27l2a	Pik3cd	Fau	Zyx	Slc12a7	Ccr9	Ddx58	Coro2b	Ctsw	Atp5mpl		Shmt2	Itgav	Stk39	Ctla2a		Ly75		Dkk3	Nusap1	Gnai2	Ppp1r15a	Maoa
	Siglecg	Gimap6	Cdk5rap3	Sh2d2a	Kif21b	Tcf7	Rgs3	Cd8b1	Glcci1	Glipr2	Dkk3	Bhlhe40	Slc12a7		Rabggtb	Ccr8	Klf2	Ifngr1		S1pr1		Calca	Cdca5	Hsp90b1	Itm2a	Tcrg-C1
	Fcrla	Itga6	Ctnnb1	Cd28	Fyb	Sh3bp5	Myo1f	Ccr7	Marcks	Trim30a	Adam12	Cd160	Psmc5		Gpr155	S100a4	S1pr1	Rgs1		Klk8		Pdcd1	Ccnb2	Eea1	Arhgef18	Plekha7
	Mzb1	Mcl1	Larp1	Crem	Il6st	Npc2	Tbx21	Tagap	Clk3	F2r	Smox	Klrc1	Fam78a		Bst2	Ifi27l2a	Dgkz	Gzma		Galnt6		Csf2	Kif15	Ifi27l2a	Arhgap45	Capn5
	Mef2c	Zfp281	Sat1	Gna13	Klf3	Saraf	Cst7		Atl2	Ppa1	Icos	Gimap7	Rack1		Nlrc5	Vim	Btg1	Ptpn22		Acp5		Tnfrsf11a	Cdc6	Tmsb4x	Peli1	Dipk1b
	Bank1	Klf2	Smc3	Ccl5	Cd8a	Frmd8	Ifngr1		Edem1	Epsti1	Aqp3	P2rx7	Ccnd2		Grcc10	Izumo1r	Tcf7	Nr4a2		Als2cl		Alox5	Spag5	Tnfrsf4	Kbtbd11	Pdgfrb
	Fam43a	Fyb	Aff4	Fam129a	Npc2	S1pr1	Epsti1		Snx18	Parp14	Fgl2	Ccr2	Als2cl		Atp5b	Prdm1	Mfhas1	Ifng		Tagap		Il2ra	Kif22	Polr3c	Arhgef1	Tnfsf11
	Myo1c	Ikzf1	Fip1l1	Ttc39b	Stk38	Rapgef6	Sh2d2a		Cd24a	Hspa8	Il18r1	Itgal	Ikbke		Runx3	Arl5a	St8sia1	Stat4		Klf13		Nrgn	Spc25	Rabgap1l	Klf2	Il2ra
	Lmo2	Gramd3	Pik3r5	Il2rb	Arhgef18	Il7r	Ctla2b		Xrcc6	Phf11c	Cxcr6	Gpc1	Cd8a		Lck	Sh3rf1	Tmem64	Rgs3		Retreg3		S100a4	Kif4	mt-Nd6	Tmsb10	Khdc1a
	Blk	Selenop	Itk	Cmpk2	Cd247	F2rl1	Gas7		Nhsl1	Rtp4	Jag1	Tbx21	Sh3bp5		Stat1	Itgae	Lrch4	Gas7		Tsc22d3		Grin2d	Aurkb	Tspan31		Cdk6
	Rasgef1b	Cd247	Slbp	Sla	Saraf	Rflnb	Tmsb4x		Desi1	Herc6	Pde5a	Podnl1	Fxyd5		Il4ra	Tnfrsf1b	Fam78a	Slc14a1		Tmsb10		Gata3	Ncapg	Retnla		Tedc1
	Aldh2	Vps37b	Mllt10	Bcl2a1b	Actn1	Cd8a	Nr4a2		Cd4	Xaf1	Lgals3	Gimap4	Urb1		Bcas2	Icos	Nlk	Sh2d2a		Pik3cd		Ffar2	Pbk	Ifng		Tmem151b
	H2-DMb2	Il6ra	Eif3e	Slfn5	Slc12a7	Atp1b3	Pogk		Ldlrad3	Sdc3	Fam129a	Fasl	Pdk1		Ddit3	Fam129a	Limd2	Ppm1j		Rab3ip		Rora	Esco2	Fmnl1		Aqp11
	H2-Oa	Tecpr1	Trak1	Cd82	Als2cl	Prkcq	Gimap4		Rapgef3	Ifi47	Pdcd1	F2r	Dph5		Fau	Hopx	Sell	Fasl		Rfx1		Klrg1	Kif18b	Itga4		Cox6b2
	Fcrl1	Kif21b	Pdk1	Ifng	Peli1	Txnip	Anxa2		Mad1l1	Lgals3bp	Ikzf3	Il18rap	Utrn		Nme1	Rora	Sbno2	Nfil3		Dgka		Ttc39c	Mcm10	Mapkapk2		Tcrg-C2
	Cxcr5	Zfp36	Plk2	Ptpn22	Dph5	Tagap	Fasl		Ets2	Il2rb	Il17rb	Ctla2a	Srsf6		N4bp1	Sdcbp2	Inpp4b	Rgs2		Rras2		Shtn1	Prr11	Son		Sox4
	Wdfy4	Nfkbiz	Atn1	Isg20	Slc49a4	Vsir	Sema4a		Utp14b	Trim21	Igf1r	Itgb2	Mtfr1		Trac	Lclat1	Cd6	Tbx21		Rph3al		Arg1	Espl1	Vmp1		Mdfi
	Lyn	Stk38	Ccni	Malt1	Pik3ip1	Vipr1	Zfp36l2		Kremen1	Gbp6	Ltb4r1	Arsb	Pabpc1		Eef1g	Srgn	Tle5	Rin3		Vsir		2008-09-01	Ybx2	Map3k5		Angpt1
	Cacna1i	Bcl11b	Hectd3	Rnf19b	Pde4d	mt-Nd4l	Pde2a		Tube1	Abcb1a	Lmo4	Chn2	Ubn2		Tcof1	S100a6	St8sia6	Gimap3		Evl		Rbpj	Hmmr	Sh2d2a		Zfp704
	Cd24a	Ski	Unc45a	Gbp3	Ppm1h	Bcl9l	Gpc1		Ephb6	Ccnd2	Blk	Sh2d2a	Tagap		H2-DMa	Rgs16	Arhgap15	Bcl2		S1pr4		Bhlhe40	Neil3	Itgb3		Strip2
	Tnfrsf13c	Als2cl	Brwd1	Gna15	Grap2	Cmah	Prex1		Themis	Ifit2	Tcrg-V4	Hopx	Tomm20		Rtp4	Cpd	Cd28	Tnfrsf1b		Plekho1		Kit	Bub1	Neurl3		Fkbp5
	Plcg2	Inpp4b	Camk1d	Casp1		Grap2	Rnf138		Prrt1	Oas1a	Itgae	Ahnak	Tsr1		Gbp2	Nrp1	Naa16	Ctla2b		Dnajc15		Cysltr1	Nuf2	Sirt7		Palm
	Snx8	Phf20l1	Arap2	S100a6		Arhgef1	Anxa6		Ptms	Sh2d2a	Il12rb1	Cd226	Gid4		Sh2d2a	S100a10	Ikzf1	Prex1		Man2a2		Scn1b	Kif14	Atxn1		Nwd1
	Ralgps2	Rab3ip	Map4k4	S100a10		Pced1b	Lcp1		Slc16a5	Trac	Ccr2	Rab4a	Cox7a2l		Pfn1	Myo3b	Itga4	Plac8		Cpm		Furin	Shcbp1	Mapre2		Desi1
	March1	Atp1b1	Bsdc1	Itgb3		Pik3cd	Acot7		Dhrs3	H2-Q6	Adam8	Cd82	Mettl8		Otulin	Ndfip1	Scml4	Ahr		Tbc1d10c		Ctla2a	Kif20a	Nsmaf		Plxdc2
	Ebf1	Ikbke	Eipr1	Lmnb1		Dph5	Sytl3		Trp53i11	Daxx	Ramp1	Cd40lg	Rpn2		Bcl2	Serinc3	St6gal1	Ahnak		Uqcrc2		Cish	Bub1b	Icos		Rapgef3
	Pkig	Tgfbr2	Ngly1	Prdm1		Sidt1	Chsy1		Bcl2l1	Gbp4	Nr1d1	Tex2	Epsti1		Ptprc	Slamf1	Ttyh3	Klrd1		Ldlrap1		Vdr	Syt13	Ubl3		Ppt1
	Ciita	Ms4a6b	Adrb2	Atxn1		Tubb5	Xdh		Abi3	Gzmb	Podnl1	Coro2a	Ikbkb		Ablim1	Ccr2	Cnn2	Gvin1		Cds2		Fam129a	Cenpf	Crem		Adamts17
	Pik3ap1	Sntb1	Txk	H2-Q6		Arhgap9	Rin3		Tubb2a	Psme1	Dgat1	Socs2	Akap9		Xaf1	Gm2a	Slc49a4	Samd3		Pik3ip1		Il9r	Aspm	Nepro		Tcrg-C4
	Dok3	Pdk1	Ccdc71l	Uhrf2		Il17ra	Gzma		Colq	Dtx3l	Cd82	Dusp1	Mybbp1a		Ufc1	Adap1	Selenop	B4galt5		Mettl9		Cpd	Ckap2l	Dusp4		Marcks
	Snx30	Rapgef6	Gtpbp4	Gzma		Eef1b2	Arl4d		Arl5c	Pmepa1	Abhd15	Lcp1	Trp53		Uchl3	Osbpl3	Ifi27l2a	Slamf7		Arhgef18		Acot7	Mxd3	Wdr26		Myb
	Ero1lb	Znrf1	Mtap	Gbp2		Rgs10	Itgb2		Whrn	Tapbp	Emb	Dusp2	Rab3ip		Hsp90ab1	Ptpn13	Txnip	Cd82		Bcl2		Ern1	Plk1	Lmnb1		Laptm4b
	Blnk	Skap1	Fam193a	Oas3		Dnajc15	Pik3r1		Lig4	Cst7	St6galnac3	Tmsb4x	Znrf2		Rac2	Cish	Kcnn4	Pear1		Borcs5		Cdkn1a	Ska1	Atp2b4		Med12l
	Cd22	Cd6	Topbp1	Lcp1		Cnn2	Itgb1		Nav2	Ccl5	Crmp1	Thy1	Igbp1		Vasp	Sh3bgrl	Tmc6	Irak2		Med31		Fes	Rtkn2	Tars2		Arhgef10l
	H2-Eb2	Cd28	Impdh2	Ifih1		Add3	Serpinb9		Ramp1	Mov10	Tnfrsf25	Maf	Bcl2		Lcp1	Rgs1	Ctdsp2	Tnfrsf18		Bcl9l		Asb2	Arpp21	Gna15		Mfsd13a
	Rubcn	Ext1	Kdm7a	Cd4		Arhgdib	Fgf13		Bach1	Psmb10	Ahnak	Hip1	Gpr18		Igfbp4	Gbp3	Tent5c	Gimap4		Icosl		Samsn1	Dtl	Commd6		Dnajc6
	Fgd2	Npc2	Gxylt1	Gvin1		Npm1	Gzmb		Eif2ak3	Eef1b2	Wls	Ly6a	Irf1		Ppp1r16b	N4bp1	Utrn	Limk1		Dedd2		Cxcr6	Prc1			Tns3
	Gga2	Slc49a4	Nfkbia	Cd44		mt-Cytb	Cotl1		Eif4e3	Dhx58	Capg	Zfp36l2	Smap2		Bola2	Neu3	Zfp281	Pde2a		Tmc8		Maf	Troap			Il17rb
	Zfp318	S1pr1	Wdr44	Ramp3		Nlrc5	Arsb		Cux1	Gpr18	Gabbr1	Tcrg-C4	Nob1		Sema4a	Fgl2	Arhgap9	Fgl2		Arrdc3		Plxdc2	Nt5dc2			Cd24a
	Hvcn1	Fam78a		Trafd1		Stk38	H2-Q6		Jup	N4bp1	Lmna	Itgb1	Larp1		Txn2	Ikzf4	Wdr82	Fosl2		Zfp212		Podnl1	Anln			Camk2a
	Cyb561a3	Tspan32		Gzmb		St8sia1	Itgal		Mprip	Atp8b4	Tcrg-C4	Lyst	Abcg1		Cracr2a	Coro2a	Ephx1	Zyx		Ap1ar		Tnfrsf18	Ncaph			Uhrf1
	Prr5			Tnfrsf1b		Ripor2	Adora2a		Slc7a11	Ifi35	Atp2b4	Il12rb1	Tgfbr3		Impdh2	Samhd1	Kif21b	Lgals3bp		Cd3e		Stk32c	Pimreg			Nlgn2
	Cd55			Vim		Smc4	Lck		Cd8b1	Phf11b	Fam110a	Rcbtb2	Usp28		Nop2	Pim1	Il17ra	Il2rg		Eml4		Phldb1	Dlgap5			Repin1
	Fchsd2			Ern1		Znrf2	Runx2		Ctsl	Arl6ip5	Tmem64	Icos	Sh3bp1		Epop	Zdhhc2	Zfp777	H2-Q6		H2-Eb2		Galc	Hist1h2af			Myzap
	Snx29			Parp14		Ikzf1	Ptpn22		Abcc5	Arl4c	Crem	S100a6	Bola2		Arl4c	Cd2	Birc2	Acot7		Fbl		Ccr2	Kif2c			Xrcc6
	Snx9			Usp25		Sntb1	Bin2		Ly6d	Dnajc15	Avpi1	Sema4a	Il6st		Arl6ip5	Snx18	Chd3	Slc9a9		Add1		Nfkb1	Kntc1			Stmn1
	Iglc1			Ptms		Epsti1	Rgs1		Plxdc2	Ms4a4b	Osbpl3	Rin3	Gramd1a		Arhgap9	Samsn1	Tk2	Zbtb16		Racgap1		Adam8	Hist1h2ae			Uck2
	Ly86			Celf2		Fbl	Stat4		Hdac7	Npm1	Il2ra	Pgm2l1	Gpatch4		Plekhj1	Tiam1	Esyt2	Dusp2		Smap2		Prnp	Cdca8			Insl5
	Sbk1			Slamf1		Ppp2r5a	Tyrobp		Hist1h2ap	Cd3e	Itgb3	Myo1f	Fam169b		Hdgf	Capn2	Slamf6	Efhd2		Gramd1a		Jag1	Rad51ap1			Cpne2
	Lyl1			Dhx58		Pik3ip1	Efhd2		Hist3h2ba	Slfn1	Plxnd1	Ccnd2	Il6ra		Smyd3	Lgals1	H3f3b	Hopx		Ccdc174		Cd82	Fignl1			Rilpl2
	Pgap1			Lgals1		Themis	Vasp		Dgcr6	Runx2	Tex2	Chsy1	Cyth3		Atp5e	Syt11	Rcbtb1	S100a11		Tubb5		St6galnac2	Ccnf			Rag1
	Irf8			Dgat1		Bola2	Nod1		Cd8a	Eif2ak2	Irak2	Nucb1	Madd		Slc7a5	Cd5	Flna	Dok2		Npc2		Tnfrsf4	Cdca7			Lrp5
	Rel			Cxcr3		Limd2	Bcl2		Marcksl1	Slco3a1	Mgat5	Cd52	Ufd1		Stip1	Ass1	Inpp4a	Srgn		Pik3c2a		Cd44	Bard1			Notch1
	Snn			Zbp1		Fam169b	Il18r1		Cnn3	Cdk6	Nav2	Tnk2	Klk8		Nme2	Trib1	Dnm2	Selplg		Ccm2		Rgs1	Hist1h1a			Sh2d5
	Rubcnl			Mbd2		Ptpn18	Tm6sf1		Mier1	Ly6a	Furin	Tcrg-C2	Bin2		Nhp2	Hif1a	Myl12b	Dock10		Top2b		Chst2	Chaf1a			Dgcr6
	Ptp4a3			Lgals3		Crlf3	2001-09-01		Ssbp2	Ppm1h	Tcrg-C2	Klre1	Shmt2		Ndufa13	Vmp1	Ccm2	Trim30a		Frmd8		Anxa1	Cenpm			Nedd4
	H2-DMa			Id2		Il6st	Dnajc15		Kcnh2	Slc7a5	Acsbg1	Gsap	Tcerg1		Mif	Nfil3	Setd7	Tut7		Ighd		Osbpl3	Pif1			Lzts2
	Ctsh			Fam107b		Hnrnpa2b1	Glipr2		Metap2	Ifng	Hk2	Crot	Saraf		Sft2d2	Ptms	Gpsm3	Gzmb		Bach2		Plscr1	Sgo2a			Kctd1
	Irf5			Gabarapl2		Use1	Ctsd		Rcsd1	Gvin1	Pgm2l1	Gramd1b	Hnrnpf		Gpi1	Cd200r1	Eea1	F2r		Dennd5b		Gas2l1	Melk			Ccdc18
	Pik3c2b			Tmem154		Chd3	Ttc7b		Mtss1	Pfkp	Lysmd2	Adora2a	Matr3		Rnf213	Fam110a	Faah	Rnf19b		Tcp11l2		Ptpn3	Fbxo5			Map7
	Btla			Lgals3bp		Orai2	Arl6ip5		Myo18a	Cndp2	Ttc39c	Ctla2b	Zranb1		Psme1	Atp2b4	Gimap4	Dusp5		Prkcb		Ahnak	Ccdc18			Ptprs
	Cd37			Ikzf3		Lsm4	Ppp1r9b		Sik1	Ctla2a	Dennd4c	Ppm1j	Tsr2		Lpp	S100a11	Cdc42se1	Hip1r		Cracr2a		Ell2	Hist1h3a			Hdac4
	Lat2			Ifi203		Rac2	Gvin1		Patz1	St3gal4	Marveld1	Dok2	Hmbox1		Tnfrsf26	Ikzf3	Rgs10	Chsy1		Cd22		Lgals1	Cdc45			Ccdc85c
	Serpinb1a			Map2k3		Aven	Sidt1		Dgke	Lck	Fosl2	Pik3r1	Sntb1		Mov10	Matk	Frmd8	Mxd1		Clcf1		Prxl2a	Arhgap19			Plscr3
	Nuak2			Phf11b		Pecam1	Jaml		Spint2	Klk8	Arrb1	Slamf7	Deaf1		Pabpc1	Axl	Plekhg2	Epsti1		Igbp1		Tiam1	Cdkn2c			Slc27a1
	Bcar3			Hopx		Eef1g	Bcl2l11		Vamp1	Bcl2	Ccr6	Il2ra	Wdr5		Kmt5a	Ahnak	Nsg2	Il18rap		Tcerg1		Il4	Cenpe			Eef2k
	Cd72			Wls		Setd1b	Pglyrp1		Ripor1	Rack1	Fosb	S100a10	mt-Co3		Psmb8	H1f0	Tspan13	Htra2		Ctsc		Ero1l	BC030867			Usp54
	Mtss1			Lmna		Jak1	Cd3d		Satb1	Lilrb4a	Ero1l	Zap70	Kdm1b		Exosc2	Psen2	Ssu72	Oas1a		Slc11a2		Lmna	Spdl1			Tmem191c
	Hhex			Rtp4		Mettl9	Rac2		Aldh7a1	Parp9	Ern1	Itgb3	Gadd45g		Crim1	Tank	Slc44a2	Cdk6		Tmem250-ps		Paxbp1	Arsi			Mcub
	Cd81			Rab43		Ipcef1	Ptprc		Bcat2	Ifi206	Nebl	Lasp1	Usp14		Ak2	Rab8b	Smc6	Sytl3		Ppm1h		Ndfip1	Tyms			Ifitm2
	Slc9a7			Fes		Rapgef4	S100a10		Klc3	Lcp1	Camk2n1	Ndfip1	Bicdl1		Psenen	Tox	Add3	Celf2		Ifngr2		Ar	Rag1			Lrp12
	Dennd5b			Itgal		Rab3ip	Pik3r5		Hmgb1	Stat1	Itm2b	Ppp1r9b	Ammecr1l		Epsti1	Serpina3g	Cd9	Lcp1		Il6st		Glrx	Cenpn			Cdca7
	Napsa			Gbp7		Rfx7	Wipf1		Id3	Sp110	Bcl2a1b	Padi2	Ndufb11		Cd52	Ubl3	Itpkb	Ppp1r9b		Saraf		Ptms	Cdc20			Adssl1
	Sdc4			Tnfaip8		Nsg2	Peak1		Cd81	Atp11b	S100a10	Prr13	Fto		Phc2	Phlpp1	Ldlrap1	Rab8b		Cox7a2l		S100a6	Foxm1			Cdv3
	Vpreb3			Pmaip1		Pde2a	Serpina3g		Mafb	Arid5a	Gna13	Ly6e	Dnaja2		Rab1b	Tmsb4x	Med17	Gnas		Sugt1		Tmem176a	Ttk			Pla2g4a
	Ncf1			Lsp1		Sun2	Plek		Znrf1	Sema4d	Lgals3bp	Ern1	Golm1		Cox7b	Mif4gd	Smndc1	Isg20		Use1		Gadd45b	Ankle1			Chdh
	Themis2			Pmepa1		Fgf13	Cd28		Cdh24	Psmb8	Atf6	Tmem176b	Cep192		Tubb5	Eea1	Ms4a6b	Capns1		Treml2		Myadm	Tcf19			Adcy6
	Pld4			Bst2		Prkd2	Sytl2		Prkcb	Adgrg5	Pxdc1	Bcl2a1b	Ap1ar		Slfn1	Ptprcap	Gimap3	Cotl1		Arhgap45		Lif	Ncapd2			Epcam
	Ifi30			Lpxn		mt-Atp8	Jak1		Nr4a1	Bola2	mt-Nd6	Dusp5	Atp1b3		Atp5d	Prr13	Ccr7	Wdfy1		Map4k4		Atxn1	Rad54l			Sytl1
	Pou2f2			Gng2		Dtx1	Arhgap9		Cdca7	Smyd3	Adgrg5	S100a4	Men1		Il2rb	Gadd45b	Fam3c	B2m		Nme2		Dst	Cit			Zdhhc1
	Lrrk2			Lamc1		Eif3f	Vim		Dck	Slfn8	Cd44	Gimap3	Mettl9		Gpr18	Gimap7	Rnf19a	Oasl2		Ehd1		Il1r2	Stmn1			Marcksl1
	Haao			Furin		Gramd1a	Fyn		Hist1h1a	Ndufb7	F2r	Pglyrp2	Atp5e		Tysnd1	Gna15	Plcg1	Cmc1		Smad7		AA467197	Smo			Angptl2
	Iglc3			Serpina3g		Grk2	Wwp1		Neil1	Wipf1	Vim	Rgs1	Rbm27		Hspa8	Vps54	Virma	Rab37		Usb1		Lilrb4a	Endou			Spry1
	Plekho1			Vps54		2006-09-01	Nbeal2		Smarcd2	Psmb9	Il7r	Ifngr1	Fbl		Mtln	Rilpl2	Retreg3	Ppp1r16b		Oxa1l		Jdp2	Hist1h2ap			Tmem131
	Pxk			Phf11c		Nup210	Pfn1		Zdhhc14	Tfdp1	Stk24	Cd44	Stk38		Gramd1a	Map2k3	Gltp	Zbp1		Stx2		Hilpda	Dnph1			Rcor2
	Bcl11a			Prr13		Tcp11l2	2009-09-01		Palm	Atp2b4	Cpd	Cln3	Lzic		Fam241a	Itgb1	Msi2	Prkd3		Tpr		Tmsb4x	Asf1b			Mtf2
	Txndc16			Rnf125		Cd96	Celf2		Mxd4	Ldha	Plin3	Rab37	Zfp207		Rasal3	Adam19	Nup153	Itgb2		Hivep1		Camk2n1	Tmem151b			Osbpl1a
	Ptpn6			Plk3		Jun	Ms4a4b		Mef2d	Runx3	Serpinb1a	Tnfrsf18	Racgap1		Oas3	Hnrnpll		Coro2a		Sfi1		Bmp7	Depdc1a			Idh2
	Prkce			Helz2		Pdk1	Armc7		Agfg2	Irgm1	Mbd2	Arl4d	Eef1g		Aldh18a1	Pkp3		Tmem256		Apbb1ip		Endod1	Gins1			Sytl3
	Susd1			Glrx		Acss1	Cnn2		Gse1	Pld3	Tmem154	Wipf1	Snx4		Sh3bp5	Cyfip1		Cdc42ep3		Cdkn2d		Plp2	Mns1			Prdx2
	Srpk3			Slc4a7		Rabac1	Rinl		Ptov1	Slfn5	Jaml	Sptssa	Txn2		Bax	Hacd3		Morc2a		Ext1		Vim	Pask			Sort1
	Iqsec1			Vmp1		Grcc10	Thy1		Ankrd50	Frmd4b	Rgs1	Spry2	Gnptg		Ccnd2	Agpat4		Ifnar2		Ikbke		Itgav	Cip2a			Usp11
	Sh2b3			Cotl1		Wdr46	Capzb		Trp53inp1	Irf1	Ifngr1	2009-09-01	Crtc3		Uba1	Vamp8		Prkch		Serp1		Zdhhc2	Zfp367			Spint2
	Notch2			Rab8b		Pdlim1	Tpst2		Cbl	Saraf	S100a11	Rac2	Npepl1		Eif4a1	Arhgef12		Cmtr1		Ly6d		Tagln2	Sgo1			Rab44
	Zfp608			Irf7		Ikbkb	Ybx3		Cbfa2t3	Rttn	Sptssa	Ppp1r12a	Nle1		Pabpc4	Picalm		Ppp1r16a		Xrn2		Ly6a	Rad51			Edem1
	Zbtb10			Cish		Dpm3	Smad3		Dusp5	Flot1	Ndfip1	Prex1	Elk3		Drg2	Gzmb		Ptk2b		Cenpa		Adam19	Zfp704			Snx18
	Rasgrp3			Mapkapk3		Apol8	Lgals3bp		Hist3h2a	Nhp2	Glrx	H2-Q6	Rfx1		Psmb5	Itm2c		Nabp1		Emp3		Srgn	Stil			Prkar2b
	Btk			Herc6		Slc44a2	Arrb2		Gsn	Chd7	Selenop	Hcls1	Tomm7		Thy1	Cmtm7		Fosb		Arhgef7		Itpripl2	Cdca2			Emid1
	Cd40			Dhx40		Cd226	Nfil3		Bmf	Ssbp4	Rarg	Slc2a3	Tfap4		Exosc4	Gata3		Ifih1		AB124611		Ctla4	Bahcc1			Naxd
	Sypl			Aebp2		Madd	Ndfip1		Zfp280d	Fam241a	St3gal6	Osbpl3	Phb2		Kcnn4	Il12rb1		Smdt1		Nap1l4		Neu3	Exo1			Endou
	Arhgap17			Ifngr1		Abi1	Vmp1		Smarca4	Oxct1	Itgb7	Capn2	Dock11		Mars	Sla		Ccnd2		Rasa3		Coro2a	Neurl1b			Tsc22d1
	Kynu			Anxa6		Rela	Cfl1		Rnf145	Fam102a	Smpdl3a	Ptpn7	Mctp2		Cox6a1	Cd4		Dennd4a		Stx1a		Fam110a	Rad54b			Morf4l2
	Cnr2			Slc3a2		Abca7	Gnas		Cnot2	Usp25	Slc25a24	Sh3bgrl3	Ddx10		Zkscan1	Ighm		Rassf1		Twf2		Atf3	Ccne2			Hmgn3
	Ctsz			Cd6		Scml4	Arpc1b		Carmil2	Hopx	Cyth4	Acot7	Prmt6		Ifi47	Atxn1		Cebpb		Mylip		St6galnac3	Ezh2			Eci2
	Plaur			Apaf1		Emg1	Adgrg5		Dclre1c	Ptprc	Ell2	Serpina3g	Fas		Tfdp1	Ppcs		Lig1		Rgcc		Arl5a	Xrcc6			Inka1
	Lpgat1			Serinc3		Prxl2c	Galnt2		Ahdc1	Aen	Fnbp1	St6galnac3	Faah		Mphosph10	Pycard		Adora2a		Ddx54		Gm2a	Brca1			Scd2
	Snx2			Dusp2		Plekhg2	Runx3		Syk	Arpc1b	Pi4k2a	Ifitm10	Eif3f		Prkcq	Crip1		Ankrd17		Uhmk1		2011-09-01	Cks1b			Slc8a1
	Lmbrd1			Nr3c1		Acp5	Pfkp		Dgkd	Shmt2	Aebp2	Lax1	Traf3		Jun	Malt1		Mob3a		Pgls		Spry1	Atad5			Lman2l
	Trp53i11			Nr4a1		Srsf2	Gramd1b		Aff1	Larp1	Epas1	Cd7	Agfg1		Sem1	Ddit4		Nt5e		Nup210		Gcnt1	Ptprf			Rgs12
	Myo1e			Oasl2		Dph6	Ppp3cc		Ada	Uck2	Fes	Lpcat4	Cox6c		Tecr	Skil		Dipk2a		Trappc8		Phlda1	E2f7			Abi3
	Cxcr4			Sytl3		Racgap1	B4galnt1		Emid1	Nme2	Egln3	Oas3	Lpp		Tapbp	Tmem154		Capn1		Tex10		Tnfsf11	Tk1			Ptov1
	Cd180			Dennd4a		Pfdn5	Ugcg		Tcf12	Crim1	Znrf1	Kctd12	Runx3		Arsb	Trp53inp1		Gimap8		Orai2		Ramp1	Nek2			Metap2
	Cd38			Inpp5d		Trappc12	Selplg		Igkc	D16Ertd472e	March3	Os9	Alkbh1		Ruvbl2	Traf1		Cxcr4		Npm3		Kctd17	Nsd2			Clec12a
	Tfeb			Capn2		Ifi209	Lpin1		Cyb5a	Atp5o	Rgcc	Lpar6	Ms4a6c		Ndufa6	Lbh		Ly6e		Ciao1		Itgb3	Gmnn			Ddah2
	Slc15a4			Carhsp1		Ankrd10	Esyt1		Stmn1	Trafd1	Lamc1	Tmem106b	Prcc		Nsmce1	Gna13		Pfn1		Gpd1l		Tmem176b	Ska2			Sord
	B3gnt5			Fosb		Micos13	Ccnd2		Cd74	Tnfrsf26	Uhrf2	Tmem154	Rbm6		Npc2	Snx20		Orai3		Pde3b		Krt80	Cenpp			Pld4
	Cd83			Dusp4		Ldlrap1	Trio		Trib1	Igtp	Atf3	Flt3l	Ube3a		Yars	Sytl2		Tes		Psmg4		Id2	Aqp11			Ndrg1
	Cerk			Arid5a		Rnf144a	Bhlhe40		Rmnd5a	Adss	Gpr65	Ptprcap	Sugt1		Atp5j2	Cxcr3		Nin		Mettl3		Anxa5	Marcks			Anp32e
	Ptprj			Irgm1		Zcchc7	Cldnd1		Dzip1	Ptpn22	Cnnm2	Abr	Noc2l		Slc25a5	Pear1		Ube2g2		Golm1		Acvr2a	Lig1			Trdc
	Smim14			Tspan31		Dusp7	Cap1		Cerk	Prkaa1	Ier5l	Nabp1			Lsm7	Hcls1		Cd226		St3gal1		Cnnm2	Tacc3			Trim37
	Nrm			Pgm2l1		Anapc5	Zap70		Cd19	Irgm2	H1f0	Gbp7			Cars	Actg1		Nptn		Cdipt		Ldha	Colq			Cux1
	Serp1			Slfn2		Gnl3	Hdgfl3		Cers6	Gimap4	Id2	Serinc3			Ndufs2	Mxi1		Gna13		Ccni		Capn2	Plk4			Ldlrad4
	Immp2l			Cdkn1a		Tnfaip8l2	Ppp1r12a		Slc35d1	Adar	2011-09-01	Nfatc2			Mef2a	Dgat1		Atg3		Pecam1		Ptger2	Fads2			Lgals9
	Cnn3			S100a11		Tnrc6c	Trdc		Ccnd3	Wdr43	Cdkn1a	Sh2d3c			Oxct1	Rnf216		Tm6sf1		Sntb1		S100a10	Spats2			Ssbp3
	Mgrn1			Fnbp1		Myl12b	Gimap3		Cd79b	Zdhhc18	Scpep1	Lgals3bp			Rad23b	Pqlc1		Ifitm10		Trim33		Plec	Dut			Jdp2
	Cobll1			Mapkapk2		Gar1	F2r		Akap12	Nampt	Eif4e3	Gabarapl2			Zkscan6	Pglyrp1		Prdm11		Rad23b		Atp2b4	Ccdc85c			Dpp4
	Dennd3			Adam19		Commd8	Celsr1		Ctsh	Tap1	Plekhb2	Peak1			Lsm5	Pmaip1		Prpf19		Klf3		Serinc3	Rrm1			Ift57
	Tec			Stat2		Ccdc125	Prf1		Cacna1i	H2-Q7	Crip1	Adam19			Cndp2	Tceal9		Rnf213		Ttc7		Mapkapk3	Zwilch			Slc43a1
	Hck			Nxpe3		Nme1	Agpat3		Cnot6	Ddx21	Il2rb	Tln1			Npepl1	Cd44		Neurl3		Macf1		Ctnna1	Kif24			Cul9
	Hip1r			Kdm2b		Klk8	Slc9a3r1		Rhoh	Atp13a1	Itgal	Ctsd			Isg15	Dusp1		Skil		Rce1		S100a13	Pola1			Adgrg3
	Sema4b			Dusp5		Atp6v1d	Myl6		Slc38a2	Selplg	Ly6e	Rab11fip4			Ppm1g	Plaat3		Id2		Babam2		Rarg	Pole			Tbc1d9b
	Bmp2k			Gprin3		Zfp281	Rnf125		Ms4a1	Snrpg	Tnfrsf1b	Efhd2			Rtcb	Acot7		Sema4d		Tnks		Lgals3	Enkd1			Ptprf
	Bach2			B4galt5		Hnrnpf	Gem		Rcbtb2	Parp10	Mapkapk3	Cd28			Sf3b3	Swap70		Ern1		Madd		H1f0	Brip1			Crip1
	Fam129c			Nabp1		Gart	Lpcat4		Map4	Pa2g4	Serinc3	Tmem64			Emc6	Exosc8		Oas3		Rarg		Ucp2	Tuba1b			Nf1
	Dmxl1			Ppp1r16b		Cisd2	Padi2		Map4k5	Sidt1	Isy1	Tasp1			Hagh	Dapp1		Cst7		Mul1		Jak2	Dhfr			Gbp8
	Abhd17b			Rnf213		Dlgap4	Hdhd5		Trim11	Ipo4	Cst3	Sytl3			Bdh1	Lmna		Esyt1		Lrp6		Sdf2	Sapcd2			Etv6
	Apoe			Samhd1		Sh3pxd2a	S100a6		Fbxl12	Lsm4	D16Ertd472e	Unc119			Cltb	Mapkapk2		Cxcr3		Dip2b		Tnfsf10	Syce2			Fgfr1
	Scpep1			Erc1		Atf7ip	Sh2d1a		Tnk2	Socs1	Cd164	Fam129a			Myd88	Plekhb2		Atxn7		Oser1		Spcs3	E2f2			Rhoh
	Arap1			Got1		Cyb561a3	Cd52		Ighm	Fyn	Myo1f	Rab8b			Cdk6	Lmnb1		Tagln2		Slc17a9		Rgs2	Knl1			Cbfa2t3
	St6gal1			Ell2		Cd55	Tagln2		Bcl6	Slfn2	Inpp5d	Dusp6			Eef2	Lcp1		Anxa6		Noc2l		Il12rb1	Depdc1b			Dapk1
	Chchd10			Gnas		Erap1	Cln3		Stx6	Clic4	Antxr2	Tnf			Herc6	Lmbrd1		Myo1f		Foxo1		Mdfic	Chek1			Vamp1
	Far1			Aplp2		Arhgap39	Hspa8		Hs6st1	Gadd45gip1	Anxa2	Itm2b			Mcm7	Slc25a19		Ms4a4b		Leng8		Pqlc3	Ska3			Frmd4a
	Egln2			Atf3		Stn1	Psme1		Ccng2	Hspa9	Smad3	Wls			Bicdl1	Cd82		Gimap1		Scd1		Itm2b	Smc2			Ramp1
	Rnf216			Cyld		Rcn1	S100a13		Ilvbl	Acsl5	Prr13	Inpp4b			Aen	Casp3		Wdr1		Hmgn5		Gas7	Tube1			Runx1
	Trim30b			Plaat3		Wdr74	Usp48		Dclk2	Ogfr	Man2a2	Itm2c			Tomm5	Myo1g		Tyrobp		Kdm3a		Stx11	Mad2l1			Tfdp1
	Ms4a4c			Xaf1		Nipal3	Hcst		Ralgps2	Gbp9	Camk4	Plaat3			Atp5mpl	Mxd1		Frmd4b		Fxyd5		Nrip1	Rapgef3			Mex3a
	Rnase6			Atp10a		Eif3a	Tnfaip3		Anxa2	Ifi27l2a	Plec	St3gal6			Eif3f	Egln3		Nt5c3		Abtb2		Itm2c	Aurka			Dnmt3b
	Stap1			Rilpl2		Tle4	Lta4h		E2f2	Wars	Rnf19b	Ly9			Spred2	Serinc5		Nlrc3		Cd55		Tnfsf14	Wee1			Tnfaip8
	Rab30			Anxa2		Surf2	Igf2r		Cd79a	Utp15	Slc16a6	Smad3			Pfdn6	Eif2ak2		Bst2		Sos1		Gng2	Tipin			Nr4a3
	Vav2			Plek		Irf3	H2afy		Pou2af1	Ywhag	Ppp1r16b	Adgre5			Upf1	Zbtb7b		Kcmf1		Ubxn11		Tcrg-C4	Tubb2b			Poglut2
	Xylt1			Skil			Spata13		Tspan3	Zyx	Fam214b	Lcp2			Tmed7	S100a13		Plekha5		H2-Aa		Gpr65	Slc43a3			Spsb2
	Bin1			Mxd1			N4bp1		Sla2	Gbp8	Dhrs3	2001-09-01			Slk	Uhrf2		Glipr2		Plcxd2		Ctla2b	Ndc80			Hjurp
	Cybb			Rnf19a			Fosb		Hist1h2ae	Ccdc88b	Srgn	Ptpn22			Znrf3	Atp2b1		Itgb3		Tm9sf2		S100a11	Hells			St7
	Nrros			Flii			Pde7a		H2-Eb1	Mars	Nr3c1	Mvb12b			Golm1	Slc45a4		Atp2b4		Polr2g		Lig1	Parpbp			Sh2b2
	Map4k1			Nsmaf			Ptpn12		Mef2c	Il18rap	Hnrnpll	Adgrl1			Ttc37	Myo1c		Dennd1a		Anxa7		Lag3	Lmnb1			Tpi1
	St3gal1			Klf6			Atp5e		Mef2a	Chsy1	Clint1	Cap1			Chchd1	Bcl2l1		Tbrg1		Kdm6a		Ahcyl2	Mcm7			Pla2g12a
	Kmo			Rbpj			Slc11a2		Bmp2k		Galnt2	Nlrc3			F2r	Slc15a3		Rab19		Cdt1		Gna15	Mis18bp1			Coro2a
	Tgif1			H2-D1			Jpt1		Camk4		Acot7	Sla			Pdrg1	Crlf2		Prpsap2		Mbd2		Il10ra	Gtse1			Impa2
	Ncf2			Zbtb7b			Prkch		Iglc2		Gpx1	Cotl1			Treml2	Myo1e		Cd2bp2		Sac3d1		Dennd5a	Cenph			Eng
	Eif2ak3			Rgs2			Ptprcap		Mns1		Gclc	S100a11			Nup210	Il3ra		Gnptg		R3hdm4		Sytl2	Rfc4			Pcnx
	Herpud1			Jak2			Cdk5rap3		Phf2		2009-09-01	Trip4			Sgpl1	Crem		Gem		Grk2		Rab4a	Mcm3			Plac8
	Aff3			Sp140			Ptk2b		Cd22		Ahcyl2	Tesc			Mllt6	Tcn2		Prr13		Naca		Lgals3bp	Spry1			Ldhb
	Sh3bp5			Zc3hav1l			Tnfrsf1b		Zcchc24		Appl2	Zyx			Eif3c	Lsp1		Phf11b		Ncf1		Tppp3	Tedc1			Phgdh
	Slc12a6			Adar			Ifnar2		Scd1		Sema4f	Triap1			Ppa1	Nfkb1		Pld3		Dph5		Serpinb6a	Gpr162			Crtc1
	Sesn1			S100a13			Iqgap2		Chmp1b		Rab8b	Ucp2			Nfe2l2	Tmem64		Limd1		Sart1		2009-09-01	Gins2			Trim11
	Birc3			Arpc1b			Grcc10		Cep170		Zfp516	Pfn1			Tapbpl	Cldnd1		Lpp		Pan3		Prr13	H2-Q2			Cd3g
	Icosl			Tnfrsf18			Lax1		Sfpq		Laptm5	Lysmd2			Ddx27	Rabgap1l		Lyst		Zdhhc8		Cobll1	Wdr76			Slain1
	Trim25			Igtp			Cracr2a		Spib		Itgb1	Il18r1			Tap2	Dok1		Ash2l		Slc37a1		Cysltr2	Fancd2			Dtnbp1
	Tcf4			Cd5			Osbpl5		Trpc4ap		Sla	Nod1			Hnrnpa1	Casp4		Sft2d2		Pank4		Ipmk	Diaph3			Hmgb3
	Baz2b			Nfil3			Os9		Bcl11a		Lgals1	B4galnt1			Zc3h4	Ehbp1l1		Elf4		Ifi206		Nr3c1	Knstrn			H2afy
	Atp6v0a1			Cnot6l			Klhdc2		Ip6k2		Hsp90b1	Ttc7b			Ptpn6	Inpp5d		Parvg		Fbrsl1		Frmd4b	Alms1			Anks1
	Mif4gd			Gsap			Atxn2l		Mvb12b		Ly6a	B2m			Naca	Gnai2		Pgam1		Dexi		Pxdc1	Myb			Bst2
	Ephx1			Ehmt2			Tbc1d2b		Lck		Wdfy2	Atp2b4			Ndufa8	Lrba		Tmem106b		Ctdsp2		Cxcl2	Kif18a			Gls
	Cxxc5			Grn			Il10rb		Rbmx		Rinl	Tnfrsf1a			Isg20	Arpc5		Tbc1d9b		Ap3d1		Slc25a24	Siva1			Ypel2
	Pold4			Crip1			Nfatc2		Casc4		Nfil3	Cd3g			Atf6b	Gbp7		Ugcg		Rad54l2		Capg	Cks2			Cdk20
	Prkcb			Myo1f			Map7d1		Sla		Atp2b1	Slc9a9			Bub3	Pmepa1		Cyth4		Hexb		St6galnac6	Desi1			Zdhhc8
	Cdc25b			Gadd45b			Id2		Zbtb18		Sec11c	Nedd9			Oasl2	Rhof		Ifi47		Marc2		Il18rap	Ercc6l			Sla2
	Plekha2			Ctla2a			Dusp1		H2-Aa		Klf4	Cyth4			Gvin1	Gnaq		Pik3r1		Map3k14		Ramp3	Mcm5			Klc3
	Gns			Dtx3l			Neurl3		Lipa		Il3ra	Gimap1			Eif2b4	Parp14		Arfgap2		Fam91a1		Tgfb1	Rfc3			Ptgs2
	Irs2			Irf2bp2			Klf6		Blnk		Cwc25	Mbp			Pum3	Bmp2k		Evl		Capn1		Uhrf2	Prim1			Rnf130
	Fbxo11			Rinl			Kcnab2		Hibadh		Tagln2	Ppp1r16b			Btf3	Rab11fip1		Itgal		Otulinl		Slc39a4	Chdh			Nck2
	Csnk1g3			Zup1			Sft2d2		March1		Rgs2	Sipa1			Emc10	Ctsb		H2-Q7		Chm		Acsbg1	Cdk2			Tbc1d22a
	H2-DMb1			Itm2c			Rcn1		Srfbp1		Aff4	Antxr2			Timm13	Arl6ip1		Arsb		Usp10		Axl	Efcab11			Hibadh
	Abca1			Capg			Cdca7l		H2-Ab1		Capn2	Esyt1			Apex1	Lrp10		Ubl3		Kras		Zcchc10	E2f1			Smarca4
	Lrmp			Gbp4			Cdc37		Ppt1		Tmem50a	Bcap31			Snrnp200	Cap1		Fkbp5		Rc3h1		Naip2	Rorc			Dhrs3
	Itprip			Smim15			Irak2		Fcer2a		Plp2	Gpr65			Ltv1	Adam9		Eif2ak2		Pfdn2		Grn	Ccdc34			Dgke
	Hexb			Atxn7l1			Arf5		Rai1		Lsp1	Selplg			Tbc1d2b	Myo1f		Hcst		Ipcef1		Tbc1d9b	Kif23			Slc25a23
	Bcl7a			Rabgap1l			Ubash3b		Lrmp		Gm2a	Rexo5			Secisbp2	Ebp		Isg15		Dpp4		Pdia3	Hmgb3			Prodh
	Hs3st1			Dnajb6			Nucb1		Tcf4		Cited2	Rinl			Nifk	Syngr2		Fndc3a		Tuba1a		Dgat1	H1fx			Parvg
	Ppp3ca			Ocel1			Ddx21		Siglecg		Prkd3	S100a13			Larp1	Tmem123		Bak1		Pde4d		Fkbp5	Cenpi			Bzw2
	Myo5a			Epsti1			Prr13		H2-DMb2		Paxbp1	Ahcyl2			Taf10	Runx2		Mknk2		Tet3		Ptpn7	Nsl1			Sap30
	Parp1			Cd274			Gnptg		Adcy6		Cish	Tm6sf1			Aars	Hmgcr		Tcn2		Snapc4		Sh3bgrl3	Ctsl			Kif18a
	Rnf144a			Pml			Traf1		Pax5		Cotl1	Cyba			Acd	Itgb7		Gbp8				Rab8b	Tfdp1			Plxdc1
	Irf4			Pkp3			Smim12		Fam43a		mt-Co1	H2-Q4			Klrd1	Fbxo6		Ptgr2				Rnf19b	Cep55			Srek1ip1
	Serinc3			Fryl			Coro2a		Serinc5		Klrk1	Arhgap9			Slc25a39	Grap		Bcl2l11				Arl14ep	Anp32e			Fut8
	Fcgr2b			Pfkp			Atn1		Syne3		Cd3g	Celf2			Stub1	Mmd		Smad3				Tent5a	Fam83d			Atp13a3
	Ccdc50			Nr4a2			Txn1		B3gnt5		Syne1	Rnf166			Spcs1	Snx2		Ankrd13a				Wls	Ticrr			Atrip
	Egr3			Rnf149			Nck1		Fam129c		Sik1	Gvin1			Pds5a	Vav2		Pde7a				Casp4	Chtf18			Patz1
	Coq8a			Etv6			Rab37		Ptprj		Aplp2	Xaf1			Eif3l	Kdm2b		Dusp11				Hip1	Ddah2			Tmem242
	Irf2			Nmi			Arl2bp		Pten		Oasl2	Hacd3			Ppp1r13b	Sh2d1a		Trim12a				Padi2	Tmpo			Lat
	Tlr9			Tmem65			Mtmr1		Zfp821		Bhlhe40	Btg2			Manf	Nabp1		Rnf125				Creb3l2	Tmem121			Hmgcr
	Pml			S1pr4			Cd27		Def6		Dennd5a	Tpst2			Prkcsh	Asxl1		Sdf2l1				Cd200	Adgrg1			Bach1
	Tspan32			Mknk2			Nptn		Lrrc1		Slco3a1	Ero1l			Wipf1	Wls		Pmepa1				Plin2	Palm			Setd7
	Traf5			Dennd5a			Txnrd1		Midn		Pdia3	Gna15			Slc25a4	Ell2		Rbpj				Smco4	Mtfr2			Lta4h
	Rabep2			Fyn			Pitpnc1		Txndc16		Tmem123	Pdia3			Sik3	Nfkbia		Cracr2a				Skil	Incenp			Alg2
	Ttpal			Ppp1r12a			Dusp2		Tnfrsf13c		Ppt2	Me2			Atn1	Cd48		Crem				Ywhab	Ckap2			Dclk2
	Cdt1			Trps1			Arhgef3		Fcrla		Thy1	Malt1			Khsrp	Adprh		Cetn2				Bcl2l1	Fanca			Stat5a
	Sipa1			Prelid1			Slc38a1		Myo1c		Sytl1	Slc3a2			Prps1	Pkm		Uba7				Vwa5a	Hjurp			Tsen2
	Rassf3			Ccdc186			Ube2g2		Arid2		Arhgap26	Ctsb			Wdr83os	Sntb1		Zap70				Hemk1	Arvcf			Tia1
	Tmem131l			Chd7			Zdhhc20		Nck2		Ctla4	Unc119b			Eif2ak2	Nr4a1		Apobec3				Tspan31	Psmc3ip			Maml3
	Gpcpd1						Cdc42		Chst3		Prkar1a	Glrx			Nono	Myadm		Inafm2				Hs3st1	Fkbp5			Slc35d1
	Il4i1						Sdf2l1		Ppt2		Psap	Tnfrsf1b			Nars	Rfk		Wls				Vmp1	Mdm1			Atpif1
	Arid3b						Prkacb		Ebf1		Dusp5	Hdhd5			Agpat3	Icam1		Fbh1				Anxa4	Arhgap11a			Aldh2
	Arpc5l						Gsap		Itpr1		Dap	Prdm1			Gstp1	Ppil1		Dtnbp1				Cyfip1	Dscc1			Rgcc
	Tcf3						Capn2		Cybb		Cebpb	Pstpip1			Ubxn11	Tgfbr1		Wipf1				Fosb	Ada			Ly6d
	Spns2						B3gat3		Ano6		Sdf2l1	Tbc1d9b			Atp11b	Cxcr5		Spty2d1				Ddit4	Haus4			Apex1
	Ehd1						Npm3		Csnk1e		Rab11fip1	Aph1a			Mbd3	Ly6a		Lypla2				Atp2a2	Timeless			Nsd2
	Stx7						Bbc3		Bcl11b		Rab43	Tsc22d4			Nfatc1	Trim59		Tbca				Plaat3	Rnaseh2b			Hist1h1a
	Snx5						S100a11		Cep85		Rexo2	Capzb			Dynll2	Capns1		Tln1				Ldlrad4	Rfwd3			Impad1
	Foxp1						Chpf		Tspyl4		Golim4	Lsp1			Bbc3	Ecm1		Gbp4				Chn2	H2afx			Nmnat3
	Plek						Cdyl		Tcf3		N4bp1	Ikzf3			Mthfd2	Ldlrad4		Plekha1				Etfb	Atad2			Mtch1
	Prkcd						Plaat3		Hck		Ppp1r11	Trafd1			Parn	Fbxw8		Slc9a3r1				Dhcr24	H2afv			Syce2
	Zbtb18						Dus1l		Mgat1		Rxra	Galnt10			Mndal	Stat3		Maff				Nfkbia	Smtn			Bhlhb9
	Acsf2						Gimap5		Nsg2		Myo1e	Tesk1			Gbp6	Tent5c		Zswim4				Atpif1	Mcm8			Txn1
	Nedd9						Psmb10		Wdfy4		Psd4	Srgn			Eif3i	Ube2m		Tab2				Arrdc4	Dgcr6			Chaf1b
	Myc						Vps29		Ezh2		Gpr132	Irak2			Cd96	Scyl2		Gramd1b				Ecm1	Cchcr1			Ripor1
	Cnpy3						Lyst		Msl2		Nfatc2	Cdon			Actr3	Camk2d		Plaat3				Ormdl3	Nup62			Rcsd1
	Limd1						Nelfb		Zswim4		Rexo5	Samsn1			Snd1	Rab27a		Cdk4				Etv6	Cntln			Tspan9
	Add3						Itga4		Ddx17		Lats2	Pgp			Ssr1	Cd6		Slc3a2				Clic4	Pmf1			Smyd2
	Trim34a						Eif3i		Pip5k1c		Nudt4	Hs3st3b1			Gart	Myo18a		Txnrd2				Cstb	Cbx5			Cntrob
	Acss1						Psenen		Cd83		Celf2	Agap2			Supt6	Syk						Erc1	Ube2s			Pdrg1
	Baz1a						Myl12a		Prep		Irs2	Unc13d			Als2cl	Cd79b						Znrf1	Mcm6			Gaa
	Erp29						Sh2d3c		Mta2		Anxa6	Zmiz1			Nelfb	Shisa5						Sec11c	Mcm2			Tapt1
	Lpcat1						Ndufa4		Fcrl1		Ikzf2	H2-Q7			Nudt9	Ncoa3						Cotl1	Ptov1			Wdr45b
	Tmem163						Golm1		Lsm14b		Klf9	Aplp2			Tfam	Nfkbid						Aebp2	Hirip3			Ctla2a
	Sh3bp2						Cox6b1		Trp53inp2		Rbl2	Armc7			Camk2g	Rap1a						Cst3	Dnmt1			Bcr
	Mgat1						Csnk2b		Sertad3		Runx2	Hk1			Cct6a	Vamp4						Glipr2	Tubb5			Fam169b
	Sorl1						Cuta		Pan3		Cdc42ep3	Slc9a3r1			Cmc1	Arhgap25						Mvp	Traip			Rasa4
	Snap29						Gatad2a		Osbpl11		Sppl2b	Arrb2			Cox7a2l	Pygb						Plekho2	Hist1h1e			Spg20
	Cyp4f18						Efr3a		Rnf169		Zap70	Isg15			Hexa	Sema4d						Syne1	Ptprs			Dhcr24
	Nfkb2						Was		Unc93b1		Grn	Psmb8			Jak3	Plp2						Plekhb2	Sox4			Vegfa
	Txndc5						Dnajc8		Zbed4		Gnas	Pear1			Prpf40a	Ccdc69						Ebpl	Cox6b2			Acot7
	Sgms1						Dynll2		Tia1		Pfkp	Hcst			Tsr1	B3gnt2						Aff4	Mms22l			Idi1
	Tmem123						Sipa1		Fgd2		Rnf125	Ptpre			Arf3	2009-09-01						Ifitm2	Ptma			Kdsr
	Cd86						Shmt2		Slc43a2		Fos	Cept1			Nle1	Anxa6						Tasp1	Cd24a			Atp1a1
	Filip1l						Slc35a4		Prr5		Ube2l3	Nktr			Cyfip2	Glud1						Trps1	Skp2			Tmem176b
	Plk2						Pacsin2		Sin3b		Rin3	Cd84			Sf3a1	Anxa11						Krtcap2	Hist1h4i			Taf1c
	Foxo1						Prkd3		Msh6		Nptn	Mtmr1			Padi2	Agap2						Kcnk5	Sord			Tspan3
	Dennd4b						Clic1		Trim7		Gpr183	Laptm5			Parvg	Bicral						Mmp25	Snrpd1			Rab27a
	Grap						Rab5c		Tpcn1		Kdm2b	Nsmaf			Atic	Zmiz1						Traf1	BC055324			Klf4
	Tmem243						Nt5e		Ifi30		Serpina3g	Mxd4			Ebna1bp2	Nampt						Itpripl1	Cmc2			Phpt1
	Rabgap1l						Dok2		Baz2a		Gpr68	Furin			Npm3	Aplp2						Rtf2	Cenpl			Ubald1
	Dgkd						Pabpc4		Siah2		Arpc3	Limk1			Phb	Twsg1						Suox	Osbpl1a			Chchd2
	Csk						Tmem243		Dok3		Glmp	Spn			Ipo5	Casp1						Dhx40	Ldhb			Tox4
	B3gnt8						Vps54		Susd1		Selplg	Xbp1			Prdx3	Gstp3						Impa2	Tubg1			Slc7a5
	Itpr3						Nfatc1		Themis2		Ldlrad4	Pip4k2b			Psmd13	Tspan32						Reep5	Racgap1			Cfap20
	Map3k1						Plekha5		Med13		Lmnb1	Nr3c1			Rttn	Ide						Ptprs	Rad51b			Zfp60
	Pten						Tpm4		Impdh1		Coro2a	Parp14			Zfp653	Rgs2						Fosl2	Marcksl1			Topors
	Itpr1						Pglyrp2		Uvrag		Nrip1	Inpp5d			Zfp628	Wwp2						Inf2	Pcna			Zfyve21
	Usf3						Aip		Nrip1		Nfkb1	Bcl2l1			Ndufa4	Pck2						Asph	Kif20b			Tmem223
	Eml4						Isyna1		Pou6f1		Anxa5	Tmem59			Ncbp2	Sema4b						Ap1s1	Agfg2			Mier1
	Gem						Cox8a		Cd27		Klc1	Pglyrp1			Stx18	Lpxn						Chst11	Cenps			Tcf12
	Ifi209						Vgll4		Evi5l		Nucb1	Tor1aip1			St3gal4	Arid5b						Hk1	Rgs12			Eepd1
	Cat						Camk2g		Hspa4l		mt-Co2	Diaph1			Utp18	Eif4e3						Acadl	Atpif1			Dtx3
	Apobec3						Ndufb1-ps		Rasgef1b		Prdx6	Cdk5rap3			Mybbp1a	Sec61g						Tnfrsf25	Edem1			Cdk4
	Gpd1l						Psmg4		Aldh2		Sh2d2a	Dynlrb1			Nt5e	Dok2						Sptssa	Metrn			Vat1
	Cmtm7						B4galt5		Bcl2l11		Tspo	Pde3b			Ptpn18	Got1						Ybx3	Ckap5			Tbcel
	Myadm						Rbm42		Lyn		Trio	Ric1			Ppp3cc	Jak2						Cd81	Ccne1			Snrpd1
	Uvrag						Gga1		Mxi1		Ubl3	Nudt4			Mydgf	Hipk2						Mgat5	Zranb3			Eif4a1
	Gpr137c						Ndufv1		Fcgr2b		Snx14	Dgat1			Ier3	Sdhaf1						Tspan13	H2-T3			Ptpre
	Pip4p1						Clcn3		Slc25a37		Vps37b	Pbxip1				Slc4a7						Pkm	Dna2			Kansl1l
	Vars						Ly9		Itprip		Tcn2	Tbcb				Api5						Il3ra	Anxa2			Skp1a
	Carmil1						Nop10		Itpr2		Nt5e	Zbtb7b				Cnn2						Mif4gd	Angptl2			Gk5
	Nfatc3						Zmiz1		Syvn1		Kctd12	Snrnp27				Pex16						Sh3bgrl	Orc6			Med24
	Foxp4						Pttg1		Mbtd1		Zfp36l2	Fyn				Ldha						Lamc1	Dhrs3			Gpsm1
	Slc25a37						Cox5a		Bank1		Rab27a	Rftn1				Ppp1r16b						Fbxw8	Rcc1			Vgll4
	Rftn1						Hhex		Trim35		Ppib	Pde7a				Vps26a						Cuedc1	Tbc1d31			Hist1h2ae
	Trim7						Anxa11		Ptrh1		Rab19	Tmem9b				Sigirr						Nmt2	Wdr90			Ikzf2
	Med13						Slc2a3		Mif4gd		Fkbp5	Ptger4				Ccrl2						P2rx7	Txn1			Ubl5
	Id3						Hsd17b10		Oga		Ric1	Anxa6				Myo5a						Mxd1	Cep128			Slc16a5
	Fli1						Wdr1		Uspl1		Ssbp3	Grina				Glcci1						Actg1	Topbp1			Rcc2
	Strbp								Baz2b		Txnrd1	Fbxw8				Antxr2						Mboat7	Rcbtb2			Mcm7
	Camk2d								Tapt1		Pkp3	Elob				Ptpn7						Sla	Lrrc42			Gabarapl1
	Otud7b								Pcnx		Rhoq	Szt2				Scly						Glud1	Gtf2ird1			Tacc1
	Pck2								Snn		Ncor1	Gzma				Ppdpf						Crlf2	Ephb6			Susd1
	Hdac10								Atg101		Cd226	B4galt1				Clic1						Txndc17	Dck			Mesd
	Map3k9								Cwc25		Galnt1	Gga1				Blmh						Lrrfip2	Fen1			Spata24
	Gadd45a								Slc38a9		Naga	Egr1				Cpm						Mapkapk2	Hmgn5			Maff
	Sh3pxd2a								Pik3ap1		Slc15a3	Slc16a6				Ctps2						Klc1	Maz			Pex13
	Setbp1								Ighd		Sh2b1	Ptk2b				Ly6e						Rbfa	Slfn3			Nnt
	Slc25a19								Bcar3		Golm1	Cox8a				Ctss						H2-D1	Prim2			Arglu1
	Colgalt1								Srpk3		Rnh1	Rnf125				Cdc25b						Atp2b1	Acsl3			Alox5ap
	Tbc1d14								Kansl1l		Wbp1l	Ifi206				Rab43						Myo1g	Cep152			Vps13b
	Usp6nl								Csrp1		Arg1	Nfatc1				Anp32a						Crip1	Dclk2			Thra
	Syvn1								Ezr		Cmtm6	Cdc42ep3				Fam107b						Emb	Ptgr1			Creld1
	Cables2								Dhx8		Diaph1	Dtnbp1				Cyba						Nfil3	Metap2			Ctla4
	Ap1s3								Tmem163		Mafg	Trappc6b				Dynlrb1						Plcb3	Glcci1			Metrn
	Bmyc								Upf3a		Rbm33	Lmo4				Kcna3						Stk39	Hpf1			Wdr13
	Ffar1								Rnf216		Aldoa	Nudt16l1				Kdm4a						Psen2	Orc1			Ppp1r14b
	Il10ra								Usp7		Fth1	Mctp2				Mien1						Apaf1	Usp1			Mta1
	Sfr1								Ppfia1		Prkx	Mapre2				H2-Q6						Cyp51	Mpzl2			Synj2
	Neil1								Mex3c		Fli1	Cwc15				Zbp1						Itgb7	Tdrkh			Slc38a1
	Mylip								Fcmr		Faah	Fosb				Nrip1						Xlr4c	Trdc			Fbxl19
	Sfi1								Pag1		Clcn3	Man2b2				Gvin1						Ccr4	Spint2			Smarcc1
	Arl8a								Phf10		Nbeal2	Lbh				Pak2						Atxn7l1	Nelfe			Tctn3
	Rere								Tec		Gbp6	Litaf				Tfpt						Tmem64	Ndufc2			Akr1a1
	Stk11ip								Gbp8		Fxyd5	Skap1				Nfkb2						Yif1b	Wdhd1			Hist1h2bc
	Man1a								Wdfy2		Ppm1d	Prkar1a				Tnk2						Rnh1	Csrp1			Hist3h2a
	Cmah								Atp10a		Cdon	Nfkbid				Ifnar1						Ccrl2	Rbbp4			Grik5
	Ncf4								Irf5		Aagab	Arhgap26				Inpp4a						Gabarapl1	Ramp1			Cmtm3
	Pecam1								Cxxc5		Phldb3	Psd4				Pdia3						Chm	H2afz			Gsto1
	Bend5								Acss1		Klf6	Cd48				Cyb5a						Calm3	Cntrob			Top2a
	Card11								Ogt		Abca2	Acap1				Tgif1						Vamp8	Selenoh			Spindoc
	Rpia								Irgq		Dhx40	Prkd3				Helz2						Bcl2l2	Idh2			Gan
	Atf6								Snx8		Ppp2cb	mt-Atp6				Irgm2						Rgs16	Rad21			Gpat4
	Fry								H2-Ob		Gipc1	Gng2				Daxx						Map2k3	Srsf1			Ldlr
	Zfp831								Med13l		Slc37a3	Auh				Kif13b						Nucb1	Prickle1			Bex3
	Zfp821								Clasp1		Rbpj	Wwp1				Isg20						Tex2	Rnf26			Hook2
	Tpst1								Ly86		Lax1	Idh3a				Arrdc1						Il2rg	Paxip1			Gprasp1
	Smap2								Hhex		Trafd1	Zbp1				Gpr68						Fam102a	Slc29a1			Renbp
	Fam214a								Plcg2		Ralgds	Myl6				Trp53i11						Notch2	Jdp2			Klhl42
	Actr3								Fbxl14		Samsn1	Bex3				Abracl						Icos	Ptms			Cmtm7
	Il16								Rreb1		Tmx2	Igflr1				Snx9						Irf2bp2	Rpa2			Dhfr
	Klhl24								Ing4		Ddit4	Psmb10				Fam53b						Pgm2l1	Slbp			Fbxl5
	Bmf								Mzb1		Sema4b	Dynll2				Ptp4a2						Hes1	Poc1a			Gfi1
	Lynx1								Mbtps1		Runx1	D16Ertd472e				Ppme1						Acsl4	Lancl2			Chaf1a
	Rab4b								Hdac2		Cand1	Gyg				Bcl3						Tmem154	Mvb12b			Nfkbil1
	Chst15								C1galt1		Spty2d1	Cebpb				Jak3						Wdfy1	Hdgf			Dtymk
	mt-Nd1								Napsa		Nr1d2	Cdc37				Dhx40						Ugp2	Cux1			Sh3bgrl
	Kras								Swap70		Gbp2	Klf6				Faim						Ptpn9	Dek			U2af1
	mt-Cytb								Cxcr5		Atp2a2	Epsti1				Zfp53						Zap70	Scd2			Taf11
	Pdia4								Hes6		Fmnl1	Wdfy1				Oas1a						Prkaca	Myef2			Nt5c2
	AB124611								Nfatc3		Esyt2	Ndufa13				Sytl1						Nt5e	Ndc1			Snx15
	Blvrb								Psmd9		Surf4	Dnajc3				Zfand6						Casp1	Trim37			Acat2
	Ctso								Rasgrp1		Dctn1	Myo9b				Cmip						Tusc3	Anp32b			Clns1a
	Phip								Tcf7		Elk3	Dennd4a				Camk4						Irs2	Myl10			Vezt
	Akt3								Ciita		Sema4d	Cd38				Tap2						Anxa11	Nudt1			Parp1
	Kctd12								Vps13c		Pofut2	Uhmk1				Cotl1						Chchd2	Dtymk			Dcp1b
	Sgk3								Abca1		Atp8b4	Lman2				Rad51d						Rexo2	Chaf1b			Cd27
	Sik1								Zfp318		Tnk2	Ppp1r10				Retreg1						Pdcl3	Rbl1			Zc3hc1
	Dazap2								Cyb561a3		Oaz1	Tmc8				Atp6v0a1						Zbtb38	Dctpp1			Timm8b
	Cyba								Lyl1		Zfp169	Gata3				Ndst1						Rit1	Pkmyt1			Ern1
	Nol7								Tlk2		Trps1	Sf3b2				Nucb1						Runx2	Vangl2			Fbxo3
	Ccr7								Pip4k2a		Esyt1	Parp10				Pitpnm1						Arrb1	Umps			Slc25a39
	Rassf2								Zfp740		Epb41l2	Prkacb				Ube2j1						Hk2	Nim1k			Ppt2
	Hist1h1e								Lmo2		Eprs	Nr4a3				Med15						Egln3	Banf1			Cuedc2
	Rest								Cd40		Lpar6	Gtf2a1				Cwc25						Hacd3	Casp3			Baz2b
	Tpm4								Dyrk1b		Dexi	Mfsd5				Aldoa						Nucb2	Ppp1r14b			Lck
	Bcl3								Maz		Nadk	Zbtb10				Hip1r						Elovl5	Gtf2h4			Cdkn2aipnl
	Prkd2								Sh3pxd2a		Irgm1	Sumo1				Sypl						Spn	Galk1			Noct
	Zfp106								Iglc3		Pnma1	Ap5b1				Ptprj						Txn1	Ptpn7			Fahd1
	Pim3								Sdc4		Manf	Hspa1a				H2-D1						Surf4	Ndufb6			Tex2
	Pold1								Hectd4		Cep170	Ube2l3				Secisbp2l						Glul	Hdac2			Stxbp5
	Ccm2								Sash3		Cdk2ap2	Actr3				Ifrd1						Ksr1	Snrpc			Vmp1
	Rogdi								Mgat4a		Pdia6	Rbl2				Tent5a						Batf	Hnrnpab			Ube2e1
	Cecr2								Chst10		Ssbp4	Bscl2				Stat5b						Zfyve16	Zfand4			Pomt1
	Stoml1								H2-Eb2		Mib1	Znrd1				Tnip2						Rbpms	Cdc25a			Slc29a1
	Inpp5d								Dennd3		Gtf3c6	Tle5				Smdt1						Map4	Cox7a2			Bcl2l2
	Akna								Map2k6		Ndufv3	Pgam1				Pigx						Hspa2	Lig4			Vma21
	Kctd3								Atp13a3		Smap1	Tespa1				Arel1						Bcl2a1b	Acot7			Ppp1r35
	Treml2								Irf8		Cast	Cox7b				Rarg						Sucla2	Prx			Chd9
	Bloc1s2								Ppp1r16b		mt-Atp6	Cmpk1				Grb2						Nebl	Lsm5			E2f1
	Tmod3								Rnf214		Padi2	Ccnd3				Ube2a						Marveld1	Mast2			Ufc1
	Atp6ap1								Pik3c2b		Gatad1	Xdh				Ubash3b						Klf6	Mex3a			Mex3c
	Trim11								Arap1		Dock2	Sirt2				Gng2						Lmo4	Aldh7a1			Rreb1
	Lats2								Hist1h3a		H2-D1	Mob3a				Polr1d						Pttg1ip	Ulbp1			Gpr171
	Dmac2								Strbp		Gprin3	Rbpj				Dusp5						Adam9	Cdk4			Tceal9
	Atp2a3								Ctu2		Mex3c	H6pd				Irf4						Rab11fip1	Mbd4			Colq
	Map2k1								Map3k11		Plaat3	Uba7				Aldh2						Ndufa1	Clic4			Wdr78
	Cbx7								Dgkz		Sntb1	Tmem229b				Phf11b						Ube2f	Ptrh1			Fbxo30
	Erlin1								Sypl		Dad1	Tmpo				Stat2						Fbxo6	Rad18			Npat
	Gdi1								Thy1		D8Ertd738e	Sub1				Tgfb1						Nsmf	Calm3			Gsr
	Abi3								Ddit4		Xlr4c	Cope				Trim35						Tspo	Cdc7			Polr2f
	Cd2ap								Pld4		Gng2	Hcfc1r1				Psma1						Hnrnpll	Nucks1			Cd163l1
	Ppdpf								Sart3		Skil	Mlycd				Gbp2						P2rx4	Prdx2			Gnaq
	Inpp5f								Chd1		Mta3	Cenpb				Fnbp1						Plk3	Myzap			Esr1
	Fuca1								Aff3		P4hb	Pcbp1				Pml						Sh2b1	E2f3			Snrpa
	Trp53inp2								Bpgm		Dtx3	Ddx24				Txn1						Clic1	Lsm2			Agbl5
	Heg1								Idh2		Cxcl2	Gbp8				Stx6						Aldoa	Zgrf1			Nkrf
	Clec2i								Coro7		Clasp2	Usp14				Snx13						Ak2	Nedd4			Nrip1
	Hps3								Rnf157		Cstb	Trio				Ank						Jak3	Ftsj1			Dyrk1b
	Tmed8								Ndst1		Dusp1	Fdft1				Ggta1						Stat2	Plxdc1			Anxa2
	Grb2								E2f4		Tial1	Hipk1				Supt20						Zcrb1	Khsrp			Sgk3
	Rnf130								Spindoc		Slc38a1	Higd1a				Dennd5a						Itpr1	Hat1			Midn
	Bicra								Snapc3		mt-Atp8	Ywhag				Mapkapk3						Sytl1	Lrp5			Wrap53
	Kansl1								Hnrnpa2b1		Dcaf15	Txnrd1				Upf3b						Tm7sf3	Tmem263			Gins4
	Ggta1								Blk		Polg2	Pld3				Ak2						Ndufa8	Nrm			Spred2
	Sav1								Hsdl2		Atp10a	Vars				Hilpda						Shkbp1	Cdca4			Tiam1
	P2rx4								Spata6		Bst2	Tnfaip8				Reep3						Dtx3	Lrp8			Whrn
	Helz2								Bend5		Plcg1	Wdr45b				Dtx3l						Mast2	Larp7			Ahr
	mt-Nd5								Nkiras1		Anapc2	Coro1c				Arl5c						Basp1	Sass6			Txlna
	Epn1								H3f3b		Zbtb1	Pdcd6ip				Stat1						Dstyk	Cbx1			Zc3h14
	Akap12								Cat		Plekho2	mt-Nd6				Rab35						Cenpb	Nup37			Srrt
	Zeb2								Ctsz		Tapbp	Ehmt2				Ccdc124						Edf1	Impa2			Tkt
	Stac2								Zfp410		Ifngr2	Akna				Auh						Pigx	Pcbp3			Mvb12b
	Irak3								Hsdl1		Il2rg	Coa3				Tmem173						Pkp3	Nmral1			Ap1g1
	Zbtb7a								Stap1		Pik3ap1	Zzef1				Vrk1						Grina	Aarsd1			Hnrnpa1
	mt-Nd4l								Rb1		Ski	Fnbp1				Apobec3						Lman1	Cdh24			Calcoco1
	Rcsd1								Cdk17		Tmem135	Sorl1				Igflr1						Akr1a1	Nasp			Cnpy2
	Rasa3								Otud1		Cerk	Pik3ap1				Kif3b						Myl6	Slc7a11			Pla2g6
	Fmnl3								Zeb1		Map4	Arl15				Hmgn5						Bad	Ddx1			Hdgf
	Syngr2								Gngt2		Rnasel	Plk3				Lamtor5						Anxa2	Pmm1			Adnp
	Ehd4								Vav2		Dnajc8	Wdr44				Ipmk						Alad	Hnrnpll			Sec24d
	Plac8								Ly6e		Mark2	Hadhb				Zscan29						Syt11	Ranbp1			Pdxk
	Tgfb1								Rtn3		Mapk6	Pdap1				Lyn						Ap2s1	Hist1h2bc			Setd1a
	Ndufb11								Eif1		Ifrd1	Dnajb11				Flna						Plxnd1	Tdp1			Thyn1
	Khnyn								Ints1		Pear1	mt-Nd1				Stx8						Itprid2	Ncaph2			Sik1
	Rasgrp2								Eaf1		Arhgap25	Man2a2				Ptger4						Bak1	Phf19			Hist1h1b
	Rbm38								Helz		Ezh1	Hps1				Cd74						Igsf8	Commd1			Gstt2
	Ltb								Rfxank		Cmip	Osbp				Cyth4						Rbl2	Naa40			Rai1
	H3f3a								Kdm4a		Impa1	Ltb				Cd79a						Ccng1	Nup85			Tm6sf1
	Plekhm3								Tbc1d14		Rnf166	Cenpx				Slc9a7						Gnb1	Ywhae			Aldh1b1
	Rab21								Spag9		Uba5	Calm1				Metap2						Ptpa	Ccp110			Atp8a1
	Lipe								Scd2		Cmtm7	Zswim8				Prkca						D16Ertd472e	Rpa3			Nat10
	Ly6e								Tor1aip1		Hspa1b	Carhsp1				Srsf9						Sorl1	Bub3			Mybbp1a
	Fam111a								Osbpl8		mt-Co3	Phf1				Mtmr3						Creg1	Neto2			Zcchc24
	Prcp								Fam193b		Lpxn	Anks1				Arid3a						Calcrl	Blm			Clip2
	Ctss								Plekho1		Mxd1	Atmin				Txndc17						AI467606	Trim28			Csrp1
	Arhgap30								Cnot8		Tnfaip8	Psmc3				Bcl2a1b						Hipk3	Hmgb1			Wdr6
	Cyth1								Rapgef1		Retreg1	Rgs2				Heg1						Tspan32	Tubb2a			Exosc5
	Ptk2b								H2afv		Psme2b	Zfp652				Pgap1						Cdk6	Dnajc9			Mcm6
	B3gnt7								Srrt		Ctsb	Ptprj				Spg21						Gclc	Cyb5a			Hes6
	Lbh								Nabp1		Samhd1	Sh2b1				Traf2						Gtf2h5	Fads1			Zswim4
	Fam49b								Khdrbs1		Ssna1	Ppp1r18				Denr						Rhof	Med30			Fam136a
	Zc3h12a								Ptprs		Glud1	Smpdl3a				Tmem184b						Sem1	Pla2g12a			Pde7a
	Manea								Hjurp		Hip1r	2011-09-01				Spib						Lcp1	Nemp1			Cd93
	Grk2								Lamc1		Gabarapl2	Ubald1				Xpo6						Ehbp1l1	Stip1			Ivd
	Klf2								Ints13		Mtdh					Gng10						Fbxo34	Ttc9c			Sem1
	Sh3bgrl3								Lbr		Leo1					Glmp						Slc25a20	Cbx2			Ilf2
	Polm								Ppp1r9b		Iffo1					Tkt						Eif2b2	Fabp5			Bcl7c
	Nucb2								Mgat5		Mapkapk2					Ap2s1						Mpv17l2	Rbbp7			Zmym3
	Ptbp3								Tbxa2r		Retreg2					Trim25						Prelid1	Ilf2			Mccc1
	Stk17b								N4bp3		Pkm					Spin1						Gna13	Tiam1			Pus10
	Sell								Heg1		Cep63					Lypla2						Rb1	Ndufab1			Ube2d2a
	Macf1								Tob2		Wwp2					Csrp1						Scly	Cnpy2			Pitrm1
	Ezr								Clic4		Qsox1					Itm2b						Capns1	Sae1			Rbm4
	Tsc22d3								Ncf2		Tecpr1					Ssbp3						Akt1	Kmt5a			Rnf4
	Cd52								Ero1lb		Ddx3x					Ehmt2						Icosl	Dgke			Gpx1
	Shisa5								Gmfg		Ltb					Fam117b						Lpxn	Tonsl			Cdkn1a
	Nr4a1								Rubcn		Axin2					Med13						Sod1	Tapt1			Agfg2
									Cd2ap		Pld3					Esrra						Xbp1	Ccdc88a			Tle3
									H2-Oa		Ankrd12					Cstf3						Ech1	Utp14b			Flot1
									Fbxl22		Anxa7					Ube2l3						Ppp1r16a	Coq7			Lancl1
									Them6		Sdccag8					Actr3						Serpina3g	Slc25a23			Tcf4
									Cops3		Eid1					Dhx58						Cops9	Pak1			Ruvbl2
									Abhd13							Atxn7l1						Ube2l3	Ybx1			Cbx6
									Stk11							Nxpe3						Pdap1	Ldlrad3			Anks3
									Ankrd28							Plk3						Degs1	Lsm3			Tspan13
									Hes1							Jdp2						Grb2	Etaa1			Ppp2r5d
									Fgfr1op							Lrch3						Cyth4	Plxdc2			Bcorl1
									Maml1							Mknk2						Gabarapl2	Uba2			Nudt21
									Pdcl							Insig1						Sumf1	Tmem97			Tcp1
									Fam193a							Phlda1						Ufc1	Snrnp40			Arid2
									Pycard							Cdk6						Hif1a	Cdv3			Ipo4
									Arid3b							Pdia6						Acsl5	Cbx3			Ing4
									Ubqln1							Zc3h12d						Arhgdia	U2af1			Mbtd1
									Xrn1							Trac						Zfp516	Atp5o			Proser1
									Tmem191c							Nt5c						Slc35a3	Fancm			Ptrh1
									Smarcc2							Birc3						Uba1	Ran			Tmem39b
									Leo1							Zfand3						Srp14	Thy1			Tlk2
									Smarcad1							Isg15						Vcl	Smc1a			Ubash3a
									Dmxl1							Trim30a						Fnbp1	Tcf7			Mnat1
									Gga3							Rhoh						Mxd4	Ssrp1			Mier3
									Tespa1							Tbrg1						Abca2	Hivep3			Grn
									Ptp4a3							Bad						Ralgds	Lrwd1			Tcf25
									Pkig							Cpsf2						Pigs	Supt16			Ap1ar
									Lat							Pigm						Pdia6	Igsf8			Prrt1
									Lmnb1							Rexo5						Qsox1	Fanci			Pebp1
									Gadd45a							Ifi203						Esyt1	Capn5			Fdps
									Morf4l2							Wdfy2						Manf	Ctcf			Def6
									Snap29							Ctsa						Elp5	Snu13			Eef1akmt4
									N4bp2							Reep5						Nadk	Srrt			Cbx1
									Ppp2r5e							Nt5e						Polr2e	Cbfa2t3			Zfp810
									Kdm5b							Manbal						Ubxn4	Ttf2			Fiz1
									Nploc4							Stx7						Dusp16	Ppil1			Cdyl2
									Senp7							Xbp1						Vopp1	Psat1			Cisd1
									Hexim1							Igkc						Ppil1	Rfc1			Cep72
									Trak1							Arf5						Ppp1r9b	Haus1			Smarcd2
									Tm2d2							Ephx1						F2r	Mtf2			Cbl
									Hbp1							Cd2bp2						Sdf2l1	Cbx6			Dnajb6
									Atp6ap2							Sik1						Kif3b	Acaca			Hist1h2ap
									Man1a							Ddx58						Rnf121	Msh6			Fam110a
									Eci2							Vasp						Gfi1	Anapc13			Inafm2
									Fbrs							Tmbim6						Pacsin2	Snrpa			Mcm5
									Psap							Arf6						Hikeshi	Smpd4			Fam193b
									Snx29							Cyp51						Fcho1	Lonrf1			Snx6
									Cyth2							Fcho1						Fndc3a	Atl2			Slc25a12
									Slc30a4							Naa20						Crem	Tcf12			Fopnl
									Gsk3a							Plcg2						Dusp4	Lrrc8b			Mecr
									Tmem222							Khnyn						Smpdl3a	Hist1h1c			Ssbp1
									Wasf2							Sh2b1						Prdm1	Inka1			Lrmp
									Senp1							Rgs10						Zcchc24	Prodh			Hp1bp3
									Clk4							Rb1						Rcn1	Ap1s1			Tfdp2
									Atp13a2							Tpm4						Dcaf15	Ets2			Cfap36
									Gtf2a2							Notch2						Ndufa13	Pola2			Kmt5c
									Vdac1							Arhgdib						Als2	Bcl2l1			Vdac1
									Rtf2							Psme4						Peak1	Txnl1			Zfp839
									Spsb3							Tor1aip1						Ammecr1	Fzr1			Metap1d
									Tspyl1							Gbp9						Exoc3	Atp13a3			Foxp4
									Egln2							Rab37						Tfdp1	Znhit3			Prorp
									Mical1							Odc1						Slc35a1	Adcy6			Taf5l
									Ulk1							Vamp3						Sumo2	Zfp637			Zfp219
									Mgrn1							Alg5						Stxbp5	Sephs1			Arl5b
									Fam117a							Iffo2						Rnf149	Mbnl3			Anapc5
									Dync1i2							Nrros						Tbl1xr1	Cenpw			Bri3bp
									Smc3							Fam234a						Mvb12b	Them6			Slc39a11
									Usp22							Slfn5						Gnaq	Nudt5			Gtf2i
									Zfp866							Wnk1						Dgcr6	Magoh			Golga7
									Cbx1							Rac2						Fermt3	Anp32a			Fgfr1op2
									Zfyve27							Timm10b						Isy1	Tubb4b			Srek1
									Fam214a							D16Ertd472e						Eml2	Nup205			Msantd2
									Abtb2							Pkig						Ptpn11	Mcm4			Prkca
									Mtor							Fgd2						Cdc42	Hnrnpul1			Pkp4
									Ktn1							Pgk1						mt-Co2	Fmr1			Zmiz1
									Ccdc28b							Ypel5						Hyou1	Thop1			Trappc6a
									Wdr81							Inf2						Arl4a	Spef1			Pa2g4
									Pbrm1							Ywhae						Rapgef2	Cby1			Trim44
									Pcyt1a							Irgm1						Lasp1	Plscr3			Hnrnph1
									Ndufs8							Epb41l2						Atl3	Ints7			Nono
									Zdhhc9							Pmm1						Cd40lg	Ttll12			Abr
									Uck2							Znhit1						Sec61g	Lmnb2			Tctn1
									Pgap1							Nr3c1						Nfkb2	Snx18			Bambi
									Strn3							Ankrd12						Man2a2	Arid2			Mul1
									Anks1							Birc2						mt-Co1	Yif1b			Etfb
									Kdm4b							Pttg1						Trio	Ncapd3			Hspa4
									Pnrc2							Sem1						Mfsd5	Rhoh			Atxn7l1
									Plaur							Ap1s1						Kif1bp	Agtrap			Srp68
									Cdkn2aipnl							Myl6						Adipor2	Rmi2			Swi5
									Zdhhc8							Ripk3						Map3k8	Rfc2			Tmem38b
									Iws1							Ncoa7						Spin1	Ppia			Ifngr1
									Nrm							Hvcn1						Synj1	Cnot6			Elp5
									Med20							Tbcb						Ass1	Agbl5			Atp5g3
									Cbx6							Batf						Tsg101	Snrnp25			Map2k6
									Slc7a6os							Cd37						Serinc5	Polr2c			Ptgr2
									Prps2							Ctsz						Tmem30a	Pold3			Rufy3
									Nipbl							H2-T24						Sdhaf1	Hspd1			Als2
									Cdip1							Ube2f						Aim2	Cnpy4			Tmem33
									Foxo3							Nhlrc2						Dnajc14	Prrt1			Clcn3
									Rsrp1							Siglecg						Churc1	Smc5			Erbin
									Nedd4							Ppm1m						Atp5k	Suv39h1			Srebf2
									Coq8a							Cflar						Adap1	Ano6			Zfp362
									Fas							mt-Nd6						Ndufv3	Med9			Pik3ip1
									Narf							Psmb5						Spry2	Sf3a3			Pgm2
									Dctn4							Asna1						Prdx2	Pold1			Nudt3
									Kdm1b							Atg5						Dctn2	Rtn3			Polr3k
									Bcl7a							Mindy2						Pmaip1	Ipo9			Frmd6
									Wdtc1							Smim15						Slx4	Sla2			Tmem256
									Dnajb4							Gxylt1						Lrrc8c	Alyref			Snrpc
									Nfya							Unc93b1						Nudt4	Nup107			Kremen1
									Foxo4							Mtmr14						Tbcb	Sumo3			Bcl7a
									Sppl3							Chmp5						Ssbp4	Atp5b			Hilpda
									Gpd2							Rnf19b						Arpc3	Sephs2			Fam53c
									Vav1							Hmgxb3						Gsn	Slc16a1			Syncrip
									Arid1b							Tmx1						Vps54	Ssna1			Arhgap10
									Stx7							Rexo2						Plagl2	Pidd1			Vps39
									Inpp5k							Xpnpep1						Tpgs1	Mef2a			Apex2
									Kynu							Golph3						Tmem14c	Sf3a1			Atp8b4
									Ptpra							Trat1						Zbtb7b	H3f3a			Hnrnpab
									Kif5b							Taf1b						Rnasek	Mtch1			Arih1
									Cbx4							Psma5						Lcp2	Pfdn6			Acot13
									Snx2							Rab2a						Ywhah	Rnf157			Maz
									Slc15a4							Rel						Mfsd10	Plxnd1			Ylpm1
									Epb41							Ifih1						Syne3	Ctnnb1			Khk
									Hist1h2ac							Vps28						Hmgcr	Ccnd3			Ndufb6
									Foxp4							Afmid						Ubash3b	Etfa			Spred1
									Fam91a1							Supt4a						Sirt2	Rnf227			Sf3a3
									Mtch1							Parp2						Cox6b1	Nono			Mettl8
									Cnnm4							Ifi30						Bhlhb9	Ddx11			Mms22l
									Pik3cg							Mfsd14b						Mtch1	Akap12			Nsun4
									Etnk1							Arid4b						Surf1	Smarcc1			Trim41
									Slc9a9							Srf						Kcnn4	Ccng2			Sqle
									Tra2a							P4ha1						Fam160a2	Naa10			Cdc26
									Smarcd1							Map3k8						Sec61a1	Pnn			Nup133
									Nrros							Strbp						Ifrd1	Mprip			Armt1
									Ccpg1							Mcrip1						Nabp1	Paics			Zbtb6
									Msi2							Cdk16						Slc25a12	Ints1			Klhl20
									Ptpn6							Atp6v0e						Psmb7	Prep			Wdr83
									Tm6sf1							Soat1						Ccdc25	Srsf9			Zkscan1
									Hmg20a							Cd83						Tmem160	Uqcr11			Tsfm
									Ywhae							Isy1						Slc48a1	Ptrh2			Hdac7
									Adnp							Yipf1						Sdr39u1	Tceal9			Zfp871
									Mospd3							Ltb						Itgb1	Srsf4			Kcnk5
									Cxcr4							Tmem248						Eea1	Psmd2			Khsrp
									Lat2							Furin						Ppib	Suz12			Pdhb
									Zfp664							Far1						Lrp10	Sh2d1a			Dhcr7
									Klhl11							Tpgs1						Zfp703	Ppp2r5d			Cbx4
									Pde4d							Mark3						Glod4	Ube2e1			Lancl2
									Hs2st1							Ufc1						Cast	Swi5			Mtdh
									Josd1							Trafd1						Pafah1b2	Cnih1			Pspc1
									Plin2							Lamp2						Chmp1a	Scmh1			Dusp28
									Sbk1							Mtch1						Faah	Bcl7c			Dpy19l4
									Icam2							Ybx3						Glb1	Fdft1			Srsf5
									Rubcnl							Bhlhe40						Nfkbiz	Clk3			Fbxl12
									Afap1							Cln5						Ank	Psip1			Vapa
									Gpatch8							Wdr1						Piezo1	Bhlhb9			Aifm1
									Hnrnph1							Gsap						Hsp90b1	Lsm6			Hpf1
									Hdac3							Kctd20						Sdf4	Cnot9			Rnf157
									Usp33							Flnb						Lpcat3	Mlf2			Polr2h
									Sytl3							Zfyve27						Snx20	Engase			Usb1
									Sit1							H2afz						Arf5	Haus5			Bcl9
									Ttc3							Anxa5						Serpinb1a	Eef2k			Drg1
									Ube4b							Fcer2a						Nedd8	Srbd1			Ezh2
									Pdhb							Chst3						Cox5b	Ctc1			Dusp5
									Ctr9							Eif2ak1						Rab1a	Tsc22d4			Prps2
									Eif4a1							Vps35l						Polr2f	Prdx4			Def8
									Rilpl2							Xylt1						Nlrc3	Dhcr24			Cdca7l
									Nelfa													Lamtor5	Siah1b			Got2
									Zfp319													Fam162a	Hnrnpa1			Ssr3
									Map1lc3a													Ermp1	Ndufs6			Ndufa4
									Fam133b													Sri	Polr2f			Med22
									Ostm1													Acadvl	Tspan3			Dbt
									Gdi1													Psma5	Ppp1r35			Snu13
									Slc12a6													Ergic1	Smc3			Tespa1
									Nt5c2													Itpr2	Tmem129			Fam120c
									Cbx5													Sik3	Mier1			Tspan31
									Mpp1													Iqgap2	Pdlim1			Nabp1
									Ctcf													Ankrd27	Patz1			H6pd
									Sgk3													Eaf1	Mrfap1			Tprkb
									Fbxl20													Golim4	Lgals9			Aldh6a1
									Far1													Tsc22d4	Smarcd2			Sinhcaf
									Napa													Fam173a	Hcfc1			Nup188
									Ak3													Card19	Hspb11			Rangrf
									Smarce1													Ccdc88b	Bex3			Ppan
									Suv39h1													Nedd4	Tfdp2			Isoc1
									Nfrkb													Fhl3	Top1			Per1
									Brd3													Vat1	Prkar2b			Ogt
									Trim25													Stx18	Zfp219			Banf1
									Txlng													Commd1	Rhno1			Ankrd27
									Prpf4b													Cmpk1	Psma6			Nit1
									Ubl5													Cox6a1	Ppp1r8			Parn
									Hnrnpl													Tnfsf8	Dhrs13			Bloc1s2
									Pramef8													Ndufb6	Baz1b			Smarcal1
									Map1lc3b													2007-09-01	Cdc123			Cebpb
									Eloa													Baz1a	Fkbp2			Ybx3
									Klhdc10													Tbca	Erh			Zfp64
									Vars2													Cct6a	Slc35d1			C2cd5
									H6pd													Ppp1r11	Actl6a			Rif1
									Ttc14													Fem1c	Cep250			Ddx3x
									Kdm2a													Ppp2r5b	Cdk6			Rere
									Limd1													Chmp5	Ndufs4			Pgls
									Jarid2													Cox7b	Sfmbt1			Rab5a
									Acd													Antxr2	Snrpd2			Mib2
									Pdpk1													Spty2d1	Lck			Msrb1
									Pim3													Spryd3	Smarcc2			Dnajc13
									Acaa2													Eci2	Ppm1g			Cuta
									Sh3bgrl													Pxn	Gins4			Tmem258
									Gfi1													Psma1	Xrcc1			Arcn1
									Cdyl2													Cyba	Psmb7			Irgq
									Topors													Bloc1s2	Abcc5			Copz1
									Fam76b													Camk2g	Aldh2			Ppp2cb
									Tnfrsf1a													Acvr1b	Pdzd11			Pex6
									Micos10													Grap	Chchd3			Rcc1
									Atp6v0d1													Atp5d	Mfsd12			Sipa1l1
									Trak2													Rab37	Ddx39b			Csnk1d
									Ddhd1													Ctsb	Hnrnpu			Rad23b
									Pcbp1													Man2a1	Tedc2			Brms1l
									Il16													Tnfaip8	Ubap2			Tob2
									Iglc1													Emp3	Prps2			Ppif
									Pabpn1													Mcm6	Eif1ax			Sh3pxd2a
									Wdr6													Thap11	Cenpo			Ttc9c
									Mapk1													Nrd1	Psmd1			Tmem263
									Maco1													Dctn3	Myo18a			Csnk2a1
									Zfp62													Efcab14	G2e3			Wdr77
									Cmtm7													Dpp8	Drosha			Smim8
									Rufy2													Clptm1	Nfyb			Xbp1
									Per1													Pear1	Med14			Dut
									Lrch1													Slc25a3	Cfap298			Rlim
									Ctdsp2													Lamtor3	Nudc			Nudt16l1
									Ddx3x													Ndufb7	Slc30a4			Cmc4
									Mark4													Psma4	Sdhc			Yeats2
									Cnot7													Rinl	Zfyve21			Echdc1
									Klf10													Ide	Atp5k			Abcc5
									Brwd3													Litaf	Tufm			Atp6v1e1
									Ssna1													Epb41l2	Uqcc2			Gbp4
									Safb2													Hadh	C1d			Rtf1
									Fam98a													Egr1	Hnrnpm			Zfp523
									Nckap1l													Pfn1	Dbf4			N4bp2
									Anp32e													Sms	Cep57			Rbm26
									Mapk9													Hcls1	Ak6			Mgat1
									Stat5a													Snapc5	Uck2			Smox
									Rest													Rcor3	Seh1l			Slc39a6
									Creb1													Iffo2	Vdac3			Iqgap1
									Txlna													Psmb5	Gsk3a			Dicer1
									Son													Rac1	Mmgt1			Pink1
									Ubxn7													Nt5c	BC052040			Ccdc28b
									Skp1a													Tmem50a	Ndufb7			Copb2
									Zfp106													Gpr68	Atp5g3			Sh2b1
									Tbc1d13													Ercc5	Smc4			Rtf2
									Ppp4r3b													Fxyd5	Pole3			Ccdc6
									Ptpre													Slc25a19	Atxn10			Josd1
									Rab2a													Poglut1	Syde2			Tcerg1
									Bptf													Abtb1	Usp11			Hook3
									Usp16													Cebpb	Cct6a			Exosc10
									Ccnl1													Idh3b	Cenpt			Kat2a
									Lims1													Anxa7	Mars			Milr1
									Cdk2													Gstp3	Lonp1			Brd1
									Tmub1													Ccnd2	Lbr			Ankrd52
									Exoc2													Atp5o	Hspa4l			Nudt5
									Eefsec													Sdc4	Phf5a			Bcl11b
									Brd4													Capzb	Sfxn1			Paics
									Actr1a													Tox	Mex3b			Traf4
									H13													Zbtb45	Cdca7l			Creg1
									Lin7c													Ndufv1	Sac3d1			Snd1
									Ankrd52													Uap1	Pold2			Dnajb4
									Mbd5													Ebp	Thoc7			Gstp1
									Pex19													Rex1bd	Gpsm2			Cpsf6
									H3f3a													Lrba	Zfp410			Cep78
									Tbc1d22a													Rhbdf2	Homer3			Vcp
									Akt1													Ccdc124	Med18			Aco1
									Tbcel													Med11	Kars			Sfpq
									Soat1													Immt	Pop4			Plcg1
									Brd1													Tm9sf1	Dazap1			Nt5m
									Sec63													Gng10	Nudt21			Dtx3l
									Ep300													P4hb	Snrpa1			Ppp6r1
									Cpsf6													Cenpx	Cers6			Mthfsd
									R3hdm2													Pstpip1	Smarce1			Jmy
									Ppp4r3a													Selenot	Cpsf6			Myc
									Reep4													Fdft1	Casp7			Mta2
									Dynll1													Ssr3	Drg1			Mapkap1
									Lrrcc1													Rnpep	Fdps			Slc48a1
									Srbd1													Ppp1r14b	Dpy30			Sf3a2
									Lig3													Ubxn8	Nck2			Msi2
									Ube2k													Bcl7c	Spred1			Qsox1
									Zfand5													Picalm	Mcph1			Ywhae
									Psmd12													Dennd1c	Gsr			Aff3
									Ccdc6													Coa5	mt-Co1			Fosb
									Eif4g2													Got2	Fbxl14			Cyc1
									Nfkbie													Nfe2l1	Naa50			Unk
									Gsk3b													Wdr1	Got2			Lzic
									Actr1b													Scyl2	Phf2			Cfap97
									Supt20													St13	Haus6			March5
									Ankle2													Psmd8	Arl6ip6			Cnot10
									Net1													Mdh1	Snrpf			Med30
									Mknk1													Tet2	Hist1h2ac			Ndufb9
									Mkln1													Appl1	Ndufb8			Man2a2
									Tle5													Higd1a	Wdr62			Rbm15b
									Fkbp5													Ggta1	Rmnd5a			Gbp6
									Irs2													Ndufs8	Haus3			Txnl1
									Lgals9													Abhd2	Prelid1			Vdac3
									Hnrnpa0													Ddost	Polr2d			Zbed3
									Arc													Csrp1	Egln3			Ppp1r10
									Prdx2													Slc35c2	Hprt			Pfkfb3
									Scyl1													Ppm1k	Ybx3			Chmp1b
									Fbxo11													Sumo1	Rasl11b			Vps26a
									Atpif1													Stam2	Gtf3c5			Ppie
									Ppp6c													Myl12a	Sf3a2			Pcmtd1
									Fcho1													Ptger4	Ssbp2			Pcgf3
									Top2b													BC031181	Zfp101			Ralbp1
									Dnajc3													Rnf166	Akt1			Nt5c3b
									Hsd17b11													Wbp1	Thoc6			Ada
									Ccdc97													Ehd4	Cep85			Akt1s1
									Ube2e3													Lamp2	Lrrc59			Limk1
									Anapc4													Crcp	Pcgf5			Jpt2
									Atp1b1													Sugp2	Kdm2b			Nup62
									Hnrnpm													Klf4	Ptbp1			Nxn
									Diaph1													Cd84	Tmem209			Phldb3
									Usf3													Katnbl1	Wrap53			Tm7sf2
									Tmem203													Tap2	Psmg1			Ccnt1
									Fchsd2													Fbxl19	Atl3			Snrnp70
									Usp3													Tespa1	Pcnt			Prkacb
									Mbnl2													Tmed10	Rcc2			Rrm1
									Prr12													Ctsz	Cdt1			Bclaf1
									Zfp280c													Cops2	Afg3l1			Clec2i
									Fermt3													Hspa4	Bcl7a			Cxxc5
									Phrf1													St3gal4	Pdik1l			Tspyl1
									St8sia1													N4bp1	Pa2g4			Med23
									Arl3													Cox15	Skp1a			Ampd2
									Kat6a													Bag1	Slc35b4			Ube2f
									Aagab													Hs2st1	Strbp			Ints7
									Ppp6r2													Elk3	Hnrnpd			Rp9
									Anapc5													Fnip1	Sertad3			Hat1
									Fam122a													Bsg	Tmem256			Ifih1
									Ercc3													Dusp6	Cfap20			Alg9
									Traf4													N4bp2l1	C1qbp			Eny2
									Immp2l													Trim8	Elof1			Tardbp
									Nnt													Dut	Eif4h			Klc4
									Ssbp3													Ssh1	Tnfsf11			Tsr3
									Mlf2													Selenof	Phf10			Celsr1
									Hist1h1e													Ncf4	Slc25a39			Tef
									Upf3b													Mark4	Cct7			Larp4b
									Plekhg2													Wdfy2	Ly6d			Zfp74
									Hvcn1													Tmed3	Mis18a			Bcl2l12
									Slc6a6													Sdhb	Ly6e			Klhl9
									Nup160													Ivns1abp	Sh3bgrl			Dpf2
									Tbcc													Pik3cg	Pard6g			Ube2a
									Clic1													Timm13	Rif1			Mprip
									Foxn2													Tmem167b	Phf6			Ephb6
									Klf4													Flna	Pdap1			Ostm1
									Men1													Senp5	Sem1			Timm17b
									Mcrip1													Zbtb1	Ctdspl2			Cfdp1
									Eif2b4													Pmvk	Taf1			Gna12
									Kdm5a													Gatad1	Hmgn1			Zc3h7b
									Dlg1													Gnas	Anapc5			Polr2i
									Vps4b													Tdrd3	Ube2m			Ranbp1
									Kdm4c													Abhd8	Trp53i11			Smarca5
									Anxa5													Cacfd1	Lmf2			Tra2a
									Zfp369													Dynll2	Ezr			Tdg
									Rab33b													Nfkbid	Cdkn2aipnl			Pitpnb
									Rbm38													Arrb2	Ssr3			Rmnd1
									Sec14l1													Tiparp	Smim13			Slc16a10
									Lta4h													Rpn1	Hibadh			Hsdl1
									Hcfc1													Slc25a51	Prmt1			Men1
									Dcaf10													Smad3	Ipo5			Atp5md
									Brd7													Tmbim4	Txlna			Gba2
									Pdcd2l													Rhob	Idi1			Csnk1e
									Tle3													Prcp	Pbrm1			Bap1
									Ubap2													Vdac3	Prkcb			Synrg
									Smc5													Parp4	Dynll1			Pskh1
									Casp2													Psmd1	Ccr9			Hnrnpul1
									Rnasek													Tnip2	Mtbp			Odr4
									Txn1													Dhx37	Psmc2			Glyr1
									Hnrnpu													Pfdn1	Smarcd1			Fbrs
									Sh2d1a													Anp32b	Bach1			Eprs
									Slamf1													Plod3	Bud31			Ddx1
									Tsc22d4													Tesk1	Elp5			Pex5
									S100pbp													Cd52	Qk			Mzt1
									Lrrc42													Cfdp1	Cbl			Lrrc41
									Etfdh													Cep170	Zranb2			Mcm3
									L3mbtl2													Bola3	Ilvbl			Zmynd19
									Atf7ip													Ap2m1	Wdtc1			Larp1
									Pcsk7													Dtnbp1	Zmynd19			Phka2
									Cd37													Slc9a1	Ndufb5			Frat2
									Tmem167b													Zc3h7b	Notch1			Lrrc14
									Kansl1													Kctd12	Eif2s1			Rab18
									Lrpap1													mt-Nd6	Acaa2			Msh6
									Dhx38													Pold4	Cep83			Txnrd1
									Fgfr1op2													Ergic3	Chchd2			Rbmx
									Dhx9													Daglb	Pfas			Ndufb8
									Snrpa													Setd5	Rbm15			Mocs1
									Tpp1													Glmp	Prpf19			Fam91a1
									Pitrm1													Rpn2	Zdhhc14			Etfrf1
									Hmgb3													Ccdc47	Nup133			Khdrbs1
									Gak													Sh3glb2	Rbbp8			Casp6
									Trappc5													Smim20	Fcho1			Nsun2
									Pitpnm2													Il1b	Dars			Cct6a
									Naxd													Api5	Acp1			Plgrkt
									Cdadc1													Nudt9	Thoc3			Psmd6
									Sav1													Pja2	Phpt1			Zfp330
									Gprasp1													Slc4a7	Actn4			Timm13
									Zfpl1													Ybx1	Zfp422			Ccdc171
									Jun													Zfand6	Dmac1			Itpr2
									Dhcr24													Dtnb	Rab44			Nisch
									Med16													Dcun1d5	Cox5b			Zfp652
									Mafk													Syngr2	Prpf38a			Mif
									Cdkn1b													Nans	Tssc4			Pmm1
									Trim24													Dars	Gins3			Hmgcs1
									Atad1													Myo1e	Cuedc2			Mtr
									Cd247													Carhsp1	E2f6			Med14
									Sbf1													Cyb5b	Mad1l1			Rpa3
									Mex3b													Serinc1	Gfi1			Eif2a
									Cep97													Polr3c	Cd8b1			Ndufa11
									mt-Cytb													Mib1	Serinc5			Psmg1
									Ythdc1													Slc35b2	Pin1			Fam114a2
									Cdc27													Trim35	Pds5b			Nat14
									Nkiras2													Tmco1	Carmil2			Nop58
									Brwd1													Cdc42ep3	Cnn3			Nrros
									Grpel1													Dok1	Stk35			Ctdspl2
									Cpsf7													Map3k5	Tnfaip8			Tada1
									Sdccag8													Snx1	Stap1			Ssr1
									Epc1													Tmem170b	N4bp2			Mbtps1
									Cry1													mt-Atp6	Gatad1			Cnot2
									Ino80d													Abca7	Slc25a10			Casc4
									Crcp													mt-Co3	Mecr			Psmd1
									Rel													Wdr13	Lyar			Uqcr11
									Ppwd1													Rap2c	Cox7b			Pithd1
									Ldlrad4													Dusp1	Pafah1b3			Tmem115
									Srp68													Il18r1	Cdc16			Uxs1
									Exoc6b													Adora2a	Dpagt1			Smpd4
									Abcf1													Rnf14	Ift57			Cdk2
									Cacfd1													Dxo	Nans			Mbd3
									Ddx49													Wwp2	Mdh1			Ndst1
									Chmp5													Hook3	Ndufb9			Phf5a
									Zc3h14													Ly6e	Exosc8			Plin2
									Pik3ip1													Thap2	Lman2l			Cnot1
									Drg1													Susd6	Clic1			Pdcd7
									Tmem19													Sema4a	Fancl			Dcun1d5
									Yod1													Pcyt1a	Snrpb2			Rab11fip4
																						Idh3a	Ick			Smarcb1
																						Hip1r	Tkt			Timeless
																						Mien1	Rnf8			Srsf6
																						Tnk2	Asxl1			Dipk2a
																						Fut8	Cops3			Asxl1
																						Kif13b	Uqcrc2			Slc9a9
																						Cyb5a	Coro1c			Tbrg4
																						Tmem256	Rbmx			Glrx3
																						Pglyrp2	Nxt1			Agtrap
																						Coro7	Ddit4			Phtf1
																						Tap1	Tgfbr1			Paip2
																						Hps5	Med24			Tial1
																						Tmem263	Eaf1			Ints3
																						Psenen	Psmb5			Arhgap26
																						Snx17	Ap2s1			Cstb
																						Dcaf6	Dctn4			Zdhhc4
																						Rb1cc1	Tsn			Pafah1b3
																						Ikzf3	Zw10			Mark4
																						Lactb	Fancg			Spata6
																						Myo9b	Mta1			Zpr1
																						Chrac1	Fam92a			Rnaseh2b
																						Wars	Isoc1			Pex11b
																						Hivep2	Cep72			Smdt1
																						Chd9	St13			Emc3
																						Smarcb1	Impdh1			Nudt19
																						Aldh18a1	Bora			Znrf1
																						Yipf4	Slc25a5			Mzt2
																						Stxbp2	Ccdc43			Sdad1
																						Tmed7	Reep4			Paip1
																						Rab3gap2	Ubr7			Actr1b
																						Cd4	Tpi1			Arl3
																						Arl5b	Slc27a1			Dars
																						Pck2	Ddx39			Cops5
																						Tfip11	Sdf2l1			Pag1
																						Gid8	Cacybp			Wdr11
																							Snrpe			Hnrnpu
																							Pycard			Zbed4
																							Timm50			Nrarp
																							Ampd2			Eif3l
																							Srsf10			Mib1
																							Lsm7			Nhp2
																							Cltb			Mxd4
																							Bcl2l12			Cpt1a
																							Fmnl3			Naa15
																							Taf11			Rrn3
																							Dpm3			Aff1
																							Raly			Isg20l2
																							Rpn1			Zc3h15
																							Zdhhc12			Ercc5
																							Fbxo45			Sec24c
																							Nup155			Fkbp8
																							Aldh9a1			Miga1
																							Psmb2			Vps36
																							Ccdc28b			Dhx8
																							Tomm5			Dennd1a
																							Ssr2			Tmem260
																							Lta4h			Papola
																							Casp8ap2			Pola2
																							Ppp1r7			Wdr12
																							Cln6			Atp5a1
																							Sucla2			AI597479
																							Nup50			Fn3krp
																							Cyb5b			Themis
																							Nhlrc2			Tcof1
																							Sin3b			Fndc3a
																							Dynll2			Wdr91
																							Id3			Coq9
																							Cox6b1			Senp5
																							Atp2a2			Stag2
																							Pik3r2			Ubfd1
																							Ostc			Msl2
																							Stk3			Sae1
																							Tor1a			Trat1
																							Cox6a1			Zscan21
																							Ppie			Fam98c
																							Rdx			Sdhd
																							Pitpnb			Il12rb2
																							Ift27			Pnisr
																							Ndufc1			Supt6
																							Khdrbs1			Zmym1
																							Magt1			Snrpe
																							Dgcr8			Zdhhc14
																							Armt1			B3gnt2
																							Prpf4			Fbxo34
																							Arcn1			Zfp36l2
																							Dis3			Ext2
																							Osbpl11			Zfp329
																							Cox8a			Spag9
																							Tmem222			Dnttip2
																							Carhsp1			Ubtf
																							Smarca5			Alg10b
																							Brd7			Nelfe
																							Sars2			Tmed10
																							Naa38			Slc25a37
																							Cnot10			Ubn2
																							Mxi1			Ncbp1
																							Uqcrfs1			Pcmtd2
																							Ifrd2			Arpc1a
																							Kremen1			Gtf2h3
																							Brd3			Leng8
																							Atp5j			Myg1
																							Itpripl1			Arf5
																							Gmps			Gpt
																							Ube2t			Ppp3cb
																							Ola1			Slc39a3
																							Noc4l			Cyth2
																							Atp5j2			Zfp771
																							Fubp1			Lims1
																							Trib1			Ints1
																							Cherp			Smad2
																							Trim27			Rbm25
																							Gnb1			N4bp3
																							Pcnx			Scly
																							Ndufs8			Trp53i11
																							Samd1			Cstf3
																							Gtf2f1			Cad
																							Hdac7			Mlec
																							Ruvbl1			Hras
																							Ndufa9			Prdx3
																							Odf2			Rheb
																							Eif4e			Ppp5c
																							Uchl5			R3hdm1
																							Chtop			Ptpn9
																							Gar1			Ube3c
																							Hadha			Pten
																							Kansl1l			Kdm6b
																							Tdp2			Slc38a9
																							Eci2			Sphk2
																							Rbm4b			Psmc1
																							Ipo7			Nr3c1
																							Pgk1			Nup155
																							Eri1			Ppfia1
																							Dnajb4			Naa80
																							Agpat5			Pwwp2a
																							Zdhhc8			Msl3
																							Ndufa1			Cacul1
																							Dap3			Wdr83os
																							Psma5			Pcm1
																							Psmd13			Ip6k1
																							Hsbp1			Rnf10
																							Sap30			Dctn4
																							Brd8			Maf1
																							Tcp1			Ube4b
																							Helq			Arih2
																							Acat1			Rtcb
																							Immt			Gmfg
																							Snf8			Rmnd5b
																							Micos10			Cnn3
																							Sumo2			Gne
																							mt-Co2			Npc1
																							Il17rb			Usp22
																							Slc16a5			Mob2
																							Arl6ip1			Prpf38a
																							Zbed4			Srm
																							Rcsd1			Snw1
																							Sdhb			Eif1ax
																							Hspa4			Strada
																							Park7			Pin1
																							Gnb2			Eif4g2
																							Stat5a			Nipbl
																							Psmc4			Cdc5l
																							Whrn			Brf1
																							Dnajc24			Nip7
																							Cfap36			Cnot9
																							Cactin			Pmpca
																							Nelfa			Hnrnpk
																							Shmt2			Ggta1
																							Psmc3			Erg28
																							Nhp2			Lpcat3
																							Emid1			Uqcrc2
																							Ints11			Galnt2
																							Jpt1			Carns1
																							Sec13			Drosha
																							Ppp2r1a			Srsf4
																							Nop58			Med20
																							Rilpl2			Zc3h4
																							Rbm17			Rab24
																							Nsmce4a			Tnrc18
																							Ddx19a			Lpin2
																							Rbm3			Emd
																							Zcwpw1			Nr1h2
																							Ndufb10			Ndufs1
																							Leo1			Zfp24
																							Zbed3			Fermt3
																							Hdac1			Usp7
																							Ppp3cb			Pqbp1
																							Sema7a			Otub1
																							Gmeb1			Wwp2
																							Tnfrsf1a			Homer1
																							Hes6			Slc35e3
																							Cops5			Trp53i13
																							Nudcd2			Rp2
																							Usp37			Sec61a2
																							Ppt2			Kat5
																							Ndufa4			Afg3l1
																							Klhl9			Thada
																							Bag6			Ythdf1
																							Lap3			Ccnt2
																							Ssbp3			Cd1d1
																							Sin3a			Unc5cl
																							Prelid3b			Dido1
																							Ung			Hcfc1
																							Casp2			Hsd17b4
																							Glrx5			Coq10b
																							Rnps1			Haghl
																							Haus8			Atp13a2
																							Akr1a1			Tmem208
																							Eif4e3			Ssbp4
																							Nup160			Ergic2
																							Clptm1			Pabpn1
																							Zfp451			Cers6
																							Cenpc1			Nedd4l
																							Net1			Tomm40
																							Cops7b			Aco2
																							Hsdl1			Bag6
																							Smarca4			Dis3l
																							Nap1l1			Aimp1
																							Upf3b			Unc13d
																							Atp6v1g1			Hid1
																							Abi3			Ap2m1
																							Themis			Ddx39b
																							Srp68			Trap1
																							Ammecr1			Dck
																							G3bp1			Smim7
																							Tbl1xr1			Msl1
																							Gpat4			Commd7
																							Copg2			Pts
																							Cct3			Fasn
																							Tmem11			Appl1
																							Faf1			Uxt
																							Trim59			Kars
																							Gart			Camk2g
																							Mis12			Fxr1
																							Ssr1			Qk
																							Casc4			Calm3
																							Ganab			Micos10
																							Psma1			Stk16
																							Timm23			Rdh11
																							Dmap1			Stk11
																							Sp3			Siah2
																							Usp14			Gnai3
																							Snx17			Snapin
																							Atp5a1			Armc1
																							Dcakd			Aak1
																							Mthfd2			Nit2
																							Ndufv3			Tsta3
																							Hmgcr			Atp5mpl
																							Elob			Ube2l3
																							Ndufa12			Kcna3
																							mt-Co3			Coq5
																							Slc35e3			Ammecr1
																							Elavl1			Cdk7
																							Ino80c			Fbh1
																							Mettl9			Ift52
																							Atp5mpl			Wdr43
																							Tmem223			Atxn10
																							Tbc1d10b			Plekho2
																							Spindoc			Ngrn
																							Zcchc8			Ndufa7
																							Sf3b6			Ncbp2
																							Atp5f1			Gatd1
																							Rnaseh2c			Selenoi
																							Fkbp4			Ndufb7
																							Nudt4			Chka
																							Vcp			Stard3
																							Xpo1			Ighmbp2
																							Tbpl1			Rnf34
																							Zfp395			Lpar6
																							Tcf3			Mtif2
																							Taf5l			Nudt13
																							Rprd1b			Ube2g1
																							Pdhb			Preb
																							Pgls			Ttc3
																							Blvra			Napa
																							Eif4a1			Utp14b
																							Stk38l			Atp5b
																							Slco4a1			Ddx19b
																							Cyth2			Abcd1
																							Dlst			Zbtb9
																							Hnrnpl			Pnpla2
																							Ndufs1			Paip2b
																							Lrmp			Ccdc28a
																							Cyc1			Eid1
																							Sf3b4			Supt20
																							Cstf2			Pdha1
																							Zmpste24			Zfp335
																							Fundc2			Serbp1
																							Fuca2			Top3b
																							Git1			Mospd3
																							Golt1b			Foxo3
																							Cd8a			Osbpl8
																							Ssbp1			Ctdsp2
																							Gmcl1			Sec24b
																							Nme1			Cct5
																							Nipsnap1			Ufsp2
																							Slc38a1			Wtap
																							Zfp553			Tnpo2
																							Gtf2h5			Rbm6
																							Zbtb45			Pbdc1
																							Npat			Snrnp200
																							Nsmce2			Apbb3
																							Zmym3			Bmi1
																							Exo5			Impdh1
																							Actr10			Polr2d
																							Rhot2			Pck2
																							Mtx1			Tmem86b
																							Atox1			Zfp865
																							Atp6v1a			Bbip1
																							Lsm4			Polr2e
																							Cenpa			Akt1
																							Cisd1			Pdxp
																							Fbf1			Kdm2b
																							Cox6c			Colgalt1
																							Jade1			Magoh
																							Ccdc124			Vps51
																							Lzic			Fbxw2
																							Pgam1			Zfp408
																							Csnk1e			Zranb2
																							Haus7			Thoc2
																							Ypel2			Lin7c
																							Eif1ad			Cwc25
																							Tmx1			Arl6ip1
																							Naxd			Atg9a
																							Mbd3			Hira
																							Crocc			Use1
																							Ptges3			Psma5
																							Fam111a			Tmem11
																							Get4			Kctd20
																							Trappc1			Slc5a3
																							Ppat			Elob
																							Vdac1			Tjap1
																							Rab5if			Pigq
																							Cep76			Exosc4
																							Eif3b			Zbtb1
																							Rpa1			Mob1b
																							Pop7			Atp6v1a
																							Edf1			Srsf1
																							Fam192a			Pold3
																							Klhdc10			Tor1aip2
																							Prpf3			Slc25a36
																							Adsl			Ddx56
																							Rangap1			Scai
																							Sf3b2			Cdadc1
																							Tcof1			Ttc19
																							Lin52			Eif1ad
																							Snrnp70			Smarcd1
																							Gnl3l			Tmem9
																							Brpf1			Cspp1
																							Pafah1b2			Hmgb1
																							Tomm6			Ints6l
																							Hnrnpul2			Vcpip1
																							Ak2			Ythdc1
																							Psmd8			Csrnp1
																							Syne3			Dhx37
																							Hmces			Stip1
																							Wdr78			Ammecr1l
																							St7			Gtf3a
																							Mettl16			Nelfa
																							Nt5c3b			Cks2
																							Manf			Vps35
																							Tmem201			Synj2bp
																							Utp11			Dhx33
																							Cox5a			Zbtb33
																							Kcna3			Prdx1
																							Taf15			Stard10
																							Ppwd1			Unc45a
																							Psma4			Cox5b
																							Snx3			Ankrd13a
																							Ppp4c			Gtf2f2
																							Fem1b			Med29
																							Frg1			Ifi27
																							Cfdp1			Trim24
																							Eif3l			Zfp950
																							Ppa2			Trp53bp1
																							Ndufa8			Cltc
																							Ccdc15			Dctn5
																							Srgap2			Pqlc1
																							Scrib			Ranbp2
																							Mia2			Sephs2
																							C2cd5			Mrfap1
																							Pitpnm2			Surf4
																							Msl3			Ppp6r3
																							Tsen34			Carmil2
																							Tcerg1			H3f3a
																							Psmd9			Tmem222
																							Abcf2			Ezr
																							Crip1			Acap1
																							Taldo1			Tomm7
																							Gspt1			Fbxw4
																							Fkbp1a			Rbm18
																							Nt5c2			Zmym2
																							C2cd3			Dimt1
																							Hmox2			Pigm
																							Hnrnpf			Mcm2
																							Eif4a3			Lamtor5
																							Hmg20b			Neil1
																							Cct2			Pfdn4
																							Eif2b4			Zfp579
																							Glrx3			Fbxw11
																							Mpp6			Abca2
																							Atf1			Psmb2
																							Uchl3			Ppme1
																							Spsb3			Pfdn1
																							Atf5			Tpd52l2
																							Ndufa5			Sf3b5
																							Sec61g			Efcab14
																							Stag2			Mbd1
																							Mospd3			Orai1
																							Cers2			Rell1
																							Tcf20			Plin3
																							Serbp1			Ssu72
																							Eftud2			Trp53inp1
																							Srrm1			Paf1
																							Rnf168			Cpsf7
																							Chka			Cyb5a
																							Ndufv1			Slc35a4
																							Brms1l			Rprd1b
																							Polr2j			Smarce1
																							Pebp1			Ppdpf
																							Cnot2			Ppp2ca
																							Pex19			Zscan26
																							Ndufv2			Sumo3
																							Rnf126			Aamdc
																							Ndufaf3			Twistnb
																							Cdc34			Alkbh3
																							Srek1			Zfp207
																							Kctd9			Dclre1c
																							Ccni			Sart3
																							Echdc1			Zdhhc6
																							Inip			Pex19
																							Tdg			Arl8b
																							Mre11a			Txlng
																							Vrk1			Elmod3
																							Parvg			Cmc2
																							Ogdh			Mpg
																							Prkcsh			Capn7
																							Pgp			M6pr
																							Cnot8			Ash2l
																							Asrgl1			R3hdm4
																							Sart1			Ankle2
																							Fip1l1			Ppat
																							Kif2a			Sdha
																							Hsp90aa1			Urgcp
																							Mthfd1			Eif4ebp2
																							Igf1r			Hnrnpl
																							Cript			Sertad3
																							Mpp5			Dag1
																							Ssb			Col11a2
																							Men1			Cep164
																							Hnrnpa2b1			Mga
																							Ranbp2			Yeats4
																							Cops6			Atad3a
																							Rb1			Cdc42ep3
																							Fam76b			Cep95
																							Chmp1b			Nemf
																							Rell1			Arhgef2
																							Bcat2			Slc7a6
																							Rheb			Eif3d
																							Opa1			Tnfrsf1a
																							Kpnb1			Prkaca
																							Tpgs1			Dnm1l
																							Cdan1			Tbca
																							Rad23b			Rgs2
																							Terf1			Slc45a4
																							Pds5a			Psmd8
																							Sypl			Wdr59
																							Ccar1			Acss2
																							Calm2			Bcl2l13
																							Spata24			Soat1
																							Tomm40			Zbtb24
																							Atic			Chsy1
																							Impdh2			Ppp1cb
																							Bclaf1			Foxn3
																							Psmc6			Spast
																							Sfpq			Osbpl11
																							Zfp39			Bnip1
																							Cggbp1			Selenos
																							Ripk3			Rab33b
																							Npepps			Abl1
																							Wrnip1			Get4
																							Cct8			Atp7a
																							Set			Ppp2r1a
																							Mpp7			Tufm
																							Polr2h			Shmt2
																							Ppp6r3			Sfswap
																							Ncbp3			Trim13
																							Zfp280d			Plekhn1
																							Pomp
																							Rpp30
																							Rfx2
																							Zdhhc15
																							Znrf1
																							Strn
																							Rgcc
																							Gipc1
																							Epb41
																							Ttc3
																							Ogfod3
																							Adgrl1
																							Hes1
																							Cry2
																							Slf1
																							Sod1
																							Ankrd13a
																							Hsp90ab1
																							Tmem41b
																							Puf60
																							Abl1
																							Myg1
																							Gmfb
																							Dtnbp1
																							Ripor1
																							Cd81
																							Nfyc
																							Dctn3
																							Rnf130
																							Kmt5c
																							Hars
																							Usp39
																							Ppm1d
																							Map3k10
																							Znhit2
																							Smim24
																							Phka2
																							Psmd3
																							Nol12
																							Atp5md
																							Otud4
																							Dhx15
																							Glo1
																							Hnrnpa0
																							Rab11a
																							Srsf2
																							Lmo4
																							2002-09-01
																							Smim11
																							Neil1
																							Scaf1
																							Cmtm7
																							Ergic1
																							mt-Nd5
																							Morc2a
																							Nubp1
																							Cpsf4
																							Psma2
																							Tial1
																							Snip1
																							Adprh
																							Impa1
																							Uqcrc1
																							Zc3h14
																							Irf2bp1
																							Ccdc25
																							Capza2
																							Mcmbp
																							Ywhah
																							Erlin1
																							Prkag2
																							Pcbp1
																							Zc3h7b
																							Msantd2
																							Acd
																							Rbm10
																							Rnf187
																							Zfp251
																							Soat1
																							Acly
																							Ucp2
																							Dhx38
																							Pex13
																							Tomm7
																							Anks1
																							Gse1
																							Galnt1
																							Taf4
																							Pole2
																							Blmh
																							Ecpas
																							Tfrc
																							Cox15
																							Mpc2
																							Spata13
																							Ciao2a
																							Ufd1
																							Zfp771
																							Fbxo3
																							Usf2
																							Ahcyl1
																							Stam
																							Copb2
																							Oser1
																							Rab1b
																							Hikeshi
																							Cbfb
																							Eif2b5
																							Surf4
																							Irgq
																							Plaa
																							Tsc2
																							Bsg
																							Gsn
																							Ndufa3
																							Zfp24
																							Cnot1
																							Ccdc61
																							Ctdsp1
																							Timm17b
																							Hnrnpk
																							Cdc5l
																							Prpf40a
																							Pdcd5
																							Hnrnpr
																							Bid
																							Ciapin1
																							Exosc2
																							Reep5
																							Parp1
																							Zc3hc1
																							Zeb1
																							Eif5a
																							E2f4
																							Taf6
																							Cmpk1
																							Hsd17b10
																							Lcmt1
																							Ankrd37
																							Smg6
																							Mmadhc
																							Emg1
																							Fh1
																							Kctd5
																							Eid1
																							Sart3
																							Timm8a1
																							Aifm1
																							Btbd1
																							Ykt6
																							Gcfc2
																							Ahsa1
																							Larp4b
																							Mbtps1
																							Snrpd3
																							Tuba1c
																							Gabpa
																							Ppp2ca
																							Helz
																							Nkiras1
																							Hsf2
																							Tnpo3
																							Egln1
																							Oxsr1
																							Smarcb1
																							Arl6ip4
																							Polr2i
																							Mbtd1
																							Uba3
																							Nfatc2ip
																							Polr2k
																							Rabl6
																							Glod4
																							Maea
																							Sf3b3
																							Dhx9
																							Kctd20
																							Katnb1
																							Fam20b
																							Tbl2
																							Wbp11
																							Knop1
																							Abhd8
																							Ddost
																							Auh
																							Nolc1
																							Rnf4
																							Slc35e1
																							U2af2
																							Pelp1
																							Cep170
																							Mta2
																							Poldip2
																							Eif1b
																							Dus3l
																							Lrig2
																							Ndufs7
																							Kdm1b
																							Pdrg1
																							Upf1
																							Oaz1
																							Pkm
																							Med16
																							Gmfg
																							Pdpk1
																							Ggta1
																							Rnaseh2a
																							Bcl11b
																							Zmat2
																							Trim35
																							Pdxk
																							Psmd7
																							Cwc27
																							Morf4l1
																							Ywhab
																							Pmvk
																							Rars2
																							Fam91a1
																							Pan2
																							Pxn
																							Chmp3
																							Mtrf1l
																							Cd4
																							Cdpf1
																							Cop1
																							Ubtf
																							Ptpra
																							Ube2l3
																							Denr
																							Simc1
																							Cebpb
																							Dpp8
																							Nkiras2
																							Rtca
																							Sdhd
																							Tmco1
																							Dbr1
																							Hsdl2
																							Ago1
																							Phc1
																							Caprin1
																							Alad
																							Dcps
																							Cnep1r1
																							Ube2g1
																							Spcs3
																							Sit1
																							Itpa
																							Tpst1
																							mt-Cytb
																							Satb1
																							Exosc3
																							Itprip
																							Zc3h18
																							Paip2
																							Tra2b
																							Rbm14
																							Kpna3
																							Dbi
																							Osgep
																							Sla
																							Rp2
																							Sorbs1
																							Slc38a2
																							Hp1bp3
																							Lman1
																							Hspa9
																							Pknox1
																							Dennd6a
																							Pwwp3a
																							Anapc7
																							Clasp1
																							Rars
																							Lancl1
																							Mycbp
																							Iars
																							Dhdds
																							Hnrnph3
																							Cdk16
																							Cdc37
																							Iws1
																							Tubgcp6
																							Prmt5
																							Rbx1
																							Dnajb12
																							Zfp91
																							Rnf145
																							Trim24
																							Chd1
																							Tti1
																							Adh5
																							R3hdm1
																							Klf10
																							H3f3b
																							N4bp3
																							Trim11
																							Tbxa2r
																							Kat7
																							Srebf2
																							Syncrip
																							Smdt1
																							Dctn1
																							Rmi1
																							Trpm7
																							Lat
																							Zfp526
																							Zbtb14
																							Cd14
																							Ddx3x
																							Khdc4
																							Clns1a
																							Zfp35
																							Pdhx
																							Ube3c
																							Senp3
																							Bambi
																							Wbp1
																							Tsc22d1
																							Ldha
																							Etfb
																							Ttc4
																							Usp6nl
																							Mical3
																							Bcas2
																							Tm9sf1
																							Agps
																							Slfn4
																							Csf2ra
																							Yy1
																							Wdr83
																							Tmem165
																							Tmem43
																							Kif1c
																							Slc25a25
																							Htt
																							Vps36
																							Lpin2
																							mt-Atp6
																							Hmgcs1
																							Ilk
																							Sik1
																							Clpx
																							Dele1
																							Wdr91
																							Slc48a1
																							Faap100
																							Cdc25b
																							Zfp74
																							Zfp821
																							Asb8
																							Immp1l
																							Ap2b1
																							Atp6v1c1
																							Pias2
																							Hars2
																							Ndufa11
																							Eif3m
																							H2afy
																							Cerk
																							Mtx2
																							Arl3
																							Cfl1
																							Slc26a2
																							Cst3
																							Cxcl2
																							Vars
																							mt-Atp8
																							Actr5
																							mt-Nd6
																							Dnlz

## Sheet: mixed1
genotype	Nav1.8wt::Npy1rfl/fl	Nav1.8cre::Npy1rfl/fl	Nav1.8wt::Npy1rfl/fl	Nav1.8cre::Npy1rfl/fl	Nav1.8wt::Npy1rfl/fl	Nav1.8cre::Npy1rfl/fl	C57BL6	C57BL6	C57BL6	C57BL6	C57BL6
AAI	OVA	OVA	OVA	OVA	OVA	OVA	Naive	OVA	OVA	OVA	OVA
treatment	-	-	-	-	-	-	-	vehicle	RTX	vehicle	RTX
	RNA.s1_	RNA.s2_	RNA.s3_	RNA.s4_	RNA.s5_	RNA.s6_	RNA.s9_	RNA.s13	RNA.s14	RNA.s15	RNA.s16
Sox17	0	0	0	0	0	0	0	0	0	0	0
Lypla1	0.0804598	0.166667	0.444444	0.25	0.0769231	0.176471	0.275626	0.248	0.216667	0.108911	0.305556
Tcea1	0.344828	0.488889	0.666667	0.4	0.0769231	0.294118	0.71754	0.48	0.6	0.50495	0.472222
Atp6v1h	0.103448	0.222222	0.111111	0	0	0.0588235	0.539863	0.296	0.216667	0.158416	0.388889
Rb1cc1	0.16092	0.122222	0.333333	0.35	0.0769231	0.235294	0.403189	0.232	0.216667	0.178218	0.166667
Pcmtd1	0.126437	0.211111	0.222222	0.15	0.230769	0.411765	0.510251	0.416	0.283333	0.336634	0.361111
Rrs1	0.137931	0.1	0	0.1	0.0769231	0.117647	0.300683	0.192	0.183333	0.188119	0.166667
Adhfe1	0	0	0	0	0	0	0	0	0	0	0
Mybl1	0	0	0	0.05	0	0	0.00911162	0.008	0	0	0
Vcpip1	0.149425	0.144444	0.111111	0.15	0.153846	0.294118	0.382688	0.272	0.233333	0.207921	0.25
Sgk3	0.137931	0.255556	0.333333	0.1	0.461538	0.411765	0.412301	0.392	0.333333	0.287129	0.222222
Mcmdc2	0.0229885	0	0	0	0.0769231	0	0.0113895	0.032	0.0166667	0.00990099	0.0555556
Cops5	0.16092	0.2	0.444444	0.25	0	0.352941	0.332574	0.448	0.4	0.237624	0.194444
Cspp1	0.149425	0.266667	0.111111	0.15	0	0.176471	0.405467	0.416	0.416667	0.217822	0.277778
Arfgef1	0.298851	0.322222	0.222222	0.3	0.461538	0.411765	0.938497	0.648	0.683333	0.623762	0.472222
Prex2	0	0	0	0	0	0	0	0	0	0	0
Slco5a1	0	0	0	0	0	0	0.00911162	0.008	0.0166667	0	0
Prdm14	0	0	0	0	0	0	0.00455581	0	0	0	0
Ncoa2	0.0574713	0.155556	0.111111	0.15	0.0769231	0.235294	0.437358	0.352	0.316667	0.227723	0.166667
Tram1	0.287356	0.522222	0.777778	0.35	0.384615	0.470588	1.07062	0.848	1.05	0.435644	0.555556
Lactb2	0.0574713	0.0555556	0	0.05	0.0769231	0	0.0865604	0.048	0.0833333	0.0693069	0
Eya1	0	0.0333333	0	0	0	0	0.047836	0.024	0	0.019802	0
Terf1	0.114943	0.2	0.111111	0.1	0	0.352941	0.394077	0.208	0.2	0.178218	0.111111
Rdh10	0.0689655	0.0777778	0.111111	0.1	0.0769231	0.117647	0.175399	0.104	0.0833333	0.128713	0.0833333
Stau2	0.0229885	0.0333333	0	0.05	0.0769231	0.0588235	0.0410023	0.024	0.0333333	0.039604	0.0555556
Ube2w	0.172414	0.244444	0.111111	0.2	0.230769	0.352941	0.369021	0.264	0.466667	0.188119	0.194444
Eloc	0	0.0222222	0	0	0	0	0.134396	0.024	0.0833333	0.0594059	0.0277778
Tmem70	0.0229885	0.0444444	0	0.1	0	0	0.0501139	0.056	0.0666667	0.029703	0.0277778
Ly96	0.0229885	0.0222222	0	0.05	0	0	0.0410023	0.024	0.0333333	0.019802	0.0277778
Il17a	0	0	0	0	0	0	0	0	0	0	0
Il17f	0.0114943	0	0	0	0	0	0	0	0	0	0
Mcm3	0.126437	0.133333	0	0	0.0769231	0.117647	0.182232	0.176	0.15	0.158416	0.194444
Paqr8	0	0	0	0.05	0	0.0588235	0.0341686	0.056	0.05	0.039604	0
Efhc1	0.0114943	0.0111111	0	0	0	0	0.0113895	0	0	0.00990099	0.0277778
Tram2	0.103448	0.0333333	0	0.1	0.0769231	0.176471	0.209567	0.16	0.25	0.0891089	0.0833333
Tmem14a	0	0	0	0	0.0769231	0	0.0136674	0	0	0.00990099	0
Khdc1a	0	0	0	0	0	0	0.00455581	0.008	0	0.00990099	0
Kcnq5	0.0114943	0.0222222	0	0.05	0	0	0.0273349	0.008	0	0.039604	0
Ogfrl1	0.045977	0.0666667	0	0.15	0	0	0.0979499	0.064	0.1	0.039604	0
Smap1	0.114943	0.122222	0.111111	0.15	0.230769	0.0588235	0.23918	0.192	0.15	0.168317	0.166667
Sdhaf4	0.0344828	0.0444444	0	0	0.153846	0	0.125285	0.072	0.05	0.0594059	0
Fam135a	0	0	0	0	0	0	0	0	0	0	0
Lmbrd1	0.781609	0.855556	0.666667	0.9	0.230769	0.588235	1.61048	1.176	1.1	0.841584	0.75
Phf3	0.0689655	0.277778	0.222222	0.25	0.230769	0.0588235	0.583144	0.384	0.366667	0.287129	0.194444
Prim2	0.0574713	0.0555556	0.111111	0.1	0.0769231	0.0588235	0.138952	0.128	0.0833333	0.118812	0.0833333
Rab23	0.0114943	0.0444444	0	0	0	0.0588235	0.0865604	0.064	0.0666667	0.0594059	0.0277778
Bag2	0	0.0111111	0	0	0	0	0.00911162	0	0	0	0
Zfp451	0.126437	0.211111	0.111111	0	0.230769	0.117647	0.460137	0.352	0.4	0.227723	0.0555556
Bend6	0	0	0	0	0	0	0.00455581	0	0	0	0
Dst	0	0	0	0	0	0	0.00455581	0.008	0	0.00990099	0
Ccdc115	0.0574713	0.1	0	0	0.153846	0	0.252847	0.224	0.166667	0.178218	0.222222
Imp4	0.149425	0.155556	0	0.2	0.153846	0.117647	0.407745	0.232	0.333333	0.247525	0.138889
Ptpn18	0.712644	1.15556	1.11111	0.85	0.615385	1.47059	2.39863	1.976	1.86667	1.57426	1.02778
Prss39	0	0	0	0	0	0	0	0	0	0	0
Arhgef4	0	0.0222222	0	0.05	0	0	0.0728929	0.048	0.1	0.039604	0
Fam168b	0.241379	0.466667	0.666667	0.25	0.230769	0.470588	1.1959	0.96	0.95	0.455446	0.388889
Plekhb2	0.183908	0.244444	0.222222	0.25	0	0.352941	0.414579	0.304	0.25	0.19802	0.222222
Hs6st1	0.0804598	0.288889	0	0.15	0	0.235294	0.430524	0.192	0.15	0.118812	0.0833333
Uggt1	0.37931	0.355556	0.111111	0.35	0.384615	0.235294	0.767654	0.512	0.666667	0.306931	0.333333
Neurl3	0.563218	1.02222	1.33333	1.4	0.615385	0.588235	2.55581	1.096	1.56667	1.14851	0.611111
Arid5a	0.482759	0.766667	0.888889	0.85	0.615385	0.352941	0.95672	0.88	0.85	0.970297	0.861111
Kansl3	0.183908	0.122222	0.222222	0.05	0.153846	0.117647	0.425968	0.224	0.35	0.326733	0.138889
Lman2l	0.045977	0.0444444	0	0.05	0.0769231	0.0588235	0.0979499	0.072	0.0833333	0.039604	0
Cnnm4	0.0574713	0.122222	0	0.25	0.0769231	0.235294	0.359909	0.152	0.15	0.0990099	0.333333
Cnnm3	0.114943	0.166667	0.111111	0.1	0.153846	0	0.257403	0.2	0.216667	0.188119	0.0277778
Ankrd23	0.045977	0.111111	0.111111	0.1	0	0	0.113895	0.136	0.216667	0.0693069	0
Ankrd39	0.0574713	0.0777778	0	0.1	0.153846	0.235294	0.209567	0.136	0.2	0.108911	0.0833333
Sema4c	0	0.0111111	0	0	0	0	0.0296128	0.032	0.0333333	0	0.0277778
Cox5b	0.229885	0.4	0.333333	0.35	0.307692	0.235294	0.788155	0.592	0.65	0.564356	0.444444
Actr1b	0.195402	0.333333	0.111111	0.45	0.230769	0.176471	0.542141	0.384	0.316667	0.306931	0.166667
Zap70	0.229885	0.222222	0.222222	0.4	0.153846	0.470588	0.840547	0.688	0.783333	0.485149	0.361111
Tmem131	0.229885	0.177778	0	0.2	0.307692	0.411765	0.382688	0.288	0.316667	0.326733	0.138889
Vwa3b	0	0	0	0	0	0	0.00911162	0.016	0.0166667	0	0
Inpp4a	0.114943	0.211111	0.333333	0.1	0.153846	0.176471	0.378132	0.336	0.283333	0.0990099	0.111111
Coa5	0.321839	0.366667	0.111111	0.3	0.153846	0.294118	0.487472	0.456	0.583333	0.366337	0.388889
Unc50	0.183908	0.133333	0	0.1	0.153846	0.176471	0.246014	0.192	0.166667	0.158416	0.277778
Mgat4a	0.229885	0.255556	0	0.15	0.230769	0.235294	0.362187	0.2	0.266667	0.19802	0.222222
Tsga10	0	0.0222222	0	0.05	0	0.0588235	0.0205011	0.088	0.05	0	0
Lipt1	0	0.0111111	0	0	0	0	0.00455581	0.016	0.0166667	0	0
Mitd1	0.0114943	0.0333333	0	0	0	0	0.125285	0.152	0.116667	0.039604	0
Txndc9	0.172414	0.211111	0.222222	0.2	0.384615	0	0.56492	0.56	0.333333	0.158416	0.138889
Eif5b	0.149425	0.322222	0.111111	0.15	0.0769231	0.0588235	0.416856	0.288	0.3	0.257426	0.111111
Rev1	0.0574713	0.0333333	0.111111	0	0.0769231	0	0.127563	0.112	0.0333333	0.0594059	0.0555556
Aff3	0.482759	0.666667	1.33333	0.75	0.461538	0.764706	1.30979	0.96	1.3	0.70297	0.694444
Chst10	0	0.0444444	0	0	0	0.117647	0.1959	0.104	0.166667	0.158416	0.0277778
Pdcl3	0.241379	0.0888889	0	0.1	0.461538	0.176471	0.451025	0.408	0.383333	0.257426	0.222222
Npas2	0	0	0	0	0	0	0.0022779	0	0	0	0
Tbc1d8	0	0.0111111	0	0	0	0	0	0.016	0	0	0.0277778
Cnot11	0.0114943	0.0666667	0	0.15	0.230769	0.0588235	0.241458	0.16	0.183333	0.158416	0
Rnf149	0.149425	0.177778	0.222222	0.25	0.384615	0.176471	0.353075	0.2	0.3	0.19802	0.194444
Creg2	0	0	0	0	0	0	0	0	0	0	0
Map4k4	0.241379	0.388889	0.444444	0.5	0.307692	0.235294	1.04556	0.608	0.683333	0.485149	0.694444
Il1r2	0.0114943	0	0	0	0	0	0.0250569	0.016	0	0	0.0277778
Il1r1	0	0	0	0	0	0	0	0	0	0	0
Il1rl2	0	0.0111111	0	0	0	0	0.0113895	0.008	0	0.019802	0
Il1rl1	0	0.0111111	0	0	0	0	0.00455581	0.008	0	0	0
Il18r1	0.149425	0.222222	0	0	0	0	0.339408	0.224	0.233333	0.19802	0.166667
Il18rap	0.045977	0.0666667	0	0.15	0.0769231	0.0588235	0.277904	0.128	0.133333	0.0891089	0.111111
Slc9a4	0	0	0	0	0	0	0	0	0	0	0
Mfsd9	0	0	0	0	0	0	0.0022779	0.008	0	0	0
Tgfbrap1	0.0574713	0.133333	0	0.1	0.230769	0	0.205011	0.176	0.166667	0.0990099	0.0833333
AI597479	0.0229885	0.0666667	0	0.05	0.0769231	0.0588235	0.132118	0.128	0.0333333	0.128713	0
Fhl2	0	0.0111111	0	0	0	0	0.00911162	0.016	0.0166667	0	0
Nck2	0.045977	0.0555556	0.111111	0	0	0.0588235	0.168565	0.096	0.0333333	0.0594059	0.0833333
Uxs1	0.0689655	0.1	0	0.05	0	0.0588235	0.125285	0.112	0.166667	0.0891089	0.0555556
Tpp2	0.252874	0.344444	0.222222	0.3	0	0.411765	0.630979	0.496	0.416667	0.366337	0.333333
Tex30	0.0114943	0.0888889	0	0	0.0769231	0	0.218679	0.096	0.2	0.0693069	0.0555556
Poglut2	0.0114943	0.0222222	0	0.05	0	0	0.0205011	0.008	0	0	0
Bivm	0	0.0222222	0	0	0	0	0.0205011	0.048	0.0333333	0.00990099	0
Ercc5	0.0689655	0.133333	0.111111	0.1	0.153846	0	0.150342	0.152	0.15	0.118812	0.194444
Col3a1	0	0	0	0	0	0	0	0	0	0	0
Col5a2	0	0	0	0	0	0	0	0	0	0	0
Wdr75	0.0229885	0.0111111	0	0	0	0	0.0820046	0.048	0.133333	0.039604	0.0277778
Slc40a1	0	0	0	0	0	0	0	0	0	0.00990099	0
Slc39a10	0.045977	0.0444444	0	0	0.0769231	0	0.0774487	0.088	0.116667	0.0693069	0.0555556
Tmeff2	0	0	0	0	0	0	0	0	0	0	0
Cavin2	0	0	0	0	0	0	0	0	0	0	0
Nabp1	0.16092	0.288889	0.333333	0.3	0.153846	0.235294	0.387244	0.368	0.3	0.287129	0.138889
Myo1b	0	0	0	0	0	0	0.0022779	0	0	0	0
Stat4	0.356322	0.566667	0.666667	0.45	0.384615	0.764706	1.02733	0.728	0.9	0.80198	0.583333
Stat1	0.367816	0.5	0.444444	0.25	0.0769231	0.352941	1.3918	1.416	1.35	0.950495	1
Gls	0.413793	0.7	0.444444	0.75	1.38462	0.588235	1.25968	0.832	1.03333	0.762376	0.472222
Nab1	0.321839	0.511111	0.111111	0.35	0.307692	0.411765	0.767654	0.624	0.466667	0.366337	0.416667
Nemp2	0.045977	0.0333333	0	0	0	0	0.0751708	0.056	0.05	0.0792079	0.0555556
Mfsd6	0.0229885	0.0777778	0.111111	0	0	0.0588235	0.113895	0.072	0.116667	0.0891089	0.0277778
Inpp1	0.091954	0.177778	0	0.15	0.384615	0.117647	0.47836	0.272	0.333333	0.178218	0.194444
Hibch	0.0344828	0.0555556	0.111111	0.05	0	0	0.0660592	0.048	0.0666667	0.039604	0.0555556
Pms1	0.0804598	0.0444444	0	0.1	0	0.0588235	0.138952	0.136	0.05	0.0990099	0.166667
Ormdl1	0.0114943	0.0444444	0	0.1	0	0.0588235	0.109339	0.072	0.116667	0.0693069	0.0277778
Osgepl1	0.0114943	0.0111111	0	0.05	0.0769231	0.0588235	0.0250569	0.024	0	0.00990099	0.0277778
Asnsd1	0.16092	0.4	0	0.4	0.307692	0.352941	0.583144	0.504	0.733333	0.445545	0.5
Stk17b	1.72414	2.6	1.66667	2.9	1.92308	2.52941	5.73804	3.528	3.58333	2.59406	2.41667
Hecw2	0.0114943	0	0	0	0	0	0	0	0	0	0
Gtf3c3	0.0114943	0.1	0	0	0	0.0588235	0.107062	0.064	0.0833333	0.128713	0.138889
Pgap1	0.367816	0.588889	0.444444	0.5	0.384615	0.235294	1.44647	1.064	0.95	0.623762	0.527778
Ankrd44	0.551724	0.822222	0.444444	0.8	0.615385	0.588235	1.13895	0.776	1.05	0.534653	0.944444
Sf3b1	1.11494	1.72222	1.22222	1.75	2.07692	1.76471	3.06378	2.272	2.66667	1.71287	1.97222
Coq10b	0.137931	0.144444	0.222222	0	0.153846	0.0588235	0.38041	0.224	0.2	0.128713	0.111111
Hspd1	0.16092	0.3	0	0.2	0.153846	0.117647	0.421412	0.36	0.233333	0.287129	0.194444
Hspe1	0.252874	0.222222	0.333333	0.35	0.307692	0.235294	0.407745	0.368	0.333333	0.257426	0.444444
Mob4	0.0804598	0.255556	0.111111	0.15	0.230769	0.117647	0.398633	0.272	0.3	0.178218	0.0833333
Rftn2	0	0.111111	0	0	0	0	0.0865604	0.016	0.0333333	0.029703	0.0555556
2002-03-01	0.0344828	0.0777778	0.111111	0.05	0.153846	0.0588235	0.198178	0.088	0.05	0.0594059	0.0277778
Boll	0.0344828	0.0333333	0	0	0	0	0.111617	0.04	0.0666667	0.049505	0
Plcl1	0.0114943	0	0	0	0	0	0.0159453	0.008	0	0	0
Satb2	0	0	0	0	0	0	0	0	0	0	0
Tyw5	0.0229885	0.0111111	0	0.05	0.0769231	0	0.0865604	0.072	0.0333333	0.039604	0
Maip1	0.0689655	0.0444444	0	0	0	0.0588235	0.104784	0.048	0.05	0.0594059	0.0277778
Spats2l	0	0.0222222	0	0	0	0	0.0022779	0.008	0	0	0
Kctd18	0.0574713	0.0666667	0	0	0	0.117647	0.193622	0.112	0.116667	0.0693069	0.111111
Sgo2a	0	0	0	0	0	0	0.0022779	0	0.0166667	0	0
Aox1	0	0	0	0	0	0	0	0	0	0	0
Aox3	0	0	0	0	0	0	0	0	0	0	0
Bzw1	0.54023	0.766667	0.666667	0.8	0.384615	0.470588	1.40091	1.24	1.05	0.851485	0.416667
Clk1	1.41379	1.72222	1.11111	1.7	1.61538	1.64706	4.1139	2.704	2.58333	2.08911	1.61111
Ppil3	0.0229885	0.0666667	0	0.1	0	0.0588235	0.102506	0.032	0.05	0.029703	0.111111
Nif3l1	0.045977	0.0555556	0	0	0	0	0.0933941	0.04	0.05	0.039604	0.0277778
Orc2	0.0804598	0.0666667	0	0.05	0.0769231	0.117647	0.157175	0.088	0.166667	0.0990099	0
Fam126b	0.0344828	0.111111	0.111111	0	0	0	0.100228	0.08	0.0833333	0.039604	0.0833333
Ndufb3	0.0229885	0.0111111	0	0	0	0	0.0273349	0	0.05	0.019802	0
Cflar	0.0229885	0.155556	0.222222	0.3	0.0769231	0.176471	0.362187	0.304	0.3	0.326733	0.0833333
Casp8	0.333333	0.233333	0.111111	0.35	0.615385	0.235294	0.587699	0.456	0.55	0.306931	0.222222
Trak2	0.229885	0.288889	0.555556	0.4	0.230769	0.647059	0.799544	0.552	0.483333	0.39604	0.361111
Stradb	0.0344828	0.0444444	0	0.05	0	0	0.109339	0.064	0.0833333	0.049505	0.0277778
Tmem237	0	0	0	0	0	0	0.0113895	0	0	0.00990099	0
Als2	0.0114943	0.0666667	0	0.05	0	0.0588235	0.0842825	0.12	0.1	0.0693069	0
Fzd7	0	0	0	0	0	0	0.00455581	0.024	0	0.00990099	0
Sumo1	0.344828	0.588889	0.111111	0.2	0.384615	0.588235	0.933941	0.68	0.7	0.60396	0.361111
Nop58	0.37931	0.355556	0.111111	0.25	0.230769	0.117647	0.676538	0.528	0.516667	0.336634	0.222222
Bmpr2	0	0.0111111	0.111111	0	0	0	0.0410023	0.032	0.05	0.00990099	0.0277778
Fam117b	0.310345	0.4	0.333333	0.4	0.384615	0.235294	1.12073	0.552	0.65	0.663366	0.472222
Wdr12	0.0689655	0.155556	0	0.05	0	0.117647	0.134396	0.08	0.0833333	0.0594059	0.0555556
Carf	0	0	0	0	0	0.0588235	0.0136674	0	0	0.00990099	0.0555556
Nbeal1	0	0.0888889	0	0.05	0	0	0.161731	0.072	0.0666667	0.0693069	0.0833333
Cyp20a1	0.0229885	0.0333333	0	0	0	0	0.0774487	0.056	0.0333333	0.029703	0.0277778
Abi2	0	0.0555556	0	0	0.0769231	0	0.0455581	0.032	0	0.00990099	0
Raph1	0	0.0333333	0	0	0	0	0.0250569	0.008	0.0333333	0	0
Cd28	0.689655	0.433333	0.333333	0.45	0.538462	0.823529	1.07973	0.672	0.8	0.534653	0.555556
Ctla4	0.287356	0.311111	0.333333	0.25	0.384615	0.176471	0.32574	0.256	0.2	0.257426	0.472222
Icos	0.103448	0.155556	0.111111	0.1	0.0769231	0.0588235	0.225513	0.12	0.133333	0.128713	0.166667
Pard3b	0.0114943	0.0333333	0	0	0	0.0588235	0.0410023	0.016	0	0	0
Nrp2	0.0114943	0.0111111	0	0	0	0	0.0022779	0.008	0.0166667	0.039604	0
Ino80d	0.16092	0.133333	0	0.4	0.153846	0.176471	0.687927	0.424	0.566667	0.306931	0.333333
Ndufs1	0.126437	0.122222	0.111111	0.15	0.153846	0.176471	0.236902	0.304	0.216667	0.148515	0.361111
Eef1b2	2.05747	2.96667	3	3.05	1.84615	2.88235	5.16173	4.248	3.71667	4.28713	4
Adam23	0	0	0	0	0	0	0	0	0	0	0
Fastkd2	0.0114943	0.0111111	0	0.05	0.0769231	0.0588235	0.070615	0.056	0.0166667	0.049505	0
Klf7	0.103448	0.133333	0	0	0.0769231	0.117647	0.271071	0.192	0.2	0.138614	0.0555556
Creb1	0.137931	0.4	0.111111	0.55	0.230769	0.0588235	0.594533	0.512	0.366667	0.227723	0.333333
Mettl21a	0.0229885	0.0222222	0	0	0	0	0.0410023	0.048	0.0333333	0.0594059	0
Ccnyl1	0.045977	0.133333	0.111111	0	0	0.235294	0.216401	0.104	0.183333	0.0792079	0.0277778
Fzd5	0.0344828	0.1	0	0.1	0	0	0.246014	0.096	0.183333	0.039604	0.0555556
Plekhm3	0.0804598	0.122222	0	0.05	0.0769231	0.176471	0.23918	0.088	0.2	0.118812	0.0833333
Idh1	0	0.0333333	0	0.05	0	0	0.0410023	0.016	0.0666667	0	0
Pikfyve	0	0.1	0	0.05	0.0769231	0	0.22779	0.136	0.166667	0.118812	0.166667
Rpe	0.229885	0.166667	0.222222	0.3	0.230769	0.235294	0.416856	0.352	0.316667	0.287129	0.25
Kansl1l	0.0574713	0.122222	0.111111	0.1	0	0	0.18451	0.112	0.133333	0.108911	0.0555556
Acadl	0.436782	0.333333	0.333333	0.2	0.307692	0.470588	0.457859	0.392	0.283333	0.207921	0.416667
Lancl1	0.045977	0.0333333	0	0.05	0.0769231	0	0.177677	0.096	0.216667	0.0891089	0.111111
Ikzf2	0.0114943	0.0444444	0.444444	0	0	0	0.170843	0.136	0.133333	0.0891089	0.0555556
Bard1	0.0114943	0.0333333	0.222222	0	0	0	0.0410023	0.048	0.05	0.029703	0
Atic	0.172414	0.322222	0.444444	0.1	0.307692	0.176471	0.485194	0.496	0.533333	0.445545	0.305556
Fn1	0.287356	0.455556	0.222222	0.1	0.0769231	0	0.0432802	0.064	0.0333333	0.0594059	0.0833333
Mreg	0.091954	0.0222222	0	0.05	0.153846	0.0588235	0.0341686	0.04	0.05	0.0792079	0
Pecr	0.0114943	0	0	0	0	0	0.0205011	0.016	0	0	0.0277778
Xrcc5	0.0229885	0.0777778	0	0.1	0.153846	0.117647	0.173121	0.136	0.0833333	0.0792079	0
March4	0	0	0	0	0	0	0	0	0	0	0
Smarcal1	0.0689655	0.122222	0	0	0.153846	0	0.154897	0.152	0.2	0.0891089	0.111111
Igfbp5	0	0.0111111	0	0	0	0	0	0	0	0	0
Tns1	0.0114943	0	0	0	0	0	0.0205011	0.008	0	0	0
Rufy4	0	0	0	0	0	0	0.00455581	0	0	0	0
Cxcr2	0	0.0222222	0	0	0	0.117647	0.0022779	0	0	0.00990099	0
Cxcr1	0	0	0	0	0	0	0.00683371	0	0.0166667	0	0
Arpc2	0.16092	0.266667	0.333333	0.1	0.153846	0.176471	0.567198	0.416	0.35	0.247525	0.277778
Gpbar1	0.0114943	0.0111111	0	0	0	0	0.00455581	0	0	0	0
Aamp	0.494253	0.744444	0.444444	1.2	1.23077	0.764706	1.51253	1.088	1.13333	1	1
Pnkd	0.0114943	0.0222222	0	0	0.0769231	0	0.15262	0.088	0.0166667	0.0693069	0
Tmbim1	0.045977	0.0333333	0	0	0	0	0.0182232	0.016	0	0.00990099	0.0277778
Slc11a1	0.0114943	0.0111111	0	0	0	0	0.0136674	0.008	0.0166667	0.00990099	0
Ctdsp1	0.494253	0.788889	0.555556	1.1	0.538462	0.411765	1.49431	1.232	1.5	1.06931	1.05556
Usp37	0.103448	0.144444	0	0.15	0.0769231	0.0588235	0.170843	0.176	0.166667	0.0594059	0.0555556
Cnot9	0.0574713	0.0666667	0.222222	0.05	0	0.0588235	0.202733	0.08	0.116667	0.138614	0.0833333
Zfp142	0.0114943	0.0333333	0.111111	0	0.0769231	0.0588235	0.148064	0.088	0.1	0.128713	0
Bcs1l	0.0344828	0.0111111	0	0	0	0	0.0637813	0.032	0.0166667	0.039604	0
Rnf25	0.0229885	0.0444444	0	0	0	0	0.0842825	0.056	0.0333333	0.029703	0.0555556
Stk36	0	0	0	0	0	0	0.0022779	0.008	0	0	0
Ttll4	0.0114943	0.0888889	0.111111	0	0	0.0588235	0.0774487	0.04	0.0833333	0.049505	0.0277778
Cyp27a1	0	0.0111111	0	0	0	0	0.0615034	0.048	0.0166667	0.019802	0
Wnt6	0	0	0	0	0	0	0	0	0	0	0
Wnt10a	0	0	0	0	0	0	0.0136674	0.016	0	0.00990099	0
Cfap65	0	0	0	0	0	0	0	0	0	0	0
Nhej1	0.0114943	0.0222222	0	0	0.0769231	0.117647	0.0569476	0.104	0.0666667	0.029703	0.0555556
Slc23a3	0.0114943	0.0333333	0	0	0	0	0.022779	0	0.0333333	0.029703	0.0277778
Cnppd1	0.344828	0.666667	1	0.35	0.461538	0.529412	1.3508	0.864	0.85	0.712871	0.861111
Retreg2	0.137931	0.4	0.666667	0.15	0.461538	0.294118	0.790433	0.56	0.35	0.306931	0.361111
Zfand2b	0.264368	0.211111	0.444444	0.3	0	0.294118	0.530752	0.28	0.5	0.227723	0.25
Abcb6	0	0.0111111	0	0	0	0.0588235	0.0387244	0.024	0	0.019802	0
Atg9a	0.0114943	0.0333333	0	0	0	0	0.145786	0.096	0.183333	0.0594059	0.0833333
Ankzf1	0	0.0555556	0	0	0.0769231	0.0588235	0.0523918	0.056	0.05	0	0.0555556
Glb1l	0.0114943	0.0111111	0.111111	0.05	0	0	0.0273349	0.04	0.0833333	0.039604	0.0277778
Stk16	0.183908	0.255556	0.222222	0.3	0.384615	0.117647	0.469248	0.256	0.533333	0.356436	0.361111
Tuba4a	0.0344828	0.1	0	0	0.0769231	0.117647	0.179954	0.12	0.2	0.178218	0.166667
Dnajb2	0.0804598	0.1	0	0.05	0	0.117647	0.241458	0.08	0.183333	0.0693069	0.138889
Dnpep	0.0229885	0.0888889	0	0.15	0	0	0.166287	0.144	0.133333	0.049505	0
Speg	0	0	0	0	0	0	0	0	0	0	0
Gmppa	0.0574713	0.0666667	0.111111	0.05	0	0	0.168565	0.12	0.166667	0.039604	0.0277778
Chpf	0.0229885	0.0777778	0.111111	0.1	0.0769231	0.117647	0.22779	0.192	0.15	0.148515	0.0833333
Obsl1	0	0	0	0	0	0	0	0	0	0	0
Tmem198	0	0.0333333	0	0	0	0	0.0318907	0.04	0.05	0.00990099	0.0277778
Stk11ip	0.298851	0.244444	0.111111	0.3	0.230769	0.294118	0.482916	0.344	0.316667	0.267327	0.138889
Epha4	0	0	0	0	0	0	0	0	0	0	0
Farsb	0.091954	0.166667	0	0	0	0.176471	0.218679	0.176	0.1	0.158416	0.138889
Mogat1	0.0114943	0.0222222	0	0	0	0	0.0523918	0.072	0.0166667	0.00990099	0.0277778
Acsl3	0.0804598	0.0444444	0.111111	0.05	0.230769	0	0.123007	0.056	0.1	0.0990099	0.0555556
Utp14b	0.0804598	0.122222	0	0.25	0	0.235294	0.323462	0.248	0.183333	0.138614	0.0833333
Ap1s3	0.0804598	0.144444	0	0.25	0	0.0588235	0.309795	0.216	0.2	0.168317	0.0277778
Wdfy1	0.126437	0.133333	0.111111	0.1	0.153846	0.0588235	0.22779	0.24	0.183333	0.128713	0.222222
Serpine2	0	0.0111111	0	0	0	0	0.00455581	0	0.0166667	0	0
Fam124b	0	0	0.111111	0	0	0	0.00911162	0	0.0166667	0.00990099	0
Cul3	0.563218	0.822222	0.222222	0.9	0.538462	0.588235	1.66515	1.32	0.95	0.90099	0.694444
Dock10	0.517241	0.688889	0.333333	0.6	0.615385	0.588235	1.32346	0.912	1.31667	1.0396	0.694444
Irs1	0	0	0	0.05	0	0	0.00683371	0.008	0	0	0
Rhbdd1	0.091954	0.0777778	0	0	0	0	0.164009	0.104	0.0666667	0.178218	0.222222
Mff	0.206897	0.133333	0.333333	0.15	0.153846	0.117647	0.387244	0.224	0.2	0.227723	0.305556
Agfg1	0.0804598	0.277778	0.222222	0.15	0.153846	0	0.553531	0.448	0.533333	0.326733	0.305556
Pid1	0	0.0222222	0	0	0	0	0.022779	0.016	0	0	0
Trip12	0.183908	0.355556	0.444444	0.4	0.230769	0.352941	0.954442	0.696	0.6	0.376238	0.222222
Fbxo36	0	0	0	0	0	0	0	0	0	0.00990099	0
Slc16a14	0	0	0	0	0	0	0	0	0	0	0
Sp110	0.0689655	0.0555556	0	0.05	0	0.117647	0.248292	0.24	0.166667	0.0594059	0.166667
Sp140	0.16092	0.211111	0.444444	0.4	0.0769231	0.235294	0.330296	0.248	0.416667	0.178218	0.194444
Sp100	0.425287	0.711111	0.333333	0.5	0.384615	0.529412	1.96811	1.448	2.23333	1.0396	0.583333
Cab39	0.321839	0.644444	0.555556	0.4	0.538462	0.764706	1.83827	1.024	1.15	0.722772	0.861111
Itm2c	0.172414	0.311111	0.222222	0.1	0.0769231	0.352941	0.519362	0.4	0.416667	0.247525	0.305556
Gpr55	0	0.0333333	0.111111	0	0	0	0.0387244	0.024	0.0333333	0.00990099	0
Psmd1	0.16092	0.155556	0.111111	0.25	0.153846	0.176471	0.339408	0.28	0.383333	0.356436	0.305556
Htr2b	0	0	0	0	0	0	0	0	0	0	0
Armc9	0	0.0333333	0	0	0.0769231	0	0.0501139	0.032	0.0833333	0.039604	0.0277778
B3gnt7	0.0574713	0.144444	0	0.05	0.0769231	0	0.15262	0.16	0.116667	0.118812	0.138889
Ncl	0.793103	1.03333	0.333333	1.05	0.615385	0.647059	2.06606	1.824	1.6	1.51485	1.16667
Nmur1	0	0	0	0	0	0	0	0.008	0	0	0
Ptma	1.29885	1.82222	1.55556	1.35	2.15385	1.47059	3.58087	2.704	2.63333	2.12871	2.11111
Pde6d	0.091954	0.122222	0	0.05	0.0769231	0.0588235	0.191344	0.104	0.116667	0.049505	0.0555556
Cops7b	0.0114943	0.0333333	0	0.05	0	0	0.0933941	0.056	0.0666667	0.0594059	0.0277778
Dis3l2	0.0574713	0.0333333	0.111111	0.1	0	0	0.148064	0.144	0.0666667	0.118812	0.0833333
Eif4e2	0.16092	0.355556	0.777778	0.3	0.230769	0.294118	0.792711	0.448	0.533333	0.39604	0.25
Efhd1	0	0	0	0	0	0	0.00455581	0	0	0	0
Gigyf2	0.0689655	0.0888889	0.222222	0.1	0.0769231	0	0.0933941	0.096	0.15	0.0891089	0.0833333
Inpp5d	0.551724	1.01111	0.555556	0.95	0.923077	0.764706	1.85421	1.144	1.4	1.23762	0.861111
Atg16l1	0.16092	0.166667	0.111111	0.15	0.0769231	0.0588235	0.332574	0.232	0.3	0.267327	0.138889
Dgkd	1.03448	1.64444	0.777778	1.85	2.23077	1	3.69476	2.816	2.71667	1.79208	2.02778
Usp40	0.0114943	0.0888889	0	0.1	0	0.117647	0.070615	0.096	0.133333	0.0594059	0.0277778
Ugt1a10	0	0	0	0	0	0	0.0022779	0	0	0	0
Ugt1a9	0	0	0	0	0	0	0	0	0	0	0
Ugt1a1	0	0	0	0	0	0	0	0	0	0	0
Hjurp	0.103448	0.211111	0.111111	0.2	0.0769231	0.0588235	0.348519	0.328	0.283333	0.158416	0.0833333
Glrp1	0	0	0	0	0	0	0	0	0	0	0
Arl4c	0.206897	0.266667	0	0.25	0.230769	0.176471	0.548975	0.568	0.483333	0.366337	0.277778
Sh3bp4	0	0	0	0	0	0	0.0022779	0.008	0	0	0
Agap1	0	0.0111111	0	0	0	0	0	0	0	0	0
Ackr3	0.0229885	0.0111111	0	0	0	0	0.0022779	0	0	0	0
Cops8	0.114943	0.1	0.111111	0.1	0.230769	0.0588235	0.407745	0.232	0.216667	0.19802	0.0833333
Col6a3	0	0	0	0	0	0	0	0	0	0	0
Mlph	0	0	0	0	0	0	0	0	0	0	0
Lrrfip1	0.344828	0.511111	0.333333	0.55	0.538462	0.294118	1.15262	0.768	0.8	0.544554	0.611111
Ramp1	0.0689655	0.0666667	0	0	0	0	0.259681	0.16	0.116667	0.118812	0.0833333
Ube2f	0.149425	0.211111	0	0.2	0.230769	0.117647	0.437358	0.32	0.316667	0.29703	0.222222
Scly	0.0689655	0.233333	0	0.1	0.0769231	0.0588235	0.266515	0.152	0.25	0.237624	0.0277778
Espnl	0	0	0	0	0	0	0.00455581	0	0.0166667	0	0
Klhl30	0	0	0	0	0	0	0	0.008	0	0	0
Ilkap	0.114943	0.133333	0	0.1	0.0769231	0	0.28246	0.248	0.133333	0.118812	0.111111
Hes6	0.195402	0.244444	0.111111	0.4	0.384615	0.176471	0.496583	0.344	0.333333	0.257426	0.277778
Per2	0.0229885	0	0	0	0.0769231	0	0.0933941	0.024	0.0333333	0.0693069	0.111111
Traf3ip1	0.045977	0.1	0.111111	0.05	0	0.0588235	0.134396	0.104	0.183333	0.0594059	0.166667
Asb1	0	0.0111111	0	0.1	0	0	0.0865604	0.04	0.0666667	0.0594059	0.0833333
Hdac4	0.0689655	0.255556	0.111111	0.2	0.307692	0.176471	0.476082	0.344	0.233333	0.257426	0.277778
Ndufa10	0.367816	0.4	0.111111	0.25	0.384615	0.235294	0.708428	0.616	0.85	0.445545	0.5
Cops9	0.172414	0.533333	0.333333	0.6	0.384615	0.352941	1.03872	0.608	1.16667	0.821782	0.75
Gpc1	0.0229885	0.0111111	0	0	0	0	0.0979499	0.08	0.0333333	0.039604	0
Dusp28	0.0229885	0.0666667	0	0	0	0.0588235	0.14123	0.096	0.133333	0.039604	0.0833333
Rnpepl1	0.252874	0.444444	0.222222	0.2	0.153846	0.352941	0.897494	0.656	0.833333	0.564356	0.361111
Capn10	0.0114943	0.0666667	0	0.15	0.0769231	0.0588235	0.202733	0.136	0.133333	0.118812	0.111111
Gpr35	0.0114943	0.0111111	0	0	0	0	0.00911162	0	0	0.019802	0
Kif1a	0	0	0	0	0	0	0	0	0	0	0
Sned1	0	0	0	0	0	0.0588235	0	0	0	0	0
Mterf4	0.0229885	0.0333333	0	0	0	0	0.047836	0.024	0.0333333	0.0594059	0
Pask	0	0	0	0	0	0	0.00455581	0	0	0.019802	0
Ppp1r7	0.149425	0.211111	0	0.2	0.230769	0.176471	0.38041	0.232	0.316667	0.207921	0.305556
Hdlbp	0.137931	0.111111	0.111111	0.3	0.0769231	0.176471	0.469248	0.32	0.266667	0.257426	0.333333
2002-09-01	0.241379	0.355556	0.444444	0.6	0.153846	0.411765	0.496583	0.36	0.316667	0.366337	0.277778
Farp2	0	0.0222222	0	0.05	0	0	0.0273349	0.048	0.0333333	0.039604	0
Stk25	0.275862	0.366667	0.444444	0.4	0.153846	0.529412	0.820046	0.584	0.733333	0.524752	0.611111
Bok	0	0	0	0	0	0	0	0	0	0	0
Thap4	0.0229885	0	0	0	0	0	0.0523918	0.032	0.133333	0.039604	0.0555556
Atg4b	0.091954	0.244444	0.222222	0.1	0.153846	0.176471	0.453303	0.288	0.35	0.217822	0.166667
Dtymk	0.103448	0.177778	0.111111	0.05	0.0769231	0.176471	0.384966	0.232	0.433333	0.376238	0.194444
Ing5	0.252874	0.344444	0	0.3	0.230769	0.176471	0.494305	0.232	0.35	0.237624	0.222222
D2hgdh	0.091954	0.277778	0.222222	0.15	0	0.117647	0.346241	0.28	0.2	0.237624	0.0555556
Pdcd1	0.0229885	0.144444	0.111111	0.05	0.0769231	0	0.0296128	0.072	0.0166667	0.019802	0.0277778
Fam174a	0.091954	0.211111	0.222222	0.1	0.0769231	0.411765	0.476082	0.272	0.45	0.118812	0.194444
St8sia4	0.137931	0.355556	0.333333	0.15	0.538462	0.352941	0.794989	0.472	0.466667	0.336634	0.361111
Slco4c1	0	0	0	0	0	0	0	0	0	0	0
D1Ertd622e	0.0344828	0.111111	0	0.05	0	0	0.145786	0.072	0.1	0.0594059	0.138889
Ppip5k2	0.172414	0.122222	0.111111	0.25	0.0769231	0	0.220957	0.112	0.166667	0.178218	0.0555556
Gin1	0.0114943	0.0222222	0	0.05	0.0769231	0	0.0410023	0.072	0.0333333	0.039604	0.0277778
Pam	0.0229885	0	0	0.05	0.0769231	0	0.00911162	0.016	0.0333333	0	0.0277778
Rnf152	0	0	0	0	0	0	0	0	0	0	0
Pign	0.137931	0.2	0	0.45	0	0.0588235	0.18451	0.128	0.233333	0.148515	0.166667
Relch	0.0574713	0.166667	0	0.15	0.230769	0.0588235	0.33713	0.376	0.3	0.207921	0.138889
Tnfrsf11a	0	0	0	0	0	0	0	0	0	0	0.0277778
Zcchc2	0.310345	0.333333	0.444444	0.35	0.153846	0.352941	0.724374	0.56	0.55	0.316832	0.388889
Phlpp1	0.126437	0.155556	0	0.15	0.230769	0.176471	0.220957	0.216	0.116667	0.217822	0.25
Bcl2	0.597701	1	2.33333	1.2	0.923077	0.882353	2.71071	2.424	2.5	1.94059	2.61111
Kdsr	0.149425	0.177778	0.111111	0.15	0	0.0588235	0.300683	0.264	0.233333	0.0891089	0.222222
Vps4b	0.0229885	0.0666667	0	0	0	0.235294	0.191344	0.24	0.2	0.0792079	0.0833333
Serpinb12	0	0	0	0	0	0	0	0	0	0	0
Serpinb7	0	0.0111111	0	0	0	0	0.00683371	0.008	0	0	0
Serpinb2	0.0114943	0.0222222	0.111111	0	0.0769231	0	0	0.008	0	0	0
Serpinb8	0.0114943	0.0111111	0	0	0	0	0	0	0	0	0
Dsel	0	0.0111111	0	0	0	0	0.00683371	0	0.0166667	0	0
Tsn	0.252874	0.3	0.333333	0.25	0.0769231	0.352941	0.656036	0.584	0.6	0.237624	0.277778
Nifk	0.103448	0.0777778	0	0.15	0.230769	0.176471	0.211845	0.176	0.216667	0.0891089	0.0833333
Clasp1	0.206897	0.333333	0.666667	0.2	0.230769	0.235294	0.496583	0.512	0.516667	0.485149	0.388889
Tfcp2l1	0	0	0	0	0	0	0	0	0	0	0
Ralb	0.0114943	0.0222222	0	0	0	0	0.0318907	0.024	0	0.049505	0.0277778
Tmem185b	0.0574713	0.0888889	0.111111	0	0	0	0.14123	0.136	0.0833333	0.039604	0.0833333
Epb41l5	0.0114943	0	0	0	0	0	0.022779	0	0.0333333	0.00990099	0
Ptpn4	0.0574713	0.177778	0.222222	0.05	0.0769231	0	0.230068	0.152	0.116667	0.0990099	0.166667
Tmem177	0	0.0111111	0	0	0	0	0.0250569	0.024	0	0.00990099	0
Tmem37	0.0114943	0	0	0	0	0	0.0159453	0.008	0	0	0
Dbi	0.0689655	0.0444444	0	0.15	0.0769231	0.0588235	0.100228	0.144	0.183333	0.039604	0.0277778
Steap3	0.0114943	0.0111111	0	0.05	0	0	0.0159453	0.008	0	0	0
Marco	0	0.0111111	0	0	0	0	0	0	0	0	0
Insig2	0.0114943	0.0444444	0	0.15	0.153846	0.117647	0.0751708	0.056	0.0833333	0.0594059	0.0277778
Ccdc93	0.114943	0.2	0	0.05	0.0769231	0.235294	0.271071	0.24	0.266667	0.118812	0.222222
Ddx18	0.0229885	0.144444	0	0.05	0.0769231	0.117647	0.243736	0.208	0.116667	0.108911	0.111111
Actr3	0.149425	0.322222	0.222222	0.3	0.230769	0.176471	0.981777	0.696	0.8	0.445545	0.472222
Slc35f5	0.0114943	0.0111111	0	0	0	0	0.0182232	0.016	0	0.00990099	0
Nckap5	0	0	0	0	0	0	0	0	0	0	0
Mgat5	0.0804598	0.0222222	0.111111	0.2	0	0.0588235	0.218679	0.16	0.1	0.0891089	0.0555556
Tmem163	0.172414	0.188889	0.111111	0.15	0.0769231	0	0.255125	0.216	0.183333	0.148515	0.305556
Ccnt2	0.172414	0.422222	0	0.25	0.0769231	0.117647	0.592255	0.4	0.483333	0.257426	0.277778
Map3k19	0.0114943	0.0222222	0	0.05	0	0	0.0410023	0.008	0.0166667	0.00990099	0.0277778
Rab3gap1	0.264368	0.522222	0.444444	0.65	0.461538	0.411765	0.927107	0.616	0.833333	0.584158	0.444444
Zranb3	0.0229885	0	0.222222	0.05	0	0.0588235	0.0341686	0.008	0.0166667	0.019802	0
R3hdm1	0.16092	0.233333	0.222222	0.15	0.230769	0.117647	0.382688	0.272	0.366667	0.247525	0.0833333
Ubxn4	0.252874	0.333333	0	0.3	0.153846	0.0588235	0.649203	0.48	0.433333	0.366337	0.527778
Mcm6	0.0574713	0.277778	0	0.25	0	0.176471	0.33713	0.344	0.416667	0.188119	0.111111
Dars	0.172414	0.466667	0.222222	0.25	0.230769	0.235294	0.594533	0.528	0.45	0.485149	0.333333
Cxcr4	0.528736	0.855556	0.555556	0.65	0.538462	0.470588	3.05239	1.24	1.76667	0.930693	0.666667
Cd55	0.252874	0.211111	0.555556	0.2	0.307692	0.0588235	1.04784	0.696	0.7	0.445545	0.333333
Pfkfb2	0.103448	0.0333333	0.222222	0	0	0	0.136674	0.08	0.05	0.049505	0.0277778
Yod1	0.045977	0.0888889	0	0.25	0.0769231	0.117647	0.205011	0.144	0.183333	0.128713	0.111111
AA986860	0	0	0	0	0	0	0	0	0	0	0
Pigr	0	0.0111111	0	0	0	0	0.0022779	0	0	0	0
Fcmr	0.666667	0.644444	0.222222	0.5	0.153846	0.294118	2.17768	1.376	1.65	0.742574	0.388889
Il10	0	0	0	0.05	0.0769231	0	0	0.032	0	0	0
Mapkapk2	0.471264	0.577778	0.777778	0.7	0.538462	0.529412	1.07289	0.824	0.566667	0.544554	0.583333
Dyrk3	0.0114943	0.0222222	0	0	0	0	0.0113895	0.016	0	0	0.0277778
Eif2d	0.0344828	0.0777778	0	0.2	0	0	0.15262	0.136	0.166667	0.029703	0.0833333
Rassf5	0.252874	0.811111	0.333333	0.45	0	0.235294	1.47153	0.976	1.06667	0.683168	0.5
Ikbke	0.16092	0.222222	0	0.2	0.0769231	0.0588235	0.806378	0.656	0.633333	0.39604	0.25
Srgap2	0.045977	0.166667	0.555556	0.4	0.307692	0.0588235	0.193622	0.12	0.15	0.158416	0.166667
Fam72a	0	0	0	0	0	0	0.00683371	0.008	0.0333333	0	0.0277778
Ctse	0	0.0333333	0	0	0.0769231	0.0588235	0.0455581	0.032	0.0666667	0.029703	0
Rab7b	0	0	0	0	0	0	0	0	0	0	0
Slc26a9	0	0	0	0	0	0	0	0	0	0	0
Slc41a1	0.045977	0.1	0.333333	0	0	0.176471	0.166287	0.152	0.116667	0.0594059	0.166667
Rab29	0.0229885	0.0777778	0.111111	0	0	0.0588235	0.0888383	0.096	0.116667	0.029703	0.0277778
Nucks1	0.0574713	0.0777778	0.111111	0.05	0.0769231	0.117647	0.223235	0.224	0.2	0.168317	0.138889
Slc45a3	0	0	0	0	0	0	0	0.008	0	0	0
Elk4	0.62069	0.722222	0.111111	0.7	0.692308	0.352941	1.48519	0.984	1.03333	0.811881	0.361111
Cdk18	0	0	0	0	0	0	0	0	0	0	0
Klhdc8a	0	0	0	0	0	0	0	0	0	0	0
Nuak2	0.16092	0.288889	0.222222	0.15	0.0769231	0.235294	0.728929	0.392	0.516667	0.326733	0.166667
Tmcc2	0	0	0	0	0	0	0	0	0	0	0
Dstyk	0.0344828	0.0777778	0	0.1	0.0769231	0.0588235	0.125285	0.096	0.0666667	0.0693069	0.111111
Rbbp5	0.114943	0.177778	0	0.25	0	0	0.248292	0.2	0.333333	0.217822	0.194444
Tmem81	0.0229885	0.0666667	0	0.1	0.0769231	0.0588235	0.148064	0.096	0.116667	0.118812	0
Mdm4	0.402299	0.333333	0.555556	0.75	0.538462	0.352941	1.06606	0.72	0.95	0.821782	0.638889
Pik3c2b	0.229885	0.322222	0.777778	0.15	0.153846	0	0.526196	0.408	0.5	0.326733	0.25
Ppp1r15b	0.16092	0.377778	0.222222	0.5	0.153846	0.294118	0.785877	0.528	0.483333	0.386139	0.388889
Plekha6	0	0.0111111	0	0	0	0	0.0250569	0.04	0.05	0	0.0277778
Sox13	0	0	0	0	0	0	0	0	0	0	0
Snrpe	0.218391	0.366667	0.333333	0.35	0.461538	0.470588	0.817768	0.528	0.733333	0.554455	0.277778
Lax1	0.0804598	0.155556	0.222222	0.1	0.0769231	0.117647	0.439636	0.2	0.45	0.158416	0.194444
Atp2b4	0.0229885	0.111111	0	0.05	0.0769231	0.117647	0.0820046	0.048	0.0333333	0.039604	0
Prelp	0	0	0	0	0	0	0	0	0	0	0
Btg2	1.6092	2.53333	1.88889	1.6	2.38462	2.05882	4.34852	3.064	2.96667	2.37624	1.94444
Chit1	0	0	0	0	0	0	0	0	0	0	0
Chil1	0	0.0111111	0	0	0	0	0	0	0.0166667	0	0
Ppfia4	0.0114943	0	0	0	0	0	0.00911162	0.008	0.0166667	0	0
Tmem183a	0.172414	0.2	0.333333	0.15	0	0.0588235	0.558087	0.424	0.366667	0.207921	0.222222
Cyb5r1	0.0344828	0.0666667	0	0.05	0.0769231	0	0.111617	0.112	0.0833333	0.0792079	0.0277778
Adipor1	0.494253	0.844444	0.888889	1.05	0.153846	0.411765	1.74487	1.12	1.2	0.970297	0.722222
Klhl12	0.0804598	0.0555556	0.222222	0.05	0.230769	0.294118	0.273349	0.248	0.166667	0.148515	0.388889
Rabif	0.0804598	0.233333	0.111111	0.1	0	0.176471	0.410023	0.28	0.266667	0.207921	0.111111
Kdm5b	0.114943	0.277778	0.111111	0.2	0.0769231	0.117647	0.519362	0.376	0.35	0.287129	0.0833333
Ppp1r12b	0.0114943	0.0444444	0	0	0	0.117647	0.113895	0.064	0.05	0.039604	0.0833333
Ube2t	0	0.0111111	0	0	0	0	0.0615034	0.048	0.0166667	0.029703	0
Ptpn7	0.091954	0.0888889	0.111111	0	0.0769231	0	0.271071	0.208	0.05	0.108911	0.0277778
Arl8a	0.218391	0.444444	0.111111	0.25	0.692308	0.176471	0.865604	0.512	0.416667	0.435644	0.444444
Elf3	0	0	0	0	0	0	0	0	0	0	0
Rnpep	0.103448	0.0111111	0	0.1	0.0769231	0.0588235	0.102506	0.144	0.0333333	0.148515	0.166667
Timm17a	0.0344828	0.122222	0.111111	0	0	0	0.198178	0.112	0.1	0.0693069	0.0277778
Shisa4	0	0	0	0	0	0	0.00455581	0	0	0.00990099	0
Ipo9	0.0804598	0.0555556	0	0.15	0.0769231	0	0.284738	0.232	0.166667	0.138614	0.0833333
Nav1	0	0	0	0	0	0	0.0022779	0	0.0166667	0.00990099	0
Csrp1	0.137931	0.133333	0	0.1	0	0.176471	0.487472	0.344	0.233333	0.138614	0.277778
Phlda3	0	0	0	0	0	0	0	0	0	0	0
Tnni1	0	0	0	0	0	0	0.00455581	0.032	0.0166667	0	0
Lad1	0	0	0	0	0	0	0.0113895	0	0	0.00990099	0
Tnnt2	0	0	0	0	0	0	0.00455581	0	0	0	0
Tmem9	0.045977	0.0222222	0	0	0.0769231	0.0588235	0.145786	0.168	0.1	0.0792079	0.0555556
Cacna1s	0	0.0222222	0	0	0	0	0.00683371	0	0.05	0.019802	0.0277778
Kif21b	1.75862	2.11111	1.44444	2.3	1.76923	2.17647	5.34624	3.4	3.43333	2.43564	2.36111
Inava	0	0	0	0	0	0	0	0	0	0	0
Gpr25	0	0	0	0	0	0	0.00683371	0.016	0	0	0
Camsap2	0.045977	0.0777778	0	0.05	0	0.0588235	0.168565	0.104	0.15	0.0891089	0.0555556
Ddx59	0.0114943	0.0333333	0	0.1	0.0769231	0.0588235	0.0410023	0.056	0.0666667	0.039604	0.0833333
Kif14	0	0	0	0	0	0	0.0022779	0	0	0	0
Zfp281	0.137931	0.0888889	0.333333	0.2	0.230769	0.117647	0.52164	0.36	0.483333	0.336634	0.305556
Ptprc	1.52874	2.16667	1.77778	1.3	2.15385	1.52941	4.4533	2.872	3.16667	2.21782	2.22222
Nek7	0.252874	0.411111	0.111111	0.25	0.230769	0.176471	0.740319	0.456	0.55	0.346535	0.277778
Dennd1b	0.241379	0.422222	0.222222	0.2	0.384615	0.117647	1.00911	0.664	0.866667	0.70297	0.194444
Zbtb41	0.0804598	0.211111	0.333333	0.3	0.153846	0	0.182232	0.152	0.133333	0.0792079	0.0555556
Aspm	0	0.0111111	0	0	0	0	0.0022779	0	0.0166667	0	0
Cfh	0	0.0111111	0	0	0	0	0.0022779	0	0	0	0
Cdc73	0.321839	0.366667	0.111111	0.2	0.153846	0.235294	0.76082	0.52	0.55	0.465347	0.416667
Glrx2	0.0229885	0.0777778	0.222222	0.1	0	0	0.143508	0.192	0.133333	0.039604	0.0277778
Ro60	0.0114943	0.0444444	0	0	0	0	0.0182232	0.024	0.0333333	0.039604	0
Uchl5	0.045977	0.111111	0.111111	0.1	0.384615	0.117647	0.23918	0.176	0.366667	0.247525	0.194444
Rgs2	0.563218	0.6	0.222222	0.4	0.384615	0.117647	1.54214	0.704	0.75	0.376238	0.472222
Rgs13	0	0.0222222	0	0	0.0769231	0	0.00455581	0.016	0	0	0.0277778
Rgs1	0.563218	0.688889	0.222222	0.55	0.230769	0.235294	0.523918	0.536	0.583333	0.356436	0.666667
Rgs18	0.0114943	0.0111111	0	0	0	0	0.0205011	0.04	0	0.00990099	0
Pla2g4a	0.0229885	0.0111111	0	0	0	0	0.00683371	0	0.0166667	0	0
Ptgs2	0.0114943	0.0111111	0	0	0	0	0.0159453	0.024	0	0.019802	0
Odr4	0.0574713	0.0777778	0	0.1	0.0769231	0.0588235	0.104784	0.056	0.0666667	0.0891089	0.0277778
Tpr	0.287356	0.533333	0.555556	0.4	0.0769231	0.235294	1.02961	0.744	0.666667	0.574257	0.472222
Prg4	0	0.0111111	0	0	0	0	0.0022779	0	0	0	0
Hmcn1	0	0	0	0	0	0	0	0	0	0	0
Ivns1abp	0.701149	1.52222	1.66667	1.1	1.46154	1.35294	2.21185	1.28	2.2	1.28713	1.25
Swt1	0.045977	0	0	0.05	0.0769231	0	0.0911162	0.04	0.1	0.049505	0.0555556
Trmt1l	0.045977	0.1	0.222222	0.1	0.230769	0.176471	0.243736	0.144	0.216667	0.178218	0.166667
Rnf2	0.0574713	0.0444444	0	0	0.0769231	0	0.350797	0.264	0.3	0.108911	0.0833333
Fam129a	0.0804598	0.0444444	0.111111	0	0	0	0.0751708	0.088	0.0833333	0.019802	0
Edem3	0.0689655	0.133333	0.111111	0.15	0.0769231	0	0.264237	0.208	0.383333	0.178218	0.138889
Tsen15	0.0229885	0.0777778	0	0.05	0.0769231	0.0588235	0.0865604	0.072	0.0166667	0.0594059	0.0833333
Colgalt2	0	0	0	0	0	0	0	0	0	0	0
Rgl1	0.0344828	0.0333333	0	0	0	0	0.070615	0.056	0.0333333	0.049505	0.0277778
Arpc5	0.655172	0.933333	0.444444	0.7	0.307692	0.411765	2.00228	1.304	1.45	0.920792	0.944444
Ncf2	0.218391	0.355556	0.222222	0.1	0.230769	0.352941	0.67426	0.488	0.466667	0.405941	0.138889
Smg7	0.149425	0.266667	0.444444	0.3	0.461538	0.117647	0.665148	0.36	0.5	0.277228	0.305556
Nmnat2	0	0.0111111	0	0	0	0	0.0182232	0.008	0	0	0
Lamc2	0	0	0	0	0	0	0	0	0	0	0
Lamc1	0.0804598	0.155556	0	0.35	0.0769231	0.176471	0.241458	0.144	0.166667	0.128713	0.166667
Shcbp1l	0	0	0	0	0	0	0.00683371	0.016	0	0.019802	0
Dhx9	0.735632	0.9	0.555556	1.05	0.692308	0.882353	2.03645	1.272	1.5	1.13861	1.22222
Npl	0	0	0	0	0	0	0	0	0	0	0
Rgs16	0.0574713	0.0111111	0	0	0	0	0.0501139	0.08	0.116667	0.00990099	0.0277778
Rnasel	0.0689655	0.0333333	0.111111	0.1	0.153846	0.117647	0.145786	0.12	0.0833333	0.049505	0.0277778
Glul	0.114943	0.144444	0.111111	0.05	0.153846	0.0588235	0.355353	0.288	0.166667	0.188119	0.138889
Cacna1e	0.0229885	0.155556	0.111111	0.05	0.230769	0	0.111617	0.136	0.216667	0.108911	0.0555556
Ier5	1.87356	2.37778	1.11111	2.65	2.15385	2.35294	4.51025	3.088	3.75	2.46535	2.33333
Stx6	0.0574713	0.1	0	0.15	0.307692	0.0588235	0.32574	0.184	0.283333	0.158416	0.138889
BC034090	0	0	0	0	0	0	0	0	0	0	0
Xpr1	0.172414	0.144444	0.555556	0.2	0.153846	0.0588235	0.232346	0.208	0.233333	0.188119	0.333333
Acbd6	0.195402	0.311111	0.333333	0.4	0	0.294118	0.517084	0.344	0.516667	0.376238	0.333333
Qsox1	0.045977	0.222222	0.222222	0.1	0.307692	0.117647	0.271071	0.104	0.15	0.108911	0.0555556
Cep350	0.137931	0.277778	0.444444	0.3	0.0769231	0.294118	0.558087	0.36	0.566667	0.227723	0.138889
Tor1aip1	0.356322	0.566667	0.222222	0.5	0.153846	0.588235	1.34852	0.952	0.883333	0.49505	0.444444
Tor1aip2	0.563218	0.711111	0.888889	0.85	0.769231	0.882353	1.40547	0.936	1.4	0.762376	0.694444
Axdnd1	0	0	0	0	0	0	0.0022779	0.008	0	0	0
Soat1	0.0804598	0.0666667	0.222222	0.1	0.153846	0.117647	0.177677	0.088	0.166667	0.118812	0.138889
Abl2	0.137931	0.255556	0.222222	0.1	0.153846	0.176471	0.3918	0.312	0.4	0.237624	0.222222
Tor3a	0.0804598	0.1	0.111111	0.3	0.0769231	0	0.207289	0.24	0.333333	0.158416	0.0277778
Fam20b	0.091954	0.155556	0.111111	0	0.461538	0.0588235	0.248292	0.336	0.2	0.217822	0
Ralgps2	0.804598	1.02222	0.777778	0.5	0.846154	0.647059	2.19362	1.56	1.73333	1.20792	0.916667
Rasal2	0	0	0	0	0	0	0.0022779	0	0	0	0
Cryzl2	0	0	0	0	0	0	0.0159453	0.016	0	0.029703	0
Cop1	0.218391	0.244444	0.222222	0.1	0.153846	0.235294	0.448747	0.264	0.383333	0.207921	0.222222
Cacybp	0.137931	0.233333	0.111111	0.2	0.307692	0.176471	0.592255	0.28	0.316667	0.237624	0.0555556
Rabgap1l	0.862069	1.18889	1.11111	1.45	1.30769	1.41176	2.28474	1.656	1.65	1.54455	1.52778
Gpr52	0.0114943	0	0	0	0	0	0.0432802	0.016	0.05	0.00990099	0.0277778
Rc3h1	0.37931	0.655556	0.555556	0.65	0.769231	0.470588	1.30296	0.928	1.08333	0.693069	0.666667
Serpinc1	0	0	0	0	0	0	0	0	0	0.019802	0
Zbtb37	0.0804598	0.177778	0.111111	0.1	0	0	0.23918	0.2	0.166667	0.128713	0.0555556
Dars2	0.0344828	0.0666667	0	0	0	0.0588235	0.0592255	0.024	0.0833333	0.039604	0.0277778
Cenpl	0.0574713	0.0222222	0	0.1	0	0.0588235	0.0820046	0.032	0.0333333	0.039604	0.0277778
Klhl20	0.0344828	0.0666667	0.111111	0.05	0	0.117647	0.095672	0.072	0.15	0.0891089	0.0833333
Prdx6	0.172414	0.211111	0	0.2	0	0.0588235	0.421412	0.224	0.35	0.148515	0.138889
Tnfsf4	0	0.0111111	0	0	0	0	0	0.016	0	0	0
Tnfsf18	0.0114943	0	0	0	0	0	0	0	0	0	0
Fasl	0.0574713	0.0666667	0	0	0.0769231	0.0588235	0.109339	0.04	0.0666667	0.049505	0
Suco	0.218391	0.177778	0	0.2	0.230769	0.117647	0.496583	0.368	0.283333	0.257426	0.305556
Pigc	0	0	0	0	0	0	0.0341686	0.024	0.0333333	0.039604	0
Dnm3	0	0	0	0	0	0	0.0113895	0	0	0	0
Eef1aknmt	0.0229885	0.0555556	0.111111	0	0	0.0588235	0.18451	0.136	0.1	0.0891089	0.0833333
Vamp4	0.091954	0.311111	0.111111	0.05	0.461538	0.294118	0.471526	0.264	0.216667	0.19802	0.333333
Myocos	0	0.0111111	0	0	0	0	0.00455581	0.032	0.0333333	0	0
Prrc2c	0.310345	0.788889	0.666667	0.5	0.538462	0.647059	2.01367	1.36	1.38333	0.930693	0.694444
Fmo1	0	0	0	0	0	0	0	0	0	0	0
Fmo2	0	0	0	0	0	0	0	0	0	0	0
Fmo3	0	0	0	0	0	0	0	0	0	0	0
Gorab	0.0229885	0.0222222	0	0	0.0769231	0	0.0296128	0.008	0.0166667	0.019802	0.0277778
Kifap3	0.0229885	0	0	0	0.0769231	0	0.0273349	0.032	0	0	0.0277778
Scyl3	0.0804598	0.111111	0.111111	0.1	0.0769231	0.117647	0.273349	0.256	0.3	0.237624	0.0833333
BC055324	0	0.0111111	0	0	0	0	0.0296128	0.016	0	0	0
Mettl18	0	0.0555556	0	0.05	0	0	0.0569476	0.024	0.0333333	0.019802	0
Sell	2.12644	3.17778	2	2.2	1.23077	1.82353	7.29841	5.248	5.93333	3.65347	3.94444
Selp	0	0	0	0	0	0	0	0.008	0	0	0
F5	0	0	0	0	0	0	0	0	0.0166667	0	0
Slc19a2	0.0114943	0.0222222	0	0	0	0	0.0455581	0.04	0.0166667	0.029703	0
Ccdc181	0.0344828	0.0333333	0	0	0	0	0.0341686	0.008	0.0333333	0.00990099	0
Blzf1	0.0229885	0.0333333	0	0.05	0	0.0588235	0.111617	0.096	0.0666667	0.0693069	0.138889
Nme7	0.0229885	0.0222222	0.111111	0.1	0.153846	0.0588235	0.107062	0.016	0.0333333	0.029703	0.111111
Atp1b1	0.367816	0.422222	0.333333	0.45	0.384615	0.470588	1.01595	0.648	0.666667	0.39604	0.361111
Dpt	0	0	0	0	0	0	0	0	0	0	0
Xcl1	0.0229885	0.0111111	0	0.05	0	0	0.0979499	0.176	0	0.19802	0
Sft2d2	0.252874	0.277778	0	0.2	0.230769	0.411765	0.457859	0.272	0.416667	0.336634	0.138889
Tiprl	0.195402	0.311111	0.333333	0.25	0.153846	0.294118	0.749431	0.48	0.4	0.39604	0.25
Dcaf6	0.0804598	0.0777778	0.111111	0.15	0.230769	0.0588235	0.250569	0.112	0.1	0.158416	0.111111
Mpc2	0.114943	0.166667	0	0.2	0.0769231	0.176471	0.439636	0.28	0.283333	0.267327	0.194444
Mpzl1	0	0	0	0	0	0	0	0	0	0	0
Rcsd1	0.965517	1.32222	0.444444	1.2	1.23077	0.647059	3.69932	2.304	2.75	1.85149	1.27778
Creg1	0.103448	0.1	0.333333	0.25	0.153846	0.176471	0.241458	0.168	0.116667	0.0891089	0.166667
Cd247	0.850575	0.744444	0.777778	0.4	1	0.823529	2.16856	1.792	1.23333	1.38614	1.13889
Pou2f1	0.0229885	0.133333	0	0	0.153846	0.0588235	0.296128	0.16	0.283333	0.0792079	0.0277778
Tada1	0.091954	0.1	0.111111	0	0	0.0588235	0.198178	0.168	0.1	0.0891089	0.0555556
Pogk	0.045977	0.0333333	0	0.05	0.0769231	0.117647	0.138952	0.112	0.1	0.029703	0
Fam78b	0.0114943	0	0	0	0	0	0.0182232	0.016	0.0166667	0	0
Uck2	0.264368	0.444444	0.111111	0.5	0.384615	0.235294	0.665148	0.512	0.433333	0.425743	0.277778
Tmco1	0.0344828	0.1	0.111111	0.2	0.0769231	0	0.193622	0.12	0.15	0.0792079	0.0277778
Aldh9a1	0.0344828	0.177778	0.222222	0.15	0.307692	0	0.485194	0.384	0.3	0.207921	0.166667
Mgst3	0	0	0	0	0	0	0.022779	0.008	0.0166667	0.00990099	0.0277778
Pbx1	0	0.0555556	0.222222	0	0	0	0.0341686	0	0	0.029703	0
Nuf2	0	0	0	0	0	0	0	0	0	0	0
Rgs4	0	0	0	0	0	0	0	0	0	0	0
Hsd17b7	0.0114943	0.0333333	0.111111	0.05	0	0	0.0728929	0.032	0.0166667	0.019802	0.0277778
Ddr2	0	0	0	0	0	0	0	0	0	0	0
Uap1	0.0689655	0.266667	0	0	0.153846	0.117647	0.43508	0.2	0.266667	0.188119	0.138889
Uhmk1	0.0344828	0.2	0	0.4	0.0769231	0.0588235	0.640091	0.424	0.483333	0.306931	0.388889
Sh2d1b1	0	0.0333333	0	0	0	0	0.0136674	0.032	0.0166667	0.00990099	0
Nos1ap	0	0	0	0	0	0	0.0113895	0	0.0166667	0	0
Olfml2b	0	0	0	0	0	0	0	0	0	0	0
Atf6	0.149425	0.344444	0.222222	0.3	0.307692	0.176471	0.389522	0.328	0.266667	0.29703	0.25
Dusp12	0.045977	0.0666667	0	0	0	0.117647	0.107062	0.048	0.0666667	0.0990099	0.0555556
Fcrlb	0.0114943	0	0	0	0	0	0.0136674	0	0	0.019802	0
Fcrla	0.264368	0.622222	0.444444	0.35	0.461538	0.529412	1.11845	0.704	1.38333	0.663366	0.388889
Fcgr2b	0.137931	0.366667	0.444444	0.2	0.153846	0.176471	0.398633	0.288	0.366667	0.247525	0.166667
Fcgr4	0	0	0	0	0	0	0	0	0.0333333	0	0
Fcgr3	0	0	0	0.05	0	0	0.0159453	0.016	0.05	0.00990099	0
Cfap126	0	0	0	0	0	0	0.00455581	0	0	0	0
Sdhc	0.172414	0.377778	0.111111	0.3	0.230769	0.235294	0.580866	0.368	0.483333	0.217822	0.166667
Pcp4l1	0	0	0	0	0	0	0	0	0	0	0
Tomm40l	0.103448	0.144444	0.222222	0.05	0.0769231	0.117647	0.259681	0.208	0.166667	0.207921	0.0277778
Apoa2	0	0	0	0	0	0	0.0022779	0.008	0.0166667	0	0
Fcer1g	0.103448	0.2	0	0.05	0.153846	0.0588235	0.298405	0.216	0.183333	0.118812	0.0555556
Ndufs2	0.356322	0.555556	0.222222	0.4	0.461538	0.470588	0.911162	0.744	0.766667	0.673267	0.388889
Adamts4	0	0	0	0	0	0	0	0	0	0	0
B4galt3	0.0804598	0.0888889	0	0	0	0.0588235	0.348519	0.128	0.2	0.0990099	0.0277778
Ppox	0.16092	0.311111	0	0.25	0.153846	0.0588235	0.448747	0.352	0.333333	0.188119	0.277778
Usp21	0.0804598	0.0777778	0	0.05	0	0	0.261959	0.168	0.15	0.19802	0.166667
Ufc1	0.183908	0.155556	0.333333	0.15	0.230769	0.235294	0.451025	0.304	0.433333	0.19802	0.222222
Dedd	0.091954	0.188889	0.111111	0.1	0.153846	0.0588235	0.230068	0.192	0.15	0.158416	0.194444
Nit1	0.091954	0.0666667	0	0.05	0.0769231	0	0.191344	0.176	0.15	0.0990099	0.0555556
Pfdn2	0.206897	0.166667	0.222222	0.35	0.153846	0.0588235	0.482916	0.32	0.266667	0.336634	0.25
Nectin4	0	0	0	0	0	0	0	0	0	0	0
Arhgap30	0.678161	1.13333	0.888889	0.95	0.538462	0.823529	2.6287	1.784	1.78333	1.33663	0.75
Usf1	0.298851	0.3	0.333333	0.4	0.384615	0.352941	0.753986	0.576	0.75	0.425743	0.416667
Tstd1	0.0229885	0	0	0	0	0	0.0250569	0.016	0	0	0
F11r	0.0114943	0	0	0	0	0	0.0022779	0.008	0	0	0
Alyref2	0.0114943	0	0	0	0	0	0.0501139	0.032	0.0166667	0	0
Cd244a	0.0804598	0	0	0	0.0769231	0	0.0797267	0.072	0.05	0.039604	0
Ly9	0.137931	0.188889	0.111111	0.05	0.153846	0.235294	0.571754	0.24	0.516667	0.227723	0.222222
Slamf7	0.103448	0.0333333	0	0.1	0.307692	0.0588235	0.138952	0.152	0.266667	0.0990099	0.0833333
Cd48	0.206897	0.222222	0	0.4	0.230769	0.0588235	0.61959	0.464	0.466667	0.29703	0.166667
Slamf1	0.149425	0.0666667	0.111111	0.1	0	0	0.211845	0.2	0.116667	0.19802	0.0277778
Cd84	0.229885	0.411111	0.333333	0.6	0.153846	0.294118	0.724374	0.544	0.566667	0.455446	0.305556
Slamf6	0.183908	0.311111	0.222222	0.3	0.384615	0.294118	0.558087	0.624	0.616667	0.455446	0.444444
Vangl2	0.045977	0	0	0	0.0769231	0	0.0387244	0.04	0.0333333	0.00990099	0
Ncstn	0.126437	0.155556	0.222222	0.15	0.230769	0.0588235	0.330296	0.272	0.35	0.19802	0.111111
Copa	0.149425	0.344444	0.222222	0.2	0.0769231	0.235294	0.769932	0.408	0.633333	0.386139	0.277778
Pex19	0.0574713	0.0444444	0	0	0	0.0588235	0.161731	0.088	0.15	0.0792079	0.111111
Dcaf8	0.287356	0.366667	0.222222	0.45	0.461538	0.352941	0.43508	0.408	0.433333	0.267327	0.25
Pea15a	0.0344828	0.0666667	0.111111	0.05	0.0769231	0	0.18451	0.096	0.0333333	0.029703	0.111111
Igsf8	0.0574713	0.122222	0.222222	0.15	0	0	0.129841	0.072	0.05	0.108911	0
Atp1a2	0	0	0	0	0	0	0	0	0	0	0
Pigm	0.091954	0.188889	0.111111	0.15	0.153846	0.235294	0.412301	0.336	0.283333	0.257426	0.111111
Slamf9	0	0	0	0.05	0	0	0.00683371	0.008	0.0166667	0	0
Igsf9	0	0	0	0.05	0	0	0.0136674	0	0.0166667	0.019802	0
Tagln2	0.91954	1.12222	1.22222	1.1	0.769231	0.941176	2.28246	1.656	1.81667	1.0297	0.916667
Cfap45	0	0	0	0	0	0	0	0	0	0	0
Slamf8	0.0114943	0	0	0	0	0	0.0022779	0.008	0	0.00990099	0
Dusp23	0.0114943	0.0222222	0	0	0	0	0.0159453	0.016	0	0.00990099	0
Fcer1a	0	0	0	0	0	0	0	0	0	0	0
Ackr1	0	0	0	0	0	0	0	0	0	0	0
Cadm3	0	0	0	0	0	0	0.0022779	0	0	0	0
Aim2	0.206897	0.233333	0	0	0.384615	0.117647	0.400911	0.168	0.283333	0.267327	0.277778
Ifi206	0.0689655	0.0666667	0	0.15	0.0769231	0	0.414579	0.368	0.4	0.168317	0.138889
Ifi214	0.0114943	0	0.111111	0	0.0769231	0	0.0592255	0.064	0.0666667	0.039604	0
Ifi209	0.103448	0.333333	0.444444	0.2	0.153846	0.176471	0.974943	0.696	0.916667	0.485149	0.305556
Ifi208	0.045977	0.0555556	0	0.05	0.0769231	0	0.125285	0.12	0.133333	0.0693069	0.0277778
Ifi207	0.045977	0.0444444	0	0	0	0	0.0136674	0.008	0	0.019802	0
Ifi204	0	0	0	0	0	0	0.0022779	0.008	0	0.00990099	0.0277778
Mndal	0.321839	0.388889	0.222222	0.3	0	0.411765	0.820046	0.648	0.816667	0.613861	0.333333
Ifi211	0.0229885	0	0	0	0	0	0.00911162	0.008	0	0.00990099	0
Ifi203	0.252874	0.466667	0.222222	0.3	0.230769	0.352941	1.1754	0.944	1.35	0.643564	0.444444
Ifi205	0.0229885	0.0111111	0	0	0	0	0	0	0	0.019802	0
Olfr433	0	0	0	0	0	0	0	0.008	0	0	0
Fmn2	0	0	0	0	0	0	0.0022779	0	0	0	0
Fh1	0.0804598	0.177778	0.222222	0.25	0.153846	0.0588235	0.302961	0.248	0.216667	0.267327	0.0833333
Kmo	0.195402	0.255556	0.111111	0.1	0.0769231	0.117647	0.275626	0.264	0.216667	0.168317	0.111111
Opn3	0	0.0111111	0	0.05	0	0.0588235	0.00911162	0	0	0	0.0277778
Chml	0	0.0444444	0.111111	0	0	0	0.0592255	0.072	0.0666667	0.029703	0.0833333
Exo1	0	0.0111111	0	0	0	0	0.0113895	0.024	0	0.00990099	0.0277778
Cep170	0.114943	0.166667	0.111111	0.1	0.307692	0.176471	0.225513	0.144	0.283333	0.0990099	0.138889
Sdccag8	0.0574713	0.111111	0	0.2	0	0.0588235	0.277904	0.208	0.15	0.19802	0.222222
Akt3	0.241379	0.377778	0.333333	0.2	0.230769	0.235294	0.67426	0.504	0.566667	0.39604	0.361111
Zbtb18	0.103448	0.211111	0.111111	0.1	0.153846	0.0588235	0.43508	0.432	0.383333	0.29703	0.166667
Adss	0.505747	0.477778	0.333333	0.55	0.615385	0.647059	0.865604	0.864	0.666667	0.643564	0.416667
Desi2	0.091954	0.0888889	0	0.1	0	0.0588235	0.193622	0.112	0.1	0.128713	0.0833333
Cox20	0.0229885	0.166667	0.111111	0	0.0769231	0.0588235	0.277904	0.136	0.116667	0.128713	0.0277778
Hnrnpu	1.03448	1.02222	0.777778	1	0.846154	1.17647	1.92027	1.608	1.5	1.16832	1.36111
Efcab2	0.0114943	0.0222222	0.111111	0	0	0	0.0842825	0.016	0	0.039604	0.0555556
Smyd3	0.37931	0.466667	0.444444	0.7	0.538462	0.470588	0.911162	0.632	0.55	0.643564	0.388889
Tfb2m	0.091954	0.177778	0	0.15	0.153846	0.0588235	0.216401	0.152	0.216667	0.108911	0.138889
Cnst	0.114943	0.222222	0	0.1	0.230769	0.176471	0.446469	0.248	0.366667	0.207921	0.138889
Sccpdh	0	0.0111111	0	0	0	0	0.0182232	0.008	0	0.00990099	0
Ahctf1	0.126437	0.277778	0.222222	0.25	0.384615	0.176471	0.57631	0.384	0.483333	0.435644	0.166667
Cdc42bpa	0	0	0	0	0	0	0.0022779	0	0	0	0
Coq8a	0.172414	0.355556	0.222222	0.1	0.153846	0	0.501139	0.4	0.366667	0.376238	0.527778
Psen2	0.241379	0.5	0.222222	0.55	0.230769	0.352941	0.722096	0.528	0.566667	0.356436	0.5
Itpkb	0.494253	0.777778	0.555556	0.65	0.538462	0.529412	2.03189	1.12	1.13333	0.742574	0.638889
Stum	0	0	0	0	0	0	0	0	0.0166667	0	0
Parp1	0.678161	0.788889	0.444444	0.4	0.384615	0.588235	1.2369	0.832	0.8	0.811881	0.666667
Lin9	0	0.0111111	0	0	0	0.0588235	0.0637813	0.04	0	0.00990099	0
Acbd3	0.172414	0.277778	0.333333	0.15	0.384615	0.470588	0.806378	0.528	0.533333	0.425743	0.388889
H3f3a	1.73563	2.45556	2	2.65	1.46154	2	4.20046	3.304	3.68333	2.29703	2.41667
Sde2	0.264368	0.266667	0.111111	0.3	0.153846	0.176471	0.615034	0.36	0.533333	0.356436	0.277778
Pycr2	0.045977	0.177778	0.111111	0.1	0.0769231	0.117647	0.312073	0.264	0.316667	0.207921	0.194444
Lefty1	0	0	0	0	0	0	0.00455581	0	0	0.00990099	0
Tmem63a	0.045977	0.122222	0	0.05	0	0	0.366743	0.248	0.266667	0.0990099	0.388889
Ephx1	0.149425	0.3	0.111111	0.15	0.153846	0.235294	0.822323	0.576	0.683333	0.465347	0.472222
Nvl	0.229885	0.388889	0.666667	0.1	0.615385	0.176471	0.52164	0.384	0.3	0.257426	0.333333
Cnih4	0.045977	0.0555556	0.222222	0.1	0.0769231	0.176471	0.200456	0.136	0.15	0.0891089	0.166667
Wdr26	1.17241	1.35556	1.11111	1.5	1.46154	1.41176	2.959	2.2	1.9	1.69307	1.94444
Lbr	0.528736	0.633333	0.666667	0.9	0.692308	0.411765	1.48975	1.032	1.11667	0.70297	0.638889
Enah	0.0114943	0.0333333	0	0	0.0769231	0	0	0.008	0	0.019802	0
Srp9	0.390805	0.622222	0.333333	0.45	0.538462	0.470588	1.31891	0.952	1.03333	0.564356	0.555556
Degs1	0.091954	0.144444	0.111111	0.05	0	0.176471	0.330296	0.256	0.233333	0.217822	0.111111
Fbxo28	0.0574713	0.122222	0	0.05	0	0.0588235	0.207289	0.208	0.1	0.0891089	0.333333
Trp53bp2	0.0804598	0.133333	0	0.25	0.153846	0.352941	0.291572	0.264	0.133333	0.148515	0.166667
Capn2	0.16092	0.311111	0.333333	0.15	0.153846	0.0588235	0.482916	0.328	0.416667	0.19802	0.166667
Susd4	0	0	0	0	0	0	0	0	0	0	0
Tlr5	0	0	0	0	0	0	0	0	0	0	0
Disp1	0.0114943	0	0	0	0.0769231	0.0588235	0.0250569	0.032	0.0166667	0.00990099	0.0277778
Brox	0.0344828	0.0777778	0.222222	0.1	0	0.0588235	0.175399	0.168	0.183333	0.019802	0.194444
Aida	0.0344828	0.211111	0.111111	0.05	0.0769231	0.117647	0.341686	0.096	0.3	0.188119	0.166667
Mia3	0.413793	0.555556	0.555556	0.35	0.692308	0.470588	0.979499	0.672	0.816667	0.514851	0.555556
Taf1a	0.114943	0.0888889	0.111111	0.05	0.153846	0.235294	0.186788	0.248	0.183333	0.227723	0.194444
Dusp10	0.494253	0.5	0.777778	0.45	0.230769	0.647059	2.1549	0.872	0.866667	0.673267	0.305556
Hlx	0.0114943	0.0555556	0	0	0	0	0.0501139	0.056	0.0166667	0.0594059	0.0277778
Marc1	0	0	0	0	0	0	0.00455581	0	0.0166667	0	0
Marc2	0.402299	0.555556	0.444444	0.9	0.461538	0.705882	1.20046	0.84	1.01667	0.851485	0.5
Rab3gap2	0.0804598	0.133333	0.222222	0.05	0	0.0588235	0.211845	0.16	0.15	0.118812	0.166667
Iars2	0.0689655	0.122222	0	0.05	0.153846	0.0588235	0.32574	0.32	0.283333	0.247525	0.138889
Bpnt1	0.0344828	0.111111	0	0	0	0.0588235	0.145786	0.096	0.116667	0.0792079	0
Eprs	0.103448	0.233333	0.111111	0.15	0.230769	0.176471	0.396355	0.408	0.366667	0.287129	0.111111
Lyplal1	0	0	0	0	0	0	0	0	0	0	0
Tgfb2	0	0	0	0	0	0	0	0	0	0	0
Gpatch2	0.0689655	0.0666667	0.222222	0	0	0.117647	0.175399	0.128	0.0333333	0.168317	0.0833333
Esrrg	0	0	0	0	0	0	0	0	0	0	0
Kctd3	0.149425	0.2	0	0.15	0.153846	0.117647	0.246014	0.232	0.283333	0.168317	0.0833333
Cenpf	0	0	0	0	0	0	0.00683371	0	0	0	0
Ptpn14	0.0229885	0.0444444	0	0	0	0.0588235	0.0410023	0.016	0	0.00990099	0
Smyd2	0	0.0666667	0.222222	0	0	0.0588235	0.0728929	0.072	0.1	0.0891089	0.0277778
Prox1	0	0	0	0	0	0	0	0	0	0	0
Angel2	0.0344828	0.0777778	0	0.1	0	0	0.264237	0.096	0.1	0.0693069	0.0833333
Vash2	0	0	0	0	0	0	0	0	0	0	0
Flvcr1	0.0574713	0.133333	0	0.05	0	0.117647	0.259681	0.128	0.166667	0.0594059	0.111111
Nsl1	0	0	0	0	0	0	0.00683371	0	0	0.019802	0
Batf3	0.0114943	0	0	0	0	0.0588235	0.0022779	0.016	0	0.00990099	0
Fam71a	0	0	0	0.05	0	0.0588235	0.00455581	0.008	0	0	0
Atf3	0.482759	0.244444	0.222222	0.9	0.230769	0.294118	0.113895	0.272	0.216667	0.0891089	0.111111
Nenf	0.0114943	0.0222222	0	0	0	0	0.102506	0.064	0.0833333	0.0594059	0.0833333
Pacc1	0.0574713	0.0555556	0	0	0	0.0588235	0.145786	0.136	0.0333333	0.0594059	0
Ppp2r5a	0.413793	0.544444	0.666667	0.3	0.307692	0.470588	1.92027	1.2	1.53333	0.811881	0.444444
Dtl	0	0.0222222	0	0	0	0	0.00911162	0.032	0	0	0.0277778
Ints7	0.0804598	0.2	0.333333	0.1	0.153846	0.0588235	0.6082	0.4	0.466667	0.415842	0.194444
Lpgat1	0.45977	0.866667	0.666667	1.2	1	0.764706	0.879271	0.752	0.583333	0.435644	0.388889
Nek2	0.0804598	0.0555556	0.444444	0.45	0.307692	0.176471	0.00911162	0.04	0.0666667	0.0594059	0
Slc30a1	0.0804598	0.144444	0.111111	0.1	0	0.176471	0.387244	0.24	0.116667	0.0594059	0.0277778
Rd3	0	0	0	0	0	0	0.0022779	0.008	0	0	0
Traf5	0.16092	0.244444	0.111111	0.35	0	0.529412	0.84738	0.496	0.5	0.386139	0.305556
Rcor3	0.045977	0.1	0	0.1	0	0	0.166287	0.056	0.0833333	0.0891089	0.0277778
Kcnh1	0	0	0	0	0	0	0	0	0	0	0
Hhat	0.0229885	0.0444444	0	0	0	0	0.0523918	0.056	0.05	0.0594059	0.138889
Utp25	0.091954	0.222222	0.111111	0.05	0.230769	0.235294	0.193622	0.216	0.0833333	0.0693069	0.138889
Irf6	0.0114943	0	0	0	0	0	0.0273349	0.024	0.0166667	0.00990099	0
Traf3ip3	0.735632	1.28889	1.11111	0.9	0.692308	0.647059	2.41458	1.68	1.66667	1.45545	0.888889
Lamb3	0	0.0222222	0	0	0.0769231	0	0.0136674	0.008	0	0.00990099	0
Hsd11b1	0.0344828	0.0888889	0	0	0	0	0.218679	0.12	0.133333	0.0891089	0.0555556
G0s2	0.0114943	0.0555556	0	0.1	0	0.0588235	0.0250569	0.016	0.05	0.0594059	0.0833333
Plxna2	0	0	0	0	0	0	0	0	0	0	0
Cd34	0	0.0111111	0.111111	0	0	0	0	0	0	0	0.0277778
Cd46	0	0.0555556	0	0	0	0	0.0410023	0.048	0.0666667	0.0693069	0.25
Cr1l	0.137931	0.266667	0.111111	0.5	0.0769231	0.411765	0.234624	0.28	0.3	0.178218	0.111111
Cr2	0.0229885	0.0666667	0.111111	0	0	0	0.132118	0.08	0.0666667	0.039604	0.0277778
Fam171a1	0	0	0	0	0	0	0.0022779	0	0	0	0
Nmt2	0.103448	0.244444	0	0.15	0.0769231	0.117647	0.421412	0.28	0.166667	0.168317	0.194444
Rpp38	0.0229885	0.0444444	0	0.1	0	0	0.0136674	0.032	0.05	0.039604	0.0277778
Meig1	0	0	0	0	0	0	0	0	0	0	0
Dclre1c	0.0574713	0.0333333	0.111111	0.05	0	0.0588235	0.148064	0.128	0.1	0.0990099	0.222222
Suv39h2	0.0114943	0.0111111	0	0	0	0	0.047836	0.048	0	0.019802	0
Hspa14	0.114943	0.177778	0.222222	0.3	0.384615	0.117647	0.407745	0.312	0.4	0.29703	0.277778
Cdnf	0	0	0	0	0	0	0.00455581	0	0.0166667	0	0
Fam107b	2.32184	5.01111	3.44444	5.05	4.61538	4.05882	10.1458	5.376	6.58333	5.12871	5.16667
Frmd4a	0.0344828	0.0333333	0	0	0	0	0.0569476	0.04	0	0.0594059	0.0555556
Prpf18	0.195402	0.344444	0.111111	0.4	0.384615	0.117647	0.551253	0.496	0.4	0.316832	0.388889
Bend7	0	0	0	0	0	0	0	0	0	0	0
Sephs1	0.0344828	0.144444	0	0	0	0	0.161731	0.136	0.133333	0.0792079	0.0277778
Phyh	0.0344828	0.0222222	0	0	0.153846	0	0.0637813	0.08	0.0833333	0.039604	0
Mcm10	0	0	0	0	0	0	0.00455581	0	0.0333333	0	0
Optn	0.0229885	0.0111111	0.111111	0.05	0	0	0.0341686	0.024	0.0166667	0.019802	0
Camk1d	0.321839	0.488889	0.444444	0.3	0.384615	0.352941	0.587699	0.384	0.416667	0.386139	0.333333
Cdc123	0.0229885	0.0777778	0	0.05	0.153846	0.117647	0.280182	0.184	0.25	0.0891089	0.0555556
Nudt5	0.0344828	0.1	0	0.1	0	0	0.109339	0.032	0.15	0.108911	0.111111
Sec61a2	0.0229885	0.0333333	0	0.1	0	0	0.0979499	0.112	0.116667	0.029703	0.0555556
Upf2	0.149425	0.144444	0.111111	0.35	0.230769	0.294118	0.318907	0.28	0.4	0.277228	0.194444
Echdc3	0	0	0	0	0	0	0	0	0	0	0
Usp6nl	0.126437	0.177778	0	0.15	0	0.117647	0.366743	0.296	0.233333	0.306931	0.305556
Celf2	1	1.61111	0.888889	1.45	2.07692	1.35294	3.23235	2.224	2.13333	1.74257	1.30556
Gata3	0.0574713	0.0333333	0.111111	0.05	0	0.176471	0.220957	0.112	0.216667	0.138614	0.138889
Taf3	0.195402	0.0777778	0	0.2	0.0769231	0	0.277904	0.136	0.233333	0.207921	0.0833333
Atp5c1	0.0229885	0.0333333	0	0.2	0.230769	0	0.116173	0.08	0.1	0.049505	0.0555556
Kin	0.0804598	0.133333	0.222222	0.1	0.0769231	0.117647	0.266515	0.168	0.233333	0.148515	0.194444
Itih5	0.0114943	0.0111111	0	0	0	0	0.0569476	0.04	0.0333333	0.0594059	0
Sfmbt2	0.0114943	0.0111111	0	0	0	0	0.0205011	0.032	0.05	0.019802	0
Prkcq	0.252874	0.355556	0.111111	0.35	0.230769	0.235294	0.963554	0.608	0.583333	0.435644	0.277778
Pfkfb3	0.0689655	0.3	0.111111	0.4	0.0769231	0.235294	0.255125	0.44	0.333333	0.287129	0.0833333
Rbm17	0.643678	1.06667	1.22222	0.8	0.769231	1.58824	1.44647	1.48	1.31667	1.12871	1.19444
Il2ra	0.0114943	0	0.111111	0.1	0	0	0.0387244	0.048	0.0666667	0.0594059	0.0277778
Il15ra	0	0.0333333	0	0	0.0769231	0	0.0250569	0.016	0.0333333	0.019802	0.0277778
Fbh1	0.0574713	0.111111	0	0.05	0.153846	0.117647	0.243736	0.112	0.2	0.0891089	0
Ankrd16	0.0689655	0.0555556	0	0.1	0.0769231	0.235294	0.18451	0.144	0.116667	0.0693069	0.138889
Itga8	0	0	0	0	0	0	0.0022779	0	0	0	0
Mindy3	0.103448	0.177778	0.111111	0.05	0.153846	0.294118	0.323462	0.224	0.2	0.207921	0.277778
Pter	0	0	0	0	0	0	0.00683371	0	0	0	0
Rsu1	0.0689655	0.244444	0.222222	0	0.153846	0.0588235	0.432802	0.288	0.183333	0.148515	0.222222
Trdmt1	0.0229885	0.0555556	0	0.05	0	0.117647	0.0432802	0.048	0.0833333	0.0792079	0.0555556
Vim	1.78161	3.34444	3.22222	2.55	3	2.35294	4.23235	3.68	6.01667	2.74257	2.69444
St8sia6	0.126437	0.2	0.111111	0.05	0.230769	0.117647	0.268793	0.152	0.2	0.108911	0.111111
Hacd1	0	0	0	0	0	0	0.00683371	0.008	0.0166667	0.019802	0
Stam	0.091954	0.0777778	0.111111	0.15	0.461538	0	0.209567	0.096	0.133333	0.108911	0.0833333
Tmem236	0	0	0	0	0	0	0	0	0	0	0
Mrc1	0.0574713	0.111111	0.111111	0.05	0.153846	0.0588235	0.00683371	0.016	0	0	0
Slc39a12	0	0	0	0	0	0	0	0	0	0	0
Cacnb2	0.0114943	0.0111111	0	0	0	0	0.0022779	0	0.0166667	0	0
Nsun6	0.0229885	0.1	0	0.05	0	0.117647	0.138952	0.064	0.0833333	0.049505	0.0833333
Arl5b	0.287356	0.2	0.444444	0.1	0.230769	0.117647	0.708428	0.352	0.25	0.287129	0.25
Plxdc2	0	0	0	0	0	0	0.0159453	0.016	0.0166667	0.00990099	0
Nebl	0.0229885	0.0666667	0	0	0	0	0.0455581	0.04	0	0	0
Skida1	0	0	0	0	0	0	0	0.008	0	0	0
Mllt10	0.172414	0.244444	0.111111	0.15	0.230769	0.176471	0.469248	0.344	0.433333	0.217822	0.138889
Dnajc1	0.0344828	0.122222	0.222222	0.1	0.153846	0	0.225513	0.12	0.116667	0.0792079	0.0833333
Commd3	0.137931	0.133333	0.111111	0	0.153846	0.176471	0.332574	0.248	0.166667	0.207921	0.194444
Bmi1	0.149425	0.233333	0	0.15	0	0.235294	0.3918	0.392	0.233333	0.217822	0.194444
Pip4k2a	0.241379	0.611111	0.333333	0.45	0.307692	0.235294	0.806378	0.592	0.55	0.386139	0.694444
Armc3	0.0114943	0	0	0	0	0	0.00683371	0	0.0166667	0.019802	0.0277778
Msrb2	0	0	0	0	0	0	0.0205011	0.024	0.0333333	0.029703	0
Otud1	0.252874	0.333333	0.444444	0.15	0.153846	0.176471	0.965831	0.456	0.483333	0.356436	0.388889
Etl4	0	0	0	0	0	0	0	0	0	0	0
Arhgap21	0.045977	0.0555556	0	0	0	0	0.113895	0.112	0.05	0.049505	0.0555556
Enkur	0.0114943	0.0111111	0	0	0.0769231	0	0.0113895	0.008	0.0166667	0.00990099	0
Thnsl1	0	0.0111111	0	0	0	0	0.0136674	0.04	0	0	0
Apbb1ip	0.862069	1.36667	1.77778	0.95	0.923077	0.705882	2.80638	1.848	2.3	1.66337	1.47222
Pdss1	0.0344828	0	0	0.05	0	0.117647	0.095672	0.072	0.0333333	0.049505	0.0555556
Abi1	0.402299	0.722222	0.444444	0.5	0.769231	0.294118	1.40774	1.016	1.4	0.633663	0.777778
Acbd5	0.298851	0.377778	0.333333	0.25	0.153846	0.352941	0.644647	0.48	0.5	0.445545	0.666667
Mastl	0	0	0	0	0	0	0.00455581	0	0	0	0
Yme1l1	0.206897	0.511111	0.222222	0.45	0.461538	0.352941	0.897494	0.68	0.6	0.524752	0.638889
Spopl	0.149425	0.155556	0	0.2	0.307692	0.0588235	0.261959	0.192	0.283333	0.188119	0.166667
Hnmt	0	0	0	0	0	0	0	0	0	0	0
Il1f9	0	0	0	0	0	0	0	0	0	0	0.0277778
Il1rn	0.0114943	0.0111111	0	0.1	0	0	0.0022779	0.016	0.0333333	0.019802	0
Psd4	0.264368	0.388889	0.111111	0.35	0.384615	0.235294	1.02278	0.856	0.45	0.455446	0.277778
Cacna1b	0	0	0	0	0	0	0	0	0	0	0
Ehmt1	0.16092	0.177778	0.222222	0.15	0.230769	0.0588235	0.464692	0.384	0.366667	0.257426	0.222222
Arrdc1	0.16092	0.177778	0.222222	0.25	0.153846	0	0.412301	0.336	0.266667	0.188119	0.277778
Zmynd19	0.0574713	0.0777778	0	0.35	0	0	0.138952	0.144	0.0666667	0.0594059	0.0555556
Dph7	0.0229885	0.0333333	0	0.05	0	0	0.0820046	0.056	0.1	0.0594059	0.0555556
Pnpla7	0.183908	0.377778	0.111111	0.25	0.461538	0.352941	0.585421	0.408	0.55	0.346535	0.25
Nsmf	0.0114943	0.0777778	0	0.1	0.0769231	0.0588235	0.0751708	0.08	0.0833333	0.118812	0.0277778
Nrarp	0.0229885	0.0666667	0	0	0.0769231	0	0.095672	0.072	0.05	0.0594059	0.0555556
Tor4a	0.0689655	0.0888889	0	0.1	0.0769231	0.0588235	0.255125	0.16	0.133333	0.217822	0.0833333
Nelfb	0.16092	0.188889	0.222222	0.25	0.230769	0.294118	0.621868	0.408	0.466667	0.445545	0.361111
Stpg3	0	0	0	0	0	0	0.00455581	0	0	0.019802	0
Tubb4b	0.321839	0.711111	0.555556	0.8	0.461538	0.705882	1.33485	1.032	0.95	0.564356	0.722222
Rnf208	0	0	0	0	0	0	0	0	0	0	0
Ndor1	0.149425	0.233333	0.222222	0.15	0.384615	0	0.403189	0.208	0.433333	0.316832	0.305556
Tmem203	0.149425	0.2	0	0.05	0	0.117647	0.3918	0.216	0.233333	0.217822	0.25
Tprn	0.0114943	0.0111111	0	0.1	0.0769231	0.0588235	0.1959	0.104	0.05	0.049505	0.111111
Ssna1	0.172414	0.144444	0.111111	0.3	0.0769231	0.176471	0.421412	0.344	0.483333	0.168317	0.222222
Anapc2	0.114943	0.355556	0.222222	0.1	0.230769	0.176471	0.480638	0.52	0.433333	0.386139	0.222222
Lrrc26	0	0	0	0	0	0	0	0	0	0	0
Man1b1	0.045977	0.222222	0.222222	0.15	0.153846	0.117647	0.444191	0.248	0.35	0.168317	0.194444
Dpp7	0.0114943	0.0444444	0	0.1	0	0.117647	0.0387244	0.016	0.0666667	0.00990099	0.0277778
Uap1l1	0.0574713	0.0777778	0	0.05	0	0.117647	0.125285	0.08	0.0666667	0.118812	0.0555556
Sapcd2	0	0	0	0	0	0	0	0	0	0.019802	0
Npdc1	0	0.0111111	0	0	0	0	0	0	0.0166667	0	0
Fut7	0	0	0	0	0	0	0.00683371	0	0	0	0.0277778
Abca2	0.126437	0.188889	0.333333	0.15	0	0.176471	0.302961	0.248	0.266667	0.19802	0.361111
Paxx	0.091954	0.0555556	0	0	0.0769231	0.0588235	0.261959	0.12	0.183333	0.108911	0.111111
C8g	0.0114943	0	0	0	0	0	0.0136674	0.008	0.0166667	0.00990099	0
Fbxw5	0.091954	0.155556	0.222222	0.05	0.153846	0.117647	0.289294	0.288	0.383333	0.148515	0.166667
Traf2	0.206897	0.411111	0	0.3	0.307692	0.411765	0.728929	0.432	0.45	0.316832	0.527778
Edf1	0.16092	0.355556	0	0.35	0.0769231	0.294118	0.535308	0.544	0.516667	0.405941	0.222222
Mamdc4	0	0	0	0	0	0	0.0022779	0	0	0	0
Phpt1	0.045977	0.0444444	0	0.05	0.0769231	0.0588235	0.0387244	0.048	0.0833333	0.019802	0.0555556
Ajm1	0	0.0111111	0	0	0	0	0.0022779	0	0	0	0
Rabl6	0.149425	0.2	0.333333	0.05	0.230769	0.352941	0.369021	0.24	0.416667	0.19802	0.166667
Tmem141	0	0	0	0	0	0	0.0022779	0	0	0	0
Fcna	0	0	0	0	0	0	0	0	0	0	0
Bmyc	0.103448	0.255556	0	0.35	0.153846	0	0.603645	0.32	0.45	0.376238	0.25
Camsap1	0.0229885	0.0333333	0	0	0	0	0.0774487	0.016	0.0833333	0.00990099	0
Ubac1	0	0.0111111	0.111111	0	0	0	0.0364465	0.024	0.0166667	0.029703	0.0277778
Nacc2	0.0114943	0	0	0	0	0	0.0159453	0.008	0	0.019802	0
Tmem250-ps	0.045977	0.166667	0	0	0.0769231	0	0.22779	0.168	0.216667	0.0990099	0
Qsox2	0	0.0444444	0	0.05	0	0	0.0250569	0.032	0.1	0.049505	0.0277778
Gpsm1	0.0229885	0.0777778	0	0.15	0	0.0588235	0.220957	0.2	0.0333333	0.108911	0.138889
Dnlz	0.0804598	0.155556	0.111111	0.15	0.153846	0.0588235	0.220957	0.176	0.166667	0.0792079	0.277778
Card9	0	0	0.111111	0	0	0	0.00683371	0.008	0	0.019802	0
Snapc4	0.114943	0.222222	0.111111	0.1	0.153846	0.176471	0.362187	0.2	0.25	0.247525	0.305556
Entr1	0.045977	0.122222	0	0.05	0.307692	0.0588235	0.332574	0.248	0.233333	0.178218	0.0277778
Pmpca	0.0689655	0.133333	0.111111	0.25	0.0769231	0	0.223235	0.264	0.183333	0.118812	0.166667
Inpp5e	0.0114943	0.0111111	0	0	0.0769231	0.0588235	0.107062	0.088	0.0666667	0.029703	0
Sec16a	0.091954	0.0555556	0.222222	0.2	0.153846	0.294118	0.396355	0.288	0.25	0.19802	0.25
Notch1	0.367816	0.433333	0.111111	0.4	0.153846	0.235294	0.820046	0.568	0.45	0.366337	0.361111
Egfl7	0	0	0	0	0	0	0	0	0	0.00990099	0
Agpat2	0.045977	0.0111111	0	0	0	0	0.0660592	0.056	0.0666667	0.029703	0
Dipk1b	0	0	0	0	0	0	0.00683371	0	0	0	0
Lcn4	0.0229885	0	0	0	0	0	0.0273349	0.024	0.0333333	0	0.0277778
Surf6	0.0574713	0.188889	0.111111	0.1	0	0	0.266515	0.248	0.15	0.168317	0.138889
Med22	0.0229885	0.0666667	0	0	0	0	0.123007	0.12	0.116667	0.0891089	0.0277778
Surf1	0.103448	0.122222	0.111111	0.05	0	0.117647	0.300683	0.184	0.25	0.178218	0.0833333
Surf2	0.114943	0.1	0.222222	0.05	0.0769231	0	0.234624	0.192	0.15	0.168317	0.138889
Surf4	0.218391	0.344444	0.111111	0.3	0.615385	0.411765	0.560364	0.416	0.433333	0.217822	0.305556
Rexo4	0.0689655	0.188889	0	0.3	0.0769231	0.117647	0.421412	0.28	0.433333	0.227723	0.166667
Cacfd1	0.0574713	0.277778	0.111111	0.2	0.0769231	0.0588235	0.350797	0.248	0.15	0.168317	0.277778
Slc2a6	0.0344828	0.0777778	0	0	0	0.0588235	0.0637813	0.12	0.0333333	0.0990099	0
Sardh	0	0.0111111	0	0	0	0	0	0	0	0.00990099	0
Vav2	0.149425	0.244444	0	0	0.153846	0	0.348519	0.28	0.383333	0.19802	0.25
Brd3	0.0574713	0.144444	0	0.05	0	0	0.234624	0.184	0.2	0.0693069	0.166667
Wdr5	0.16092	0.211111	0.111111	0.15	0.153846	0.176471	0.359909	0.256	0.283333	0.237624	0.194444
Rxra	0.0344828	0.0333333	0.111111	0	0.0769231	0	0.0797267	0.04	0.05	0.039604	0.0833333
Fcnb	0	0	0	0	0	0	0	0	0	0	0
Olfm1	0.0229885	0.0222222	0	0	0	0	0.0159453	0.024	0.05	0.00990099	0.0277778
Gbgt1	0	0.0111111	0	0	0	0	0	0	0	0	0
Ralgds	0.0574713	0.166667	0	0.05	0.0769231	0.117647	0.309795	0.224	0.1	0.0891089	0.0277778
Cel	0	0	0	0	0	0	0	0.008	0	0	0
Gtf3c5	0.0344828	0.0777778	0	0	0.0769231	0.117647	0.164009	0.128	0.1	0.0792079	0.111111
Gfi1b	0	0	0	0	0	0	0	0	0	0	0
Tsc1	0.0229885	0.111111	0.444444	0.05	0.153846	0.235294	0.191344	0.184	0.233333	0.168317	0.25
Spaca9	0	0	0	0	0	0	0.00455581	0	0	0	0
Ak8	0	0	0	0	0	0	0.00911162	0	0.0333333	0.019802	0
Gtf3c4	0.0229885	0.0444444	0	0	0	0.0588235	0.113895	0.128	0.0666667	0.148515	0.0277778
Ddx31	0.0229885	0.0333333	0.222222	0	0	0	0.107062	0.064	0.05	0.0990099	0.0833333
Ttf1	0.103448	0.144444	0.111111	0	0.153846	0.0588235	0.232346	0.168	0.183333	0.178218	0
Setx	0.149425	0.222222	0.111111	0.25	0.153846	0.352941	0.596811	0.392	0.433333	0.306931	0.25
Med27	0.103448	0.188889	0	0.2	0.0769231	0.0588235	0.482916	0.344	0.35	0.306931	0.194444
Rapgef1	0.241379	0.433333	0.333333	0.25	0.0769231	0.529412	1	0.696	0.65	0.673267	0.583333
Trub2	0.0689655	0.111111	0.111111	0.05	0.0769231	0.176471	0.175399	0.192	0.266667	0.108911	0.194444
Coq4	0.0344828	0	0	0	0	0	0.0432802	0.048	0.0166667	0.029703	0
Slc27a4	0.0574713	0.122222	0	0.05	0.153846	0	0.1959	0.16	0.15	0.029703	0.222222
Urm1	0.126437	0.166667	0.111111	0.1	0	0	0.341686	0.256	0.15	0.128713	0.166667
Cercam	0.0114943	0	0	0	0	0	0.0159453	0	0.0166667	0	0
Odf2	0.206897	0.311111	0.111111	0.25	0.384615	0.0588235	0.585421	0.4	0.483333	0.247525	0.333333
Gle1	0.137931	0.1	0.111111	0.15	0	0.176471	0.307517	0.128	0.15	0.0594059	0.111111
Sptan1	0.45977	0.8	0.333333	0.85	0.461538	1.05882	1.61276	1.112	1.21667	0.891089	0.638889
Wdr34	0	0	0	0	0	0	0.00455581	0.016	0.0166667	0	0.0277778
Set	0.885057	1.24444	1	1.35	1.23077	1.05882	1.44647	1.256	1.51667	1.50495	0.944444
Pkn3	0	0.0222222	0	0	0	0.0588235	0.0296128	0.016	0.0166667	0	0.0277778
Zdhhc12	0.0229885	0.0333333	0	0.05	0	0.0588235	0.0979499	0.064	0.0666667	0.049505	0.0277778
Zer1	0.091954	0.177778	0	0.05	0.0769231	0.117647	0.375854	0.2	0.25	0.178218	0.0555556
Tbc1d13	0.0114943	0.144444	0.111111	0.05	0	0	0.264237	0.232	0.233333	0.158416	0.138889
Endog	0.0689655	0.111111	0	0	0.0769231	0	0.177677	0.232	0.116667	0.0990099	0.166667
Spout1	0.091954	0.0666667	0	0	0	0	0.200456	0.2	0.133333	0.168317	0.111111
Kyat1	0.0114943	0.0111111	0	0	0	0	0.0569476	0.032	0.0833333	0.00990099	0.0277778
Lrrc8a	0.0229885	0.155556	0	0.1	0	0	0.350797	0.2	0.266667	0.128713	0.138889
Phyhd1	0.0344828	0.166667	0.222222	0.05	0.153846	0.0588235	0.202733	0.136	0.216667	0.0693069	0.0555556
Dolk	0.0114943	0.0444444	0	0.05	0	0	0.104784	0.016	0.0833333	0.029703	0.0277778
Nup188	0.0689655	0.122222	0	0.1	0.230769	0.117647	0.332574	0.208	0.283333	0.138614	0.25
Sh3glb2	0.114943	0.3	0.111111	0.15	0.153846	0.0588235	0.53303	0.424	0.216667	0.257426	0.222222
Miga2	0.0114943	0.0222222	0	0	0.0769231	0	0.0410023	0.072	0.0666667	0.029703	0
Dolpp1	0	0	0	0	0	0	0.0318907	0.04	0	0.019802	0
Crat	0.0344828	0.0444444	0	0	0	0	0.0592255	0.016	0.0166667	0.019802	0.0555556
Ptpa	0.137931	0.255556	0.222222	0.35	0.461538	0.117647	0.421412	0.44	0.45	0.29703	0.25
Ier5l	0.0229885	0.0333333	0.333333	0	0.0769231	0	0.214123	0.08	0.0166667	0.019802	0.0277778
Cstad	0	0.0111111	0	0	0	0	0.00683371	0.016	0	0	0.0555556
Ntmt1	0.0574713	0.1	0	0.05	0.0769231	0.0588235	0.0797267	0.024	0.0666667	0.0693069	0.0277778
Asb6	0.0574713	0.144444	0.111111	0.1	0	0	0.33713	0.168	0.183333	0.158416	0.222222
Ptges	0	0	0	0	0	0	0	0	0	0	0
Tor1b	0.045977	0.0222222	0.111111	0.05	0.0769231	0.0588235	0.138952	0.12	0.1	0.029703	0.0277778
Tor1a	0.091954	0.133333	0.111111	0.25	0.153846	0.0588235	0.355353	0.192	0.4	0.207921	0.194444
BC005624	0.287356	0.288889	0	0.3	0.384615	0.117647	0.546697	0.536	0.433333	0.29703	0.277778
Usp20	0.045977	0.0888889	0	0.1	0.0769231	0.0588235	0.0820046	0.056	0.0666667	0.049505	0.166667
Fnbp1	0.735632	1.18889	1.44444	1.25	1	1.35294	2.12073	1.416	1.65	1.30693	1.30556
Gpr107	0.0114943	0.1	0	0	0.0769231	0	0.200456	0.12	0.266667	0.138614	0.0833333
Ncs1	0	0	0	0	0	0	0	0.008	0	0	0
Ass1	0.0689655	0.0777778	0.111111	0.1	0.0769231	0.0588235	0.32574	0.312	0.483333	0.19802	0.0833333
Fubp3	0.0229885	0.0222222	0	0	0	0	0.0660592	0.048	0.0833333	0.049505	0.0555556
Exosc2	0.149425	0.244444	0	0.3	0.153846	0	0.236902	0.2	0.15	0.207921	0.0555556
Abl1	0.137931	0.2	0.111111	0.1	0.384615	0.176471	0.446469	0.24	0.35	0.158416	0.25
Qrfp	0	0.0555556	0	0	0	0	0.0523918	0.016	0	0.029703	0.0277778
Nup214	0.114943	0.155556	0	0.15	0.153846	0.176471	0.334852	0.264	0.166667	0.227723	0.138889
Fam78a	0.356322	0.4	0.222222	0.5	0.0769231	0.235294	1.46241	1.112	1.26667	0.564356	0.25
Plpp7	0	0	0	0	0	0	0	0	0	0	0
Prrc2b	0.597701	0.855556	0.777778	0.4	0.307692	0.764706	1.65148	1.328	1.03333	0.871287	0.888889
Pomt1	0	0.0111111	0	0	0	0.0588235	0.047836	0.024	0.0333333	0.019802	0
Uck1	0.0344828	0.1	0.222222	0.05	0	0.0588235	0.218679	0.128	0.133333	0.0693069	0.0277778
Swi5	0.126437	0.277778	0.222222	0.2	0.230769	0.0588235	0.378132	0.352	0.266667	0.227723	0.111111
Golga2	0.0574713	0.144444	0	0	0.0769231	0	0.330296	0.352	0.183333	0.207921	0.194444
Ciz1	0.183908	0.3	0.333333	0.25	0.384615	0.470588	0.678815	0.584	0.516667	0.405941	0.555556
Lcn2	0	0	0	0	0	0	0.00455581	0	0	0	0
Ptges2	0.0229885	0.0555556	0.111111	0	0.0769231	0	0.0842825	0.096	0.0333333	0.0990099	0.138889
Slc25a25	0.0344828	0.0777778	0	0	0	0	0.232346	0.16	0.133333	0.0792079	0.138889
Naif1	0.0114943	0	0	0	0	0	0.022779	0.008	0.0333333	0	0
Fam102a	0.298851	0.388889	0.333333	0.15	0.230769	0.352941	0.940774	0.672	0.616667	0.475248	0.361111
Dpm2	0.0689655	0.0555556	0	0.1	0	0.0588235	0.22779	0.144	0.183333	0.178218	0
Pip5kl1	0	0.0222222	0	0	0	0	0.00683371	0.008	0	0	0
St6galnac4	0.045977	0.0777778	0.111111	0	0.0769231	0.0588235	0.193622	0.216	0.15	0.207921	0.138889
St6galnac6	0.0229885	0.0555556	0	0	0	0	0.0364465	0.04	0.05	0.029703	0.0277778
Ak1	0	0	0	0	0	0	0	0	0	0	0
Eng	0	0	0	0	0	0	0.0660592	0.008	0.0166667	0.00990099	0
Fpgs	0.0229885	0.111111	0	0	0.0769231	0.176471	0.138952	0.144	0.0666667	0.0792079	0.0833333
Cdk9	0.310345	0.477778	0.333333	0.6	0.307692	0.235294	1.34396	0.808	1.18333	0.722772	0.777778
Sh2d3c	0.0804598	0.211111	0	0.15	0.0769231	0.0588235	0.601367	0.48	0.566667	0.168317	0.166667
Ttc16	0	0	0	0	0	0	0	0	0	0	0
Tor2a	0.0344828	0.0555556	0.111111	0.15	0	0	0.0820046	0.104	0.0833333	0.0693069	0.0555556
Ptrh1	0	0.1	0	0	0.153846	0	0.0683371	0.064	0	0.0792079	0.0555556
Stxbp1	0	0	0	0	0.0769231	0	0.022779	0	0.0166667	0.00990099	0
Fam129b	0.0114943	0.0222222	0	0	0	0.0588235	0.0341686	0.032	0.0166667	0.00990099	0.0277778
Lrsam1	0.0114943	0.0444444	0	0.05	0	0	0.0592255	0.024	0	0.019802	0.0277778
Slc2a8	0	0	0	0	0	0	0.0296128	0.016	0	0	0.0833333
Garnl3	0	0	0	0	0	0	0	0	0	0	0
Ralgps1	0.0344828	0.0666667	0	0.05	0	0	0.0979499	0.088	0.1	0.0891089	0
Angptl2	0	0	0	0	0	0	0.0113895	0	0	0.00990099	0
Zbtb34	0.0114943	0.0444444	0	0.15	0	0.0588235	0.0751708	0	0.0666667	0.019802	0.111111
Zbtb43	0.0574713	0.0777778	0	0.05	0.0769231	0	0.170843	0.144	0.116667	0.0693069	0.0555556
Mvb12b	0.0344828	0.0222222	0	0	0	0	0.0933941	0.048	0.0166667	0.049505	0
Pbx3	0	0.0111111	0	0	0	0	0.0273349	0.008	0	0	0.0555556
Mapkap1	0.0689655	0.133333	0	0.15	0	0.235294	0.241458	0.144	0.183333	0.0990099	0.138889
Gapvd1	0.103448	0.177778	0	0.1	0.153846	0.176471	0.437358	0.296	0.2	0.257426	0.222222
Hspa5	0.448276	0.366667	0.444444	0.35	0.384615	0.588235	1.25285	1.032	0.816667	0.613861	0.527778
Rabepk	0.0229885	0.0222222	0	0	0.0769231	0	0.0888383	0.04	0.0166667	0.039604	0.0277778
Fbxw2	0.149425	0.211111	0.222222	0.3	0.153846	0.0588235	0.507973	0.272	0.266667	0.287129	0.111111
Psmd5	0	0.0555556	0	0.05	0.153846	0	0.150342	0.096	0.116667	0.0792079	0.0555556
Phf19	0.0114943	0.0111111	0	0	0	0.0588235	0.0273349	0.032	0	0.019802	0
Traf1	0.45977	0.411111	0.666667	0.35	0.384615	0.235294	0.822323	0.632	0.633333	0.554455	0.305556
AI182371	0	0.0111111	0	0	0	0	0.00683371	0	0	0	0.0277778
Cntrl	0.356322	0.544444	0.777778	0.3	0.307692	0.411765	0.922551	0.72	0.766667	0.425743	0.472222
Rab14	0.390805	0.488889	0.666667	0.55	0.307692	0.235294	1.02733	0.712	0.866667	0.633663	0.527778
Gsn	0.137931	0.266667	0.222222	0.2	0	0	0.457859	0.248	0.3	0.207921	0.194444
Stom	0.0114943	0.0666667	0	0.05	0.0769231	0	0.022779	0.008	0.0166667	0.019802	0
Ggta1	0.103448	0.155556	0	0.1	0.153846	0	0.375854	0.36	0.25	0.128713	0.166667
Dab2ip	0	0	0	0	0	0	0.0546697	0.024	0.0166667	0.00990099	0
Ndufa8	0.218391	0.377778	0.333333	0.5	0.153846	0.352941	0.681093	0.64	0.716667	0.435644	0.333333
Lhx6	0	0	0	0	0	0	0	0	0	0	0
Rbm18	0.0344828	0.0777778	0	0.1	0	0.0588235	0.132118	0.048	0.0333333	0.0594059	0.0833333
Mrrf	0.0114943	0.0555556	0	0.05	0	0	0.116173	0.088	0.0166667	0.0693069	0.0555556
Ptgs1	0	0.0111111	0	0	0	0	0.00455581	0	0	0	0
Pdcl	0.0689655	0.1	0.111111	0.1	0	0.0588235	0.271071	0.168	0.233333	0.108911	0.166667
Rc3h2	0.0689655	0.122222	0.111111	0.2	0.153846	0.117647	0.250569	0.168	0.166667	0.158416	0.277778
Zbtb6	0.0229885	0.0111111	0	0	0	0	0.095672	0.064	0.05	0.029703	0.0833333
Zbtb26	0	0	0	0	0	0	0.0113895	0	0	0	0
Rabgap1	0.091954	0.211111	0.111111	0.05	0.153846	0.176471	0.273349	0.224	0.166667	0.19802	0.138889
Strbp	0.114943	0.2	0.111111	0.05	0.230769	0.176471	0.448747	0.328	0.583333	0.19802	0.388889
Gpr21	0.0229885	0	0	0.1	0	0.0588235	0.0569476	0.048	0.15	0.039604	0.0277778
Dennd1a	0.045977	0.111111	0.333333	0.1	0	0.117647	0.182232	0.128	0.183333	0.0891089	0
Lhx2	0	0	0	0	0	0	0	0	0	0	0
Nek6	0.0114943	0.0222222	0	0	0	0	0.0159453	0.016	0.05	0	0.0277778
Psmb7	0.172414	0.355556	0.333333	0.35	0.384615	0.0588235	0.451025	0.472	0.4	0.306931	0.111111
Nr6a1	0	0	0	0	0	0	0.0113895	0.016	0.0166667	0.019802	0
Olfml2a	0	0	0	0	0	0	0	0	0	0	0
Arpc5l	0.252874	0.333333	0.333333	0.1	0.153846	0.0588235	0.8041	0.784	0.733333	0.435644	0.472222
Golga1	0.0229885	0.0555556	0	0.05	0	0	0.0933941	0.112	0.05	0.049505	0.0277778
Scai	0.149425	0.266667	0.111111	0.3	0.230769	0.352941	0.334852	0.336	0.416667	0.277228	0.138889
Ppp6c	0.425287	0.411111	0.222222	0.7	0.384615	0.352941	0.76082	0.552	0.7	0.465347	0.5
Kynu	0.114943	0.222222	0.333333	0.15	0	0.117647	0.366743	0.24	0.316667	0.227723	0.166667
Arhgap15	0.229885	0.355556	0.222222	0.25	0.307692	0.176471	1.02506	0.76	1.05	0.554455	0.611111
Gtdc1	0.045977	0.111111	0.111111	0.05	0.153846	0	0.248292	0.168	0.1	0.0891089	0.111111
Zeb2	0.149425	0.1	0	0.1	0	0	0.348519	0.352	0.333333	0.19802	0.194444
Acvr2a	0.0114943	0.0222222	0	0	0	0.0588235	0.0410023	0.032	0	0.039604	0
Orc4	0.114943	0.144444	0.444444	0.05	0.0769231	0	0.407745	0.232	0.233333	0.207921	0.277778
Mbd5	0.0804598	0.1	0.111111	0.1	0.0769231	0.0588235	0.132118	0.144	0.133333	0.0693069	0.194444
Epc2	0.091954	0.266667	0.333333	0.2	0.307692	0.176471	0.416856	0.224	0.25	0.277228	0.333333
Kif5c	0.0114943	0	0	0.05	0.0769231	0	0.0182232	0.016	0.0166667	0.00990099	0
Lypd6b	0.0114943	0.0111111	0	0	0	0	0.0546697	0.032	0.05	0.00990099	0
Lypd6	0	0	0	0	0	0	0	0	0	0	0
Mmadhc	0.0574713	0.0333333	0	0	0.0769231	0.176471	0.173121	0.216	0.116667	0.0693069	0.0833333
Rnd3	0	0.0111111	0	0	0	0	0.0022779	0	0	0	0
Rbm43	0.0574713	0.1	0.333333	0.05	0.0769231	0.0588235	0.136674	0.136	0.2	0.0891089	0.111111
Nmi	0.183908	0.222222	0.111111	0	0.230769	0.117647	0.530752	0.376	0.633333	0.326733	0.333333
Tnfaip6	0	0	0	0	0	0.0588235	0	0	0	0	0
Rif1	0.0574713	0.244444	0.222222	0.25	0.230769	0.176471	0.462415	0.312	0.283333	0.237624	0.0833333
Neb	0.0114943	0	0	0	0	0	0.00455581	0	0	0	0.0277778
Arl5a	0.0804598	0.211111	0.333333	0.05	0.307692	0.117647	0.341686	0.232	0.316667	0.19802	0.194444
Cacnb4	0	0.0111111	0	0	0	0	0.00455581	0	0.0166667	0	0
Stam2	0.114943	0.0888889	0	0.05	0.0769231	0.235294	0.202733	0.136	0.166667	0.138614	0.0833333
Fmnl2	0	0.0111111	0	0	0	0	0.00455581	0.016	0.0166667	0	0
Prpf40a	0.206897	0.466667	0.222222	0.4	0.461538	0.235294	0.66287	0.448	0.433333	0.386139	0.5
Arl6ip6	0.137931	0.144444	0	0.1	0	0.0588235	0.309795	0.208	0.266667	0.158416	0.138889
Nr4a2	0.183908	0.244444	0.222222	0.2	0.307692	0.176471	0.596811	0.272	0.483333	0.128713	0.25
Gpd2	0.137931	0.222222	0.333333	0.1	0	0.0588235	0.230068	0.176	0.0833333	0.0891089	0.0833333
Cytip	2.03448	3.14444	3.11111	3	1.46154	3	6.99089	3.896	4.53333	3.39604	3.86111
Acvr1c	0	0.0111111	0	0	0	0	0	0	0	0	0
Acvr1	0	0.0111111	0	0	0	0	0.0022779	0.008	0	0.00990099	0
Pkp4	0.0114943	0.0222222	0	0.05	0	0	0.0410023	0.072	0.0333333	0.039604	0
Dapl1	0.0114943	0.0333333	0	0	0	0	0.23918	0.16	0.0333333	0.019802	0
Tanc1	0.0229885	0.0111111	0	0.05	0	0.0588235	0.118451	0.064	0.0833333	0.049505	0.0833333
Wdsub1	0.0114943	0.0222222	0.111111	0	0	0	0.0341686	0.024	0.0833333	0.019802	0.0277778
Baz2b	0.149425	0.333333	0.111111	0.1	0.230769	0.470588	0.587699	0.392	0.366667	0.257426	0.333333
March7	0.333333	0.488889	0.666667	0.4	0.461538	0.529412	1.32574	0.84	1	0.643564	0.611111
Cd302	0.0114943	0	0	0	0	0	0.0022779	0	0	0	0
Ly75	0.126437	0.155556	0	0.05	0.0769231	0.0588235	0.255125	0.2	0.183333	0.148515	0.0833333
Rbms1	0.114943	0.2	0.111111	0.1	0.153846	0	0.512528	0.288	0.483333	0.257426	0.138889
Tank	0.229885	0.466667	0.666667	0.55	0.461538	0.352941	0.776765	0.424	0.5	0.524752	0.333333
Psmd14	0.310345	0.344444	0.444444	0.55	0.230769	0.588235	0.507973	0.48	0.3	0.50495	0.472222
Tbr1	0	0	0	0	0	0	0.0113895	0	0	0	0
Dpp4	0.137931	0.177778	0.222222	0.15	0.0769231	0.0588235	0.414579	0.296	0.3	0.237624	0.138889
Fap	0	0	0	0	0	0	0.0022779	0	0	0	0
Ifih1	0.0344828	0.0888889	0.111111	0.25	0.230769	0.0588235	0.111617	0.16	0.0833333	0.0891089	0.0833333
Gca	0	0	0	0	0	0	0.0273349	0.016	0.0166667	0.029703	0
Grb14	0	0	0	0	0	0	0	0	0	0	0
Cobll1	0.137931	0.311111	0	0.2	0	0.294118	0.510251	0.328	0.45	0.237624	0.305556
Scn3a	0	0	0	0	0	0	0	0	0	0	0
Galnt3	0	0	0	0	0.0769231	0	0.00911162	0.008	0	0	0
Ttc21b	0.0114943	0.0222222	0	0.05	0.0769231	0	0.0979499	0.056	0.0666667	0.029703	0.0277778
Scn7a	0	0	0	0	0	0	0	0	0	0	0
Stk39	0.0574713	0.0333333	0	0.15	0	0	0.0933941	0.096	0.05	0.0594059	0.111111
Cers6	0.0574713	0.0444444	0	0.05	0.0769231	0	0.150342	0.12	0.05	0.0594059	0.0277778
Nostrin	0	0	0	0	0.0769231	0.0588235	0	0	0	0	0.0277778
Spc25	0.0229885	0	0	0.1	0	0.0588235	0.0296128	0.008	0	0	0
Dhrs9	0	0	0	0	0	0	0	0	0	0.019802	0
Lrp2	0	0	0	0	0	0	0	0	0	0	0
Bbs5	0	0	0	0	0	0	0	0.008	0	0	0
Fastkd1	0.0344828	0.0222222	0	0	0.0769231	0	0.0501139	0.04	0.0166667	0.0693069	0.0277778
Ppig	0.126437	0.255556	0.222222	0.1	0.153846	0.117647	0.52164	0.328	0.283333	0.257426	0.222222
Ccdc173	0	0.0222222	0	0	0	0	0.00683371	0	0	0	0
Phospho2	0	0.0333333	0	0.05	0.0769231	0	0.0911162	0.024	0.0333333	0.039604	0.0555556
Ssb	0.632184	1.02222	0.555556	1.15	0.923077	0.882353	1.91344	1.664	1.68333	1.16832	1.02778
Mettl5	0.045977	0.2	0	0.1	0.153846	0.294118	0.150342	0.176	0.216667	0.108911	0.166667
Ubr3	0.344828	0.333333	0.222222	0.55	0.307692	0.294118	0.70615	0.432	0.533333	0.316832	0.472222
Myo3b	0.0114943	0.0111111	0	0	0	0	0.0296128	0.008	0.0333333	0.0594059	0
Erich2	0	0	0	0	0	0	0	0	0	0	0
Gad1	0	0	0	0	0	0	0.0341686	0.04	0.0333333	0.00990099	0
Gorasp2	0.172414	0.333333	0.555556	0.25	0.0769231	0.117647	0.471526	0.416	0.433333	0.316832	0.166667
Tlk1	0.563218	0.666667	1	0.65	0.538462	0.764706	1.15034	0.92	0.95	0.70297	0.638889
Mettl8	0.0344828	0.0666667	0	0	0.0769231	0	0.125285	0.096	0.0666667	0.0693069	0.0277778
Dcaf17	0.0344828	0.0777778	0.333333	0	0	0	0.0842825	0.088	0.183333	0.0792079	0.0555556
Cybrd1	0.0114943	0.0222222	0	0	0	0	0.0022779	0	0	0.00990099	0
Dync1i2	0.114943	0.166667	0.222222	0.15	0.230769	0.294118	0.462415	0.336	0.433333	0.316832	0.333333
Slc25a12	0.0689655	0.166667	0.222222	0	0.153846	0.235294	0.510251	0.312	0.4	0.29703	0.194444
Hat1	0.16092	0.3	0.222222	0.3	0.307692	0.411765	0.403189	0.36	0.366667	0.29703	0.222222
Metap1d	0.137931	0.0777778	0	0.25	0.153846	0	0.177677	0.12	0.133333	0.118812	0.138889
Itga6	0.195402	0.233333	0.111111	0	0.0769231	0.117647	0.599089	0.472	0.483333	0.326733	0.222222
Pdk1	0.172414	0.222222	0.555556	0.15	0.0769231	0.117647	0.993166	0.568	0.483333	0.49505	0.277778
Rapgef4	0.0804598	0.2	0.222222	0.05	0	0.0588235	0.410023	0.312	0.333333	0.277228	0.222222
Map3k20	0	0	0	0	0	0.0588235	0.0113895	0	0	0	0
Cdca7	0.0229885	0.0111111	0	0.1	0.0769231	0.117647	0.0615034	0.048	0.0666667	0.0594059	0.0277778
Sp3	0.287356	0.477778	0.222222	0.45	0.461538	0.411765	0.940774	0.584	0.666667	0.39604	0.277778
Ola1	0.103448	0.244444	0.111111	0.4	0.153846	0.235294	0.407745	0.392	0.316667	0.29703	0.277778
Cir1	0.091954	0.111111	0.111111	0.15	0.153846	0.176471	0.353075	0.2	0.216667	0.138614	0.166667
Scrn3	0.0229885	0.0444444	0	0	0.0769231	0	0.0797267	0.032	0.0333333	0.019802	0.0555556
Gpr155	0.0344828	0.0222222	0	0.1	0	0	0.132118	0.088	0.1	0.0693069	0.0277778
Wipf1	0.402299	0.677778	0.444444	0.4	0.615385	0.647059	2.2779	1.512	1.83333	0.90099	1.16667
Chn1	0	0	0	0	0	0	0	0	0	0	0
Atf2	0.0804598	0.166667	0.111111	0.1	0.0769231	0.0588235	0.332574	0.256	0.333333	0.227723	0.138889
Atp5g3	0.218391	0.211111	0.222222	0.4	0	0.0588235	0.314351	0.336	0.166667	0.257426	0.25
Lnpk	0.0574713	0.111111	0	0.05	0	0.0588235	0.191344	0.08	0.1	0.0792079	0.138889
Mtx2	0.091954	0.144444	0.111111	0.15	0.153846	0	0.186788	0.184	0.283333	0.138614	0.138889
Nfe2l2	0.126437	0.311111	0.444444	0.15	0	0.294118	0.389522	0.344	0.4	0.326733	0.194444
Agps	0.149425	0.222222	0.444444	0.1	0	0.176471	0.271071	0.208	0.266667	0.168317	0.0555556
Ttc30b	0.0114943	0.0111111	0.111111	0.1	0	0	0.0113895	0.016	0.05	0.00990099	0.0277778
Ttc30a1	0.0114943	0.0111111	0	0	0	0	0.0136674	0.016	0.0333333	0	0
Pde11a	0	0	0	0	0	0.0588235	0.0250569	0.016	0	0.029703	0
Rbm45	0.126437	0.122222	0	0.1	0.230769	0	0.328018	0.232	0.15	0.128713	0.194444
Osbpl6	0	0	0	0	0.0769231	0	0.00455581	0	0	0	0
Prkra	0	0	0	0	0	0	0.022779	0.008	0	0	0.0277778
Fkbp7	0.0114943	0.0111111	0	0	0	0	0.0136674	0.024	0.05	0	0
Plekha3	0.0689655	0.166667	0.111111	0.45	0.153846	0.0588235	0.28246	0.184	0.316667	0.168317	0.0555556
Ccdc141	0.0114943	0	0	0.05	0	0	0.0159453	0.008	0	0	0
Sestd1	0	0	0	0	0	0	0.0159453	0.008	0	0.019802	0
Cwc22	0.091954	0.233333	0.111111	0.1	0	0.117647	0.302961	0.248	0.233333	0.287129	0.25
Ube2e3	0.0574713	0.0555556	0	0	0	0	0.261959	0.136	0.166667	0.0792079	0.0833333
Itga4	0.45977	0.977778	0.666667	0.9	0.615385	0.647059	1.67198	1.104	1.43333	1.0297	0.694444
Cerkl	0.0114943	0	0	0	0	0	0.0113895	0	0	0	0
Itprid2	0.229885	0.211111	0.111111	0.4	0.384615	0.470588	0.489749	0.352	0.316667	0.168317	0.388889
Ppp1r1c	0	0	0	0	0	0	0	0	0	0	0.0555556
Dnajc10	0.149425	0.288889	0.111111	0.1	0.153846	0.0588235	0.444191	0.248	0.35	0.267327	0.138889
Nckap1	0.0114943	0.0444444	0	0	0	0.0588235	0.0136674	0.008	0	0.019802	0.0277778
Dusp19	0	0	0	0	0	0	0.0341686	0.008	0.0333333	0.00990099	0
Nup35	0.045977	0.0444444	0.111111	0.15	0	0.0588235	0.104784	0.088	0.0666667	0.019802	0.0277778
Zc3h15	0.218391	0.477778	0.111111	0.3	0.153846	0.294118	0.826879	0.52	0.55	0.366337	0.472222
Itgav	0.0804598	0.111111	0	0.1	0.0769231	0.117647	0.200456	0.2	0.2	0.128713	0.0833333
Calcrl	0.0574713	0.0888889	0.111111	0	0.0769231	0	0.236902	0.112	0.166667	0.0990099	0.0833333
Tfpi	0.0114943	0.0111111	0	0	0	0	0.0273349	0.016	0	0	0.0555556
Ctnnd1	0	0	0	0	0.0769231	0	0.0182232	0.008	0	0	0
Btbd18	0	0	0	0	0	0	0.0182232	0.016	0	0.019802	0
Selenoh	0.091954	0.0888889	0.222222	0.1	0.0769231	0.117647	0.264237	0.184	0.283333	0.168317	0.138889
Tmx2	0.0804598	0.177778	0.111111	0.3	0.307692	0.0588235	0.3918	0.296	0.266667	0.267327	0.111111
Med19	0	0.0333333	0	0	0	0	0.0683371	0.024	0.0166667	0.029703	0
Zdhhc5	0.137931	0.133333	0	0.25	0.153846	0.117647	0.364465	0.36	0.233333	0.158416	0.222222
Clp1	0.091954	0.155556	0	0.1	0.153846	0	0.296128	0.176	0.0833333	0.247525	0.0833333
Serping1	0	0	0	0	0	0	0	0	0	0	0
Ube2l6	0.0344828	0.0222222	0	0	0	0	0.0728929	0.048	0.05	0.019802	0.0277778
Timm10	0.045977	0.0666667	0.111111	0	0	0	0.127563	0.112	0.0833333	0.0891089	0.0555556
Slc43a1	0.0114943	0.0222222	0	0	0	0	0.0159453	0.016	0	0	0.0277778
Slc43a3	0	0.0111111	0	0	0	0	0.00455581	0.024	0	0	0
Prg2	0.0114943	0.0111111	0	0.1	0	0	0	0.008	0	0.019802	0
Ssrp1	0.0689655	0.177778	0	0.15	0.153846	0	0.318907	0.184	0.116667	0.138614	0.194444
Tnks1bp1	0.0344828	0.0666667	0	0.15	0.153846	0	0.179954	0.144	0.116667	0.0891089	0.0555556
Aplnr	0	0	0	0	0	0	0	0	0	0	0
Olfr1258	0	0	0	0	0	0	0	0	0	0	0
Ptprj	0.16092	0.355556	0.333333	0.15	0.769231	0.352941	0.594533	0.576	0.55	0.227723	0.25
Nup160	0.0689655	0.0666667	0	0.15	0	0	0.166287	0.112	0.05	0.0990099	0.138889
Fnbp4	0.287356	0.444444	0.333333	0.35	0.230769	0.294118	0.806378	0.568	0.516667	0.544554	0.5
Agbl2	0	0	0	0	0	0	0	0	0	0	0
Mtch2	0.0114943	0.0333333	0	0	0	0	0.0387244	0.024	0.05	0.039604	0
C1qtnf4	0	0	0	0	0	0	0.0205011	0.016	0.0666667	0.00990099	0
Ndufs3	0.183908	0.288889	0	0.35	0.0769231	0.117647	0.551253	0.344	0.366667	0.316832	0.305556
Kbtbd4	0.045977	0.0111111	0	0.05	0.0769231	0.0588235	0.102506	0.088	0.116667	0.0693069	0.0833333
Ptpmt1	0.0344828	0.0666667	0	0.05	0.0769231	0	0.0774487	0.08	0.0333333	0.049505	0.0833333
Celf1	0.0574713	0.0888889	0.222222	0.05	0.0769231	0.0588235	0.243736	0.176	0.2	0.138614	0.0555556
Rapsn	0	0	0	0	0	0	0.0250569	0.008	0.0166667	0	0.0555556
Psmc3	0.126437	0.322222	0.333333	0.25	0	0.0588235	0.603645	0.36	0.416667	0.19802	0.222222
Slc39a13	0.0344828	0.0111111	0	0	0	0.0588235	0.0933941	0.048	0	0.019802	0
Spi1	0.091954	0.122222	0	0	0	0.0588235	0.29385	0.232	0.15	0.049505	0
Mybpc3	0.0114943	0	0	0	0	0	0.00455581	0	0	0	0
Madd	0.218391	0.333333	0.333333	0.5	0.384615	0.0588235	0.995444	0.832	0.583333	0.475248	0.416667
Nr1h3	0	0	0	0	0	0	0.0022779	0	0	0	0
Acp2	0	0	0	0	0.0769231	0	0.0113895	0.032	0.0166667	0	0
Ddb2	0.103448	0.244444	0.333333	0.1	0.384615	0	0.375854	0.216	0.283333	0.247525	0.111111
Pacsin3	0	0	0	0.05	0	0.0588235	0	0	0	0	0
Arfgap2	0.333333	0.4	0.555556	0.4	0.461538	0.235294	0.813212	0.824	0.75	0.356436	0.277778
Lrp4	0	0	0	0	0	0	0	0	0	0	0
Ckap5	0.0689655	0.0888889	0.111111	0.1	0	0	0.182232	0.136	0.133333	0.0891089	0.138889
Zfp408	0.045977	0.0444444	0	0	0	0.0588235	0.109339	0.104	0.116667	0.049505	0.0833333
Arhgap1	0.183908	0.255556	0.222222	0.2	0.307692	0.176471	0.61959	0.4	0.333333	0.326733	0.0555556
Atg13	0.149425	0.211111	0.222222	0.05	0.153846	0.176471	0.216401	0.144	0.166667	0.217822	0.111111
Harbi1	0.0229885	0.0333333	0.111111	0	0.0769231	0	0.0432802	0.024	0.1	0.039604	0.111111
Ambra1	0.0689655	0.266667	0.111111	0.1	0.0769231	0.0588235	0.464692	0.328	0.216667	0.257426	0.138889
Mdk	0.0114943	0	0	0	0	0	0.00911162	0	0.0166667	0	0
Dgkz	0.609195	0.722222	0.222222	0.55	0.461538	0.411765	2.07745	1.32	1.66667	0.831683	0.833333
Creb3l1	0	0.0111111	0	0	0	0	0.00911162	0	0	0	0
Phf21a	0.264368	0.255556	0.111111	0.2	0.230769	0.117647	0.694761	0.504	0.533333	0.356436	0.472222
Pex16	0.0804598	0.0555556	0	0	0.230769	0.0588235	0.143508	0.128	0.133333	0.0990099	0.0555556
Mapk8ip1	0	0	0	0	0	0	0	0.008	0	0	0
Cry2	0.0574713	0.1	0.111111	0.05	0.230769	0.0588235	0.220957	0.12	0.2	0.118812	0.0833333
Slc35c1	0.114943	0.1	0.111111	0.05	0.0769231	0	0.389522	0.288	0.3	0.118812	0.0833333
Chst1	0	0	0	0	0	0	0	0	0	0	0
Prdm11	0.103448	0.188889	0	0.3	0	0.0588235	0.248292	0.2	0.233333	0.148515	0.138889
Trp53i11	0.701149	1.01111	0.777778	1.05	1.23077	0.882353	2.15718	1.784	1.95	1.06931	1.36111
Tspan18	0	0	0	0	0	0	0	0	0	0	0
Cd82	0.45977	0.688889	0.444444	0.5	0.538462	0.882353	1.57175	1	1.2	0.722772	0.611111
Ext2	0.0344828	0.155556	0.111111	0.1	0	0	0.250569	0.184	0.166667	0.19802	0.111111
Accs	0.045977	0.0555556	0.111111	0.1	0	0	0.107062	0.096	0.0666667	0.128713	0.0277778
Alkbh3	0.0114943	0.111111	0.111111	0.05	0.153846	0.0588235	0.136674	0.104	0.1	0.0891089	0.0833333
Hsd17b12	0	0.0666667	0	0	0	0	0.109339	0.088	0.0666667	0.049505	0.0277778
Ttc17	0.0344828	0.0666667	0	0.15	0.153846	0.176471	0.211845	0.176	0.15	0.0990099	0.0833333
Api5	0.229885	0.266667	0.111111	0.45	0.384615	0.294118	0.610478	0.336	0.4	0.366337	0.305556
Rag1	0	0.0222222	0	0.1	0	0.0588235	0.0273349	0.04	0	0.00990099	0
Traf6	0.0574713	0.122222	0.222222	0.2	0.0769231	0.117647	0.428246	0.32	0.233333	0.168317	0.138889
Prr5l	0.0229885	0.0222222	0	0	0	0	0.0250569	0.048	0.0166667	0	0
Commd9	0.045977	0.0444444	0	0	0.0769231	0.235294	0.0637813	0.008	0.0666667	0.039604	0.0277778
Ldlrad3	0.0229885	0.0111111	0	0	0	0	0.0341686	0.024	0.0166667	0.019802	0
Trim44	0.172414	0.444444	0.222222	0.35	0.153846	0.294118	0.886105	0.576	0.583333	0.405941	0.416667
Pamr1	0	0	0	0	0	0	0	0	0	0	0
Slc1a2	0	0	0	0	0	0	0	0	0	0	0
Cd44	0.149425	0.233333	0.222222	0.15	0.307692	0.176471	0.291572	0.328	0.316667	0.178218	0.111111
Pdhx	0.0574713	0.233333	0.111111	0.25	0.153846	0.294118	0.18451	0.16	0.15	0.178218	0.305556
Apip	0.0114943	0.0777778	0.111111	0.1	0	0	0.0615034	0.056	0.05	0.019802	0
Ehf	0	0	0	0	0	0	0	0	0	0	0
Cat	0.321839	0.733333	0.888889	0.15	0.307692	0.117647	1.30296	0.888	1.05	0.623762	0.527778
Abtb2	0.091954	0.1	0.222222	0.15	0	0.0588235	0.42369	0.32	0.316667	0.168317	0.166667
Nat10	0.0804598	0.188889	0	0.05	0.230769	0.0588235	0.179954	0.176	0.166667	0.168317	0.111111
Caprin1	0.0689655	0.122222	0.111111	0.15	0	0	0.307517	0.176	0.183333	0.178218	0.194444
Lmo2	0.413793	0.377778	0.222222	0.35	0.384615	0.352941	1.3918	0.704	1.03333	0.594059	0.611111
Fbxo3	0.195402	0.3	0.111111	0.35	0.153846	0.411765	0.382688	0.304	0.283333	0.227723	0.111111
Cd59a	0	0	0	0	0	0	0	0	0	0	0
Hipk3	0.172414	0.255556	0.111111	0.35	0	0	0.457859	0.32	0.483333	0.445545	0.194444
Cstf3	0.045977	0.111111	0.222222	0.4	0.230769	0.117647	0.22779	0.12	0.116667	0.128713	0.138889
Tcp11l1	0	0	0	0	0	0	0	0	0	0	0
Depdc7	0	0.0111111	0	0	0	0	0.0022779	0	0	0	0
Qser1	0	0.0111111	0	0	0	0	0.022779	0.04	0	0	0
Prrg4	0.0344828	0.0111111	0	0	0	0	0.0410023	0.008	0.0333333	0.029703	0
Eif3m	0.0689655	0.188889	0.333333	0.15	0.230769	0.235294	0.243736	0.168	0.183333	0.118812	0.0833333
Rcn1	0.0689655	0.0444444	0	0	0	0.0588235	0.168565	0.128	0.133333	0.118812	0.0833333
Elp4	0.0114943	0.0444444	0.333333	0.05	0.0769231	0	0.0933941	0.088	0.133333	0.0594059	0.0555556
Immp1l	0.0804598	0.155556	0	0.1	0.0769231	0.0588235	0.318907	0.224	0.2	0.19802	0.138889
Dnajc24	0.091954	0.0777778	0	0.2	0.0769231	0.176471	0.125285	0.128	0.233333	0.049505	0.0555556
Arl14ep	0.0689655	0.122222	0	0.05	0	0.117647	0.132118	0.072	0.0833333	0.108911	0.0555556
Mettl15	0.0114943	0.0222222	0	0	0	0	0.0432802	0.032	0	0.039604	0
Kif18a	0	0.0111111	0	0	0	0	0.0501139	0.024	0.0666667	0	0
Lin7c	0.287356	0.422222	0.444444	0.4	0.307692	0.352941	0.742597	0.624	0.466667	0.366337	0.277778
Lgr4	0	0	0	0	0	0	0.00455581	0	0	0	0
Ccdc34	0.0114943	0	0	0	0	0	0.0455581	0.024	0	0.049505	0.0277778
Fibin	0	0	0	0	0	0	0	0	0	0	0
Lpcat4	0.0689655	0.122222	0.222222	0.05	0	0	0.366743	0.272	0.183333	0.0891089	0.138889
Nop10	0.264368	0.311111	0.222222	0.05	0.538462	0.0588235	0.863326	0.456	0.7	0.435644	0.444444
Slc12a6	0.333333	0.555556	0.111111	0.6	0.153846	0.176471	1.05695	0.608	0.733333	0.524752	0.722222
Emc4	0.0229885	0.0333333	0	0	0	0.0588235	0.134396	0.088	0.05	0.00990099	0.0555556
Katnbl1	0.045977	0.0666667	0.111111	0	0.0769231	0.235294	0.148064	0.08	0.15	0.118812	0.138889
Emc7	0.126437	0.233333	0.444444	0.05	0.153846	0.294118	0.428246	0.328	0.3	0.306931	0.111111
Aven	0.241379	0.255556	0	0.25	0.153846	0.0588235	0.414579	0.304	0.233333	0.29703	0.305556
Fmn1	0	0.0111111	0	0	0	0	0	0	0	0	0
Scg5	0.0114943	0	0	0	0	0	0.0136674	0.016	0.0166667	0.00990099	0
Arhgap11a	0.0344828	0	0.111111	0.05	0.0769231	0	0.0523918	0.032	0	0.029703	0
Aqr	0.126437	0.122222	0.666667	0.1	0.461538	0.0588235	0.462415	0.248	0.3	0.168317	0.25
Zfp770	0.0344828	0.0111111	0	0.05	0.0769231	0.0588235	0.0273349	0.032	0.05	0.019802	0.0277778
Dph6	0.103448	0.166667	0.111111	0.05	0.153846	0.0588235	0.246014	0.232	0.233333	0.168317	0.138889
BC052040	0.0229885	0.0666667	0.111111	0.05	0.153846	0	0.0842825	0.048	0.05	0.039604	0.0277778
Meis2	0	0	0	0	0	0	0	0	0	0	0
Spred1	0.0114943	0.0888889	0	0	0	0	0.104784	0.096	0.1	0.0693069	0.0833333
Fam98b	0.0574713	0.211111	0	0.2	0	0.0588235	0.305239	0.272	0.15	0.148515	0.25
Rasgrp1	0.436782	0.633333	0.444444	0.65	0.384615	0.411765	1.56036	1.224	1.4	0.732673	0.444444
Thbs1	0.0114943	0.0666667	0.111111	0	0	0.117647	0.0569476	0.016	0	0.029703	0
Fsip1	0	0.0111111	0	0	0	0	0.0205011	0.008	0.0333333	0	0
Eif2ak4	0.0689655	0.1	0	0.15	0.0769231	0.176471	0.28246	0.192	0.233333	0.108911	0.0555556
Srp14	0.287356	0.188889	0.222222	0.35	0.307692	0.176471	0.414579	0.328	0.266667	0.247525	0.166667
Bmf	0.0804598	0.0888889	0.111111	0.05	0.153846	0.117647	0.32574	0.184	0.25	0.0891089	0.0555556
Bub1b	0.0114943	0.0111111	0	0	0	0.0588235	0.0136674	0.016	0	0	0
Pak6	0	0	0	0	0	0	0.0022779	0	0	0	0
Ankrd63	0	0	0	0	0	0	0.0205011	0.008	0.05	0	0.0277778
Plcb2	0.321839	0.433333	0.111111	0.4	0.153846	0.352941	0.703872	0.552	0.683333	0.514851	0.361111
Inafm2	0.0229885	0.0666667	0	0.05	0.153846	0.176471	0.302961	0.144	0.116667	0.128713	0.138889
Ccdc9b	0	0	0	0	0	0	0.0022779	0	0	0	0
Disp2	0	0	0	0	0	0	0	0	0	0	0
Knstrn	0.0344828	0.0444444	0	0	0	0	0.0592255	0.032	0.116667	0.039604	0.0277778
Ivd	0.103448	0.188889	0	0.2	0.0769231	0	0.328018	0.216	0.216667	0.207921	0.222222
Bahd1	0.091954	0.244444	0.222222	0.15	0.0769231	0.117647	0.867882	0.424	0.483333	0.445545	0.333333
Chst14	0	0.0444444	0	0	0	0	0.0660592	0.04	0.05	0.019802	0.0277778
Ccdc32	0.0689655	0.0444444	0	0.05	0.0769231	0	0.0728929	0.048	0.0666667	0.0594059	0
Rpusd2	0.091954	0.0333333	0	0.1	0	0	0.175399	0.128	0.1	0.0693069	0.0833333
Knl1	0	0	0	0.05	0	0.0588235	0.022779	0.008	0.0333333	0.00990099	0.0555556
Rad51	0	0.0222222	0	0	0	0	0.0205011	0.008	0	0.00990099	0
Rmdn3	0.045977	0.0777778	0	0.1	0	0	0.127563	0.192	0.1	0.0891089	0.0833333
Gchfr	0	0	0	0	0	0	0	0	0	0	0
Dnajc17	0.045977	0.0111111	0	0.1	0.0769231	0	0.0660592	0.04	0.0666667	0.029703	0
Zfyve19	0.0229885	0.0111111	0	0.05	0	0	0.0637813	0.056	0.05	0.0594059	0
Spint1	0	0	0	0	0	0	0	0	0	0	0
Rhov	0.0114943	0	0	0	0	0	0	0.008	0	0.00990099	0
Vps18	0.183908	0.144444	0	0	0.0769231	0.117647	0.207289	0.288	0.316667	0.188119	0.138889
Dll4	0	0	0	0.05	0	0	0.0022779	0	0.0166667	0.00990099	0
Chac1	0	0	0	0.1	0	0	0.00455581	0.008	0	0	0
Ino80	0.045977	0.133333	0.222222	0.1	0.230769	0	0.389522	0.344	0.283333	0.207921	0.166667
Exd1	0	0	0	0	0	0	0	0	0	0	0
Chp1	0.0574713	0.133333	0.333333	0.05	0.230769	0.117647	0.480638	0.312	0.25	0.158416	0.194444
Oip5	0	0	0	0	0	0	0	0	0	0	0
Nusap1	0	0	0	0	0	0	0.00683371	0	0	0.00990099	0
Ndufaf1	0.0574713	0.0333333	0	0.05	0	0	0.0888383	0.048	0.0333333	0.049505	0.0555556
Rtf1	0.114943	0.233333	0.222222	0.25	0.307692	0.411765	0.469248	0.36	0.333333	0.29703	0.222222
Itpka	0	0	0	0	0	0	0.00455581	0	0	0.00990099	0
Ltk	0.0114943	0.0111111	0	0	0	0	0.0296128	0.04	0.05	0.00990099	0.0277778
Rpap1	0.0344828	0.0555556	0.111111	0.1	0.0769231	0.117647	0.157175	0.12	0.133333	0.0891089	0
Tyro3	0	0.0111111	0	0	0	0	0.0182232	0	0.0166667	0	0
Mga	0.390805	0.566667	0.888889	0.3	0.538462	0.470588	0.8041	0.664	0.783333	0.574257	0.611111
Mapkbp1	0.0344828	0.0333333	0	0.05	0	0	0.0660592	0.056	0.0333333	0.039604	0.0555556
Jmjd7	0.0344828	0.0444444	0	0	0.153846	0	0.0911162	0.056	0.133333	0.049505	0.194444
Pla2g4b	0	0.0333333	0	0.05	0	0	0.047836	0.032	0.0166667	0.039604	0.0277778
Sptbn5	0	0	0	0	0	0	0.0159453	0	0	0	0.0277778
Ehd4	0.229885	0.177778	0.222222	0.1	0.230769	0.117647	0.369021	0.336	0.266667	0.118812	0.194444
Pla2g4f	0	0	0	0	0	0	0.0022779	0.008	0.0333333	0.019802	0
Vps39	0.0689655	0.122222	0	0.2	0	0.0588235	0.230068	0.144	0.3	0.118812	0.138889
Tmem87a	0.0804598	0.0444444	0.111111	0.1	0.153846	0.0588235	0.289294	0.192	0.1	0.148515	0.138889
Ganc	0.0689655	0.0444444	0	0.05	0	0	0.173121	0.128	0.166667	0.0990099	0.0555556
Capn3	0	0	0	0	0	0	0.00911162	0	0	0	0
Zfp106	0.16092	0.455556	0.333333	0.4	0.307692	0.176471	0.617312	0.432	0.466667	0.554455	0.5
Snap23	0.0344828	0.0666667	0.222222	0.1	0	0	0.0911162	0.064	0.0666667	0.0891089	0.0277778
Lrrc57	0.103448	0.133333	0	0.1	0.153846	0.0588235	0.266515	0.152	0.3	0.108911	0.111111
Haus2	0.0574713	0.0666667	0	0.05	0	0	0.211845	0.176	0.2	0.0891089	0.166667
Stard9	0	0	0	0	0	0	0	0.008	0	0	0
Cdan1	0.045977	0.0444444	0.111111	0.1	0.0769231	0	0.14123	0.112	0.133333	0.039604	0.0555556
Ttbk2	0	0	0	0	0.0769231	0	0.0341686	0.016	0.0166667	0.049505	0
Ubr1	0.172414	0.155556	0.333333	0.35	0.307692	0.294118	0.362187	0.28	0.316667	0.178218	0.25
Tmem62	0.0114943	0.0555556	0	0.05	0	0	0.0615034	0.064	0.116667	0.049505	0
Ccndbp1	0.195402	0.133333	0.111111	0.15	0.0769231	0.117647	0.489749	0.36	0.316667	0.336634	0.25
Lcmt2	0.0114943	0.0777778	0.111111	0.1	0.0769231	0.0588235	0.113895	0.032	0.15	0.0990099	0.0555556
Adal	0.0114943	0.0666667	0.111111	0	0	0	0.0797267	0.088	0.0666667	0.0594059	0.138889
Zscan29	0.045977	0.0888889	0.111111	0.2	0.0769231	0	0.232346	0.128	0.133333	0.0792079	0.0833333
Tubgcp4	0.0344828	0.122222	0.111111	0.05	0	0	0.257403	0.168	0.133333	0.128713	0.0833333
Trp53bp1	0.137931	0.177778	0.444444	0.2	0.153846	0	0.28246	0.12	0.183333	0.217822	0.138889
Ppip5k1	0.045977	0.0444444	0.111111	0.05	0.0769231	0.117647	0.0911162	0.12	0.0833333	0.148515	0.0277778
Catsper2	0	0.0333333	0	0	0	0	0.0364465	0.016	0.0333333	0.039604	0.0277778
Pdia3	0.436782	0.633333	0.222222	0.35	0.384615	0.294118	0.749431	0.6	0.716667	0.524752	0.638889
Ell3	0	0.0222222	0	0	0	0	0.0182232	0.032	0	0.019802	0.0277778
Serinc4	0	0	0	0	0	0	0.0022779	0	0	0	0
Serf2	0.862069	1.08889	1.22222	0.85	1.38462	0.647059	2.25057	1.76	1.6	0.554455	1.11111
Mfap1b	0.0114943	0.1	0	0	0.153846	0.235294	0.123007	0.096	0.0333333	0.0891089	0.138889
Mfap1a	0.0229885	0.0111111	0	0	0.0769231	0	0.0341686	0.008	0.0166667	0.019802	0.0277778
Wdr76	0.045977	0.1	0.111111	0.05	0.153846	0.176471	0.175399	0.096	0.166667	0.0594059	0.111111
Casc4	0.0689655	0.122222	0.111111	0.05	0.153846	0.235294	0.234624	0.168	0.1	0.277228	0.111111
Mageb3	0	0	0	0	0	0	0.00683371	0	0	0	0
Ctdspl2	0.091954	0.277778	0.111111	0.4	0.153846	0.235294	0.460137	0.368	0.383333	0.306931	0.277778
Eif3j1	0.0114943	0.0222222	0.111111	0	0	0	0.0410023	0.032	0.0333333	0.00990099	0
Spg11	0.045977	0.122222	0.111111	0.1	0.0769231	0.117647	0.266515	0.168	0.15	0.0990099	0.0833333
B2m	0.275862	0.4	0.444444	0.35	0.769231	0.352941	1.91572	1.408	1.43333	0.821782	0.722222
Trim69	0.0229885	0	0	0	0.0769231	0	0.0113895	0	0	0	0
Sord	0.0229885	0.0333333	0	0.05	0	0	0.0432802	0.032	0.0166667	0.019802	0.0277778
Shf	0.045977	0.0555556	0	0.05	0.0769231	0.0588235	0.047836	0.04	0.116667	0.00990099	0.0555556
Slc28a2	0.195402	0.5	0.444444	0.25	0.307692	0.176471	0.917995	0.808	0.666667	0.405941	0.305556
Gatm	0	0.0222222	0.111111	0	0	0	0.0022779	0.008	0	0	0
AA467197	0.0344828	0.0222222	0	0.1	0	0.117647	0.0113895	0.016	0.0166667	0.029703	0.0277778
Slc30a4	0.137931	0.255556	0.111111	0.25	0.230769	0.176471	0.357631	0.384	0.15	0.287129	0.194444
Bloc1s6	0.045977	0.144444	0.111111	0.25	0.307692	0.0588235	0.18451	0.16	0.216667	0.158416	0.277778
Sqor	0.0114943	0.0111111	0	0	0	0	0.0159453	0.016	0	0	0.0277778
Sema6d	0.0114943	0	0	0	0	0	0.0022779	0.008	0	0	0
Myef2	0.195402	0.266667	0.333333	0.35	0.230769	0.176471	0.410023	0.256	0.266667	0.257426	0.194444
Dut	0.103448	0.155556	0.111111	0.2	0.230769	0.117647	0.307517	0.256	0.266667	0.148515	0.111111
Fbn1	0	0	0	0	0	0	0	0	0	0	0
Cep152	0.045977	0.0777778	0	0	0.0769231	0	0.134396	0.064	0.1	0.148515	0.0277778
Eid1	0.517241	0.744444	0.444444	0.3	0.230769	0.294118	1.10023	0.744	0.733333	0.762376	0.361111
Secisbp2l	0.137931	0.177778	0.222222	0.15	0.153846	0.117647	0.405467	0.368	0.2	0.227723	0.194444
Cops2	0.241379	0.311111	0.111111	0.4	0.230769	0.235294	0.350797	0.336	0.233333	0.306931	0.166667
Galk2	0.045977	0.111111	0	0	0.0769231	0	0.193622	0.104	0.166667	0.138614	0.0277778
Fgf7	0	0.0111111	0	0	0	0	0.00455581	0	0	0	0
Dtwd1	0.0574713	0.0333333	0.111111	0	0	0.0588235	0.0341686	0.016	0.0833333	0.039604	0.0277778
Atp8b4	0.0229885	0.144444	0.222222	0	0	0	0.289294	0.176	0.15	0.128713	0.0555556
Hdc	0.0114943	0.0222222	0	0.05	0	0.117647	0.0136674	0.016	0.0166667	0.019802	0
Gabpb1	0.0344828	0.0333333	0.111111	0.1	0.0769231	0.0588235	0.18451	0.136	0.183333	0.0891089	0.0833333
Usp8	0.298851	0.511111	0.333333	0.6	0.307692	0.352941	0.856492	0.624	0.7	0.485149	0.638889
Trpm7	0.287356	0.533333	0	0.45	0.307692	0.235294	0.560364	0.376	0.533333	0.287129	0.444444
Sppl2a	0.114943	0.211111	0.333333	0.35	0.230769	0.235294	0.512528	0.232	0.316667	0.267327	0.333333
Ap4e1	0.0689655	0.0888889	0.111111	0.2	0.153846	0.176471	0.198178	0.208	0.166667	0.168317	0.138889
Blvra	0.045977	0.0666667	0	0	0	0.176471	0.157175	0.128	0.0666667	0.0990099	0.0555556
Ncaph	0.0114943	0.0111111	0	0	0	0	0.0296128	0.008	0.0333333	0.00990099	0.0277778
Itpripl1	0.103448	0.0666667	0	0.1	0.153846	0	0.161731	0.168	0.166667	0.0594059	0.0833333
Snrnp200	0.298851	0.422222	0.222222	0.3	0.230769	0.352941	0.98861	0.744	0.733333	0.594059	0.472222
Ciao1	0.0689655	0.222222	0.222222	0.1	0.0769231	0.235294	0.350797	0.232	0.416667	0.237624	0.0277778
Tmem127	0.0344828	0.1	0	0.2	0.153846	0.117647	0.271071	0.176	0.183333	0.158416	0.111111
Stard7	0.356322	0.488889	0.333333	0.4	0.615385	0.529412	0.77221	0.608	0.45	0.425743	0.527778
Dusp2	0.873563	1.54444	0.555556	1.15	0.769231	0.647059	2.74032	1.784	1.66667	1.21782	1.19444
Astl	0	0.0666667	0	0	0	0	0.00455581	0.016	0.0166667	0	0.0277778
Adra2b	0	0	0	0	0	0	0.00683371	0.008	0	0	0
Fahd2a	0.0114943	0.0333333	0	0	0	0	0.047836	0.04	0.0166667	0.039604	0
Kcnip3	0	0	0	0	0	0	0	0	0	0	0
Zfp661	0.0114943	0.0222222	0	0.05	0	0	0.0432802	0.008	0.0166667	0.029703	0
Mall	0	0	0	0	0	0	0	0	0	0	0
Nphp1	0	0	0	0	0	0	0.0022779	0	0	0.00990099	0
Mtln	0.0344828	0.0444444	0	0.1	0	0	0.125285	0.08	0.216667	0.0891089	0.0555556
Bub1	0	0	0	0	0	0	0	0	0	0	0
Bcl2l11	0.471264	1.15556	0.777778	1.4	0.384615	1.70588	1.95672	1.176	1.31667	1.32673	1.11111
Anapc1	0.172414	0.4	0	0.4	0.307692	0.352941	0.742597	0.512	0.533333	0.376238	0.333333
Mertk	0	0.0111111	0	0	0	0	0.00455581	0	0	0	0
Tmem87b	0.172414	0.144444	0	0.2	0	0.117647	0.305239	0.264	0.116667	0.168317	0.138889
Zc3h8	0.0229885	0.0666667	0	0.05	0.0769231	0.0588235	0.0592255	0.04	0.0333333	0.039604	0.0555556
Zc3h6	0.0689655	0.144444	0.111111	0.15	0	0.235294	0.284738	0.168	0.366667	0.217822	0.166667
Ttl	0.0114943	0.0444444	0	0.05	0	0	0.0318907	0.04	0.0666667	0.019802	0.0277778
Polr1b	0.045977	0.0888889	0.111111	0.1	0	0	0.123007	0.088	0.05	0.029703	0.0833333
Chchd5	0.0344828	0.0444444	0	0.1	0	0.0588235	0.0933941	0.12	0.0833333	0.0693069	0.0833333
Slc20a1	0.172414	0.3	0.444444	0.4	0.153846	0.352941	0.671982	0.472	0.45	0.29703	0.305556
Ckap2l	0	0	0	0	0	0	0.0022779	0.008	0	0.00990099	0
Il1a	0.0229885	0.0222222	0	0	0	0	0	0	0.0333333	0	0
Il1b	0.0344828	0.0333333	0	0.05	0.0769231	0.294118	0.0569476	0.056	0.0666667	0.039604	0.0555556
Sirpa	0.103448	0.0666667	0.222222	0.05	0	0	0.0273349	0.04	0.0333333	0.029703	0.0555556
Stk35	0.0344828	0.1	0.111111	0.1	0	0.117647	0.118451	0.072	0.0333333	0.049505	0.0833333
Snrpb	0.045977	0.111111	0	0.05	0.0769231	0.0588235	0.186788	0.184	0.116667	0.019802	0.0277778
Nop56	0.413793	0.788889	0.666667	0.9	0.0769231	0.823529	1.2574	1.08	1.15	1	1
Idh3b	0.149425	0.411111	0.333333	0.4	0	0.529412	0.642369	0.544	0.483333	0.415842	0.388889
Cpxm1	0	0	0	0	0	0	0	0.008	0	0	0
Pced1a	0.0344828	0.0333333	0	0	0	0.0588235	0.157175	0.12	0.0833333	0.168317	0.0277778
Vps16	0.333333	0.422222	0.444444	0.35	0.0769231	0.352941	0.656036	0.568	0.516667	0.435644	0.333333
Ptpra	0.195402	0.277778	0.222222	0.25	0.307692	0.176471	0.558087	0.408	0.416667	0.316832	0.277778
Oxt	0	0	0	0	0	0	0.0022779	0	0	0.00990099	0.0277778
Ubox5	0	0	0	0	0	0	0.0022779	0	0	0	0
Fastkd5	0.0344828	0.0666667	0	0	0	0.0588235	0.0387244	0.072	0.0333333	0.029703	0.0833333
Lzts3	0	0	0	0	0	0	0.0387244	0.032	0	0.00990099	0
Ddrgk1	0.298851	0.455556	0.333333	0.5	0.384615	0.470588	1.01822	0.584	0.7	0.50495	0.527778
Itpa	0.0574713	0.166667	0.222222	0.1	0.0769231	0.117647	0.307517	0.208	0.133333	0.178218	0.166667
Slc4a11	0	0	0	0	0	0	0.0136674	0	0	0	0
Atrn	0.0344828	0.133333	0	0	0.0769231	0.117647	0.179954	0.112	0.216667	0.0792079	0.0277778
Adam33	0	0	0	0	0	0	0	0	0	0	0
Siglec1	0	0	0	0	0	0	0.0022779	0	0	0	0
Hspa12b	0	0	0	0	0	0	0	0	0	0	0
Spef1	0.0114943	0.0444444	0	0	0	0	0.0364465	0.04	0	0.019802	0
Cenpb	0.241379	0.311111	0.555556	0.2	0.307692	0.470588	0.694761	0.576	0.716667	0.445545	0.527778
Cdc25b	0.264368	0.3	0.333333	0.15	0.153846	0.117647	0.968109	0.632	0.633333	0.554455	0.444444
Ap5s1	0	0.0111111	0	0.05	0	0	0.0615034	0.04	0.0333333	0.019802	0.0277778
Mavs	0.0344828	0.0333333	0	0	0.0769231	0.0588235	0.0911162	0.04	0.0333333	0.0693069	0
Pank2	0.183908	0.433333	0.444444	0.15	0.230769	0.235294	0.740319	0.488	0.683333	0.564356	0.25
Rnf24	0.0114943	0	0	0	0	0	0.0250569	0.024	0	0.019802	0
Smox	0.0574713	0.0555556	0	0.05	0	0	0.100228	0.04	0	0.029703	0.0555556
Prnp	0.0114943	0.0111111	0	0.05	0	0	0.0113895	0	0.0166667	0.029703	0
Prnd	0	0	0	0	0	0	0	0	0	0	0
Rassf2	0.275862	0.533333	0	0.3	0.230769	0.352941	1.13212	0.832	0.75	0.564356	0.416667
Slc23a2	0.0574713	0.133333	0	0.1	0	0	0.232346	0.224	0.216667	0.0792079	0.0833333
Tmem230	0.137931	0.1	0	0.1	0	0.117647	0.264237	0.2	0.133333	0.158416	0.0555556
Pcna	0.735632	1.05556	1.22222	0.95	1.15385	1	1.71071	1.192	1.2	1.26733	0.861111
Cds2	0.37931	0.455556	0.888889	0.25	0.307692	0.411765	0.651481	0.528	0.483333	0.415842	0.555556
Gpcpd1	0.37931	0.822222	0.888889	1	0.307692	0.764706	1.30524	1.144	1.43333	0.752475	0.75
Shld1	0.0114943	0.0222222	0	0	0	0.0588235	0.095672	0.072	0.05	0.049505	0.0277778
Trmt6	0.0689655	0.155556	0	0.1	0.230769	0.235294	0.223235	0.168	0.15	0.118812	0.25
Mcm8	0	0.0222222	0	0	0	0.0588235	0.00911162	0.032	0.05	0	0
Crls1	0.0229885	0	0	0	0.0769231	0.0588235	0.0432802	0.032	0.0333333	0.00990099	0
Bmp2	0	0	0	0	0	0	0	0	0	0	0
Hao1	0	0	0	0	0	0	0	0	0	0	0
Tmx4	0.091954	0.0888889	0.222222	0.2	0.0769231	0.176471	0.328018	0.168	0.116667	0.237624	0.194444
Plcb1	0	0	0	0	0	0	0	0	0.0166667	0	0
Plcb4	0.0114943	0	0	0	0	0	0.0022779	0.008	0	0	0.0277778
Mkks	0.0114943	0.0222222	0	0	0	0	0.0250569	0.016	0.0166667	0.019802	0
Slx4ip	0.045977	0.0555556	0	0	0.0769231	0.0588235	0.111617	0.12	0.1	0.049505	0
Jag1	0	0	0	0	0	0	0	0	0	0.00990099	0
Btbd3	0.0114943	0	0	0	0	0	0.0022779	0	0.0166667	0	0
Tasp1	0.0114943	0.0222222	0.111111	0.05	0.153846	0.0588235	0.161731	0.136	0.0833333	0.0594059	0.0833333
Esf1	0.0344828	0.0444444	0.111111	0.1	0.153846	0.0588235	0.216401	0.16	0.2	0.039604	0.0833333
Ndufaf5	0.0229885	0.1	0	0.15	0.0769231	0	0.116173	0.072	0.166667	0.0891089	0.0833333
Macrod2	0.0114943	0	0	0	0	0	0.0205011	0.008	0.0333333	0.00990099	0
Flrt3	0.0114943	0	0	0	0	0	0	0	0	0	0
Kif16b	0.045977	0.0333333	0	0.05	0.0769231	0.117647	0.154897	0.128	0.0333333	0.039604	0.0555556
Snrpb2	0.0574713	0.144444	0.333333	0.15	0.230769	0	0.255125	0.184	0.3	0.247525	0.25
Bfsp1	0	0	0	0	0	0	0.0022779	0	0.0166667	0	0
Dstn	0.045977	0.0333333	0	0.05	0	0	0.0546697	0.032	0.05	0.049505	0.0277778
Rrbp1	0.218391	0.233333	0.111111	0.4	0.153846	0.235294	0.574032	0.272	0.433333	0.346535	0.305556
Snx5	0.0804598	0.166667	0.111111	0.2	0.230769	0.0588235	0.52164	0.296	0.416667	0.257426	0.138889
Mgme1	0.0344828	0.0222222	0	0	0	0	0.0569476	0.016	0.1	0.0594059	0.0277778
Ovol2	0	0	0	0	0	0	0	0	0	0	0
Kat14	0.103448	0.155556	0.111111	0.15	0.153846	0.117647	0.291572	0.208	0.266667	0.207921	0.222222
Polr3f	0.0114943	0.0222222	0	0	0.0769231	0.176471	0.127563	0.056	0.1	0.0792079	0.0555556
Rbbp9	0	0	0	0	0	0	0.022779	0.016	0	0.00990099	0
Sec23b	0.229885	0.155556	0.111111	0.15	0.153846	0.176471	0.432802	0.288	0.316667	0.19802	0.194444
Smim26	0.0229885	0.0888889	0	0.05	0	0	0.145786	0.08	0.166667	0.168317	0.0555556
Dtd1	0.0344828	0.0666667	0	0.05	0	0.117647	0.200456	0.28	0.116667	0.188119	0.0555556
Slc24a3	0	0	0	0	0	0	0.0022779	0	0	0	0
Rin2	0	0	0	0	0	0	0.0022779	0	0	0	0.0277778
Naa20	0.0114943	0.0111111	0.111111	0	0.0769231	0.117647	0.157175	0.088	0.116667	0.118812	0.166667
Crnkl1	0.149425	0.133333	0.333333	0.1	0.0769231	0.0588235	0.492027	0.392	0.333333	0.188119	0.138889
Insm1	0	0	0	0	0	0	0	0	0	0.00990099	0
Ralgapa2	0.0689655	0.166667	0.222222	0	0.0769231	0	0.307517	0.248	0.15	0.0990099	0.111111
Kiz	0.0229885	0.0444444	0	0.05	0	0	0.109339	0.064	0.133333	0.039604	0.0555556
Xrn2	0.609195	0.833333	0.333333	0.35	0.384615	0.235294	1.70843	1.296	1.76667	0.811881	0.611111
Sstr4	0	0	0	0	0	0	0	0	0	0	0
Thbd	0.0114943	0.0444444	0.111111	0	0	0	0.0455581	0.032	0.0333333	0.039604	0.0833333
Cd93	0.103448	0.0666667	0	0.05	0	0.0588235	0.0683371	0.08	0.1	0.00990099	0
Nxt1	0.0344828	0.0222222	0	0.05	0	0	0.111617	0.08	0.133333	0.049505	0.0277778
Gzf1	0.0574713	0.0333333	0	0.1	0.0769231	0.117647	0.111617	0.056	0.0833333	0.029703	0.0277778
Cst3	0.885057	1.14444	0.111111	0.85	0.538462	0.823529	1.68337	1.048	1.41667	0.782178	0.833333
Zfp120	0.0344828	0.0444444	0	0.05	0	0.0588235	0.0501139	0.04	0.0333333	0.039604	0
Zfp937	0	0	0	0	0	0	0.0136674	0	0	0	0
Cst7	0.0229885	0.133333	0.111111	0.15	0.0769231	0	0.173121	0.08	0.116667	0.168317	0.0555556
Apmap	0.0574713	0.0888889	0	0.05	0	0	0.179954	0.136	0.0666667	0.118812	0.0555556
Acss1	0.275862	0.5	0.666667	0.55	0.0769231	0.470588	0.849658	0.84	0.816667	0.465347	0.444444
Entpd6	0.0344828	0.0888889	0.111111	0.2	0	0	0.186788	0.136	0.133333	0.108911	0.111111
Pygb	0.126437	0.522222	0.111111	0.35	0.538462	0.117647	0.594533	0.624	0.516667	0.227723	0.25
Abhd12	0.172414	0.4	0.777778	0.2	0.153846	0.470588	0.482916	0.36	0.35	0.277228	0.222222
Gins1	0	0	0.111111	0.05	0	0	0.0296128	0.024	0	0.00990099	0
Ninl	0	0	0	0	0	0	0	0	0	0	0
Nanp	0.0229885	0.0333333	0	0.05	0	0.0588235	0.0501139	0.048	0.05	0.029703	0
Nsfl1c	0.333333	0.288889	0.222222	0.8	0.384615	0.294118	0.681093	0.504	0.366667	0.435644	0.277778
Fkbp1a	0.0804598	0.122222	0.111111	0.05	0	0.117647	0.255125	0.248	0.15	0.168317	0.194444
Sdcbp2	0.045977	0.0222222	0	0	0	0.0588235	0.0751708	0.008	0.0666667	0.0594059	0
Psmf1	0.091954	0.266667	0	0.15	0.153846	0.117647	0.471526	0.312	0.4	0.257426	0.166667
Fam110a	0.0344828	0.0222222	0	0	0	0.0588235	0.070615	0.072	0.0833333	0.029703	0.0277778
Slc52a3	0	0.0222222	0	0	0	0	0.0113895	0.016	0.0166667	0.019802	0
Srxn1	0	0	0	0	0	0	0.0022779	0	0	0	0
Csnk2a1	0.241379	0.377778	0.222222	0.45	0.230769	0.117647	0.583144	0.536	0.433333	0.29703	0.444444
Tbc1d20	0.0689655	0.0888889	0.111111	0	0.0769231	0	0.302961	0.216	0.1	0.158416	0.25
Rbck1	0.37931	0.711111	0.111111	0.4	0.307692	0.470588	0.854214	0.68	0.55	0.514851	0.388889
Trib3	0.0344828	0.0111111	0	0.05	0	0	0.0341686	0.04	0	0.00990099	0.0833333
Sox12	0.0229885	0.0222222	0	0	0	0	0.0318907	0.056	0.0166667	0.019802	0
Zcchc3	0.0229885	0.0111111	0	0.05	0	0	0.0250569	0.016	0	0.039604	0
Rem1	0	0	0	0	0	0	0	0	0	0	0
H13	0.172414	0.144444	0	0.25	0.230769	0.0588235	0.514806	0.408	0.266667	0.306931	0.194444
Mcts2	0.0344828	0.0555556	0.111111	0	0.0769231	0	0.125285	0.144	0.0833333	0.0792079	0.0555556
Id1	0	0.0111111	0	0	0	0.0588235	0.0296128	0.056	0.05	0.019802	0.0277778
Bcl2l1	0.0574713	0.0888889	0	0	0.0769231	0.0588235	0.138952	0.112	0.0666667	0.0990099	0.111111
Tpx2	0	0.0111111	0.111111	0	0	0	0.00455581	0	0.0666667	0.019802	0
Pdrg1	0.16092	0.222222	0	0.35	0.230769	0.411765	0.537585	0.416	0.416667	0.376238	0.444444
Ccm2l	0	0	0	0	0	0	0	0	0	0	0
Hck	0.229885	0.3	0	0.65	0.0769231	0.235294	0.453303	0.448	0.416667	0.326733	0.472222
Tm9sf4	0.045977	0.0555556	0	0.05	0	0	0.129841	0.184	0.166667	0.118812	0.0833333
Tspyl3	0.0229885	0.111111	0	0	0.0769231	0.0588235	0.095672	0.072	0.1	0.0693069	0.0833333
Plagl2	0.0574713	0.1	0.111111	0.1	0.153846	0.117647	0.259681	0.224	0.2	0.0990099	0.111111
Pofut1	0.149425	0.0777778	0	0.15	0.0769231	0.117647	0.250569	0.192	0.2	0.19802	0.111111
Kif3b	0.0689655	0.0888889	0.222222	0	0	0.0588235	0.236902	0.184	0.2	0.108911	0.111111
Asxl1	0.103448	0.3	0.111111	0.35	0.307692	0.0588235	0.457859	0.312	0.366667	0.257426	0.194444
Nol4l	0	0	0	0	0	0	0.00455581	0	0	0	0.0277778
Commd7	0.264368	0.244444	0.333333	0.4	0.153846	0.352941	0.649203	0.592	0.416667	0.326733	0.333333
Dnmt3b	0	0.0444444	0	0	0.0769231	0.117647	0.0637813	0.008	0.05	0.029703	0.0277778
Mapre1	0.264368	0.277778	0.222222	0.35	0.153846	0.352941	0.801822	0.52	0.633333	0.267327	0.361111
Cdk5rap1	0.0574713	0.0555556	0	0	0	0.0588235	0.0501139	0.064	0.0333333	0.029703	0.0833333
Snta1	0.0114943	0	0	0	0	0	0	0	0	0	0
Cbfa2t2	0.126437	0.111111	0.111111	0	0	0.117647	0.1959	0.184	0.2	0.0693069	0.0555556
Necab3	0	0	0	0	0	0	0.0022779	0	0	0	0
Actl10	0	0	0.111111	0	0	0	0.00455581	0.008	0	0	0
E2f1	0.0114943	0.0222222	0	0	0	0	0.0250569	0.032	0	0	0.0277778
Pxmp4	0.0344828	0.0222222	0	0	0	0	0.0387244	0.032	0.05	0.019802	0
Zfp341	0.0114943	0.0111111	0	0	0	0	0.0341686	0.04	0	0.019802	0.0277778
Chmp4b	0.149425	0.155556	0.111111	0.05	0.153846	0.294118	0.369021	0.344	0.35	0.217822	0.194444
Raly	0.701149	1.21111	1.22222	1.5	0.923077	1.17647	2.26879	1.76	1.8	1.30693	1.19444
a	0	0	0	0	0	0	0	0	0	0	0
Eif2s2	0.091954	0.133333	0.111111	0.15	0.0769231	0	0.232346	0.224	0.15	0.128713	0.111111
Ahcy	0	0	0	0	0	0	0.0273349	0.024	0	0	0.0555556
Itch	0.137931	0.244444	0.444444	0.15	0.0769231	0.352941	0.451025	0.384	0.333333	0.207921	0.194444
Dynlrb1	0.103448	0.188889	0.222222	0.15	0.230769	0.117647	0.621868	0.272	0.383333	0.237624	0.138889
Map1lc3a	0.0804598	0.111111	0.111111	0.1	0	0	0.234624	0.144	0.116667	0.0693069	0.111111
Pigu	0.0689655	0.1	0.111111	0.1	0.0769231	0.0588235	0.200456	0.12	0.0833333	0.178218	0.138889
Trp53inp2	0.045977	0.0888889	0	0.05	0.230769	0.0588235	0.343964	0.216	0.1	0.128713	0.0833333
Ncoa6	0.0574713	0.1	0	0.2	0.153846	0	0.207289	0.096	0.116667	0.0792079	0.0833333
Ggt7	0	0.0111111	0	0	0	0	0.0136674	0.008	0	0	0.0277778
Acss2	0.0574713	0.0555556	0	0.05	0	0.0588235	0.189066	0.144	0.0666667	0.0891089	0.0833333
Gss	0	0.0333333	0.111111	0	0	0.0588235	0.0660592	0.04	0.0666667	0.0693069	0.0277778
Trpc4ap	0.275862	0.422222	0.333333	0.65	0.538462	0.176471	0.986333	0.592	0.833333	0.514851	0.138889
Edem2	0.0574713	0.111111	0	0.05	0.153846	0.117647	0.309795	0.272	0.3	0.168317	0.138889
Procr	0	0	0	0	0	0	0	0	0	0	0
BC029722	0.0344828	0.0444444	0.111111	0.1	0.0769231	0	0.18451	0.16	0.2	0.148515	0.0555556
Eif6	0.126437	0.1	0.111111	0.1	0	0.0588235	0.252847	0.136	0.216667	0.158416	0.138889
Uqcc1	0.0574713	0.0555556	0.111111	0.1	0.153846	0	0.18451	0.136	0.183333	0.118812	0.138889
Cep250	0.149425	0.244444	0.111111	0.05	0.153846	0.0588235	0.364465	0.272	0.116667	0.267327	0.111111
Ergic3	0.091954	0.166667	0.111111	0.1	0.0769231	0.117647	0.369021	0.28	0.3	0.217822	0.222222
Spag4	0.0114943	0	0	0	0	0	0.0273349	0.008	0	0.029703	0.0555556
Cpne1	0.114943	0.3	0.111111	0.25	0.230769	0.352941	0.628702	0.408	0.366667	0.425743	0.472222
Nfs1	0.0574713	0.0333333	0	0.05	0.0769231	0.0588235	0.157175	0.12	0.266667	0.118812	0.111111
Romo1	0.0114943	0.0555556	0.111111	0	0	0	0.120729	0.152	0.0333333	0.0792079	0.166667
Rbm39	0.563218	0.711111	0.777778	1	0.384615	0.823529	1.77221	1.272	1.06667	1	0.694444
Phf20	0.045977	0.1	0.222222	0.25	0.0769231	0.117647	0.261959	0.24	0.233333	0.178218	0.194444
Scand1	0.333333	0.6	0.444444	0.6	0.538462	0.176471	1.41686	1.264	1.45	0.831683	0.75
Cnbd2	0.0114943	0.0222222	0	0	0.0769231	0.117647	0.0387244	0.024	0.0666667	0.049505	0.0277778
Epb41l1	0	0	0	0	0	0	0.0250569	0.008	0	0	0.0277778
Aar2	0.0804598	0.0777778	0	0	0	0.117647	0.127563	0.104	0.133333	0.0891089	0.111111
Dlgap4	0.195402	0.244444	0.111111	0.15	0.307692	0.176471	0.649203	0.4	0.566667	0.336634	0.361111
Myl9	0	0	0	0	0	0	0	0	0	0	0
Tgif2	0.045977	0.0555556	0	0.05	0	0	0.220957	0.152	0.1	0.0792079	0
Rab5if	0.126437	0.244444	0.111111	0.15	0.153846	0.176471	0.403189	0.28	0.3	0.227723	0.166667
Sla2	0.0344828	0.0111111	0	0.05	0	0.0588235	0.164009	0.12	0.0833333	0.128713	0
Ndrg3	0.0689655	0.0666667	0.111111	0.2	0.153846	0.117647	0.255125	0.168	0.216667	0.168317	0.194444
Dsn1	0.0344828	0.0111111	0	0.05	0	0	0.022779	0	0.05	0.029703	0.0555556
Soga1	0.0114943	0.0111111	0	0	0	0	0.00455581	0	0.0166667	0	0.0277778
Samhd1	1.25287	1.7	2	1.95	0.923077	1.94118	3.07745	2.536	2.43333	1.88119	1.63889
Rbl1	0.045977	0.0777778	0.111111	0.2	0.153846	0.0588235	0.209567	0.224	0.183333	0.0990099	0.111111
Rpn2	0.114943	0.155556	0	0.05	0.153846	0.176471	0.318907	0.28	0.216667	0.148515	0.138889
Manbal	0.091954	0.155556	0	0	0.0769231	0.0588235	0.18451	0.144	0.116667	0.0891089	0.138889
Src	0	0.0222222	0	0	0	0	0	0	0.0166667	0	0
Blcap	0.0344828	0.0111111	0	0.05	0	0	0.107062	0.056	0.133333	0.108911	0.0555556
Ctnnbl1	0.0574713	0.111111	0	0.15	0.230769	0.117647	0.494305	0.336	0.316667	0.247525	0.138889
Tti1	0	0.0333333	0.111111	0.1	0	0	0.182232	0.152	0.1	0.0891089	0.0555556
Rprd1b	0.114943	0.211111	0.111111	0.1	0.230769	0.117647	0.371298	0.256	0.233333	0.148515	0.166667
Tgm2	0.149425	0.111111	0	0	0	0.117647	0.0341686	0.04	0.0166667	0.039604	0.0555556
Lbp	0	0	0	0	0	0	0	0	0	0	0
Ralgapb	0.172414	0.188889	0.111111	0.15	0	0.176471	0.439636	0.344	0.416667	0.247525	0.25
Adig	0	0	0	0	0	0	0.00455581	0	0	0	0
Actr5	0.126437	0.122222	0.333333	0.2	0.230769	0.294118	0.419134	0.216	0.266667	0.237624	0.166667
Ppp1r16b	0.678161	0.711111	0.444444	1.25	1.38462	0.882353	1.67426	1.408	0.983333	1.17822	1.02778
Fam83d	0.0114943	0.0111111	0	0	0	0	0.0182232	0.04	0	0	0
Dhx35	0.0344828	0.0888889	0.111111	0.1	0	0	0.113895	0.12	0.1	0.0792079	0.0555556
Mafb	0.045977	0.0444444	0.111111	0.05	0	0	0.0364465	0.016	0	0.019802	0
Top1	0.310345	0.444444	0	0.45	0.0769231	0.352941	0.685649	0.488	0.583333	0.386139	0.277778
Plcg1	0.264368	0.311111	0.555556	0.3	0.461538	0.529412	0.8041	0.744	0.516667	0.405941	0.5
Zhx3	0	0.0222222	0.111111	0	0	0	0.0410023	0.008	0.0333333	0.00990099	0
Lpin3	0	0	0	0	0	0	0	0	0	0	0
Chd6	0.218391	0.211111	0.333333	0.5	0.230769	0.352941	0.67426	0.44	0.416667	0.386139	0.472222
Srsf6	1.09195	1.55556	1	1.2	1.46154	1.17647	2.6492	2.352	2.03333	1.38614	1.55556
L3mbtl1	0	0	0	0	0	0	0.0022779	0	0	0	0
Ift52	0.114943	0.122222	0	0	0.0769231	0.0588235	0.259681	0.168	0.266667	0.148515	0.0555556
Mybl2	0.0114943	0	0	0	0	0	0.0205011	0	0	0.039604	0
Tox2	0	0	0	0	0	0	0.0022779	0.016	0	0	0
Jph2	0	0	0	0	0	0	0.00455581	0	0	0.019802	0.0277778
Oser1	0.287356	0.344444	0.222222	0.1	0.461538	0.235294	1.02278	0.608	0.7	0.485149	0.416667
Fitm2	0.0114943	0.0111111	0	0	0.153846	0	0.022779	0	0.0333333	0.019802	0
Ttpal	0.252874	0.222222	0	0.15	0.461538	0.176471	0.526196	0.392	0.25	0.326733	0.0277778
Serinc3	3.77011	6.63333	4.66667	6.9	4.69231	5.47059	9.61503	6.312	8.76667	5.86139	5.58333
Pkig	0.551724	0.5	0.888889	0.6	0.538462	0.764706	0.995444	0.672	1.03333	0.683168	0.694444
Ada	0.045977	0.0444444	0	0.05	0.0769231	0	0.070615	0.048	0	0.0891089	0.0833333
Ywhab	0.229885	0.388889	0.222222	0.5	0.0769231	0.352941	0.997722	0.912	0.75	0.435644	0.305556
Pabpc1l	0	0	0	0	0	0	0.00683371	0.008	0	0	0
Tomm34	0.16092	0.422222	0.555556	0.4	0.461538	0.294118	0.735763	0.48	0.533333	0.445545	0.583333
Stk4	0.264368	0.466667	0.222222	0.5	0.153846	0.352941	0.904328	0.688	0.616667	0.29703	0.305556
Slpi	0.0229885	0.0222222	0	0	0.153846	0	0.0205011	0.048	0.0166667	0.0594059	0
Matn4	0	0	0	0	0	0	0	0	0	0	0
Sdc4	0.287356	0.4	0	0.2	0.230769	0.0588235	0.758542	0.344	0.583333	0.346535	0.194444
Sys1	0.16092	0.377778	0.333333	0.2	0.461538	0.176471	1.04328	0.656	0.983333	0.623762	0.333333
Dbndd2	0.0344828	0.0888889	0.111111	0.2	0.153846	0.0588235	0.0660592	0.08	0.05	0.049505	0.0277778
Pigt	0.091954	0.222222	0.666667	0.15	0.384615	0.0588235	0.485194	0.408	0.333333	0.386139	0.361111
Wfdc2	0	0.0111111	0	0	0	0	0	0	0	0	0
Dnttip1	0.0229885	0.111111	0.111111	0	0.0769231	0.0588235	0.257403	0.24	0.25	0.138614	0.0555556
Ube2c	0.0114943	0	0	0	0.0769231	0	0.0182232	0	0.0166667	0.019802	0
Tnnc2	0	0	0	0	0	0	0.00911162	0.008	0	0.019802	0
Snx21	0	0.0222222	0	0	0	0	0.0022779	0.008	0	0	0
Acot8	0.0229885	0.0777778	0	0	0.0769231	0	0.100228	0.032	0.1	0.0594059	0.0833333
Zswim3	0.0114943	0.0111111	0	0	0	0.0588235	0.0410023	0.016	0.0666667	0.00990099	0
Zswim1	0.0114943	0.0111111	0	0	0.0769231	0	0.0296128	0.056	0.0333333	0.00990099	0
Spata25	0	0	0	0	0	0	0	0	0	0	0
Neurl2	0.0344828	0.0222222	0	0	0	0.0588235	0.047836	0.032	0.05	0.0693069	0
Ctsa	0.333333	0.511111	0.444444	0.45	0	0.352941	0.98861	0.696	1.16667	0.712871	0.555556
Pltp	0.0114943	0.0666667	0	0	0.0769231	0	0.109339	0.192	0.1	0.108911	0.0277778
Pcif1	0.149425	0.344444	0.111111	0.05	0	0.529412	0.733485	0.48	0.483333	0.455446	0.388889
Zfp335	0.149425	0.188889	0.111111	0.25	0.307692	0.176471	0.544419	0.392	0.416667	0.267327	0.222222
Mmp9	0	0	0	0	0.0769231	0	0.0136674	0	0	0.00990099	0
Ncoa5	0.183908	0.266667	0.222222	0.2	0.153846	0.0588235	0.362187	0.28	0.216667	0.247525	0.361111
Cd40	0.114943	0.288889	0	0.1	0.538462	0.0588235	0.419134	0.4	0.35	0.287129	0.111111
Cdh22	0	0	0	0	0	0	0	0	0	0	0
Slc35c2	0.0804598	0.1	0.333333	0.05	0	0	0.259681	0.176	0.2	0.0990099	0.0277778
Elmo2	0.091954	0.0777778	0.111111	0.05	0	0	0.211845	0.144	0.15	0.0792079	0.0555556
Ocstamp	0	0	0	0	0	0	0	0	0	0	0
Slc13a3	0	0	0	0	0	0	0	0	0	0	0
Trp53rka	0.0344828	0.1	0	0.05	0.0769231	0.0588235	0.111617	0.072	0.0666667	0.049505	0
Eya2	0.0229885	0.0222222	0.111111	0.05	0	0	0.0774487	0.048	0.0333333	0.049505	0.0277778
Zmynd8	0.103448	0.188889	0.222222	0.2	0.153846	0.235294	0.47836	0.352	0.416667	0.316832	0.111111
Ncoa3	0.298851	0.4	0.222222	0.3	0.230769	0.294118	1.25285	0.856	0.75	0.653465	0.666667
Sulf2	0	0.0222222	0	0	0	0	0.0318907	0.024	0	0.00990099	0
Prex1	0.413793	0.744444	0.444444	0.4	0.769231	0.352941	2.33941	1.392	1.63333	0.90099	1.13889
Trp53rkb	0	0	0.111111	0	0.0769231	0	0.0318907	0.048	0.0166667	0	0
Arfgef2	0.137931	0.144444	0	0.2	0.153846	0.176471	0.357631	0.192	0.316667	0.178218	0.138889
Cse1l	0.149425	0.311111	0.333333	0.3	0.153846	0.176471	0.551253	0.448	0.283333	0.287129	0.222222
Stau1	0.137931	0.244444	0.222222	0.15	0.461538	0.352941	0.3918	0.288	0.233333	0.168317	0.0833333
Ddx27	0.114943	0.244444	0.111111	0.3	0.461538	0	0.660592	0.568	0.533333	0.29703	0.444444
Znfx1	0.0344828	0.0444444	0	0.1	0	0	0.179954	0.112	0.216667	0.138614	0.305556
Kcnb1	0.0114943	0	0	0	0	0	0.0136674	0	0	0.019802	0
Ptgis	0	0	0	0	0	0	0	0	0	0	0
B4galt5	0.183908	0.355556	0.111111	0.05	0.0769231	0.411765	0.626424	0.536	0.366667	0.336634	0.333333
Slc9a8	0.149425	0.133333	0	0.2	0.230769	0.117647	0.225513	0.232	0.15	0.217822	0.138889
Spata2	0.114943	0.166667	0	0.1	0.153846	0.176471	0.378132	0.272	0.2	0.158416	0.194444
Rnf114	0.16092	0.366667	0.333333	0.35	0	0.294118	0.922551	0.792	0.7	0.584158	0.472222
Snai1	0	0.0111111	0	0	0	0.0588235	0.0364465	0.048	0.05	0.039604	0
Ube2v1	0.275862	0.544444	0.222222	0.3	0.769231	0.529412	1.02961	0.776	0.85	0.60396	0.5
Tmem189	0.149425	0.3	0.111111	0.35	0.461538	0.117647	0.665148	0.344	0.4	0.29703	0.305556
Cebpb	0.678161	1.3	0.444444	0.85	0.846154	1.11765	2.59681	1.384	1.01667	1	0.805556
Ptpn1	0.287356	0.4	0.222222	0.55	0.384615	0.235294	0.854214	0.744	0.833333	0.60396	0.583333
Ripor3	0	0	0	0	0	0	0.0022779	0.008	0	0	0
Pard6b	0.0114943	0	0	0	0	0	0.0205011	0.008	0.0166667	0.00990099	0
Adnp	0.114943	0.277778	0.111111	0.1	0.307692	0.117647	0.642369	0.344	0.266667	0.267327	0.25
Dpm1	0.0344828	0.122222	0.222222	0.05	0.230769	0.0588235	0.364465	0.112	0.216667	0.138614	0.0833333
Mocs3	0.0114943	0.0666667	0	0.05	0.0769231	0.176471	0.120729	0.088	0.0333333	0.029703	0
Nfatc2	0.103448	0.233333	0.111111	0.15	0	0.0588235	0.505695	0.4	0.25	0.19802	0.166667
Atp9a	0.0114943	0	0	0	0	0	0.0136674	0.016	0.0166667	0.00990099	0
Zfp64	0.0689655	0.0666667	0	0.05	0.153846	0	0.157175	0.136	0.116667	0.118812	0.0833333
Zfp217	0.241379	0.244444	0.222222	0.3	0.230769	0.294118	0.615034	0.584	0.516667	0.336634	0.444444
Bcas1	0	0	0	0	0	0	0	0	0	0	0
Pfdn4	0.045977	0.0777778	0	0	0	0	0.168565	0.168	0.0666667	0.138614	0.138889
Fam210b	0.0229885	0.0222222	0	0	0	0	0.0637813	0.016	0.0666667	0.029703	0
Aurka	0	0.0333333	0	0	0	0	0.0341686	0.024	0.0166667	0.039604	0
Cstf1	0.045977	0.122222	0	0.05	0	0.0588235	0.143508	0.128	0.0833333	0.039604	0.0833333
Cass4	0.0344828	0.0444444	0.111111	0	0	0	0.00911162	0.016	0	0.00990099	0.0277778
Rtf2	0.137931	0.311111	0.333333	0.35	0	0.176471	0.546697	0.352	0.45	0.306931	0.0833333
Bmp7	0.0114943	0	0	0	0	0	0.0273349	0.008	0.0666667	0	0
Spo11	0	0	0	0	0	0	0.0432802	0.032	0.0166667	0	0
Rae1	0.149425	0.211111	0.222222	0.3	0	0.0588235	0.444191	0.376	0.416667	0.158416	0.416667
Rbm38	0.413793	0.533333	0.111111	0.5	0.615385	0.294118	1.84738	1.216	0.783333	0.653465	0.472222
Zbp1	0.103448	0.2	0.444444	0.4	0.538462	0.470588	0.596811	0.584	0.533333	0.386139	0.666667
Pmepa1	0.137931	0.222222	0.444444	0.35	0.384615	0.235294	0.120729	0.144	0.1	0.138614	0.305556
Rab22a	0.241379	0.455556	0.333333	0.25	0.461538	0.176471	0.701595	0.448	0.566667	0.405941	0.277778
Vapb	0.091954	0.0777778	0.222222	0.2	0.153846	0.176471	0.46697	0.304	0.333333	0.178218	0.222222
Stx16	0.0689655	0.3	0	0.2	0.153846	0.235294	0.546697	0.432	0.516667	0.29703	0.388889
Npepl1	0.252874	0.433333	0.333333	0.25	0.153846	0.588235	0.544419	0.544	0.566667	0.405941	0.583333
Gnas	0.908046	1.51111	1.77778	0.7	0.769231	0.823529	2.48747	1.736	2.26667	1.50495	1.63889
Nelfcd	0.126437	0.1	0.222222	0.1	0.0769231	0	0.211845	0.2	0.366667	0.118812	0.194444
Ctsz	0.413793	0.833333	0.444444	0.55	1.30769	0.294118	1.10023	0.768	1.08333	0.772277	0.472222
Tubb1	0	0	0	0	0	0	0	0	0	0	0
Atp5e	0.356322	0.455556	0.333333	0.25	0.384615	0.411765	1.53075	1.16	1.41667	0.990099	0.555556
Prelid3b	0.0804598	0.144444	0.222222	0.1	0.0769231	0.0588235	0.273349	0.224	0.15	0.0990099	0.0833333
Zfp831	0.126437	0.188889	0	0.1	0	0.176471	0.710706	0.592	0.5	0.356436	0.25
Edn3	0	0	0	0	0	0	0	0	0	0	0
Phactr3	0	0	0	0	0	0	0.00911162	0	0	0	0
Sycp2	0	0	0	0	0	0	0	0	0	0	0
Ppp1r3d	0	0.0111111	0	0	0	0.0588235	0	0	0	0	0
Fam217b	0	0	0	0	0	0	0	0	0.0166667	0	0
Taf4	0.310345	0.444444	0.444444	0.35	0.307692	0.352941	0.719818	0.44	0.433333	0.49505	0.305556
Lsm14b	0.149425	0.2	0.222222	0.3	0	0.176471	0.781321	0.584	0.633333	0.386139	0.333333
Psma7	0.0574713	0.0888889	0	0.05	0	0.235294	0.129841	0.096	0.1	0.0990099	0.0555556
Ss18l1	0.045977	0.0555556	0	0	0.0769231	0	0.0797267	0.04	0.0666667	0.049505	0.0277778
Mtg2	0.0574713	0.1	0	0.05	0.153846	0	0.18451	0.136	0.0666667	0.108911	0.0555556
Osbpl2	0.0229885	0.0888889	0	0.05	0.153846	0.176471	0.186788	0.128	0.133333	0.0891089	0.166667
Adrm1	0.0229885	0.0333333	0	0	0	0	0.120729	0.072	0.0333333	0.0594059	0.0833333
Lama5	0	0.0111111	0	0	0	0	0	0	0	0	0
Cables2	0.206897	0.222222	0.222222	0.5	0.153846	0.235294	0.548975	0.352	0.45	0.346535	0.333333
Slco4a1	0.0689655	0.0333333	0	0.05	0	0.176471	0.111617	0.088	0.116667	0.0693069	0.0833333
Mrgbp	0.091954	0.0777778	0.222222	0.2	0	0.117647	0.129841	0.168	0.166667	0.0990099	0.111111
Ogfr	0.425287	0.533333	0.333333	0.5	0.538462	0.235294	1.20501	1.032	1.23333	0.792079	0.583333
Col9a3	0	0.0111111	0	0	0	0	0.0410023	0.04	0.0166667	0.00990099	0.0277778
Dido1	0.16092	0.2	0.111111	0.05	0	0.0588235	0.350797	0.216	0.25	0.207921	0.138889
Gid8	0.172414	0.288889	0.222222	0.25	0.153846	0.0588235	0.578588	0.44	0.333333	0.267327	0.361111
Slc17a9	0.103448	0.144444	0.111111	0	0.0769231	0.0588235	0.220957	0.128	0.233333	0.148515	0.0277778
Ythdf1	0.16092	0.277778	0.111111	0.25	0.153846	0.176471	0.580866	0.512	0.533333	0.257426	0.194444
Arfgap1	0.114943	0.222222	0.111111	0.15	0.153846	0.0588235	0.384966	0.312	0.216667	0.188119	0.166667
Col20a1	0.0114943	0.0222222	0	0	0	0	0.0159453	0.008	0.0166667	0.00990099	0
Ppdpf	0.425287	1	0.888889	0.9	0.538462	0.941176	2.29841	1.6	2	1.24752	0.694444
Ptk6	0	0	0	0	0	0	0	0	0	0	0
Srms	0	0	0	0	0	0	0.0113895	0.024	0	0	0.0277778
Fndc11	0	0	0	0	0	0	0	0	0	0	0
Helz2	0.827586	1.15556	1	1.25	0.769231	1	2.30296	2.408	1.98333	1.51485	1.33333
Gmeb2	0.183908	0.155556	0.111111	0.1	0.0769231	0.294118	0.302961	0.16	0.166667	0.0990099	0.194444
Rtel1	0.0344828	0.0555556	0	0.05	0.0769231	0.0588235	0.0637813	0.12	0.0166667	0.029703	0
Arfrp1	0.183908	0.266667	0.222222	0.2	0.153846	0.0588235	0.476082	0.312	0.35	0.207921	0.222222
Zgpat	0.241379	0.277778	0.222222	0.2	0.0769231	0.117647	0.776765	0.64	0.583333	0.415842	0.416667
Zbtb46	0	0.0111111	0	0	0	0	0.00455581	0	0	0	0.0277778
Tpd52l2	0.149425	0.2	0.111111	0.2	0	0.352941	0.555809	0.384	0.333333	0.247525	0.305556
Dnajc5	0.183908	0.355556	0.555556	0.45	0.230769	0.117647	0.776765	0.48	0.533333	0.415842	0.305556
Uckl1	0.0574713	0.166667	0	0.05	0	0.0588235	0.22779	0.2	0.283333	0.178218	0.194444
Zfp512b	0.045977	0.122222	0	0.15	0	0.117647	0.191344	0.168	0.0666667	0.148515	0.0833333
Prpf6	0.183908	0.244444	0.222222	0.25	0.384615	0.294118	0.585421	0.4	0.616667	0.326733	0.25
Samd10	0	0.0222222	0	0	0	0.0588235	0.0410023	0.04	0.0666667	0.019802	0.0277778
Sox18	0	0	0	0	0	0	0	0	0	0	0
Tcea2	0.0114943	0	0	0	0	0	0.0364465	0.024	0.0333333	0.019802	0.0277778
Rgs19	0.344828	0.511111	0.333333	0.5	0.230769	0.411765	1.10023	0.76	0.9	0.841584	0.583333
Pcmtd2	0.114943	0.322222	0.111111	0.1	0.0769231	0.117647	0.451025	0.416	0.216667	0.346535	0.166667
Polr3k	0.0804598	0.122222	0.111111	0.15	0	0.117647	0.300683	0.216	0.383333	0.237624	0.194444
Pex2	0.0574713	0.0777778	0.222222	0	0	0	0.18451	0.144	0.116667	0.0594059	0.0833333
Zc2hc1a	0	0	0	0	0	0	0.00455581	0.008	0	0	0
Il7	0	0.0111111	0	0	0	0	0	0	0	0	0
Stmn2	0	0	0	0	0	0	0	0	0	0	0
Hey1	0.0229885	0.0111111	0	0	0	0	0.00683371	0	0	0	0
Tpd52	0.045977	0.1	0.111111	0.1	0.0769231	0.0588235	0.157175	0.136	0.133333	0.118812	0.0277778
Zbtb10	0.528736	0.422222	0.222222	0.35	0	0.117647	1.15945	0.856	0.633333	0.60396	0.305556
Zfp704	0	0	0	0	0	0	0.00455581	0.016	0	0.029703	0
Pag1	0.0344828	0.333333	0.111111	0.25	0.307692	0.235294	0.681093	0.416	0.416667	0.376238	0.277778
Fabp5	0.0114943	0.0666667	0.111111	0.1	0	0	0.00911162	0.008	0.0166667	0.039604	0
Pmp2	0	0	0	0	0	0	0	0	0	0	0
Fabp9	0	0	0	0	0	0	0	0	0	0	0
Fabp4	0	0	0	0	0	0	0.0022779	0	0	0	0
Fabp12	0	0	0	0	0	0	0	0	0	0	0
Impa1	0.195402	0.277778	0.333333	0.3	0.230769	0.235294	0.53303	0.496	0.566667	0.336634	0.222222
Zfand1	0.0574713	0.0555556	0	0.05	0.153846	0	0.102506	0.112	0.0666667	0.049505	0.138889
Snx16	0.0229885	0.0111111	0	0.05	0.0769231	0	0.0546697	0.008	0.0166667	0.019802	0.0833333
Lrrcc1	0.0344828	0.0555556	0.222222	0.1	0.0769231	0.117647	0.129841	0.128	0.0333333	0.118812	0.111111
E2f5	0.045977	0.0333333	0	0	0	0.0588235	0.136674	0.104	0.0333333	0.0792079	0
Car13	0	0.0111111	0	0	0.0769231	0	0.0113895	0.024	0.0166667	0	0
Car2	0.0114943	0.0111111	0	0	0	0	0.120729	0.048	0.1	0.029703	0.0277778
Sirpb1a	0	0	0	0	0	0	0.0022779	0	0	0	0
Sirpb1b	0	0	0	0	0	0	0	0	0	0	0
Sirpb1c	0	0.0111111	0	0	0	0	0.00455581	0	0	0.00990099	0
Ythdf3	0.356322	0.455556	0.222222	0.45	0.153846	0.176471	0.906606	0.728	0.75	0.594059	0.638889
Bhlhe22	0	0	0	0	0	0	0	0	0	0	0
Cyp7b1	0	0	0	0	0	0	0	0	0	0	0
Armc1	0.126437	0.222222	0.222222	0.15	0	0.117647	0.1959	0.248	0.1	0.178218	0.138889
Mtfr1	0.126437	0.177778	0.111111	0.2	0.153846	0.235294	0.346241	0.248	0.383333	0.138614	0.138889
Pde7a	0.528736	0.566667	0.444444	0.45	0.307692	0.235294	1.31891	0.784	0.916667	0.554455	0.833333
Cp	0	0	0	0	0	0	0	0	0	0	0
Hps3	0.137931	0.255556	0.111111	0.15	0.307692	0.411765	0.441913	0.352	0.366667	0.247525	0.305556
Hltf	0.126437	0.122222	0	0.15	0.153846	0.235294	0.271071	0.192	0.266667	0.0990099	0.194444
Gyg	0.0689655	0.133333	0.111111	0.2	0	0.0588235	0.250569	0.168	0.183333	0.118812	0.0833333
Cpa3	0	0	0	0	0	0	0	0.008	0	0	0
Tbl1xr1	0.505747	0.577778	0.444444	0.25	0.615385	0.235294	1.03645	0.688	0.783333	0.613861	0.527778
Ect2	0.0114943	0.0111111	0	0.15	0	0	0.0136674	0.032	0	0.00990099	0
Nceh1	0.0114943	0.1	0	0.15	0	0	0.116173	0.064	0.166667	0.0891089	0.0555556
Tnfsf10	0	0.0222222	0	0	0	0.176471	0.0569476	0.048	0.0166667	0.019802	0.0833333
Fndc3b	0	0.0222222	0	0	0	0	0.0136674	0	0	0	0
Pld1	0	0.0111111	0	0	0	0	0.00455581	0	0	0	0
Tnik	0.114943	0.1	0.111111	0	0.153846	0.176471	0.394077	0.264	0.233333	0.168317	0.138889
Eif5a2	0.0229885	0.0222222	0	0.05	0	0.0588235	0.0364465	0.016	0	0	0
Mecom	0	0	0	0	0	0	0	0	0	0	0
Mynn	0.172414	0.177778	0.222222	0.25	0	0.117647	0.357631	0.224	0.133333	0.237624	0.222222
Sec62	0.241379	0.322222	0	0.65	0.153846	0.235294	0.881549	0.464	0.6	0.465347	0.25
Gpr160	0	0.0111111	0	0	0	0	0.0182232	0.008	0	0	0
Phc3	0.298851	0.411111	0.111111	0.25	0.461538	0.470588	0.544419	0.52	0.466667	0.445545	0.416667
Prkci	0.0689655	0.111111	0.111111	0	0.307692	0	0.159453	0.08	0.0666667	0.0792079	0.0277778
Skil	0.37931	0.533333	0.555556	0.65	0.846154	0.647059	1.12073	0.784	0.483333	0.564356	0.555556
Cldn11	0	0	0	0	0	0	0	0	0	0	0
Zmat3	0.045977	0.0555556	0	0.05	0.0769231	0	0.0865604	0.048	0.0833333	0.039604	0.0555556
Pik3ca	0.172414	0.266667	0.222222	0.3	0.538462	0.235294	0.626424	0.32	0.4	0.237624	0.166667
Zfp639	0.0229885	0.0888889	0.111111	0	0	0.0588235	0.170843	0.16	0.116667	0.108911	0.0555556
Mfn1	0.0344828	0.1	0.111111	0.15	0.0769231	0	0.298405	0.248	0.25	0.148515	0.111111
Gnb4	0	0.0222222	0	0.05	0	0	0.0113895	0.016	0.0166667	0	0
Actl6a	0.091954	0.188889	0.111111	0.1	0.0769231	0.235294	0.182232	0.104	0.266667	0.148515	0.0833333
Ndufb5	0.206897	0.288889	0.111111	0.4	0.230769	0.294118	0.476082	0.44	0.366667	0.306931	0.194444
Ttc14	0.206897	0.3	0	0.15	0.153846	0.235294	0.738041	0.472	0.466667	0.316832	0.194444
Fxr1	0.45977	0.433333	0.222222	0.15	0.384615	0.529412	1.12528	0.664	0.866667	0.356436	0.527778
Dnajc19	0.0229885	0.0222222	0	0.1	0	0.117647	0.0683371	0.024	0.0166667	0.029703	0
Atp11b	0.321839	0.455556	0.222222	0.4	0.615385	0.294118	1.09339	0.768	0.766667	0.584158	0.527778
Dcun1d1	0.0574713	0.1	0.111111	0.1	0	0.0588235	0.157175	0.064	0.0833333	0.0891089	0.0555556
Mccc1	0.0574713	0.0666667	0.111111	0	0.0769231	0.0588235	0.168565	0.096	0.1	0.0891089	0.0555556
Acad9	0.091954	0.122222	0.111111	0.05	0.0769231	0.176471	0.223235	0.104	0.0166667	0.118812	0.0833333
Zfp267	0.0114943	0.0111111	0	0.05	0	0	0.0387244	0.04	0	0.00990099	0
Anxa5	0.195402	0.222222	0.111111	0.15	0.153846	0.117647	0.396355	0.224	0.233333	0.19802	0.0277778
Exosc9	0.103448	0.0444444	0.111111	0.05	0.153846	0.235294	0.334852	0.176	0.316667	0.148515	0.305556
Ccna2	0.0114943	0.0111111	0	0	0	0	0.0022779	0	0	0	0
Bbs7	0	0	0	0	0	0	0	0	0	0	0
Cetn4	0	0	0	0	0	0	0	0	0	0	0
Bbs12	0	0	0	0	0	0	0.0113895	0	0.0333333	0	0.0277778
Fgf2	0	0	0	0	0	0	0	0	0	0	0
Nudt6	0.0574713	0.0888889	0.111111	0.05	0	0.0588235	0.189066	0.112	0.0833333	0.138614	0.0833333
Spata5	0.310345	0.188889	0.222222	0.15	0.384615	0.0588235	0.473804	0.256	0.333333	0.336634	0.222222
Spry1	0.0344828	0.0333333	0	0.1	0.153846	0	0.0296128	0.048	0	0.039604	0.0833333
Ankrd50	0.0344828	0.0555556	0	0.05	0	0	0.223235	0.12	0.133333	0.0990099	0.0277778
Fat4	0	0	0	0	0	0	0	0	0	0	0
Intu	0	0.0111111	0	0	0	0	0.0273349	0.032	0.0333333	0.029703	0
Hspa4l	0.103448	0.0666667	0	0	0	0	0.193622	0.16	0.166667	0.0990099	0
Plk4	0.0229885	0.0333333	0	0.05	0.0769231	0	0.0865604	0.056	0.1	0.029703	0
Mfsd8	0.045977	0.0777778	0.111111	0.1	0.153846	0	0.0820046	0.08	0.0833333	0.049505	0.0555556
Abhd18	0	0	0	0	0	0	0.0113895	0.04	0	0.00990099	0
Larp1b	0.0804598	0.122222	0	0.1	0.153846	0.294118	0.230068	0.216	0.25	0.0990099	0.305556
Pgrmc2	0.126437	0.211111	0.444444	0.05	0.153846	0.0588235	0.287016	0.208	0.316667	0.168317	0.25
Jade1	0.16092	0.2	0.222222	0	0	0.0588235	0.462415	0.328	0.266667	0.237624	0.194444
Sclt1	0.0574713	0.0333333	0	0	0	0	0.123007	0.08	0.05	0.0792079	0.0833333
D3Ertd751e	0	0.0444444	0	0.05	0	0	0.0546697	0.016	0.0333333	0.029703	0.0277778
Slc7a11	0.0114943	0.0111111	0	0.1	0	0	0.00455581	0	0	0	0.0277778
Noct	0	0.0111111	0	0	0	0	0.0318907	0.024	0.0666667	0.039604	0
Elf2	0.275862	0.288889	0.111111	0.4	0.307692	0.529412	0.801822	0.608	0.533333	0.455446	0.194444
Ndufc1	0	0.0555556	0	0.05	0.0769231	0.0588235	0.209567	0.112	0.2	0.0891089	0.111111
Naa15	0.298851	0.388889	0.333333	0.35	0.307692	0.117647	0.669704	0.504	0.55	0.386139	0.138889
Rab33b	0.149425	0.122222	0.111111	0	0.0769231	0	0.505695	0.248	0.183333	0.138614	0.111111
Setd7	0.126437	0.0666667	0.111111	0.2	0.0769231	0.0588235	0.498861	0.256	0.2	0.158416	0.25
Mgst2	0.0114943	0.0111111	0	0	0	0	0.200456	0.128	0.183333	0.0693069	0.0555556
Maml3	0.0114943	0.0111111	0	0	0	0	0.0660592	0.032	0.0833333	0.049505	0.0555556
Foxo1	0.551724	1.01111	0.888889	0.55	0.615385	1	2.70843	1.816	1.53333	0.980198	0.777778
Cog6	0.0804598	0.0444444	0.111111	0	0.153846	0.0588235	0.211845	0.136	0.1	0.128713	0.0277778
Lhfp	0	0	0	0	0	0	0	0	0	0	0
Nhlrc3	0.0114943	0.0333333	0	0.05	0	0.0588235	0.0182232	0.024	0.0166667	0.00990099	0
Proser1	0.0344828	0.0777778	0	0.15	0	0	0.15262	0.136	0.0833333	0.029703	0.166667
Ufm1	0.0804598	0.166667	0.333333	0.05	0.0769231	0.176471	0.252847	0.12	0.183333	0.168317	0.138889
Supt20	0.689655	0.9	0.666667	0.9	0.769231	0.529412	1.38724	1.416	1.05	1.0495	0.916667
Exosc8	0.091954	0.222222	0.222222	0.25	0	0	0.330296	0.224	0.416667	0.29703	0.0833333
Alg5	0.0229885	0.144444	0.333333	0.2	0.153846	0.235294	0.134396	0.136	0.05	0.0792079	0.0277778
Rfxap	0.0574713	0.0666667	0	0.3	0.0769231	0.176471	0.264237	0.168	0.116667	0.108911	0.166667
Spg20	0.0114943	0.1	0	0.05	0	0	0.095672	0.096	0.0833333	0.0693069	0.0277778
Dclk1	0	0	0	0	0	0	0	0	0	0	0
Nbea	0	0	0	0	0	0	0	0	0	0	0
Tm4sf1	0	0.0222222	0	0	0	0	0	0.008	0	0	0
Wwtr1	0	0	0	0	0	0	0	0	0	0	0
Commd2	0.0689655	0.144444	0	0.15	0.0769231	0.0588235	0.154897	0.168	0.15	0.138614	0.0833333
Rnf13	0.103448	0.0888889	0	0.1	0.153846	0.294118	0.364465	0.2	0.183333	0.257426	0.138889
Pfn2	0.0229885	0.0222222	0	0.05	0	0.0588235	0.0159453	0.016	0.05	0.049505	0
Tsc22d2	0.103448	0.277778	0	0.3	0.0769231	0.294118	0.690205	0.336	0.533333	0.306931	0.25
Serp1	0.310345	0.455556	0.222222	0.05	0.153846	0.294118	0.690205	0.464	0.5	0.346535	0.305556
Eif2a	0.045977	0.166667	0.222222	0.1	0.0769231	0.117647	0.375854	0.232	0.266667	0.178218	0.111111
Selenot	0.287356	0.344444	0.555556	0.45	0.384615	0.529412	0.726651	0.432	0.316667	0.465347	0.416667
Siah2	0.195402	0.322222	0	0.15	0.153846	0.235294	0.765376	0.496	0.466667	0.366337	0.305556
Med12l	0	0	0	0	0	0	0.00911162	0	0	0.00990099	0
Gpr171	0.045977	0.222222	0	0	0.384615	0.0588235	0.400911	0.192	0.3	0.217822	0.166667
P2ry13	0	0	0	0	0	0	0	0	0	0	0
P2ry12	0	0	0	0	0	0.0588235	0	0	0	0	0
Mbnl1	0.425287	0.877778	0.666667	0.65	0.692308	0.588235	1.35535	0.888	0.916667	0.792079	0.75
P2ry1	0	0	0	0	0	0	0.00455581	0	0	0	0
Rap2b	0.126437	0.122222	0.222222	0	0.0769231	0.0588235	0.341686	0.176	0.25	0.138614	0.111111
Arhgef26	0	0	0	0	0	0	0	0	0	0	0
Dhx36	0.229885	0.277778	0	0.2	0.384615	0.470588	0.596811	0.4	0.333333	0.356436	0.333333
Mme	0	0	0	0	0	0	0	0	0	0	0
Slc33a1	0.0344828	0.122222	0.111111	0.15	0.0769231	0.0588235	0.177677	0.128	0.116667	0.0792079	0.111111
Gmps	0.103448	0.3	0.111111	0.1	0	0.352941	0.432802	0.24	0.25	0.326733	0.194444
Ssr3	0.264368	0.4	0.444444	0.4	0.153846	0.235294	0.560364	0.448	0.566667	0.435644	0.388889
Tiparp	0.103448	0.244444	0.333333	0.1	0.384615	0.0588235	0.553531	0.384	0.383333	0.257426	0.277778
Lekr1	0	0	0	0	0	0	0.0022779	0	0	0	0
Ccnl1	0.609195	0.788889	0.444444	0.75	0.461538	0.176471	1.7631	1.36	1.63333	1.11881	0.833333
Rsrc1	0.045977	0.0555556	0	0.05	0	0	0.0728929	0.088	0.05	0.049505	0.0277778
Mlf1	0.0114943	0	0	0	0	0	0.0022779	0	0.0166667	0	0
Gfm1	0.045977	0.144444	0.111111	0.1	0.0769231	0.0588235	0.198178	0.2	0.233333	0.207921	0.0555556
Lxn	0	0.0222222	0	0	0	0	0.0136674	0	0	0	0
Rarres1	0	0	0	0	0	0	0	0	0	0	0
Mfsd1	0.149425	0.244444	0.111111	0.05	0.230769	0.294118	0.384966	0.28	0.283333	0.277228	0.305556
Schip1	0	0	0	0	0	0	0	0.016	0	0	0
Il12a	0.0574713	0.0444444	0	0.15	0.0769231	0.0588235	0.109339	0.08	0.1	0.0594059	0.0833333
Ift80	0.045977	0.0888889	0.222222	0.15	0	0	0.330296	0.152	0.266667	0.128713	0.0555556
Smc4	0.310345	0.477778	0.333333	0.45	0.230769	0.0588235	1.6287	0.944	1.01667	0.663366	0.472222
Trim59	0.045977	0.1	0.111111	0	0.153846	0.117647	0.189066	0.136	0.1	0.178218	0.138889
Kpna4	0.321839	0.411111	0.333333	0.4	0.461538	0.352941	0.826879	0.592	0.833333	0.435644	0.277778
Ppm1l	0.045977	0.0222222	0	0.05	0	0	0.125285	0.088	0.166667	0.039604	0.0555556
B3galnt1	0	0	0	0	0	0	0	0	0	0	0
Nmd3	0.126437	0.122222	0.111111	0.05	0.230769	0.0588235	0.307517	0.216	0.15	0.158416	0.138889
Pdcd10	0.413793	0.522222	0.333333	0.25	0.384615	0.470588	0.897494	0.752	0.583333	0.574257	0.416667
Serpini1	0.0229885	0.0777778	0.111111	0.05	0.0769231	0.0588235	0.175399	0.088	0.133333	0.0693069	0.0833333
Golim4	0.0344828	0.0222222	0.111111	0.05	0.0769231	0	0.134396	0.128	0.0666667	0.0693069	0.111111
Rapgef2	0.126437	0.111111	0	0.05	0.0769231	0.235294	0.289294	0.192	0.166667	0.128713	0.277778
Fnip2	0	0	0	0	0	0.0588235	0.0022779	0.008	0	0	0.0277778
Ppid	0	0.0111111	0	0	0	0	0.0774487	0.064	0.0333333	0.019802	0.0277778
Etfdh	0.0344828	0.0777778	0	0.05	0	0	0.189066	0.096	0.116667	0.029703	0.0555556
Tmem144	0	0	0	0	0	0	0.0022779	0	0	0	0
Gask1b	0	0	0	0	0	0	0.0022779	0	0	0.00990099	0
Pdgfc	0	0	0	0	0	0	0.0022779	0	0	0	0
Ctso	0.16092	0.2	0.555556	0.1	0.153846	0.117647	0.53303	0.368	0.45	0.267327	0.138889
Gucy1a1	0	0	0	0	0	0	0.0113895	0	0	0	0
Plrg1	0.0689655	0.111111	0.222222	0.15	0	0.294118	0.305239	0.128	0.116667	0.138614	0.166667
Tlr2	0.0229885	0.0222222	0	0	0.0769231	0.117647	0.0387244	0.032	0.05	0.019802	0.0277778
Tmem131l	0.218391	0.255556	0.111111	0.3	0.0769231	0.352941	0.640091	0.472	0.6	0.376238	0.388889
Mnd1	0.0114943	0	0	0	0	0	0.0022779	0	0	0	0
Trim2	0	0	0	0	0	0	0.0136674	0	0	0	0
Fhdc1	0	0	0	0	0	0	0.00455581	0.008	0	0	0
Arfip1	0.103448	0.133333	0.111111	0.15	0.0769231	0.0588235	0.318907	0.176	0.216667	0.168317	0.25
Tmem154	0.149425	0.177778	0.111111	0.05	0.307692	0.117647	0.200456	0.24	0.166667	0.178218	0.0833333
Fbxw7	0.091954	0.233333	0.222222	0.3	0.153846	0.117647	0.23918	0.224	0.166667	0.257426	0.138889
Gatb	0.0229885	0.0222222	0	0	0.0769231	0.0588235	0.0637813	0.064	0.0166667	0.039604	0
Fam160a1	0.0114943	0.0111111	0	0.05	0	0	0.0022779	0.008	0	0	0
Glt28d2	0.0114943	0.0111111	0	0	0	0	0	0	0	0	0
Sh3d19	0	0	0	0	0	0	0.0136674	0.008	0	0.029703	0
Lrba	0.149425	0.2	0	0.35	0.0769231	0.176471	0.514806	0.296	0.35	0.217822	0.25
Dclk2	0.114943	0.0666667	0	0.1	0	0	0.236902	0.216	0.1	0.0990099	0.0833333
Cd1d1	0.0229885	0.0666667	0	0.1	0.0769231	0	0.138952	0.04	0.2	0.0693069	0.0833333
Kirrel	0	0	0	0	0	0	0	0	0	0	0
Fcrls	0	0	0.111111	0	0	0	0	0	0	0	0
Cd5l	0	0	0	0	0	0	0	0	0.0166667	0	0
Fcrl1	0.321839	0.533333	1	0.5	0.153846	0.647059	1.04784	0.896	0.733333	0.613861	0.638889
Fcrl5	0.0689655	0.0777778	0.222222	0.05	0.0769231	0.117647	0.0387244	0.088	0.116667	0.237624	0.0277778
Etv3	0.344828	0.322222	0.333333	0.3	0.384615	0.0588235	0.669704	0.4	0.45	0.386139	0.166667
ETV3L	0	0	0	0	0	0	0	0	0	0	0
Arhgef11	0.0344828	0.0222222	0	0	0	0.0588235	0.138952	0.104	0.0833333	0.029703	0
Lrrc71	0	0	0	0.05	0	0	0	0	0	0	0
Pear1	0.0229885	0.0888889	0.222222	0.05	0	0.0588235	0.250569	0.192	0.116667	0.039604	0.0555556
Sh2d2a	0.643678	0.955556	1.88889	0.65	0.615385	1.47059	1.68337	1.32	1.41667	0.891089	1.30556
Prcc	0.310345	0.377778	0.222222	0.15	0.230769	0.0588235	1.08656	0.68	0.833333	0.564356	0.555556
Hdgf	0.206897	0.333333	0.444444	0.3	0.0769231	0.411765	0.644647	0.432	0.3	0.455446	0.333333
Isg20l2	0.137931	0.1	0	0	0.0769231	0.117647	0.318907	0.192	0.05	0.168317	0.333333
Crabp2	0	0	0	0	0	0	0.0205011	0.008	0.0166667	0.019802	0
Nes	0	0	0	0	0	0	0	0	0	0	0
Gpatch4	0.103448	0.122222	0.111111	0.15	0.230769	0.117647	0.200456	0.168	0.133333	0.217822	0.0277778
Naxe	0.0344828	0.0111111	0	0	0.153846	0.117647	0.123007	0.104	0.0666667	0.0594059	0.0277778
Iqgap3	0	0	0	0	0	0	0	0	0	0	0
Mef2d	0.195402	0.477778	0.333333	0.35	0.692308	0.176471	1.57631	0.816	0.733333	0.524752	0.611111
Rhbg	0	0	0	0	0	0	0	0	0	0	0
Tsacc	0.0114943	0.0111111	0	0	0	0.0588235	0.022779	0.016	0	0.00990099	0
Cct3	0.390805	0.366667	0.111111	0.3	0.153846	0.117647	0.617312	0.576	0.5	0.455446	0.444444
Glmp	0.16092	0.411111	0.333333	0.2	0.307692	0.117647	0.574032	0.472	0.516667	0.19802	0.277778
Tmem79	0	0	0	0	0	0	0.00455581	0	0	0	0
Smg5	0.126437	0.188889	0	0.2	0.230769	0.176471	0.630979	0.4	0.416667	0.316832	0.305556
Paqr6	0.0114943	0.0222222	0	0	0	0	0.00683371	0	0.0166667	0	0.0277778
Pmf1	0.0229885	0.0222222	0	0	0	0.0588235	0.129841	0.112	0.133333	0.039604	0.0833333
Slc25a44	0.045977	0.0888889	0	0.15	0	0	0.111617	0.096	0.0833333	0.049505	0.0555556
Sema4a	0.103448	0.333333	0.111111	0.05	0.0769231	0.117647	0.665148	0.52	0.416667	0.19802	0.277778
Lmna	0.287356	0.122222	0	0.25	0.230769	0.117647	0.0683371	0.08	0.0833333	0.0990099	0.0555556
Mex3a	0.0229885	0	0	0	0	0	0.022779	0.032	0.05	0.00990099	0.0277778
Lamtor2	0.264368	0.433333	0.222222	0.35	0.384615	0.294118	0.895216	0.592	0.65	0.544554	0.388889
Ubqln4	0.091954	0.0666667	0	0.05	0.0769231	0	0.334852	0.248	0.3	0.0594059	0.111111
Ssr2	0.114943	0.1	0.111111	0	0.0769231	0.176471	0.460137	0.368	0.35	0.178218	0.194444
Arhgef2	0.37931	0.511111	0.111111	0.45	0.538462	0.294118	1.0615	0.664	0.733333	0.445545	0.222222
Khdc4	0.149425	0.322222	0.111111	0.35	0.307692	0.411765	0.728929	0.464	0.416667	0.326733	0.277778
Rit1	0.091954	0.111111	0	0.2	0	0.294118	0.202733	0.144	0.25	0.0792079	0.222222
Syt11	0.0344828	0.1	0	0.05	0.0769231	0.117647	0.127563	0.056	0.133333	0.0693069	0.0277778
Gon4l	0.183908	0.344444	0.333333	0.25	0.384615	0.117647	0.460137	0.352	0.516667	0.445545	0.333333
Msto1	0.0689655	0.0111111	0	0	0.0769231	0	0.111617	0.064	0.116667	0.0990099	0.0833333
Dap3	0.126437	0.266667	0.444444	0.4	0.230769	0.294118	0.480638	0.32	0.333333	0.287129	0.0833333
Ash1l	0.264368	0.444444	0.222222	0.3	0.153846	0.117647	0.91344	0.632	0.8	0.564356	0.444444
Rusc1	0.137931	0.0888889	0.222222	0	0	0.0588235	0.150342	0.192	0.0833333	0.0891089	0.0833333
Fdps	0.0229885	0.0777778	0	0.15	0	0.117647	0.111617	0.144	0.166667	0.049505	0
Hcn3	0	0	0	0	0	0	0.0273349	0.016	0.0333333	0	0.0555556
Clk2	0.183908	0.455556	0.111111	0.4	0.461538	0.176471	0.592255	0.608	0.45	0.485149	0.333333
Scamp3	0.183908	0.455556	0.222222	0.3	0.153846	0.294118	0.651481	0.592	0.583333	0.376238	0.361111
Fam189b	0.045977	0.0555556	0	0	0	0.0588235	0.148064	0.112	0.0333333	0.039604	0.0833333
Gba	0.0574713	0.0888889	0.111111	0.05	0	0.0588235	0.205011	0.192	0.0333333	0.0990099	0.111111
Mtx1	0.045977	0.0777778	0.111111	0	0.0769231	0	0.127563	0.136	0.133333	0.0891089	0.0277778
Thbs3	0.0229885	0.0111111	0	0.1	0	0.117647	0.0136674	0.048	0.0333333	0.049505	0
Muc1	0	0	0	0	0	0	0.0113895	0.008	0.0166667	0.00990099	0
Trim46	0.0114943	0	0	0	0	0	0.00683371	0.008	0.0333333	0	0
Krtcap2	0.0689655	0.111111	0.111111	0	0	0	0.268793	0.224	0.166667	0.207921	0.222222
Dpm3	0.172414	0.288889	0.333333	0.25	0.153846	0	0.615034	0.44	0.383333	0.326733	0.25
Slc50a1	0.0689655	0.166667	0.444444	0.25	0	0.294118	0.469248	0.424	0.366667	0.29703	0.194444
Efna1	0	0	0	0	0	0	0	0	0	0	0
Efna4	0	0	0	0	0	0	0.00455581	0	0	0	0
Adam15	0.0229885	0.0222222	0	0	0	0	0.0296128	0.016	0.0333333	0.019802	0.0277778
Zbtb7b	0.114943	0.111111	0	0.05	0	0.117647	0.332574	0.312	0.3	0.118812	0.25
Flad1	0.0344828	0.0555556	0	0.2	0	0.176471	0.150342	0.16	0.15	0.0693069	0
Cks1b	0	0	0	0	0	0	0.0113895	0.008	0	0	0
Shc1	0.0344828	0.111111	0	0.1	0	0.0588235	0.316629	0.232	0.233333	0.168317	0.166667
Pygo2	0.091954	0.0666667	0.222222	0.1	0.0769231	0.117647	0.284738	0.248	0.333333	0.207921	0.166667
Pbxip1	0.264368	0.266667	0.555556	0.35	0	0.235294	0.612756	0.328	0.483333	0.277228	0.527778
Pmvk	0.045977	0.0777778	0.111111	0.15	0.153846	0	0.189066	0.144	0.216667	0.118812	0.138889
Kcnn3	0	0	0	0	0	0	0	0	0	0	0
Adar	0.333333	0.522222	0.444444	0.4	0.307692	0.588235	1.01822	0.864	0.933333	0.673267	0.305556
Chrnb2	0	0.0222222	0	0	0	0	0.0432802	0.04	0.0166667	0.00990099	0.0277778
[truncated: 11,817 more rows]

## Sheet: mixed 2
genotype	Nav1.8wt::Npy1rfl/fl	Nav1.8cre::Npy1rfl/fl	Nav1.8wt::Npy1rfl/fl	Nav1.8cre::Npy1rfl/fl	Nav1.8wt::Npy1rfl/fl	Nav1.8cre::Npy1rfl/fl	C57BL6	C57BL6	C57BL6	C57BL6	C57BL6
AAI	OVA	OVA	OVA	OVA	OVA	OVA	Naive	OVA	OVA	OVA	OVA
treatment	-	-	-	-	-	-	-	vehicle	RTX	vehicle	RTX
	RNA.s1_	RNA.s2_	RNA.s3_	RNA.s4_	RNA.s5_	RNA.s6_	RNA.s9_	RNA.s13	RNA.s14	RNA.s15	RNA.s16
Sox17	0	0	0	0	0	0	0	0	0	0	0
Lypla1	0.0181818	0.0681818	0.037037	0	0	0.181818	0.152439	0.137931	0.0615385	0.1375	0.0882353
Tcea1	0.127273	0.318182	0.111111	0.166667	0	0.181818	0.335366	0.301724	0.215385	0.2625	0.235294
Atp6v1h	0.127273	0.0681818	0.037037	0	0	0	0.384146	0.12931	0.138462	0.1625	0.147059
Rb1cc1	0.0545455	0.0454545	0	0.166667	0	0.0909091	0.189024	0.12069	0.153846	0.15	0.0882353
Pcmtd1	0.0181818	0.0909091	0.0740741	0.166667	0	0.0909091	0.231707	0.258621	0.153846	0.1875	0.0882353
Rrs1	0.0363636	0.136364	0.148148	0	0	0	0.158537	0.12069	0.138462	0.05	0.0294118
Adhfe1	0	0	0	0	0	0	0	0	0	0	0.0294118
Mybl1	0	0	0	0	0	0	0.0121951	0	0	0.0125	0
Vcpip1	0.0545455	0.0909091	0.0740741	0	0	0	0.170732	0.172414	0.184615	0.1	0.0294118
Sgk3	0.0363636	0.113636	0	0.166667	0	0	0.195122	0.12931	0.123077	0.175	0
Mcmdc2	0	0.0227273	0	0	0	0	0.0182927	0.00862069	0	0.0125	0
Cops5	0	0.0454545	0.222222	0	0	0	0.152439	0.155172	0.0769231	0.15	0.117647
Cspp1	0.0545455	0.159091	0.037037	0	0.2	0.272727	0.256098	0.146552	0.153846	0.2	0.352941
Arfgef1	0.127273	0.227273	0.296296	0.166667	0.2	0.0909091	0.554878	0.275862	0.369231	0.25	0.117647
Prex2	0	0	0	0	0	0	0	0	0	0	0
Slco5a1	0	0	0	0	0	0.0909091	0.0121951	0.00862069	0	0	0
Prdm14	0	0	0	0	0	0	0.00609756	0.0172414	0	0	0
Ncoa2	0.145455	0.0681818	0.037037	0	0	0.0909091	0.286585	0.198276	0.107692	0.1375	0.205882
Tram1	0.109091	0.272727	0.148148	0.166667	0.2	0.181818	0.567073	0.534483	0.476923	0.5125	0.205882
Lactb2	0.0181818	0.0227273	0.037037	0	0	0	0.0853659	0.0603448	0.0307692	0.0125	0
Eya1	0	0	0	0.166667	0	0	0.00609756	0.0172414	0	0	0
Terf1	0.0363636	0.113636	0	0.166667	0.2	0.0909091	0.158537	0.0862069	0.169231	0.15	0.176471
Rdh10	0.0181818	0.0454545	0	0	0	0	0.0670732	0.103448	0.0769231	0.0625	0.0882353
Stau2	0	0.0227273	0	0	0	0	0.00609756	0	0	0	0.0294118
Ube2w	0.0181818	0.0227273	0.037037	0.166667	0	0	0.152439	0.232759	0.0461538	0.15	0.0882353
Eloc	0.0181818	0	0	0	0	0	0.0792683	0.0517241	0.0153846	0.0375	0
Tmem70	0	0	0.037037	0	0	0	0.0304878	0.0344828	0.0307692	0.0125	0.0294118
Ly96	0	0	0.037037	0	0	0	0.0365854	0.00862069	0	0	0
Il17a	0	0	0	0	0	0	0	0	0	0	0
Il17f	0	0	0	0	0	0	0	0	0	0	0
Mcm3	0.0181818	0.0681818	0.037037	0	0	0.0909091	0.152439	0.12069	0.153846	0.1625	0.117647
Paqr8	0	0.0227273	0	0	0	0	0.0487805	0.00862069	0	0.0125	0
Efhc1	0	0	0	0	0	0	0	0.00862069	0	0	0
Tram2	0.0181818	0	0	0	0	0.0909091	0.0853659	0.0517241	0.0307692	0.025	0.0588235
Tmem14a	0	0	0	0	0	0	0	0.0172414	0.0153846	0	0
Khdc1a	0	0	0	0	0	0	0.00609756	0	0	0	0
Kcnq5	0	0	0	0	0	0	0.0243902	0.0172414	0.0153846	0.0125	0
Ogfrl1	0.0181818	0	0	0.333333	0	0	0.0304878	0.00862069	0.0153846	0.0125	0
Smap1	0.0363636	0.0909091	0.037037	0	0	0	0.134146	0.163793	0.123077	0.125	0.117647
Sdhaf4	0.0181818	0.0454545	0.037037	0	0	0	0.0792683	0	0.0307692	0.1125	0
Fam135a	0	0.0227273	0	0	0	0	0	0	0	0	0
Lmbrd1	0.2	0.272727	0.111111	0.333333	0	0.181818	0.670732	0.37931	0.184615	0.375	0.176471
Phf3	0.0545455	0.25	0.185185	0	0	0.363636	0.310976	0.163793	0.123077	0.25	0.176471
Prim2	0.0363636	0	0	0	0	0	0.0609756	0.0431034	0.0307692	0.0375	0.0294118
Rab23	0	0	0	0	0	0	0.054878	0.0344828	0.0153846	0.0125	0
Bag2	0.0181818	0	0	0	0	0	0.0182927	0	0	0.0125	0
Zfp451	0.0909091	0.181818	0.0740741	0	0.2	0.363636	0.317073	0.163793	0.153846	0.0625	0.117647
Bend6	0	0	0	0	0	0	0	0.00862069	0	0	0
Dst	0	0	0	0.166667	0	0	0.0121951	0	0	0.025	0
Ccdc115	0.0545455	0.0909091	0.0740741	0	0	0	0.140244	0.172414	0.0461538	0.1125	0.0882353
Imp4	0.0727273	0.25	0.037037	0.166667	0	0.0909091	0.243902	0.206897	0.138462	0.1875	0.235294
Ptpn18	0.654545	0.704545	0.851852	0.833333	0.2	0.727273	1.70732	1.43103	1.21538	1.3	0.970588
Prss39	0.0181818	0	0	0	0	0	0	0	0	0	0
Arhgef4	0.0181818	0.0227273	0	0.166667	0	0.0909091	0.0243902	0.0603448	0	0.025	0.0294118
Fam168b	0.0727273	0.227273	0.185185	0.166667	0	0.363636	0.731707	0.431034	0.276923	0.3375	0.147059
Plekhb2	0.0363636	0.159091	0.0740741	0.166667	0.2	0.454545	0.219512	0.112069	0.0923077	0.15	0.0882353
Hs6st1	0.0363636	0.0454545	0.0740741	0	0	0	0.256098	0.155172	0.0615385	0.075	0.0588235
Uggt1	0.163636	0.340909	0.037037	0	0	0.181818	0.402439	0.310345	0.4	0.25	0.411765
Neurl3	0.436364	0.386364	0.259259	0.666667	0	0.0909091	1.38415	0.853448	0.353846	0.4375	0.411765
Arid5a	0.345455	0.568182	0.407407	0	0.2	0.181818	0.743902	0.543103	0.292308	0.5	0.676471
Kansl3	0.0727273	0.0454545	0	0	0.2	0.0909091	0.213415	0.215517	0.0923077	0.2125	0.0882353
Lman2l	0.0181818	0.113636	0	0	0	0	0.0487805	0.0517241	0.0153846	0.025	0
Cnnm4	0.0181818	0.0681818	0	0.166667	0	0	0.195122	0.0603448	0.0769231	0.0875	0.0882353
Cnnm3	0.0727273	0.0227273	0	0.5	0	0.181818	0.164634	0.12069	0.0923077	0.1125	0.0882353
Ankrd23	0	0.0227273	0.0740741	0	0	0.0909091	0.0792683	0.0775862	0.0461538	0.1	0
Ankrd39	0.0181818	0	0	0.166667	0	0	0.121951	0.112069	0.0153846	0.0625	0.235294
Sema4c	0	0	0	0	0	0	0.00609756	0	0	0.0125	0
Cox5b	0.0545455	0.136364	0.0740741	0	0	0.0909091	0.45122	0.37069	0.353846	0.35	0.147059
Actr1b	0.181818	0.113636	0.111111	0	0	0.272727	0.408537	0.362069	0.184615	0.2125	0.147059
Zap70	0.236364	0.227273	0.666667	0.166667	0.8	0.454545	0.560976	0.551724	0.461538	0.6125	0.382353
Tmem131	0.0545455	0.0909091	0.0740741	0.166667	0	0.0909091	0.25	0.155172	0.2	0.075	0.0882353
Vwa3b	0	0	0	0	0	0	0.00609756	0.00862069	0.0307692	0.025	0
Inpp4a	0.0363636	0.0681818	0.111111	0.166667	0	0.0909091	0.25	0.103448	0.153846	0.05	0.176471
Coa5	0.0727273	0.340909	0.0740741	0	0	0.0909091	0.292683	0.241379	0.184615	0.275	0.264706
Unc50	0.0363636	0.0681818	0.037037	0	0	0	0.128049	0.0948276	0.0615385	0.1	0.0294118
Mgat4a	0.0909091	0.113636	0.111111	0	0	0.0909091	0.189024	0.12069	0.0769231	0.1625	0.0882353
Tsga10	0	0	0	0	0	0	0.0121951	0	0	0.0125	0
Lipt1	0	0	0	0	0	0	0	0	0.0153846	0.0125	0
Mitd1	0.0181818	0	0.037037	0	0	0	0.0609756	0.0517241	0.0461538	0.1	0
Txndc9	0.0363636	0.0681818	0	0	0	0.181818	0.420732	0.155172	0.184615	0.1	0.0294118
Eif5b	0.0363636	0.0681818	0.148148	0	0	0.272727	0.20122	0.163793	0.153846	0.2	0.0882353
Rev1	0	0	0	0	0.2	0	0.0609756	0.0258621	0.0307692	0.05	0.0588235
Aff3	0.163636	0.295455	0.0740741	0.166667	0.2	0.272727	0.70122	0.482759	0.461538	0.3875	0.441176
Chst10	0	0.0227273	0.0740741	0	0	0.0909091	0.109756	0.0948276	0	0.075	0.0588235
Pdcl3	0.109091	0.136364	0.148148	0.166667	0	0.0909091	0.408537	0.206897	0.184615	0.3	0.176471
Npas2	0	0	0	0	0	0	0.00609756	0	0	0	0
Tbc1d8	0	0.0227273	0	0.166667	0	0	0.00609756	0.0172414	0	0	0
Cnot11	0.0363636	0	0.111111	0.166667	0	0	0.134146	0.0775862	0.0769231	0.125	0.0294118
Rnf149	0.109091	0.0454545	0.0740741	0	0.2	0.272727	0.189024	0.137931	0.0769231	0.175	0.117647
Creg2	0	0	0	0	0	0	0	0	0	0	0
Map4k4	0.345455	0.295455	0.222222	0.5	0	0.0909091	0.792683	0.517241	0.492308	0.4625	0.264706
Il1r2	0	0	0	0	0	0	0.0121951	0	0	0.0125	0
Il1r1	0	0	0	0	0	0	0	0	0	0	0
Il1rl2	0	0	0	0	0	0	0	0.0172414	0	0	0
Il1rl1	0	0.0227273	0.037037	0	0	0	0	0	0	0	0
Il18r1	0.181818	0.0454545	0.037037	0.166667	0	0.0909091	0.20122	0.163793	0.138462	0.175	0.0882353
Il18rap	0.0909091	0.0909091	0.111111	0.166667	0	0.0909091	0.103659	0.0603448	0.0461538	0.0125	0.0294118
Slc9a4	0	0	0	0	0	0	0	0	0	0	0
Mfsd9	0	0	0	0	0	0	0.00609756	0	0	0.0125	0
Tgfbrap1	0.0363636	0.0454545	0	0	0	0.0909091	0.152439	0.0948276	0.0615385	0.0875	0.147059
AI597479	0	0	0	0	0	0	0.0487805	0.0517241	0.0153846	0.0875	0.0294118
Fhl2	0	0	0	0	0	0	0	0.00862069	0.0153846	0.0125	0
Nck2	0.0909091	0	0.037037	0	0	0	0.054878	0.0603448	0.0769231	0.0375	0.0294118
Uxs1	0.0181818	0.0681818	0.037037	0	0	0	0.0487805	0.103448	0.0307692	0.1	0.0588235
Tpp2	0.163636	0.204545	0.0740741	0.166667	0.2	0	0.384146	0.25	0.276923	0.25	0.411765
Tex30	0.0545455	0	0.037037	0	0	0.0909091	0.109756	0.0517241	0.0461538	0.025	0.0588235
Poglut2	0.0363636	0	0	0	0	0	0.00609756	0.00862069	0.0153846	0.0125	0
Bivm	0	0	0.037037	0	0	0.0909091	0.0243902	0.0172414	0	0.025	0.0588235
Ercc5	0.0363636	0.0909091	0	0	0	0.0909091	0.0731707	0.0775862	0.0461538	0.1125	0
Col3a1	0	0	0	0	0	0	0	0	0	0	0
Col5a2	0	0	0	0	0	0	0	0	0	0	0
Wdr75	0	0	0.0740741	0	0	0	0.0487805	0.0517241	0.0615385	0	0
Slc40a1	0	0	0	0	0	0	0	0	0	0	0
Slc39a10	0	0.0227273	0.037037	0	0.2	0	0.0182927	0.0431034	0.0461538	0.0125	0.0294118
Tmeff2	0	0	0	0	0	0	0	0	0	0	0
Cavin2	0	0	0	0	0	0	0.00609756	0	0	0	0
Nabp1	0.2	0.0909091	0.185185	0.166667	0.2	0.272727	0.182927	0.267241	0.169231	0.2625	0.0882353
Myo1b	0	0	0	0	0	0	0	0	0	0	0
Stat4	0.309091	0.75	0.444444	0.333333	0.2	0.272727	0.695122	0.465517	0.461538	0.45	0.411765
Stat1	0.218182	0.227273	0.222222	0.333333	0.4	0.363636	0.878049	1.01724	0.646154	0.8875	0.352941
Gls	0.345455	0.340909	0.111111	0.5	0	0.181818	0.737805	0.482759	0.630769	0.3625	0.235294
Nab1	0.218182	0.159091	0.333333	0	0.4	0	0.481707	0.353448	0.353846	0.275	0.205882
Nemp2	0	0.0454545	0	0	0	0	0.0426829	0.0517241	0.0769231	0.0625	0
Mfsd6	0	0.0681818	0.037037	0	0	0.181818	0.103659	0.0603448	0.0153846	0.0375	0.0882353
Inpp1	0.0909091	0.159091	0.111111	0	0	0.0909091	0.384146	0.215517	0.184615	0.2875	0.205882
Hibch	0	0.0909091	0.037037	0.166667	0	0	0.0487805	0.0431034	0.0461538	0.0625	0
Pms1	0.0181818	0.0681818	0.0740741	0	0	0	0.0853659	0.0862069	0.0769231	0.0375	0.0882353
Ormdl1	0.0181818	0.0227273	0	0	0	0	0.0426829	0.0689655	0.0307692	0.0375	0.0294118
Osgepl1	0.0181818	0	0	0	0	0.0909091	0.0304878	0.0258621	0.0307692	0.0125	0
Asnsd1	0.0545455	0.136364	0.185185	0.166667	0	0.0909091	0.280488	0.198276	0.261538	0.325	0.235294
Stk17b	0.945455	1.34091	0.555556	1.16667	0.4	0.909091	3.02439	1.68103	1.06154	1.1875	1.67647
Hecw2	0	0	0	0	0	0	0	0	0	0	0
Gtf3c3	0.0181818	0.0227273	0	0	0	0.181818	0.0487805	0.0431034	0.0615385	0.05	0.0588235
Pgap1	0.0181818	0.113636	0.0740741	0	0	0	0.481707	0.310345	0.276923	0.2375	0.117647
Ankrd44	0.345455	0.636364	0.333333	0	0.4	0.272727	0.670732	0.594828	0.369231	0.4875	0.294118
Sf3b1	0.636364	0.931818	0.666667	0.833333	0.6	0.636364	1.83537	1.22414	1.04615	1.0625	1.26471
Coq10b	0.0727273	0.0227273	0.148148	0	0	0.0909091	0.317073	0.103448	0.138462	0.0875	0.0294118
Hspd1	0.0909091	0.113636	0.0740741	0.166667	0	0.181818	0.27439	0.206897	0.153846	0.3875	0.147059
Hspe1	0.0545455	0.159091	0.0740741	0.5	0	0.0909091	0.280488	0.172414	0.215385	0.25	0.205882
Mob4	0.0363636	0.0909091	0.148148	0	0	0	0.280488	0.112069	0.123077	0.0625	0.0882353
Rftn2	0	0.0454545	0	0	0	0	0.0426829	0.0344828	0.0461538	0.0125	0
2002-03-01	0.0181818	0.0227273	0	0	0	0	0.0853659	0.0344828	0.0461538	0.1125	0
Boll	0	0.0454545	0.0740741	0	0	0	0.0609756	0.0517241	0.0461538	0.025	0.176471
Plcl1	0.0181818	0	0	0	0	0.0909091	0.0121951	0	0	0	0
Satb2	0	0	0	0	0	0	0	0	0	0	0
Tyw5	0	0.0454545	0	0	0	0	0.0365854	0.112069	0	0	0.0294118
Maip1	0.0545455	0.0454545	0	0	0	0.0909091	0.0487805	0.0689655	0.0153846	0.075	0.0588235
Spats2l	0	0	0	0	0	0	0	0	0	0	0
Kctd18	0.0727273	0	0.037037	0	0	0	0.109756	0.0862069	0.0461538	0.05	0.0882353
Sgo2a	0	0	0	0	0	0	0	0	0	0.0125	0
Aox1	0	0	0	0	0	0	0	0	0	0	0
Aox3	0	0	0	0	0	0	0	0	0	0	0
Bzw1	0.345455	0.340909	0.259259	0	0.4	0.454545	0.682927	0.568966	0.430769	0.375	0.352941
Clk1	0.581818	1.06818	0.296296	0.5	0.4	1.09091	2.39634	1.56034	1.30769	1.1625	0.852941
Ppil3	0.0545455	0	0	0	0	0	0.0731707	0.0258621	0.0769231	0.0125	0
Nif3l1	0.0181818	0	0.037037	0	0	0.0909091	0.0487805	0.0603448	0.107692	0.0625	0.0882353
Orc2	0	0.0454545	0	0	0	0	0.0731707	0.0258621	0.0307692	0.05	0.0588235
Fam126b	0.0181818	0.0227273	0.037037	0	0	0	0.0365854	0.0431034	0.0461538	0.025	0.0294118
Ndufb3	0	0	0	0	0	0	0.00609756	0	0	0	0
Cflar	0.0363636	0.0681818	0.0740741	0.166667	0	0.181818	0.237805	0.181034	0.123077	0.1125	0.176471
Casp8	0.127273	0.136364	0.111111	0.166667	0	0.0909091	0.408537	0.318966	0.276923	0.225	0.147059
Trak2	0.127273	0.113636	0.148148	0.166667	0	0	0.414634	0.241379	0.261538	0.25	0.176471
Stradb	0	0	0	0	0	0	0.0792683	0.0344828	0.0307692	0.0125	0
Tmem237	0	0.0227273	0	0	0	0	0.00609756	0	0.0307692	0.0125	0
Als2	0.0363636	0	0	0	0	0.0909091	0.0670732	0.0603448	0.0153846	0.0875	0.0588235
Fzd7	0	0.0227273	0	0	0	0	0	0.00862069	0	0	0
Sumo1	0.127273	0.318182	0.148148	0	0.4	0.454545	0.603659	0.422414	0.430769	0.375	0.264706
Nop58	0.254545	0.0909091	0.111111	0.333333	0	0.363636	0.463415	0.37931	0.184615	0.3375	0.147059
Bmpr2	0	0	0	0	0	0	0.0182927	0.0172414	0.0307692	0	0
Fam117b	0.127273	0.318182	0.185185	0	0	0.272727	0.817073	0.413793	0.430769	0.325	0.294118
Wdr12	0.0181818	0.0454545	0.0740741	0	0.2	0	0.115854	0.0689655	0.0769231	0.0625	0.0294118
Carf	0	0	0	0	0	0	0.00609756	0	0	0	0
Nbeal1	0.0181818	0.0227273	0	0	0	0	0.0426829	0.0431034	0.0461538	0.0125	0
Cyp20a1	0	0	0	0	0	0	0.0487805	0.0258621	0	0	0
Abi2	0	0	0	0	0	0	0.00609756	0.00862069	0	0	0
Raph1	0	0	0	0	0	0	0.0121951	0.0172414	0	0	0
Cd28	0.363636	0.431818	0.259259	0.166667	0	0.545455	0.920732	0.5	0.553846	0.5375	0.323529
Ctla4	0.0363636	0.0909091	0.148148	0	0.2	0.272727	0.146341	0.0775862	0.123077	0.2625	0.205882
Icos	0.0363636	0.136364	0.0740741	0.333333	0	0.0909091	0.103659	0.112069	0.138462	0.1375	0.0588235
Pard3b	0	0	0	0	0	0	0.0121951	0.00862069	0	0	0
Nrp2	0	0	0.037037	0	0	0	0	0	0	0	0
Ino80d	0.145455	0.181818	0.037037	0.333333	0	0	0.371951	0.206897	0.215385	0.225	0.0882353
Ndufs1	0.0909091	0.0681818	0.0740741	0	0.2	0	0.176829	0.172414	0.0923077	0.0625	0.0294118
Eef1b2	1.45455	2.11364	1.62963	1.83333	0.8	1.09091	4.04268	3.98276	2.87692	3.8125	2.82353
Adam23	0	0	0	0	0	0	0	0	0	0	0
Fastkd2	0.0181818	0	0	0	0	0	0.0487805	0.0603448	0.0307692	0.05	0
Klf7	0.109091	0.0909091	0.037037	0	0	0	0.22561	0.12069	0.0923077	0.175	0.0882353
Creb1	0.0545455	0.227273	0.148148	0.166667	0	0.0909091	0.286585	0.215517	0.215385	0.1875	0.0882353
Mettl21a	0	0	0	0	0	0	0.0365854	0.0431034	0.0153846	0.0125	0
Ccnyl1	0.0727273	0.0454545	0	0	0	0.0909091	0.158537	0.146552	0.0769231	0.1	0.0294118
Fzd5	0.0363636	0.0454545	0	0	0	0.0909091	0.097561	0.103448	0.0461538	0.05	0.0294118
Plekhm3	0.0181818	0.0454545	0	0	0	0	0.115854	0.0517241	0.0615385	0.075	0
Idh1	0	0	0	0	0	0	0.0182927	0	0.0461538	0.0125	0.0294118
Pikfyve	0.0181818	0.0227273	0	0	0	0	0.134146	0.0603448	0.0307692	0.0875	0.0294118
Rpe	0.145455	0.0681818	0	0.166667	0.2	0.272727	0.237805	0.206897	0.153846	0.3125	0.147059
Kansl1l	0.0363636	0.0227273	0	0	0	0	0.0487805	0.0948276	0.0153846	0.0125	0.117647
Acadl	0.0545455	0.136364	0	0	0	0	0.329268	0.215517	0.153846	0.25	0.117647
Lancl1	0.0363636	0	0	0	0	0.0909091	0.109756	0.103448	0.0615385	0.0875	0.0294118
Ikzf2	0.0363636	0.0681818	0.037037	0	0	0	0.0792683	0.0172414	0.0153846	0.0375	0
Bard1	0.0181818	0	0	0	0	0	0.0304878	0	0.0461538	0	0.0294118
Atic	0.0909091	0.0681818	0.037037	0	0	0.181818	0.304878	0.37069	0.215385	0.3	0.117647
Fn1	0.109091	0.340909	0.62963	0	0	0.0909091	0.0182927	0.0775862	0	0.075	0.0294118
Mreg	0	0	0.037037	0	0	0	0	0.0517241	0	0	0
Pecr	0	0	0	0	0	0	0.0182927	0.0172414	0.0307692	0.0125	0
Xrcc5	0	0.0227273	0.0740741	0	0	0	0.103659	0.103448	0.0461538	0.15	0.117647
March4	0	0	0	0	0	0	0	0	0	0	0
Smarcal1	0.0181818	0	0	0	0	0.0909091	0.0487805	0.0431034	0	0.0375	0.0294118
Igfbp5	0	0	0	0	0	0	0	0	0	0	0
Tns1	0	0	0	0	0	0	0.0121951	0.00862069	0.0153846	0	0
Rufy4	0	0	0	0	0	0	0.00609756	0	0	0.0125	0.0294118
Cxcr2	0	0	0	0	0	0	0.0243902	0.00862069	0	0	0
Cxcr1	0	0	0	0	0	0	0	0	0	0	0
Arpc2	0.0545455	0.113636	0.111111	0	0	0	0.378049	0.336207	0.276923	0.1125	0.117647
Gpbar1	0	0	0	0	0	0	0.0121951	0.0258621	0	0	0
Aamp	0.418182	0.704545	0.296296	0	0	0.545455	1.03659	0.974138	0.723077	0.7125	0.617647
Pnkd	0	0.0454545	0	0	0	0	0.0731707	0.0517241	0.0307692	0.0375	0.0294118
Tmbim1	0.0181818	0	0	0.166667	0	0	0	0	0.0153846	0	0
Slc11a1	0	0	0	0	0	0	0.0182927	0.0172414	0.0153846	0.025	0
Ctdsp1	0.218182	0.5	0.333333	0	0	0.636364	0.896341	0.827586	0.615385	0.625	0.5
Usp37	0.0181818	0.0681818	0.037037	0.333333	0	0	0.121951	0.112069	0.107692	0.025	0.0294118
Cnot9	0.0181818	0.0227273	0	0.333333	0	0.0909091	0.0914634	0.103448	0.123077	0.0875	0.0882353
Zfp142	0.0181818	0	0.037037	0	0	0	0.121951	0.0689655	0.0615385	0.05	0.0294118
Bcs1l	0.0181818	0	0	0	0	0	0.0304878	0.00862069	0.0153846	0.0375	0.0294118
Rnf25	0.0181818	0	0	0	0	0	0.0365854	0.0344828	0.0153846	0.0375	0
Stk36	0	0	0	0	0	0	0	0	0	0	0
Ttll4	0	0.0227273	0	0.166667	0	0	0.054878	0.0517241	0.0461538	0	0.0294118
Cyp27a1	0	0	0	0	0	0	0.054878	0.0344828	0.0307692	0	0
Wnt6	0	0	0	0	0	0	0	0	0	0	0
Wnt10a	0	0	0	0	0	0	0	0	0	0	0
Cfap65	0	0	0	0	0	0	0	0	0	0	0
Nhej1	0	0	0.037037	0	0	0	0.054878	0.0172414	0	0.0125	0
Slc23a3	0	0	0.037037	0	0	0	0.0121951	0.0258621	0	0.0125	0
Cnppd1	0.163636	0.363636	0.296296	0.166667	0	0.545455	0.695122	0.5	0.369231	0.4625	0.205882
Retreg2	0.0545455	0.159091	0.296296	0	0.2	0.0909091	0.518293	0.37069	0.230769	0.25	0.0882353
Zfand2b	0.0181818	0.113636	0.037037	0	0	0.0909091	0.329268	0.198276	0.169231	0.1625	0.0882353
Abcb6	0	0	0	0	0	0	0.0304878	0.00862069	0.0153846	0.0125	0
Atg9a	0	0.0227273	0.0740741	0	0	0.181818	0.121951	0.0689655	0.0153846	0.025	0.0294118
Ankzf1	0.0545455	0.0227273	0.037037	0	0	0	0.0426829	0.0344828	0	0.0125	0
Glb1l	0	0.0227273	0	0	0	0	0.0121951	0.00862069	0	0	0
Stk16	0.0545455	0.25	0.0740741	0	0	0.0909091	0.304878	0.387931	0.246154	0.15	0.205882
Tuba4a	0.0181818	0.113636	0	0	0	0	0.170732	0.0517241	0.0615385	0.05	0.176471
Dnajb2	0.0545455	0.0454545	0.037037	0	0	0	0.109756	0.0431034	0.0769231	0.0875	0.0882353
Dnpep	0	0.0227273	0.037037	0	0.2	0.0909091	0.103659	0.0948276	0.0153846	0.075	0.147059
Speg	0	0	0	0	0	0	0	0	0	0	0
Gmppa	0.0727273	0.0227273	0.037037	0	0	0	0.0853659	0.103448	0.0307692	0.075	0.0294118
Chpf	0.0363636	0.0681818	0	0	0	0.0909091	0.176829	0.137931	0.153846	0.1125	0.0294118
Obsl1	0	0	0	0	0	0	0	0	0	0	0
Tmem198	0	0	0	0	0	0	0.0121951	0.0172414	0.0153846	0.0375	0
Stk11ip	0.0363636	0.113636	0	0	0	0	0.158537	0.224138	0.123077	0.2	0.0294118
Epha4	0	0	0	0	0	0	0	0	0	0	0
Farsb	0.0363636	0.0909091	0.111111	0	0	0	0.146341	0.103448	0.107692	0.1	0.0294118
Mogat1	0.0181818	0.0681818	0	0	0	0	0.054878	0.0258621	0.0615385	0.0125	0.0294118
Acsl3	0.0181818	0	0	0	0	0	0.0914634	0.0431034	0.0307692	0.0125	0.0588235
Utp14b	0	0.0454545	0.037037	0	0	0	0.134146	0.12931	0.0153846	0.1125	0.0588235
Ap1s3	0	0	0	0	0	0	0.152439	0.0775862	0.0307692	0.0125	0.0882353
Wdfy1	0.0545455	0.0681818	0	0	0.2	0	0.140244	0.0862069	0.0461538	0.125	0.0588235
Serpine2	0	0	0	0	0	0	0	0	0	0	0
Fam124b	0	0	0	0	0	0	0	0	0	0	0.0294118
Cul3	0.127273	0.295455	0.296296	0	0.2	0.636364	0.939024	0.810345	0.569231	0.65	0.470588
Dock10	0.163636	0.454545	0.444444	0.166667	0	0.181818	0.835366	0.5	0.446154	0.625	0.470588
Irs1	0	0	0	0	0	0	0	0.00862069	0	0	0
Rhbdd1	0	0.0227273	0.037037	0	0	0	0.0487805	0.0603448	0.0615385	0.0625	0.0588235
Mff	0.0363636	0.0681818	0.111111	0	0	0.0909091	0.25	0.206897	0.153846	0.0875	0.147059
Agfg1	0.127273	0.113636	0.0740741	0.166667	0	0	0.384146	0.284483	0.353846	0.1625	0.147059
Pid1	0	0.0227273	0.037037	0	0	0	0.0121951	0.0344828	0.0153846	0	0
Trip12	0.2	0.204545	0.148148	0.333333	0	0.181818	0.487805	0.422414	0.276923	0.375	0.0882353
Fbxo36	0	0	0	0	0	0	0.00609756	0.00862069	0	0	0
Slc16a14	0	0	0	0	0	0	0	0	0	0	0
Sp110	0.0363636	0	0.0740741	0	0	0.0909091	0.134146	0.112069	0.0615385	0.125	0.0294118
Sp140	0.0909091	0.0909091	0.037037	0	0	0.0909091	0.176829	0.12069	0.153846	0.1875	0.0294118
Sp100	0.2	0.340909	0.259259	0.166667	0.2	0.272727	1.17683	0.913793	0.584615	0.5125	0.705882
Cab39	0.236364	0.318182	0.296296	0.333333	0	0.181818	1.09756	0.793103	0.615385	0.525	0.5
Itm2c	0.0545455	0.159091	0.0740741	0	0	0.0909091	0.341463	0.37931	0.215385	0.225	0.176471
Gpr55	0	0	0	0	0	0	0.00609756	0.00862069	0.0153846	0.0125	0
Psmd1	0.127273	0.159091	0.111111	0	0	0.0909091	0.27439	0.189655	0.123077	0.175	0.176471
Htr2b	0	0	0	0	0	0	0	0	0	0.0125	0
Armc9	0	0.0454545	0.037037	0	0	0	0.0365854	0.0431034	0	0.0125	0
B3gnt7	0.0181818	0	0	0	0	0	0.0792683	0.0862069	0.0153846	0.0375	0
Ncl	0.381818	0.340909	0.518519	0	0.2	0.636364	1.16463	1.25	0.846154	0.9	0.794118
Nmur1	0	0	0	0	0	0	0	0	0	0	0
Ptma	0.727273	1.06818	0.703704	0.666667	0.2	0.818182	1.86585	1.77586	0.969231	1.2	1.02941
Pde6d	0.0545455	0.0227273	0.037037	0.333333	0	0	0.109756	0.0603448	0.123077	0.075	0
Cops7b	0.0363636	0	0	0	0	0	0.0304878	0.0431034	0.0769231	0.025	0
Dis3l2	0	0.0227273	0.037037	0	0	0	0.0609756	0.0775862	0.0461538	0.05	0.0588235
Eif4e2	0.0181818	0.0454545	0.259259	0	0	0.181818	0.542683	0.327586	0.353846	0.2375	0.0882353
Efhd1	0	0	0	0	0	0	0	0	0	0	0
Gigyf2	0.0181818	0.0227273	0	0.166667	0	0.0909091	0.054878	0.0775862	0.107692	0.025	0.147059
Inpp5d	0.218182	0.25	0.111111	0.333333	0.2	0.181818	0.713415	0.5	0.415385	0.45	0.411765
Atg16l1	0.127273	0.0454545	0.037037	0	0	0.272727	0.262195	0.103448	0.0769231	0.1875	0.205882
Dgkd	0.345455	0.954545	0.407407	0.166667	0.2	0.545455	1.75	1.14655	0.876923	1.1625	0.5
Usp40	0	0	0	0	0	0.0909091	0.0426829	0.0517241	0.0153846	0.025	0.0588235
Ugt1a10	0	0	0	0	0	0	0	0	0	0	0
Ugt1a9	0	0	0	0	0	0	0	0	0	0	0
Ugt1a1	0	0	0	0	0	0	0	0	0	0	0
Hjurp	0.0909091	0	0.111111	0	0	0.0909091	0.231707	0.137931	0.0923077	0.1875	0.176471
Glrp1	0	0	0	0	0	0	0	0	0	0	0
Arl4c	0.163636	0.204545	0.333333	0.833333	0.6	0.272727	0.481707	0.594828	0.430769	0.4125	0.323529
Sh3bp4	0	0	0	0	0	0	0	0	0	0	0
Agap1	0	0	0	0	0	0	0	0	0	0	0
Ackr3	0	0	0	0	0	0	0	0	0	0	0
Cops8	0.0363636	0.0681818	0	0	0	0	0.237805	0.12931	0.0923077	0.1375	0.147059
Col6a3	0	0	0	0	0	0	0	0	0	0	0
Mlph	0	0	0	0	0	0	0	0	0	0	0
Lrrfip1	0.145455	0.272727	0.111111	0	0.2	0.0909091	0.817073	0.534483	0.292308	0.4875	0.176471
Ramp1	0.0363636	0.0454545	0.148148	0.166667	0	0	0.237805	0.146552	0.123077	0.1	0.117647
Ube2f	0.0363636	0.0909091	0.037037	0	0.6	0	0.268293	0.155172	0.153846	0.175	0.0588235
Scly	0.0363636	0.0227273	0.0740741	0	0	0.0909091	0.097561	0.137931	0.0615385	0.05	0.0588235
Espnl	0	0	0	0.166667	0	0	0	0	0	0	0
Klhl30	0	0	0	0	0	0	0	0	0	0	0
Ilkap	0.0363636	0.0909091	0.185185	0	0	0	0.146341	0.137931	0.0923077	0.0625	0.117647
Hes6	0.0545455	0.0909091	0.037037	0	0.4	0.454545	0.256098	0.181034	0.184615	0.15	0.0588235
Per2	0	0	0	0	0	0	0.0365854	0.0172414	0.0307692	0	0
Traf3ip1	0	0.0454545	0.037037	0	0	0	0.0914634	0.0258621	0.0307692	0.0375	0
Asb1	0.0181818	0.0227273	0	0	0	0	0.0487805	0.0431034	0.0153846	0.0125	0
Hdac4	0.163636	0.0909091	0.259259	0	0	0.0909091	0.353659	0.232759	0.246154	0.3	0.235294
Ndufa10	0.2	0.136364	0.111111	0.166667	0.2	0.0909091	0.585366	0.413793	0.292308	0.5	0.235294
Cops9	0.181818	0.477273	0.222222	0.166667	0.2	0.363636	0.713415	0.672414	0.507692	0.5	0.470588
Gpc1	0	0.0227273	0.0740741	0	0	0	0.0365854	0.00862069	0.0153846	0.0125	0.0294118
Dusp28	0.0363636	0.0909091	0	0	0	0	0.0304878	0.0344828	0.0461538	0.025	0.0294118
Rnpepl1	0.163636	0.25	0.148148	0.166667	0	0.0909091	0.506098	0.413793	0.307692	0.3625	0.147059
Capn10	0.0181818	0.0454545	0.037037	0	0.2	0	0.0792683	0.0603448	0.0769231	0.05	0
Gpr35	0	0.0227273	0.037037	0	0	0	0.00609756	0	0	0.0125	0
Kif1a	0	0	0	0	0	0	0	0	0	0	0
Sned1	0	0	0	0	0	0	0.00609756	0.00862069	0	0.0125	0
Mterf4	0	0	0.037037	0	0	0	0.0426829	0.0258621	0.0153846	0.0125	0.0588235
Pask	0	0	0	0	0	0	0	0	0	0	0
Ppp1r7	0.0363636	0.159091	0.037037	0	0.2	0.363636	0.158537	0.155172	0.0923077	0.1875	0.147059
Hdlbp	0.0909091	0.0909091	0.037037	0.166667	0	0	0.207317	0.232759	0.169231	0.175	0.147059
2002-09-01	0.163636	0.0681818	0.148148	0	0.2	0	0.317073	0.224138	0.215385	0.1875	0.0882353
Farp2	0	0	0.037037	0	0	0	0.0182927	0.0172414	0.0307692	0	0
Stk25	0.181818	0.181818	0.148148	0	0	0.181818	0.47561	0.353448	0.323077	0.325	0.0882353
Bok	0	0	0	0	0	0	0	0	0	0	0
Thap4	0.0181818	0	0.037037	0	0	0	0.0243902	0.0689655	0.0153846	0	0
Atg4b	0.0545455	0.159091	0.0740741	0	0	0	0.213415	0.137931	0.246154	0.25	0.0882353
Dtymk	0.0909091	0.0681818	0.037037	0.166667	0	0.181818	0.27439	0.215517	0.0923077	0.1875	0.147059
Ing5	0.0545455	0.136364	0.037037	0	0	0.181818	0.22561	0.258621	0.215385	0.2375	0.0294118
D2hgdh	0.0727273	0.0454545	0.0740741	0.166667	0	0	0.27439	0.215517	0.184615	0.1625	0.0882353
Pdcd1	0	0.0227273	0	0	0	0	0.0121951	0.00862069	0.0307692	0.0125	0
Fam174a	0.0727273	0.0227273	0.111111	0	0	0	0.256098	0.181034	0.0769231	0.1	0.176471
St8sia4	0.0545455	0.272727	0.037037	0	0	0	0.390244	0.301724	0.184615	0.2	0.0882353
Slco4c1	0	0	0	0	0	0	0	0	0	0	0
D1Ertd622e	0	0.0454545	0.037037	0	0	0	0.0670732	0.0517241	0.0153846	0.05	0.0588235
Ppip5k2	0.0545455	0.0227273	0.111111	0	0	0	0.0914634	0.12931	0.0307692	0.0625	0.0294118
Gin1	0.0181818	0	0	0	0	0	0.0487805	0.0172414	0.0461538	0.025	0.0294118
Pam	0	0	0	0	0	0	0.0121951	0.0344828	0.0153846	0.05	0
Rnf152	0	0	0	0	0	0	0	0	0	0	0
Pign	0	0.0227273	0.037037	0.166667	0	0	0.0792683	0.0948276	0.0307692	0.0625	0.0882353
Relch	0.0363636	0.0681818	0	0	0	0.181818	0.237805	0.146552	0.0769231	0.2	0.176471
Tnfrsf11a	0	0	0	0	0	0	0.00609756	0	0	0.0125	0
Zcchc2	0.109091	0.272727	0.0740741	0	0	0.0909091	0.371951	0.275862	0.107692	0.2125	0.205882
Phlpp1	0.0181818	0.0681818	0.0740741	0.166667	0	0.0909091	0.0792683	0.0862069	0.0307692	0.0625	0.0294118
Bcl2	0.672727	0.954545	0.888889	1.16667	1	1.18182	1.85366	1.64655	1.56923	2.05	1.17647
Kdsr	0.0363636	0.0227273	0.037037	0	0.6	0	0.134146	0.0948276	0.0923077	0.0875	0.0294118
Vps4b	0.0181818	0.0681818	0	0	0	0.181818	0.140244	0.0775862	0.0769231	0.05	0
Serpinb12	0	0	0	0	0	0	0	0	0	0	0
Serpinb7	0	0	0	0	0	0	0	0	0	0	0
Serpinb2	0.0181818	0.0454545	0	0.833333	0	0	0.00609756	0.00862069	0	0.025	0
Serpinb8	0	0	0	0	0	0	0	0	0	0	0
Dsel	0	0	0	0	0	0	0.00609756	0	0	0	0
Tsn	0.127273	0.113636	0.037037	0	0	0.363636	0.439024	0.318966	0.369231	0.2625	0.176471
Nifk	0.145455	0.0227273	0.148148	0	0	0.181818	0.128049	0.163793	0.123077	0.0875	0.0294118
Clasp1	0.0545455	0.0909091	0.037037	0	0	0.0909091	0.268293	0.163793	0.0769231	0.175	0.147059
Tfcp2l1	0	0	0	0	0	0	0	0	0	0	0
Ralb	0	0.0454545	0	0	0	0	0.0182927	0.0172414	0.0153846	0	0.0294118
Tmem185b	0.0181818	0.0454545	0	0	0	0	0.158537	0.0948276	0.0615385	0.0125	0
Epb41l5	0.0181818	0	0	0	0	0	0	0	0	0	0
Ptpn4	0.0181818	0.0454545	0	0	0	0	0.0853659	0.146552	0.107692	0.0625	0.0294118
Tmem177	0	0	0	0	0	0	0.0182927	0.00862069	0	0.0125	0
Tmem37	0	0	0	0	0	0	0	0	0	0	0
Dbi	0.0545455	0.0454545	0	0	0	0	0.0487805	0.0517241	0.0461538	0.05	0.0588235
Steap3	0	0	0	0	0	0	0	0	0	0.0125	0
Marco	0	0	0	0	0	0	0	0	0	0	0
Insig2	0.0181818	0	0	0	0	0	0.0487805	0.0172414	0.0153846	0.0125	0.0294118
Ccdc93	0.0363636	0.159091	0.037037	0.166667	0	0	0.170732	0.0948276	0.0769231	0.1125	0.0294118
Ddx18	0.0181818	0	0.037037	0	0	0	0.121951	0.0948276	0.107692	0.0875	0.0588235
Actr3	0.163636	0.204545	0.222222	0.166667	0	0.0909091	0.54878	0.362069	0.292308	0.2	0.117647
Slc35f5	0	0	0	0	0	0	0.00609756	0	0	0.025	0
Nckap5	0	0	0	0	0	0	0	0	0	0	0
Mgat5	0.0181818	0.0909091	0	0	0.2	0	0.146341	0.0517241	0.0769231	0.1375	0.0882353
Tmem163	0	0.0227273	0.037037	0	0	0	0.0792683	0.0517241	0	0.0625	0
Ccnt2	0.0727273	0.0454545	0	0	0.2	0	0.335366	0.25	0.215385	0.15	0.0882353
Map3k19	0	0	0	0	0	0	0.0182927	0.00862069	0	0	0
Rab3gap1	0.181818	0.409091	0.148148	0.333333	0	0.0909091	0.45122	0.405172	0.476923	0.3625	0.235294
Zranb3	0	0	0	0	0	0	0.00609756	0.00862069	0.0153846	0.025	0
R3hdm1	0.0545455	0.0454545	0	0	0.2	0	0.22561	0.12931	0.215385	0.1125	0.0882353
Ubxn4	0.2	0.295455	0.037037	0.166667	0	0	0.310976	0.327586	0.353846	0.3125	0.264706
Mcm6	0.0909091	0.204545	0.037037	0.166667	0	0.363636	0.262195	0.181034	0.215385	0.2	0
Dars	0.236364	0.318182	0.037037	0	0.4	0.181818	0.378049	0.353448	0.276923	0.2125	0.441176
Cxcr4	0.0909091	0.227273	0.111111	0.166667	0	0.181818	1.15854	0.456897	0.307692	0.325	0.147059
Cd55	0.127273	0.0227273	0	0.333333	0	0	0.487805	0.198276	0.138462	0.2	0.0588235
Pfkfb2	0	0.0681818	0.037037	0.166667	0	0	0.0914634	0.0172414	0.0923077	0.075	0.0588235
Yod1	0.0545455	0.0454545	0	0	0.2	0	0.140244	0.103448	0.0461538	0.0375	0.147059
AA986860	0	0	0	0	0	0	0	0	0.0153846	0.025	0
Pigr	0	0	0	0	0	0	0	0	0	0	0
Fcmr	0.0545455	0.113636	0	0.166667	0	0.181818	0.823171	0.293103	0.2	0.3	0.0588235
Il10	0.0181818	0	0	0	0	0	0	0	0	0	0
Mapkapk2	0.218182	0.0909091	0.0740741	0.833333	0	0.181818	0.47561	0.327586	0.169231	0.375	0.294118
Dyrk3	0	0.0227273	0	0	0	0	0.0121951	0	0	0.0125	0
Eif2d	0.0181818	0.0227273	0	0	0	0	0.109756	0.0862069	0.0307692	0.0375	0.0588235
Rassf5	0.163636	0.318182	0.296296	0.166667	0	0.181818	1.07317	0.586207	0.630769	0.5125	0.294118
Ikbke	0.109091	0.340909	0.148148	0.333333	0.2	0.272727	0.70122	0.732759	0.476923	0.6125	0.235294
Srgap2	0.0363636	0.0454545	0	0	0	0.181818	0.189024	0.103448	0.0769231	0.1125	0.0588235
Fam72a	0	0	0	0	0	0	0.00609756	0.00862069	0	0	0
Ctse	0.0181818	0	0	0	0	0	0.0121951	0	0	0	0.0294118
Rab7b	0	0	0	0	0	0	0.00609756	0	0	0	0
Slc26a9	0	0	0	0	0	0	0	0	0	0	0
Slc41a1	0.0545455	0	0.037037	0	0.2	0.0909091	0.146341	0.0517241	0.0769231	0.05	0.0294118
Rab29	0	0	0	0	0	0	0.0121951	0.0517241	0	0.025	0
Nucks1	0.0181818	0.0681818	0	0.166667	0	0	0.195122	0.103448	0.0615385	0.0875	0.0882353
Slc45a3	0	0	0	0	0	0	0	0	0	0	0
Elk4	0.272727	0.386364	0.185185	0.5	0.2	0.181818	0.920732	0.603448	0.630769	0.675	0.323529
Cdk18	0	0	0	0	0	0	0	0	0	0	0
Klhdc8a	0	0	0	0	0	0	0	0	0	0	0
Nuak2	0.0363636	0.0454545	0.0740741	0	0	0	0.268293	0.112069	0.123077	0.0875	0.0882353
Tmcc2	0	0	0	0	0	0	0	0	0	0	0
Dstyk	0.0181818	0.0227273	0.037037	0	0	0.0909091	0.0914634	0.0603448	0.0923077	0.0375	0.0882353
Rbbp5	0.0363636	0.113636	0.111111	0	0	0.272727	0.195122	0.12931	0.138462	0.1375	0.117647
Tmem81	0.0363636	0.0681818	0.0740741	0.166667	0	0	0.0731707	0.0258621	0.0461538	0.0625	0.0294118
Mdm4	0.236364	0.363636	0.148148	0	0.2	0.454545	0.682927	0.543103	0.292308	0.65	0.588235
Pik3c2b	0.0181818	0.113636	0	0	0	0.0909091	0.189024	0.0862069	0.0307692	0.075	0.0294118
Ppp1r15b	0.127273	0.227273	0.111111	0.5	0	0.0909091	0.439024	0.301724	0.169231	0.175	0.294118
Plekha6	0.0363636	0	0	0	0	0	0.0243902	0.00862069	0	0.0375	0.0294118
Sox13	0.0181818	0	0	0	0	0	0	0	0	0	0
Snrpe	0.109091	0.25	0.111111	0	0	0.454545	0.54878	0.482759	0.246154	0.475	0.352941
Lax1	0.0363636	0.204545	0.0740741	0	0	0.0909091	0.207317	0.12931	0.138462	0.125	0.0882353
Atp2b4	0	0.0227273	0.111111	0	0	0	0.0121951	0.0172414	0.0461538	0.025	0
Prelp	0	0	0	0	0	0	0	0	0	0	0
Btg2	0.836364	1.20455	0.407407	0.166667	0.2	1.36364	2.32317	1.76724	1.32308	1.625	1.20588
Chit1	0	0	0	0	0	0	0	0	0	0	0
Chil1	0	0	0	0	0	0	0	0	0	0	0
Ppfia4	0.0181818	0	0	0	0	0	0.0121951	0.00862069	0	0.0125	0
Tmem183a	0.0727273	0.0227273	0.111111	0	0	0.0909091	0.27439	0.146552	0.153846	0.075	0.0882353
Cyb5r1	0	0.0227273	0.0740741	0	0	0.0909091	0.0609756	0.0775862	0.0461538	0	0.0294118
Adipor1	0.181818	0.204545	0.222222	0.333333	0.4	0.363636	1.0122	0.655172	0.476923	0.65	0.264706
Klhl12	0.0181818	0.0909091	0.037037	0	0	0.0909091	0.0731707	0.0775862	0.0461538	0.125	0
Rabif	0.0727273	0.136364	0	0	0	0	0.170732	0.0689655	0.169231	0.1375	0.0588235
Kdm5b	0.109091	0.25	0	0	0	0.0909091	0.292683	0.181034	0.261538	0.275	0.176471
Ppp1r12b	0	0.0227273	0.037037	0	0	0	0.0243902	0.0344828	0.107692	0.0125	0
Ube2t	0	0	0.037037	0	0	0	0.054878	0.00862069	0.0461538	0	0.0294118
Ptpn7	0	0.0227273	0	0	0	0	0.0914634	0.0862069	0.0769231	0.0875	0.0588235
Arl8a	0.0545455	0.136364	0.259259	0	0.2	0.181818	0.45122	0.215517	0.138462	0.2125	0.0882353
Elf3	0	0	0	0	0	0	0	0	0	0	0
Rnpep	0	0.0681818	0.0740741	0	0	0	0.054878	0.103448	0.0923077	0.025	0.0294118
Timm17a	0.0181818	0.0227273	0	0	0	0.181818	0.103659	0.12069	0.0615385	0.075	0.0882353
Shisa4	0	0	0	0	0	0	0	0	0	0	0
Ipo9	0.0181818	0.0454545	0.037037	0	0	0	0.103659	0.112069	0.0923077	0.0875	0.0294118
Nav1	0	0	0	0	0	0	0	0	0	0.025	0
Csrp1	0.0545455	0.0227273	0.037037	0	0.2	0.0909091	0.323171	0.12069	0.153846	0.1875	0.117647
Phlda3	0	0	0	0	0	0	0	0	0	0	0
Tnni1	0	0	0	0	0	0	0	0	0	0	0
Lad1	0	0	0	0	0	0	0	0.00862069	0	0.0375	0
Tnnt2	0	0	0	0	0	0	0	0	0	0	0
Tmem9	0.0545455	0.0227273	0	0	0	0	0.121951	0.0689655	0.0769231	0.1	0.0294118
Cacna1s	0	0	0	0	0	0	0.00609756	0	0	0	0
Kif21b	0.963636	1.5	0.592593	0.833333	1	1	2.9939	2.41379	1.90769	1.875	1.52941
Inava	0	0	0	0	0	0	0	0	0	0	0
Gpr25	0	0	0	0	0	0	0	0	0	0	0
Camsap2	0.0181818	0.0227273	0.037037	0	0	0	0.103659	0.0603448	0.0615385	0.1125	0
Ddx59	0	0	0	0	0	0	0.0182927	0	0.0153846	0	0.0294118
Kif14	0	0	0	0	0	0	0.00609756	0	0	0	0
Zfp281	0.181818	0.159091	0.0740741	0	0.4	0.272727	0.390244	0.37069	0.353846	0.35	0.441176
Ptprc	0.981818	1.36364	0.666667	0.833333	0.4	1	2.45732	2.24138	2.04615	1.5875	1.14706
Nek7	0.109091	0.136364	0.0740741	0.166667	0	0	0.378049	0.189655	0.169231	0.1875	0.0882353
Dennd1b	0.163636	0.25	0.0740741	0.166667	0	0.0909091	0.536585	0.310345	0.323077	0.2875	0.0588235
Zbtb41	0	0.0909091	0.037037	0	0	0	0.140244	0.155172	0.0769231	0.1375	0.0882353
Aspm	0	0	0	0	0	0	0.00609756	0	0	0	0
Cfh	0	0	0	0	0.2	0	0	0	0	0	0
Cdc73	0.181818	0.227273	0.185185	0	0	0.272727	0.47561	0.336207	0.323077	0.2375	0.205882
Glrx2	0	0.0454545	0	0	0	0	0.146341	0.0517241	0.0461538	0.0875	0
Ro60	0	0	0.037037	0	0	0	0.0243902	0	0.0153846	0	0
Uchl5	0.0727273	0.0681818	0.037037	0.166667	0	0	0.219512	0.155172	0.138462	0.125	0.0882353
Rgs2	0.309091	0.295455	0.148148	0	0	0.454545	0.682927	0.301724	0.292308	0.2625	0.147059
Rgs13	0	0	0	0	0	0	0.0121951	0	0	0	0
Rgs1	0.218182	0.181818	0.333333	0.166667	0	0.272727	0.359756	0.215517	0.153846	0.275	0.235294
Rgs18	0	0	0	0	0	0	0.0121951	0.00862069	0	0	0
Pla2g4a	0	0.0227273	0	0	0	0	0	0	0	0.0125	0
Ptgs2	0.0545455	0.0454545	0	0	0	0	0.0182927	0.0172414	0	0.025	0
Odr4	0	0.0227273	0	0	0	0	0.0670732	0.0603448	0.0615385	0.05	0.0882353
Tpr	0.109091	0.272727	0.333333	0.166667	0	0.181818	0.573171	0.37069	0.476923	0.2875	0.382353
Prg4	0.0181818	0	0	0	0	0	0.00609756	0	0	0	0
Hmcn1	0	0	0	0	0	0	0	0	0	0	0
Ivns1abp	0.327273	0.590909	0.444444	0.833333	0.4	0.454545	1.36585	0.612069	0.538462	0.5375	0.529412
Swt1	0.0181818	0	0.037037	0	0	0.0909091	0.0365854	0.0258621	0.0153846	0.025	0
Trmt1l	0.0363636	0.159091	0.111111	0.166667	0	0.272727	0.170732	0.172414	0.169231	0.0625	0.0588235
Rnf2	0.0363636	0.0909091	0.037037	0	0	0	0.097561	0.0775862	0.0769231	0.0875	0.0294118
Fam129a	0	0.0681818	0	0	0	0	0.0426829	0.0172414	0.0153846	0.05	0
Edem3	0.0363636	0.0909091	0.037037	0	0.2	0	0.170732	0.0862069	0.107692	0.175	0
Tsen15	0	0	0	0	0	0	0.054878	0.0172414	0.0307692	0.025	0
Colgalt2	0	0	0	0	0	0	0	0	0	0	0
Rgl1	0	0	0	0	0	0	0.0182927	0.0431034	0	0	0
Arpc5	0.2	0.363636	0.185185	0.333333	0	0.181818	1.05488	0.801724	0.661538	0.55	0.411765
Ncf2	0.0363636	0.0681818	0.037037	0	0	0.272727	0.323171	0.163793	0.0615385	0.075	0.0294118
Smg7	0.0727273	0.0909091	0.0740741	0.166667	0.2	0	0.353659	0.241379	0.107692	0.2125	0.0882353
Nmnat2	0	0	0	0	0	0	0.0365854	0.0258621	0.0153846	0	0
Lamc2	0	0	0	0	0	0	0	0	0	0	0
Lamc1	0.0181818	0.0681818	0	0.333333	0	0.0909091	0.0731707	0.0344828	0.0307692	0.025	0.0294118
Shcbp1l	0	0	0	0	0	0	0.00609756	0.00862069	0	0	0
Dhx9	0.327273	0.431818	0.62963	0.166667	0.4	0.272727	1.09146	0.905172	0.630769	0.575	0.294118
Npl	0	0	0	0	0	0	0	0	0	0	0
Rgs16	0	0	0	0	0	0	0.00609756	0.0344828	0.0461538	0.0125	0
Rnasel	0	0	0	0	0	0.181818	0.0670732	0.0862069	0.0461538	0.075	0
Glul	0.0363636	0.0227273	0.037037	0.166667	0	0.0909091	0.182927	0.146552	0.0307692	0.1375	0.0294118
Cacna1e	0	0	0	0	0	0	0.0121951	0	0	0.0125	0
Ier5	0.781818	1.20455	0.666667	1	0.4	0.545455	2.48171	1.97414	1.24615	1.4	0.941176
Stx6	0.0363636	0.159091	0.185185	0	0	0	0.237805	0.137931	0.138462	0.0625	0
BC034090	0	0	0	0	0	0	0	0	0	0	0
Xpr1	0.0727273	0.159091	0	0	0.2	0.0909091	0.121951	0.0948276	0.107692	0.1	0.0588235
Acbd6	0.0727273	0.136364	0.111111	0.333333	0	0.0909091	0.371951	0.284483	0.123077	0.2125	0.235294
Qsox1	0.127273	0.0681818	0.037037	0	0	0	0.195122	0.155172	0.107692	0.1125	0.147059
Cep350	0.0545455	0.0227273	0.0740741	0	0	0.272727	0.329268	0.232759	0.261538	0.1875	0.205882
Tor1aip1	0.127273	0.136364	0.111111	0	0	0	0.597561	0.491379	0.338462	0.35	0.235294
Tor1aip2	0.236364	0.295455	0.296296	0.333333	0.4	0.545455	0.853659	0.793103	0.430769	0.5875	0.323529
Axdnd1	0	0	0	0	0	0	0	0	0	0	0
Soat1	0.0181818	0.113636	0.148148	0	0	0	0.0853659	0.0517241	0.107692	0.05	0.0588235
Abl2	0.0727273	0.136364	0	0.166667	0	0.181818	0.243902	0.12069	0.123077	0.1625	0.0882353
Tor3a	0.0181818	0	0.0740741	0	0	0.0909091	0.0670732	0.103448	0.0615385	0.0875	0.0882353
Fam20b	0.0363636	0.0454545	0.0740741	0	0.2	0	0.134146	0.155172	0.0615385	0.1125	0.0588235
Ralgps2	0.163636	0.363636	0	0.166667	0	0.0909091	0.993902	0.551724	0.230769	0.2875	0.323529
Rasal2	0	0	0	0	0	0	0	0	0	0	0
Cryzl2	0	0	0	0	0	0	0	0	0	0	0
Cop1	0	0.0227273	0.037037	0	0	0	0.29878	0.137931	0.0615385	0.125	0.0882353
Cacybp	0.0909091	0.136364	0.0740741	0	0	0	0.371951	0.336207	0.169231	0.15	0.205882
Rabgap1l	0.363636	0.431818	0.185185	0.166667	0.2	0.272727	1.0061	0.491379	0.476923	0.6625	0.352941
Gpr52	0.0181818	0.0454545	0	0	0	0	0.0182927	0.00862069	0.0153846	0.0125	0
Rc3h1	0.218182	0.272727	0.555556	0.333333	0.2	0.272727	0.768293	0.465517	0.461538	0.4875	0.264706
Serpinc1	0	0	0	0	0	0	0	0	0.0153846	0	0
Zbtb37	0	0	0.0740741	0	0	0.0909091	0.115854	0.12069	0.0769231	0.05	0.117647
Dars2	0.0363636	0	0	0	0	0	0.0426829	0.0172414	0.0615385	0.025	0.0294118
Cenpl	0	0.0227273	0	0	0.2	0	0.0304878	0.0344828	0.0307692	0.025	0
Klhl20	0.0181818	0.0227273	0	0	0	0	0.0914634	0.0603448	0.0307692	0.0375	0
Prdx6	0.0545455	0.0909091	0.0740741	0	0	0.0909091	0.280488	0.215517	0.107692	0.1625	0.0882353
Tnfsf4	0	0	0	0	0	0	0	0	0	0	0
Tnfsf18	0	0	0	0	0	0	0	0	0	0	0
Fasl	0.0545455	0	0	0	0	0	0.0853659	0.00862069	0.0461538	0.0125	0.0294118
Suco	0.145455	0.136364	0.111111	0.333333	0	0.0909091	0.347561	0.181034	0.169231	0.1	0.176471
Pigc	0	0	0	0	0	0.0909091	0.054878	0.00862069	0.0461538	0.05	0
Dnm3	0	0	0	0	0	0	0.00609756	0	0	0	0
Eef1aknmt	0.0363636	0.0681818	0.037037	0	0	0	0.0914634	0.0775862	0.0307692	0.1125	0.0882353
Vamp4	0.145455	0.0909091	0	0.166667	0	0.181818	0.170732	0.112069	0.0615385	0.1625	0.147059
Myocos	0	0	0	0	0	0	0.00609756	0	0	0.0125	0
Prrc2c	0.2	0.545455	0.444444	1	0.2	0.181818	1.2378	0.612069	0.584615	0.725	0.705882
Fmo1	0	0	0	0	0	0	0	0	0	0	0
Fmo2	0	0	0	0	0	0	0	0	0	0	0
Fmo3	0	0	0	0	0	0	0	0	0	0	0
Gorab	0	0	0	0	0	0	0.0304878	0	0	0.025	0
Kifap3	0.0181818	0	0	0	0	0	0.0121951	0	0.0153846	0.025	0
Scyl3	0.0181818	0.0909091	0	0	0	0.0909091	0.20122	0.137931	0.0615385	0.0875	0.0882353
BC055324	0	0	0	0	0	0	0	0.00862069	0	0	0
Mettl18	0	0.0227273	0	0	0	0	0.0426829	0.0172414	0.0769231	0.025	0.0882353
Sell	1.34545	1.81818	1.33333	2.16667	1	0.727273	4.62195	3.69828	3.50769	3.6625	1.97059
Selp	0	0	0	0	0	0	0.0121951	0.00862069	0.0153846	0	0
F5	0	0	0	0	0	0	0.0182927	0.0172414	0	0	0
Slc19a2	0.0181818	0.0227273	0	0	0	0	0.0243902	0.0517241	0	0.025	0
Ccdc181	0	0	0	0	0	0	0.0243902	0.0258621	0.0307692	0.025	0
Blzf1	0	0	0	0	0	0	0.0609756	0.0344828	0.0153846	0	0
Nme7	0.0181818	0.0454545	0	0	0	0.0909091	0.115854	0.0689655	0.0307692	0.05	0.0588235
Atp1b1	0.272727	0.181818	0	0	0	0.0909091	0.597561	0.5	0.338462	0.2375	0.176471
Dpt	0	0	0	0	0	0	0	0	0	0	0
Xcl1	0	0	0	0	0	0	0.0121951	0.0258621	0	0.0125	0
Sft2d2	0.109091	0.181818	0	0.166667	0.2	0	0.195122	0.206897	0.215385	0.15	0.176471
Tiprl	0.254545	0.0681818	0.148148	0.166667	0.2	0.0909091	0.493902	0.422414	0.307692	0.3	0.205882
Dcaf6	0.0363636	0.0227273	0	0	0	0.0909091	0.097561	0.0689655	0.0615385	0.0875	0.0294118
Mpc2	0.0181818	0.113636	0.222222	0	0.2	0.181818	0.25	0.232759	0.0923077	0.175	0.176471
Mpzl1	0	0	0	0	0	0	0	0	0	0	0
Rcsd1	0.4	0.704545	0.333333	0.5	0.2	0.454545	1.7378	1.13793	1.04615	0.825	0.5
Creg1	0.0545455	0.0909091	0.111111	0	0.2	0	0.182927	0.103448	0.138462	0.1125	0.0294118
Cd247	0.763636	0.818182	0.592593	0.833333	0.4	0.545455	1.87195	1.31897	1.18462	1.2875	0.764706
Pou2f1	0.0363636	0.0227273	0.0740741	0	0	0	0.128049	0.0517241	0.107692	0.025	0.0588235
Tada1	0	0.0909091	0.0740741	0.166667	0	0	0.146341	0.0689655	0.0769231	0.0875	0.0294118
Pogk	0.0181818	0.0454545	0	0	0	0	0.103659	0.0862069	0.0307692	0.0125	0
Fam78b	0	0.0227273	0	0	0	0	0	0	0	0	0
Uck2	0.163636	0.159091	0.111111	0.5	0	0.181818	0.457317	0.482759	0.246154	0.325	0.176471
Tmco1	0.0545455	0.0454545	0	0	0	0	0.115854	0.0689655	0.0461538	0.025	0.0294118
Aldh9a1	0.0727273	0.0681818	0.037037	0	0	0	0.27439	0.155172	0.184615	0.175	0.0588235
Mgst3	0	0	0	0	0	0	0.00609756	0	0.0461538	0.0125	0
Pbx1	0.0181818	0	0	0	0	0	0.0121951	0	0	0.0125	0
Nuf2	0	0	0	0	0	0	0	0	0	0	0
Rgs4	0	0	0	0	0	0	0	0	0	0	0
Hsd17b7	0.0181818	0.0454545	0	0	0.2	0	0.0304878	0.00862069	0	0.0375	0
Ddr2	0	0	0	0	0	0	0	0	0	0	0
Uap1	0.0363636	0.159091	0	0	0	0	0.195122	0.137931	0.0923077	0.0625	0.0588235
Uhmk1	0.0909091	0.204545	0.037037	0	0	0	0.347561	0.215517	0.276923	0.275	0.147059
Sh2d1b1	0	0	0	0	0	0	0	0.00862069	0.0153846	0	0
Nos1ap	0	0	0	0	0	0	0.00609756	0.00862069	0	0	0
Olfml2b	0	0	0	0	0	0	0	0	0	0	0
Atf6	0	0.0909091	0.037037	0.166667	0	0	0.152439	0.0689655	0.0769231	0.0375	0.0588235
Dusp12	0	0.0681818	0.0740741	0.166667	0	0	0.097561	0.0517241	0.0615385	0.0375	0.0294118
Fcrlb	0.0181818	0	0	0	0	0	0	0	0	0	0
Fcrla	0.0363636	0.136364	0	0	0	0.0909091	0.292683	0.198276	0.138462	0.15	0.117647
Fcgr2b	0.0181818	0.0909091	0.0740741	0.166667	0	0	0.115854	0.0603448	0.0153846	0.0375	0.0294118
Fcgr4	0	0	0	0	0	0	0.0121951	0	0	0	0
Fcgr3	0.0363636	0.0227273	0.0740741	0	0	0	0.0243902	0.0172414	0.0153846	0.0125	0
Cfap126	0	0	0	0	0	0	0	0	0	0	0
Sdhc	0.0363636	0.113636	0.148148	0	0	0.0909091	0.323171	0.310345	0.276923	0.1875	0.205882
Pcp4l1	0.0181818	0	0	0	0	0	0	0	0	0	0
Tomm40l	0	0.0454545	0	0	0	0	0.207317	0.155172	0.0461538	0.1125	0
Apoa2	0	0	0	0	0	0	0	0	0	0.0125	0
Fcer1g	0.0363636	0.136364	0.0740741	0	0	0.0909091	0.103659	0.0689655	0	0.0625	0.0294118
Ndufs2	0.145455	0.272727	0.222222	0.333333	0.2	0.272727	0.530488	0.387931	0.430769	0.45	0.352941
Adamts4	0	0	0	0	0	0	0	0	0	0	0
B4galt3	0.0363636	0.0909091	0.0740741	0	0	0	0.146341	0.12931	0.0615385	0.0625	0.235294
Ppox	0	0.0454545	0.0740741	0	0	0	0.365854	0.232759	0.184615	0.2375	0.147059
Usp21	0.0545455	0.0454545	0.0740741	0	0	0	0.140244	0.0948276	0.0769231	0.1125	0.0588235
Ufc1	0.0545455	0.136364	0	0.666667	0	0.272727	0.231707	0.215517	0.107692	0.1125	0.117647
Dedd	0.0363636	0.0454545	0.037037	0	0	0	0.0853659	0.0948276	0.0615385	0	0.0882353
Nit1	0.0727273	0.0681818	0	0	0	0	0.128049	0.0948276	0.0923077	0.125	0
Pfdn2	0.0545455	0.0909091	0.037037	0.333333	0	0.0909091	0.268293	0.224138	0.184615	0.1875	0.147059
Nectin4	0	0	0	0	0	0	0.00609756	0	0	0	0
Arhgap30	0.254545	0.522727	0.37037	0.166667	0	0.272727	1.28049	0.862069	0.861538	0.7375	0.352941
Usf1	0.0545455	0.113636	0.148148	0	0.2	0.0909091	0.365854	0.318966	0.169231	0.2125	0.205882
Tstd1	0.0181818	0	0	0	0	0	0.00609756	0	0.0153846	0.0125	0
F11r	0	0	0	0	0	0	0	0.00862069	0	0	0
Alyref2	0	0	0.037037	0	0	0	0.0182927	0.0258621	0	0	0
Cd244a	0.0363636	0.0454545	0.037037	0	0	0	0.0426829	0.00862069	0.0153846	0	0
Ly9	0.0909091	0.136364	0.0740741	0	0	0	0.25	0.232759	0.2	0.1875	0.0294118
Slamf7	0	0	0	0	0	0.0909091	0.0304878	0.0258621	0.0307692	0	0
Cd48	0.0909091	0.181818	0.0740741	0.166667	0.2	0.0909091	0.341463	0.284483	0.276923	0.2	0.0294118
Slamf1	0.0545455	0.0227273	0	0	0	0.0909091	0.097561	0.12931	0.0307692	0.025	0.0882353
Cd84	0.181818	0.227273	0.037037	0.166667	0	0.181818	0.463415	0.344828	0.384615	0.275	0.264706
Slamf6	0.0909091	0.25	0.0740741	0.166667	0	0.454545	0.353659	0.336207	0.215385	0.35	0.147059
Vangl2	0	0	0	0	0	0	0.00609756	0.0258621	0	0	0
Ncstn	0.127273	0.113636	0.185185	0	0.2	0.0909091	0.189024	0.198276	0.169231	0.1125	0.0882353
Copa	0.0727273	0.113636	0.111111	0	0	0	0.439024	0.284483	0.307692	0.25	0.117647
Pex19	0	0.0227273	0	0	0	0	0.134146	0.0603448	0.0615385	0.05	0
Dcaf8	0.181818	0.272727	0.0740741	0	0	0	0.335366	0.181034	0.2	0.125	0.0294118
Pea15a	0	0.0681818	0.037037	0.166667	0	0.181818	0.103659	0.0689655	0.0923077	0.05	0.0294118
Igsf8	0.0181818	0.113636	0.111111	0	0.4	0	0.0670732	0.0344828	0.0153846	0	0.0294118
Atp1a2	0	0	0	0	0	0	0	0	0	0	0
Pigm	0.0181818	0.0454545	0	0	0.4	0	0.304878	0.275862	0.107692	0.15	0
Slamf9	0	0	0	0	0	0	0	0.0172414	0	0	0
Igsf9	0	0	0	0	0	0	0.00609756	0	0.0153846	0	0
Tagln2	0.436364	0.727273	0.481481	0.5	0.2	0.545455	1.56098	1.15517	1.06154	0.95	0.382353
Cfap45	0	0	0	0	0	0	0	0	0	0.0125	0
Slamf8	0	0	0	0	0	0	0	0	0.0307692	0	0
Dusp23	0	0.0227273	0	0	0	0	0.00609756	0.0258621	0.0153846	0.025	0.0294118
Fcer1a	0	0	0	0	0	0	0	0	0	0	0
Ackr1	0	0	0	0	0	0	0	0	0	0	0
Cadm3	0	0	0	0	0	0	0	0	0	0	0
Aim2	0.0181818	0.159091	0.037037	0	0	0	0.207317	0.189655	0.138462	0.1125	0.0588235
Ifi206	0.0545455	0.0454545	0.0740741	0	0	0	0.231707	0.318966	0.323077	0.1	0.117647
Ifi214	0	0	0	0.166667	0	0.0909091	0.0365854	0.0258621	0.0153846	0.025	0
Ifi209	0.0545455	0.159091	0.0740741	0.333333	0	0.0909091	0.573171	0.396552	0.384615	0.2125	0.235294
Ifi208	0	0.0227273	0.037037	0	0	0	0.0914634	0.12069	0.0923077	0.05	0.0294118
Ifi207	0	0	0	0	0	0	0	0	0.0153846	0	0
Ifi204	0	0	0.037037	0	0	0.0909091	0	0.00862069	0	0	0
Mndal	0.0545455	0.204545	0.037037	0	0	0.0909091	0.463415	0.353448	0.184615	0.35	0.0882353
Ifi211	0	0.0227273	0	0	0	0	0.00609756	0.00862069	0	0.025	0
Ifi203	0.0909091	0.159091	0.111111	0	0	0.181818	0.542683	0.560345	0.476923	0.3	0.294118
Ifi205	0	0	0	0	0	0	0.00609756	0.00862069	0	0	0
Olfr433	0	0	0	0	0	0	0	0	0	0	0
Fmn2	0	0	0	0	0	0	0	0	0	0	0
Fh1	0.0545455	0.136364	0.0740741	0	0	0.0909091	0.121951	0.103448	0.107692	0.05	0
Kmo	0	0.0227273	0	0	0	0	0.121951	0.0603448	0.0307692	0.05	0.0588235
Opn3	0	0.0227273	0	0	0	0	0	0.00862069	0.0153846	0	0
Chml	0.0181818	0.0227273	0	0	0	0	0.0304878	0.0172414	0	0.0125	0
Exo1	0	0	0	0	0	0	0	0	0	0.0375	0
Cep170	0.0545455	0.0454545	0	0	0	0	0.0914634	0.0862069	0.0307692	0.025	0.0294118
Sdccag8	0.0727273	0.0454545	0.111111	0	0	0	0.164634	0.137931	0.0307692	0.1	0.147059
Akt3	0.0545455	0.159091	0.037037	0	0	0.272727	0.359756	0.25	0.184615	0.1875	0.176471
Zbtb18	0.0181818	0.0681818	0.037037	0	0	0	0.268293	0.0689655	0.0153846	0.0625	0.0588235
Adss	0.290909	0.318182	0.111111	0.333333	0.4	0.272727	0.560976	0.568966	0.353846	0.4125	0.294118
Desi2	0.0181818	0.0681818	0	0	0	0.0909091	0.109756	0.103448	0.0615385	0.125	0.0294118
Cox20	0.0363636	0.0681818	0	0.166667	0	0	0.182927	0.0862069	0.0461538	0.075	0.0882353
Hnrnpu	0.363636	0.522727	0.259259	0.333333	0	0.272727	1.18293	0.905172	0.692308	0.5875	0.529412
Efcab2	0.0181818	0	0.0740741	0	0	0	0.0426829	0.00862069	0	0	0
Smyd3	0.254545	0.295455	0.333333	0.833333	0	0.272727	0.560976	0.474138	0.384615	0.4375	0.264706
Tfb2m	0.0727273	0.113636	0	0	0	0	0.189024	0.155172	0.0615385	0.0625	0.147059
Cnst	0.0727273	0.0681818	0.0740741	0	0	0	0.22561	0.232759	0.0923077	0.125	0.0294118
Sccpdh	0	0	0	0	0	0	0.0121951	0	0	0	0
Ahctf1	0.0363636	0.181818	0.148148	0.166667	0.2	0.181818	0.353659	0.215517	0.123077	0.225	0.117647
Cdc42bpa	0	0	0	0	0	0	0	0	0	0	0
Coq8a	0.0545455	0.0227273	0.0740741	0	0	0.0909091	0.262195	0.0689655	0.0769231	0.1125	0
Psen2	0.109091	0.136364	0	0	0.2	0	0.420732	0.198276	0.138462	0.1625	0.117647
Itpkb	0.309091	0.659091	0.666667	0.166667	0.2	0.727273	1.60976	0.922414	0.553846	0.7625	0.676471
Stum	0	0	0	0	0	0	0.00609756	0	0	0	0
Parp1	0.163636	0.0909091	0.148148	0.833333	0	0.181818	0.45122	0.396552	0.107692	0.4	0.294118
Lin9	0.0181818	0.0227273	0	0	0	0	0.0121951	0.0172414	0.0153846	0.05	0
Acbd3	0.127273	0.159091	0.148148	0	0	0	0.414634	0.336207	0.184615	0.2875	0.117647
H3f3a	0.436364	0.977273	0.518519	0.333333	0	1	1.96951	1.30172	1	1.275	1.32353
Sde2	0.109091	0.181818	0.0740741	0.166667	0	0.363636	0.29878	0.318966	0.276923	0.1875	0.0882353
Pycr2	0.0363636	0.113636	0.037037	0	0.2	0	0.189024	0.189655	0.0615385	0.1625	0.0588235
Lefty1	0	0	0	0	0	0	0	0	0	0	0
Tmem63a	0.145455	0.113636	0.111111	0	0.4	0	0.25	0.112069	0.138462	0.175	0.0588235
Ephx1	0.0545455	0.136364	0.0740741	0.166667	0	0.181818	0.457317	0.198276	0.276923	0.2125	0.147059
Nvl	0.0545455	0.0454545	0.111111	0.333333	0	0	0.256098	0.232759	0.230769	0.2375	0.205882
Cnih4	0	0.0909091	0.0740741	0	0	0	0.121951	0.0517241	0.0615385	0.075	0
Wdr26	0.654545	1	0.518519	0.5	0.2	0.727273	1.64634	1.25	0.753846	1.0375	0.794118
Lbr	0.145455	0.340909	0.296296	0.166667	0.6	0.272727	0.823171	0.698276	0.507692	0.475	0.323529
Enah	0	0	0	0	0	0	0	0	0	0	0
Srp9	0.127273	0.25	0.296296	0.166667	0.2	0.363636	0.829268	0.603448	0.430769	0.65	0.470588
Degs1	0.0363636	0	0	0	0	0	0.152439	0.206897	0.123077	0.05	0.0294118
Fbxo28	0.0727273	0.0454545	0.0740741	0.166667	0	0	0.109756	0.12069	0.0461538	0.0625	0.0588235
Trp53bp2	0.0363636	0	0.037037	0.333333	0	0.0909091	0.231707	0.146552	0.0923077	0.1	0.117647
Capn2	0.0727273	0.0681818	0.185185	0	0	0.0909091	0.256098	0.293103	0.2	0.2125	0.0882353
Susd4	0	0	0	0	0	0	0.00609756	0	0	0	0
Tlr5	0	0	0	0	0	0	0	0	0	0	0
Disp1	0	0.0227273	0.037037	0	0	0	0.0182927	0.00862069	0.0153846	0.025	0.0294118
Brox	0.0181818	0	0	0.166667	0	0	0.140244	0.0689655	0.0461538	0.025	0.0882353
Aida	0	0.159091	0	0	0	0	0.152439	0.0948276	0.123077	0.0875	0
Mia3	0.109091	0.363636	0.185185	0.166667	0.6	0.363636	0.493902	0.396552	0.338462	0.3875	0.147059
Taf1a	0.0545455	0.0227273	0	0	0	0.181818	0.152439	0.0431034	0.0615385	0.1	0.0588235
Dusp10	0.545455	0.340909	0.444444	0	0.4	0.272727	1.45732	0.637931	0.461538	0.45	0.382353
Hlx	0	0	0.037037	0.166667	0	0	0.0182927	0.00862069	0	0	0
Marc1	0	0	0	0	0	0	0.00609756	0	0.0153846	0	0
Marc2	0.181818	0.340909	0.148148	0	0	0.181818	0.713415	0.5	0.615385	0.5375	0.205882
Rab3gap2	0.0363636	0.0681818	0.037037	0	0	0	0.0792683	0.0517241	0.0307692	0.075	0
Iars2	0.0909091	0.0681818	0.037037	0.166667	0	0	0.213415	0.163793	0.0923077	0.1625	0.147059
Bpnt1	0.0363636	0.0227273	0	0	0	0	0.0914634	0.0689655	0.107692	0.0375	0.0294118
Eprs	0.127273	0.181818	0.0740741	0.166667	0	0.0909091	0.262195	0.146552	0.123077	0.1875	0.235294
Lyplal1	0	0	0	0	0	0	0	0	0	0	0
Tgfb2	0	0	0	0	0	0	0.00609756	0	0	0	0
Gpatch2	0.0363636	0.0909091	0.111111	0	0	0.0909091	0.0670732	0.0689655	0.0153846	0.0625	0
Esrrg	0	0	0	0	0	0	0	0	0	0	0
Kctd3	0.0545455	0.0454545	0	0	0	0	0.097561	0.0948276	0.0461538	0.1125	0.0294118
Cenpf	0	0.0227273	0	0	0	0	0	0	0	0	0
Ptpn14	0	0	0	0	0	0	0.0182927	0.0172414	0	0	0.0294118
Smyd2	0.0181818	0.0227273	0.037037	0	0	0	0.0670732	0.0172414	0.0153846	0.1125	0.117647
Prox1	0	0	0	0	0	0	0	0	0	0	0
Angel2	0	0.0454545	0.037037	0.166667	0	0	0.164634	0.0344828	0.0615385	0.0375	0.0294118
Vash2	0	0	0	0	0	0	0	0	0	0	0
Flvcr1	0.0363636	0.0909091	0.037037	0	0	0.181818	0.176829	0.137931	0.0769231	0.05	0.0294118
Nsl1	0	0	0	0	0	0	0.00609756	0	0	0	0
Batf3	0	0.0681818	0.037037	0	0	0	0	0	0	0	0.0294118
Fam71a	0	0	0	0	0	0	0	0	0	0	0
Atf3	0.2	0.181818	0.111111	0	0	0.0909091	0.054878	0.0775862	0.0153846	0.0625	0
Nenf	0.0181818	0	0	0	0	0	0.054878	0.00862069	0.0615385	0.0875	0
Pacc1	0	0	0	0	0	0	0.0670732	0.0603448	0.0153846	0.05	0.0294118
Ppp2r5a	0.309091	0.545455	0.444444	0.166667	0	0.363636	1.40854	0.698276	0.692308	0.75	0.382353
Dtl	0	0	0	0	0	0	0	0.0172414	0	0	0
Ints7	0.0181818	0.181818	0.0740741	0.166667	0	0	0.292683	0.258621	0.276923	0.1625	0.0882353
Lpgat1	0.109091	0.0909091	0.037037	0.666667	0	0.272727	0.310976	0.12931	0.0923077	0.2	0
Nek2	0	0	0	0	0	0	0	0.0517241	0	0.0125	0.0294118
Slc30a1	0	0.113636	0	0	0	0.0909091	0.22561	0.12931	0.123077	0.175	0.0294118
Rd3	0	0	0	0	0	0	0	0	0	0	0
Traf5	0.109091	0.204545	0.111111	0	0	0.0909091	0.347561	0.362069	0.0923077	0.2	0.0882353
Rcor3	0	0.0227273	0	0	0	0	0.103659	0.0517241	0.0153846	0.0875	0
Kcnh1	0	0	0	0	0	0	0	0	0	0	0
Hhat	0.0181818	0.0227273	0	0	0	0	0.0304878	0.0258621	0.0153846	0.0125	0.0882353
Utp25	0.0545455	0.0681818	0.0740741	0.166667	0	0	0.0914634	0.137931	0.0769231	0.1	0.117647
Irf6	0	0	0	0	0	0	0.0243902	0.0258621	0	0.0125	0
Traf3ip3	0.309091	0.5	0.62963	1	0.2	0.636364	1.39024	1.24138	1.27692	1.1875	0.529412
Lamb3	0	0	0	0	0	0	0.0243902	0	0	0.025	0
Hsd11b1	0	0.159091	0	0	0	0	0.158537	0.0775862	0.153846	0.1125	0.0294118
G0s2	0.0181818	0	0.0740741	0	0.4	0	0.0365854	0.0172414	0	0.0625	0.0588235
Plxna2	0	0	0	0	0	0	0	0	0	0	0
Cd34	0	0	0.037037	0	0	0	0	0	0	0	0
Cd46	0	0	0	0	0	0	0.0304878	0.0344828	0.0307692	0.0375	0.0294118
Cr1l	0.0363636	0.159091	0.037037	0	0	0.181818	0.164634	0.137931	0.0923077	0.1375	0.147059
Cr2	0	0	0	0	0	0	0.0243902	0	0.0615385	0	0
Fam171a1	0	0	0	0	0	0	0	0	0	0	0
Nmt2	0.0727273	0.0909091	0.037037	0.166667	0.2	0	0.189024	0.0862069	0.138462	0.1375	0.176471
Rpp38	0.0181818	0	0	0	0	0	0.00609756	0.0258621	0.0153846	0	0
Meig1	0	0	0	0	0	0	0	0	0	0	0
Dclre1c	0.0181818	0.0454545	0.037037	0	0	0	0.0914634	0.0517241	0.0307692	0.05	0.0294118
Suv39h2	0.0363636	0	0	0	0	0	0	0.00862069	0	0	0
Hspa14	0.0363636	0.0454545	0.0740741	0	0	0	0.22561	0.155172	0.138462	0.1625	0.117647
Cdnf	0	0	0	0	0	0	0	0.00862069	0.0153846	0	0
Fam107b	1.14545	2.20455	1.33333	2	1.2	3.63636	5.41463	2.96552	2.6	3.0625	2.20588
Frmd4a	0.0363636	0.0454545	0.037037	0	0	0	0.0609756	0.0431034	0.0461538	0.025	0
Prpf18	0.109091	0.159091	0.037037	0.333333	0	0.0909091	0.280488	0.198276	0.246154	0.2125	0.147059
Bend7	0	0	0	0	0	0	0	0	0	0	0
Sephs1	0.0727273	0.0227273	0	0	0	0	0.097561	0.0948276	0.123077	0.025	0.0294118
Phyh	0	0	0.037037	0	0	0	0.0670732	0.0258621	0.0153846	0.025	0
Mcm10	0.0181818	0	0	0	0	0	0.00609756	0	0	0	0
Optn	0.0363636	0	0	0	0	0	0.0121951	0.00862069	0	0.025	0
Camk1d	0.109091	0.204545	0.111111	0.166667	0	0.272727	0.341463	0.25	0.153846	0.25	0.235294
Cdc123	0.0363636	0.0227273	0	0	0	0.272727	0.097561	0.12069	0.215385	0.075	0
Nudt5	0.0181818	0	0	0	0	0	0.0914634	0.0258621	0.0153846	0.0375	0.0294118
Sec61a2	0	0.0681818	0	0	0	0	0.0731707	0.0603448	0.0461538	0.0375	0.0294118
Upf2	0.0363636	0.136364	0.0740741	0	0	0	0.207317	0.155172	0.107692	0.0875	0.0588235
Echdc3	0	0	0	0	0	0	0	0	0	0	0
Usp6nl	0	0.0227273	0.037037	0	0	0	0.164634	0.103448	0.107692	0.025	0.0294118
Celf2	0.527273	0.909091	0.777778	1	0.6	1	2.08537	1.31034	0.984615	1.1	0.647059
Gata3	0.0545455	0.0227273	0.0740741	0.166667	0	0	0.146341	0.181034	0.138462	0.075	0.0588235
Taf3	0	0.159091	0.111111	0	0	0	0.189024	0.146552	0.107692	0.175	0.147059
Atp5c1	0.0181818	0.0227273	0.037037	0	0	0	0.0609756	0.0603448	0.0307692	0.075	0.117647
Kin	0.0181818	0.0227273	0.037037	0	0.2	0.0909091	0.140244	0.155172	0.138462	0.0875	0.117647
Itih5	0	0	0	0	0	0	0.0121951	0.0258621	0.0153846	0	0
Sfmbt2	0	0.0227273	0	0	0	0	0.0243902	0.00862069	0.0307692	0.0375	0.0294118
Prkcq	0.327273	0.659091	0.37037	0	0	0.0909091	0.823171	0.681034	0.738462	0.5	0.588235
Pfkfb3	0.0363636	0.0909091	0.148148	0.333333	0	0	0.262195	0.163793	0.2	0.225	0.117647
Rbm17	0.236364	0.522727	0.259259	0	0.4	0.0909091	0.731707	0.784483	0.707692	0.8125	0.764706
Il2ra	0	0.0227273	0	0	0	0	0.0121951	0.0172414	0.0153846	0	0.0294118
Il15ra	0.0181818	0	0	0	0	0	0	0.0344828	0	0.025	0.0294118
Fbh1	0.0727273	0.0227273	0	0	0	0	0.097561	0.0689655	0.0461538	0.0625	0.0294118
Ankrd16	0	0.0454545	0	0.166667	0	0	0.097561	0.0431034	0.0769231	0.0625	0.0294118
Itga8	0	0	0	0	0	0	0	0	0	0	0
Mindy3	0.0363636	0.113636	0	0	0	0.272727	0.158537	0.12069	0.184615	0.2	0.0882353
Pter	0	0	0	0	0	0	0	0	0	0	0.0294118
Rsu1	0.0909091	0.113636	0.185185	0	0	0.363636	0.213415	0.146552	0.184615	0.25	0.0588235
Trdmt1	0	0	0	0	0	0	0.0121951	0.0344828	0	0.0125	0
Vim	0.454545	1.04545	0.592593	1	0.4	0.545455	2.19512	1.87931	1.43077	2.2	0.470588
St8sia6	0.0363636	0	0	0	0	0	0.158537	0.103448	0.0923077	0.0625	0.0294118
Hacd1	0	0	0	0	0	0	0	0	0	0	0
Stam	0.0545455	0.0909091	0.0740741	0.166667	0.2	0.0909091	0.128049	0.0948276	0.0461538	0.1	0
Tmem236	0	0	0	0	0	0	0	0	0	0.0125	0
Mrc1	0.0181818	0.0227273	0.037037	0	0	0	0	0.0172414	0.0307692	0	0
Slc39a12	0	0	0	0	0	0	0	0	0	0	0
Cacnb2	0	0	0	0	0	0	0	0	0	0	0
Nsun6	0	0	0	0	0	0.0909091	0.0731707	0.0517241	0	0.0625	0
Arl5b	0.163636	0.113636	0	0.333333	0.2	0.181818	0.469512	0.189655	0.0923077	0.1	0.235294
Plxdc2	0	0.0227273	0	0	0	0	0	0	0.0153846	0.0125	0
Nebl	0	0.0227273	0	0	0	0	0.00609756	0.0172414	0.0461538	0.0375	0
Skida1	0	0.0227273	0	0	0	0	0	0	0	0	0
Mllt10	0.0545455	0.113636	0.0740741	0.166667	0	0	0.335366	0.146552	0.215385	0.05	0.117647
Dnajc1	0.0545455	0.0681818	0.037037	0	0	0.0909091	0.128049	0.163793	0.123077	0.075	0.0882353
Commd3	0.0545455	0.0681818	0.0740741	0	0.2	0	0.128049	0.0603448	0.0615385	0.125	0.0882353
Bmi1	0.0363636	0.159091	0	0	0	0	0.189024	0.189655	0.169231	0.1375	0.0294118
Pip4k2a	0.145455	0.25	0.185185	0.666667	0	0.272727	0.621951	0.422414	0.261538	0.3625	0.0882353
Armc3	0	0	0	0	0	0	0.00609756	0	0	0.0125	0
Msrb2	0	0	0	0	0	0	0.0182927	0.0344828	0.0153846	0.0125	0
Otud1	0.0727273	0.25	0.148148	0	0	0.0909091	0.487805	0.189655	0.138462	0.3	0.117647
Etl4	0	0	0	0	0	0	0	0	0	0	0
Arhgap21	0.0181818	0	0	0	0	0	0.0243902	0.00862069	0.0153846	0.05	0
Enkur	0	0	0	0	0	0	0.00609756	0.00862069	0	0	0
Thnsl1	0	0	0	0	0	0	0.0426829	0	0	0.0125	0
Apbb1ip	0.6	0.909091	0.777778	0.5	0.6	0.727273	1.87805	1.26724	1.21538	1.1375	0.764706
Pdss1	0	0.0454545	0	0	0	0	0.0365854	0.0948276	0.0461538	0.0625	0
Abi1	0.236364	0.340909	0.407407	0.166667	0.4	0.454545	0.853659	0.646552	0.6	0.7125	0.441176
Acbd5	0.181818	0.136364	0.222222	0.5	0	0.272727	0.45122	0.275862	0.2	0.325	0.264706
Mastl	0	0	0	0	0	0	0	0	0	0	0
Yme1l1	0.163636	0.340909	0.148148	0.166667	0.4	0	0.579268	0.448276	0.307692	0.4375	0.235294
Spopl	0	0.0909091	0	0.166667	0	0	0.134146	0.146552	0.0923077	0.225	0.117647
Hnmt	0	0	0	0	0	0	0	0	0	0	0
Il1f9	0	0	0	0	0	0	0	0	0	0.0125	0
Il1rn	0	0	0.037037	0.166667	0	0	0.00609756	0.00862069	0	0.025	0
Psd4	0.127273	0.136364	0.222222	0	0	0	0.506098	0.474138	0.384615	0.325	0.205882
Cacna1b	0	0	0	0	0	0	0	0	0	0	0
Ehmt1	0.0909091	0.136364	0	0	0	0	0.25	0.163793	0.184615	0.1625	0.147059
Arrdc1	0.0545455	0	0.0740741	0	0	0	0.219512	0.224138	0.2	0.2875	0.0294118
Zmynd19	0.0181818	0.0227273	0.037037	0	0	0.0909091	0.103659	0.0517241	0.0769231	0.0625	0.0588235
Dph7	0	0.0227273	0	0	0	0	0.0243902	0.0344828	0.0923077	0.05	0.0294118
Pnpla7	0.0545455	0.227273	0.259259	0.333333	0	0	0.347561	0.189655	0.292308	0.325	0.205882
Nsmf	0.0181818	0.0227273	0	0	0	0.0909091	0.0853659	0.0172414	0	0.0125	0
Nrarp	0.0363636	0.0227273	0.037037	0	0	0	0.0426829	0.00862069	0	0.025	0.0294118
Tor4a	0.0727273	0.0909091	0.111111	0	0	0.0909091	0.152439	0.155172	0.0307692	0.15	0.0588235
Nelfb	0.0909091	0.0681818	0.111111	0.166667	0.4	0	0.365854	0.344828	0.184615	0.2375	0.205882
Stpg3	0	0	0	0	0	0	0	0	0	0	0
Tubb4b	0.236364	0.363636	0.111111	0.333333	0	0.272727	0.823171	0.681034	0.507692	0.4625	0.441176
Rnf208	0	0	0	0	0	0	0	0	0	0	0
Ndor1	0.0363636	0.0681818	0.148148	0.166667	0.2	0.0909091	0.213415	0.215517	0.0923077	0.2625	0.0882353
Tmem203	0.0181818	0.0454545	0.037037	0	0	0	0.243902	0.155172	0.153846	0.125	0.0588235
Tprn	0	0.0227273	0.037037	0	0	0	0.121951	0.0775862	0.0461538	0.075	0.0294118
Ssna1	0.0363636	0.113636	0.111111	0	0	0.0909091	0.286585	0.181034	0.153846	0.1375	0.0882353
Anapc2	0.0909091	0.113636	0.148148	0	0	0.0909091	0.231707	0.163793	0.0769231	0.2	0.0882353
Lrrc26	0	0	0	0	0	0	0	0	0	0	0
Man1b1	0.0181818	0.113636	0.037037	0.333333	0	0	0.213415	0.146552	0.2	0.1125	0.147059
Dpp7	0.0363636	0	0	0	0	0	0.00609756	0	0	0	0.0294118
Uap1l1	0	0.0227273	0	0	0	0	0.0365854	0.00862069	0.0307692	0.025	0.0294118
Sapcd2	0	0	0	0	0	0	0	0	0	0	0
Npdc1	0	0	0	0	0	0	0	0	0	0	0
Fut7	0.0181818	0	0.037037	0	0	0	0.00609756	0	0	0	0
Abca2	0.0545455	0.0681818	0.185185	0.166667	0.2	0.0909091	0.25	0.189655	0.230769	0.1	0.117647
Paxx	0.0363636	0.0227273	0.037037	0	0	0	0.164634	0.103448	0.0615385	0.0875	0
C8g	0	0	0.037037	0	0	0	0	0.00862069	0	0	0
Fbxw5	0.0363636	0.0681818	0.037037	0	0.2	0.0909091	0.256098	0.12069	0.123077	0.15	0.0882353
Traf2	0.0727273	0.159091	0.111111	0	0	0.181818	0.396341	0.327586	0.184615	0.2	0.176471
Edf1	0.0727273	0.136364	0.222222	0.166667	0	0.0909091	0.420732	0.448276	0.246154	0.25	0.205882
Mamdc4	0	0	0.037037	0	0	0	0	0	0	0	0
Phpt1	0.0363636	0	0	0	0.2	0.0909091	0.0121951	0.0344828	0.0461538	0	0
Ajm1	0	0	0	0	0	0	0	0.00862069	0	0	0
Rabl6	0.0545455	0.0681818	0.037037	0	0	0.272727	0.256098	0.155172	0.138462	0.1875	0.176471
Tmem141	0	0.0227273	0	0	0	0	0	0	0	0	0
Fcna	0	0	0	0	0	0	0	0	0	0	0
Bmyc	0.0363636	0.113636	0.037037	0.166667	0	0.0909091	0.22561	0.181034	0.138462	0.1875	0.0882353
Camsap1	0	0	0	0	0	0	0.0426829	0.00862069	0.0461538	0	0
Ubac1	0.0181818	0	0	0	0	0	0.0182927	0.00862069	0	0.025	0.0588235
Nacc2	0	0	0	0	0	0	0.0182927	0.0258621	0.0153846	0.0125	0.0294118
Tmem250-ps	0.0545455	0.0227273	0.037037	0.166667	0	0	0.170732	0.12069	0.0461538	0.1125	0.0588235
Qsox2	0	0.0681818	0	0	0	0	0.0426829	0.0603448	0.0153846	0.025	0
Gpsm1	0.0363636	0.0227273	0	0	0	0	0.0609756	0.0862069	0.0461538	0.05	0.117647
Dnlz	0.0363636	0.0909091	0	0	0	0.0909091	0.0731707	0.0862069	0.107692	0.1	0
Card9	0	0	0	0	0	0	0.00609756	0	0	0	0
Snapc4	0.145455	0.0681818	0.0740741	0.166667	0.4	0	0.182927	0.137931	0.138462	0.125	0.205882
Entr1	0.0363636	0.0681818	0	0	0	0	0.182927	0.112069	0.0461538	0.175	0
Pmpca	0.0363636	0	0.0740741	0	0	0.0909091	0.152439	0.112069	0.107692	0.0625	0.0588235
Inpp5e	0.0181818	0	0	0	0	0	0.054878	0.0431034	0.0153846	0.0125	0
Sec16a	0.0727273	0.0454545	0.037037	0.333333	0	0.0909091	0.20122	0.12931	0.138462	0.1375	0.0294118
Notch1	0.181818	0.272727	0.259259	0	0	0.0909091	0.567073	0.491379	0.646154	0.4125	0.117647
Egfl7	0	0	0	0	0	0	0	0	0	0	0
Agpat2	0	0	0.037037	0	0	0	0.054878	0.00862069	0	0.0125	0
Dipk1b	0.0181818	0	0	0	0	0	0	0.00862069	0	0	0
Lcn4	0.0363636	0	0	0	0	0	0.0609756	0.0431034	0.0615385	0	0
Surf6	0.0727273	0.0454545	0	0	0.2	0	0.140244	0.103448	0.0615385	0.1125	0.0882353
Med22	0.0363636	0.0227273	0.037037	0	0	0	0.140244	0.0517241	0.0769231	0.05	0.0588235
Surf1	0.0545455	0.0681818	0.111111	0.166667	0	0	0.152439	0.12931	0.138462	0.075	0.0294118
Surf2	0.145455	0.0909091	0.185185	0.166667	0.4	0	0.20122	0.103448	0.107692	0.125	0
Surf4	0.127273	0.0227273	0.185185	0.166667	0	0	0.310976	0.284483	0.215385	0.1875	0.205882
Rexo4	0.0545455	0.113636	0.0740741	0	0.2	0.181818	0.243902	0.198276	0.0769231	0.2125	0.147059
Cacfd1	0.0727273	0.113636	0.0740741	0	0	0.0909091	0.140244	0.12931	0.0461538	0.1	0.235294
Slc2a6	0.0545455	0.0227273	0	0	0	0	0.0121951	0.0172414	0.0153846	0	0.0294118
Sardh	0	0	0	0	0	0	0	0	0	0	0
Vav2	0.0363636	0.0454545	0	0	0	0	0.128049	0.103448	0.0153846	0.025	0
Brd3	0.0727273	0.0909091	0	0	0	0.0909091	0.121951	0.0862069	0.123077	0.0625	0
Wdr5	0.0545455	0.113636	0.037037	0	0	0	0.219512	0.172414	0.0769231	0.2125	0.147059
Rxra	0	0.0227273	0.0740741	0	0	0	0.0365854	0.0258621	0.0153846	0.0375	0.0294118
Fcnb	0	0	0	0	0	0	0	0	0	0	0
Olfm1	0.0181818	0.0227273	0	0	0	0	0	0.00862069	0.0153846	0	0
Gbgt1	0	0	0	0	0	0	0	0	0	0	0
Ralgds	0.0181818	0.0227273	0	0	0	0	0.0792683	0.0862069	0.0923077	0.0375	0.0294118
Cel	0	0	0	0	0	0	0	0	0	0	0
Gtf3c5	0	0.0227273	0	0	0.2	0	0.0731707	0.0603448	0.0615385	0.0375	0
Gfi1b	0	0	0	0	0	0	0	0.0172414	0	0	0
Tsc1	0	0.0227273	0.111111	0	0	0.0909091	0.176829	0.0775862	0.0461538	0.1	0.0882353
Spaca9	0	0	0	0	0	0	0	0	0	0.0125	0
Ak8	0	0	0	0	0	0	0.00609756	0	0	0	0
Gtf3c4	0	0.0227273	0	0	0	0	0.0914634	0.0603448	0.0461538	0.05	0.0588235
Ddx31	0	0	0	0	0	0	0.0670732	0.0689655	0.0615385	0.025	0
Ttf1	0.0545455	0.136364	0	0	0	0.181818	0.0731707	0.0517241	0.0769231	0.1	0
Setx	0.0181818	0.113636	0.0740741	0	0.2	0.181818	0.365854	0.258621	0.2	0.2625	0.147059
Med27	0.0727273	0.159091	0.037037	0	0	0.181818	0.304878	0.224138	0.153846	0.275	0.117647
Rapgef1	0.145455	0.136364	0.037037	0	0	0.0909091	0.579268	0.405172	0.2	0.3625	0.352941
Trub2	0.0181818	0.0227273	0	0	0	0.181818	0.0914634	0.0862069	0.0615385	0.0625	0.0294118
Coq4	0	0	0	0	0	0	0.00609756	0.00862069	0	0	0
Slc27a4	0.0363636	0.0681818	0.037037	0.166667	0	0	0.0731707	0.0862069	0.0461538	0.1125	0.176471
Urm1	0.0363636	0.113636	0.148148	0.166667	0	0	0.176829	0.12069	0.0923077	0.1375	0.147059
Cercam	0	0	0.037037	0	0	0	0.0243902	0.0172414	0	0	0
Odf2	0.145455	0.0454545	0.148148	0.333333	0.2	0.0909091	0.365854	0.258621	0.230769	0.125	0.294118
Gle1	0.0727273	0.0227273	0	0	0	0	0.176829	0.146552	0.184615	0.1	0.117647
Sptan1	0.345455	0.5	0.296296	0.166667	0.2	0.181818	1.0122	0.586207	0.492308	0.5625	0.441176
Wdr34	0	0	0	0	0	0	0.00609756	0	0	0	0
Set	0.563636	0.568182	0.333333	0.333333	0	0.363636	0.890244	0.853448	0.6	0.7875	0.617647
Pkn3	0.0181818	0	0	0	0	0	0.00609756	0.00862069	0	0	0.0294118
Zdhhc12	0	0.0227273	0.037037	0	0	0	0.0792683	0.00862069	0.0153846	0.05	0.0294118
Zer1	0.0181818	0.0681818	0.0740741	0	0	0.0909091	0.22561	0.12931	0.123077	0.0875	0.147059
Tbc1d13	0.0545455	0	0	0	0.2	0	0.115854	0.146552	0.0615385	0.075	0.147059
Endog	0.0363636	0.0909091	0	0	0	0	0.128049	0.103448	0.0615385	0.0875	0
Spout1	0.0181818	0.0909091	0	0	0	0	0.115854	0.12931	0.0769231	0.1	0.0588235
Kyat1	0	0	0.037037	0	0	0	0.0731707	0.0689655	0.0307692	0.025	0
Lrrc8a	0.0363636	0.0909091	0.0740741	0.166667	0	0	0.170732	0.189655	0.215385	0.0875	0
Phyhd1	0.0181818	0.0227273	0	0	0	0	0.097561	0.103448	0.123077	0.0875	0.0294118
Dolk	0	0.0454545	0	0.166667	0	0	0.0304878	0.0431034	0.0615385	0.0125	0
Nup188	0	0.0227273	0.0740741	0.166667	0	0.272727	0.146341	0.155172	0.138462	0.1625	0.147059
Sh3glb2	0.0545455	0.0909091	0.037037	0.166667	0.2	0.272727	0.365854	0.318966	0.123077	0.175	0.205882
Miga2	0.0545455	0.0227273	0	0	0	0	0.0182927	0.0172414	0	0	0.0294118
Dolpp1	0	0	0	0	0	0.0909091	0.0182927	0.0172414	0	0	0
Crat	0	0	0	0	0	0	0.0182927	0	0	0	0
Ptpa	0.0363636	0.181818	0.037037	0	0	0.181818	0.27439	0.301724	0.123077	0.2625	0.176471
Ier5l	0.0181818	0	0	0	0	0	0.0792683	0.0517241	0	0.0375	0.0294118
Cstad	0	0	0	0	0	0	0.0121951	0	0	0	0
Ntmt1	0.0181818	0	0	0.333333	0	0	0.0243902	0.0344828	0	0.05	0
Asb6	0	0.0454545	0.037037	0.166667	0	0.0909091	0.189024	0.112069	0.123077	0.1625	0.0882353
Ptges	0	0	0	0	0	0	0	0	0	0	0
Tor1b	0.0545455	0.0454545	0	0	0	0	0.0914634	0.0517241	0.0153846	0.0625	0.0294118
Tor1a	0.0363636	0.181818	0	0	0	0.181818	0.176829	0.189655	0.138462	0.15	0.117647
BC005624	0.0909091	0.227273	0.0740741	0.166667	0	0.545455	0.280488	0.215517	0.107692	0.1875	0.176471
Usp20	0.0181818	0.0454545	0.037037	0.5	0	0	0.0609756	0.0258621	0.0307692	0.0375	0.0882353
Fnbp1	0.381818	0.636364	0.555556	0.333333	0.4	0.545455	1.20122	0.827586	0.769231	0.925	0.676471
Gpr107	0	0.0681818	0	0	0	0	0.146341	0.112069	0.0461538	0.1	0.0588235
Ncs1	0	0	0	0	0	0	0	0	0	0	0
Ass1	0.0363636	0.113636	0.037037	0.166667	0	0	0.304878	0.0689655	0.153846	0.25	0.117647
Fubp3	0	0.0227273	0.037037	0	0	0	0.0731707	0.00862069	0.0307692	0.0625	0
Exosc2	0.0363636	0.0681818	0.037037	0	0	0.0909091	0.0670732	0.12069	0.123077	0.1875	0.117647
Abl1	0.127273	0.0681818	0.111111	0.333333	0	0	0.27439	0.155172	0.2	0.1375	0.0882353
Qrfp	0	0	0	0	0.2	0	0.0182927	0	0	0.025	0
Nup214	0	0.0681818	0.037037	0	0	0.272727	0.176829	0.112069	0.0307692	0.15	0.117647
Fam78a	0.272727	0.568182	0.222222	0.333333	0.2	0.181818	1.28659	1.00862	0.769231	0.725	0.411765
Plpp7	0	0.0227273	0	0	0	0	0	0	0	0	0
Prrc2b	0.236364	0.681818	0.296296	0.5	0.2	0.181818	1.10366	0.758621	0.738462	0.6625	0.470588
Pomt1	0	0	0	0	0	0	0.0426829	0.0258621	0	0	0
Uck1	0	0	0	0	0.2	0	0.146341	0.0431034	0.169231	0.075	0.0294118
Swi5	0.0545455	0.0909091	0.111111	0.166667	0	0	0.22561	0.112069	0.123077	0.125	0.147059
Golga2	0	0.113636	0.037037	0	0	0.0909091	0.207317	0.198276	0.123077	0.1	0.0588235
Ciz1	0.2	0.25	0.148148	0	0.4	0.363636	0.414634	0.301724	0.246154	0.35	0.0882353
Lcn2	0	0.0227273	0	0	0	0	0.00609756	0	0	0.0125	0
Ptges2	0.0181818	0.0227273	0	0	0	0	0.054878	0.0172414	0.0461538	0	0.0588235
Slc25a25	0.0363636	0	0	0.166667	0	0	0.121951	0.172414	0.0769231	0.05	0.0882353
Naif1	0	0.0227273	0	0	0	0	0.0365854	0.0172414	0.0307692	0	0
Fam102a	0.218182	0.340909	0.222222	0.333333	0.2	0.454545	0.689024	0.431034	0.338462	0.3625	0.235294
Dpm2	0.0545455	0.0454545	0.037037	0.166667	0	0	0.097561	0.12069	0.123077	0.05	0.147059
Pip5kl1	0	0	0	0	0	0	0	0	0	0	0
St6galnac4	0	0.0454545	0	0	0	0	0.103659	0.0603448	0.0307692	0.1125	0.0294118
St6galnac6	0	0	0	0	0	0	0	0.0172414	0	0	0
Ak1	0	0	0	0	0	0	0	0	0	0	0
Eng	0	0.0454545	0.037037	0	0	0	0.0487805	0.0431034	0.0615385	0.0375	0
Fpgs	0	0.0227273	0.037037	0	0	0	0.0487805	0.0344828	0.0153846	0.0375	0.0294118
Cdk9	0.163636	0.204545	0.185185	0	0	0	0.554878	0.413793	0.461538	0.4625	0.411765
Sh2d3c	0.0181818	0.0681818	0.037037	0	0	0.0909091	0.323171	0.25	0.153846	0.1625	0
Ttc16	0	0	0	0	0	0	0	0	0	0	0
Tor2a	0.0363636	0.0227273	0	0	0.2	0	0.103659	0.0431034	0.0307692	0.0125	0.0294118
Ptrh1	0.0181818	0.0227273	0	0	0	0	0.0365854	0.0172414	0.0307692	0	0.0294118
Stxbp1	0	0	0.037037	0	0	0	0.0182927	0	0	0.0125	0
Fam129b	0	0.0227273	0	0	0	0	0	0.00862069	0.0153846	0.0375	0
Lrsam1	0.0181818	0.0227273	0	0	0	0	0.00609756	0	0.0153846	0.0375	0
Slc2a8	0	0.0227273	0	0	0	0	0.00609756	0.0172414	0	0	0
Garnl3	0	0	0	0	0	0	0	0	0	0	0
Ralgps1	0.0181818	0	0.037037	0	0	0	0.0609756	0.00862069	0.0923077	0.0375	0
Angptl2	0	0	0	0	0	0	0.00609756	0	0	0	0
Zbtb34	0.0181818	0	0	0	0	0	0.0426829	0.00862069	0.0461538	0.0375	0
Zbtb43	0.0181818	0.0909091	0.148148	0	0	0	0.0304878	0.0689655	0.0307692	0.0625	0.0294118
Mvb12b	0.0181818	0	0	0	0	0	0.054878	0.0689655	0.0153846	0.0125	0.0294118
Pbx3	0	0	0	0	0	0	0.0121951	0.00862069	0	0.0125	0
Mapkap1	0.0545455	0.0227273	0.0740741	0	0.2	0.0909091	0.115854	0.137931	0.107692	0.125	0.0882353
Gapvd1	0.0545455	0.136364	0.037037	0	0	0.0909091	0.231707	0.232759	0.153846	0.125	0.0882353
Hspa5	0.345455	0.318182	0.185185	0	0.4	0.454545	0.75	0.827586	0.338462	0.6375	0.294118
Rabepk	0	0.0681818	0	0	0	0	0.0426829	0.0431034	0	0.05	0
Fbxw2	0.109091	0.0909091	0.111111	0	0	0.0909091	0.231707	0.163793	0.123077	0.1875	0.117647
Psmd5	0.0181818	0.0454545	0.037037	0	0	0.0909091	0.0792683	0.0172414	0.0615385	0.0125	0.0294118
Phf19	0	0	0	0	0	0	0.00609756	0	0	0.0125	0.0294118
Traf1	0.236364	0.409091	0.185185	0.166667	0	0.181818	0.664634	0.698276	0.676923	0.4375	0.294118
AI182371	0	0	0	0	0	0	0	0	0	0	0
Cntrl	0.127273	0.272727	0.0740741	0	0.2	0	0.47561	0.456897	0.276923	0.35	0.176471
Rab14	0.254545	0.295455	0.148148	0	0	0.545455	0.469512	0.439655	0.261538	0.2625	0.294118
Gsn	0.145455	0.136364	0.037037	0	0	0	0.189024	0.155172	0.138462	0.1	0.147059
Stom	0	0	0	0	0	0	0	0.00862069	0	0.0125	0
Ggta1	0.0545455	0.0909091	0	0	0	0	0.164634	0.0689655	0.0615385	0.05	0.0294118
Dab2ip	0	0	0	0	0	0	0.00609756	0.0258621	0	0	0
Ndufa8	0.145455	0.227273	0.222222	0	0	0.0909091	0.469512	0.258621	0.338462	0.5125	0.294118
Lhx6	0	0	0	0	0	0	0	0	0	0	0
Rbm18	0.0181818	0	0	0	0	0.0909091	0.0365854	0.0431034	0.0769231	0.0375	0
Mrrf	0	0.0227273	0.037037	0	0	0	0.054878	0.0431034	0.0153846	0.025	0.0294118
Ptgs1	0	0	0	0	0	0	0	0.00862069	0	0	0
Pdcl	0.0545455	0.0454545	0.037037	0	0	0	0.134146	0.12069	0.0461538	0.0625	0.0294118
Rc3h2	0.0727273	0.181818	0.0740741	0.166667	0.2	0	0.20122	0.0603448	0.0923077	0.075	0.147059
Zbtb6	0	0	0	0	0	0	0.0609756	0.0344828	0.0461538	0.0125	0.0588235
Zbtb26	0	0	0	0	0	0	0.00609756	0	0	0	0
Rabgap1	0.0363636	0.0227273	0.037037	0	0	0	0.164634	0.12069	0.153846	0.1	0.0588235
Strbp	0.0545455	0	0	0	0	0	0.176829	0.155172	0.107692	0.125	0.0294118
Gpr21	0	0	0	0	0.2	0	0.054878	0.0431034	0	0.0125	0
Dennd1a	0.0363636	0.0681818	0.0740741	0.166667	0	0	0.146341	0.0431034	0.0923077	0.1	0.0882353
Lhx2	0	0	0	0	0	0	0.00609756	0	0	0	0
Nek6	0	0	0	0	0	0	0.00609756	0.00862069	0	0	0
Psmb7	0.0909091	0.136364	0.111111	0.166667	0	0	0.359756	0.232759	0.292308	0.225	0.0882353
Nr6a1	0	0	0	0	0	0	0.00609756	0	0	0	0.0294118
Olfml2a	0	0	0	0	0	0	0	0	0	0	0
Arpc5l	0	0.0681818	0.0740741	0	0	0.0909091	0.432927	0.224138	0.169231	0.3	0.147059
Golga1	0.0181818	0.0454545	0	0	0	0	0.0487805	0.0603448	0.0923077	0.025	0
Scai	0.0545455	0.113636	0.0740741	0	0	0	0.195122	0.155172	0.123077	0.1	0.0588235
Ppp6c	0.127273	0.113636	0.185185	0.166667	0.2	0.454545	0.579268	0.336207	0.215385	0.275	0.117647
Kynu	0.0363636	0	0	0	0	0	0.0609756	0.0258621	0.0153846	0.1	0
Arhgap15	0.0909091	0.454545	0.111111	0	0.2	0.272727	0.70122	0.603448	0.307692	0.5125	0.264706
Gtdc1	0	0	0.037037	0	0	0.0909091	0.097561	0.0948276	0.123077	0.0375	0.117647
Zeb2	0.0181818	0.0454545	0.0740741	0	0	0	0.115854	0.0517241	0.0153846	0.0375	0.0294118
Acvr2a	0	0.0681818	0	0	0	0	0.0182927	0	0.0153846	0.05	0.0294118
Orc4	0.0545455	0.113636	0.0740741	0.166667	0	0.0909091	0.323171	0.103448	0.0923077	0.1625	0.235294
Mbd5	0	0	0.037037	0	0	0	0.128049	0.0517241	0.0461538	0.075	0
Epc2	0.0727273	0.0909091	0	0.166667	0	0.0909091	0.243902	0.241379	0.138462	0.1125	0.117647
Kif5c	0.0181818	0.0227273	0	0	0	0	0.00609756	0.0258621	0	0.025	0
Lypd6b	0.0363636	0	0	0	0	0	0.0609756	0.0862069	0.0615385	0.0375	0.0294118
Lypd6	0	0	0	0	0	0	0	0	0	0	0
Mmadhc	0.0181818	0.0681818	0.037037	0.166667	0	0.0909091	0.115854	0.0689655	0.153846	0.05	0.117647
Rnd3	0	0	0	0	0	0	0	0	0	0	0
Rbm43	0.0181818	0.0454545	0	0	0	0.181818	0.0853659	0.0603448	0.0769231	0.1375	0.0588235
Nmi	0.0909091	0.136364	0.185185	0	0	0	0.335366	0.353448	0.169231	0.25	0.176471
Tnfaip6	0	0	0	0	0	0	0	0	0	0	0
Rif1	0.145455	0.181818	0.037037	0	0.2	0.181818	0.22561	0.198276	0.215385	0.1	0.176471
Neb	0	0.0454545	0	0	0	0	0.0243902	0.0172414	0.0153846	0	0
Arl5a	0.0363636	0.0227273	0	0	0	0.181818	0.170732	0.189655	0.138462	0.1875	0.0882353
Cacnb4	0	0.0227273	0	0	0	0	0	0	0	0	0
Stam2	0.0363636	0	0.037037	0	0	0.181818	0.134146	0.0258621	0.0615385	0.05	0
Fmnl2	0	0.0227273	0	0	0	0	0	0.0258621	0	0	0
Prpf40a	0.0545455	0.136364	0.148148	0.166667	0	0.272727	0.45122	0.284483	0.246154	0.2	0.235294
Arl6ip6	0.0363636	0.0909091	0.037037	0	0	0	0.128049	0.172414	0.0923077	0.1	0.0882353
Nr4a2	0.127273	0.136364	0.185185	0	0	0.0909091	0.426829	0.189655	0.0615385	0.0875	0.0882353
Gpd2	0.0181818	0.0227273	0	0	0	0	0.140244	0.103448	0.0153846	0.0375	0
Cytip	0.781818	1.29545	0.962963	1.5	0.8	1.54545	3.83537	2.74138	2.44615	2.35	2.11765
Acvr1c	0	0	0	0	0	0	0	0	0	0	0
Acvr1	0	0	0	0	0	0	0	0	0	0	0
Pkp4	0.0181818	0	0.037037	0	0	0	0.054878	0.0689655	0.0461538	0.075	0.0294118
Dapl1	1.07273	1.34091	1.18519	1.16667	1.2	1	1.69512	1.5	1.61538	1.3625	1.44118
Tanc1	0.0181818	0.0454545	0	0.166667	0	0	0.115854	0.0862069	0.107692	0.1	0.147059
Wdsub1	0	0	0	0	0	0	0.0304878	0	0.0153846	0.0125	0
Baz2b	0.0363636	0.136364	0	0.333333	0	0.181818	0.27439	0.163793	0.0461538	0.1	0.0294118
March7	0.163636	0.295455	0.296296	0.333333	0.6	0.272727	0.817073	0.448276	0.215385	0.45	0.294118
Cd302	0	0	0	0	0	0	0	0	0	0	0
Ly75	0.0727273	0.0909091	0.111111	0.166667	0	0	0.170732	0.155172	0.0769231	0.05	0.117647
Rbms1	0.0909091	0.159091	0.111111	0	0	0.0909091	0.317073	0.189655	0.138462	0.1625	0.117647
Tank	0.127273	0.136364	0.0740741	0	0.2	0.0909091	0.323171	0.267241	0.353846	0.2	0.411765
Psmd14	0.0727273	0.227273	0.111111	0.166667	0.4	0	0.359756	0.284483	0.261538	0.2625	0.176471
Tbr1	0	0	0	0	0	0	0	0.0172414	0	0	0
Dpp4	0.0909091	0.204545	0.111111	0.166667	0	0.181818	0.22561	0.25	0.230769	0.325	0.0882353
Fap	0	0	0	0	0	0	0	0	0	0	0
Ifih1	0	0	0	0	0	0	0.0853659	0.137931	0.0307692	0.1	0.117647
Gca	0	0	0	0	0	0	0.0304878	0	0	0	0
Grb14	0	0	0	0	0	0	0	0	0	0	0
Cobll1	0.0363636	0.0909091	0	0	0	0	0.097561	0.0517241	0.0769231	0.075	0
Scn3a	0	0	0	0	0	0	0	0	0	0	0
Galnt3	0	0	0	0	0	0	0	0	0	0	0
Ttc21b	0.0181818	0.0454545	0.037037	0	0	0	0.0426829	0	0.107692	0.025	0.0294118
Scn7a	0	0	0	0	0	0	0	0	0	0	0
Stk39	0.0363636	0	0.0740741	0	0	0.0909091	0.0609756	0.0431034	0.0153846	0.0375	0.0294118
Cers6	0.0181818	0.0681818	0	0	0	0	0.121951	0.0775862	0.0461538	0.0125	0.0294118
Nostrin	0	0	0	0	0	0	0	0	0	0	0
Spc25	0	0.0454545	0	0	0	0	0.0182927	0.0172414	0.0153846	0	0
Dhrs9	0	0	0	0	0	0	0	0	0	0	0
Lrp2	0	0	0	0	0	0	0	0	0	0	0
Bbs5	0	0	0	0	0	0	0	0	0	0	0
Fastkd1	0	0.0227273	0	0	0	0	0.0304878	0.0172414	0	0.025	0
Ppig	0.0909091	0.0909091	0.0740741	0.166667	0.2	0.0909091	0.27439	0.12931	0.107692	0.175	0.0882353
Ccdc173	0.0181818	0	0	0	0	0	0.00609756	0.00862069	0	0	0
Phospho2	0.0181818	0	0	0	0	0	0.0426829	0.0603448	0.0461538	0.0125	0
Ssb	0.290909	0.568182	0.444444	0.666667	0.4	0.636364	1.2378	0.793103	0.753846	0.6125	0.794118
Mettl5	0	0	0.185185	0	0	0	0.103659	0.112069	0.0615385	0.1375	0.176471
Ubr3	0.145455	0.136364	0	0	0.6	0.454545	0.371951	0.232759	0.153846	0.2125	0.235294
Myo3b	0.0363636	0	0	0	0	0	0.0243902	0	0.0307692	0.0125	0
Erich2	0	0	0	0	0	0	0	0	0	0	0
Gad1	0	0	0	0	0	0	0.0182927	0.0258621	0	0	0
Gorasp2	0.0727273	0.0909091	0.148148	0	0.2	0.0909091	0.256098	0.232759	0.215385	0.1125	0.147059
Tlk1	0.309091	0.181818	0.259259	0.166667	0	0.727273	0.670732	0.491379	0.476923	0.5125	0.235294
Mettl8	0.0545455	0.0909091	0	0	0	0	0.054878	0.137931	0.0461538	0.15	0
Dcaf17	0.0545455	0.0227273	0	0	0	0	0.0731707	0.0258621	0	0.0375	0.0294118
Cybrd1	0	0	0	0	0	0	0.00609756	0.00862069	0	0	0
Dync1i2	0.0727273	0.113636	0.037037	0	0.2	0.0909091	0.262195	0.163793	0.2	0.1875	0.147059
Slc25a12	0.0545455	0.0454545	0.111111	0	0	0.181818	0.256098	0.275862	0.107692	0.1125	0.117647
Hat1	0.0727273	0.0909091	0.037037	0.333333	0	0.0909091	0.207317	0.25	0.0923077	0.15	0.0882353
Metap1d	0	0.0227273	0	0.166667	0	0	0.128049	0.103448	0.153846	0.0625	0.0588235
Itga6	0.127273	0.227273	0.037037	0.166667	0	0.0909091	0.481707	0.465517	0.246154	0.1625	0.117647
Pdk1	0.127273	0.0909091	0.037037	0	0	0.272727	0.670732	0.431034	0.6	0.375	0.235294
Rapgef4	0.145455	0.0681818	0.222222	0	0	0.272727	0.341463	0.215517	0.184615	0.15	0.117647
Map3k20	0	0	0	0	0	0	0	0	0	0.025	0
Cdca7	0	0	0	0	0	0	0.0121951	0.00862069	0	0.0125	0
Sp3	0.218182	0.295455	0.185185	0.166667	0	0.0909091	0.512195	0.387931	0.230769	0.225	0.147059
Ola1	0.127273	0.0909091	0.185185	0.166667	0	0.181818	0.22561	0.241379	0.215385	0.1625	0.176471
Cir1	0.0545455	0.113636	0	0.166667	0	0	0.20122	0.112069	0.169231	0.1875	0.205882
Scrn3	0	0.0454545	0	0	0	0	0.0487805	0.0258621	0.0153846	0.0375	0.0294118
Gpr155	0.0363636	0	0	0	0	0	0.0243902	0.0689655	0	0.0375	0.0294118
Wipf1	0.327273	0.431818	0.37037	0.166667	0.4	0.272727	1.28659	1.09483	0.753846	0.8875	0.470588
Chn1	0	0	0	0	0	0	0	0	0	0	0
Atf2	0.0363636	0.136364	0.037037	0.166667	0	0.0909091	0.219512	0.112069	0.153846	0.1375	0.205882
Atp5g3	0.127273	0.0909091	0.185185	0	0.4	0.0909091	0.20122	0.189655	0.138462	0.2125	0.0882353
Lnpk	0.0181818	0.0909091	0.037037	0	0	0.181818	0.0914634	0.0344828	0.0615385	0.0625	0.0294118
Mtx2	0.0363636	0.136364	0.037037	0	0	0.181818	0.0670732	0.112069	0.169231	0.05	0.0882353
Nfe2l2	0.0545455	0.113636	0.0740741	0	0	0.181818	0.170732	0.215517	0.230769	0.3	0.0882353
Agps	0.0727273	0.136364	0.0740741	0	0	0.0909091	0.134146	0.146552	0.0923077	0.05	0.0588235
Ttc30b	0	0.0227273	0.037037	0	0	0	0.0243902	0	0	0.0125	0
Ttc30a1	0	0	0	0.166667	0	0	0.0182927	0.0172414	0	0	0
Pde11a	0.0181818	0.0454545	0	0	0	0	0.0182927	0.00862069	0.0615385	0	0.0294118
Rbm45	0.0909091	0.0227273	0.037037	0	0	0.0909091	0.152439	0.172414	0.0923077	0.1125	0.0882353
Osbpl6	0	0	0	0	0	0	0	0	0	0.025	0
Prkra	0	0	0	0	0	0	0	0.0172414	0	0.0125	0
Fkbp7	0	0	0	0	0	0.181818	0.00609756	0	0.0153846	0.025	0
Plekha3	0.0909091	0.0454545	0.037037	0	0.2	0.0909091	0.213415	0.137931	0.107692	0.0875	0.117647
Ccdc141	0	0	0	0	0	0	0	0	0	0.0125	0
Sestd1	0.0181818	0	0	0	0	0	0.0121951	0	0.0153846	0	0
Cwc22	0.0363636	0.0454545	0.0740741	0.166667	0	0.0909091	0.195122	0.0775862	0.215385	0.125	0.205882
Ube2e3	0.0363636	0.0909091	0	0	0	0	0.152439	0.0775862	0.0769231	0.0375	0
Itga4	0.127273	0.227273	0.148148	0.666667	0	0.0909091	0.920732	0.491379	0.815385	0.525	0.441176
Cerkl	0	0	0	0	0	0	0	0	0	0	0
Itprid2	0.0363636	0.159091	0.037037	0.166667	0	0	0.182927	0.198276	0.0923077	0.1625	0.147059
Ppp1r1c	0	0	0	0	0	0	0	0	0	0	0
Dnajc10	0.0363636	0.113636	0.0740741	0.166667	0	0	0.20122	0.215517	0.138462	0.1875	0.176471
Nckap1	0.0181818	0	0.185185	0	0	0	0	0.0172414	0.0153846	0	0
Dusp19	0	0	0	0	0	0	0.0304878	0	0.0153846	0.05	0
Nup35	0	0	0	0.166667	0	0	0.097561	0.0344828	0.0307692	0.025	0.0588235
Zc3h15	0.145455	0.113636	0.037037	0.166667	0	0	0.408537	0.37931	0.323077	0.325	0.117647
Itgav	0.0181818	0.0681818	0	0	0	0	0.115854	0.0689655	0.138462	0.0625	0.0294118
Calcrl	0.0181818	0.0454545	0.037037	0	0	0	0.219512	0.0948276	0.0461538	0.0375	0.0882353
Tfpi	0.0363636	0.0227273	0	0	0	0	0.0304878	0.0172414	0.0307692	0.0125	0
Ctnnd1	0	0	0	0	0	0	0.00609756	0	0	0	0
Btbd18	0	0.0227273	0	0	0	0	0	0	0	0	0
Selenoh	0.0545455	0.0681818	0.0740741	0.166667	0	0.272727	0.176829	0.0948276	0.0923077	0.1625	0
Tmx2	0.0727273	0.0681818	0.037037	0	0	0.272727	0.158537	0.155172	0.169231	0.2125	0.0588235
Med19	0	0.0227273	0	0	0	0.0909091	0.054878	0.00862069	0.0153846	0.0375	0.0588235
Zdhhc5	0.109091	0.113636	0.037037	0	0	0	0.262195	0.181034	0.184615	0.125	0.0588235
Clp1	0.0909091	0.0681818	0.111111	0.166667	0.2	0.0909091	0.189024	0.163793	0.0923077	0.1125	0.0294118
Serping1	0	0	0	0	0	0	0	0	0	0	0
Ube2l6	0	0	0	0	0	0	0.00609756	0.0172414	0.0153846	0.025	0
Timm10	0.0363636	0.0681818	0	0	0.2	0	0.0487805	0.0431034	0	0.05	0
Slc43a1	0	0	0.037037	0	0	0	0.0121951	0.0172414	0	0	0
Slc43a3	0	0	0	0	0	0	0.00609756	0	0.0461538	0.0125	0
Prg2	0	0.0227273	0.037037	0	0	0	0	0.00862069	0	0	0
Ssrp1	0.0545455	0.0454545	0.0740741	0	0	0	0.189024	0.215517	0.2	0.2375	0.147059
Tnks1bp1	0.0181818	0.113636	0	0.166667	0	0	0.103659	0.0603448	0.0461538	0	0.0588235
Aplnr	0	0	0	0	0	0	0	0	0	0	0
Olfr1258	0	0	0	0	0	0	0	0	0	0	0
Ptprj	0.0363636	0.113636	0	0	0	0.0909091	0.152439	0.155172	0.0769231	0.15	0.0294118
Nup160	0.0181818	0.0454545	0	0	0	0	0.146341	0.0689655	0.0461538	0.0625	0.0588235
Fnbp4	0.0545455	0.159091	0.0740741	0	0	0.181818	0.426829	0.267241	0.384615	0.3	0.264706
Agbl2	0	0	0	0	0	0	0	0	0	0	0
Mtch2	0.0181818	0	0	0	0	0	0.0243902	0.0258621	0.0153846	0.0125	0
C1qtnf4	0	0	0	0.333333	0	0	0.00609756	0.0258621	0.0153846	0	0
Ndufs3	0.145455	0.113636	0.037037	0.166667	0	0	0.402439	0.137931	0.169231	0.275	0
Kbtbd4	0.0363636	0.0227273	0	0	0	0	0.0792683	0.0517241	0.0153846	0.025	0
Ptpmt1	0	0	0	0	0	0	0.0670732	0.0172414	0.0153846	0.0125	0.0588235
Celf1	0.0181818	0.0681818	0	0	0.2	0	0.176829	0.12069	0.0769231	0.0625	0
Rapsn	0	0.0227273	0.037037	0	0	0	0.00609756	0	0.0153846	0	0
Psmc3	0.0727273	0.181818	0.037037	0	0	0	0.323171	0.215517	0.2	0.3	0.147059
Slc39a13	0	0	0	0	0	0	0.0304878	0.0172414	0	0	0
Spi1	0.0545455	0	0	0	0	0	0.109756	0.112069	0.0307692	0.0375	0.0294118
Mybpc3	0	0	0	0	0	0	0	0	0	0	0
Madd	0.2	0.454545	0.37037	0.166667	0	0.181818	0.707317	0.525862	0.615385	0.375	0.264706
Nr1h3	0	0	0	0	0	0	0	0	0	0	0
Acp2	0.0363636	0	0	0	0	0	0.00609756	0.00862069	0	0.0125	0
Ddb2	0.0545455	0.136364	0.0740741	0.166667	0.4	0.272727	0.231707	0.189655	0.261538	0.1875	0.0882353
Pacsin3	0	0	0	0	0	0	0	0	0	0	0
Arfgap2	0.181818	0.227273	0.111111	0.166667	0.4	0.272727	0.414634	0.362069	0.276923	0.1625	0.352941
Lrp4	0	0	0	0	0	0	0	0	0	0	0
Ckap5	0.0181818	0	0.0740741	0.166667	0	0	0.0914634	0.0689655	0.0307692	0.0625	0.117647
Zfp408	0.0363636	0.0227273	0.037037	0	0.2	0	0.0792683	0.0775862	0.0461538	0.025	0
Arhgap1	0.127273	0.136364	0.148148	0	0.2	0	0.432927	0.232759	0.415385	0.2625	0.264706
Atg13	0.0545455	0.0681818	0.037037	0	0	0.272727	0.164634	0.181034	0.138462	0.125	0.0882353
Harbi1	0.0181818	0.0227273	0	0	0	0	0.0365854	0.00862069	0.0615385	0.025	0.0294118
Ambra1	0.0181818	0	0.037037	0	0	0	0.237805	0.163793	0.215385	0.2375	0.176471
Mdk	0	0	0	0	0	0	0.00609756	0	0	0.0125	0
Dgkz	0.272727	0.636364	0.37037	0.166667	0.2	0.181818	1.18293	0.87931	0.692308	0.55	0.588235
Creb3l1	0	0	0	0	0	0	0	0	0	0	0
Phf21a	0.0363636	0.295455	0.037037	0.166667	0.2	0	0.457317	0.241379	0.276923	0.1875	0.205882
Pex16	0.0545455	0.0227273	0.037037	0.166667	0	0.0909091	0.097561	0.0603448	0.0769231	0.0375	0.0882353
Mapk8ip1	0	0	0	0	0	0	0	0	0	0	0
Cry2	0.0181818	0.0227273	0	0	0	0	0.140244	0.0775862	0.0923077	0.075	0.0294118
Slc35c1	0.0727273	0.136364	0.037037	0.166667	0.2	0	0.268293	0.181034	0.123077	0.1625	0.117647
Chst1	0	0	0	0	0	0	0.00609756	0	0	0	0
Prdm11	0.0545455	0.0681818	0.0740741	0	0.2	0	0.182927	0.0689655	0.0615385	0.05	0.0882353
Trp53i11	0.0545455	0.25	0.148148	0.333333	0	0.272727	0.939024	0.525862	0.246154	0.3625	0.235294
Tspan18	0	0	0	0	0	0	0	0	0	0	0
Cd82	0.290909	0.545455	0.259259	0.333333	0.4	0.454545	0.75	0.474138	0.507692	0.6375	0.323529
Ext2	0.0181818	0.0909091	0	0	0	0	0.134146	0.103448	0.2	0.175	0.0588235
Accs	0.0363636	0	0.037037	0	0	0	0.121951	0.0517241	0.0153846	0.05	0.0294118
Alkbh3	0.0181818	0	0	0	0	0	0.0609756	0.0603448	0.107692	0.0625	0.0294118
Hsd17b12	0.0181818	0.0454545	0	0	0	0	0.0670732	0.0431034	0.0307692	0.0125	0
Ttc17	0.0363636	0.0454545	0.111111	0.166667	0	0	0.109756	0.137931	0.0923077	0.05	0.117647
Api5	0.181818	0.181818	0.148148	0	0	0.272727	0.29878	0.241379	0.184615	0.1625	0.176471
Rag1	0	0.0454545	0	0	0	0	0	0.0344828	0	0	0
Traf6	0	0.0454545	0.0740741	0.166667	0	0.272727	0.268293	0.172414	0.107692	0.15	0.0882353
Prr5l	0.0181818	0	0	0	0	0	0.00609756	0	0.0153846	0	0
Commd9	0.0181818	0.0454545	0.037037	0	0	0	0.0182927	0.0258621	0.0153846	0.0375	0
Ldlrad3	0	0	0	0	0	0	0.00609756	0	0	0	0
Trim44	0.109091	0.113636	0.185185	0	0.2	0.0909091	0.567073	0.353448	0.169231	0.2625	0.117647
Pamr1	0	0	0	0	0	0	0	0	0	0	0
Slc1a2	0	0	0	0	0	0	0	0	0	0	0
Cd44	0.0363636	0.0681818	0.0740741	0.166667	0	0.0909091	0.128049	0.155172	0.0615385	0.1125	0.0588235
Pdhx	0.0181818	0.0909091	0	0	0	0	0.097561	0.112069	0.0461538	0.025	0.0882353
Apip	0	0.0227273	0	0	0	0	0.0243902	0.00862069	0	0	0
Ehf	0	0	0	0	0	0	0	0	0	0	0
Cat	0.0545455	0.363636	0.407407	0.166667	0.2	0.272727	0.603659	0.310345	0.276923	0.3625	0.264706
Abtb2	0.0727273	0.204545	0.111111	0	0	0.181818	0.29878	0.318966	0.2	0.4125	0.0882353
Nat10	0.0545455	0.0454545	0.111111	0.333333	0	0.0909091	0.115854	0.146552	0.0615385	0.0625	0.176471
Caprin1	0.0363636	0.113636	0	0	0	0.181818	0.219512	0.146552	0.0615385	0.075	0.0588235
Lmo2	0.0909091	0.181818	0	0.166667	0	0	0.518293	0.198276	0.0923077	0.2	0.176471
Fbxo3	0.0363636	0.0227273	0.0740741	0.333333	0	0	0.231707	0.146552	0.184615	0.1625	0.0294118
Cd59a	0	0	0	0	0	0	0	0	0	0	0
Hipk3	0.0727273	0.159091	0.037037	0	0.2	0	0.371951	0.215517	0.246154	0.1625	0.0882353
Cstf3	0.0363636	0.159091	0	0	0	0.0909091	0.109756	0.103448	0.0769231	0.1375	0.0588235
Tcp11l1	0	0	0	0	0	0	0	0	0	0	0
Depdc7	0	0	0	0	0	0	0	0	0	0	0
Qser1	0	0.0227273	0	0	0	0	0.0121951	0	0	0	0
Prrg4	0	0	0	0	0	0	0.0182927	0.0172414	0	0.0375	0
Eif3m	0.0181818	0.0227273	0.037037	0	0	0	0.109756	0.146552	0.0615385	0.15	0.0294118
Rcn1	0.0727273	0.0909091	0.037037	0	0.4	0	0.140244	0.172414	0.0615385	0.075	0.147059
Elp4	0	0	0	0	0	0	0.0792683	0.0775862	0.0307692	0.0375	0.0588235
Immp1l	0.0363636	0.181818	0.0740741	0	0	0	0.195122	0.0431034	0.169231	0.1	0.0294118
Dnajc24	0.0363636	0.0227273	0.037037	0.166667	0	0.0909091	0.0914634	0.0775862	0.0307692	0.0625	0.0588235
Arl14ep	0.0363636	0.0454545	0.037037	0	0	0	0.0670732	0.0862069	0.0461538	0.0625	0.0294118
Mettl15	0	0	0	0	0	0	0.054878	0.0172414	0.0153846	0.025	0
Kif18a	0	0	0	0	0	0	0.0426829	0.0172414	0	0.0125	0
Lin7c	0.0363636	0.181818	0.259259	0.166667	0	0.0909091	0.359756	0.224138	0.230769	0.2625	0.205882
Lgr4	0	0	0	0	0	0	0	0.00862069	0	0	0
Ccdc34	0.0363636	0.0227273	0	0	0	0.0909091	0.00609756	0.00862069	0.0307692	0.025	0.0294118
Fibin	0	0	0	0	0	0	0	0	0	0	0
Lpcat4	0.0909091	0.0909091	0.037037	0.166667	0	0.0909091	0.20122	0.258621	0.215385	0.1625	0.0588235
Nop10	0.0909091	0.25	0.259259	0.166667	0	0.181818	0.408537	0.525862	0.292308	0.4125	0.147059
Slc12a6	0.163636	0.159091	0.111111	0	0.2	0.272727	0.396341	0.232759	0.276923	0.2125	0.235294
Emc4	0.0363636	0.0909091	0.037037	0	0	0	0.0914634	0.0258621	0.0769231	0.075	0
Katnbl1	0	0.0227273	0.037037	0	0	0.0909091	0.0731707	0.0258621	0.0307692	0.0875	0.117647
Emc7	0.109091	0.113636	0.111111	0.166667	0	0	0.317073	0.146552	0.0923077	0.1625	0.117647
Aven	0.0545455	0.136364	0.222222	0.166667	0.6	0.0909091	0.439024	0.37931	0.384615	0.3	0.117647
Fmn1	0	0	0	0	0	0	0	0	0	0	0
Scg5	0	0	0	0	0	0	0.0121951	0.0172414	0	0.025	0
Arhgap11a	0	0	0	0	0	0	0.0487805	0.0172414	0	0	0
Aqr	0.109091	0.0909091	0.037037	0	0	0.0909091	0.27439	0.189655	0.292308	0.125	0.0882353
Zfp770	0	0.0227273	0.037037	0	0	0	0.0182927	0.00862069	0.0153846	0.025	0.0588235
Dph6	0.0727273	0.113636	0.0740741	0.166667	0	0	0.262195	0.215517	0.0769231	0.0875	0.117647
BC052040	0.0181818	0	0	0.166667	0	0.181818	0.0609756	0.00862069	0.0461538	0.075	0
Meis2	0	0	0	0	0	0	0	0	0	0	0
Spred1	0.0363636	0	0.037037	0	0	0	0.0487805	0.0517241	0.0307692	0.025	0.0294118
Fam98b	0.0363636	0.0454545	0	0	0	0.0909091	0.195122	0.155172	0.123077	0.175	0.0588235
Rasgrp1	0.2	0.386364	0.185185	0.333333	0.2	0.272727	0.993902	0.810345	0.707692	0.5625	0.558824
Thbs1	0.0181818	0.0227273	0.0740741	0.5	0	0.181818	0.0426829	0.0431034	0	0.0625	0.0294118
Fsip1	0	0	0	0	0	0	0	0	0	0	0
Eif2ak4	0.0545455	0.0454545	0.037037	0	0	0	0.097561	0.0603448	0.0307692	0.1125	0.0882353
Srp14	0.127273	0.0681818	0.111111	0.166667	0	0.181818	0.27439	0.163793	0.215385	0.1625	0.0588235
Bmf	0	0.0454545	0	0	0	0	0.134146	0.0689655	0.0461538	0.0125	0
Bub1b	0.0181818	0.0227273	0	0	0	0	0.00609756	0	0.0307692	0	0
Pak6	0	0	0	0	0	0	0	0	0	0	0
Ankrd63	0.0181818	0	0	0	0	0	0	0.00862069	0	0.0125	0
Plcb2	0.145455	0.25	0.185185	0.166667	0.2	0.0909091	0.560976	0.37069	0.307692	0.25	0.382353
Inafm2	0.0363636	0.0681818	0.037037	0	0	0	0.134146	0.0689655	0.107692	0.0875	0.0294118
Ccdc9b	0	0	0	0	0	0	0	0	0	0	0
Disp2	0	0	0	0	0	0	0	0	0	0	0
Knstrn	0	0.0454545	0	0	0.2	0	0.054878	0.0344828	0.0923077	0.05	0.0294118
Ivd	0.0545455	0.0909091	0	0	0.2	0	0.146341	0.198276	0.138462	0.1625	0.0882353
Bahd1	0.0909091	0.136364	0.0740741	0	0	0.0909091	0.45122	0.310345	0.230769	0.325	0.117647
Chst14	0.0363636	0.0454545	0	0	0	0	0.0121951	0.00862069	0.0461538	0	0
Ccdc32	0.0181818	0.0227273	0	0	0	0	0.0304878	0.0172414	0.0461538	0.05	0.0294118
Rpusd2	0.0181818	0.0227273	0.0740741	0	0	0	0.109756	0.0689655	0.0461538	0.025	0.0294118
Knl1	0	0	0	0	0	0	0.0182927	0.00862069	0	0	0
Rad51	0	0	0	0	0	0	0	0	0.0307692	0	0.0294118
Rmdn3	0	0.0454545	0	0	0	0.0909091	0.0853659	0.0603448	0.0307692	0.0375	0.0294118
Gchfr	0	0	0	0	0	0	0	0	0	0	0
Dnajc17	0	0	0	0	0	0	0.0182927	0.0172414	0.0307692	0.05	0
Zfyve19	0.0181818	0.0227273	0	0	0	0	0.054878	0.0603448	0.0615385	0.0375	0.0294118
Spint1	0	0	0	0	0	0	0	0	0	0	0
Rhov	0	0	0	0	0	0	0.00609756	0	0	0	0
Vps18	0.0545455	0.0454545	0	0	0	0	0.097561	0.112069	0.0769231	0.05	0.0294118
Dll4	0	0	0	0	0	0	0	0	0	0	0
Chac1	0	0	0	0	0	0	0	0	0	0	0
Ino80	0.0545455	0.0454545	0.0740741	0.5	0	0	0.22561	0.103448	0.0769231	0.15	0.176471
Exd1	0	0	0	0	0	0	0	0	0	0	0
Chp1	0.0545455	0.136364	0	0.166667	0	0.0909091	0.292683	0.0862069	0.2	0.175	0.117647
Oip5	0	0	0	0	0	0	0	0	0.0153846	0	0
Nusap1	0	0	0	0	0	0	0.00609756	0.00862069	0	0	0
Ndufaf1	0.0181818	0.0227273	0.037037	0	0	0	0.0304878	0.0517241	0.0307692	0.0125	0
Rtf1	0.0909091	0.113636	0.0740741	0	0	0.272727	0.310976	0.258621	0.184615	0.1625	0.0882353
Itpka	0	0	0	0	0	0	0	0.00862069	0	0	0
Ltk	0.0181818	0	0	0	0	0	0.0243902	0.0172414	0.0153846	0	0
Rpap1	0.0545455	0	0.037037	0	0	0	0.0853659	0.155172	0.0615385	0.0875	0.0294118
Tyro3	0	0	0	0	0	0	0.00609756	0.00862069	0	0	0
Mga	0.0727273	0.0681818	0.185185	0.166667	0	0.181818	0.384146	0.482759	0.2	0.4	0.264706
Mapkbp1	0.0181818	0.0227273	0	0	0	0	0.0304878	0.00862069	0.0153846	0.0125	0.0294118
Jmjd7	0.0181818	0	0	0	0	0	0.054878	0.0862069	0.0307692	0.0125	0.0294118
Pla2g4b	0.0363636	0	0	0	0	0	0.0243902	0.0258621	0.0153846	0.025	0
Sptbn5	0.0181818	0	0	0	0	0	0.00609756	0.00862069	0	0	0
Ehd4	0.0181818	0	0	0	0	0	0.146341	0.103448	0.123077	0.025	0.0294118
Pla2g4f	0	0	0	0	0	0	0	0	0	0	0
Vps39	0.0363636	0.136364	0.037037	0	0	0.181818	0.152439	0.12069	0.0769231	0.075	0.117647
Tmem87a	0.0909091	0.0909091	0.111111	0.166667	0	0	0.195122	0.155172	0.169231	0.05	0.147059
Ganc	0	0.0454545	0.037037	0	0	0.0909091	0.103659	0.0431034	0.0923077	0.075	0.0294118
Capn3	0	0.0227273	0	0	0	0	0.0121951	0	0.0153846	0.0125	0
Zfp106	0.0363636	0.295455	0.148148	0.166667	0.2	0	0.310976	0.172414	0.2	0.1875	0.117647
Snap23	0	0.0227273	0	0	0	0	0.0182927	0.0258621	0.0307692	0.05	0
Lrrc57	0	0.0227273	0	0	0	0	0.128049	0.0775862	0.0461538	0.025	0
Haus2	0	0.0454545	0	0	0	0	0.103659	0.0258621	0.0307692	0.0375	0.0882353
Stard9	0	0	0	0	0	0	0	0	0	0	0
Cdan1	0	0.0454545	0.037037	0	0	0.0909091	0.0792683	0.0344828	0.0461538	0.0875	0.0588235
Ttbk2	0	0	0	0	0	0	0.0243902	0.00862069	0.0153846	0.025	0.0294118
Ubr1	0.0545455	0.113636	0.111111	0	0	0.181818	0.237805	0.267241	0.169231	0.175	0.0588235
Tmem62	0	0.0227273	0	0	0	0.0909091	0.0121951	0.0603448	0	0.0125	0
Ccndbp1	0.127273	0.113636	0.0740741	0	0	0.0909091	0.286585	0.189655	0.184615	0.175	0.0588235
Lcmt2	0	0.0454545	0	0	0	0	0.097561	0.0344828	0.0461538	0.0375	0
Adal	0.0181818	0	0	0	0	0	0.0670732	0.0603448	0.0153846	0.05	0
Zscan29	0.0181818	0	0.037037	0	0	0	0.115854	0.0603448	0.184615	0.0625	0.0294118
Tubgcp4	0	0.0681818	0	0	0	0	0.103659	0.0689655	0.0769231	0	0.0294118
Trp53bp1	0.109091	0.0454545	0.037037	0	0	0	0.134146	0.0689655	0.0769231	0.075	0.147059
Ppip5k1	0.0545455	0.0227273	0	0.166667	0	0.0909091	0.0487805	0.0689655	0.0615385	0.0125	0.0588235
Catsper2	0	0	0.037037	0	0	0	0.0304878	0.0172414	0.0307692	0.0375	0
Pdia3	0.163636	0.25	0.185185	0.5	0.2	0.363636	0.554878	0.362069	0.261538	0.575	0.205882
Ell3	0	0	0	0	0	0	0.0243902	0	0	0	0
Serinc4	0	0	0	0	0	0	0.00609756	0	0	0	0
Serf2	0.527273	0.681818	0.444444	0.5	0.6	0.545455	1.39634	1.18966	0.907692	0.275	0.764706
Mfap1b	0.0181818	0	0	0	0	0	0.103659	0.0603448	0.0461538	0.025	0.0588235
Mfap1a	0	0	0	0	0	0	0.0121951	0.0344828	0.0153846	0.0125	0.0294118
Wdr76	0	0.181818	0.0740741	0	0	0	0.128049	0.0603448	0	0.075	0.0294118
Casc4	0.0181818	0.0681818	0	0	0.2	0.0909091	0.115854	0.103448	0.0769231	0.1625	0.147059
Mageb3	0	0	0	0	0	0	0	0	0	0	0
Ctdspl2	0.0727273	0.159091	0.111111	0.333333	0	0.0909091	0.347561	0.172414	0.184615	0.2625	0.176471
Eif3j1	0.0181818	0	0	0	0	0	0.0182927	0	0	0.025	0
Spg11	0	0.0681818	0.0740741	0	0	0.0909091	0.0914634	0.12931	0.0615385	0.075	0.117647
B2m	0.2	0.318182	0.296296	0.333333	0.4	0.0909091	1.2622	1.07759	0.815385	0.825	0.352941
Trim69	0	0	0	0	0	0	0	0.00862069	0	0	0
Sord	0.0181818	0.0227273	0	0	0	0	0.0182927	0	0	0.0125	0
Shf	0	0.0227273	0	0	0	0.0909091	0.0365854	0.00862069	0.0615385	0.025	0.0882353
Slc28a2	0.109091	0.159091	0.111111	0.166667	0	0.181818	0.47561	0.310345	0.276923	0.3	0.294118
Gatm	0.0363636	0	0.037037	0	0	0	0	0	0.0153846	0	0
AA467197	0.0181818	0.0227273	0.037037	0	0	0	0	0.0172414	0	0	0.147059
Slc30a4	0	0.0454545	0.0740741	0	0	0.0909091	0.237805	0.224138	0.0307692	0.0625	0.117647
Bloc1s6	0.0181818	0.0454545	0.0740741	0	0	0.0909091	0.164634	0.232759	0.107692	0.1375	0.0882353
Sqor	0	0	0	0	0	0	0.0182927	0.0172414	0	0.0125	0
Sema6d	0	0	0	0	0	0	0	0	0	0	0
Myef2	0.127273	0.0909091	0.0740741	0	0	0.363636	0.243902	0.103448	0.0615385	0.15	0.0588235
Dut	0.0181818	0.0227273	0.037037	0.5	0	0	0.164634	0.137931	0.184615	0.075	0.117647
Fbn1	0	0	0	0	0	0	0	0	0	0	0
Cep152	0.0181818	0.0681818	0	0	0	0	0.115854	0.0603448	0.0615385	0.0875	0.0588235
Eid1	0.2	0.295455	0.222222	0	0	0.727273	0.756098	0.431034	0.4	0.575	0.176471
Secisbp2l	0.0363636	0.159091	0.111111	0	0.2	0.0909091	0.158537	0.181034	0.0769231	0.2125	0.0588235
Cops2	0.145455	0.0681818	0	0	0	0.0909091	0.170732	0.224138	0.138462	0.1375	0.147059
Galk2	0.0909091	0.0909091	0.037037	0	0	0	0.128049	0.137931	0.0769231	0.0375	0.0882353
Fgf7	0	0	0	0	0	0	0	0	0	0	0
Dtwd1	0.0181818	0.0227273	0	0	0	0	0.0304878	0.0172414	0.0461538	0	0
Atp8b4	0.0545455	0.0681818	0.111111	0	0	0	0.286585	0.198276	0.230769	0.3125	0
Hdc	0	0.0454545	0.0740741	0	0	0	0.0121951	0.0172414	0	0.0125	0
Gabpb1	0.0181818	0.0227273	0.037037	0	0	0	0.109756	0.163793	0.0615385	0.1375	0.0588235
Usp8	0.145455	0.25	0.222222	0	0	0.0909091	0.536585	0.327586	0.338462	0.3	0.205882
Trpm7	0.145455	0.0909091	0.148148	0.333333	0	0.0909091	0.268293	0.189655	0.230769	0.35	0.352941
Sppl2a	0.0545455	0.0454545	0.037037	0	0	0.0909091	0.207317	0.0948276	0.107692	0.1625	0.176471
Ap4e1	0.0545455	0	0	0	0	0.363636	0.109756	0.146552	0.0461538	0.0875	0
Blvra	0.0181818	0.0227273	0.037037	0	0	0	0.0853659	0.0689655	0.0615385	0.05	0.0882353
Ncaph	0	0.0227273	0.037037	0	0	0.0909091	0.0182927	0.00862069	0	0	0
Itpripl1	0.0727273	0	0.037037	0	0	0	0.103659	0.0689655	0.0461538	0.075	0.0588235
Snrnp200	0.109091	0.204545	0.296296	0.333333	0.2	0.272727	0.579268	0.387931	0.492308	0.3375	0.117647
Ciao1	0.0363636	0.0909091	0	0	0	0.272727	0.158537	0.181034	0.123077	0.15	0.0294118
Tmem127	0	0.0227273	0	0	0	0	0.140244	0.155172	0.107692	0.05	0.117647
Stard7	0.0727273	0.272727	0.0740741	0.166667	0	0.0909091	0.481707	0.353448	0.153846	0.425	0.382353
Dusp2	0.436364	0.5	0.296296	0.333333	0.2	0.363636	1.15244	0.974138	0.815385	0.6375	0.588235
Astl	0	0	0	0	0	0	0.00609756	0.0258621	0	0.0125	0.0294118
Adra2b	0	0	0	0	0	0	0	0	0	0	0
Fahd2a	0	0.0227273	0	0	0	0	0.0426829	0.00862069	0	0	0.0294118
Kcnip3	0	0	0	0	0	0	0	0	0	0	0
Zfp661	0	0	0	0	0	0	0.0182927	0.00862069	0.0307692	0.0125	0
Mall	0	0	0	0	0	0	0	0	0	0	0
Nphp1	0	0	0	0	0	0	0	0	0	0.0125	0
Mtln	0	0.0227273	0	0.166667	0	0	0.0670732	0.12069	0.0461538	0.05	0
Bub1	0	0	0	0	0	0	0	0	0	0	0.0294118
Bcl2l11	0.290909	0.659091	0.37037	0.166667	0.4	0.818182	1.34756	0.87069	0.8	1.05	0.764706
Anapc1	0.0909091	0.159091	0.222222	0	0	0.272727	0.481707	0.362069	0.230769	0.2625	0.235294
Mertk	0	0	0	0	0	0	0	0	0	0	0
Tmem87b	0.0909091	0.113636	0.148148	0	0.2	0	0.164634	0.146552	0.123077	0.075	0.147059
Zc3h8	0	0.0227273	0.0740741	0	0	0.0909091	0.0426829	0.0431034	0	0.0375	0
Zc3h6	0	0.0227273	0.0740741	0	0	0	0.158537	0.12069	0.0769231	0.1625	0.117647
Ttl	0	0.0227273	0.037037	0	0	0	0.0426829	0.0172414	0	0.025	0
Polr1b	0.0363636	0.0681818	0	0	0	0	0.0487805	0.0344828	0.0461538	0	0.0588235
Chchd5	0.0363636	0.0454545	0	0	0	0	0.0304878	0.0344828	0.0461538	0.0375	0.0294118
Slc20a1	0.181818	0.181818	0.111111	0.166667	0.4	0	0.390244	0.353448	0.246154	0.3	0.235294
Ckap2l	0	0	0	0	0	0	0.00609756	0	0	0.0125	0
Il1a	0	0	0.037037	0	0	0	0	0	0	0	0
Il1b	0	0.0681818	0.111111	0	0	0.0909091	0.097561	0.0344828	0.0461538	0.05	0.0588235
Sirpa	0.0181818	0.0681818	0	0	0.2	0	0.0304878	0.0775862	0	0.0125	0
Stk35	0	0.0681818	0	0	0	0	0.097561	0.0344828	0.0307692	0.0375	0.0294118
Snrpb	0.0181818	0.0681818	0.037037	0	0.2	0.0909091	0.0914634	0.198276	0.0615385	0.0875	0.0294118
Nop56	0.472727	0.613636	0.296296	0.5	0.2	0.363636	0.780488	0.655172	0.661538	0.525	0.588235
Idh3b	0.163636	0.113636	0.444444	0.166667	0	0	0.420732	0.318966	0.338462	0.45	0.0588235
Cpxm1	0	0	0	0	0	0	0	0	0	0	0
Pced1a	0	0.0227273	0.037037	0.166667	0	0	0.0731707	0.0517241	0.0307692	0.05	0.0882353
Vps16	0.145455	0.159091	0.111111	0	0	0.363636	0.420732	0.301724	0.323077	0.375	0.147059
Ptpra	0.0727273	0.159091	0.037037	0	0.2	0.272727	0.25	0.25	0.2	0.2875	0.147059
Oxt	0	0.0227273	0	0	0	0	0	0	0	0	0
Ubox5	0	0	0	0	0	0	0	0	0	0.0125	0
Fastkd5	0	0.0227273	0	0	0	0	0.0243902	0.0431034	0.0461538	0.0125	0.0294118
Lzts3	0	0	0	0	0	0	0.0243902	0	0.0153846	0.025	0
Ddrgk1	0.109091	0.295455	0.111111	0.333333	0	0.181818	0.597561	0.353448	0.369231	0.3125	0.529412
Itpa	0.0909091	0.113636	0.0740741	0.166667	0	0.181818	0.158537	0.103448	0.0461538	0.1375	0.0882353
Slc4a11	0.0181818	0	0	0	0	0	0	0	0	0	0
Atrn	0.0181818	0.0681818	0.0740741	0	0	0.0909091	0.103659	0.0862069	0.0923077	0.1125	0
Adam33	0	0	0	0	0	0	0	0	0	0	0
Siglec1	0	0	0	0	0	0	0.00609756	0	0	0	0
Hspa12b	0.0181818	0	0	0	0	0	0	0	0	0	0
Spef1	0.0181818	0	0	0	0	0	0	0.00862069	0.0153846	0.0375	0
Cenpb	0.109091	0.113636	0.148148	0	0	0.181818	0.512195	0.362069	0.138462	0.2875	0.147059
Cdc25b	0.0727273	0.113636	0.0740741	0.333333	0	0.272727	0.420732	0.275862	0.153846	0.225	0.176471
Ap5s1	0	0.0227273	0.037037	0	0	0	0.0243902	0.0172414	0.0307692	0	0
Mavs	0	0.0454545	0	0	0	0	0.0792683	0.0775862	0.0615385	0.05	0.0588235
Pank2	0.2	0.363636	0.0740741	0.333333	0.4	0.272727	0.402439	0.258621	0.246154	0.2375	0.294118
Rnf24	0	0.0227273	0	0	0	0	0	0	0	0	0.0294118
Smox	0	0	0	0	0	0.0909091	0.0670732	0.0431034	0.0461538	0.0375	0.0882353
Prnp	0.0181818	0	0	0	0	0	0.0121951	0.00862069	0	0.0125	0
Prnd	0	0	0	0	0	0	0	0	0	0	0
Rassf2	0.127273	0.272727	0.222222	0.333333	0.4	0	0.707317	0.448276	0.292308	0.375	0.147059
Slc23a2	0.0545455	0.0454545	0.037037	0	0	0	0.103659	0.0948276	0.0923077	0.05	0.0882353
Tmem230	0.0545455	0.0909091	0.0740741	0.166667	0	0.0909091	0.140244	0.172414	0.107692	0.075	0.0294118
Pcna	0.363636	0.772727	0.259259	0.166667	0	1.09091	1.17073	0.922414	0.784615	1.0375	0.529412
Cds2	0.309091	0.181818	0.222222	0.333333	0	0	0.384146	0.327586	0.169231	0.2875	0.205882
Gpcpd1	0.2	0.159091	0.185185	0.166667	0	0.454545	0.676829	0.396552	0.415385	0.45	0.147059
Shld1	0	0	0	0	0	0	0.115854	0.0172414	0.0153846	0.025	0
Trmt6	0.0181818	0.0454545	0.0740741	0	0.2	0	0.182927	0.12931	0.0923077	0.1875	0.0588235
Mcm8	0	0	0	0	0	0	0.00609756	0	0.0153846	0	0
Crls1	0	0.0227273	0.037037	0	0	0	0.0243902	0.0172414	0	0.05	0
Bmp2	0	0	0	0	0	0	0	0	0	0	0
Hao1	0	0	0	0	0	0	0	0	0	0	0
Tmx4	0.127273	0.0909091	0.0740741	0	0	0	0.170732	0.146552	0.138462	0.075	0.235294
Plcb1	0	0	0	0	0	0	0	0	0	0	0
Plcb4	0	0	0	0	0	0	0.00609756	0	0.0307692	0	0
Mkks	0	0.0227273	0	0	0	0	0.0304878	0.0172414	0	0	0
Slx4ip	0	0.0227273	0.037037	0	0	0	0.0487805	0.0948276	0.0153846	0.1	0.0588235
Jag1	0	0	0	0	0	0	0	0	0	0.0125	0
Btbd3	0	0	0	0	0	0	0	0	0	0	0
Tasp1	0.0181818	0	0.037037	0	0	0	0.103659	0.146552	0.0923077	0.075	0.0588235
Esf1	0.0545455	0.0227273	0.111111	0	0	0	0.115854	0.146552	0.0461538	0.025	0.0882353
Ndufaf5	0.0363636	0.0227273	0.037037	0	0	0	0.0670732	0.0775862	0.0769231	0.05	0.0588235
Macrod2	0	0	0	0	0	0	0.0121951	0.00862069	0	0	0
Flrt3	0	0	0	0	0	0	0	0	0	0	0
Kif16b	0.0363636	0.0227273	0.037037	0.166667	0	0	0.140244	0.0948276	0.0615385	0.075	0.0588235
Snrpb2	0.0363636	0.136364	0.0740741	0	0	0.0909091	0.219512	0.12069	0.107692	0.15	0.147059
Bfsp1	0	0	0	0	0	0	0.00609756	0	0	0	0
Dstn	0	0	0.037037	0	0	0.0909091	0.0426829	0.0172414	0.0307692	0.025	0
Rrbp1	0.0909091	0.181818	0.037037	0.166667	0	0	0.365854	0.198276	0.169231	0.2	0.117647
Snx5	0.0727273	0.0227273	0	0	0	0	0.22561	0.12931	0.0461538	0.0625	0.235294
Mgme1	0	0	0	0	0	0	0.0121951	0.0258621	0.0153846	0.0125	0
Ovol2	0	0	0	0	0	0	0.00609756	0	0	0	0
Kat14	0.0909091	0.0227273	0.037037	0	0.2	0	0.146341	0.0862069	0.0923077	0.1125	0.117647
Polr3f	0.0181818	0.0454545	0	0	0	0	0.0670732	0.0431034	0	0.0125	0
Rbbp9	0	0	0	0	0	0	0.0304878	0.00862069	0.0153846	0.0125	0.0294118
Sec23b	0	0.0909091	0.0740741	0.166667	0	0	0.20122	0.181034	0.153846	0.125	0.0294118
Smim26	0.0181818	0.0454545	0	0	0	0	0.0487805	0.0517241	0.0461538	0.075	0.0294118
Dtd1	0.0181818	0.0227273	0.037037	0	0	0	0.152439	0.12069	0.0615385	0.0625	0.0294118
Slc24a3	0	0.0227273	0.111111	0	0	0	0.00609756	0	0	0	0
Rin2	0	0	0	0	0	0	0	0	0	0	0
Naa20	0	0	0	0	0	0	0.0792683	0.0431034	0.0307692	0.0875	0.0588235
Crnkl1	0.0181818	0.159091	0.037037	0	0	0.0909091	0.371951	0.181034	0.215385	0.1125	0.0882353
Insm1	0	0	0	0	0	0	0	0	0	0	0
Ralgapa2	0.0363636	0.0909091	0.111111	0	0	0	0.207317	0.103448	0.107692	0.1375	0.117647
Kiz	0	0.0454545	0	0	0	0	0.0609756	0.0517241	0.123077	0.0125	0.0588235
Xrn2	0.254545	0.568182	0.222222	0.166667	0.2	0.272727	1.25	0.913793	0.8	0.725	0.294118
Sstr4	0	0	0	0	0	0	0	0	0	0	0
Thbd	0.0181818	0	0	0	0	0	0.0121951	0.0258621	0	0.025	0
Cd93	0	0	0	0	0	0	0.0121951	0	0.0153846	0.0125	0
Nxt1	0	0	0	0	0	0	0.0792683	0.0258621	0.0461538	0	0.0294118
Gzf1	0	0	0	0	0	0	0.054878	0.0344828	0.0307692	0.0375	0
Cst3	0.2	0.5	0.148148	0	0	0.363636	0.853659	0.439655	0.430769	0.3875	0.205882
Zfp120	0.0181818	0.0227273	0	0	0	0	0.0426829	0	0.0461538	0.075	0
Zfp937	0	0.0227273	0	0	0	0	0.00609756	0.00862069	0.0153846	0	0
Cst7	0.0363636	0.0909091	0.148148	0	0.2	0	0.109756	0.0689655	0.107692	0.1125	0.0294118
Apmap	0.0727273	0.0227273	0.037037	0	0	0.363636	0.128049	0.103448	0.0307692	0.0125	0.0588235
Acss1	0.145455	0.181818	0.185185	0.333333	0	0.181818	0.542683	0.413793	0.338462	0.275	0.147059
Entpd6	0.0363636	0.0454545	0.037037	0	0	0.0909091	0.103659	0.103448	0.0615385	0.0875	0
Pygb	0.163636	0.295455	0.148148	0	0.4	0.363636	0.463415	0.353448	0.292308	0.2875	0.176471
Abhd12	0.0545455	0.0681818	0	0.166667	0	0.181818	0.243902	0.137931	0.153846	0.2	0.0588235
Gins1	0	0	0	0	0	0	0.00609756	0.0172414	0	0	0
Ninl	0	0	0	0	0	0	0	0	0	0	0
Nanp	0.0181818	0	0	0	0	0	0.0243902	0.0344828	0.0461538	0.0375	0
Nsfl1c	0.145455	0.204545	0.0740741	0.5	0	0.181818	0.463415	0.284483	0.230769	0.25	0.352941
Fkbp1a	0.0545455	0.0454545	0.037037	0	0	0.0909091	0.158537	0.0775862	0.0923077	0.075	0.0294118
Sdcbp2	0	0.0227273	0	0	0	0	0.0365854	0.0344828	0.0153846	0.0125	0.0294118
Psmf1	0.109091	0.159091	0.0740741	0	0	0.181818	0.335366	0.224138	0.215385	0.175	0.147059
Fam110a	0.0363636	0.0227273	0	0.166667	0	0	0.0182927	0.0258621	0.0153846	0.0125	0.0294118
Slc52a3	0	0.0227273	0	0	0	0.0909091	0.00609756	0	0.0153846	0	0
Srxn1	0	0	0	0	0	0	0	0	0	0	0
Csnk2a1	0.0727273	0.159091	0.0740741	0.5	0	0.181818	0.359756	0.25	0.323077	0.2125	0.117647
Tbc1d20	0.0181818	0	0.037037	0.166667	0	0.0909091	0.219512	0.12069	0.0615385	0.1125	0.0294118
Rbck1	0.181818	0.295455	0.111111	0	0	0.272727	0.536585	0.508621	0.230769	0.3	0.264706
Trib3	0.0363636	0	0	0	0	0	0.0304878	0.0172414	0.0153846	0.0375	0
Sox12	0	0	0	0	0	0	0.0365854	0.0172414	0	0	0
Zcchc3	0	0	0	0	0	0	0.00609756	0	0	0	0
Rem1	0	0	0	0	0	0	0	0	0	0	0
H13	0.109091	0.136364	0.111111	0	0.4	0.272727	0.286585	0.318966	0.184615	0.15	0.0588235
Mcts2	0.0545455	0.0909091	0	0.166667	0	0	0.115854	0.0517241	0.0615385	0	0
Id1	0.0363636	0.0227273	0	0	0.2	0.0909091	0.00609756	0.0431034	0.0461538	0.0375	0.0588235
Bcl2l1	0.0363636	0	0	0	0	0.0909091	0.0426829	0.0948276	0.0615385	0.1	0.0294118
Tpx2	0	0	0	0	0	0	0.00609756	0	0	0	0
Pdrg1	0.0363636	0.181818	0.111111	0.166667	0	0.0909091	0.329268	0.181034	0.153846	0.25	0.0588235
Ccm2l	0	0	0	0	0	0	0	0	0	0	0
Hck	0.0727273	0.0909091	0.037037	0	0	0	0.158537	0.0603448	0.0461538	0.0625	0.0588235
Tm9sf4	0.0181818	0.0681818	0.037037	0	0	0	0.0792683	0.0775862	0.0923077	0.1	0.117647
Tspyl3	0	0.0227273	0.037037	0	0	0	0.103659	0.0258621	0.0153846	0.025	0.0294118
Plagl2	0.0181818	0.0454545	0.037037	0	0.2	0.0909091	0.115854	0.112069	0.123077	0.05	0.0588235
Pofut1	0.0727273	0.0909091	0.037037	0	0	0	0.103659	0.0948276	0.184615	0.175	0.117647
Kif3b	0.0545455	0.113636	0	0	0	0.0909091	0.0914634	0.146552	0.0923077	0.0875	0.147059
Asxl1	0.0363636	0.0227273	0.111111	0	0	0.272727	0.292683	0.155172	0.138462	0.1875	0.264706
Nol4l	0	0	0	0	0	0	0	0	0	0	0
Commd7	0.0363636	0.25	0.111111	0.166667	0	0.0909091	0.469512	0.275862	0.307692	0.225	0.147059
Dnmt3b	0.0181818	0	0	0	0	0	0.0121951	0	0.0153846	0	0
Mapre1	0.145455	0.113636	0.111111	0.166667	0	0.272727	0.414634	0.336207	0.169231	0.25	0.235294
Cdk5rap1	0	0.136364	0	0	0	0	0.0365854	0.0431034	0.0307692	0.0125	0
Snta1	0	0	0	0	0	0	0	0	0	0	0
Cbfa2t2	0.0545455	0.0454545	0.037037	0.166667	0	0	0.0731707	0.0862069	0	0.0125	0.117647
Necab3	0	0	0	0	0	0	0	0	0	0	0
Actl10	0	0	0	0	0	0	0.00609756	0	0.0153846	0	0
E2f1	0.0181818	0	0.037037	0	0	0	0.0182927	0	0	0.0125	0.0294118
Pxmp4	0.0363636	0	0	0	0	0.0909091	0.0426829	0.0172414	0.0153846	0.025	0
Zfp341	0.0363636	0	0.037037	0	0	0	0.0182927	0.00862069	0.0153846	0	0
Chmp4b	0.0363636	0.159091	0.148148	0	0.2	0	0.237805	0.293103	0.169231	0.1375	0.205882
Raly	0.4	0.477273	0.407407	1.16667	0.2	0.636364	1.18902	1.24138	0.876923	1	0.617647
a	0	0	0	0	0	0	0	0.00862069	0	0	0
Eif2s2	0.0363636	0	0.185185	0.333333	0	0	0.0914634	0.0948276	0.0461538	0.0375	0.0588235
Ahcy	0	0	0.037037	0	0	0	0.0182927	0.00862069	0.0461538	0	0
Itch	0.0545455	0.113636	0.0740741	0	0	0	0.280488	0.12069	0.107692	0.1875	0.0588235
Dynlrb1	0.0363636	0.0909091	0.037037	0	0	0	0.280488	0.155172	0.215385	0.225	0.205882
Map1lc3a	0	0.0454545	0	0	0.2	0	0.115854	0.0431034	0.0769231	0.0625	0.0588235
Pigu	0.0181818	0.0227273	0.037037	0.166667	0	0	0.121951	0.146552	0.0923077	0.0625	0.0588235
Trp53inp2	0.0363636	0	0.037037	0	0	0	0.134146	0.0172414	0.0923077	0.0375	0.0294118
Ncoa6	0	0.0681818	0.037037	0	0	0	0.115854	0.0775862	0.0307692	0.05	0
Ggt7	0	0	0	0	0	0	0.0243902	0	0	0.025	0
Acss2	0.0363636	0.0454545	0.0740741	0	0	0	0.103659	0.137931	0.138462	0.1625	0.0882353
Gss	0	0	0.037037	0	0	0	0.0487805	0.0172414	0.0153846	0.025	0
Trpc4ap	0.127273	0.25	0.111111	0	0	0	0.560976	0.362069	0.476923	0.225	0.176471
Edem2	0.0545455	0.0454545	0.111111	0	0.2	0.0909091	0.207317	0.0775862	0.123077	0.1375	0.0294118
Procr	0	0	0	0	0	0	0	0	0	0	0
BC029722	0.0727273	0.136364	0	0	0	0	0.140244	0.103448	0.0923077	0.0625	0
Eif6	0.0545455	0.0681818	0.037037	0	0	0.181818	0.152439	0.163793	0.0461538	0.0875	0.0882353
Uqcc1	0	0.0681818	0	0	0.2	0.0909091	0.134146	0.0689655	0.107692	0.0625	0.0294118
Cep250	0.0909091	0.25	0.0740741	0.333333	0	0.272727	0.262195	0.12069	0.107692	0.15	0.0294118
Ergic3	0.0545455	0.113636	0.111111	0.166667	0	0.0909091	0.268293	0.206897	0.184615	0.1375	0
Spag4	0	0	0	0	0	0	0.00609756	0	0	0	0.0294118
Cpne1	0	0.227273	0.222222	0.166667	0	0.272727	0.353659	0.241379	0.184615	0.225	0.147059
Nfs1	0.0363636	0.0681818	0.037037	0.166667	0	0.0909091	0.0731707	0.0431034	0.0769231	0.075	0.0588235
Romo1	0.0181818	0.0227273	0	0	0	0	0.0609756	0.0258621	0.0615385	0.075	0.0588235
Rbm39	0.454545	0.454545	0.185185	0	0	0.545455	0.780488	0.655172	0.446154	0.425	0.382353
Phf20	0.0909091	0.0681818	0.111111	0	0	0	0.170732	0.137931	0.0461538	0.05	0.0588235
Scand1	0.363636	0.340909	0.259259	0	0.2	0.0909091	0.835366	0.836207	0.538462	0.5	0.294118
Cnbd2	0	0	0	0	0	0	0.0304878	0.0172414	0	0.025	0.0294118
Epb41l1	0	0	0	0	0	0	0.0121951	0.00862069	0	0.0125	0
Aar2	0	0.0227273	0	0.166667	0	0.0909091	0.0731707	0.0517241	0.0461538	0.0875	0.0882353
Dlgap4	0.0909091	0.113636	0.148148	0	0.2	0.454545	0.414634	0.327586	0.276923	0.2875	0.352941
Myl9	0	0	0	0	0	0	0	0	0	0	0
Tgif2	0.0545455	0	0	0	0	0	0.164634	0.0603448	0.0769231	0.0375	0
Rab5if	0.0363636	0.136364	0.037037	0	0	0.272727	0.243902	0.241379	0.261538	0.1375	0.176471
Sla2	0.0363636	0.0227273	0.037037	0	0	0	0.115854	0.0862069	0.123077	0.1	0.0882353
Ndrg3	0.0727273	0.0454545	0.0740741	0	0	0.0909091	0.152439	0.137931	0.2	0.2	0.205882
Dsn1	0	0.0227273	0	0	0	0	0.0304878	0.0172414	0	0	0
Soga1	0	0	0	0	0	0	0	0	0	0	0
Samhd1	0.381818	0.613636	0.740741	1.33333	0.2	1.18182	1.65244	1.56034	1.70769	1.475	0.941176
Rbl1	0.0363636	0.0454545	0	0.166667	0.2	0.363636	0.121951	0.163793	0.0923077	0.05	0.0294118
Rpn2	0.0363636	0.136364	0.0740741	0.333333	0	0	0.22561	0.172414	0.123077	0.1875	0.147059
Manbal	0.0363636	0.0681818	0	0	0	0.0909091	0.0731707	0.0775862	0.0615385	0.0625	0.117647
Src	0	0	0	0	0	0	0	0	0	0	0
Blcap	0	0	0	0	0	0	0.0853659	0.0172414	0	0.0375	0.0294118
Ctnnbl1	0.0545455	0.0681818	0.037037	0	0.2	0.454545	0.268293	0.258621	0.276923	0.1625	0.147059
Tti1	0.0363636	0.0454545	0.037037	0	0	0	0.0792683	0.0517241	0.0461538	0.0125	0.0294118
Rprd1b	0.0363636	0.159091	0.037037	0	0	0	0.231707	0.0689655	0.0923077	0.15	0.0294118
Tgm2	0.0727273	0.136364	0.0740741	0	0	0.181818	0.0182927	0.0603448	0.0307692	0.0625	0.0588235
Lbp	0	0	0	0	0	0	0	0	0	0	0
Ralgapb	0.0363636	0.159091	0.185185	0.166667	0	0	0.189024	0.215517	0.169231	0.1125	0.235294
Adig	0	0	0	0	0	0	0.00609756	0.00862069	0.0153846	0	0
Actr5	0.0545455	0.113636	0.037037	0	0	0.0909091	0.219512	0.12069	0.0461538	0.15	0.0882353
Ppp1r16b	0.145455	0.159091	0.037037	0	0	0.363636	0.871951	0.465517	0.323077	0.525	0.294118
Fam83d	0.0181818	0	0	0	0	0	0.0243902	0.0258621	0	0.0375	0
Dhx35	0.0363636	0.0454545	0.037037	0.166667	0	0	0.0914634	0.0603448	0.107692	0.05	0
Mafb	0.0181818	0.0909091	0.0740741	0	0	0	0.0365854	0.0258621	0.0153846	0.0125	0.0294118
Top1	0.181818	0.159091	0.037037	0.166667	0.2	0.272727	0.378049	0.327586	0.184615	0.4125	0.147059
Plcg1	0.218182	0.25	0.333333	0.333333	0.2	0.181818	0.554878	0.448276	0.415385	0.4125	0.294118
Zhx3	0	0	0	0	0	0	0.0304878	0.00862069	0.0153846	0.0125	0
Lpin3	0	0	0	0	0	0	0	0	0	0	0
Chd6	0.0909091	0.204545	0.111111	0	0	0	0.359756	0.215517	0.153846	0.25	0.264706
Srsf6	0.436364	0.590909	0.555556	0.5	0.2	0.545455	1.48171	1.31034	0.784615	0.6375	0.735294
L3mbtl1	0	0	0	0	0	0	0	0	0	0	0
Ift52	0.0545455	0.136364	0	0	0	0.0909091	0.158537	0.12069	0.0307692	0.1375	0.0882353
Mybl2	0	0	0	0	0	0	0.0121951	0.00862069	0	0	0
Tox2	0	0.0227273	0	0	0	0	0	0.00862069	0	0	0
Jph2	0	0	0	0	0	0	0.0121951	0	0	0	0
Oser1	0.109091	0.204545	0.222222	0	0	0.363636	0.54878	0.37931	0.384615	0.225	0.176471
Fitm2	0	0	0.037037	0	0	0	0.0243902	0.00862069	0	0.025	0
Ttpal	0.0363636	0.136364	0	0	0	0.0909091	0.365854	0.0948276	0.0923077	0.1375	0.0882353
Serinc3	0.854545	1.75	0.962963	1.33333	1	0.909091	4.08537	2.22414	1.89231	2.325	1.82353
Pkig	0.109091	0.159091	0	0	0	0.272727	0.353659	0.284483	0.0615385	0.175	0.176471
Ada	0.0181818	0	0	0	0	0.181818	0.0426829	0.0517241	0.0307692	0.05	0
Ywhab	0.127273	0.227273	0.148148	0.5	0	0	0.54878	0.534483	0.276923	0.2875	0.0882353
Pabpc1l	0	0	0	0	0	0	0	0	0	0	0
Tomm34	0.127273	0.181818	0.111111	0.166667	0.6	0.363636	0.426829	0.405172	0.2	0.2375	0.264706
Stk4	0.0909091	0.227273	0.0740741	0	0	0.0909091	0.579268	0.405172	0.323077	0.375	0.117647
Slpi	0.0181818	0.0909091	0	0.333333	0	0	0.0243902	0.0344828	0.0769231	0.0625	0.0294118
Matn4	0	0	0	0	0	0	0	0	0	0	0
Sdc4	0.0363636	0.0909091	0.0740741	0	0	0	0.304878	0.146552	0.0461538	0.05	0.0294118
Sys1	0.0545455	0.204545	0.0740741	0	0	0.181818	0.506098	0.336207	0.338462	0.3375	0.205882
Dbndd2	0	0.0454545	0	0	0	0	0.0426829	0.00862069	0.0153846	0.05	0.0294118
Pigt	0.163636	0.0909091	0.0740741	0	0	0.0909091	0.310976	0.146552	0.169231	0.2	0.0882353
Wfdc2	0	0.0454545	0	0	0	0	0	0	0	0	0
Dnttip1	0.0181818	0.0681818	0.037037	0	0	0	0.158537	0.0775862	0.123077	0.2	0.117647
Ube2c	0	0	0	0	0	0	0.0182927	0	0.0461538	0	0
Tnnc2	0	0	0	0	0	0	0	0	0	0	0
Snx21	0	0	0	0	0	0	0	0	0	0	0.0588235
Acot8	0.0363636	0.0227273	0.037037	0	0	0.0909091	0.0853659	0.00862069	0.0307692	0.0625	0.0294118
Zswim3	0	0	0	0	0	0	0.0121951	0.0172414	0.0461538	0.025	0
Zswim1	0.0181818	0.0227273	0	0	0	0	0.0121951	0.0172414	0.0615385	0.0125	0
Spata25	0	0	0	0	0	0	0	0	0	0.0125	0
Neurl2	0	0	0	0	0	0	0.0182927	0.0172414	0.0153846	0	0
Ctsa	0.0727273	0.181818	0.296296	0	0.8	0.181818	0.47561	0.301724	0.307692	0.4125	0.205882
Pltp	0	0.0909091	0	0	0	0	0.0670732	0.0258621	0.0307692	0.0375	0.0588235
Pcif1	0.0727273	0.113636	0	0.166667	0	0.181818	0.445122	0.37931	0.4	0.1875	0.235294
Zfp335	0.0181818	0.0909091	0.0740741	0.166667	0	0	0.292683	0.172414	0.0769231	0.1875	0.0588235
Mmp9	0	0	0.037037	0	0	0	0.00609756	0.0344828	0	0.0125	0
Ncoa5	0.145455	0.136364	0	0	0	0	0.207317	0.146552	0.138462	0.1875	0
Cd40	0.0181818	0.0454545	0.037037	0	0	0	0.128049	0.0431034	0.0923077	0.075	0
Cdh22	0	0	0	0	0	0	0	0	0	0	0
Slc35c2	0.0181818	0.0909091	0.037037	0	0	0	0.152439	0.0344828	0.0461538	0.0375	0.0294118
Elmo2	0	0.0681818	0	0	0	0	0.103659	0.0431034	0.0461538	0.0625	0.0294118
Ocstamp	0	0	0	0	0	0	0	0	0	0	0
Slc13a3	0	0	0	0	0	0	0	0	0	0	0
Trp53rka	0	0.0681818	0.037037	0	0	0.181818	0.054878	0.0862069	0	0.05	0.0294118
Eya2	0.0181818	0.0227273	0	0	0	0	0.054878	0.0172414	0.0307692	0.025	0
Zmynd8	0.145455	0.0454545	0.148148	0.333333	0	0	0.25	0.103448	0.123077	0.1625	0.147059
Ncoa3	0.0909091	0.25	0.185185	0	0.2	0.0909091	0.713415	0.387931	0.292308	0.325	0.147059
Sulf2	0.0363636	0	0.037037	0	0	0	0	0	0	0	0
Prex1	0.327273	0.522727	0.555556	0	0.2	0.0909091	1.43902	0.965517	0.846154	0.9875	0.529412
Trp53rkb	0	0.0227273	0	0	0	0.0909091	0.0182927	0.0172414	0	0.0125	0
Arfgef2	0.0363636	0.0227273	0.0740741	0	0	0	0.231707	0.0689655	0.0769231	0.125	0.0588235
Cse1l	0.0181818	0.159091	0.037037	0	0	0.181818	0.237805	0.232759	0.0461538	0.2	0.0588235
Stau1	0.145455	0.113636	0.037037	0.166667	0	0.272727	0.213415	0.215517	0.107692	0.075	0.176471
Ddx27	0.0727273	0.227273	0.0740741	0	0	0.0909091	0.47561	0.413793	0.4	0.4	0.147059
Znfx1	0.0181818	0.0454545	0.037037	0	0	0	0.189024	0.0862069	0.0461538	0.1	0.0294118
Kcnb1	0.0181818	0	0	0	0	0	0.0121951	0.00862069	0	0	0
Ptgis	0	0	0	0	0	0	0	0	0	0	0
B4galt5	0.0181818	0.204545	0.037037	0	0	0.0909091	0.195122	0.155172	0.0307692	0.175	0.0882353
Slc9a8	0.0181818	0.0909091	0.0740741	0	0	0	0.134146	0.0862069	0.123077	0.1625	0.176471
Spata2	0.0181818	0.0681818	0.037037	0	0	0.0909091	0.237805	0.103448	0.230769	0.15	0.147059
Rnf114	0.145455	0.136364	0.185185	0	0.2	0.454545	0.506098	0.431034	0.353846	0.3625	0.176471
Snai1	0	0.0227273	0.037037	0	0.2	0	0.00609756	0.00862069	0	0.0375	0
Ube2v1	0.2	0.272727	0.148148	0.166667	0.2	0.181818	0.567073	0.448276	0.323077	0.3875	0.235294
Tmem189	0.0545455	0.204545	0.148148	0	0	0.0909091	0.262195	0.258621	0.184615	0.2875	0.117647
Cebpb	0.436364	0.636364	0.481481	0.833333	0	0.454545	1.31707	0.681034	0.369231	0.5625	0.205882
Ptpn1	0.0181818	0.113636	0.222222	0.333333	0.2	0.181818	0.390244	0.267241	0.2	0.2375	0.235294
Ripor3	0	0	0	0	0	0	0	0	0	0	0
Pard6b	0.0181818	0	0	0	0	0	0.0182927	0	0	0	0.0294118
Adnp	0.0545455	0.136364	0.0740741	0.166667	0	0.181818	0.286585	0.301724	0.169231	0.175	0.0588235
Dpm1	0.0545455	0.0454545	0.037037	0	0	0	0.182927	0.0775862	0.138462	0.0875	0.0294118
Mocs3	0	0.0454545	0	0	0.2	0.0909091	0.054878	0.0689655	0.0307692	0.0375	0
Nfatc2	0.109091	0.136364	0.148148	0	0	0.0909091	0.304878	0.267241	0.169231	0.1875	0.176471
Atp9a	0	0	0	0	0	0	0.0121951	0.00862069	0	0	0
Zfp64	0	0.0454545	0.0740741	0	0	0	0.128049	0.112069	0.0307692	0.025	0.0588235
Zfp217	0.0181818	0.136364	0.222222	0.333333	0.2	0.181818	0.420732	0.431034	0.276923	0.225	0.117647
Bcas1	0	0	0	0	0	0	0	0	0	0	0
Pfdn4	0.0181818	0.0227273	0	0	0	0	0.0731707	0.0517241	0.0307692	0.075	0
Fam210b	0	0	0	0	0	0	0.0792683	0.0344828	0.0307692	0.025	0
Aurka	0	0.0227273	0	0.333333	0	0	0.0243902	0.0258621	0	0.0375	0
Cstf1	0.0181818	0.0227273	0.037037	0	0	0	0.0792683	0.0344828	0.0307692	0.0375	0
Cass4	0	0	0	0	0	0	0	0.0172414	0.0307692	0	0
Rtf2	0.0181818	0.0227273	0.0740741	0.166667	0	0.181818	0.243902	0.258621	0.138462	0.15	0.147059
Bmp7	0	0	0.037037	0	0	0	0.0121951	0	0	0.0125	0
Spo11	0.0181818	0	0	0	0	0	0.0182927	0.0172414	0	0	0
Rae1	0.0727273	0.181818	0	0	0	0	0.280488	0.232759	0.138462	0.1375	0.147059
Rbm38	0.181818	0.136364	0.111111	0.166667	0.4	0.272727	1.09756	0.543103	0.415385	0.4625	0.323529
Zbp1	0.0909091	0.113636	0.185185	0	0	0.272727	0.378049	0.612069	0.338462	0.2875	0.235294
Pmepa1	0.0545455	0.0909091	0	0	0	0.0909091	0.097561	0.146552	0.107692	0.1125	0.0294118
Rab22a	0.109091	0.159091	0.148148	0.333333	0	0.272727	0.384146	0.189655	0.169231	0.2	0.294118
Vapb	0.0363636	0.113636	0.111111	0	0	0	0.237805	0.172414	0.123077	0.0875	0.0294118
Stx16	0.0727273	0.113636	0.111111	0.333333	0	0.0909091	0.439024	0.362069	0.230769	0.1375	0.323529
Npepl1	0.109091	0.0909091	0.111111	0	0	0.181818	0.426829	0.293103	0.0615385	0.275	0.147059
Gnas	0.436364	0.5	0.0740741	1	0	0.181818	1.34756	0.887931	0.646154	0.775	0.676471
Nelfcd	0	0.0681818	0.037037	0	0	0.0909091	0.103659	0.146552	0.0769231	0.0625	0.0294118
Ctsz	0.109091	0.295455	0.185185	0	0	0	0.329268	0.25	0.215385	0.4	0.176471
Tubb1	0	0	0	0	0	0	0	0	0	0	0
Atp5e	0.0909091	0.136364	0.259259	0	0	0.363636	0.957317	0.62931	0.8	0.7375	0.264706
Prelid3b	0.0181818	0	0.037037	0	0	0	0.134146	0.0603448	0.153846	0.1125	0.0588235
Zfp831	0.0363636	0.159091	0.148148	0.166667	0.2	0.0909091	0.310976	0.275862	0.2	0.225	0.117647
Edn3	0	0	0	0	0	0	0	0	0	0	0
Phactr3	0	0	0	0	0	0	0	0	0	0	0
Sycp2	0	0	0	0	0	0	0.00609756	0	0	0	0
Ppp1r3d	0	0	0	0	0	0	0	0	0	0	0
Fam217b	0	0	0.037037	0	0	0	0	0	0	0	0.0294118
Taf4	0.109091	0.295455	0.111111	0	0	0.181818	0.396341	0.344828	0.338462	0.35	0.441176
Lsm14b	0.0727273	0.295455	0.0740741	0	0.2	0.0909091	0.420732	0.224138	0.261538	0.2625	0.176471
Psma7	0.0363636	0.0681818	0.037037	0	0	0	0.103659	0.0948276	0.0615385	0.0375	0
Ss18l1	0.0363636	0.0454545	0.037037	0	0	0	0.0792683	0.0517241	0.0769231	0.05	0.0882353
Mtg2	0.0181818	0.0227273	0	0	0	0.0909091	0.115854	0.0603448	0.0153846	0.0625	0.0588235
Osbpl2	0	0.0227273	0	0	0	0	0.115854	0.0603448	0.0461538	0.125	0
Adrm1	0	0.0227273	0	0	0	0	0.103659	0.0517241	0.0153846	0.025	0.0294118
Lama5	0	0	0	0	0	0	0	0	0	0	0
Cables2	0.0363636	0.0909091	0.111111	0	0.2	0.181818	0.256098	0.215517	0.0769231	0.1	0.0882353
Slco4a1	0	0	0	0	0	0	0.0487805	0.0517241	0.0153846	0.025	0
Mrgbp	0.0545455	0.0909091	0.037037	0	0	0	0.115854	0.103448	0.0769231	0.05	0.0882353
Ogfr	0.163636	0.318182	0.111111	0	0	0.363636	0.670732	0.646552	0.4	0.35	0.352941
Col9a3	0	0	0	0	0	0.0909091	0.0365854	0.0258621	0.0153846	0.0375	0.0588235
Dido1	0.0363636	0.0681818	0.037037	0	0	0	0.268293	0.12931	0.123077	0.0875	0.0882353
Gid8	0.0181818	0.113636	0.037037	0.166667	0.2	0	0.304878	0.206897	0.246154	0.25	0.235294
Slc17a9	0.0363636	0.0454545	0.0740741	0	0	0	0.207317	0.12931	0.107692	0.05	0.0294118
Ythdf1	0.0909091	0.0909091	0.0740741	0	0	0	0.292683	0.241379	0.215385	0.1125	0.0588235
Arfgap1	0.0363636	0.113636	0.0740741	0	0.2	0	0.195122	0.224138	0.0769231	0.075	0.117647
Col20a1	0	0	0	0	0	0	0.0121951	0.0172414	0	0	0
Ppdpf	0.309091	0.431818	0.0740741	0.5	0.2	0	1.0122	1.03448	0.769231	0.8375	0.441176
Ptk6	0	0	0	0	0	0	0.00609756	0	0	0	0
Srms	0	0	0	0	0	0	0.00609756	0	0	0	0
Fndc11	0	0	0	0	0	0	0	0	0	0	0
Helz2	0.381818	0.363636	0.0740741	0.666667	0	0.454545	1.08537	0.887931	0.584615	0.5	0.676471
Gmeb2	0.0545455	0	0.037037	0.166667	0	0	0.0914634	0.0862069	0.138462	0.1	0.0588235
Rtel1	0	0.0681818	0	0	0	0	0.0182927	0.0431034	0.0153846	0	0
Arfrp1	0.0909091	0.0681818	0.037037	0.166667	0	0.0909091	0.25	0.232759	0.0923077	0.2	0.176471
Zgpat	0.127273	0.181818	0.111111	0.166667	0	0.181818	0.493902	0.422414	0.276923	0.3125	0.176471
Zbtb46	0	0	0	0	0	0	0	0	0	0	0
Tpd52l2	0.0181818	0.0227273	0	0	0	0.0909091	0.256098	0.215517	0.123077	0.15	0.0588235
Dnajc5	0.145455	0.227273	0.037037	0	0.2	0	0.47561	0.267241	0.307692	0.3125	0.323529
Uckl1	0.0727273	0.113636	0.037037	0	0	0.0909091	0.20122	0.12069	0.169231	0.15	0.0882353
Zfp512b	0.0545455	0	0	0	0	0.0909091	0.0853659	0.12069	0.123077	0.075	0
Prpf6	0.145455	0.159091	0.148148	0.333333	0	0.181818	0.335366	0.267241	0.184615	0.3	0.147059
Samd10	0.0363636	0	0.037037	0	0	0	0.0365854	0.00862069	0.0153846	0.025	0.0294118
Sox18	0	0	0	0	0	0	0	0	0	0	0
Tcea2	0	0	0	0	0	0	0.054878	0.00862069	0	0	0.0294118
Rgs19	0.163636	0.318182	0.0740741	0.833333	0	0.0909091	0.603659	0.612069	0.446154	0.3375	0.411765
Pcmtd2	0.0909091	0.0454545	0.037037	0	0	0.363636	0.25	0.0948276	0.169231	0.1875	0.147059
Polr3k	0.0363636	0.0454545	0.037037	0	0	0	0.213415	0.103448	0.153846	0.2125	0.117647
Pex2	0.0545455	0	0.037037	0.166667	0	0	0.115854	0.0689655	0.0769231	0.0125	0.0294118
Zc2hc1a	0	0	0	0	0	0	0.0182927	0	0	0	0
Il7	0	0	0	0	0	0	0	0	0	0	0
Stmn2	0	0	0	0	0	0	0	0	0	0	0
Hey1	0	0.0227273	0	0	0	0	0.00609756	0	0.0307692	0	0.0294118
Tpd52	0.0545455	0.0227273	0.111111	0	0	0	0.097561	0.0775862	0	0.0875	0
Zbtb10	0.145455	0.181818	0	0.166667	0	0	0.554878	0.293103	0.138462	0.0875	0.147059
Zfp704	0	0.0227273	0	0	0	0	0	0	0	0	0
Pag1	0.0909091	0.204545	0.0740741	0	0	0	0.347561	0.267241	0.0923077	0.2125	0.147059
Fabp5	0.0545455	0	0	0	0	0	0.0121951	0.0431034	0.0153846	0.05	0.0294118
Pmp2	0	0	0	0	0	0	0	0	0	0	0
Fabp9	0	0	0	0	0	0	0	0	0	0	0
Fabp4	0.0363636	0	0	0	0	0	0.00609756	0	0	0	0
Fabp12	0	0	0	0	0	0	0	0	0	0	0
Impa1	0.2	0.227273	0.0740741	0	0.2	0.454545	0.280488	0.258621	0.153846	0.1625	0.352941
Zfand1	0.0181818	0.0227273	0.037037	0.166667	0	0.0909091	0.0670732	0.0344828	0.0307692	0.05	0.0294118
Snx16	0.0363636	0.0227273	0	0	0	0	0.0304878	0	0	0.0125	0
Lrrcc1	0.0363636	0.0454545	0	0	0	0.0909091	0.0792683	0.0862069	0.0461538	0.0375	0.0588235
E2f5	0.0181818	0.0454545	0	0	0	0	0.0426829	0.0258621	0.0615385	0.025	0
Car13	0	0	0	0	0	0	0	0	0	0.0125	0.0294118
Car2	0.0181818	0	0	0	0	0	0.0182927	0.0344828	0	0	0
Sirpb1a	0	0	0	0	0	0	0	0	0	0	0
Sirpb1b	0	0	0	0	0	0	0	0	0	0	0
Sirpb1c	0	0	0	0	0	0	0	0	0	0	0
Ythdf3	0.127273	0.25	0.0740741	0.333333	0	0.363636	0.621951	0.577586	0.415385	0.1875	0.323529
Bhlhe22	0	0	0	0	0	0	0	0	0	0	0
Cyp7b1	0	0	0	0	0	0	0	0	0	0	0
Armc1	0.0181818	0.0227273	0	0.166667	0	0.0909091	0.115854	0.0862069	0.0923077	0.0625	0.0294118
Mtfr1	0.0363636	0.227273	0.037037	0	0	0.0909091	0.134146	0.146552	0.153846	0.175	0.0588235
Pde7a	0.272727	0.25	0.296296	0.333333	0.2	0.545455	0.713415	0.534483	0.430769	0.4375	0.323529
Cp	0	0	0	0	0	0	0	0	0	0	0
Hps3	0.0727273	0.113636	0	0	0.2	0	0.158537	0.172414	0.0923077	0.175	0.117647
Hltf	0.0727273	0.0909091	0.037037	0.166667	0	0	0.170732	0.12931	0.123077	0.1375	0.0588235
Gyg	0.0181818	0.0227273	0.037037	0	0	0	0.0914634	0.0775862	0.123077	0.0625	0
Cpa3	0	0	0	0	0	0	0	0	0	0	0
Tbl1xr1	0.290909	0.25	0.111111	0	0	0.181818	0.52439	0.37069	0.369231	0.3125	0.264706
Ect2	0	0	0	0	0	0	0.00609756	0.0172414	0	0.0125	0
Nceh1	0.0545455	0.0454545	0.111111	0	0	0.0909091	0.103659	0.0517241	0.0615385	0.05	0.0294118
Tnfsf10	0.0181818	0.0454545	0	0	0	0	0.0426829	0.0344828	0.0307692	0.05	0.0294118
Fndc3b	0	0.0227273	0	0	0	0	0	0.00862069	0	0.0125	0
Pld1	0	0	0	0	0	0	0.00609756	0.00862069	0	0	0
Tnik	0.127273	0.159091	0.222222	0.166667	0.2	0.181818	0.286585	0.215517	0.261538	0.1625	0.117647
Eif5a2	0	0	0	0	0	0	0.0243902	0.00862069	0	0	0
Mecom	0	0	0	0	0	0	0	0	0	0	0
Mynn	0.145455	0.0909091	0.0740741	0.333333	0.2	0.181818	0.189024	0.215517	0.0615385	0.1125	0.0882353
Sec62	0.0545455	0.25	0.185185	0.166667	0	0	0.29878	0.336207	0.153846	0.3	0.147059
Gpr160	0	0	0	0	0	0	0.00609756	0	0.0153846	0.025	0
Phc3	0.163636	0.181818	0.0740741	0	0	0.181818	0.27439	0.275862	0.230769	0.4	0.323529
Prkci	0.0363636	0.0227273	0.037037	0	0	0	0.0670732	0.0431034	0.0153846	0.0875	0.0588235
Skil	0.309091	0.204545	0.222222	0.5	0.4	0.272727	0.542683	0.577586	0.2	0.35	0.323529
Cldn11	0	0	0	0	0	0	0	0	0	0	0
Zmat3	0	0	0	0	0	0	0.0426829	0.0258621	0.0461538	0.025	0.0294118
Pik3ca	0.109091	0.204545	0.111111	0	0	0.181818	0.29878	0.206897	0.138462	0.2125	0.176471
Zfp639	0	0.0454545	0	0	0	0.0909091	0.103659	0.0431034	0.0307692	0.1375	0.0294118
Mfn1	0.0545455	0.159091	0.037037	0	0	0.0909091	0.164634	0.189655	0.0615385	0.0875	0.0588235
Gnb4	0.0181818	0	0	0	0	0	0.00609756	0.00862069	0	0	0
Actl6a	0.0363636	0.0454545	0.0740741	0	0	0.272727	0.0670732	0.0517241	0.0461538	0.05	0.147059
Ndufb5	0.109091	0.159091	0.185185	0.333333	0	0	0.29878	0.163793	0.2	0.175	0.264706
Ttc14	0.0909091	0.25	0.037037	0	0	0	0.445122	0.267241	0.292308	0.125	0.264706
Fxr1	0.236364	0.25	0.37037	0.166667	0	0.272727	0.707317	0.465517	0.492308	0.375	0.323529
Dnajc19	0.0363636	0.0227273	0	0	0	0.0909091	0.0365854	0.0258621	0.0153846	0.0125	0
Atp11b	0.181818	0.295455	0.407407	0.166667	0	0.181818	0.786585	0.5	0.6	0.525	0.558824
Dcun1d1	0	0.0454545	0	0	0	0	0.0731707	0.0603448	0.0923077	0.0625	0.0294118
Mccc1	0.0363636	0.0454545	0	0	0.2	0	0.109756	0.0775862	0.0461538	0.0375	0.0882353
Acad9	0.0363636	0.136364	0.037037	0.166667	0	0	0.140244	0.103448	0.0461538	0.0625	0.0588235
Zfp267	0.0181818	0.0681818	0	0	0	0	0.0121951	0.0172414	0	0	0
Anxa5	0.163636	0.181818	0.0740741	0.166667	0	0	0.152439	0.224138	0.123077	0.2125	0.117647
Exosc9	0.0727273	0.0909091	0.037037	0	0	0.272727	0.152439	0.137931	0.123077	0.1375	0
Ccna2	0.0181818	0	0	0	0	0	0.00609756	0.00862069	0	0	0
Bbs7	0	0	0	0	0	0	0	0	0	0	0
Cetn4	0	0	0	0	0	0	0	0	0	0	0
Bbs12	0	0	0	0	0	0	0.00609756	0.00862069	0	0	0
Fgf2	0	0	0	0	0	0	0	0	0	0	0
Nudt6	0.127273	0	0	0	0	0	0.176829	0.0431034	0.0923077	0.125	0.0882353
Spata5	0.145455	0.136364	0.037037	0	0	0.0909091	0.280488	0.163793	0.215385	0.2375	0.147059
Spry1	0	0	0.037037	0	0	0	0.00609756	0.00862069	0	0.025	0.0294118
Ankrd50	0.0181818	0.0454545	0.0740741	0	0	0	0.109756	0.0862069	0.0923077	0.075	0.147059
Fat4	0	0	0	0	0	0	0	0	0	0	0
Intu	0	0	0	0	0	0	0.00609756	0.00862069	0	0	0
Hspa4l	0.0545455	0.0227273	0	0	0	0	0.0914634	0.0775862	0.0153846	0.0625	0
Plk4	0	0.0909091	0	0	0	0	0.0609756	0.0344828	0	0.0125	0
Mfsd8	0.0181818	0.0454545	0	0	0	0	0.0853659	0.0431034	0.0153846	0.075	0.0294118
Abhd18	0.0181818	0	0	0	0	0	0.0121951	0.0172414	0	0	0
Larp1b	0.0727273	0.0681818	0.0740741	0.166667	0	0.0909091	0.158537	0.12069	0.0461538	0.1375	0.0294118
Pgrmc2	0.0363636	0.0681818	0.037037	0	0.2	0.181818	0.103659	0.0948276	0.0769231	0.075	0.0294118
Jade1	0.0727273	0.181818	0.111111	0.166667	0	0.181818	0.280488	0.181034	0.107692	0.1625	0.0294118
Sclt1	0	0.0227273	0	0	0	0	0.0243902	0.0517241	0.0923077	0.0125	0.0588235
D3Ertd751e	0	0.0681818	0	0	0	0	0.0365854	0.00862069	0.0461538	0	0
Slc7a11	0	0	0	0	0	0	0	0.0172414	0	0	0
Noct	0.0181818	0.0227273	0	0	0	0	0.0304878	0.0431034	0.0153846	0	0
Elf2	0.109091	0.25	0.185185	0.333333	0	0.272727	0.469512	0.258621	0.323077	0.3	0.176471
Ndufc1	0.0181818	0.0681818	0	0	0	0	0.182927	0.0603448	0.107692	0.125	0
Naa15	0.127273	0.159091	0.0740741	0	0	0.181818	0.530488	0.275862	0.2	0.2875	0.294118
Rab33b	0.0363636	0.159091	0.0740741	0	0	0	0.231707	0.146552	0.0923077	0.0375	0.0588235
Setd7	0.0181818	0.0909091	0.037037	0.166667	0	0	0.292683	0.327586	0.2	0.2	0.147059
Mgst2	0.0181818	0	0	0	0	0	0.164634	0.146552	0.169231	0.075	0.0294118
Maml3	0	0	0	0	0	0	0.0243902	0.0172414	0.0153846	0.0125	0.0294118
Foxo1	0.163636	0.409091	0.185185	0.333333	0	0.272727	1.38415	0.827586	0.661538	0.425	0.647059
Cog6	0.0181818	0.0454545	0	0	0	0	0.121951	0.0517241	0.0615385	0.0375	0
Lhfp	0	0	0	0	0	0	0.00609756	0	0	0	0
Nhlrc3	0	0	0	0	0	0	0.0304878	0.0172414	0	0.0125	0
Proser1	0.0181818	0.0681818	0.037037	0	0	0	0.121951	0.0517241	0.0307692	0.025	0.117647
Ufm1	0.0181818	0.0227273	0.037037	0	0	0	0.195122	0.12069	0.153846	0.1375	0.0294118
Supt20	0.272727	0.568182	0.111111	0	0.2	0.272727	0.786585	0.62069	0.6	0.475	0.411765
Exosc8	0.0545455	0.0909091	0.0740741	0	0	0	0.280488	0.112069	0.169231	0.25	0.0882353
Alg5	0.0363636	0.0454545	0.0740741	0	0	0	0.121951	0.0775862	0.0769231	0.125	0.0588235
Rfxap	0.0363636	0.136364	0.148148	0	0	0.0909091	0.25	0.0775862	0.0923077	0.0625	0.0588235
Spg20	0	0.0454545	0.0740741	0	0	0	0.0487805	0.0517241	0	0.0125	0.0294118
Dclk1	0	0	0	0	0	0	0	0	0	0	0
Nbea	0	0	0	0	0	0	0	0	0	0	0
Tm4sf1	0	0	0	0	0	0	0	0	0	0	0
Wwtr1	0	0.0227273	0	0	0	0	0	0	0	0	0
Commd2	0.0545455	0.0227273	0	0	0	0	0.121951	0.0689655	0.0461538	0.0625	0.0882353
Rnf13	0.0545455	0.0454545	0.037037	0	0	0.0909091	0.170732	0.0862069	0.138462	0.075	0.0294118
Pfn2	0	0	0	0.333333	0	0	0.0243902	0.0172414	0	0.0375	0
Tsc22d2	0.0363636	0.136364	0.0740741	0	0	0	0.341463	0.163793	0.107692	0.1875	0.117647
Serp1	0.0363636	0.136364	0	0	0	0	0.310976	0.163793	0.0615385	0.075	0.0882353
Eif2a	0	0.0454545	0.037037	0	0	0.181818	0.268293	0.137931	0.138462	0.2	0.0588235
Selenot	0.127273	0.25	0.111111	0.5	0	0.363636	0.408537	0.25	0.276923	0.225	0.205882
Siah2	0.181818	0.204545	0.111111	0.333333	0	0.0909091	0.414634	0.206897	0.107692	0.15	0.0588235
Med12l	0	0	0	0	0	0	0.00609756	0	0	0	0
Gpr171	0.0545455	0.0454545	0.037037	0.166667	0	0	0.121951	0.137931	0.0923077	0.125	0.0882353
P2ry13	0	0	0	0	0	0	0	0	0	0	0
P2ry12	0	0	0	0	0	0	0	0	0.0153846	0	0
Mbnl1	0.254545	0.568182	0.481481	0.666667	0.2	0.909091	0.890244	0.663793	0.523077	0.6875	0.441176
P2ry1	0	0	0	0	0	0	0.0121951	0	0	0	0
Rap2b	0.0727273	0.0454545	0.037037	0	0.2	0	0.20122	0.198276	0.153846	0.15	0.0882353
Arhgef26	0	0	0	0	0	0	0	0	0	0	0
Dhx36	0.163636	0.159091	0.111111	0	0	0.272727	0.280488	0.258621	0.276923	0.3125	0.205882
Mme	0	0	0	0	0	0	0	0	0	0	0
Slc33a1	0.0363636	0.0681818	0.037037	0	0	0	0.054878	0.0517241	0.0923077	0.0875	0.0294118
Gmps	0.181818	0.0909091	0.037037	0	0.2	0.0909091	0.292683	0.293103	0.123077	0.2	0.117647
Ssr3	0.109091	0.159091	0.148148	0	0	0.0909091	0.359756	0.284483	0.2	0.3	0.205882
Tiparp	0.0181818	0.227273	0.111111	0	0.2	0	0.219512	0.25	0.2	0.2125	0.0588235
Lekr1	0	0.0227273	0	0	0	0	0	0	0	0	0
Ccnl1	0.472727	0.431818	0.37037	0.5	0.2	0.0909091	0.95122	0.689655	0.8	0.6125	0.5
Rsrc1	0.0363636	0	0	0	0	0	0.0365854	0.0258621	0.0153846	0.0375	0.0588235
Mlf1	0	0	0	0	0	0	0	0	0	0	0
Gfm1	0.0363636	0.0454545	0	0.166667	0	0	0.109756	0.103448	0.0923077	0.1	0.0588235
Lxn	0	0	0	0	0	0	0	0	0	0	0
Rarres1	0	0	0	0	0	0	0	0	0	0	0
Mfsd1	0	0.0681818	0.0740741	0	0	0.0909091	0.207317	0.155172	0.153846	0.15	0.117647
Schip1	0	0	0	0	0	0	0	0	0	0	0
Il12a	0	0	0	0	0	0.0909091	0.0487805	0.00862069	0.0307692	0.0125	0
Ift80	0.0363636	0.0909091	0.037037	0	0.2	0	0.182927	0.0862069	0.184615	0.1375	0.0588235
Smc4	0.2	0.25	0.407407	0.333333	0.2	0.272727	1.17683	0.862069	0.861538	0.75	0.382353
Trim59	0.0363636	0.0681818	0.111111	0	0	0.0909091	0.115854	0.0603448	0.0461538	0.1125	0.0294118
Kpna4	0.109091	0.181818	0.222222	0.333333	0	0.454545	0.536585	0.405172	0.292308	0.35	0.0882353
Ppm1l	0.0181818	0	0.037037	0	0.2	0	0.0731707	0.0431034	0.0307692	0.0625	0.0294118
B3galnt1	0	0	0	0	0	0	0	0	0	0	0
Nmd3	0.0909091	0.0909091	0	0	0	0.0909091	0.189024	0.12931	0.0615385	0.1125	0.0294118
Pdcd10	0.127273	0.409091	0.407407	0.166667	0.2	0	0.542683	0.413793	0.415385	0.375	0.205882
Serpini1	0.0909091	0.0454545	0.037037	0	0	0	0.0731707	0.0603448	0.0307692	0.1	0
Golim4	0.0181818	0.0454545	0	0.333333	0	0	0.109756	0.0689655	0.0769231	0.125	0.0588235
Rapgef2	0.0545455	0.181818	0.0740741	0.166667	0	0.0909091	0.22561	0.206897	0.123077	0.2125	0.117647
Fnip2	0	0	0.037037	0	0	0.0909091	0.00609756	0.0172414	0	0	0
Ppid	0	0	0	0	0	0	0.054878	0.0172414	0	0	0
Etfdh	0.0181818	0.0227273	0	0	0.2	0	0.103659	0.0603448	0.107692	0.0625	0.0588235
Tmem144	0.0181818	0	0	0	0	0	0	0	0	0	0
Gask1b	0	0	0	0	0	0	0	0	0	0	0
Pdgfc	0	0	0	0	0	0	0	0	0	0	0
Ctso	0.0181818	0.113636	0.111111	0.166667	0	0	0.213415	0.232759	0.123077	0.1125	0.147059
Gucy1a1	0	0	0	0	0	0	0	0	0	0	0
Plrg1	0.0363636	0.0454545	0.111111	0.166667	0	0	0.158537	0.155172	0.0923077	0.05	0.0294118
Tlr2	0.0545455	0	0	0	0	0	0.0426829	0	0.0153846	0.05	0.0882353
Tmem131l	0.0181818	0.0681818	0	0.166667	0	0.0909091	0.27439	0.198276	0.0923077	0.2	0.0294118
Mnd1	0.0181818	0	0	0	0	0	0	0	0.0153846	0	0
Trim2	0	0	0	0.166667	0	0	0.00609756	0.00862069	0	0.0125	0
Fhdc1	0.0181818	0	0	0	0	0	0	0.00862069	0	0.0125	0
Arfip1	0.0181818	0.0909091	0.037037	0	0	0	0.140244	0.103448	0.138462	0.1125	0.0882353
Tmem154	0.0363636	0.0454545	0.148148	0.166667	0	0	0.103659	0.12931	0.0461538	0.1	0
Fbxw7	0.109091	0.0454545	0.037037	0.166667	0	0	0.164634	0.0948276	0.0461538	0.1875	0.0588235
Gatb	0	0	0	0	0	0	0.0426829	0	0.0461538	0.0125	0
Fam160a1	0	0	0	0	0	0	0	0	0	0	0
Glt28d2	0	0	0	0	0	0	0	0	0	0	0
Sh3d19	0	0	0	0	0	0	0	0	0.0153846	0	0
Lrba	0.0181818	0.136364	0.037037	0	0.2	0.272727	0.213415	0.181034	0.2	0.175	0.0588235
Dclk2	0.0363636	0.0454545	0	0	0	0	0.0853659	0.0603448	0	0.0875	0.0588235
Cd1d1	0.0545455	0	0	0	0	0.0909091	0.0365854	0.0431034	0.0307692	0.0375	0
Kirrel	0	0	0	0	0	0	0	0	0	0	0
Fcrls	0	0.0227273	0	0	0	0	0	0	0	0	0
Cd5l	0	0	0	0	0	0	0	0	0	0	0
Fcrl1	0.109091	0.0909091	0	0.166667	0	0.0909091	0.47561	0.215517	0.0307692	0.1375	0.117647
Fcrl5	0	0.0227273	0	0	0	0	0.0121951	0.0172414	0.0153846	0	0
Etv3	0.145455	0.227273	0.0740741	0	0	0.181818	0.341463	0.284483	0.123077	0.125	0.264706
ETV3L	0	0	0	0	0	0	0	0	0	0	0
Arhgef11	0.0363636	0	0	0	0	0	0.0609756	0.0689655	0.0307692	0.025	0.0294118
Lrrc71	0	0.0227273	0	0	0	0	0	0	0	0	0
Pear1	0.0363636	0	0.037037	0	0	0	0.103659	0.0258621	0.0615385	0.05	0.0294118
Sh2d2a	0.454545	0.590909	0.481481	0.666667	0.4	0.909091	1.10366	0.715517	0.723077	1.1375	0.882353
Prcc	0.145455	0.159091	0.296296	0.5	0.4	0.545455	0.646341	0.474138	0.323077	0.4125	0.294118
Hdgf	0.109091	0.363636	0.185185	0	0	0.272727	0.408537	0.275862	0.215385	0.3125	0.235294
Isg20l2	0.0181818	0.0681818	0.037037	0.166667	0.4	0.0909091	0.152439	0.137931	0.107692	0.075	0.0588235
Crabp2	0	0	0	0	0	0	0.0182927	0.00862069	0	0.05	0
Nes	0	0	0	0	0	0	0	0	0	0	0
Gpatch4	0.0727273	0.0681818	0	0	0.2	0.0909091	0.152439	0.12069	0.107692	0.15	0.117647
Naxe	0	0	0.0740741	0.166667	0	0	0.054878	0.0344828	0.0307692	0.0125	0.0588235
Iqgap3	0	0	0	0	0	0	0	0	0	0	0
Mef2d	0.0727273	0.227273	0.185185	0	0.2	0.181818	0.963415	0.465517	0.292308	0.3125	0.352941
Rhbg	0	0	0	0	0	0	0	0	0	0	0
Tsacc	0	0.0227273	0	0	0	0	0.0304878	0	0	0.0375	0.0294118
Cct3	0.145455	0.25	0.148148	0	0	0.0909091	0.390244	0.362069	0.292308	0.3875	0.205882
Glmp	0.0727273	0.113636	0.148148	0	0.4	0.0909091	0.329268	0.232759	0.184615	0.15	0.0882353
Tmem79	0	0	0	0	0	0	0	0	0	0	0
Smg5	0.0545455	0.113636	0.0740741	0.333333	0	0.0909091	0.323171	0.336207	0.153846	0.2125	0.352941
Paqr6	0	0	0.037037	0	0.2	0	0	0	0	0	0
Pmf1	0	0	0	0	0	0	0.109756	0.0948276	0.0307692	0.075	0
Slc25a44	0.0181818	0.0681818	0	0	0	0	0.0670732	0.0344828	0.0153846	0.0125	0.117647
Sema4a	0.109091	0.25	0.111111	0.166667	0	0.0909091	0.420732	0.413793	0.461538	0.3625	0.147059
Lmna	0.0363636	0.136364	0	0	0	0.0909091	0.0365854	0.0517241	0	0.025	0
Mex3a	0.0181818	0	0	0	0	0	0.0121951	0.00862069	0.0307692	0.0125	0
Lamtor2	0.0909091	0.25	0.037037	0.333333	0.8	0	0.426829	0.37931	0.261538	0.275	0.176471
Ubqln4	0.0545455	0.0681818	0.111111	0	0	0	0.207317	0.12069	0.0769231	0.0875	0.0294118
Ssr2	0.0363636	0.0454545	0.037037	0	0	0.0909091	0.268293	0.155172	0.107692	0.125	0.0294118
Arhgef2	0.181818	0.363636	0.111111	0.166667	0	0	0.530488	0.456897	0.338462	0.2875	0.176471
Khdc4	0.0363636	0.318182	0.0740741	0	0	0.0909091	0.439024	0.232759	0.261538	0.2375	0.205882
Rit1	0.0363636	0.136364	0.037037	0	0	0	0.109756	0.0775862	0.0923077	0.1	0.0588235
Syt11	0	0.0454545	0.148148	0	0	0	0.0914634	0.0948276	0	0.075	0
Gon4l	0.0909091	0.295455	0.111111	0	0	0	0.262195	0.258621	0.2	0.2875	0.264706
Msto1	0.0181818	0.0227273	0.037037	0	0	0	0.0487805	0.0344828	0.0615385	0.025	0.0294118
Dap3	0.0909091	0.0454545	0.148148	0	0.2	0.0909091	0.268293	0.206897	0.153846	0.1875	0.0882353
Ash1l	0.109091	0.409091	0.037037	0	0.2	0.181818	0.518293	0.232759	0.307692	0.2625	0.235294
Rusc1	0	0.113636	0.037037	0.5	0	0.0909091	0.097561	0.0862069	0.0923077	0.0625	0.0294118
Fdps	0.0181818	0.0681818	0	0	0	0	0.0121951	0.0862069	0.0461538	0	0.0882353
Hcn3	0	0	0	0	0	0	0.0243902	0.0431034	0.0153846	0.0125	0
Clk2	0.145455	0.25	0.111111	0	0	0.454545	0.292683	0.318966	0.215385	0.2375	0.117647
Scamp3	0.0909091	0.227273	0.222222	0	0	0	0.432927	0.37069	0.215385	0.3125	0.205882
Fam189b	0	0.0227273	0.037037	0	0.2	0	0.097561	0.0862069	0.0461538	0.0875	0.0294118
Gba	0.0545455	0.0454545	0	0	0	0	0.121951	0.0258621	0.0923077	0.075	0.147059
Mtx1	0.0363636	0.0454545	0.037037	0	0.2	0.181818	0.0792683	0.146552	0.0307692	0.025	0.0588235
Thbs3	0	0	0	0	0	0	0.0121951	0.0172414	0	0.0125	0
Muc1	0	0	0	0	0	0	0.00609756	0	0	0	0
Trim46	0	0	0.037037	0	0	0	0.0121951	0	0	0	0
Krtcap2	0.0363636	0.0454545	0.0740741	0	0	0	0.134146	0.163793	0.123077	0.0625	0.0294118
Dpm3	0.0545455	0.204545	0.0740741	0	0	0.0909091	0.426829	0.405172	0.384615	0.3875	0.147059
Slc50a1	0.0727273	0.0909091	0	0	0	0	0.310976	0.198276	0.230769	0.2125	0.0882353
Efna1	0	0	0	0	0	0	0	0	0	0	0
Efna4	0	0	0	0	0	0	0	0	0	0	0
Adam15	0.0181818	0.0227273	0	0	0	0	0	0.0172414	0	0	0.0294118
Zbtb7b	0.0545455	0.0227273	0.037037	0	0	0	0.20122	0.155172	0.0461538	0.0625	0
Flad1	0.0181818	0.0227273	0.037037	0	0.2	0	0.0853659	0.0689655	0.0307692	0.125	0.0294118
Cks1b	0	0	0	0	0	0	0	0.0258621	0	0	0
Shc1	0.0909091	0.0909091	0	0	0	0	0.207317	0.112069	0.107692	0.1125	0
Pygo2	0.0363636	0.113636	0.037037	0.333333	0.4	0	0.256098	0.137931	0.123077	0.2	0.0882353
Pbxip1	0.0363636	0.181818	0.222222	0	0	0.0909091	0.390244	0.336207	0.230769	0.2125	0.0588235
Pmvk	0.0181818	0.0681818	0.037037	0.333333	0	0.0909091	0.097561	0.0517241	0	0.0625	0
Kcnn3	0	0	0	0	0	0	0	0	0	0	0
Adar	0.0545455	0.0909091	0.185185	0	0	0.0909091	0.609756	0.431034	0.446154	0.4125	0.147059
Chrnb2	0	0	0	0	0	0	0.0243902	0.0172414	0.0615385	0.0125	0
[truncated: 11,817 more rows]

## Sheet: CD4 1
genotype	Nav1.8wt::Npy1rfl/fl	Nav1.8cre::Npy1rfl/fl	Nav1.8wt::Npy1rfl/fl	Nav1.8cre::Npy1rfl/fl	Nav1.8wt::Npy1rfl/fl	Nav1.8cre::Npy1rfl/fl	C57BL6	C57BL6	C57BL6	C57BL6	C57BL6
AAI	OVA	OVA	OVA	OVA	OVA	OVA	Naive	OVA	OVA	OVA	OVA
treatment	-	-	-	-	-	-	-	vehicle	RTX	vehicle	RTX
	RNA.s1_	RNA.s2_	RNA.s3_	RNA.s4_	RNA.s5_	RNA.s6_	RNA.s9_	RNA.s13	RNA.s14	RNA.s15	RNA.s16
Sox17	0	0	0	0	0	0	0	0	0	0	0
Lypla1	0.0551724	0.0675676	0.0185185	0	0.0243902	0.046875	0.0747664	0.0825688	0.0289855	0.0522388	0.0833333
Tcea1	0.124138	0.108108	0.148148	0.0769231	0.195122	0.140625	0.233645	0.146789	0.15942	0.126866	0.0666667
Atp6v1h	0.0689655	0.0945946	0.148148	0.025641	0.097561	0.078125	0.102804	0.110092	0.057971	0.104478	0.166667
Rb1cc1	0.0275862	0.0405405	0.0740741	0.102564	0.0487805	0.046875	0.102804	0.110092	0.115942	0.0671642	0.1
Pcmtd1	0.0413793	0.0810811	0.0925926	0.102564	0.0487805	0.0625	0.140187	0.100917	0.0724638	0.0820896	0.0333333
Rrs1	0.0206897	0.0135135	0.0185185	0.102564	0	0.03125	0.0280374	0.0733945	0.0869565	0.0671642	0.0166667
Adhfe1	0	0	0	0	0	0	0	0	0	0	0
Mybl1	0	0.0135135	0	0	0	0	0.00934579	0	0	0.00746269	0
Vcpip1	0.062069	0.0810811	0.037037	0.025641	0	0.0625	0.102804	0.119266	0.115942	0.0671642	0.05
Sgk3	0.0344828	0.027027	0.111111	0.025641	0.121951	0.0625	0.168224	0.0458716	0.115942	0.0746269	0.0833333
Mcmdc2	0.00689655	0	0	0	0.0243902	0	0	0	0	0.0149254	0.0166667
Cops5	0.0551724	0.0675676	0.0740741	0.025641	0.0487805	0.03125	0.130841	0.0550459	0.15942	0.0522388	0.0333333
Cspp1	0.0689655	0.108108	0.111111	0.102564	0.097561	0.109375	0.149533	0.110092	0.101449	0.0447761	0.0333333
Arfgef1	0.144828	0.135135	0.148148	0.0769231	0.195122	0.15625	0.299065	0.201835	0.202899	0.171642	0.15
Prex2	0	0	0	0	0	0	0	0	0	0	0
Slco5a1	0	0	0	0	0	0	0	0	0	0	0
Prdm14	0	0	0	0	0	0	0	0	0	0	0
Ncoa2	0.0896552	0.0810811	0.0555556	0.102564	0.0243902	0.109375	0.168224	0.146789	0.0724638	0.216418	0.1
Tram1	0.131034	0.148649	0.111111	0.128205	0.146341	0.125	0.420561	0.311927	0.405797	0.276119	0.333333
Lactb2	0.0137931	0.0135135	0	0.0512821	0.0487805	0	0.046729	0.0275229	0.0434783	0.0223881	0.0333333
Eya1	0	0	0	0	0	0	0	0	0	0.00746269	0
Terf1	0.0413793	0.0945946	0	0.0512821	0.0731707	0.046875	0.102804	0.0366972	0.217391	0.126866	0.2
Rdh10	0.0137931	0.0135135	0.0185185	0.025641	0.0243902	0.046875	0.0560748	0.0366972	0.0289855	0.0447761	0.05
Stau2	0.0137931	0	0	0	0	0	0.00934579	0.0183486	0	0	0
Ube2w	0.0344828	0.0405405	0.037037	0.0769231	0.0243902	0.109375	0.0560748	0.100917	0.057971	0.0671642	0.1
Eloc	0.0206897	0	0	0	0	0	0.0280374	0.0550459	0.057971	0.00746269	0
Tmem70	0.00689655	0.0135135	0.0185185	0	0	0	0.00934579	0.00917431	0.0144928	0	0
Ly96	0	0.0135135	0	0	0	0.015625	0.00934579	0	0	0.00746269	0
Il17a	0	0	0	0	0	0	0.00934579	0	0	0	0
Il17f	0	0	0	0	0	0	0	0	0	0	0
Mcm3	0.0275862	0.0135135	0.0185185	0.0512821	0.0487805	0.03125	0.0560748	0.0458716	0.115942	0.0522388	0.0333333
Paqr8	0.00689655	0	0	0	0	0	0.0280374	0.0275229	0.0869565	0	0.0166667
Efhc1	0	0	0	0.025641	0	0	0	0	0	0	0
Tram2	0.00689655	0.0675676	0	0	0.0243902	0.03125	0.0280374	0.0275229	0.0144928	0.0447761	0
Tmem14a	0	0.0135135	0	0	0	0	0	0	0	0	0
Khdc1a	0	0	0	0	0	0	0	0	0	0	0
Kcnq5	0	0.0135135	0	0	0	0.015625	0	0	0	0	0.0166667
Ogfrl1	0	0	0	0	0	0	0.0280374	0	0	0.00746269	0
Smap1	0.0482759	0.0405405	0.0185185	0.0512821	0.0243902	0.046875	0.130841	0.0642202	0.0289855	0.0597015	0.0333333
Sdhaf4	0.0137931	0.0135135	0.0185185	0	0	0.015625	0.0280374	0.00917431	0	0.00746269	0.0166667
Fam135a	0	0	0	0	0	0	0	0	0	0	0
Lmbrd1	0.137931	0.121622	0.037037	0.153846	0.292683	0.265625	0.149533	0.137615	0.101449	0.126866	0.166667
Phf3	0.0206897	0.0540541	0.037037	0.0769231	0.0731707	0.109375	0.130841	0.165138	0.173913	0.0820896	0.0833333
Prim2	0.0137931	0	0	0.0512821	0.0243902	0.046875	0.0373832	0.0366972	0.0144928	0.0298507	0.0833333
Rab23	0.0206897	0	0.0185185	0.025641	0.0243902	0	0	0.0183486	0	0.0149254	0
Bag2	0	0	0	0	0	0	0	0	0	0	0
Zfp451	0.062069	0.108108	0.0740741	0.102564	0.121951	0.0625	0.121495	0.0917431	0.130435	0.11194	0.1
Bend6	0	0	0	0	0	0	0	0	0	0	0
Dst	0	0	0.0185185	0	0	0	0	0	0.0144928	0	0
Ccdc115	0.0758621	0.0405405	0.037037	0.0512821	0	0.03125	0.121495	0.0366972	0.130435	0.0895522	0.05
Imp4	0.0551724	0.0540541	0.0185185	0.025641	0.097561	0.03125	0.149533	0.110092	0.0724638	0.0597015	0.0833333
Ptpn18	0.37931	0.432432	0.388889	0.153846	0.341463	0.296875	0.897196	1.0367	0.884058	0.791045	0.633333
Prss39	0	0	0	0	0	0	0	0	0	0	0
Arhgef4	0.0551724	0.0135135	0	0	0	0.046875	0.046729	0.0275229	0	0.00746269	0.05
Fam168b	0.0896552	0.162162	0.0925926	0.153846	0.121951	0.203125	0.299065	0.183486	0.376812	0.238806	0.166667
Plekhb2	0.0344828	0.027027	0.0925926	0.153846	0.0731707	0.09375	0.0934579	0.0366972	0.130435	0.0746269	0.0333333
Hs6st1	0.0275862	0.0945946	0.0740741	0	0.097561	0.015625	0.102804	0.0550459	0.0724638	0.0597015	0.0833333
Uggt1	0.158621	0.148649	0.148148	0.179487	0.170732	0.109375	0.233645	0.165138	0.0869565	0.19403	0.133333
Neurl3	0.268966	0.22973	0.240741	0.538462	0.560976	0.234375	0.429907	0.302752	0.188406	0.253731	0.233333
Arid5a	0.531034	0.459459	0.611111	0.282051	0.414634	0.34375	0.392523	0.40367	0.275362	0.343284	0.216667
Kansl3	0.0344828	0.148649	0.222222	0	0.0731707	0.03125	0.0747664	0.155963	0.0724638	0.0970149	0.05
Lman2l	0.0344828	0	0.0555556	0.025641	0.0243902	0	0.0186916	0.0183486	0	0.0223881	0.0166667
Cnnm4	0.0413793	0.0540541	0.0555556	0.0512821	0.0731707	0.140625	0.0560748	0.0366972	0.0724638	0.0597015	0.0333333
Cnnm3	0.0275862	0.0540541	0.0925926	0.025641	0.0487805	0.0625	0.0560748	0.0825688	0.0869565	0.11194	0.0833333
Ankrd23	0.0206897	0.0135135	0.0185185	0.0512821	0	0.0625	0.046729	0.110092	0.0869565	0.0373134	0.0333333
Ankrd39	0.0275862	0.0135135	0.0740741	0.025641	0.0243902	0.015625	0.0934579	0.0458716	0.0869565	0.0373134	0.0333333
Sema4c	0.00689655	0	0	0	0	0	0.00934579	0.00917431	0	0	0.0166667
Cox5b	0.117241	0.0675676	0.111111	0.025641	0.121951	0.046875	0.205607	0.256881	0.15942	0.223881	0.2
Actr1b	0.0896552	0.162162	0.0740741	0.025641	0.0243902	0.15625	0.214953	0.12844	0.115942	0.11194	0.15
Zap70	0.234483	0.216216	0.333333	0.230769	0.292683	0.265625	0.439252	0.385321	0.362319	0.291045	0.216667
Tmem131	0.0413793	0.0675676	0.0555556	0.0512821	0	0.078125	0.102804	0.0825688	0.217391	0.126866	0.1
Vwa3b	0.00689655	0	0	0	0	0	0	0	0	0	0
Inpp4a	0.0965517	0.0810811	0.0185185	0.0512821	0.0731707	0.046875	0.130841	0.110092	0.101449	0.0820896	0.0833333
Coa5	0.0896552	0.0945946	0.0555556	0.0512821	0.146341	0.15625	0.186916	0.0917431	0.115942	0.0970149	0.216667
Unc50	0.062069	0.027027	0.037037	0.128205	0.097561	0.140625	0.046729	0.0642202	0.057971	0.0597015	0.05
Mgat4a	0.0344828	0.0540541	0.0555556	0.0512821	0.0731707	0.109375	0.0560748	0.0642202	0.0724638	0.0373134	0.05
Tsga10	0.0206897	0	0	0.025641	0.0243902	0	0	0	0	0.00746269	0
Lipt1	0	0	0	0	0	0	0	0	0	0	0
Mitd1	0	0.0405405	0	0	0	0.03125	0.0280374	0.0366972	0.0724638	0.0522388	0.0166667
Txndc9	0.0827586	0.0135135	0.037037	0.0512821	0.0243902	0.109375	0.196262	0.174312	0.0724638	0.134328	0.0833333
Eif5b	0.0482759	0.0540541	0.0740741	0.025641	0.0243902	0	0.102804	0.110092	0.101449	0.126866	0.0666667
Rev1	0.00689655	0.0135135	0.0185185	0.025641	0.0487805	0.015625	0.0560748	0.0183486	0.057971	0.0149254	0.0166667
Aff3	0.165517	0.175676	0.148148	0.102564	0.243902	0.140625	0.28972	0.238532	0.217391	0.201493	0.133333
Chst10	0.0344828	0.0135135	0	0.025641	0	0.015625	0.0560748	0.0183486	0.0289855	0	0
Pdcl3	0.0827586	0.162162	0.0555556	0.179487	0.146341	0.1875	0.130841	0.12844	0.144928	0.11194	0.1
Npas2	0	0	0	0	0	0.015625	0	0	0	0.00746269	0
Tbc1d8	0	0	0.0185185	0	0	0	0.00934579	0.00917431	0.0144928	0	0
Cnot11	0.0344828	0.0675676	0.0185185	0.0769231	0.0487805	0.0625	0.0654206	0.0917431	0	0.0597015	0.0833333
Rnf149	0.131034	0.108108	0.0925926	0.0769231	0.097561	0.109375	0.130841	0.220183	0.130435	0.164179	0.0833333
Creg2	0	0	0	0	0	0	0	0	0	0	0
Map4k4	0.17931	0.22973	0.240741	0.25641	0.243902	0.171875	0.336449	0.40367	0.347826	0.223881	0.15
Il1r2	0	0	0	0.025641	0.0243902	0.015625	0	0	0	0.0223881	0
Il1r1	0	0	0	0	0	0	0	0	0	0	0
Il1rl2	0	0.0135135	0	0	0	0	0.0186916	0.00917431	0	0	0
Il1rl1	0.0137931	0	0	0.025641	0.0487805	0	0	0	0	0	0
Il18r1	0.124138	0.148649	0.185185	0.0769231	0.170732	0.09375	0.140187	0.0550459	0.0434783	0.119403	0.0333333
Il18rap	0.0275862	0.0810811	0.0185185	0.0512821	0	0.0625	0.0841121	0.0183486	0.0434783	0.0223881	0.0666667
Slc9a4	0	0	0	0	0	0	0	0	0	0	0
Mfsd9	0	0	0	0	0	0	0	0.00917431	0	0	0
Tgfbrap1	0.0137931	0.0135135	0.0185185	0.0769231	0.0731707	0.046875	0.0934579	0.0458716	0.0434783	0.0970149	0.0666667
AI597479	0.0137931	0.0135135	0	0	0	0.03125	0	0.0550459	0.0144928	0.0671642	0.0166667
Fhl2	0	0	0	0	0.0243902	0	0	0	0	0.0149254	0
Nck2	0.0137931	0.0135135	0.0185185	0	0	0.03125	0.0841121	0.0550459	0.0869565	0.0597015	0.0166667
Uxs1	0.0137931	0.0675676	0.037037	0.025641	0.0487805	0.03125	0.0373832	0.00917431	0.0289855	0.00746269	0.0666667
Tpp2	0.131034	0.121622	0.148148	0.153846	0.0731707	0.171875	0.196262	0.174312	0.188406	0.19403	0.183333
Tex30	0.0206897	0.0135135	0.0555556	0.0512821	0	0.015625	0.0654206	0.0550459	0.0724638	0.0447761	0.05
Poglut2	0.0137931	0.027027	0	0	0	0.03125	0.0186916	0	0	0.00746269	0
Bivm	0.00689655	0	0	0	0	0	0.0280374	0.0550459	0	0	0.0166667
Ercc5	0.00689655	0.0810811	0.0555556	0.102564	0.0487805	0.0625	0.0560748	0.0917431	0	0.0597015	0.0666667
Col3a1	0	0	0	0	0	0	0	0	0	0	0
Col5a2	0	0	0	0	0	0	0	0	0	0	0
Wdr75	0.0137931	0	0.037037	0	0	0	0.0373832	0.0275229	0.0289855	0.0149254	0
Slc40a1	0	0	0	0	0	0	0	0	0	0	0
Slc39a10	0.0206897	0.0135135	0	0	0.0243902	0.015625	0.00934579	0.0183486	0	0.0149254	0
Tmeff2	0	0	0	0	0	0	0	0	0	0	0
Cavin2	0	0	0	0	0	0	0	0	0	0	0
Nabp1	0.206897	0.189189	0.259259	0.102564	0.243902	0.09375	0.149533	0.100917	0.217391	0.149254	0.05
Myo1b	0	0	0	0	0	0	0	0	0	0	0
Stat4	0.213793	0.22973	0.351852	0.384615	0.243902	0.28125	0.28972	0.220183	0.188406	0.268657	0.283333
Stat1	0.2	0.243243	0.12963	0.128205	0.0731707	0.078125	0.64486	0.623853	0.637681	0.440299	0.366667
Gls	0.151724	0.121622	0.259259	0.25641	0.268293	0.15625	0.523364	0.376147	0.521739	0.477612	0.316667
Nab1	0.241379	0.27027	0.203704	0.102564	0.170732	0.15625	0.271028	0.284404	0.15942	0.261194	0.316667
Nemp2	0.0137931	0	0	0	0.0243902	0.015625	0.0186916	0.0183486	0.057971	0.0298507	0
Mfsd6	0.0206897	0.0675676	0.0740741	0.0769231	0	0.03125	0.121495	0.0366972	0.0869565	0.0298507	0.0666667
Inpp1	0.124138	0.0405405	0.0925926	0.0769231	0.0487805	0.03125	0.299065	0.211009	0.231884	0.0970149	0.116667
Hibch	0.00689655	0	0.037037	0	0.0243902	0.015625	0.0373832	0.0275229	0.0434783	0.00746269	0
Pms1	0.0206897	0.027027	0.0185185	0.025641	0	0.015625	0.046729	0.0642202	0	0.0298507	0.0666667
Ormdl1	0.0206897	0.027027	0.037037	0	0	0	0.0186916	0.0366972	0.0289855	0.0223881	0
Osgepl1	0.00689655	0	0.037037	0	0	0	0.0280374	0.00917431	0	0.00746269	0.0166667
Asnsd1	0.124138	0.108108	0.037037	0.0769231	0.0487805	0.09375	0.11215	0.110092	0.217391	0.141791	0.0333333
Stk17b	0.917241	0.891892	0.685185	1.05128	0.95122	0.890625	1.6729	1.08257	0.753623	0.641791	0.833333
Hecw2	0	0	0	0	0	0	0	0	0	0	0
Gtf3c3	0.0344828	0.027027	0.0185185	0.025641	0	0.015625	0.0280374	0.0183486	0.0289855	0.0522388	0.0333333
Pgap1	0.0896552	0.0810811	0.0740741	0.128205	0.0487805	0.109375	0.17757	0.110092	0.0434783	0.11194	0.2
Ankrd44	0.2	0.297297	0.314815	0.230769	0.243902	0.125	0.373832	0.238532	0.376812	0.30597	0.35
Sf3b1	0.606897	0.662162	0.722222	0.435897	0.609756	0.53125	0.981308	0.825688	0.971014	0.843284	0.633333
Coq10b	0.0758621	0.0675676	0.0185185	0.025641	0.0487805	0.0625	0.158879	0.146789	0.101449	0.0970149	0.0333333
Hspd1	0.0896552	0.0405405	0.037037	0.102564	0.0487805	0.09375	0.205607	0.0825688	0.0289855	0.0970149	0.116667
Hspe1	0.0827586	0.0810811	0.148148	0.102564	0	0.0625	0.11215	0.137615	0.144928	0.149254	0.2
Mob4	0.0551724	0.0540541	0.0555556	0.0512821	0.0487805	0.0625	0.121495	0.100917	0.0869565	0.0373134	0.0833333
Rftn2	0.0137931	0	0	0.0512821	0	0	0.00934579	0.00917431	0.0289855	0.0149254	0.0333333
2002-03-01	0	0.0135135	0	0	0.0243902	0	0.046729	0.0366972	0.0724638	0.0373134	0
Boll	0.0206897	0.027027	0.0185185	0	0.0243902	0	0.0654206	0.0183486	0.0434783	0.0298507	0.0166667
Plcl1	0	0.027027	0	0.025641	0	0	0.00934579	0.00917431	0	0.00746269	0.0166667
Satb2	0	0	0	0	0	0	0	0	0	0	0
Tyw5	0.0275862	0.0135135	0.0185185	0	0	0.015625	0	0	0	0.0223881	0.0166667
Maip1	0.00689655	0.0135135	0.0185185	0	0.0243902	0.046875	0.046729	0.00917431	0.0289855	0.0298507	0.0333333
Spats2l	0	0	0	0	0	0	0.00934579	0.0183486	0	0	0
Kctd18	0.0551724	0.0540541	0.037037	0.0512821	0	0.0625	0.0373832	0.0275229	0.0724638	0.0447761	0.133333
Sgo2a	0	0	0	0	0	0	0	0	0	0	0
Aox1	0	0	0	0	0	0	0	0	0	0	0
Aox3	0	0	0	0	0	0	0	0	0	0	0
Bzw1	0.275862	0.310811	0.185185	0.179487	0.268293	0.328125	0.429907	0.422018	0.449275	0.238806	0.25
Clk1	0.634483	0.72973	0.796296	0.615385	0.585366	0.625	1.38318	0.93578	1	1.05224	0.933333
Ppil3	0.0206897	0.0405405	0	0	0.0243902	0.015625	0.0280374	0.0366972	0.0144928	0.0373134	0
Nif3l1	0.0137931	0.0405405	0.0185185	0.025641	0	0.03125	0.0654206	0.00917431	0.0434783	0.0373134	0.05
Orc2	0.0275862	0	0.0185185	0.0512821	0	0.015625	0.0747664	0.0275229	0.0289855	0.0373134	0.1
Fam126b	0.00689655	0	0.037037	0.025641	0	0	0.046729	0.0183486	0.0144928	0.0447761	0.0333333
Ndufb3	0	0	0	0	0	0	0.0280374	0.00917431	0	0.00746269	0
Cflar	0.0965517	0.0405405	0.111111	0.128205	0.0487805	0.046875	0.130841	0.174312	0.15942	0.119403	0.0833333
Casp8	0.110345	0.202703	0.0925926	0.0512821	0.097561	0.15625	0.205607	0.330275	0.289855	0.201493	0.216667
Trak2	0.0827586	0.162162	0.0925926	0.0512821	0.146341	0.1875	0.168224	0.165138	0.144928	0.134328	0.183333
Stradb	0.0137931	0.027027	0.0185185	0	0.0487805	0.03125	0.0373832	0.00917431	0.0144928	0.0223881	0.0166667
Tmem237	0	0	0	0	0	0	0	0.0275229	0	0	0
Als2	0.00689655	0.0135135	0.0185185	0	0	0	0.0186916	0	0.0144928	0	0.0333333
Fzd7	0	0	0	0	0	0	0	0.00917431	0	0	0
Sumo1	0.172414	0.27027	0.203704	0.384615	0.146341	0.1875	0.224299	0.229358	0.231884	0.164179	0.183333
Nop58	0.124138	0.0945946	0.12963	0.0769231	0.121951	0.1875	0.17757	0.211009	0.246377	0.19403	0.1
Bmpr2	0	0	0.037037	0	0	0	0.0186916	0.0458716	0	0.0298507	0.0166667
Fam117b	0.0896552	0.243243	0.277778	0.179487	0.195122	0.15625	0.317757	0.266055	0.347826	0.246269	0.116667
Wdr12	0.0413793	0.0135135	0.0185185	0.0512821	0	0.03125	0.0747664	0.0183486	0	0.0746269	0
Carf	0	0	0	0	0	0	0.00934579	0	0	0	0
Nbeal1	0.0137931	0	0	0	0.0487805	0	0.0747664	0.00917431	0.057971	0.0223881	0.05
Cyp20a1	0.0206897	0.0135135	0	0.025641	0	0	0.0280374	0.0275229	0.0289855	0	0
Abi2	0	0	0	0	0.0243902	0	0.0186916	0	0.0289855	0.00746269	0
Raph1	0	0	0	0	0	0.03125	0	0	0	0.0223881	0
Cd28	0.565517	0.310811	0.444444	0.435897	0.463415	0.53125	0.71028	0.522936	0.449275	0.552239	0.65
Ctla4	0.227586	0.135135	0.425926	0.333333	0.170732	0.390625	0.130841	0.146789	0.217391	0.208955	0.0666667
Icos	0.103448	0.0540541	0.0555556	0.102564	0.121951	0.078125	0.140187	0.0366972	0.0869565	0.0895522	0.0833333
Pard3b	0	0	0	0	0	0	0	0	0	0	0
Nrp2	0	0	0	0	0	0	0.00934579	0	0	0	0
[truncated: 13,631 more rows]

## Sheet: CD4 2
genotype	Nav1.8wt::Npy1rfl/fl	Nav1.8cre::Npy1rfl/fl	Nav1.8wt::Npy1rfl/fl	Nav1.8cre::Npy1rfl/fl	Nav1.8wt::Npy1rfl/fl	Nav1.8cre::Npy1rfl/fl	C57BL6	C57BL6	C57BL6	C57BL6	C57BL6
[truncated: 13,816 more rows]

[truncated: 22 more sheets: CD4 3, CD4 4, CD4 5, CD8 1, CD8 2, CD8 3, CD8 4, CD8 5, CD8 6, CD8 7, CD8 8, CD8 9, CD8 10, CD8 11, iTcell 1, iTcell 2, iTcell 3, ILC2, gd T cells, T reg …]
